# Supplementary material for: Comment on 'Valid molecular dynamics simulations of human hemoglobin require a surprisingly large box size'
Source: eLife. 2019 Jun 20;8:e44718. doi: 10.7554/eLife.44718 (PMC6586461; doi:10.7554/eLife.44718)
Supplement: Figure 1—source data 1. — The zip archive contains a README file describing which source files correspond to the different panels. [file elife-44718-fig1-data1.zip › figure1/panels_AB/90A/g/rmsd_2dn2.xvg]

# This file was created Sun Nov 11 21:57:30 2018
# Created by:
#             :-) GROMACS - gmx rms, 2018.3-dev-20180823-5d5eb38 (-:
# 
# Executable:   /usr/local/gromacs/2018/2018.3-impi2017-fftw337-gcc640-cuda91/bin/gmx
# Data prefix:  /usr/local/gromacs/2018/2018.3-impi2017-fftw337-gcc640-cuda91
# Working dir:  /home/degroot/hb/2dn2/Meuwly/90a-elife/g
# Command line:
#   gmx rms -s ../topol.tpr -f x.xtc -nice 0 -o rmsd_2dn2.xvg
# gmx rms is part of G R O M A C S:
#
# Good gRace! Old Maple Actually Chews Slate
#
@    title "RMSD"
@    xaxis  label "Time (ps)"
@    yaxis  label "RMSD (nm)"
@TYPE xy
@ subtitle "Backbone after lsq fit to Backbone"
   0.0000000    0.0000005
  40.0000000    0.0811144
  80.0000000    0.0807630
 120.0000000    0.0837872
 160.0000000    0.0861715
 200.0000000    0.0866108
 240.0000000    0.0864028
 280.0000000    0.0862264
 320.0000000    0.0890092
 360.0000000    0.0787296
 400.0000000    0.0977866
 440.0000000    0.1016239
 480.0000000    0.0888355
 520.0000000    0.0950978
 560.0000000    0.0912169
 600.0000000    0.1075639
 640.0000000    0.1019235
 680.0000000    0.1112043
 720.0000000    0.0923531
 760.0000000    0.0924861
 800.0000000    0.1018403
 840.0000000    0.1009116
 880.0000000    0.0981960
 920.0000000    0.0909872
 960.0000000    0.1016526
1000.0000000    0.0962885
1040.0000000    0.0984066
1080.0000000    0.1022370
1120.0000000    0.0916773
1160.0000000    0.1039587
1200.0000000    0.0958286
1240.0000000    0.1068412
1280.0000000    0.1172623
1320.0000000    0.1164974
1360.0000000    0.0887266
1400.0000000    0.1035487
1440.0000000    0.0856296
1480.0000000    0.1117837
1520.0000000    0.1020294
1560.0000000    0.0951519
1600.0000000    0.0969015
1640.0000000    0.0977523
1680.0000000    0.1082323
1720.0000000    0.0984894
1760.0000000    0.1113648
1800.0000000    0.1116222
1840.0000000    0.1316376
1880.0000000    0.1028629
1920.0000000    0.1081328
1960.0000000    0.1202874
2000.0000000    0.1120478
2040.0000000    0.1120866
2080.0000000    0.0994961
2120.0000000    0.1133589
2160.0000000    0.1234627
2200.0000000    0.1248498
2240.0000000    0.1171706
2280.0000000    0.1065122
2320.0000000    0.1046922
2360.0000000    0.1016072
2400.0000000    0.0976393
2440.0000000    0.1054796
2480.0000000    0.1118012
2520.0000000    0.1125959
2560.0000000    0.0970588
2600.0000000    0.1075861
2640.0000000    0.0955126
2680.0000000    0.0900306
2720.0000000    0.1100268
2760.0000000    0.0929207
2800.0000000    0.1061823
2840.0000000    0.1044616
2880.0000000    0.1082323
2920.0000000    0.1017279
2960.0000000    0.1089121
3000.0000000    0.0988048
3040.0000000    0.1102955
3080.0000000    0.1199737
3120.0000000    0.1095045
3160.0000000    0.1139711
3200.0000000    0.1214912
3240.0000000    0.1171195
3280.0000000    0.1253508
3320.0000000    0.1198853
3360.0000000    0.1144172
3400.0000000    0.1201356
3440.0000000    0.1076686
3480.0000000    0.1094608
3520.0000000    0.1261441
3560.0000000    0.1272586
3600.0000000    0.1337887
3640.0000000    0.1226984
3680.0000000    0.1067052
3720.0000000    0.1123143
3760.0000000    0.1085640
3800.0000000    0.1035087
3840.0000000    0.1119640
3880.0000000    0.1123472
3920.0000000    0.1195835
3960.0000000    0.1190013
4000.0000000    0.1224373
4040.0000000    0.1121882
4080.0000000    0.1125780
4120.0000000    0.1179853
4160.0000000    0.1140549
4200.0000000    0.0978235
4240.0000000    0.1050594
4280.0000000    0.1249423
4320.0000000    0.1160412
4360.0000000    0.1185836
4400.0000000    0.1133732
4440.0000000    0.1206137
4480.0000000    0.1119059
4520.0000000    0.1185597
4560.0000000    0.1201427
4600.0000000    0.1217708
4640.0000000    0.1273237
4680.0000000    0.1245014
4720.0000000    0.1275901
4760.0000000    0.1352367
4800.0000000    0.1161102
4840.0000000    0.1114744
4880.0000000    0.1379071
4920.0000000    0.1249383
4960.0000000    0.1248762
5000.0000000    0.1209693
5040.0000000    0.1273328
5080.0000000    0.1406702
5120.0000000    0.1381643
5160.0000000    0.1376797
5200.0000000    0.1344918
5240.0000000    0.1297127
5280.0000000    0.1389727
5320.0000000    0.1510194
5360.0000000    0.1404171
5400.0000000    0.1380930
5440.0000000    0.1350083
5480.0000000    0.1142335
5520.0000000    0.1176717
5560.0000000    0.1251972
5600.0000000    0.1053393
5640.0000000    0.1232672
5680.0000000    0.1352601
5720.0000000    0.1399695
5760.0000000    0.1128166
5800.0000000    0.1247049
5840.0000000    0.1304842
5880.0000000    0.1353410
5920.0000000    0.1214035
5960.0000000    0.1119065
6000.0000000    0.1109825
6040.0000000    0.1272284
6080.0000000    0.1124103
6120.0000000    0.1053840
6160.0000000    0.1296548
6200.0000000    0.1100695
6240.0000000    0.1307768
6280.0000000    0.1143221
6320.0000000    0.1155850
6360.0000000    0.1184526
6400.0000000    0.1125171
6440.0000000    0.1181477
6480.0000000    0.1161705
6520.0000000    0.1158441
6560.0000000    0.1087888
6600.0000000    0.1166733
6640.0000000    0.1195536
6680.0000000    0.1215058
6720.0000000    0.1269223
6760.0000000    0.1237771
6800.0000000    0.1189322
6840.0000000    0.1113055
6880.0000000    0.1116292
6920.0000000    0.1129360
6960.0000000    0.1303780
7000.0000000    0.1296972
7040.0000000    0.1216307
7080.0000000    0.1160967
7120.0000000    0.1290490
7160.0000000    0.1310210
7200.0000000    0.1276316
7240.0000000    0.1182430
7280.0000000    0.1180308
7320.0000000    0.1309036
7360.0000000    0.1244865
7400.0000000    0.1122577
7440.0000000    0.1138607
7480.0000000    0.1200883
7520.0000000    0.1165177
7560.0000000    0.1234730
7600.0000000    0.1099056
7640.0000000    0.1195157
7680.0000000    0.1308989
7720.0000000    0.1188892
7760.0000000    0.1188195
7800.0000000    0.1200087
7840.0000000    0.1169495
7880.0000000    0.1218368
7920.0000000    0.1162242
7960.0000000    0.1197455
8000.0000000    0.1202558
8040.0000000    0.1224148
8080.0000000    0.1257628
8120.0000000    0.1139301
8160.0000000    0.1080351
8200.0000000    0.1031525
8240.0000000    0.1025992
8280.0000000    0.1065935
8320.0000000    0.1074987
8360.0000000    0.1022260
8400.0000000    0.1234186
8440.0000000    0.1234987
8480.0000000    0.1065119
8520.0000000    0.1118791
8560.0000000    0.1087857
8600.0000000    0.1158993
8640.0000000    0.1177023
8680.0000000    0.1098770
8720.0000000    0.1150553
8760.0000000    0.1060059
8800.0000000    0.1027814
8840.0000000    0.1182872
8880.0000000    0.1221759
8920.0000000    0.1191640
8960.0000000    0.1041874
9000.0000000    0.0998092
9040.0000000    0.1148555
9080.0000000    0.1142194
9120.0000000    0.1163565
9160.0000000    0.1158245
9200.0000000    0.1122393
9240.0000000    0.1218854
9280.0000000    0.1184639
9320.0000000    0.1004555
9360.0000000    0.1065196
9400.0000000    0.1077799
9440.0000000    0.1205442
9480.0000000    0.1077285
9520.0000000    0.1166251
9560.0000000    0.1224178
9600.0000000    0.1180431
9640.0000000    0.1438261
9680.0000000    0.1225846
9720.0000000    0.1266229
9760.0000000    0.1372201
9800.0000000    0.1215957
9840.0000000    0.1199302
9880.0000000    0.1196021
9920.0000000    0.1109798
9960.0000000    0.1038288
10000.0000000    0.1240204
10040.0000000    0.1254478
10080.0000000    0.1171634
10120.0000000    0.1109653
10160.0000000    0.1202753
10200.0000000    0.1185468
10240.0000000    0.1160179
10280.0000000    0.1156125
10320.0000000    0.1143926
10360.0000000    0.1259915
10400.0000000    0.1260293
10440.0000000    0.1214364
10480.0000000    0.1347321
10520.0000000    0.1245190
10560.0000000    0.1371225
10600.0000000    0.1336029
10640.0000000    0.1275905
10680.0000000    0.1208570
10720.0000000    0.1079516
10760.0000000    0.1194659
10800.0000000    0.1189729
10840.0000000    0.1197337
10880.0000000    0.0964724
10920.0000000    0.1032607
10960.0000000    0.0977830
11000.0000000    0.1111570
11040.0000000    0.1072158
11080.0000000    0.1026712
11120.0000000    0.0948565
11160.0000000    0.0996970
11200.0000000    0.0930665
11240.0000000    0.0889999
11280.0000000    0.0897838
11320.0000000    0.0938147
11360.0000000    0.0935686
11400.0000000    0.1114161
11440.0000000    0.1075533
11480.0000000    0.1031683
11520.0000000    0.1058714
11560.0000000    0.1126960
11600.0000000    0.1035126
11640.0000000    0.1000034
11680.0000000    0.1011336
11720.0000000    0.1036002
11760.0000000    0.1084536
11800.0000000    0.1009078
11840.0000000    0.1058133
11880.0000000    0.1044982
11920.0000000    0.1084638
11960.0000000    0.1109424
12000.0000000    0.1238533
12040.0000000    0.1162980
12080.0000000    0.1359908
12120.0000000    0.1203348
12160.0000000    0.1257693
12200.0000000    0.1203886
12240.0000000    0.1323662
12280.0000000    0.1173614
12320.0000000    0.1260945
12360.0000000    0.1135545
12400.0000000    0.1096393
12440.0000000    0.1308885
12480.0000000    0.1278879
12520.0000000    0.1224570
12560.0000000    0.1362780
12600.0000000    0.1110428
12640.0000000    0.1309309
12680.0000000    0.1164792
12720.0000000    0.0973806
12760.0000000    0.1236521
12800.0000000    0.1230570
12840.0000000    0.1309353
12880.0000000    0.1358540
12920.0000000    0.1125046
12960.0000000    0.1094245
13000.0000000    0.1132820
13040.0000000    0.1183153
13080.0000000    0.1448655
13120.0000000    0.1258252
13160.0000000    0.1200985
13200.0000000    0.1280523
13240.0000000    0.1281067
13280.0000000    0.1318875
13320.0000000    0.1259875
13360.0000000    0.1277407
13400.0000000    0.1179668
13440.0000000    0.1303484
13480.0000000    0.1115023
13520.0000000    0.1124267
13560.0000000    0.1201381
13600.0000000    0.1149787
13640.0000000    0.1316761
13680.0000000    0.1204135
13720.0000000    0.1247966
13760.0000000    0.1427983
13800.0000000    0.1265659
13840.0000000    0.1348660
13880.0000000    0.1211585
13920.0000000    0.1278611
13960.0000000    0.1099636
14000.0000000    0.1261251
14040.0000000    0.1176321
14080.0000000    0.1107167
14120.0000000    0.1321736
14160.0000000    0.1219985
14200.0000000    0.1304386
14240.0000000    0.1356327
14280.0000000    0.1280037
14320.0000000    0.1333894
14360.0000000    0.1251970
14400.0000000    0.1199238
14440.0000000    0.1270373
14480.0000000    0.1259598
14520.0000000    0.1138716
14560.0000000    0.1192585
14600.0000000    0.1269558
14640.0000000    0.1134155
14680.0000000    0.1222344
14720.0000000    0.1269804
14760.0000000    0.1291499
14800.0000000    0.1113707
14840.0000000    0.1068864
14880.0000000    0.1056791
14920.0000000    0.1235137
14960.0000000    0.1219633
15000.0000000    0.1300175
15040.0000000    0.1296465
15080.0000000    0.1310703
15120.0000000    0.1243342
15160.0000000    0.1176193
15200.0000000    0.1205124
15240.0000000    0.1321020
15280.0000000    0.1391668
15320.0000000    0.1302377
15360.0000000    0.1212891
15400.0000000    0.1297962
15440.0000000    0.1209259
15480.0000000    0.1175446
15520.0000000    0.1268827
15560.0000000    0.1218349
15600.0000000    0.1260116
15640.0000000    0.1241049
15680.0000000    0.1271683
15720.0000000    0.1303673
15760.0000000    0.1175969
15800.0000000    0.1267546
15840.0000000    0.1143817
15880.0000000    0.1267651
15920.0000000    0.1231175
15960.0000000    0.1246057
16000.0000000    0.1311530
16040.0000000    0.1147858
16080.0000000    0.1201797
16120.0000000    0.1172297
16160.0000000    0.1325768
16200.0000000    0.1191853
16240.0000000    0.1170142
16280.0000000    0.1136852
16320.0000000    0.1038260
16360.0000000    0.1057858
16400.0000000    0.1165179
16440.0000000    0.0929614
16480.0000000    0.1109005
16520.0000000    0.1117300
16560.0000000    0.1152228
16600.0000000    0.1274437
16640.0000000    0.1158861
16680.0000000    0.1115901
16720.0000000    0.1129062
16760.0000000    0.1129306
16800.0000000    0.1125269
16840.0000000    0.1077019
16880.0000000    0.1320405
16920.0000000    0.1271507
16960.0000000    0.1269411
17000.0000000    0.1323578
17040.0000000    0.1212896
17080.0000000    0.1248804
17120.0000000    0.1100404
17160.0000000    0.1224817
17200.0000000    0.1191179
17240.0000000    0.1116506
17280.0000000    0.1062599
17320.0000000    0.1277625
17360.0000000    0.1079936
17400.0000000    0.1066165
17440.0000000    0.1059902
17480.0000000    0.1246497
17520.0000000    0.1039914
17560.0000000    0.1266609
17600.0000000    0.1170909
17640.0000000    0.1152482
17680.0000000    0.1045362
17720.0000000    0.1032388
17760.0000000    0.0981219
17800.0000000    0.1139390
17840.0000000    0.1146590
17880.0000000    0.1136460
17920.0000000    0.1253601
17960.0000000    0.1127760
18000.0000000    0.0964559
18040.0000000    0.1035108
18080.0000000    0.1178081
18120.0000000    0.1011087
18160.0000000    0.1205766
18200.0000000    0.1080108
18240.0000000    0.1091602
18280.0000000    0.1013359
18320.0000000    0.1049290
18360.0000000    0.1136384
18400.0000000    0.1056340
18440.0000000    0.1102978
18480.0000000    0.1115683
18520.0000000    0.0977043
18560.0000000    0.1235782
18600.0000000    0.1058192
18640.0000000    0.1244112
18680.0000000    0.1118161
18720.0000000    0.1162704
18760.0000000    0.1251272
18800.0000000    0.1120758
18840.0000000    0.1216653
18880.0000000    0.1126990
18920.0000000    0.1071246
18960.0000000    0.1057284
19000.0000000    0.0970190
19040.0000000    0.1045887
19080.0000000    0.1085109
19120.0000000    0.0918991
19160.0000000    0.1074040
19200.0000000    0.1044435
19240.0000000    0.1101158
19280.0000000    0.1245031
19320.0000000    0.1102838
19360.0000000    0.1082380
19400.0000000    0.1083937
19440.0000000    0.1083265
19480.0000000    0.0982296
19520.0000000    0.1127989
19560.0000000    0.0989204
19600.0000000    0.1043348
19640.0000000    0.1075180
19680.0000000    0.1141453
19720.0000000    0.1020912
19760.0000000    0.0994491
19800.0000000    0.1072485
19840.0000000    0.1032454
19880.0000000    0.1013479
19920.0000000    0.1148345
19960.0000000    0.0999339
20000.0000000    0.1095619
20040.0000000    0.1086623
20080.0000000    0.1141327
20120.0000000    0.1231667
20160.0000000    0.1067973
20200.0000000    0.1028401
20240.0000000    0.1204478
20280.0000000    0.1140206
20320.0000000    0.1104091
20360.0000000    0.1226001
20400.0000000    0.1209350
20440.0000000    0.1105835
20480.0000000    0.1121851
20520.0000000    0.1145116
20560.0000000    0.1163300
20600.0000000    0.1033772
20640.0000000    0.1039270
20680.0000000    0.1156370
20720.0000000    0.1159658
20760.0000000    0.1097253
20800.0000000    0.1128292
20840.0000000    0.1142920
20880.0000000    0.1094082
20920.0000000    0.1136639
20960.0000000    0.1150721
21000.0000000    0.1092239
21040.0000000    0.1160600
21080.0000000    0.1130077
21120.0000000    0.1055628
21160.0000000    0.1244570
21200.0000000    0.1249029
21240.0000000    0.1210981
21280.0000000    0.1209741
21320.0000000    0.1126819
21360.0000000    0.1021413
21400.0000000    0.0913834
21440.0000000    0.1074899
21480.0000000    0.0992278
21520.0000000    0.0964218
21560.0000000    0.1070193
21600.0000000    0.0914617
21640.0000000    0.0930678
21680.0000000    0.1057177
21720.0000000    0.1047018
21760.0000000    0.1013485
21800.0000000    0.1005311
21840.0000000    0.1053862
21880.0000000    0.1006709
21920.0000000    0.0929463
21960.0000000    0.0915936
22000.0000000    0.1009178
22040.0000000    0.0973995
22080.0000000    0.1006569
22120.0000000    0.0945166
22160.0000000    0.1068081
22200.0000000    0.1087796
22240.0000000    0.0959689
22280.0000000    0.1048729
22320.0000000    0.1007954
22360.0000000    0.1086413
22400.0000000    0.1051551
22440.0000000    0.1028131
22480.0000000    0.1028416
22520.0000000    0.1173303
22560.0000000    0.1114980
22600.0000000    0.1076235
22640.0000000    0.1050790
22680.0000000    0.1028076
22720.0000000    0.1155552
22760.0000000    0.1120777
22800.0000000    0.1121867
22840.0000000    0.1189767
22880.0000000    0.1212123
22920.0000000    0.1215373
22960.0000000    0.1174876
23000.0000000    0.1169965
23040.0000000    0.1272630
23080.0000000    0.1081770
23120.0000000    0.1047461
23160.0000000    0.1115707
23200.0000000    0.1219913
23240.0000000    0.1053566
23280.0000000    0.1027777
23320.0000000    0.1185822
23360.0000000    0.1146841
23400.0000000    0.1245897
23440.0000000    0.1198159
23480.0000000    0.1149122
23520.0000000    0.1001998
23560.0000000    0.1266907
23600.0000000    0.1190286
23640.0000000    0.1191467
23680.0000000    0.1116819
23720.0000000    0.1174027
23760.0000000    0.1231707
23800.0000000    0.1174131
23840.0000000    0.1236241
23880.0000000    0.1206457
23920.0000000    0.1077085
23960.0000000    0.1146770
24000.0000000    0.1218757
24040.0000000    0.1159673
24080.0000000    0.1054994
24120.0000000    0.1138155
24160.0000000    0.1002730
24200.0000000    0.0988645
24240.0000000    0.1090071
24280.0000000    0.0964402
24320.0000000    0.1159570
24360.0000000    0.1149045
24400.0000000    0.1183456
24440.0000000    0.1101874
24480.0000000    0.1161954
24520.0000000    0.1079271
24560.0000000    0.1024097
24600.0000000    0.0875112
24640.0000000    0.1009883
24680.0000000    0.0987248
24720.0000000    0.1102350
24760.0000000    0.1164637
24800.0000000    0.1061959
24840.0000000    0.1028349
24880.0000000    0.1044733
24920.0000000    0.0999839
24960.0000000    0.1037367
25000.0000000    0.1063100
25040.0000000    0.1153883
25080.0000000    0.1158091
25120.0000000    0.1048388
25160.0000000    0.1040468
25200.0000000    0.1014801
25240.0000000    0.0986554
25280.0000000    0.1083577
25320.0000000    0.1056001
25360.0000000    0.0922077
25400.0000000    0.1065823
25440.0000000    0.0986788
25480.0000000    0.0955338
25520.0000000    0.1025407
25560.0000000    0.0919675
25600.0000000    0.0949641
25640.0000000    0.1123656
25680.0000000    0.1113957
25720.0000000    0.1105696
25760.0000000    0.1101402
25800.0000000    0.1062213
25840.0000000    0.1083841
25880.0000000    0.1132796
25920.0000000    0.1271611
25960.0000000    0.1100268
26000.0000000    0.0986170
26040.0000000    0.1120456
26080.0000000    0.1136586
26120.0000000    0.1042420
26160.0000000    0.0967872
26200.0000000    0.1051362
26240.0000000    0.1203375
26280.0000000    0.1254852
26320.0000000    0.0977057
26360.0000000    0.1004300
26400.0000000    0.1062898
26440.0000000    0.0951735
26480.0000000    0.1107453
26520.0000000    0.1087405
26560.0000000    0.1056245
26600.0000000    0.1022381
26640.0000000    0.1041978
26680.0000000    0.1072160
26720.0000000    0.0992631
26760.0000000    0.0966646
26800.0000000    0.1023722
26840.0000000    0.0998541
26880.0000000    0.1044092
26920.0000000    0.0976034
26960.0000000    0.0986191
27000.0000000    0.1082972
27040.0000000    0.1008604
27080.0000000    0.0996183
27120.0000000    0.1058155
27160.0000000    0.1068608
27200.0000000    0.1128961
27240.0000000    0.1023662
27280.0000000    0.1025309
27320.0000000    0.1070603
27360.0000000    0.1030366
27400.0000000    0.0989416
27440.0000000    0.1015908
27480.0000000    0.0943012
27520.0000000    0.0982941
27560.0000000    0.1044888
27600.0000000    0.1004178
27640.0000000    0.0931417
27680.0000000    0.0894232
27720.0000000    0.0855211
27760.0000000    0.0913154
27800.0000000    0.0905887
27840.0000000    0.1036795
27880.0000000    0.0863628
27920.0000000    0.0945082
27960.0000000    0.1052726
28000.0000000    0.0944696
28040.0000000    0.0920424
28080.0000000    0.0957171
28120.0000000    0.1091133
28160.0000000    0.0984028
28200.0000000    0.0951568
28240.0000000    0.0978342
28280.0000000    0.0941768
28320.0000000    0.0954515
28360.0000000    0.1130276
28400.0000000    0.1004185
28440.0000000    0.1071408
28480.0000000    0.1124987
28520.0000000    0.1098842
28560.0000000    0.1019151
28600.0000000    0.0994379
28640.0000000    0.1063765
28680.0000000    0.1067429
28720.0000000    0.1129140
28760.0000000    0.0986917
28800.0000000    0.0912670
28840.0000000    0.0929094
28880.0000000    0.0943152
28920.0000000    0.0982175
28960.0000000    0.1073056
29000.0000000    0.1039220
29040.0000000    0.1075258
29080.0000000    0.1022208
29120.0000000    0.1090446
29160.0000000    0.1082094
29200.0000000    0.1010929
29240.0000000    0.1048397
29280.0000000    0.1045393
29320.0000000    0.0961823
29360.0000000    0.1110635
29400.0000000    0.1056536
29440.0000000    0.1045534
29480.0000000    0.0917973
29520.0000000    0.1007596
29560.0000000    0.1022661
29600.0000000    0.0982122
29640.0000000    0.0915216
29680.0000000    0.0987544
29720.0000000    0.0968939
29760.0000000    0.0950637
29800.0000000    0.0945743
29840.0000000    0.0890001
29880.0000000    0.0934488
29920.0000000    0.0927896
29960.0000000    0.0958912
30000.0000000    0.0933328
30040.0000000    0.0936706
30080.0000000    0.0910199
30120.0000000    0.0895905
30160.0000000    0.0891494
30200.0000000    0.1016140
30240.0000000    0.0905400
30280.0000000    0.0872046
30320.0000000    0.1068186
30360.0000000    0.0902258
30400.0000000    0.0886580
30440.0000000    0.0922087
30480.0000000    0.0894188
30520.0000000    0.0909991
30560.0000000    0.0753033
30600.0000000    0.0910796
30640.0000000    0.0909684
30680.0000000    0.0860815
30720.0000000    0.0827799
30760.0000000    0.0935826
30800.0000000    0.0959733
30840.0000000    0.0853963
30880.0000000    0.0876517
30920.0000000    0.0971213
30960.0000000    0.1006601
31000.0000000    0.0945825
31040.0000000    0.0953438
31080.0000000    0.1081313
31120.0000000    0.0943020
31160.0000000    0.0898242
31200.0000000    0.0874358
31240.0000000    0.0946258
31280.0000000    0.0955410
31320.0000000    0.0871898
31360.0000000    0.0999478
31400.0000000    0.1033237
31440.0000000    0.0956952
31480.0000000    0.0879223
31520.0000000    0.0944770
31560.0000000    0.0947407
31600.0000000    0.0971602
31640.0000000    0.0983299
31680.0000000    0.0867657
31720.0000000    0.0967344
31760.0000000    0.0953749
31800.0000000    0.1058503
31840.0000000    0.0920138
31880.0000000    0.0862875
31920.0000000    0.0899223
31960.0000000    0.1034843
32000.0000000    0.0880001
32040.0000000    0.0861495
32080.0000000    0.0951864
32120.0000000    0.0966133
32160.0000000    0.0864282
32200.0000000    0.0900849
32240.0000000    0.0998648
32280.0000000    0.1046355
32320.0000000    0.1007784
32360.0000000    0.1056026
32400.0000000    0.0909418
32440.0000000    0.0941336
32480.0000000    0.0940380
32520.0000000    0.1097754
32560.0000000    0.1031907
32600.0000000    0.0989471
32640.0000000    0.0945091
32680.0000000    0.0976613
32720.0000000    0.1204810
32760.0000000    0.1025024
32800.0000000    0.0954713
32840.0000000    0.0999236
32880.0000000    0.0850604
32920.0000000    0.0963929
32960.0000000    0.0870467
33000.0000000    0.0994233
33040.0000000    0.0921291
33080.0000000    0.0956514
33120.0000000    0.0959460
33160.0000000    0.0924183
33200.0000000    0.0963765
33240.0000000    0.0916329
33280.0000000    0.0948505
33320.0000000    0.0977491
33360.0000000    0.0981635
33400.0000000    0.0925651
33440.0000000    0.0963580
33480.0000000    0.1001104
33520.0000000    0.0943568
33560.0000000    0.0857998
33600.0000000    0.1085098
33640.0000000    0.0976008
33680.0000000    0.0892483
33720.0000000    0.1057993
33760.0000000    0.0958226
33800.0000000    0.0946220
33840.0000000    0.1010786
33880.0000000    0.0895826
33920.0000000    0.0917330
33960.0000000    0.0954065
34000.0000000    0.0898202
34040.0000000    0.0978785
34080.0000000    0.0977527
34120.0000000    0.0925346
34160.0000000    0.1032539
34200.0000000    0.1051193
34240.0000000    0.1027711
34280.0000000    0.1010725
34320.0000000    0.0911027
34360.0000000    0.1004813
34400.0000000    0.1098656
34440.0000000    0.0932964
34480.0000000    0.1022549
34520.0000000    0.1020419
34560.0000000    0.0928226
34600.0000000    0.0943962
34640.0000000    0.0893379
34680.0000000    0.0904906
34720.0000000    0.1020374
34760.0000000    0.0928279
34800.0000000    0.1009086
34840.0000000    0.0960984
34880.0000000    0.0931937
34920.0000000    0.1004293
34960.0000000    0.0991646
35000.0000000    0.1022796
35040.0000000    0.0902947
35080.0000000    0.0917338
35120.0000000    0.0960967
35160.0000000    0.1065965
35200.0000000    0.0987086
35240.0000000    0.1005714
35280.0000000    0.1066430
35320.0000000    0.0941009
35360.0000000    0.0947737
35400.0000000    0.0869967
35440.0000000    0.0823540
35480.0000000    0.0839927
35520.0000000    0.0971207
35560.0000000    0.0917225
35600.0000000    0.1086415
35640.0000000    0.0972847
35680.0000000    0.0947492
35720.0000000    0.0932137
35760.0000000    0.0845346
35800.0000000    0.0871658
35840.0000000    0.0940049
35880.0000000    0.0831342
35920.0000000    0.0943564
35960.0000000    0.0891290
36000.0000000    0.0903960
36040.0000000    0.0971742
36080.0000000    0.0975654
36120.0000000    0.0921125
36160.0000000    0.0998288
36200.0000000    0.0996421
36240.0000000    0.0925828
36280.0000000    0.0987630
36320.0000000    0.0943612
36360.0000000    0.1007832
36400.0000000    0.0894627
36440.0000000    0.0862928
36480.0000000    0.0974566
36520.0000000    0.0956181
36560.0000000    0.0881220
36600.0000000    0.0913926
36640.0000000    0.0902904
36680.0000000    0.0918703
36720.0000000    0.0965811
36760.0000000    0.0972516
36800.0000000    0.0944636
36840.0000000    0.0994617
36880.0000000    0.0903796
36920.0000000    0.0954550
36960.0000000    0.0945810
37000.0000000    0.0941678
37040.0000000    0.0919997
37080.0000000    0.0950692
37120.0000000    0.0970558
37160.0000000    0.0972500
37200.0000000    0.0944492
37240.0000000    0.0913915
37280.0000000    0.0873930
37320.0000000    0.0897391
37360.0000000    0.0722128
37400.0000000    0.0852231
37440.0000000    0.0922931
37480.0000000    0.0815754
37520.0000000    0.0924108
37560.0000000    0.0902253
37600.0000000    0.0837683
37640.0000000    0.0867035
37680.0000000    0.0865316
37720.0000000    0.0884977
37760.0000000    0.0845420
37800.0000000    0.0859628
37840.0000000    0.0846438
37880.0000000    0.0802404
37920.0000000    0.0818262
37960.0000000    0.0845479
38000.0000000    0.0831399
38040.0000000    0.0984133
38080.0000000    0.0882515
38120.0000000    0.0982542
38160.0000000    0.0880792
38200.0000000    0.1023162
38240.0000000    0.0903367
38280.0000000    0.0980662
38320.0000000    0.1074828
38360.0000000    0.1060717
38400.0000000    0.0917034
38440.0000000    0.0960125
38480.0000000    0.1010178
38520.0000000    0.1010150
38560.0000000    0.0964183
38600.0000000    0.0979450
38640.0000000    0.0980542
38680.0000000    0.0950375
38720.0000000    0.0934711
38760.0000000    0.0908790
38800.0000000    0.1000947
38840.0000000    0.1077571
38880.0000000    0.1068506
38920.0000000    0.1035373
38960.0000000    0.0968065
39000.0000000    0.0940891
39040.0000000    0.1003286
39080.0000000    0.0941821
39120.0000000    0.0956438
39160.0000000    0.0951197
39200.0000000    0.0901573
39240.0000000    0.0927641
39280.0000000    0.1068871
39320.0000000    0.0963105
39360.0000000    0.1038599
39400.0000000    0.0965407
39440.0000000    0.0993246
39480.0000000    0.0944363
39520.0000000    0.0951439
39560.0000000    0.0976634
39600.0000000    0.0999680
39640.0000000    0.1075496
39680.0000000    0.1052958
39720.0000000    0.0963614
39760.0000000    0.1044346
39800.0000000    0.1012211
39840.0000000    0.0976350
39880.0000000    0.0956096
39920.0000000    0.0986660
39960.0000000    0.0994956
40000.0000000    0.1109962
40040.0000000    0.1088217
40080.0000000    0.0993769
40120.0000000    0.1034866
40160.0000000    0.0917298
40200.0000000    0.1019696
40240.0000000    0.0983714
40280.0000000    0.0903387
40320.0000000    0.1060128
40360.0000000    0.1116494
40400.0000000    0.1055216
40440.0000000    0.1078278
40480.0000000    0.0945690
40520.0000000    0.0980995
40560.0000000    0.0997478
40600.0000000    0.0963464
40640.0000000    0.1051614
40680.0000000    0.1068475
40720.0000000    0.0980086
40760.0000000    0.0971663
40800.0000000    0.1019101
40840.0000000    0.0965449
40880.0000000    0.0949604
40920.0000000    0.0944967
40960.0000000    0.0974445
41000.0000000    0.1058740
41040.0000000    0.0950525
41080.0000000    0.0969451
41120.0000000    0.1011465
41160.0000000    0.1073525
41200.0000000    0.0996280
41240.0000000    0.1071030
41280.0000000    0.1026138
41320.0000000    0.0967689
41360.0000000    0.0987668
41400.0000000    0.1101040
41440.0000000    0.1070138
41480.0000000    0.1029353
41520.0000000    0.0997077
41560.0000000    0.1005869
41600.0000000    0.1000230
41640.0000000    0.1069854
41680.0000000    0.1061275
41720.0000000    0.1114612
41760.0000000    0.0998619
41800.0000000    0.0984932
41840.0000000    0.1052963
41880.0000000    0.0970321
41920.0000000    0.0940848
41960.0000000    0.1080636
42000.0000000    0.0994164
42040.0000000    0.0949569
42080.0000000    0.0982909
42120.0000000    0.1030766
42160.0000000    0.0924489
42200.0000000    0.1045503
42240.0000000    0.1002727
42280.0000000    0.0990392
42320.0000000    0.1081698
42360.0000000    0.1093039
42400.0000000    0.1105121
42440.0000000    0.1010550
42480.0000000    0.1097759
42520.0000000    0.1037811
42560.0000000    0.1121963
42600.0000000    0.1106924
42640.0000000    0.1053915
42680.0000000    0.1087213
42720.0000000    0.0968112
42760.0000000    0.0996400
42800.0000000    0.0954235
42840.0000000    0.0955109
42880.0000000    0.1040211
42920.0000000    0.0990814
42960.0000000    0.0990720
43000.0000000    0.1031480
43040.0000000    0.0937674
43080.0000000    0.0921772
43120.0000000    0.0955701
43160.0000000    0.0878151
43200.0000000    0.0989745
43240.0000000    0.0993739
43280.0000000    0.1031139
43320.0000000    0.1029587
43360.0000000    0.0964707
43400.0000000    0.0994111
43440.0000000    0.1023409
43480.0000000    0.0907914
43520.0000000    0.0997635
43560.0000000    0.0924161
43600.0000000    0.0930983
43640.0000000    0.0914309
43680.0000000    0.0968549
43720.0000000    0.1027167
43760.0000000    0.1036125
43800.0000000    0.0987525
43840.0000000    0.1015697
43880.0000000    0.0964231
43920.0000000    0.0964485
43960.0000000    0.0940745
44000.0000000    0.0954411
44040.0000000    0.0967285
44080.0000000    0.0876845
44120.0000000    0.0905997
44160.0000000    0.0841391
44200.0000000    0.0889980
44240.0000000    0.0871777
44280.0000000    0.0914026
44320.0000000    0.0855134
44360.0000000    0.0943679
44400.0000000    0.1042176
44440.0000000    0.0984562
44480.0000000    0.0944941
44520.0000000    0.0952700
44560.0000000    0.0922402
44600.0000000    0.0954508
44640.0000000    0.0988699
44680.0000000    0.1110628
44720.0000000    0.1053076
44760.0000000    0.1052216
44800.0000000    0.1190748
44840.0000000    0.0988117
44880.0000000    0.0923004
44920.0000000    0.0969627
44960.0000000    0.1101051
45000.0000000    0.0964911
45040.0000000    0.1040896
45080.0000000    0.1017142
45120.0000000    0.1057420
45160.0000000    0.0988462
45200.0000000    0.0952038
45240.0000000    0.1029025
45280.0000000    0.1055251
45320.0000000    0.1054384
45360.0000000    0.0996706
45400.0000000    0.0956546
45440.0000000    0.1021329
45480.0000000    0.0919391
45520.0000000    0.0981244
45560.0000000    0.1018921
45600.0000000    0.0899577
45640.0000000    0.0968628
45680.0000000    0.0973787
45720.0000000    0.0996247
45760.0000000    0.0852108
45800.0000000    0.0909448
45840.0000000    0.0956790
45880.0000000    0.0928933
45920.0000000    0.1010939
45960.0000000    0.0890343
46000.0000000    0.0949334
46040.0000000    0.0969930
46080.0000000    0.0991284
46120.0000000    0.0920923
46160.0000000    0.0896212
46200.0000000    0.0962766
46240.0000000    0.0994124
46280.0000000    0.0944289
46320.0000000    0.0959375
46360.0000000    0.0979918
46400.0000000    0.1041140
46440.0000000    0.0932240
46480.0000000    0.1024446
46520.0000000    0.0969119
46560.0000000    0.0930288
46600.0000000    0.0988208
46640.0000000    0.0970279
46680.0000000    0.0943475
46720.0000000    0.0860822
46760.0000000    0.0841529
46800.0000000    0.0943259
46840.0000000    0.0957197
46880.0000000    0.0938597
46920.0000000    0.0964931
46960.0000000    0.0968841
47000.0000000    0.0932573
47040.0000000    0.0938424
47080.0000000    0.1020790
47120.0000000    0.0926452
47160.0000000    0.1031646
47200.0000000    0.0994184
47240.0000000    0.0933353
47280.0000000    0.0989872
47320.0000000    0.0920366
47360.0000000    0.1011215
47400.0000000    0.0983314
47440.0000000    0.0927032
47480.0000000    0.0941918
47520.0000000    0.0873074
47560.0000000    0.0935141
47600.0000000    0.0907639
47640.0000000    0.0968916
47680.0000000    0.0904197
47720.0000000    0.0878384
47760.0000000    0.0912943
47800.0000000    0.0935703
47840.0000000    0.0920321
47880.0000000    0.0850830
47920.0000000    0.0904475
47960.0000000    0.0973897
48000.0000000    0.0982458
48040.0000000    0.1129778
48080.0000000    0.1129464
48120.0000000    0.1101092
48160.0000000    0.1043203
48200.0000000    0.1121012
48240.0000000    0.1060821
48280.0000000    0.1071665
48320.0000000    0.1019689
48360.0000000    0.1020584
48400.0000000    0.1026020
48440.0000000    0.1054390
48480.0000000    0.1125407
48520.0000000    0.1093533
48560.0000000    0.1108905
48600.0000000    0.1110170
48640.0000000    0.1032844
48680.0000000    0.1065862
48720.0000000    0.1031752
48760.0000000    0.0951991
48800.0000000    0.1069715
48840.0000000    0.1037552
48880.0000000    0.0971332
48920.0000000    0.0974831
48960.0000000    0.1002696
49000.0000000    0.1080546
49040.0000000    0.1170471
49080.0000000    0.1034414
49120.0000000    0.1016320
49160.0000000    0.1065848
49200.0000000    0.0949670
49240.0000000    0.1009571
49280.0000000    0.1089342
49320.0000000    0.1094247
49360.0000000    0.1039234
49400.0000000    0.1024602
49440.0000000    0.1001082
49480.0000000    0.0989592
49520.0000000    0.1037066
49560.0000000    0.1011645
49600.0000000    0.1018677
49640.0000000    0.0991963
49680.0000000    0.1154740
49720.0000000    0.0977423
49760.0000000    0.1097614
49800.0000000    0.1044095
49840.0000000    0.0986949
49880.0000000    0.1002081
49920.0000000    0.0961549
49960.0000000    0.1045384
50000.0000000    0.0975303
50040.0000000    0.1021373
50080.0000000    0.0941376
50120.0000000    0.0993377
50160.0000000    0.0985219
50200.0000000    0.1081991
50240.0000000    0.1063424
50280.0000000    0.0998234
50320.0000000    0.0990200
50360.0000000    0.0896779
50400.0000000    0.0978650
50440.0000000    0.0984870
50480.0000000    0.0913405
50520.0000000    0.0988609
50560.0000000    0.0933341
50600.0000000    0.0932238
50640.0000000    0.0957350
50680.0000000    0.0966869
50720.0000000    0.0912451
50760.0000000    0.0963528
50800.0000000    0.0948699
50840.0000000    0.0947352
50880.0000000    0.0936943
50920.0000000    0.1018135
50960.0000000    0.0914946
51000.0000000    0.0871104
51040.0000000    0.0900353
51080.0000000    0.0982062
51120.0000000    0.1051465
51160.0000000    0.1018327
51200.0000000    0.1060471
51240.0000000    0.0955026
51280.0000000    0.0988711
51320.0000000    0.0931062
51360.0000000    0.0841746
51400.0000000    0.0990029
51440.0000000    0.0992678
51480.0000000    0.0941483
51520.0000000    0.1064727
51560.0000000    0.0906064
51600.0000000    0.0907722
51640.0000000    0.0881265
51680.0000000    0.1001048
51720.0000000    0.0938070
51760.0000000    0.0981263
51800.0000000    0.0929086
51840.0000000    0.0971056
51880.0000000    0.0994004
51920.0000000    0.0986654
51960.0000000    0.1037005
52000.0000000    0.0987212
52040.0000000    0.0951280
52080.0000000    0.1045599
52120.0000000    0.0987722
52160.0000000    0.0972589
52200.0000000    0.0870944
52240.0000000    0.1025686
52280.0000000    0.0973615
52320.0000000    0.1058219
52360.0000000    0.0969629
52400.0000000    0.0975985
52440.0000000    0.0993774
52480.0000000    0.0923346
52520.0000000    0.0975862
52560.0000000    0.0996179
52600.0000000    0.1031801
52640.0000000    0.1126542
52680.0000000    0.1123733
52720.0000000    0.1011190
52760.0000000    0.0932613
52800.0000000    0.1033195
52840.0000000    0.0953351
52880.0000000    0.0998951
52920.0000000    0.0955056
52960.0000000    0.0971540
53000.0000000    0.1000229
53040.0000000    0.1028952
53080.0000000    0.1091827
53120.0000000    0.1023549
53160.0000000    0.1016073
53200.0000000    0.0996307
53240.0000000    0.1114891
53280.0000000    0.1012376
53320.0000000    0.1015361
53360.0000000    0.1029232
53400.0000000    0.0984304
53440.0000000    0.1034205
53480.0000000    0.1139152
53520.0000000    0.1035072
53560.0000000    0.1015259
53600.0000000    0.1004349
53640.0000000    0.0975798
53680.0000000    0.0973005
53720.0000000    0.1153184
53760.0000000    0.0985580
53800.0000000    0.1016831
53840.0000000    0.1028180
53880.0000000    0.0973487
53920.0000000    0.1068519
53960.0000000    0.1075735
54000.0000000    0.1033535
54040.0000000    0.1009776
54080.0000000    0.1017033
54120.0000000    0.1071181
54160.0000000    0.1047345
54200.0000000    0.1123642
54240.0000000    0.1093343
54280.0000000    0.0976460
54320.0000000    0.1005241
54360.0000000    0.0987648
54400.0000000    0.1061341
54440.0000000    0.1085407
54480.0000000    0.0986491
54520.0000000    0.1024986
54560.0000000    0.1042800
54600.0000000    0.1137529
54640.0000000    0.1076864
54680.0000000    0.1031496
54720.0000000    0.1042820
54760.0000000    0.1066680
54800.0000000    0.1083596
54840.0000000    0.1057636
54880.0000000    0.1008178
54920.0000000    0.0989200
54960.0000000    0.0977414
55000.0000000    0.1091855
55040.0000000    0.1068657
55080.0000000    0.0991912
55120.0000000    0.1079833
55160.0000000    0.1029790
55200.0000000    0.0960670
55240.0000000    0.0972860
55280.0000000    0.1016919
55320.0000000    0.1014313
55360.0000000    0.0958945
55400.0000000    0.1171821
55440.0000000    0.1045912
55480.0000000    0.1041854
55520.0000000    0.1075089
55560.0000000    0.1034186
55600.0000000    0.1004061
55640.0000000    0.1132595
55680.0000000    0.1043828
55720.0000000    0.1033891
55760.0000000    0.1091238
55800.0000000    0.1011534
55840.0000000    0.0971841
55880.0000000    0.1072113
55920.0000000    0.1029957
55960.0000000    0.1013969
56000.0000000    0.0982776
56040.0000000    0.0935771
56080.0000000    0.0965969
56120.0000000    0.1066139
56160.0000000    0.1048817
56200.0000000    0.1033568
56240.0000000    0.1045438
56280.0000000    0.1032556
56320.0000000    0.1057460
56360.0000000    0.1153845
56400.0000000    0.1108959
56440.0000000    0.1030831
56480.0000000    0.0988156
56520.0000000    0.1041845
56560.0000000    0.1104093
56600.0000000    0.1064318
56640.0000000    0.1032099
56680.0000000    0.1027141
56720.0000000    0.1041662
56760.0000000    0.1112677
56800.0000000    0.1044867
56840.0000000    0.0956969
56880.0000000    0.0953740
56920.0000000    0.1149839
56960.0000000    0.1134667
57000.0000000    0.1071866
57040.0000000    0.1082290
57080.0000000    0.1217290
57120.0000000    0.1238733
57160.0000000    0.1145898
57200.0000000    0.1036660
57240.0000000    0.1001091
57280.0000000    0.1048349
57320.0000000    0.1027459
57360.0000000    0.1044401
57400.0000000    0.0971078
57440.0000000    0.1112400
57480.0000000    0.1064209
57520.0000000    0.1061154
57560.0000000    0.1087802
57600.0000000    0.1095732
57640.0000000    0.0923269
57680.0000000    0.1063299
57720.0000000    0.1021779
57760.0000000    0.1010272
57800.0000000    0.1022901
57840.0000000    0.1007060
57880.0000000    0.0924919
57920.0000000    0.0957168
57960.0000000    0.0934875
58000.0000000    0.0940251
58040.0000000    0.1022240
58080.0000000    0.0980531
58120.0000000    0.1192506
58160.0000000    0.0990262
58200.0000000    0.0951181
58240.0000000    0.0953243
58280.0000000    0.1007371
58320.0000000    0.1000496
58360.0000000    0.0999390
58400.0000000    0.1042393
58440.0000000    0.1017028
58480.0000000    0.0974144
58520.0000000    0.0959086
58560.0000000    0.1070443
58600.0000000    0.0988550
58640.0000000    0.0996797
58680.0000000    0.1069856
58720.0000000    0.1001354
58760.0000000    0.1033397
58800.0000000    0.1074441
58840.0000000    0.1048038
58880.0000000    0.0977689
58920.0000000    0.1015707
58960.0000000    0.1035396
59000.0000000    0.1025575
59040.0000000    0.0959122
59080.0000000    0.0929605
59120.0000000    0.0981089
59160.0000000    0.0986655
59200.0000000    0.0940249
59240.0000000    0.1076438
59280.0000000    0.0942183
59320.0000000    0.0995873
59360.0000000    0.0945565
59400.0000000    0.1026486
59440.0000000    0.0947287
59480.0000000    0.0990381
59520.0000000    0.1002400
59560.0000000    0.0993059
59600.0000000    0.0977357
59640.0000000    0.1093695
59680.0000000    0.1058136
59720.0000000    0.1096840
59760.0000000    0.1022212
59800.0000000    0.1023140
59840.0000000    0.0971756
59880.0000000    0.1000270
59920.0000000    0.1044766
59960.0000000    0.1030190
60000.0000000    0.0968558
60040.0000000    0.0935152
60080.0000000    0.0918024
60120.0000000    0.0960876
60160.0000000    0.0933155
60200.0000000    0.1057240
60240.0000000    0.0940806
60280.0000000    0.0914446
60320.0000000    0.0929539
60360.0000000    0.0980367
60400.0000000    0.1001320
60440.0000000    0.0898358
60480.0000000    0.0995106
60520.0000000    0.0952513
60560.0000000    0.0974086
60600.0000000    0.1009170
60640.0000000    0.1003776
60680.0000000    0.1020753
60720.0000000    0.1124922
60760.0000000    0.1028329
60800.0000000    0.1079205
60840.0000000    0.1113088
60880.0000000    0.1037700
60920.0000000    0.1011115
60960.0000000    0.1096803
61000.0000000    0.1264727
61040.0000000    0.1094346
61080.0000000    0.1119149
61120.0000000    0.1100565
61160.0000000    0.1066473
61200.0000000    0.1137612
61240.0000000    0.1075061
61280.0000000    0.1061308
61320.0000000    0.0976791
61360.0000000    0.1011003
61400.0000000    0.1108826
61440.0000000    0.0975341
61480.0000000    0.1111087
61520.0000000    0.0950371
61560.0000000    0.0972883
61600.0000000    0.1058672
61640.0000000    0.1090261
61680.0000000    0.1109870
61720.0000000    0.1044384
61760.0000000    0.1062115
61800.0000000    0.0922898
61840.0000000    0.1107774
61880.0000000    0.1073059
61920.0000000    0.0958042
61960.0000000    0.1009761
62000.0000000    0.0966409
62040.0000000    0.0955618
62080.0000000    0.1042310
62120.0000000    0.1137579
62160.0000000    0.1092122
62200.0000000    0.0969422
62240.0000000    0.1072197
62280.0000000    0.1060600
62320.0000000    0.1045971
62360.0000000    0.1112011
62400.0000000    0.1122881
62440.0000000    0.1090154
62480.0000000    0.1058065
62520.0000000    0.1068956
62560.0000000    0.1106435
62600.0000000    0.1077287
62640.0000000    0.1084844
62680.0000000    0.1166055
62720.0000000    0.1132723
62760.0000000    0.1107268
62800.0000000    0.1096474
62840.0000000    0.1112940
62880.0000000    0.1117799
62920.0000000    0.1074463
62960.0000000    0.1080493
63000.0000000    0.1077216
63040.0000000    0.1101702
63080.0000000    0.1015657
63120.0000000    0.1034368
63160.0000000    0.0952142
63200.0000000    0.0983771
63240.0000000    0.0960330
63280.0000000    0.1066314
63320.0000000    0.1002306
63360.0000000    0.1169915
63400.0000000    0.0980202
63440.0000000    0.1066216
63480.0000000    0.0922299
63520.0000000    0.1015960
63560.0000000    0.0956124
63600.0000000    0.0924438
63640.0000000    0.0992919
63680.0000000    0.1028007
63720.0000000    0.1041795
63760.0000000    0.1037187
63800.0000000    0.1071482
63840.0000000    0.1071029
63880.0000000    0.1004274
63920.0000000    0.1036120
63960.0000000    0.0982767
64000.0000000    0.1084599
64040.0000000    0.1063738
64080.0000000    0.1009734
64120.0000000    0.1064711
64160.0000000    0.1056719
64200.0000000    0.1036692
64240.0000000    0.1082499
64280.0000000    0.1184368
64320.0000000    0.1027593
64360.0000000    0.1039655
64400.0000000    0.1020869
64440.0000000    0.1021948
64480.0000000    0.0995021
64520.0000000    0.1092970
64560.0000000    0.1018151
64600.0000000    0.1052199
64640.0000000    0.0982927
64680.0000000    0.1052615
64720.0000000    0.1113147
64760.0000000    0.1042105
64800.0000000    0.1042202
64840.0000000    0.0952046
64880.0000000    0.0998380
64920.0000000    0.1055260
64960.0000000    0.1017225
65000.0000000    0.0989224
65040.0000000    0.1006181
65080.0000000    0.1076423
65120.0000000    0.0975759
65160.0000000    0.1123100
65200.0000000    0.1103686
65240.0000000    0.1067191
65280.0000000    0.1066126
65320.0000000    0.0976603
65360.0000000    0.0955136
65400.0000000    0.1034935
65440.0000000    0.1058803
65480.0000000    0.0973805
65520.0000000    0.1005160
65560.0000000    0.1075083
65600.0000000    0.1048737
65640.0000000    0.1020975
65680.0000000    0.1043091
65720.0000000    0.1005342
65760.0000000    0.1074362
65800.0000000    0.1051148
65840.0000000    0.0972971
65880.0000000    0.1183403
65920.0000000    0.1004558
65960.0000000    0.1105559
66000.0000000    0.0994272
66040.0000000    0.1070865
66080.0000000    0.1053580
66120.0000000    0.1078187
66160.0000000    0.1002235
66200.0000000    0.1054726
66240.0000000    0.1055169
66280.0000000    0.1011311
66320.0000000    0.1009967
66360.0000000    0.1083774
66400.0000000    0.1087003
66440.0000000    0.0975962
66480.0000000    0.1052072
66520.0000000    0.1057725
66560.0000000    0.1052073
66600.0000000    0.0934523
66640.0000000    0.1017701
66680.0000000    0.0991442
66720.0000000    0.0975779
66760.0000000    0.1037982
66800.0000000    0.1037802
66840.0000000    0.1027684
66880.0000000    0.1031694
66920.0000000    0.1018300
66960.0000000    0.1009501
67000.0000000    0.1011853
67040.0000000    0.0968745
67080.0000000    0.1029789
67120.0000000    0.1013765
67160.0000000    0.1004065
67200.0000000    0.1017553
67240.0000000    0.1093723
67280.0000000    0.1059694
67320.0000000    0.1094073
67360.0000000    0.1034149
67400.0000000    0.1076249
67440.0000000    0.1151284
67480.0000000    0.1043088
67520.0000000    0.1088748
67560.0000000    0.0947456
67600.0000000    0.0990240
67640.0000000    0.0905756
67680.0000000    0.1014444
67720.0000000    0.1084811
67760.0000000    0.0954235
67800.0000000    0.1018025
67840.0000000    0.0994434
67880.0000000    0.0965802
67920.0000000    0.0926617
67960.0000000    0.0962415
68000.0000000    0.0969023
68040.0000000    0.0986520
68080.0000000    0.1049390
68120.0000000    0.1043992
68160.0000000    0.1072588
68200.0000000    0.1012420
68240.0000000    0.0973023
68280.0000000    0.1001499
68320.0000000    0.1039874
68360.0000000    0.1168385
68400.0000000    0.1074371
68440.0000000    0.1046101
68480.0000000    0.1061877
68520.0000000    0.1074830
68560.0000000    0.1064004
68600.0000000    0.1133163
68640.0000000    0.1187867
68680.0000000    0.0995952
68720.0000000    0.1077382
68760.0000000    0.1066995
68800.0000000    0.1067593
68840.0000000    0.1081408
68880.0000000    0.1104292
68920.0000000    0.1002044
68960.0000000    0.0985239
69000.0000000    0.1171441
69040.0000000    0.1306658
69080.0000000    0.1128712
69120.0000000    0.1166827
69160.0000000    0.1068709
69200.0000000    0.1088715
69240.0000000    0.0970998
69280.0000000    0.1035967
69320.0000000    0.0999264
69360.0000000    0.0980539
69400.0000000    0.0940914
69440.0000000    0.0982852
69480.0000000    0.1013077
69520.0000000    0.1060066
69560.0000000    0.1000984
69600.0000000    0.1007667
69640.0000000    0.1066978
69680.0000000    0.1194678
69720.0000000    0.1053977
69760.0000000    0.1137912
69800.0000000    0.1088710
69840.0000000    0.1037249
69880.0000000    0.1086072
69920.0000000    0.1042215
69960.0000000    0.1079880
70000.0000000    0.1078484
70040.0000000    0.1114134
70080.0000000    0.1172534
70120.0000000    0.1101332
70160.0000000    0.1105325
70200.0000000    0.1127607
70240.0000000    0.1099754
70280.0000000    0.1082409
70320.0000000    0.1085362
70360.0000000    0.1076366
70400.0000000    0.1166543
70440.0000000    0.1101192
70480.0000000    0.1063961
70520.0000000    0.0969331
70560.0000000    0.1050748
70600.0000000    0.1017339
70640.0000000    0.1069191
70680.0000000    0.0980567
70720.0000000    0.1033775
70760.0000000    0.1001135
70800.0000000    0.1009101
70840.0000000    0.1081002
70880.0000000    0.1028842
70920.0000000    0.1065200
70960.0000000    0.1104924
71000.0000000    0.1023557
71040.0000000    0.1177013
71080.0000000    0.0990017
71120.0000000    0.0954494
71160.0000000    0.1050375
71200.0000000    0.1022041
71240.0000000    0.0989169
71280.0000000    0.1024399
71320.0000000    0.1060144
71360.0000000    0.1092200
71400.0000000    0.1089004
71440.0000000    0.1124112
71480.0000000    0.1131310
71520.0000000    0.1053400
71560.0000000    0.1040249
71600.0000000    0.0957557
71640.0000000    0.1079312
71680.0000000    0.1096386
71720.0000000    0.0982998
71760.0000000    0.0978075
71800.0000000    0.1146756
71840.0000000    0.1022221
71880.0000000    0.0909684
71920.0000000    0.1067095
71960.0000000    0.1028518
72000.0000000    0.1011416
72040.0000000    0.1064797
72080.0000000    0.1020270
72120.0000000    0.1048518
72160.0000000    0.0920971
72200.0000000    0.1016291
72240.0000000    0.1035082
72280.0000000    0.0925211
72320.0000000    0.0968612
72360.0000000    0.1001635
72400.0000000    0.0982428
72440.0000000    0.0991955
72480.0000000    0.1040012
72520.0000000    0.0979258
72560.0000000    0.1103567
72600.0000000    0.1040148
72640.0000000    0.1058352
72680.0000000    0.0999574
72720.0000000    0.1016299
72760.0000000    0.1072597
72800.0000000    0.1017709
72840.0000000    0.1045292
72880.0000000    0.1009622
72920.0000000    0.1076590
72960.0000000    0.1161434
73000.0000000    0.1079706
73040.0000000    0.1068392
73080.0000000    0.1110549
73120.0000000    0.1142512
73160.0000000    0.0999024
73200.0000000    0.1021930
73240.0000000    0.1050213
73280.0000000    0.1003491
73320.0000000    0.0982703
73360.0000000    0.0992281
73400.0000000    0.0999481
73440.0000000    0.1025154
73480.0000000    0.1057866
73520.0000000    0.0993616
73560.0000000    0.1041880
73600.0000000    0.0968067
73640.0000000    0.0944216
73680.0000000    0.1027812
73720.0000000    0.0992113
73760.0000000    0.1025672
73800.0000000    0.1148345
73840.0000000    0.1154789
73880.0000000    0.1096281
73920.0000000    0.0957386
73960.0000000    0.1005717
74000.0000000    0.1060777
74040.0000000    0.0973317
74080.0000000    0.0977587
74120.0000000    0.1044997
74160.0000000    0.1023822
74200.0000000    0.0969133
74240.0000000    0.1078999
74280.0000000    0.0980192
74320.0000000    0.0931530
74360.0000000    0.1008326
74400.0000000    0.1097271
74440.0000000    0.1033309
74480.0000000    0.1045854
74520.0000000    0.1044333
74560.0000000    0.1040487
74600.0000000    0.1091547
74640.0000000    0.1045285
74680.0000000    0.1147317
74720.0000000    0.1080261
74760.0000000    0.1064270
74800.0000000    0.1024000
74840.0000000    0.1044489
74880.0000000    0.0997987
74920.0000000    0.1062476
74960.0000000    0.1030913
75000.0000000    0.1049820
75040.0000000    0.1067734
75080.0000000    0.0940881
75120.0000000    0.1023187
75160.0000000    0.1204701
75200.0000000    0.1109022
75240.0000000    0.1152850
75280.0000000    0.1008967
75320.0000000    0.1093209
75360.0000000    0.0966454
75400.0000000    0.0935210
75440.0000000    0.0967805
75480.0000000    0.1031704
75520.0000000    0.1035526
75560.0000000    0.1127165
75600.0000000    0.1121475
75640.0000000    0.1054018
75680.0000000    0.1009741
75720.0000000    0.1109122
75760.0000000    0.1116959
75800.0000000    0.1280163
75840.0000000    0.1189014
75880.0000000    0.1156427
75920.0000000    0.1025449
75960.0000000    0.1042562
76000.0000000    0.1101766
76040.0000000    0.1051037
76080.0000000    0.1068238
76120.0000000    0.1118530
76160.0000000    0.1110916
76200.0000000    0.1124236
76240.0000000    0.1062927
76280.0000000    0.1099938
76320.0000000    0.1040205
76360.0000000    0.1060967
76400.0000000    0.1090880
76440.0000000    0.1112829
76480.0000000    0.1105056
76520.0000000    0.1041988
76560.0000000    0.0975694
76600.0000000    0.0979104
76640.0000000    0.0932946
76680.0000000    0.1016980
76720.0000000    0.0958548
76760.0000000    0.1014839
76800.0000000    0.0991354
76840.0000000    0.0998493
76880.0000000    0.1006958
76920.0000000    0.0993496
76960.0000000    0.1016086
77000.0000000    0.1031020
77040.0000000    0.1038288
77080.0000000    0.0968756
77120.0000000    0.1066181
77160.0000000    0.0997975
77200.0000000    0.1037309
77240.0000000    0.1043005
77280.0000000    0.1037864
77320.0000000    0.1007049
77360.0000000    0.1037337
77400.0000000    0.0973570
77440.0000000    0.0986216
77480.0000000    0.1044677
77520.0000000    0.0991268
77560.0000000    0.1043750
77600.0000000    0.1025468
77640.0000000    0.0965124
77680.0000000    0.1000148
77720.0000000    0.1007240
77760.0000000    0.0997612
77800.0000000    0.0921563
77840.0000000    0.0904783
77880.0000000    0.1018909
77920.0000000    0.1053205
77960.0000000    0.1047277
78000.0000000    0.1166689
78040.0000000    0.1074076
78080.0000000    0.1148809
78120.0000000    0.1128407
78160.0000000    0.1132045
78200.0000000    0.1000485
78240.0000000    0.1080482
78280.0000000    0.1114997
78320.0000000    0.1149302
78360.0000000    0.1110923
78400.0000000    0.1114980
78440.0000000    0.1139528
78480.0000000    0.1113507
78520.0000000    0.1127269
78560.0000000    0.1107141
78600.0000000    0.1065948
78640.0000000    0.1105527
78680.0000000    0.1026249
78720.0000000    0.1103627
78760.0000000    0.0993629
78800.0000000    0.1020270
78840.0000000    0.1118284
78880.0000000    0.1069071
78920.0000000    0.1081017
78960.0000000    0.1043530
79000.0000000    0.1112166
79040.0000000    0.1105711
79080.0000000    0.0985215
79120.0000000    0.1092616
79160.0000000    0.1064361
79200.0000000    0.0944122
79240.0000000    0.1067890
79280.0000000    0.1061280
79320.0000000    0.0997068
79360.0000000    0.1057978
79400.0000000    0.1075119
79440.0000000    0.1047177
79480.0000000    0.1032984
79520.0000000    0.1046527
79560.0000000    0.1101111
79600.0000000    0.1098822
79640.0000000    0.1114025
79680.0000000    0.1109292
79720.0000000    0.1111369
79760.0000000    0.1048525
79800.0000000    0.0987521
79840.0000000    0.1056692
79880.0000000    0.0925765
79920.0000000    0.1059126
79960.0000000    0.0966689
80000.0000000    0.1007161
80040.0000000    0.1059591
80080.0000000    0.1058761
80120.0000000    0.0961058
80160.0000000    0.1030192
80200.0000000    0.1034669
80240.0000000    0.1017777
80280.0000000    0.1035794
80320.0000000    0.1040522
80360.0000000    0.0971772
80400.0000000    0.1063275
80440.0000000    0.1079808
80480.0000000    0.1082012
80520.0000000    0.1126981
80560.0000000    0.1067384
80600.0000000    0.1153313
80640.0000000    0.1075084
80680.0000000    0.1116054
80720.0000000    0.1050199
80760.0000000    0.1000199
80800.0000000    0.1077989
80840.0000000    0.1209131
80880.0000000    0.1197224
80920.0000000    0.1152336
80960.0000000    0.1111801
81000.0000000    0.1074808
81040.0000000    0.1073381
81080.0000000    0.1030816
81120.0000000    0.1125106
81160.0000000    0.1158095
81200.0000000    0.1199099
81240.0000000    0.1140026
81280.0000000    0.1234952
81320.0000000    0.1194701
81360.0000000    0.1195998
81400.0000000    0.1092560
81440.0000000    0.1111405
81480.0000000    0.1053878
81520.0000000    0.1079245
81560.0000000    0.1088203
81600.0000000    0.1116966
81640.0000000    0.1107794
81680.0000000    0.1061898
81720.0000000    0.0982199
81760.0000000    0.1069938
81800.0000000    0.0978601
81840.0000000    0.1155886
81880.0000000    0.1038667
81920.0000000    0.0980241
81960.0000000    0.1074259
82000.0000000    0.0999491
82040.0000000    0.1016955
82080.0000000    0.0991205
82120.0000000    0.1036268
82160.0000000    0.1043539
82200.0000000    0.0969097
82240.0000000    0.0935865
82280.0000000    0.1016596
82320.0000000    0.0935648
82360.0000000    0.1150085
82400.0000000    0.1051345
82440.0000000    0.0986068
82480.0000000    0.0968929
82520.0000000    0.1037459
82560.0000000    0.1067810
82600.0000000    0.1089399
82640.0000000    0.1065127
82680.0000000    0.1056435
82720.0000000    0.1028610
82760.0000000    0.1039980
82800.0000000    0.0989331
82840.0000000    0.0929281
82880.0000000    0.1006218
82920.0000000    0.1036816
82960.0000000    0.1077846
83000.0000000    0.1080846
83040.0000000    0.1172225
83080.0000000    0.1185294
83120.0000000    0.1184082
83160.0000000    0.1164701
83200.0000000    0.1121691
83240.0000000    0.1188819
83280.0000000    0.1135917
83320.0000000    0.1219110
83360.0000000    0.1144597
83400.0000000    0.1093108
83440.0000000    0.1063638
83480.0000000    0.1034936
83520.0000000    0.1047927
83560.0000000    0.1043765
83600.0000000    0.1070327
83640.0000000    0.1125693
83680.0000000    0.1008603
83720.0000000    0.1056693
83760.0000000    0.1068733
83800.0000000    0.1083825
83840.0000000    0.1131014
83880.0000000    0.0978097
83920.0000000    0.1164572
83960.0000000    0.1115709
84000.0000000    0.1013315
84040.0000000    0.0987326
84080.0000000    0.0978072
84120.0000000    0.1021703
84160.0000000    0.1072352
84200.0000000    0.1022252
84240.0000000    0.1066231
84280.0000000    0.1036036
84320.0000000    0.1119218
84360.0000000    0.1160876
84400.0000000    0.1061360
84440.0000000    0.1052667
84480.0000000    0.1135015
84520.0000000    0.1084174
84560.0000000    0.1065885
84600.0000000    0.1096705
84640.0000000    0.1107818
84680.0000000    0.1187487
84720.0000000    0.1233471
84760.0000000    0.1231326
84800.0000000    0.1138076
84840.0000000    0.1084965
84880.0000000    0.1085153
84920.0000000    0.1000349
84960.0000000    0.1061754
85000.0000000    0.1009012
85040.0000000    0.1069355
85080.0000000    0.1058210
85120.0000000    0.1108811
85160.0000000    0.1024042
85200.0000000    0.1008197
85240.0000000    0.1083095
85280.0000000    0.1217583
85320.0000000    0.1027236
85360.0000000    0.1053872
85400.0000000    0.1128591
85440.0000000    0.1163671
85480.0000000    0.1094944
85520.0000000    0.1003442
85560.0000000    0.1024665
85600.0000000    0.1103715
85640.0000000    0.1111000
85680.0000000    0.1048409
85720.0000000    0.1111870
85760.0000000    0.1046182
85800.0000000    0.1034355
85840.0000000    0.1021455
85880.0000000    0.1030606
85920.0000000    0.0989256
85960.0000000    0.1011835
86000.0000000    0.0982642
86040.0000000    0.1000955
86080.0000000    0.1057331
86120.0000000    0.1034789
86160.0000000    0.1131684
86200.0000000    0.1001958
86240.0000000    0.1013196
86280.0000000    0.1104595
86320.0000000    0.1018963
86360.0000000    0.1016540
86400.0000000    0.1059980
86440.0000000    0.1087545
86480.0000000    0.1057969
86520.0000000    0.0978747
86560.0000000    0.0967075
86600.0000000    0.1085694
86640.0000000    0.1126118
86680.0000000    0.1030439
86720.0000000    0.0995098
86760.0000000    0.1037156
86800.0000000    0.0986367
86840.0000000    0.1122087
86880.0000000    0.1036584
86920.0000000    0.1045373
86960.0000000    0.0946933
87000.0000000    0.1024354
87040.0000000    0.1025839
87080.0000000    0.1060730
87120.0000000    0.1098797
87160.0000000    0.1027693
87200.0000000    0.0979027
87240.0000000    0.0974872
87280.0000000    0.0987937
87320.0000000    0.0997296
87360.0000000    0.1064651
87400.0000000    0.1160224
87440.0000000    0.0994918
87480.0000000    0.1065308
87520.0000000    0.0931772
87560.0000000    0.1069916
87600.0000000    0.0938867
87640.0000000    0.0972108
87680.0000000    0.1028045
87720.0000000    0.1076277
87760.0000000    0.1055187
87800.0000000    0.0988091
87840.0000000    0.1040493
87880.0000000    0.0985905
87920.0000000    0.1099905
87960.0000000    0.1004664
88000.0000000    0.1066149
88040.0000000    0.1100695
88080.0000000    0.1063574
88120.0000000    0.1000137
88160.0000000    0.1089748
88200.0000000    0.1030290
88240.0000000    0.1094899
88280.0000000    0.0956394
88320.0000000    0.1047893
88360.0000000    0.0998511
88400.0000000    0.1053326
88440.0000000    0.1114726
88480.0000000    0.0983990
88520.0000000    0.1022526
88560.0000000    0.1013332
88600.0000000    0.1038826
88640.0000000    0.1104193
88680.0000000    0.1037757
88720.0000000    0.0994207
88760.0000000    0.1013673
88800.0000000    0.0974270
88840.0000000    0.0977334
88880.0000000    0.0921934
88920.0000000    0.1001012
88960.0000000    0.0964907
89000.0000000    0.0946699
89040.0000000    0.1010827
89080.0000000    0.0999029
89120.0000000    0.0922529
89160.0000000    0.1020098
89200.0000000    0.0968939
89240.0000000    0.0976339
89280.0000000    0.0988110
89320.0000000    0.1010009
89360.0000000    0.0985738
89400.0000000    0.0974221
89440.0000000    0.0983671
89480.0000000    0.0905811
89520.0000000    0.0993388
89560.0000000    0.0937522
89600.0000000    0.0968001
89640.0000000    0.1025944
89680.0000000    0.1049695
89720.0000000    0.0932286
89760.0000000    0.0953384
89800.0000000    0.1086595
89840.0000000    0.0988604
89880.0000000    0.1056932
89920.0000000    0.1050901
89960.0000000    0.1077283
90000.0000000    0.1084314
90040.0000000    0.1082042
90080.0000000    0.1063913
90120.0000000    0.1104354
90160.0000000    0.1084421
90200.0000000    0.1087407
90240.0000000    0.1106442
90280.0000000    0.0993395
90320.0000000    0.1056142
90360.0000000    0.1008325
90400.0000000    0.1075025
90440.0000000    0.1040206
90480.0000000    0.1104538
90520.0000000    0.1013429
90560.0000000    0.1099194
90600.0000000    0.1160092
90640.0000000    0.1108008
90680.0000000    0.1118357
90720.0000000    0.1169330
90760.0000000    0.1202605
90800.0000000    0.1225615
90840.0000000    0.1245860
90880.0000000    0.1194790
90920.0000000    0.1242411
90960.0000000    0.1320686
91000.0000000    0.1149950
91040.0000000    0.1169503
91080.0000000    0.1136596
91120.0000000    0.1070538
91160.0000000    0.1128993
91200.0000000    0.1184050
91240.0000000    0.1261985
91280.0000000    0.1155316
91320.0000000    0.1128722
91360.0000000    0.1089498
91400.0000000    0.1117480
91440.0000000    0.1109819
91480.0000000    0.1020594
91520.0000000    0.1100364
91560.0000000    0.1033933
91600.0000000    0.1005898
91640.0000000    0.1098454
91680.0000000    0.1065438
91720.0000000    0.1038630
91760.0000000    0.1011087
91800.0000000    0.0987765
91840.0000000    0.0936840
91880.0000000    0.1051820
91920.0000000    0.1011508
91960.0000000    0.0982648
92000.0000000    0.1000395
92040.0000000    0.1019704
92080.0000000    0.0953641
92120.0000000    0.1016680
92160.0000000    0.0956759
92200.0000000    0.0926186
92240.0000000    0.1098921
92280.0000000    0.1064948
92320.0000000    0.0988230
92360.0000000    0.0963960
92400.0000000    0.1000618
92440.0000000    0.1031935
92480.0000000    0.0987811
92520.0000000    0.0984020
92560.0000000    0.0996135
92600.0000000    0.0957487
92640.0000000    0.1003916
92680.0000000    0.1061190
92720.0000000    0.1068795
92760.0000000    0.1037190
92800.0000000    0.1034978
92840.0000000    0.1034961
92880.0000000    0.1045233
92920.0000000    0.1123368
92960.0000000    0.1129706
93000.0000000    0.1097319
93040.0000000    0.1144646
93080.0000000    0.1153547
93120.0000000    0.1122128
93160.0000000    0.1106791
93200.0000000    0.1110334
93240.0000000    0.1077096
93280.0000000    0.1086813
93320.0000000    0.1093333
93360.0000000    0.1049712
93400.0000000    0.1118876
93440.0000000    0.1212318
93480.0000000    0.1132417
93520.0000000    0.1150266
93560.0000000    0.1079810
93600.0000000    0.1141336
93640.0000000    0.1177705
93680.0000000    0.1176932
93720.0000000    0.1126510
93760.0000000    0.1131990
93800.0000000    0.1124316
93840.0000000    0.1085781
93880.0000000    0.1167064
93920.0000000    0.1199804
93960.0000000    0.1105615
94000.0000000    0.1091557
94040.0000000    0.1147290
94080.0000000    0.1172975
94120.0000000    0.1153268
94160.0000000    0.1091426
94200.0000000    0.1106609
94240.0000000    0.1071974
94280.0000000    0.1008205
94320.0000000    0.1023943
94360.0000000    0.1070408
94400.0000000    0.1011587
94440.0000000    0.1048827
94480.0000000    0.1116734
94520.0000000    0.1044992
94560.0000000    0.1026328
94600.0000000    0.1083174
94640.0000000    0.1158466
94680.0000000    0.1076298
94720.0000000    0.1090856
94760.0000000    0.1175573
94800.0000000    0.1112486
94840.0000000    0.1073506
94880.0000000    0.1042124
94920.0000000    0.1160867
94960.0000000    0.1091750
95000.0000000    0.1141292
95040.0000000    0.1076373
95080.0000000    0.1039232
95120.0000000    0.1072949
95160.0000000    0.1059686
95200.0000000    0.1120310
95240.0000000    0.1071138
95280.0000000    0.1095060
95320.0000000    0.1132199
95360.0000000    0.1008668
95400.0000000    0.1073021
95440.0000000    0.1079177
95480.0000000    0.1053241
95520.0000000    0.1089118
95560.0000000    0.1141545
95600.0000000    0.1118011
95640.0000000    0.1105367
95680.0000000    0.1115546
95720.0000000    0.1108684
95760.0000000    0.1106145
95800.0000000    0.1082123
95840.0000000    0.1081606
95880.0000000    0.1082799
95920.0000000    0.1112302
95960.0000000    0.1073120
96000.0000000    0.1034289
96040.0000000    0.1026864
96080.0000000    0.1079649
96120.0000000    0.1074473
96160.0000000    0.1178066
96200.0000000    0.1119338
96240.0000000    0.1153080
96280.0000000    0.1103790
96320.0000000    0.1042585
96360.0000000    0.1112610
96400.0000000    0.1095012
96440.0000000    0.1176735
96480.0000000    0.1132156
96520.0000000    0.1191454
96560.0000000    0.1125626
96600.0000000    0.1157406
96640.0000000    0.1157771
96680.0000000    0.1234171
96720.0000000    0.1133631
96760.0000000    0.1198307
96800.0000000    0.1206223
96840.0000000    0.1169683
96880.0000000    0.1200216
96920.0000000    0.1102393
96960.0000000    0.1153905
97000.0000000    0.1109815
97040.0000000    0.1100099
97080.0000000    0.1131631
97120.0000000    0.1114445
97160.0000000    0.1221689
97200.0000000    0.1179316
97240.0000000    0.1215885
97280.0000000    0.1189784
97320.0000000    0.1130611
97360.0000000    0.1114325
97400.0000000    0.1149140
97440.0000000    0.1242030
97480.0000000    0.1181378
97520.0000000    0.1168768
97560.0000000    0.1160790
97600.0000000    0.1226568
97640.0000000    0.1123699
97680.0000000    0.1148604
97720.0000000    0.1167744
97760.0000000    0.1105921
97800.0000000    0.1242946
97840.0000000    0.1090358
97880.0000000    0.1281886
97920.0000000    0.1305487
97960.0000000    0.1240529
98000.0000000    0.1165201
98040.0000000    0.1214106
98080.0000000    0.1070814
98120.0000000    0.1115226
98160.0000000    0.1100332
98200.0000000    0.1096539
98240.0000000    0.1127665
98280.0000000    0.1207985
98320.0000000    0.1155190
98360.0000000    0.1226544
98400.0000000    0.1181668
98440.0000000    0.1170994
98480.0000000    0.1198189
98520.0000000    0.1084454
98560.0000000    0.1147381
98600.0000000    0.1091920
98640.0000000    0.1078186
98680.0000000    0.1041618
98720.0000000    0.0988140
98760.0000000    0.1035755
98800.0000000    0.0998363
98840.0000000    0.1017141
98880.0000000    0.1033189
98920.0000000    0.1018503
98960.0000000    0.1157138
99000.0000000    0.1023324
99040.0000000    0.0999411
99080.0000000    0.1054211
99120.0000000    0.1110661
99160.0000000    0.1054513
99200.0000000    0.1049276
99240.0000000    0.1035076
99280.0000000    0.1027688
99320.0000000    0.1112103
99360.0000000    0.1038608
99400.0000000    0.1070428
99440.0000000    0.1089396
99480.0000000    0.1120697
99520.0000000    0.1053960
99560.0000000    0.1054357
99600.0000000    0.1100608
99640.0000000    0.1026991
99680.0000000    0.1056107
99720.0000000    0.1106809
99760.0000000    0.1116349
99800.0000000    0.1104134
99840.0000000    0.1112552
99880.0000000    0.1102494
99920.0000000    0.1036426
99960.0000000    0.1069286
100000.0000000    0.1041427
100040.0000000    0.1111443
100080.0000000    0.1126361
100120.0000000    0.1163666
100160.0000000    0.1207811
100200.0000000    0.1206014
100240.0000000    0.1099697
100280.0000000    0.1196518
100320.0000000    0.1085077
100360.0000000    0.1188166
100400.0000000    0.1159812
100440.0000000    0.1200647
100480.0000000    0.1136488
100520.0000000    0.1083251
100560.0000000    0.1166394
100600.0000000    0.1057661
100640.0000000    0.1085162
100680.0000000    0.1018880
100720.0000000    0.1082111
100760.0000000    0.1148052
100800.0000000    0.1185253
100840.0000000    0.1116833
100880.0000000    0.1125362
100920.0000000    0.1062063
100960.0000000    0.1139190
101000.0000000    0.1106148
101040.0000000    0.1048164
101080.0000000    0.1033098
101120.0000000    0.1099459
101160.0000000    0.1147423
101200.0000000    0.1269664
101240.0000000    0.1152742
101280.0000000    0.1134361
101320.0000000    0.1135866
101360.0000000    0.1126725
101400.0000000    0.1086872
101440.0000000    0.1184312
101480.0000000    0.1230830
101520.0000000    0.1121569
101560.0000000    0.1113175
101600.0000000    0.1194560
101640.0000000    0.1204822
101680.0000000    0.1231309
101720.0000000    0.1186771
101760.0000000    0.1118928
101800.0000000    0.1087496
101840.0000000    0.1111256
101880.0000000    0.1162263
101920.0000000    0.1138313
101960.0000000    0.1043782
102000.0000000    0.1085427
102040.0000000    0.1231747
102080.0000000    0.1057364
102120.0000000    0.1068701
102160.0000000    0.1041551
102200.0000000    0.0978473
102240.0000000    0.1071312
102280.0000000    0.1064458
102320.0000000    0.1091179
102360.0000000    0.1144685
102400.0000000    0.1111068
102440.0000000    0.1067972
102480.0000000    0.1107125
102520.0000000    0.1098525
102560.0000000    0.1065820
102600.0000000    0.1067562
102640.0000000    0.1097061
102680.0000000    0.1106995
102720.0000000    0.1121089
102760.0000000    0.1131184
102800.0000000    0.1062194
102840.0000000    0.1074184
102880.0000000    0.1056910
102920.0000000    0.1046856
102960.0000000    0.1147573
103000.0000000    0.1070126
103040.0000000    0.1058841
103080.0000000    0.1127692
103120.0000000    0.1089067
103160.0000000    0.1038572
103200.0000000    0.1045254
103240.0000000    0.1192291
103280.0000000    0.1083178
103320.0000000    0.1144414
103360.0000000    0.1035717
103400.0000000    0.1050337
103440.0000000    0.1043981
103480.0000000    0.1097173
103520.0000000    0.1147873
103560.0000000    0.1096541
103600.0000000    0.1100172
103640.0000000    0.1168033
103680.0000000    0.1043784
103720.0000000    0.1074825
103760.0000000    0.1076795
103800.0000000    0.1030407
103840.0000000    0.1009134
103880.0000000    0.1047400
103920.0000000    0.1148861
103960.0000000    0.1114629
104000.0000000    0.1049998
104040.0000000    0.1130579
104080.0000000    0.1256279
104120.0000000    0.1187813
104160.0000000    0.1165782
104200.0000000    0.1046162
104240.0000000    0.1035545
104280.0000000    0.1025351
104320.0000000    0.1046469
104360.0000000    0.1071128
104400.0000000    0.1084357
104440.0000000    0.1066127
104480.0000000    0.1082735
104520.0000000    0.1051205
104560.0000000    0.1041594
104600.0000000    0.1092596
104640.0000000    0.1137206
104680.0000000    0.1117267
104720.0000000    0.1103838
104760.0000000    0.1036030
104800.0000000    0.1114563
104840.0000000    0.1136961
104880.0000000    0.1020308
104920.0000000    0.1065950
104960.0000000    0.1113103
105000.0000000    0.1063005
105040.0000000    0.1032332
105080.0000000    0.1038104
105120.0000000    0.1104313
105160.0000000    0.1090389
105200.0000000    0.1081529
105240.0000000    0.1137931
105280.0000000    0.1127441
105320.0000000    0.1190617
105360.0000000    0.1108590
105400.0000000    0.1117057
105440.0000000    0.1263548
105480.0000000    0.1077923
105520.0000000    0.1157875
105560.0000000    0.1108477
105600.0000000    0.1007970
105640.0000000    0.1130730
105680.0000000    0.1035000
105720.0000000    0.1026879
105760.0000000    0.1082961
105800.0000000    0.1049757
105840.0000000    0.1028452
105880.0000000    0.1055512
105920.0000000    0.1107029
105960.0000000    0.1101248
106000.0000000    0.1099680
106040.0000000    0.1133731
106080.0000000    0.1137011
106120.0000000    0.1072610
106160.0000000    0.1180432
106200.0000000    0.1097474
106240.0000000    0.1178338
106280.0000000    0.1106163
106320.0000000    0.1145142
106360.0000000    0.1058083
106400.0000000    0.1096118
106440.0000000    0.1065864
106480.0000000    0.1111721
106520.0000000    0.1177797
106560.0000000    0.1101692
106600.0000000    0.1076860
106640.0000000    0.1034506
106680.0000000    0.1120445
106720.0000000    0.1098466
106760.0000000    0.1072902
106800.0000000    0.1117451
106840.0000000    0.1074984
106880.0000000    0.1121148
106920.0000000    0.1055098
106960.0000000    0.1031266
107000.0000000    0.1043383
107040.0000000    0.1077274
107080.0000000    0.1179924
107120.0000000    0.1141298
107160.0000000    0.1220262
107200.0000000    0.1204537
107240.0000000    0.1084322
107280.0000000    0.1136847
107320.0000000    0.1131255
107360.0000000    0.1094787
107400.0000000    0.1112838
107440.0000000    0.1157438
107480.0000000    0.1129118
107520.0000000    0.1039113
107560.0000000    0.1060696
107600.0000000    0.1113013
107640.0000000    0.1160634
107680.0000000    0.1204084
107720.0000000    0.1229115
107760.0000000    0.1189413
107800.0000000    0.1161731
107840.0000000    0.1278954
107880.0000000    0.1208189
107920.0000000    0.1091431
107960.0000000    0.1119582
108000.0000000    0.1232900
108040.0000000    0.1102562
108080.0000000    0.1207876
108120.0000000    0.1084464
108160.0000000    0.1232258
108200.0000000    0.1154139
108240.0000000    0.1144031
108280.0000000    0.1141331
108320.0000000    0.1155591
108360.0000000    0.1231855
108400.0000000    0.1196726
108440.0000000    0.1269183
108480.0000000    0.1170455
108520.0000000    0.1180988
108560.0000000    0.1154708
108600.0000000    0.1098154
108640.0000000    0.1041992
108680.0000000    0.1155205
108720.0000000    0.1122638
108760.0000000    0.1170371
108800.0000000    0.1230163
108840.0000000    0.1201250
108880.0000000    0.1153730
108920.0000000    0.1098532
108960.0000000    0.1138946
109000.0000000    0.1151640
109040.0000000    0.1211301
109080.0000000    0.1183176
109120.0000000    0.1201002
109160.0000000    0.1148073
109200.0000000    0.1157024
109240.0000000    0.1098476
109280.0000000    0.1194197
109320.0000000    0.1186494
109360.0000000    0.1099203
109400.0000000    0.1111448
109440.0000000    0.1126478
109480.0000000    0.1202327
109520.0000000    0.1230552
109560.0000000    0.1125568
109600.0000000    0.1157459
109640.0000000    0.1208125
109680.0000000    0.1201004
109720.0000000    0.1151066
109760.0000000    0.1124520
109800.0000000    0.1105760
109840.0000000    0.1148217
109880.0000000    0.1121267
109920.0000000    0.1127064
109960.0000000    0.1123064
110000.0000000    0.1150916
110040.0000000    0.1105617
110080.0000000    0.1183646
110120.0000000    0.1129019
110160.0000000    0.1098765
110200.0000000    0.1164129
110240.0000000    0.1110937
110280.0000000    0.1133104
110320.0000000    0.1170887
110360.0000000    0.1113246
110400.0000000    0.1059226
110440.0000000    0.1163589
110480.0000000    0.1142685
110520.0000000    0.1249361
110560.0000000    0.1165303
110600.0000000    0.1138233
110640.0000000    0.1099089
110680.0000000    0.1093277
110720.0000000    0.1100599
110760.0000000    0.1214817
110800.0000000    0.1052328
110840.0000000    0.1183831
110880.0000000    0.1231994
110920.0000000    0.1119203
110960.0000000    0.1208358
111000.0000000    0.1146294
111040.0000000    0.1162695
111080.0000000    0.1176098
111120.0000000    0.1177392
111160.0000000    0.1201765
111200.0000000    0.1204218
111240.0000000    0.1187983
111280.0000000    0.1138428
111320.0000000    0.1254764
111360.0000000    0.1155761
111400.0000000    0.1224912
111440.0000000    0.1191223
111480.0000000    0.1164467
111520.0000000    0.1195749
111560.0000000    0.1210012
111600.0000000    0.1149053
111640.0000000    0.1129537
111680.0000000    0.1173036
111720.0000000    0.1210992
111760.0000000    0.1224908
111800.0000000    0.1280632
111840.0000000    0.1217656
111880.0000000    0.1141922
111920.0000000    0.1219843
111960.0000000    0.1346659
112000.0000000    0.1278654
112040.0000000    0.1283029
112080.0000000    0.1218092
112120.0000000    0.1254493
112160.0000000    0.1272489
112200.0000000    0.1288490
112240.0000000    0.1322873
112280.0000000    0.1241244
112320.0000000    0.1274740
112360.0000000    0.1328023
112400.0000000    0.1205864
112440.0000000    0.1308959
112480.0000000    0.1221504
112520.0000000    0.1238072
112560.0000000    0.1262091
112600.0000000    0.1278817
112640.0000000    0.1306839
112680.0000000    0.1298187
112720.0000000    0.1429506
112760.0000000    0.1315414
112800.0000000    0.1290574
112840.0000000    0.1432119
112880.0000000    0.1327735
112920.0000000    0.1331041
112960.0000000    0.1331687
113000.0000000    0.1382766
113040.0000000    0.1350504
113080.0000000    0.1457565
113120.0000000    0.1369853
113160.0000000    0.1363231
113200.0000000    0.1283305
113240.0000000    0.1277044
113280.0000000    0.1299418
113320.0000000    0.1293501
113360.0000000    0.1339159
113400.0000000    0.1320311
113440.0000000    0.1317747
113480.0000000    0.1376362
113520.0000000    0.1337897
113560.0000000    0.1389941
113600.0000000    0.1307224
113640.0000000    0.1320541
113680.0000000    0.1271954
113720.0000000    0.1240728
113760.0000000    0.1265773
113800.0000000    0.1228320
113840.0000000    0.1231446
113880.0000000    0.1286648
113920.0000000    0.1358621
113960.0000000    0.1376184
114000.0000000    0.1363808
114040.0000000    0.1358738
114080.0000000    0.1373651
114120.0000000    0.1389353
114160.0000000    0.1273072
114200.0000000    0.1275706
114240.0000000    0.1226898
114280.0000000    0.1238879
114320.0000000    0.1327721
114360.0000000    0.1247522
114400.0000000    0.1285555
114440.0000000    0.1250258
114480.0000000    0.1406579
114520.0000000    0.1229090
114560.0000000    0.1280912
114600.0000000    0.1315794
114640.0000000    0.1340884
114680.0000000    0.1307859
114720.0000000    0.1218799
114760.0000000    0.1277008
114800.0000000    0.1385153
114840.0000000    0.1278421
114880.0000000    0.1261708
114920.0000000    0.1239181
114960.0000000    0.1165837
115000.0000000    0.1201538
115040.0000000    0.1127749
115080.0000000    0.1208498
115120.0000000    0.1195419
115160.0000000    0.1278460
115200.0000000    0.1254405
115240.0000000    0.1249969
115280.0000000    0.1244262
115320.0000000    0.1260100
115360.0000000    0.1254758
115400.0000000    0.1271997
115440.0000000    0.1260870
115480.0000000    0.1218907
115520.0000000    0.1136044
115560.0000000    0.1292526
115600.0000000    0.1137382
115640.0000000    0.1170813
115680.0000000    0.1136391
115720.0000000    0.1274816
115760.0000000    0.1238020
115800.0000000    0.1159543
115840.0000000    0.1153374
115880.0000000    0.1134739
115920.0000000    0.1330119
115960.0000000    0.1187470
116000.0000000    0.1162691
116040.0000000    0.1209020
116080.0000000    0.1109490
116120.0000000    0.1193552
116160.0000000    0.1133227
116200.0000000    0.1108498
116240.0000000    0.1128610
116280.0000000    0.1224729
116320.0000000    0.1102700
116360.0000000    0.1185610
116400.0000000    0.1239523
116440.0000000    0.1324892
116480.0000000    0.1258399
116520.0000000    0.1118424
116560.0000000    0.1262988
116600.0000000    0.1295988
116640.0000000    0.1395359
116680.0000000    0.1358595
116720.0000000    0.1313446
116760.0000000    0.1271572
116800.0000000    0.1142374
116840.0000000    0.1130279
116880.0000000    0.1096293
116920.0000000    0.1132188
116960.0000000    0.1101247
117000.0000000    0.1209230
117040.0000000    0.1083133
117080.0000000    0.1164250
117120.0000000    0.1074654
117160.0000000    0.1096622
117200.0000000    0.1202788
117240.0000000    0.1157779
117280.0000000    0.1061373
117320.0000000    0.1145670
117360.0000000    0.1219309
117400.0000000    0.1087905
117440.0000000    0.1106782
117480.0000000    0.1110230
117520.0000000    0.1093018
117560.0000000    0.1060244
117600.0000000    0.1084831
117640.0000000    0.1055913
117680.0000000    0.1074666
117720.0000000    0.1128893
117760.0000000    0.1069020
117800.0000000    0.1021536
117840.0000000    0.1133708
117880.0000000    0.1182656
117920.0000000    0.1061480
117960.0000000    0.1003421
118000.0000000    0.1021890
118040.0000000    0.1103962
118080.0000000    0.1112508
118120.0000000    0.1073643
118160.0000000    0.1084962
118200.0000000    0.1097472
118240.0000000    0.1084105
118280.0000000    0.1083928
118320.0000000    0.1154674
118360.0000000    0.1193736
118400.0000000    0.1186481
118440.0000000    0.1115390
118480.0000000    0.1133473
118520.0000000    0.1093614
118560.0000000    0.1090196
118600.0000000    0.1064490
118640.0000000    0.1074550
118680.0000000    0.0980384
118720.0000000    0.1068445
118760.0000000    0.1057515
118800.0000000    0.1100719
118840.0000000    0.1064890
118880.0000000    0.1065224
118920.0000000    0.1081510
118960.0000000    0.1097289
119000.0000000    0.0998779
119040.0000000    0.1052429
119080.0000000    0.1073941
119120.0000000    0.1023488
119160.0000000    0.1029129
119200.0000000    0.1082892
119240.0000000    0.1012961
119280.0000000    0.1066017
119320.0000000    0.1022781
119360.0000000    0.1040201
119400.0000000    0.1081617
119440.0000000    0.1106523
119480.0000000    0.1062120
119520.0000000    0.1052568
119560.0000000    0.1008168
119600.0000000    0.1042347
119640.0000000    0.1064792
119680.0000000    0.0973399
119720.0000000    0.1053902
119760.0000000    0.1049999
119800.0000000    0.1091743
119840.0000000    0.1123928
119880.0000000    0.1079361
119920.0000000    0.1036042
119960.0000000    0.1025153
120000.0000000    0.1061478
120040.0000000    0.1041333
120080.0000000    0.1137593
120120.0000000    0.1079955
120160.0000000    0.1038698
120200.0000000    0.1184178
120240.0000000    0.0982188
120280.0000000    0.1018935
120320.0000000    0.1094971
120360.0000000    0.1034468
120400.0000000    0.1025362
120440.0000000    0.1075474
120480.0000000    0.1050396
120520.0000000    0.0998586
120560.0000000    0.1094750
120600.0000000    0.1041341
120640.0000000    0.1043813
120680.0000000    0.1058064
120720.0000000    0.1050570
120760.0000000    0.1062706
120800.0000000    0.1059082
120840.0000000    0.1098916
120880.0000000    0.1060282
120920.0000000    0.1070288
120960.0000000    0.1072162
121000.0000000    0.1068903
121040.0000000    0.1051366
121080.0000000    0.1121689
121120.0000000    0.1091963
121160.0000000    0.1128579
121200.0000000    0.1067220
121240.0000000    0.1160642
121280.0000000    0.1070737
121320.0000000    0.1094744
121360.0000000    0.1145318
121400.0000000    0.1069801
121440.0000000    0.1035970
121480.0000000    0.1040285
121520.0000000    0.1060897
121560.0000000    0.1046842
121600.0000000    0.1069233
121640.0000000    0.1088481
121680.0000000    0.1247059
121720.0000000    0.1113734
121760.0000000    0.1167025
121800.0000000    0.1088569
121840.0000000    0.1178662
121880.0000000    0.1085017
121920.0000000    0.1115351
121960.0000000    0.1121205
122000.0000000    0.1060471
122040.0000000    0.1086313
122080.0000000    0.1023928
122120.0000000    0.1084884
122160.0000000    0.1152899
122200.0000000    0.1133912
122240.0000000    0.1153082
122280.0000000    0.1209462
122320.0000000    0.1129230
122360.0000000    0.1066406
122400.0000000    0.1177132
122440.0000000    0.1141876
122480.0000000    0.1084210
122520.0000000    0.1082378
122560.0000000    0.1147100
122600.0000000    0.1097601
122640.0000000    0.1138350
122680.0000000    0.1033824
122720.0000000    0.1081836
122760.0000000    0.1021049
122800.0000000    0.1084712
122840.0000000    0.1055374
122880.0000000    0.1062053
122920.0000000    0.1069601
122960.0000000    0.1137990
123000.0000000    0.1176019
123040.0000000    0.1110665
123080.0000000    0.1140166
123120.0000000    0.1248053
123160.0000000    0.1246449
123200.0000000    0.1488925
123240.0000000    0.1216042
123280.0000000    0.1206941
123320.0000000    0.1298917
123360.0000000    0.1226004
123400.0000000    0.1190681
123440.0000000    0.1322476
123480.0000000    0.1119038
123520.0000000    0.1288790
123560.0000000    0.1189292
123600.0000000    0.1228648
123640.0000000    0.1212537
123680.0000000    0.1194005
123720.0000000    0.1153838
123760.0000000    0.1210621
123800.0000000    0.1162224
123840.0000000    0.1096536
123880.0000000    0.1151508
123920.0000000    0.1272054
123960.0000000    0.1128885
124000.0000000    0.1145195
124040.0000000    0.1155169
124080.0000000    0.1170135
124120.0000000    0.1163581
124160.0000000    0.1186278
124200.0000000    0.1268944
124240.0000000    0.1208851
124280.0000000    0.1256892
124320.0000000    0.1302837
124360.0000000    0.1226745
124400.0000000    0.1194853
124440.0000000    0.1189737
124480.0000000    0.1188167
124520.0000000    0.1227342
124560.0000000    0.1186519
124600.0000000    0.1274509
124640.0000000    0.1226167
124680.0000000    0.1173248
124720.0000000    0.1165470
124760.0000000    0.1219147
124800.0000000    0.1177041
124840.0000000    0.1176776
124880.0000000    0.1281816
124920.0000000    0.1331010
124960.0000000    0.1161029
125000.0000000    0.1263079
125040.0000000    0.1234679
125080.0000000    0.1236959
125120.0000000    0.1198451
125160.0000000    0.1154006
125200.0000000    0.1211783
125240.0000000    0.1206754
125280.0000000    0.1139536
125320.0000000    0.1221297
125360.0000000    0.1224189
125400.0000000    0.1156219
125440.0000000    0.1248029
125480.0000000    0.1341503
125520.0000000    0.1332948
125560.0000000    0.1327123
125600.0000000    0.1280431
125640.0000000    0.1282211
125680.0000000    0.1274671
125720.0000000    0.1293416
125760.0000000    0.1181582
125800.0000000    0.1129681
125840.0000000    0.1225677
125880.0000000    0.1254966
125920.0000000    0.1246107
125960.0000000    0.1143107
126000.0000000    0.1204424
126040.0000000    0.1150048
126080.0000000    0.1188421
126120.0000000    0.1217072
126160.0000000    0.1139578
126200.0000000    0.1151787
126240.0000000    0.1029825
126280.0000000    0.1176204
126320.0000000    0.1183842
126360.0000000    0.1150550
126400.0000000    0.1215266
126440.0000000    0.1223041
126480.0000000    0.1116426
126520.0000000    0.1164156
126560.0000000    0.1097168
126600.0000000    0.1141275
126640.0000000    0.1127665
126680.0000000    0.1080989
126720.0000000    0.1067218
126760.0000000    0.1109071
126800.0000000    0.1195692
126840.0000000    0.1072824
126880.0000000    0.1132708
126920.0000000    0.1041017
126960.0000000    0.1080302
127000.0000000    0.1120333
127040.0000000    0.1084516
127080.0000000    0.1059871
127120.0000000    0.1046138
127160.0000000    0.1092865
127200.0000000    0.1015971
127240.0000000    0.1093072
127280.0000000    0.1041584
127320.0000000    0.1097369
127360.0000000    0.1072636
127400.0000000    0.1048690
127440.0000000    0.1083205
127480.0000000    0.1044521
127520.0000000    0.0999686
127560.0000000    0.0994805
127600.0000000    0.1094647
127640.0000000    0.1112879
127680.0000000    0.1063906
127720.0000000    0.1078099
127760.0000000    0.1155961
127800.0000000    0.1195828
127840.0000000    0.1110476
127880.0000000    0.1072996
127920.0000000    0.1058771
127960.0000000    0.1009502
128000.0000000    0.1056631
128040.0000000    0.1113878
128080.0000000    0.1000437
128120.0000000    0.1143078
128160.0000000    0.1069414
128200.0000000    0.1116025
128240.0000000    0.1087961
128280.0000000    0.1095851
128320.0000000    0.1081789
128360.0000000    0.1050684
128400.0000000    0.1124558
128440.0000000    0.1137441
128480.0000000    0.1050126
128520.0000000    0.1161447
128560.0000000    0.1128655
128600.0000000    0.1214795
128640.0000000    0.1158901
128680.0000000    0.1128064
128720.0000000    0.1183426
128760.0000000    0.1150893
128800.0000000    0.1043015
128840.0000000    0.1115821
128880.0000000    0.1202950
128920.0000000    0.1166786
128960.0000000    0.1187239
129000.0000000    0.1238856
129040.0000000    0.1238679
129080.0000000    0.1126785
129120.0000000    0.1151515
129160.0000000    0.1154233
129200.0000000    0.1207885
129240.0000000    0.1259986
129280.0000000    0.1297363
129320.0000000    0.1258967
129360.0000000    0.1306414
129400.0000000    0.1309856
129440.0000000    0.1240224
129480.0000000    0.1205822
129520.0000000    0.1247261
129560.0000000    0.1284088
129600.0000000    0.1292204
129640.0000000    0.1269245
129680.0000000    0.1410601
129720.0000000    0.1315844
129760.0000000    0.1349171
129800.0000000    0.1225505
129840.0000000    0.1260207
129880.0000000    0.1209650
129920.0000000    0.1247500
129960.0000000    0.1470680
130000.0000000    0.1282167
130040.0000000    0.1225277
130080.0000000    0.1206252
130120.0000000    0.1325945
130160.0000000    0.1286724
130200.0000000    0.1216456
130240.0000000    0.1296139
130280.0000000    0.1440670
130320.0000000    0.1254005
130360.0000000    0.1288080
130400.0000000    0.1418932
130440.0000000    0.1229996
130480.0000000    0.1327319
130520.0000000    0.1346074
130560.0000000    0.1303295
130600.0000000    0.1262861
130640.0000000    0.1217322
130680.0000000    0.1205436
130720.0000000    0.1198141
130760.0000000    0.1137962
130800.0000000    0.1287311
130840.0000000    0.1214311
130880.0000000    0.1214198
130920.0000000    0.1247432
130960.0000000    0.1213043
131000.0000000    0.1285241
131040.0000000    0.1310321
131080.0000000    0.1192987
131120.0000000    0.1209770
131160.0000000    0.1319759
131200.0000000    0.1214596
131240.0000000    0.1228213
131280.0000000    0.1211335
131320.0000000    0.1150261
131360.0000000    0.1235973
131400.0000000    0.1114845
131440.0000000    0.1220607
131480.0000000    0.1242148
131520.0000000    0.1186767
131560.0000000    0.1179021
131600.0000000    0.1118875
131640.0000000    0.1284007
131680.0000000    0.1246470
131720.0000000    0.1152049
131760.0000000    0.1215014
131800.0000000    0.1193980
131840.0000000    0.1214548
131880.0000000    0.1120332
131920.0000000    0.1143631
131960.0000000    0.1290043
132000.0000000    0.1195930
132040.0000000    0.1235904
132080.0000000    0.1278818
132120.0000000    0.1310199
132160.0000000    0.1235305
132200.0000000    0.1184456
132240.0000000    0.1217672
132280.0000000    0.1227161
132320.0000000    0.1208015
132360.0000000    0.1321075
132400.0000000    0.1271811
132440.0000000    0.1362318
132480.0000000    0.1284890
132520.0000000    0.1165957
132560.0000000    0.1161979
132600.0000000    0.1176243
132640.0000000    0.1238652
132680.0000000    0.1262690
132720.0000000    0.1201704
132760.0000000    0.1245568
132800.0000000    0.1340631
132840.0000000    0.1322261
132880.0000000    0.1301170
132920.0000000    0.1261925
132960.0000000    0.1251203
133000.0000000    0.1211041
133040.0000000    0.1312099
133080.0000000    0.1250745
133120.0000000    0.1214860
133160.0000000    0.1241615
133200.0000000    0.1194285
133240.0000000    0.1161456
133280.0000000    0.1184115
133320.0000000    0.1392270
133360.0000000    0.1282874
133400.0000000    0.1264521
133440.0000000    0.1240377
133480.0000000    0.1236398
133520.0000000    0.1171431
133560.0000000    0.1281864
133600.0000000    0.1178643
133640.0000000    0.1246664
133680.0000000    0.1270830
133720.0000000    0.1236541
133760.0000000    0.1313697
133800.0000000    0.1311299
133840.0000000    0.1267878
133880.0000000    0.1322133
133920.0000000    0.1252105
133960.0000000    0.1188795
134000.0000000    0.1489955
134040.0000000    0.1276226
134080.0000000    0.1212830
134120.0000000    0.1281781
134160.0000000    0.1241989
134200.0000000    0.1258422
134240.0000000    0.1413461
134280.0000000    0.1438242
134320.0000000    0.1302388
134360.0000000    0.1160370
134400.0000000    0.1278202
134440.0000000    0.1298323
134480.0000000    0.1309522
134520.0000000    0.1358989
134560.0000000    0.1360658
134600.0000000    0.1374262
134640.0000000    0.1259822
134680.0000000    0.1332563
134720.0000000    0.1332395
134760.0000000    0.1463615
134800.0000000    0.1442767
134840.0000000    0.1344474
134880.0000000    0.1485415
134920.0000000    0.1400994
134960.0000000    0.1431253
135000.0000000    0.1352797
135040.0000000    0.1406648
135080.0000000    0.1359031
135120.0000000    0.1366475
135160.0000000    0.1385561
135200.0000000    0.1313990
135240.0000000    0.1394330
135280.0000000    0.1272118
135320.0000000    0.1340139
135360.0000000    0.1257782
135400.0000000    0.1327833
135440.0000000    0.1349650
135480.0000000    0.1273071
135520.0000000    0.1314160
135560.0000000    0.1398752
135600.0000000    0.1459638
135640.0000000    0.1370529
135680.0000000    0.1434605
135720.0000000    0.1310003
135760.0000000    0.1358894
135800.0000000    0.1302438
135840.0000000    0.1365873
135880.0000000    0.1249423
135920.0000000    0.1179915
135960.0000000    0.1357415
136000.0000000    0.1206065
136040.0000000    0.1282349
136080.0000000    0.1314534
136120.0000000    0.1274619
136160.0000000    0.1264111
136200.0000000    0.1304819
136240.0000000    0.1292533
136280.0000000    0.1287583
136320.0000000    0.1305282
136360.0000000    0.1290343
136400.0000000    0.1267522
136440.0000000    0.1221822
136480.0000000    0.1100672
136520.0000000    0.1154834
136560.0000000    0.1130901
136600.0000000    0.1141875
136640.0000000    0.1172810
136680.0000000    0.1189027
136720.0000000    0.1289435
136760.0000000    0.1300288
136800.0000000    0.1181628
136840.0000000    0.1307253
136880.0000000    0.1117880
136920.0000000    0.1167163
136960.0000000    0.1173599
137000.0000000    0.1161040
137040.0000000    0.1252047
137080.0000000    0.1114396
137120.0000000    0.1136928
137160.0000000    0.1156857
137200.0000000    0.1137301
137240.0000000    0.1121528
137280.0000000    0.1122917
137320.0000000    0.1176912
137360.0000000    0.1183893
137400.0000000    0.1114299
137440.0000000    0.1167296
137480.0000000    0.1272635
137520.0000000    0.1196790
137560.0000000    0.1151317
137600.0000000    0.1316250
137640.0000000    0.1177683
137680.0000000    0.1356540
137720.0000000    0.1171073
137760.0000000    0.1175307
137800.0000000    0.1106802
137840.0000000    0.1268609
137880.0000000    0.1221436
137920.0000000    0.1180689
137960.0000000    0.1268620
138000.0000000    0.1193425
138040.0000000    0.1242305
138080.0000000    0.1207509
138120.0000000    0.1202144
138160.0000000    0.1429656
138200.0000000    0.1344893
138240.0000000    0.1297567
138280.0000000    0.1211040
138320.0000000    0.1153155
138360.0000000    0.1162798
138400.0000000    0.1289131
138440.0000000    0.1239173
138480.0000000    0.1297634
138520.0000000    0.1332233
138560.0000000    0.1239539
138600.0000000    0.1300041
138640.0000000    0.1291071
138680.0000000    0.1188929
138720.0000000    0.1141614
138760.0000000    0.1178224
138800.0000000    0.1177113
138840.0000000    0.1170834
138880.0000000    0.1216762
138920.0000000    0.1142365
138960.0000000    0.1236741
139000.0000000    0.1196982
139040.0000000    0.1268293
139080.0000000    0.1167502
139120.0000000    0.1171615
139160.0000000    0.1220903
139200.0000000    0.1181238
139240.0000000    0.1150115
139280.0000000    0.1174738
139320.0000000    0.1104097
139360.0000000    0.1152461
139400.0000000    0.1219370
139440.0000000    0.1205079
139480.0000000    0.1128872
139520.0000000    0.1229987
139560.0000000    0.1187486
139600.0000000    0.1258515
139640.0000000    0.1274764
139680.0000000    0.1186998
139720.0000000    0.1186121
139760.0000000    0.1298280
139800.0000000    0.1292313
139840.0000000    0.1275223
139880.0000000    0.1307172
139920.0000000    0.1222334
139960.0000000    0.1125142
140000.0000000    0.1145854
140040.0000000    0.1206674
140080.0000000    0.1158916
140120.0000000    0.1193627
140160.0000000    0.1178415
140200.0000000    0.1175044
140240.0000000    0.1158370
140280.0000000    0.1108578
140320.0000000    0.1105310
140360.0000000    0.1116131
140400.0000000    0.1108660
140440.0000000    0.1103979
140480.0000000    0.1092534
140520.0000000    0.1083303
140560.0000000    0.1079734
140600.0000000    0.1042113
140640.0000000    0.1106790
140680.0000000    0.1053885
140720.0000000    0.1131957
140760.0000000    0.1214086
140800.0000000    0.1109507
140840.0000000    0.1266211
140880.0000000    0.1150537
140920.0000000    0.1123476
140960.0000000    0.1132994
141000.0000000    0.1165031
141040.0000000    0.1194732
141080.0000000    0.1101776
141120.0000000    0.1164686
141160.0000000    0.1221528
141200.0000000    0.1142069
141240.0000000    0.1171234
141280.0000000    0.1072319
141320.0000000    0.1203981
141360.0000000    0.1254634
141400.0000000    0.1277661
141440.0000000    0.1225301
141480.0000000    0.1285679
141520.0000000    0.1170347
141560.0000000    0.1241610
141600.0000000    0.1146759
141640.0000000    0.1173905
141680.0000000    0.1133340
141720.0000000    0.1230502
141760.0000000    0.1180443
141800.0000000    0.1174476
141840.0000000    0.1126155
141880.0000000    0.1141991
141920.0000000    0.1224048
141960.0000000    0.1193230
142000.0000000    0.1209532
142040.0000000    0.1216049
142080.0000000    0.1221603
142120.0000000    0.1054178
142160.0000000    0.1133885
142200.0000000    0.1156839
142240.0000000    0.1049650
142280.0000000    0.1181267
142320.0000000    0.1261667
142360.0000000    0.1220418
142400.0000000    0.1242137
142440.0000000    0.1229355
142480.0000000    0.1168232
142520.0000000    0.1186351
142560.0000000    0.1100845
142600.0000000    0.1191592
142640.0000000    0.1158509
142680.0000000    0.1149733
142720.0000000    0.1217306
142760.0000000    0.1115171
142800.0000000    0.1174887
142840.0000000    0.1135769
142880.0000000    0.1198161
142920.0000000    0.1194959
142960.0000000    0.1133647
143000.0000000    0.1223768
143040.0000000    0.1152811
143080.0000000    0.1154535
143120.0000000    0.1163513
143160.0000000    0.1089083
143200.0000000    0.1223132
143240.0000000    0.1130052
143280.0000000    0.1162434
143320.0000000    0.1155086
143360.0000000    0.1136592
143400.0000000    0.1135694
143440.0000000    0.1178938
143480.0000000    0.1170456
143520.0000000    0.1193589
143560.0000000    0.1294961
143600.0000000    0.1199023
143640.0000000    0.1228076
143680.0000000    0.1226822
143720.0000000    0.1158252
143760.0000000    0.1205423
143800.0000000    0.1136817
143840.0000000    0.1264446
143880.0000000    0.1222950
143920.0000000    0.1278843
143960.0000000    0.1237511
144000.0000000    0.1215076
144040.0000000    0.1306087
144080.0000000    0.1232376
144120.0000000    0.1205086
144160.0000000    0.1236028
144200.0000000    0.1249647
144240.0000000    0.1172920
144280.0000000    0.1192233
144320.0000000    0.1184682
144360.0000000    0.1194309
144400.0000000    0.1112204
144440.0000000    0.1116418
144480.0000000    0.1133842
144520.0000000    0.1100167
144560.0000000    0.1109982
144600.0000000    0.1174668
144640.0000000    0.1119011
144680.0000000    0.1143172
144720.0000000    0.1124365
144760.0000000    0.1103148
144800.0000000    0.1168620
144840.0000000    0.1140096
144880.0000000    0.1118191
144920.0000000    0.1152199
144960.0000000    0.1195424
145000.0000000    0.1188951
145040.0000000    0.1261251
145080.0000000    0.1210602
145120.0000000    0.1187167
145160.0000000    0.1140477
145200.0000000    0.1321196
145240.0000000    0.1183516
145280.0000000    0.1206229
145320.0000000    0.1393856
145360.0000000    0.1361989
145400.0000000    0.1342362
145440.0000000    0.1266961
145480.0000000    0.1300775
145520.0000000    0.1387731
145560.0000000    0.1284969
145600.0000000    0.1293939
145640.0000000    0.1339769
145680.0000000    0.1296572
145720.0000000    0.1231031
145760.0000000    0.1320307
145800.0000000    0.1318896
145840.0000000    0.1174992
145880.0000000    0.1244137
145920.0000000    0.1187959
145960.0000000    0.1203330
146000.0000000    0.1227417
146040.0000000    0.1229669
146080.0000000    0.1197860
146120.0000000    0.1236368
146160.0000000    0.1269752
146200.0000000    0.1201341
146240.0000000    0.1169916
146280.0000000    0.1197822
146320.0000000    0.1200108
146360.0000000    0.1283411
146400.0000000    0.1226911
146440.0000000    0.1281694
146480.0000000    0.1186858
146520.0000000    0.1218415
146560.0000000    0.1131117
146600.0000000    0.1238502
146640.0000000    0.1166947
146680.0000000    0.1171006
146720.0000000    0.1271957
146760.0000000    0.1242657
146800.0000000    0.1233966
146840.0000000    0.1291620
146880.0000000    0.1284732
146920.0000000    0.1286943
146960.0000000    0.1241655
147000.0000000    0.1244113
147040.0000000    0.1239564
147080.0000000    0.1232017
147120.0000000    0.1273677
147160.0000000    0.1255296
147200.0000000    0.1289839
147240.0000000    0.1224822
147280.0000000    0.1178648
147320.0000000    0.1179050
147360.0000000    0.1261438
147400.0000000    0.1177864
147440.0000000    0.1129859
147480.0000000    0.1134440
147520.0000000    0.1174525
147560.0000000    0.1135536
147600.0000000    0.1112252
147640.0000000    0.1166552
147680.0000000    0.1194150
147720.0000000    0.1123215
147760.0000000    0.1200013
147800.0000000    0.1282672
147840.0000000    0.1256644
147880.0000000    0.1279086
147920.0000000    0.1272526
147960.0000000    0.1337265
148000.0000000    0.1264691
148040.0000000    0.1309493
148080.0000000    0.1278301
148120.0000000    0.1333065
148160.0000000    0.1255516
148200.0000000    0.1275046
148240.0000000    0.1214074
148280.0000000    0.1242041
148320.0000000    0.1219943
148360.0000000    0.1211820
148400.0000000    0.1207942
148440.0000000    0.1091299
148480.0000000    0.1191456
148520.0000000    0.1205312
148560.0000000    0.1209785
148600.0000000    0.1240091
148640.0000000    0.1128510
148680.0000000    0.1156831
148720.0000000    0.1136616
148760.0000000    0.1068547
148800.0000000    0.1062051
148840.0000000    0.1117333
148880.0000000    0.1298816
148920.0000000    0.1243231
148960.0000000    0.1085740
149000.0000000    0.1124893
149040.0000000    0.1115202
149080.0000000    0.1166992
149120.0000000    0.1125913
149160.0000000    0.1164839
149200.0000000    0.1170885
149240.0000000    0.1193526
149280.0000000    0.1175728
149320.0000000    0.1223907
149360.0000000    0.1203261
149400.0000000    0.1202638
149440.0000000    0.1141185
149480.0000000    0.1204242
149520.0000000    0.1201075
149560.0000000    0.1284906
149600.0000000    0.1301599
149640.0000000    0.1264520
149680.0000000    0.1189573
149720.0000000    0.1190381
149760.0000000    0.1252109
149800.0000000    0.1243148
149840.0000000    0.1260264
149880.0000000    0.1281355
149920.0000000    0.1288656
149960.0000000    0.1325322
150000.0000000    0.1293284
150040.0000000    0.1309901
150080.0000000    0.1315974
150120.0000000    0.1181495
150160.0000000    0.1246115
150200.0000000    0.1332574
150240.0000000    0.1319782
150280.0000000    0.1274460
150320.0000000    0.1250922
150360.0000000    0.1346265
150400.0000000    0.1336359
150440.0000000    0.1222179
150480.0000000    0.1229323
150520.0000000    0.1192558
150560.0000000    0.1266037
150600.0000000    0.1184625
150640.0000000    0.1307037
150680.0000000    0.1296303
150720.0000000    0.1275807
150760.0000000    0.1260096
150800.0000000    0.1227390
150840.0000000    0.1212523
150880.0000000    0.1214576
150920.0000000    0.1209014
150960.0000000    0.1162530
151000.0000000    0.1290547
151040.0000000    0.1339777
151080.0000000    0.1288985
151120.0000000    0.1266070
151160.0000000    0.1229058
151200.0000000    0.1172796
151240.0000000    0.1217105
151280.0000000    0.1260849
151320.0000000    0.1222630
151360.0000000    0.1256064
151400.0000000    0.1189372
151440.0000000    0.1232090
151480.0000000    0.1268492
151520.0000000    0.1230696
151560.0000000    0.1235664
151600.0000000    0.1198812
151640.0000000    0.1164576
151680.0000000    0.1280564
151720.0000000    0.1184181
151760.0000000    0.1228436
151800.0000000    0.1217925
151840.0000000    0.1217864
151880.0000000    0.1214076
151920.0000000    0.1228639
151960.0000000    0.1076592
152000.0000000    0.1167111
152040.0000000    0.1245420
152080.0000000    0.1145343
152120.0000000    0.1167563
152160.0000000    0.1151320
152200.0000000    0.1188139
152240.0000000    0.1325127
152280.0000000    0.1305678
152320.0000000    0.1251326
152360.0000000    0.1260347
152400.0000000    0.1152501
152440.0000000    0.1352764
152480.0000000    0.1263287
152520.0000000    0.1276128
152560.0000000    0.1118440
152600.0000000    0.1185741
152640.0000000    0.1314944
152680.0000000    0.1215759
152720.0000000    0.1234970
152760.0000000    0.1179803
152800.0000000    0.1128092
152840.0000000    0.1192356
152880.0000000    0.1165620
152920.0000000    0.1133933
152960.0000000    0.1146346
153000.0000000    0.1254542
153040.0000000    0.1301945
153080.0000000    0.1192011
153120.0000000    0.1265232
153160.0000000    0.1251325
153200.0000000    0.1157129
153240.0000000    0.1264413
153280.0000000    0.1259838
153320.0000000    0.1267530
153360.0000000    0.1194493
153400.0000000    0.1303119
153440.0000000    0.1297183
153480.0000000    0.1242715
153520.0000000    0.1285139
153560.0000000    0.1179160
153600.0000000    0.1309680
153640.0000000    0.1282910
153680.0000000    0.1287851
153720.0000000    0.1242769
153760.0000000    0.1216172
153800.0000000    0.1201702
153840.0000000    0.1169734
153880.0000000    0.1182471
153920.0000000    0.1215397
153960.0000000    0.1221610
154000.0000000    0.1200270
154040.0000000    0.1173170
154080.0000000    0.1133253
154120.0000000    0.1182628
154160.0000000    0.1277299
154200.0000000    0.1256024
154240.0000000    0.1261988
154280.0000000    0.1261157
154320.0000000    0.1212330
154360.0000000    0.1237725
154400.0000000    0.1235587
154440.0000000    0.1216096
154480.0000000    0.1275133
154520.0000000    0.1193532
154560.0000000    0.1182809
154600.0000000    0.1205978
154640.0000000    0.1047527
154680.0000000    0.1128455
154720.0000000    0.1300974
154760.0000000    0.1152269
154800.0000000    0.1291332
154840.0000000    0.1228676
154880.0000000    0.1160119
154920.0000000    0.1194408
154960.0000000    0.1235945
155000.0000000    0.1156859
155040.0000000    0.1136534
155080.0000000    0.1137457
155120.0000000    0.1153264
155160.0000000    0.1228473
155200.0000000    0.1128665
155240.0000000    0.1154164
155280.0000000    0.1187022
155320.0000000    0.1262060
155360.0000000    0.1278199
155400.0000000    0.1234756
155440.0000000    0.1364793
155480.0000000    0.1280102
155520.0000000    0.1280329
155560.0000000    0.1263771
155600.0000000    0.1341570
155640.0000000    0.1287527
155680.0000000    0.1315845
155720.0000000    0.1296548
155760.0000000    0.1230979
155800.0000000    0.1328100
155840.0000000    0.1230389
155880.0000000    0.1194638
155920.0000000    0.1309944
155960.0000000    0.1279088
156000.0000000    0.1205639
156040.0000000    0.1144293
156080.0000000    0.1186546
156120.0000000    0.1088469
156160.0000000    0.1254318
156200.0000000    0.1177384
156240.0000000    0.1205895
156280.0000000    0.1223590
156320.0000000    0.1160965
156360.0000000    0.1157070
156400.0000000    0.1257912
156440.0000000    0.1129633
156480.0000000    0.1250322
156520.0000000    0.1113731
156560.0000000    0.1124540
156600.0000000    0.1068525
156640.0000000    0.1129023
156680.0000000    0.1141697
156720.0000000    0.1177125
156760.0000000    0.1176824
156800.0000000    0.1162751
156840.0000000    0.1190056
156880.0000000    0.1181267
156920.0000000    0.1249581
156960.0000000    0.1264410
157000.0000000    0.1233581
157040.0000000    0.1271914
157080.0000000    0.1196261
157120.0000000    0.1104673
157160.0000000    0.1186522
157200.0000000    0.1080596
157240.0000000    0.1133433
157280.0000000    0.1127293
157320.0000000    0.1175270
157360.0000000    0.1167838
157400.0000000    0.1174395
157440.0000000    0.1137153
157480.0000000    0.1199367
157520.0000000    0.1118797
157560.0000000    0.1191383
157600.0000000    0.1091009
157640.0000000    0.1138614
157680.0000000    0.1101574
157720.0000000    0.1181463
157760.0000000    0.1155088
157800.0000000    0.1175855
157840.0000000    0.1233479
157880.0000000    0.1188878
157920.0000000    0.1341235
157960.0000000    0.1365906
158000.0000000    0.1216959
158040.0000000    0.1151825
158080.0000000    0.1137267
158120.0000000    0.1157406
158160.0000000    0.1178144
158200.0000000    0.1153617
158240.0000000    0.1242954
158280.0000000    0.1106492
158320.0000000    0.1232114
158360.0000000    0.1188436
158400.0000000    0.1197588
158440.0000000    0.1214461
158480.0000000    0.1257081
158520.0000000    0.1178793
158560.0000000    0.1188443
158600.0000000    0.1153531
158640.0000000    0.1237927
158680.0000000    0.1192225
158720.0000000    0.1307888
158760.0000000    0.1221518
158800.0000000    0.1184640
158840.0000000    0.1142033
158880.0000000    0.1106683
158920.0000000    0.1134532
158960.0000000    0.1135956
159000.0000000    0.1212767
159040.0000000    0.1173444
159080.0000000    0.1215830
159120.0000000    0.1227413
159160.0000000    0.1262478
159200.0000000    0.1231335
159240.0000000    0.1235917
159280.0000000    0.1173080
159320.0000000    0.1154082
159360.0000000    0.1164808
159400.0000000    0.1135347
159440.0000000    0.1088939
159480.0000000    0.1194590
159520.0000000    0.1240895
159560.0000000    0.1246118
159600.0000000    0.1152560
159640.0000000    0.1170524
159680.0000000    0.1221399
159720.0000000    0.1190258
159760.0000000    0.1162983
159800.0000000    0.1166435
159840.0000000    0.1263828
159880.0000000    0.1161394
159920.0000000    0.1327346
159960.0000000    0.1202034
160000.0000000    0.1133592
160040.0000000    0.1104495
160080.0000000    0.1141207
160120.0000000    0.1218902
160160.0000000    0.1175795
160200.0000000    0.1161044
160240.0000000    0.1222361
160280.0000000    0.1296426
160320.0000000    0.1150132
160360.0000000    0.1216622
160400.0000000    0.1209219
160440.0000000    0.1173622
160480.0000000    0.1136641
160520.0000000    0.1067716
160560.0000000    0.1124397
160600.0000000    0.1186668
160640.0000000    0.1187915
160680.0000000    0.1236820
160720.0000000    0.1193777
160760.0000000    0.1290221
160800.0000000    0.1331634
160840.0000000    0.1364374
160880.0000000    0.1194354
160920.0000000    0.1283131
160960.0000000    0.1211854
161000.0000000    0.1296398
161040.0000000    0.1286813
161080.0000000    0.1331393
161120.0000000    0.1235448
161160.0000000    0.1260066
161200.0000000    0.1120950
161240.0000000    0.1167651
161280.0000000    0.1093260
161320.0000000    0.1146569
161360.0000000    0.1178954
161400.0000000    0.1129579
161440.0000000    0.1130833
161480.0000000    0.1059798
161520.0000000    0.1063341
161560.0000000    0.1115155
161600.0000000    0.1127627
161640.0000000    0.1083961
161680.0000000    0.1100829
161720.0000000    0.1099536
161760.0000000    0.1137238
161800.0000000    0.1152021
161840.0000000    0.1157222
161880.0000000    0.1132178
161920.0000000    0.1111194
161960.0000000    0.1163045
162000.0000000    0.1147760
162040.0000000    0.1154481
162080.0000000    0.1123268
162120.0000000    0.1190756
162160.0000000    0.1190040
162200.0000000    0.1180918
162240.0000000    0.1166685
162280.0000000    0.1147697
162320.0000000    0.1071833
162360.0000000    0.1077799
162400.0000000    0.1075793
162440.0000000    0.1168067
162480.0000000    0.1146052
162520.0000000    0.1054878
162560.0000000    0.1139931
162600.0000000    0.1091001
162640.0000000    0.1075404
162680.0000000    0.1171676
162720.0000000    0.1118939
162760.0000000    0.1167401
162800.0000000    0.1206204
162840.0000000    0.1157269
162880.0000000    0.1201802
162920.0000000    0.1117755
162960.0000000    0.1153427
163000.0000000    0.1078591
163040.0000000    0.1131813
163080.0000000    0.1123430
163120.0000000    0.1148259
163160.0000000    0.1152759
163200.0000000    0.1134821
163240.0000000    0.1190082
163280.0000000    0.1130419
163320.0000000    0.1091478
163360.0000000    0.1146142
163400.0000000    0.1071457
163440.0000000    0.1110411
163480.0000000    0.1120400
163520.0000000    0.1102837
163560.0000000    0.1141437
163600.0000000    0.1064179
163640.0000000    0.1161708
163680.0000000    0.1122759
163720.0000000    0.1127771
163760.0000000    0.1125046
163800.0000000    0.1101519
163840.0000000    0.1093048
163880.0000000    0.1113646
163920.0000000    0.1142034
163960.0000000    0.1043673
164000.0000000    0.1085982
164040.0000000    0.1109888
164080.0000000    0.1077157
164120.0000000    0.1063148
164160.0000000    0.1109787
164200.0000000    0.1132196
164240.0000000    0.1105103
164280.0000000    0.1119466
164320.0000000    0.1112359
164360.0000000    0.1134963
164400.0000000    0.1103330
164440.0000000    0.1098595
164480.0000000    0.1092403
164520.0000000    0.1123242
164560.0000000    0.1041035
164600.0000000    0.1155665
164640.0000000    0.1205197
164680.0000000    0.1107749
164720.0000000    0.1058432
164760.0000000    0.1131204
164800.0000000    0.1087573
164840.0000000    0.1112047
164880.0000000    0.1145992
164920.0000000    0.1143429
164960.0000000    0.1171705
165000.0000000    0.1204810
165040.0000000    0.1227633
165080.0000000    0.1267174
165120.0000000    0.1181986
165160.0000000    0.1160838
165200.0000000    0.1204448
165240.0000000    0.1232769
165280.0000000    0.1184982
165320.0000000    0.1233620
165360.0000000    0.1063883
165400.0000000    0.1043874
165440.0000000    0.1135246
165480.0000000    0.1210263
165520.0000000    0.1270093
165560.0000000    0.1133980
165600.0000000    0.1115769
165640.0000000    0.1118741
165680.0000000    0.1165530
165720.0000000    0.1161069
165760.0000000    0.1130634
165800.0000000    0.1141334
165840.0000000    0.1111865
165880.0000000    0.1208089
165920.0000000    0.1185604
165960.0000000    0.1129673
166000.0000000    0.1103093
166040.0000000    0.1091394
166080.0000000    0.1126959
166120.0000000    0.1161616
166160.0000000    0.1141126
166200.0000000    0.1144645
166240.0000000    0.1162153
166280.0000000    0.1194678
166320.0000000    0.1105042
166360.0000000    0.1100975
166400.0000000    0.1115604
166440.0000000    0.1147134
166480.0000000    0.1068420
166520.0000000    0.1167927
166560.0000000    0.1005981
166600.0000000    0.1179738
166640.0000000    0.1051140
166680.0000000    0.1141485
166720.0000000    0.1080258
166760.0000000    0.1031808
166800.0000000    0.1128939
166840.0000000    0.1227065
166880.0000000    0.1244700
166920.0000000    0.1173403
166960.0000000    0.1071424
167000.0000000    0.1106525
167040.0000000    0.1090406
167080.0000000    0.1063762
167120.0000000    0.1141133
167160.0000000    0.1134765
167200.0000000    0.1148298
167240.0000000    0.1122181
167280.0000000    0.1120425
167320.0000000    0.1128167
167360.0000000    0.1162264
167400.0000000    0.1054642
167440.0000000    0.1033009
167480.0000000    0.1021472
167520.0000000    0.1087123
167560.0000000    0.1133636
167600.0000000    0.1063657
167640.0000000    0.1080463
167680.0000000    0.1087914
167720.0000000    0.1118805
167760.0000000    0.1096255
167800.0000000    0.1155155
167840.0000000    0.1147066
167880.0000000    0.1111749
167920.0000000    0.1248178
167960.0000000    0.1112471
168000.0000000    0.1170565
168040.0000000    0.1105220
168080.0000000    0.1081088
168120.0000000    0.1130151
168160.0000000    0.1206617
168200.0000000    0.1061768
168240.0000000    0.1101977
168280.0000000    0.1190534
168320.0000000    0.1110802
168360.0000000    0.1119088
168400.0000000    0.1109993
168440.0000000    0.1175443
168480.0000000    0.1184598
168520.0000000    0.1187297
168560.0000000    0.1225929
168600.0000000    0.1161107
168640.0000000    0.1151511
168680.0000000    0.1159985
168720.0000000    0.1112877
168760.0000000    0.1117637
168800.0000000    0.1061586
168840.0000000    0.1124169
168880.0000000    0.1021506
168920.0000000    0.1135888
168960.0000000    0.1117372
169000.0000000    0.1129340
169040.0000000    0.1139323
169080.0000000    0.1175808
169120.0000000    0.1168034
169160.0000000    0.1227509
169200.0000000    0.1135237
169240.0000000    0.1129601
169280.0000000    0.1174377
169320.0000000    0.1099860
169360.0000000    0.1126153
169400.0000000    0.1119346
169440.0000000    0.1154711
169480.0000000    0.1145229
169520.0000000    0.1115378
169560.0000000    0.1126403
169600.0000000    0.1152770
169640.0000000    0.1063059
169680.0000000    0.1136512
169720.0000000    0.1099363
169760.0000000    0.1106606
169800.0000000    0.1055324
169840.0000000    0.1109423
169880.0000000    0.1115022
169920.0000000    0.1158429
169960.0000000    0.1099832
170000.0000000    0.1084226
170040.0000000    0.1125273
170080.0000000    0.1077765
170120.0000000    0.1077029
170160.0000000    0.1057106
170200.0000000    0.1120112
170240.0000000    0.1072219
170280.0000000    0.1046801
170320.0000000    0.1013138
170360.0000000    0.1055739
170400.0000000    0.1121895
170440.0000000    0.1151672
170480.0000000    0.1141789
170520.0000000    0.1048511
170560.0000000    0.1046021
170600.0000000    0.1119355
170640.0000000    0.1156754
170680.0000000    0.1096641
170720.0000000    0.1094073
170760.0000000    0.1175359
170800.0000000    0.1171672
170840.0000000    0.1073967
170880.0000000    0.1050798
170920.0000000    0.1068613
170960.0000000    0.1042600
171000.0000000    0.0972836
171040.0000000    0.1068212
171080.0000000    0.1081982
171120.0000000    0.1093086
171160.0000000    0.1014724
171200.0000000    0.1010704
171240.0000000    0.1066555
171280.0000000    0.1076718
171320.0000000    0.1084520
171360.0000000    0.1067272
171400.0000000    0.1068212
171440.0000000    0.1087454
171480.0000000    0.1117590
171520.0000000    0.1118101
171560.0000000    0.1177138
171600.0000000    0.1203382
171640.0000000    0.1213083
171680.0000000    0.1236205
171720.0000000    0.1201428
171760.0000000    0.1184022
171800.0000000    0.1160678
171840.0000000    0.1152642
171880.0000000    0.1170162
171920.0000000    0.1123398
171960.0000000    0.1081057
172000.0000000    0.1146230
172040.0000000    0.1227061
172080.0000000    0.1271646
172120.0000000    0.1300142
172160.0000000    0.1093485
172200.0000000    0.1187041
172240.0000000    0.1246403
172280.0000000    0.1101606
172320.0000000    0.1118224
172360.0000000    0.1244855
172400.0000000    0.1185109
172440.0000000    0.1191278
172480.0000000    0.1162112
172520.0000000    0.1203968
172560.0000000    0.1186129
172600.0000000    0.1224701
172640.0000000    0.1095740
172680.0000000    0.1220523
172720.0000000    0.1186344
172760.0000000    0.1161399
172800.0000000    0.1057542
172840.0000000    0.1146579
172880.0000000    0.1181158
172920.0000000    0.1096426
172960.0000000    0.1110263
173000.0000000    0.1133581
173040.0000000    0.1142754
173080.0000000    0.0996253
173120.0000000    0.1103639
173160.0000000    0.1086459
173200.0000000    0.1145631
173240.0000000    0.1142047
173280.0000000    0.1080393
173320.0000000    0.1083476
173360.0000000    0.1013101
173400.0000000    0.1048568
173440.0000000    0.1151361
173480.0000000    0.1107011
173520.0000000    0.1113878
173560.0000000    0.1097247
173600.0000000    0.1080932
173640.0000000    0.1084769
173680.0000000    0.1096313
173720.0000000    0.1112606
173760.0000000    0.1105615
173800.0000000    0.1069604
173840.0000000    0.1094331
173880.0000000    0.1079020
173920.0000000    0.1078304
173960.0000000    0.1091573
174000.0000000    0.1125288
174040.0000000    0.1069481
174080.0000000    0.1112644
174120.0000000    0.1040547
174160.0000000    0.1177074
174200.0000000    0.1123309
174240.0000000    0.1055849
174280.0000000    0.1053904
174320.0000000    0.1127477
174360.0000000    0.1153489
174400.0000000    0.1141706
174440.0000000    0.1210245
174480.0000000    0.1221124
174520.0000000    0.1196976
174560.0000000    0.1198993
174600.0000000    0.1196858
174640.0000000    0.1196229
174680.0000000    0.1091966
174720.0000000    0.1075177
174760.0000000    0.1141764
174800.0000000    0.1117979
174840.0000000    0.1166898
174880.0000000    0.1064197
174920.0000000    0.1119638
174960.0000000    0.1109348
175000.0000000    0.1182754
175040.0000000    0.1166021
175080.0000000    0.1261235
175120.0000000    0.1208379
175160.0000000    0.1150683
175200.0000000    0.1125776
175240.0000000    0.1245937
175280.0000000    0.1158938
175320.0000000    0.1243173
175360.0000000    0.1153743
175400.0000000    0.1208315
175440.0000000    0.1119629
175480.0000000    0.1129049
175520.0000000    0.1109736
175560.0000000    0.1112035
175600.0000000    0.1109220
175640.0000000    0.1189399
175680.0000000    0.1150049
175720.0000000    0.1219621
175760.0000000    0.1208059
175800.0000000    0.1098605
175840.0000000    0.1139057
175880.0000000    0.1049542
175920.0000000    0.1061115
175960.0000000    0.1152217
176000.0000000    0.1162115
176040.0000000    0.1185606
176080.0000000    0.1215724
176120.0000000    0.1156413
176160.0000000    0.1187450
176200.0000000    0.1077400
176240.0000000    0.1166398
176280.0000000    0.1102680
176320.0000000    0.1133463
176360.0000000    0.1086166
176400.0000000    0.1141671
176440.0000000    0.1191981
176480.0000000    0.1194609
176520.0000000    0.1239889
176560.0000000    0.1196982
176600.0000000    0.1115168
176640.0000000    0.1196016
176680.0000000    0.1158621
176720.0000000    0.1234538
176760.0000000    0.1260046
176800.0000000    0.1267782
176840.0000000    0.1277519
176880.0000000    0.1212445
176920.0000000    0.1246055
176960.0000000    0.1243268
177000.0000000    0.1184181
177040.0000000    0.1109652
177080.0000000    0.1115514
177120.0000000    0.1185556
177160.0000000    0.1172567
177200.0000000    0.1204772
177240.0000000    0.1192319
177280.0000000    0.1223235
177320.0000000    0.1237370
177360.0000000    0.1321202
177400.0000000    0.1314296
177440.0000000    0.1213216
177480.0000000    0.1259651
177520.0000000    0.1336230
177560.0000000    0.1371747
177600.0000000    0.1341472
177640.0000000    0.1253633
177680.0000000    0.1298295
177720.0000000    0.1347874
177760.0000000    0.1303328
177800.0000000    0.1330944
177840.0000000    0.1282343
177880.0000000    0.1259462
177920.0000000    0.1336791
177960.0000000    0.1225709
178000.0000000    0.1256135
178040.0000000    0.1327624
178080.0000000    0.1296594
178120.0000000    0.1226472
178160.0000000    0.1206927
178200.0000000    0.1261963
178240.0000000    0.1266809
178280.0000000    0.1156678
178320.0000000    0.1130620
178360.0000000    0.1165859
178400.0000000    0.1164233
178440.0000000    0.1234671
178480.0000000    0.1209503
178520.0000000    0.1198962
178560.0000000    0.1255641
178600.0000000    0.1129160
178640.0000000    0.1249545
178680.0000000    0.1184391
178720.0000000    0.1192161
178760.0000000    0.1246156
178800.0000000    0.1209837
178840.0000000    0.1263735
178880.0000000    0.1352057
178920.0000000    0.1232587
178960.0000000    0.1306072
179000.0000000    0.1288867
179040.0000000    0.1268309
179080.0000000    0.1317211
179120.0000000    0.1421311
179160.0000000    0.1214559
179200.0000000    0.1308639
179240.0000000    0.1315209
179280.0000000    0.1362563
179320.0000000    0.1335504
179360.0000000    0.1269676
179400.0000000    0.1384397
179440.0000000    0.1332874
179480.0000000    0.1337257
179520.0000000    0.1230330
179560.0000000    0.1374083
179600.0000000    0.1339860
179640.0000000    0.1297585
179680.0000000    0.1224641
179720.0000000    0.1275699
179760.0000000    0.1398346
179800.0000000    0.1359629
179840.0000000    0.1287364
179880.0000000    0.1273403
179920.0000000    0.1224956
179960.0000000    0.1251625
180000.0000000    0.1224446
180040.0000000    0.1159778
180080.0000000    0.1165768
180120.0000000    0.1153282
180160.0000000    0.1261155
180200.0000000    0.1401311
180240.0000000    0.1371352
180280.0000000    0.1214786
180320.0000000    0.1395190
180360.0000000    0.1266462
180400.0000000    0.1237354
180440.0000000    0.1365403
180480.0000000    0.1261160
180520.0000000    0.1374194
180560.0000000    0.1310993
180600.0000000    0.1371639
180640.0000000    0.1383124
180680.0000000    0.1399642
180720.0000000    0.1310544
180760.0000000    0.1282012
180800.0000000    0.1300450
180840.0000000    0.1369022
180880.0000000    0.1248035
180920.0000000    0.1338189
180960.0000000    0.1286341
181000.0000000    0.1277048
181040.0000000    0.1287355
181080.0000000    0.1332997
181120.0000000    0.1292403
181160.0000000    0.1333167
181200.0000000    0.1358229
181240.0000000    0.1367427
181280.0000000    0.1308547
181320.0000000    0.1330769
181360.0000000    0.1286346
181400.0000000    0.1321063
181440.0000000    0.1308778
181480.0000000    0.1320260
181520.0000000    0.1210221
181560.0000000    0.1168395
181600.0000000    0.1270700
181640.0000000    0.1282500
181680.0000000    0.1294736
181720.0000000    0.1365011
181760.0000000    0.1361014
181800.0000000    0.1300099
181840.0000000    0.1262015
181880.0000000    0.1265416
181920.0000000    0.1303909
181960.0000000    0.1348733
182000.0000000    0.1352984
182040.0000000    0.1329525
182080.0000000    0.1310496
182120.0000000    0.1386834
182160.0000000    0.1351019
182200.0000000    0.1343385
182240.0000000    0.1259061
182280.0000000    0.1309911
182320.0000000    0.1227784
182360.0000000    0.1235484
182400.0000000    0.1185112
182440.0000000    0.1173269
182480.0000000    0.1264397
182520.0000000    0.1293077
182560.0000000    0.1195187
182600.0000000    0.1265062
182640.0000000    0.1273340
182680.0000000    0.1302835
182720.0000000    0.1259687
182760.0000000    0.1325256
182800.0000000    0.1347383
182840.0000000    0.1475736
182880.0000000    0.1454247
182920.0000000    0.1337426
182960.0000000    0.1439429
183000.0000000    0.1306358
183040.0000000    0.1348418
183080.0000000    0.1344546
183120.0000000    0.1271065
183160.0000000    0.1295697
183200.0000000    0.1386286
183240.0000000    0.1358521
183280.0000000    0.1387696
183320.0000000    0.1214460
183360.0000000    0.1313972
183400.0000000    0.1354454
183440.0000000    0.1292238
183480.0000000    0.1269965
183520.0000000    0.1245212
183560.0000000    0.1251921
183600.0000000    0.1301312
183640.0000000    0.1494953
183680.0000000    0.1392760
183720.0000000    0.1319990
183760.0000000    0.1408819
183800.0000000    0.1358600
183840.0000000    0.1438889
183880.0000000    0.1362766
183920.0000000    0.1369419
183960.0000000    0.1328299
184000.0000000    0.1320465
184040.0000000    0.1306307
184080.0000000    0.1238245
184120.0000000    0.1294721
184160.0000000    0.1295995
184200.0000000    0.1263982
184240.0000000    0.1304909
184280.0000000    0.1277295
184320.0000000    0.1293742
184360.0000000    0.1348926
184400.0000000    0.1313379
184440.0000000    0.1327609
184480.0000000    0.1230764
184520.0000000    0.1306193
184560.0000000    0.1384800
184600.0000000    0.1447878
184640.0000000    0.1289284
184680.0000000    0.1316313
184720.0000000    0.1337476
184760.0000000    0.1427134
184800.0000000    0.1332225
184840.0000000    0.1234616
184880.0000000    0.1285398
184920.0000000    0.1312352
184960.0000000    0.1371285
185000.0000000    0.1320424
185040.0000000    0.1361098
185080.0000000    0.1335350
185120.0000000    0.1376070
185160.0000000    0.1212194
185200.0000000    0.1238290
185240.0000000    0.1230625
185280.0000000    0.1140248
185320.0000000    0.1191653
185360.0000000    0.1260971
185400.0000000    0.1162017
185440.0000000    0.1335189
185480.0000000    0.1311146
185520.0000000    0.1311402
185560.0000000    0.1326649
185600.0000000    0.1257255
185640.0000000    0.1276124
185680.0000000    0.1345616
185720.0000000    0.1428390
185760.0000000    0.1412269
185800.0000000    0.1472925
185840.0000000    0.1395741
185880.0000000    0.1323726
185920.0000000    0.1297036
185960.0000000    0.1376961
186000.0000000    0.1294779
186040.0000000    0.1317601
186080.0000000    0.1389267
186120.0000000    0.1237445
186160.0000000    0.1380485
186200.0000000    0.1280337
186240.0000000    0.1363533
186280.0000000    0.1446890
186320.0000000    0.1425290
186360.0000000    0.1347218
186400.0000000    0.1373015
186440.0000000    0.1313414
186480.0000000    0.1238578
186520.0000000    0.1226074
186560.0000000    0.1217743
186600.0000000    0.1211726
186640.0000000    0.1222219
186680.0000000    0.1262872
186720.0000000    0.1259105
186760.0000000    0.1182263
186800.0000000    0.1259551
186840.0000000    0.1351696
186880.0000000    0.1245257
186920.0000000    0.1097053
186960.0000000    0.1256455
187000.0000000    0.1266040
187040.0000000    0.1242638
187080.0000000    0.1370690
187120.0000000    0.1305217
187160.0000000    0.1335445
187200.0000000    0.1365037
187240.0000000    0.1337479
187280.0000000    0.1492652
187320.0000000    0.1421885
187360.0000000    0.1490034
187400.0000000    0.1327363
187440.0000000    0.1336203
187480.0000000    0.1322057
187520.0000000    0.1238171
187560.0000000    0.1272082
187600.0000000    0.1137355
187640.0000000    0.1210186
187680.0000000    0.1170624
187720.0000000    0.1241225
187760.0000000    0.1203766
187800.0000000    0.1259121
187840.0000000    0.1190353
187880.0000000    0.1143570
187920.0000000    0.1177803
187960.0000000    0.1076902
188000.0000000    0.1153041
188040.0000000    0.1167066
188080.0000000    0.1192840
188120.0000000    0.1207024
188160.0000000    0.1267125
188200.0000000    0.1291120
188240.0000000    0.1147719
188280.0000000    0.1150644
188320.0000000    0.1238865
188360.0000000    0.1163990
188400.0000000    0.1262984
188440.0000000    0.1327675
188480.0000000    0.1269037
188520.0000000    0.1339866
188560.0000000    0.1286502
188600.0000000    0.1282733
188640.0000000    0.1356308
188680.0000000    0.1292229
188720.0000000    0.1355020
188760.0000000    0.1258464
188800.0000000    0.1329913
188840.0000000    0.1389675
188880.0000000    0.1313727
188920.0000000    0.1239029
188960.0000000    0.1254190
189000.0000000    0.1314623
189040.0000000    0.1330202
189080.0000000    0.1372411
189120.0000000    0.1325730
189160.0000000    0.1342116
189200.0000000    0.1390163
189240.0000000    0.1465752
189280.0000000    0.1453228
189320.0000000    0.1495428
189360.0000000    0.1581120
189400.0000000    0.1396294
189440.0000000    0.1421250
189480.0000000    0.1361768
189520.0000000    0.1387875
189560.0000000    0.1431510
189600.0000000    0.1395026
189640.0000000    0.1348956
189680.0000000    0.1404007
189720.0000000    0.1445965
189760.0000000    0.1421228
189800.0000000    0.1373786
189840.0000000    0.1366101
189880.0000000    0.1309393
189920.0000000    0.1419677
189960.0000000    0.1500039
190000.0000000    0.1347007
190040.0000000    0.1402873
190080.0000000    0.1365574
190120.0000000    0.1374668
190160.0000000    0.1219583
190200.0000000    0.1237568
190240.0000000    0.1299087
190280.0000000    0.1244585
190320.0000000    0.1245043
190360.0000000    0.1307695
190400.0000000    0.1273117
190440.0000000    0.1342824
190480.0000000    0.1235518
190520.0000000    0.1356340
190560.0000000    0.1384327
190600.0000000    0.1319740
190640.0000000    0.1349435
190680.0000000    0.1266514
190720.0000000    0.1243049
190760.0000000    0.1378812
190800.0000000    0.1332140
190840.0000000    0.1291362
190880.0000000    0.1252571
190920.0000000    0.1348502
190960.0000000    0.1299357
191000.0000000    0.1341285
191040.0000000    0.1325536
191080.0000000    0.1295640
191120.0000000    0.1365873
191160.0000000    0.1342024
191200.0000000    0.1354156
191240.0000000    0.1295093
191280.0000000    0.1340179
191320.0000000    0.1277097
191360.0000000    0.1252586
191400.0000000    0.1246213
191440.0000000    0.1255269
191480.0000000    0.1173756
191520.0000000    0.1247696
191560.0000000    0.1158978
191600.0000000    0.1285040
191640.0000000    0.1306969
191680.0000000    0.1225192
191720.0000000    0.1326562
191760.0000000    0.1230155
191800.0000000    0.1297850
191840.0000000    0.1258207
191880.0000000    0.1303217
191920.0000000    0.1213050
191960.0000000    0.1161848
192000.0000000    0.1247382
192040.0000000    0.1298264
192080.0000000    0.1289964
192120.0000000    0.1360255
192160.0000000    0.1453455
192200.0000000    0.1349687
192240.0000000    0.1362756
192280.0000000    0.1344166
192320.0000000    0.1370487
192360.0000000    0.1320087
192400.0000000    0.1353575
192440.0000000    0.1330284
192480.0000000    0.1301229
192520.0000000    0.1218836
192560.0000000    0.1391389
192600.0000000    0.1369759
192640.0000000    0.1253131
192680.0000000    0.1322932
192720.0000000    0.1252614
192760.0000000    0.1231441
192800.0000000    0.1239934
192840.0000000    0.1312211
192880.0000000    0.1241597
192920.0000000    0.1302288
192960.0000000    0.1296758
193000.0000000    0.1271356
193040.0000000    0.1323945
193080.0000000    0.1249834
193120.0000000    0.1262572
193160.0000000    0.1199477
193200.0000000    0.1295985
193240.0000000    0.1296050
193280.0000000    0.1299525
193320.0000000    0.1321426
193360.0000000    0.1302790
193400.0000000    0.1302111
193440.0000000    0.1397873
193480.0000000    0.1445539
193520.0000000    0.1304388
193560.0000000    0.1254031
193600.0000000    0.1375008
193640.0000000    0.1288119
193680.0000000    0.1395414
193720.0000000    0.1379536
193760.0000000    0.1374065
193800.0000000    0.1397195
193840.0000000    0.1516681
193880.0000000    0.1496787
193920.0000000    0.1412688
193960.0000000    0.1375386
194000.0000000    0.1384604
194040.0000000    0.1320840
194080.0000000    0.1297403
194120.0000000    0.1314434
194160.0000000    0.1308636
194200.0000000    0.1355377
194240.0000000    0.1304990
194280.0000000    0.1287930
194320.0000000    0.1317253
194360.0000000    0.1317851
194400.0000000    0.1405712
194440.0000000    0.1368262
194480.0000000    0.1300257
194520.0000000    0.1345175
194560.0000000    0.1355677
194600.0000000    0.1372896
194640.0000000    0.1281509
194680.0000000    0.1313384
194720.0000000    0.1233268
194760.0000000    0.1231283
194800.0000000    0.1307083
194840.0000000    0.1216291
194880.0000000    0.1297453
194920.0000000    0.1267265
194960.0000000    0.1346927
195000.0000000    0.1330355
195040.0000000    0.1267513
195080.0000000    0.1322475
195120.0000000    0.1372761
195160.0000000    0.1288189
195200.0000000    0.1238950
195240.0000000    0.1308331
195280.0000000    0.1316681
195320.0000000    0.1362455
195360.0000000    0.1491988
195400.0000000    0.1531811
195440.0000000    0.1464227
195480.0000000    0.1591326
195520.0000000    0.1207116
195560.0000000    0.1252940
195600.0000000    0.1350254
195640.0000000    0.1396482
195680.0000000    0.1312664
195720.0000000    0.1331104
195760.0000000    0.1333630
195800.0000000    0.1293141
195840.0000000    0.1398405
195880.0000000    0.1342653
195920.0000000    0.1294646
195960.0000000    0.1275079
196000.0000000    0.1351539
196040.0000000    0.1355123
196080.0000000    0.1325802
196120.0000000    0.1356042
196160.0000000    0.1414434
196200.0000000    0.1359040
196240.0000000    0.1326426
196280.0000000    0.1295303
196320.0000000    0.1465680
196360.0000000    0.1365746
196400.0000000    0.1394311
196440.0000000    0.1317414
196480.0000000    0.1440908
196520.0000000    0.1392550
196560.0000000    0.1354980
196600.0000000    0.1223757
196640.0000000    0.1346663
196680.0000000    0.1318029
196720.0000000    0.1266165
196760.0000000    0.1295610
196800.0000000    0.1234919
196840.0000000    0.1365412
196880.0000000    0.1359453
196920.0000000    0.1522781
196960.0000000    0.1303553
197000.0000000    0.1237926
197040.0000000    0.1279270
197080.0000000    0.1354674
197120.0000000    0.1242748
197160.0000000    0.1343761
197200.0000000    0.1349974
197240.0000000    0.1366016
197280.0000000    0.1415659
197320.0000000    0.1368853
197360.0000000    0.1388595
197400.0000000    0.1329957
197440.0000000    0.1318236
197480.0000000    0.1286993
197520.0000000    0.1341855
197560.0000000    0.1345305
197600.0000000    0.1387951
197640.0000000    0.1421081
197680.0000000    0.1355051
197720.0000000    0.1388202
197760.0000000    0.1396975
197800.0000000    0.1402156
197840.0000000    0.1501630
197880.0000000    0.1575884
197920.0000000    0.1331862
197960.0000000    0.1420013
198000.0000000    0.1411898
198040.0000000    0.1390435
198080.0000000    0.1443220
198120.0000000    0.1432232
198160.0000000    0.1465066
198200.0000000    0.1496304
198240.0000000    0.1410061
198280.0000000    0.1379859
198320.0000000    0.1604289
198360.0000000    0.1659228
198400.0000000    0.1488404
198440.0000000    0.1506042
198480.0000000    0.1498135
198520.0000000    0.1590917
198560.0000000    0.1359236
198600.0000000    0.1396765
198640.0000000    0.1416433
198680.0000000    0.1488832
198720.0000000    0.1334887
198760.0000000    0.1262354
198800.0000000    0.1311867
198840.0000000    0.1364794
198880.0000000    0.1348114
198920.0000000    0.1275256
198960.0000000    0.1432815
199000.0000000    0.1434945
199040.0000000    0.1411059
199080.0000000    0.1349547
199120.0000000    0.1401550
199160.0000000    0.1393211
199200.0000000    0.1407067
199240.0000000    0.1352173
199280.0000000    0.1404310
199320.0000000    0.1227113
199360.0000000    0.1245251
199400.0000000    0.1200191
199440.0000000    0.1213662
199480.0000000    0.1127730
199520.0000000    0.1253918
199560.0000000    0.1231229
199600.0000000    0.1284707
199640.0000000    0.1321788
199680.0000000    0.1333512
199720.0000000    0.1357087
199760.0000000    0.1389827
199800.0000000    0.1405042
199840.0000000    0.1342543
199880.0000000    0.1324891
199920.0000000    0.1328073
199960.0000000    0.1408022
200000.0000000    0.1239638
200040.0000000    0.1221193
200080.0000000    0.1199281
200120.0000000    0.1227774
200160.0000000    0.1268566
200200.0000000    0.1389593
200240.0000000    0.1341021
200280.0000000    0.1368537
200320.0000000    0.1198575
200360.0000000    0.1236679
200400.0000000    0.1443997
200440.0000000    0.1313038
200480.0000000    0.1397316
200520.0000000    0.1308112
200560.0000000    0.1228303
200600.0000000    0.1390664
200640.0000000    0.1357428
200680.0000000    0.1222787
200720.0000000    0.1222833
200760.0000000    0.1341606
200800.0000000    0.1290498
200840.0000000    0.1347201
200880.0000000    0.1349821
200920.0000000    0.1262215
200960.0000000    0.1326534
201000.0000000    0.1213762
201040.0000000    0.1194127
201080.0000000    0.1220710
201120.0000000    0.1179618
201160.0000000    0.1110740
201200.0000000    0.1118953
201240.0000000    0.1262949
201280.0000000    0.1200296
201320.0000000    0.1202937
201360.0000000    0.1339263
201400.0000000    0.1234625
201440.0000000    0.1264374
201480.0000000    0.1218013
201520.0000000    0.1262818
201560.0000000    0.1243985
201600.0000000    0.1333293
201640.0000000    0.1326438
201680.0000000    0.1336473
201720.0000000    0.1306969
201760.0000000    0.1287315
201800.0000000    0.1403469
201840.0000000    0.1308030
201880.0000000    0.1236858
201920.0000000    0.1331555
201960.0000000    0.1249719
202000.0000000    0.1280819
202040.0000000    0.1420603
202080.0000000    0.1327028
202120.0000000    0.1310477
202160.0000000    0.1239079
202200.0000000    0.1221544
202240.0000000    0.1201143
202280.0000000    0.1235747
202320.0000000    0.1199556
202360.0000000    0.1128151
202400.0000000    0.1150821
202440.0000000    0.1133894
202480.0000000    0.1196356
202520.0000000    0.1125732
202560.0000000    0.1201500
202600.0000000    0.1312566
202640.0000000    0.1233759
202680.0000000    0.1244043
202720.0000000    0.1151460
202760.0000000    0.1150768
202800.0000000    0.1109039
202840.0000000    0.1160859
202880.0000000    0.1184933
202920.0000000    0.1150350
202960.0000000    0.1177422
203000.0000000    0.1190662
203040.0000000    0.1148013
203080.0000000    0.1242561
203120.0000000    0.1226717
203160.0000000    0.1180853
203200.0000000    0.1167412
203240.0000000    0.1166556
203280.0000000    0.1147553
203320.0000000    0.1104481
203360.0000000    0.1128071
203400.0000000    0.1110708
203440.0000000    0.1193876
203480.0000000    0.1287425
203520.0000000    0.1290447
203560.0000000    0.1195830
203600.0000000    0.1326096
203640.0000000    0.1193485
203680.0000000    0.1226150
203720.0000000    0.1195501
203760.0000000    0.1303533
203800.0000000    0.1250115
203840.0000000    0.1200741
203880.0000000    0.1231049
203920.0000000    0.1188133
203960.0000000    0.1279049
204000.0000000    0.1328712
204040.0000000    0.1290530
204080.0000000    0.1398850
204120.0000000    0.1328512
204160.0000000    0.1301030
204200.0000000    0.1326182
204240.0000000    0.1369244
204280.0000000    0.1308194
204320.0000000    0.1316605
204360.0000000    0.1291458
204400.0000000    0.1302509
204440.0000000    0.1291959
204480.0000000    0.1239745
204520.0000000    0.1279811
204560.0000000    0.1299658
204600.0000000    0.1311654
204640.0000000    0.1319607
204680.0000000    0.1350996
204720.0000000    0.1419489
204760.0000000    0.1341886
204800.0000000    0.1469868
204840.0000000    0.1621582
204880.0000000    0.1461468
204920.0000000    0.1559814
204960.0000000    0.1382543
205000.0000000    0.1398451
205040.0000000    0.1303957
205080.0000000    0.1377880
205120.0000000    0.1307240
205160.0000000    0.1323373
205200.0000000    0.1320338
205240.0000000    0.1544485
205280.0000000    0.1394427
205320.0000000    0.1317818
205360.0000000    0.1377284
205400.0000000    0.1366280
205440.0000000    0.1325846
205480.0000000    0.1243137
205520.0000000    0.1297912
205560.0000000    0.1450906
205600.0000000    0.1374010
205640.0000000    0.1405867
205680.0000000    0.1382349
205720.0000000    0.1301481
205760.0000000    0.1371958
205800.0000000    0.1248945
205840.0000000    0.1257502
205880.0000000    0.1253943
205920.0000000    0.1248734
205960.0000000    0.1259249
206000.0000000    0.1264548
206040.0000000    0.1146207
206080.0000000    0.1255456
206120.0000000    0.1308769
206160.0000000    0.1410503
206200.0000000    0.1332837
206240.0000000    0.1355677
206280.0000000    0.1243757
206320.0000000    0.1362596
206360.0000000    0.1369545
206400.0000000    0.1212363
206440.0000000    0.1256819
206480.0000000    0.1253051
206520.0000000    0.1300782
206560.0000000    0.1339784
206600.0000000    0.1275304
206640.0000000    0.1404121
206680.0000000    0.1370894
206720.0000000    0.1324454
206760.0000000    0.1349107
206800.0000000    0.1386634
206840.0000000    0.1448041
206880.0000000    0.1344874
206920.0000000    0.1312665
206960.0000000    0.1249747
207000.0000000    0.1307976
207040.0000000    0.1287445
207080.0000000    0.1262540
207120.0000000    0.1377625
207160.0000000    0.1273050
207200.0000000    0.1288695
207240.0000000    0.1265127
207280.0000000    0.1175590
207320.0000000    0.1233010
207360.0000000    0.1309154
207400.0000000    0.1452538
207440.0000000    0.1368222
207480.0000000    0.1392072
207520.0000000    0.1349563
207560.0000000    0.1329146
207600.0000000    0.1422268
207640.0000000    0.1345053
207680.0000000    0.1346101
207720.0000000    0.1603121
207760.0000000    0.1690676
207800.0000000    0.1637599
207840.0000000    0.1668726
207880.0000000    0.1610565
207920.0000000    0.1555406
207960.0000000    0.1418805
208000.0000000    0.1537484
208040.0000000    0.1530679
208080.0000000    0.1478347
208120.0000000    0.1503193
208160.0000000    0.1401228
208200.0000000    0.1272453
208240.0000000    0.1313180
208280.0000000    0.1357330
208320.0000000    0.1301323
208360.0000000    0.1270055
208400.0000000    0.1316090
208440.0000000    0.1264188
208480.0000000    0.1267093
208520.0000000    0.1364663
208560.0000000    0.1321278
208600.0000000    0.1512900
208640.0000000    0.1543897
208680.0000000    0.1604115
208720.0000000    0.1462544
208760.0000000    0.1495429
208800.0000000    0.1531083
208840.0000000    0.1527806
208880.0000000    0.1494830
208920.0000000    0.1479047
208960.0000000    0.1607770
209000.0000000    0.1501388
209040.0000000    0.1425034
209080.0000000    0.1555953
209120.0000000    0.1600721
209160.0000000    0.1585131
209200.0000000    0.1633784
209240.0000000    0.1506663
209280.0000000    0.1526263
209320.0000000    0.1452278
209360.0000000    0.1480635
209400.0000000    0.1429912
209440.0000000    0.1432491
209480.0000000    0.1531846
209520.0000000    0.1460034
209560.0000000    0.1438859
209600.0000000    0.1399456
209640.0000000    0.1386643
209680.0000000    0.1434443
209720.0000000    0.1467229
209760.0000000    0.1476882
209800.0000000    0.1701112
209840.0000000    0.1499836
209880.0000000    0.1346459
209920.0000000    0.1477447
209960.0000000    0.1428731
210000.0000000    0.1427280
210040.0000000    0.1387162
210080.0000000    0.1417967
210120.0000000    0.1326257
210160.0000000    0.1395762
210200.0000000    0.1262606
210240.0000000    0.1455508
210280.0000000    0.1327685
210320.0000000    0.1456497
210360.0000000    0.1352711
210400.0000000    0.1395314
210440.0000000    0.1370058
210480.0000000    0.1399931
210520.0000000    0.1486800
210560.0000000    0.1395202
210600.0000000    0.1460170
210640.0000000    0.1350638
210680.0000000    0.1478663
210720.0000000    0.1431947
210760.0000000    0.1460336
210800.0000000    0.1442028
210840.0000000    0.1400892
210880.0000000    0.1365666
210920.0000000    0.1522745
210960.0000000    0.1425024
211000.0000000    0.1390616
211040.0000000    0.1369286
211080.0000000    0.1376799
211120.0000000    0.1412438
211160.0000000    0.1456891
211200.0000000    0.1350620
211240.0000000    0.1425447
211280.0000000    0.1407822
211320.0000000    0.1395142
211360.0000000    0.1490728
211400.0000000    0.1483455
211440.0000000    0.1287153
211480.0000000    0.1377949
211520.0000000    0.1404787
211560.0000000    0.1303196
211600.0000000    0.1403985
211640.0000000    0.1362622
211680.0000000    0.1405400
211720.0000000    0.1473635
211760.0000000    0.1354116
211800.0000000    0.1310660
211840.0000000    0.1319342
211880.0000000    0.1240711
211920.0000000    0.1321305
211960.0000000    0.1340976
212000.0000000    0.1226724
212040.0000000    0.1280356
212080.0000000    0.1326352
212120.0000000    0.1280295
212160.0000000    0.1289381
212200.0000000    0.1371333
212240.0000000    0.1252801
212280.0000000    0.1254993
212320.0000000    0.1328683
212360.0000000    0.1256158
212400.0000000    0.1370058
212440.0000000    0.1268297
212480.0000000    0.1236245
212520.0000000    0.1323200
212560.0000000    0.1168742
212600.0000000    0.1154624
212640.0000000    0.1245073
212680.0000000    0.1394444
212720.0000000    0.1337590
212760.0000000    0.1407334
212800.0000000    0.1272400
212840.0000000    0.1130023
212880.0000000    0.1235784
212920.0000000    0.1314781
212960.0000000    0.1291479
213000.0000000    0.1298654
213040.0000000    0.1289405
213080.0000000    0.1361329
213120.0000000    0.1306412
213160.0000000    0.1277968
213200.0000000    0.1273806
213240.0000000    0.1259085
213280.0000000    0.1285111
213320.0000000    0.1365337
213360.0000000    0.1318338
213400.0000000    0.1215072
213440.0000000    0.1296521
213480.0000000    0.1298590
213520.0000000    0.1294773
213560.0000000    0.1340897
213600.0000000    0.1216533
213640.0000000    0.1366870
213680.0000000    0.1353606
213720.0000000    0.1353842
213760.0000000    0.1365887
213800.0000000    0.1490688
213840.0000000    0.1229512
213880.0000000    0.1310744
213920.0000000    0.1354453
213960.0000000    0.1453711
214000.0000000    0.1338377
214040.0000000    0.1397125
214080.0000000    0.1259548
214120.0000000    0.1316576
214160.0000000    0.1434076
214200.0000000    0.1405825
214240.0000000    0.1368171
214280.0000000    0.1434157
214320.0000000    0.1414187
214360.0000000    0.1252945
214400.0000000    0.1316778
214440.0000000    0.1330501
214480.0000000    0.1318592
214520.0000000    0.1297016
214560.0000000    0.1288943
214600.0000000    0.1387948
214640.0000000    0.1415038
214680.0000000    0.1267694
214720.0000000    0.1365084
214760.0000000    0.1408654
214800.0000000    0.1394548
214840.0000000    0.1356256
214880.0000000    0.1335832
214920.0000000    0.1355397
214960.0000000    0.1356812
215000.0000000    0.1335615
215040.0000000    0.1235532
215080.0000000    0.1245252
215120.0000000    0.1339245
215160.0000000    0.1255383
215200.0000000    0.1240211
215240.0000000    0.1206239
215280.0000000    0.1384022
215320.0000000    0.1319215
215360.0000000    0.1321254
215400.0000000    0.1242879
215440.0000000    0.1285119
215480.0000000    0.1234551
215520.0000000    0.1242434
215560.0000000    0.1298308
215600.0000000    0.1428696
215640.0000000    0.1329244
215680.0000000    0.1285643
215720.0000000    0.1298541
215760.0000000    0.1162726
215800.0000000    0.1215800
215840.0000000    0.1216277
215880.0000000    0.1227327
215920.0000000    0.1132053
215960.0000000    0.1210123
216000.0000000    0.1292211
216040.0000000    0.1314452
216080.0000000    0.1276689
216120.0000000    0.1246038
216160.0000000    0.1200593
216200.0000000    0.1227781
216240.0000000    0.1394168
216280.0000000    0.1386711
216320.0000000    0.1315149
216360.0000000    0.1500895
216400.0000000    0.1290511
216440.0000000    0.1316205
216480.0000000    0.1362070
216520.0000000    0.1327446
216560.0000000    0.1227755
216600.0000000    0.1330851
216640.0000000    0.1352981
216680.0000000    0.1317483
216720.0000000    0.1382912
216760.0000000    0.1148916
216800.0000000    0.1196625
216840.0000000    0.1274608
216880.0000000    0.1260250
216920.0000000    0.1268179
216960.0000000    0.1264235
217000.0000000    0.1219981
217040.0000000    0.1237482
217080.0000000    0.1126996
217120.0000000    0.1249849
217160.0000000    0.1279775
217200.0000000    0.1191558
217240.0000000    0.1254192
217280.0000000    0.1310124
217320.0000000    0.1375447
217360.0000000    0.1307519
217400.0000000    0.1264272
217440.0000000    0.1285306
217480.0000000    0.1278789
217520.0000000    0.1322931
217560.0000000    0.1259984
217600.0000000    0.1239162
217640.0000000    0.1231111
217680.0000000    0.1198411
217720.0000000    0.1193202
217760.0000000    0.1300915
217800.0000000    0.1200584
217840.0000000    0.1234501
217880.0000000    0.1232174
217920.0000000    0.1320798
217960.0000000    0.1309561
218000.0000000    0.1382502
218040.0000000    0.1359897
218080.0000000    0.1416909
218120.0000000    0.1295290
218160.0000000    0.1269138
218200.0000000    0.1299883
218240.0000000    0.1344871
218280.0000000    0.1356974
218320.0000000    0.1389688
218360.0000000    0.1378790
218400.0000000    0.1296646
218440.0000000    0.1388362
218480.0000000    0.1268564
218520.0000000    0.1413776
218560.0000000    0.1319857
218600.0000000    0.1349071
218640.0000000    0.1349725
218680.0000000    0.1409170
218720.0000000    0.1461277
218760.0000000    0.1393497
218800.0000000    0.1200494
218840.0000000    0.1258599
218880.0000000    0.1269079
218920.0000000    0.1329094
218960.0000000    0.1427602
219000.0000000    0.1329948
219040.0000000    0.1286865
219080.0000000    0.1352060
219120.0000000    0.1414956
219160.0000000    0.1293504
219200.0000000    0.1374631
219240.0000000    0.1302447
219280.0000000    0.1201249
219320.0000000    0.1266319
219360.0000000    0.1252444
219400.0000000    0.1231560
219440.0000000    0.1341470
219480.0000000    0.1274278
219520.0000000    0.1287907
219560.0000000    0.1353574
219600.0000000    0.1389459
219640.0000000    0.1408285
219680.0000000    0.1318797
219720.0000000    0.1286692
219760.0000000    0.1227682
219800.0000000    0.1281936
219840.0000000    0.1263073
219880.0000000    0.1326507
219920.0000000    0.1218432
219960.0000000    0.1262056
220000.0000000    0.1288777
220040.0000000    0.1228530
220080.0000000    0.1262326
220120.0000000    0.1259333
220160.0000000    0.1303859
220200.0000000    0.1318643
220240.0000000    0.1192614
220280.0000000    0.1153092
220320.0000000    0.1211752
220360.0000000    0.1362413
220400.0000000    0.1335336
220440.0000000    0.1263283
220480.0000000    0.1247708
220520.0000000    0.1189571
220560.0000000    0.1285677
220600.0000000    0.1196546
220640.0000000    0.1205175
220680.0000000    0.1272779
220720.0000000    0.1356003
220760.0000000    0.1323634
220800.0000000    0.1352341
220840.0000000    0.1244449
220880.0000000    0.1244722
220920.0000000    0.1231104
220960.0000000    0.1273355
221000.0000000    0.1289527
221040.0000000    0.1386669
221080.0000000    0.1361224
221120.0000000    0.1317942
221160.0000000    0.1244643
221200.0000000    0.1291824
221240.0000000    0.1284643
221280.0000000    0.1224712
221320.0000000    0.1236717
221360.0000000    0.1256210
221400.0000000    0.1295109
221440.0000000    0.1189743
221480.0000000    0.1293413
221520.0000000    0.1258448
221560.0000000    0.1320190
221600.0000000    0.1298230
221640.0000000    0.1422512
221680.0000000    0.1303225
221720.0000000    0.1307552
221760.0000000    0.1320329
221800.0000000    0.1338527
221840.0000000    0.1359848
221880.0000000    0.1343156
221920.0000000    0.1292122
221960.0000000    0.1397326
222000.0000000    0.1391718
222040.0000000    0.1222171
222080.0000000    0.1342490
222120.0000000    0.1308947
222160.0000000    0.1499136
222200.0000000    0.1463574
222240.0000000    0.1344954
222280.0000000    0.1334442
222320.0000000    0.1329430
222360.0000000    0.1312330
222400.0000000    0.1338471
222440.0000000    0.1374264
222480.0000000    0.1406356
222520.0000000    0.1349538
222560.0000000    0.1288491
222600.0000000    0.1419284
222640.0000000    0.1294239
222680.0000000    0.1342200
222720.0000000    0.1328725
222760.0000000    0.1380220
222800.0000000    0.1331004
222840.0000000    0.1480599
222880.0000000    0.1363693
222920.0000000    0.1367337
222960.0000000    0.1463475
223000.0000000    0.1469852
223040.0000000    0.1611630
223080.0000000    0.1487309
223120.0000000    0.1477588
223160.0000000    0.1440957
223200.0000000    0.1387166
223240.0000000    0.1451411
223280.0000000    0.1396579
223320.0000000    0.1482488
223360.0000000    0.1599536
223400.0000000    0.1525028
223440.0000000    0.1588410
223480.0000000    0.1680216
223520.0000000    0.1505561
223560.0000000    0.1458871
223600.0000000    0.1407929
223640.0000000    0.1460216
223680.0000000    0.1381850
223720.0000000    0.1549268
223760.0000000    0.1758738
223800.0000000    0.1544522
223840.0000000    0.1541387
223880.0000000    0.1405451
223920.0000000    0.1359217
223960.0000000    0.1413641
224000.0000000    0.1424167
224040.0000000    0.1399423
224080.0000000    0.1323013
224120.0000000    0.1530988
224160.0000000    0.1317677
224200.0000000    0.1477986
224240.0000000    0.1503694
224280.0000000    0.1499636
224320.0000000    0.1394739
224360.0000000    0.1452470
224400.0000000    0.1305480
224440.0000000    0.1455557
224480.0000000    0.1501459
224520.0000000    0.1416914
224560.0000000    0.1404113
224600.0000000    0.1535172
224640.0000000    0.1418919
224680.0000000    0.1485526
224720.0000000    0.1459537
224760.0000000    0.1471141
224800.0000000    0.1424343
224840.0000000    0.1463184
224880.0000000    0.1461868
224920.0000000    0.1366392
224960.0000000    0.1358853
225000.0000000    0.1354431
225040.0000000    0.1371924
225080.0000000    0.1360964
225120.0000000    0.1414592
225160.0000000    0.1396840
225200.0000000    0.1379326
225240.0000000    0.1420645
225280.0000000    0.1323408
225320.0000000    0.1413541
225360.0000000    0.1373088
225400.0000000    0.1404861
225440.0000000    0.1391460
225480.0000000    0.1345484
225520.0000000    0.1336853
225560.0000000    0.1432404
225600.0000000    0.1335582
225640.0000000    0.1432003
225680.0000000    0.1262086
225720.0000000    0.1249158
225760.0000000    0.1165430
225800.0000000    0.1303616
225840.0000000    0.1403037
225880.0000000    0.1306946
225920.0000000    0.1301668
225960.0000000    0.1299506
226000.0000000    0.1285896
226040.0000000    0.1278236
226080.0000000    0.1391667
226120.0000000    0.1300801
226160.0000000    0.1337693
226200.0000000    0.1270491
226240.0000000    0.1357391
226280.0000000    0.1520057
226320.0000000    0.1492921
226360.0000000    0.1431020
226400.0000000    0.1334129
226440.0000000    0.1395907
226480.0000000    0.1470778
226520.0000000    0.1645368
226560.0000000    0.1492349
226600.0000000    0.1469961
226640.0000000    0.1470373
226680.0000000    0.1492058
226720.0000000    0.1485721
226760.0000000    0.1518397
226800.0000000    0.1388140
226840.0000000    0.1287257
226880.0000000    0.1292559
226920.0000000    0.1365306
226960.0000000    0.1479361
227000.0000000    0.1359177
227040.0000000    0.1430631
227080.0000000    0.1360824
227120.0000000    0.1361886
227160.0000000    0.1299932
227200.0000000    0.1364233
227240.0000000    0.1333194
227280.0000000    0.1327534
227320.0000000    0.1338385
227360.0000000    0.1329268
227400.0000000    0.1325100
227440.0000000    0.1286569
227480.0000000    0.1351471
227520.0000000    0.1324904
227560.0000000    0.1301640
227600.0000000    0.1266657
227640.0000000    0.1295788
227680.0000000    0.1379735
227720.0000000    0.1355051
227760.0000000    0.1262249
227800.0000000    0.1296497
227840.0000000    0.1284983
227880.0000000    0.1271961
227920.0000000    0.1254707
227960.0000000    0.1242067
228000.0000000    0.1327628
228040.0000000    0.1326507
228080.0000000    0.1342550
228120.0000000    0.1267180
228160.0000000    0.1465113
228200.0000000    0.1490718
228240.0000000    0.1451839
228280.0000000    0.1319530
228320.0000000    0.1410514
228360.0000000    0.1381718
228400.0000000    0.1348253
228440.0000000    0.1462884
228480.0000000    0.1399316
228520.0000000    0.1400679
228560.0000000    0.1459429
228600.0000000    0.1469096
228640.0000000    0.1340368
228680.0000000    0.1461607
228720.0000000    0.1405203
228760.0000000    0.1457651
228800.0000000    0.1552455
228840.0000000    0.1525868
228880.0000000    0.1527990
228920.0000000    0.1473116
228960.0000000    0.1458517
229000.0000000    0.1686259
229040.0000000    0.1376210
229080.0000000    0.1403456
229120.0000000    0.1438502
229160.0000000    0.1455462
229200.0000000    0.1423693
229240.0000000    0.1309160
229280.0000000    0.1361763
229320.0000000    0.1405915
229360.0000000    0.1423243
229400.0000000    0.1459653
229440.0000000    0.1439021
229480.0000000    0.1310332
229520.0000000    0.1487619
229560.0000000    0.1420967
229600.0000000    0.1481258
229640.0000000    0.1443350
229680.0000000    0.1509172
229720.0000000    0.1524756
229760.0000000    0.1534715
229800.0000000    0.1714246
229840.0000000    0.1622676
229880.0000000    0.1773782
229920.0000000    0.1771679
229960.0000000    0.1674719
230000.0000000    0.1727542
230040.0000000    0.1636982
230080.0000000    0.1651128
230120.0000000    0.1634028
230160.0000000    0.1589861
230200.0000000    0.1579321
230240.0000000    0.1591185
230280.0000000    0.1598229
230320.0000000    0.1547253
230360.0000000    0.1683480
230400.0000000    0.1623782
230440.0000000    0.1607434
230480.0000000    0.1677553
230520.0000000    0.1671382
230560.0000000    0.1632439
230600.0000000    0.1663283
230640.0000000    0.1627511
230680.0000000    0.1701616
230720.0000000    0.1695343
230760.0000000    0.1662291
230800.0000000    0.1602897
230840.0000000    0.1750995
230880.0000000    0.1561002
230920.0000000    0.1701115
230960.0000000    0.1830242
231000.0000000    0.1821706
231040.0000000    0.1713108
231080.0000000    0.1745525
231120.0000000    0.1809702
231160.0000000    0.1729011
231200.0000000    0.1869549
231240.0000000    0.2022669
231280.0000000    0.1900187
231320.0000000    0.1763640
231360.0000000    0.1893049
231400.0000000    0.1897225
231440.0000000    0.1754463
231480.0000000    0.1759873
231520.0000000    0.1750842
231560.0000000    0.1776669
231600.0000000    0.1962102
231640.0000000    0.1870176
231680.0000000    0.1899940
231720.0000000    0.1928333
231760.0000000    0.2013835
231800.0000000    0.1814144
231840.0000000    0.1797018
231880.0000000    0.1771819
231920.0000000    0.1854778
231960.0000000    0.1741014
232000.0000000    0.1878780
232040.0000000    0.1979862
232080.0000000    0.2009482
232120.0000000    0.2045528
232160.0000000    0.1909332
232200.0000000    0.1939190
232240.0000000    0.2041895
232280.0000000    0.1961733
232320.0000000    0.1992068
232360.0000000    0.1996245
232400.0000000    0.2056983
232440.0000000    0.2004173
232480.0000000    0.2090367
232520.0000000    0.1975883
232560.0000000    0.2000109
232600.0000000    0.2089837
232640.0000000    0.1913518
232680.0000000    0.2003723
232720.0000000    0.1905603
232760.0000000    0.1912660
232800.0000000    0.2010704
232840.0000000    0.1923620
232880.0000000    0.1745436
232920.0000000    0.1696464
232960.0000000    0.1837479
233000.0000000    0.1822260
233040.0000000    0.1807741
233080.0000000    0.1788175
233120.0000000    0.1867385
233160.0000000    0.1929871
233200.0000000    0.1794986
233240.0000000    0.1818883
233280.0000000    0.1964948
233320.0000000    0.1935719
233360.0000000    0.2020298
233400.0000000    0.1903670
233440.0000000    0.1826216
233480.0000000    0.1892783
233520.0000000    0.1867660
233560.0000000    0.1999910
233600.0000000    0.1923819
233640.0000000    0.1918273
233680.0000000    0.1906206
233720.0000000    0.1987111
233760.0000000    0.1959651
233800.0000000    0.1830021
233840.0000000    0.1852620
233880.0000000    0.1971868
233920.0000000    0.1743340
233960.0000000    0.1795678
234000.0000000    0.1910982
234040.0000000    0.1772628
234080.0000000    0.1710611
234120.0000000    0.1746984
234160.0000000    0.1947599
234200.0000000    0.1916111
234240.0000000    0.1975819
234280.0000000    0.1930393
234320.0000000    0.2029552
234360.0000000    0.1919909
234400.0000000    0.1936893
234440.0000000    0.1895307
234480.0000000    0.2150892
234520.0000000    0.2049098
234560.0000000    0.2089640
234600.0000000    0.2006687
234640.0000000    0.2017414
234680.0000000    0.1939424
234720.0000000    0.1903313
234760.0000000    0.1960633
234800.0000000    0.1782840
234840.0000000    0.1930675
234880.0000000    0.2008354
234920.0000000    0.1904847
234960.0000000    0.2063379
235000.0000000    0.1950554
235040.0000000    0.1959809
235080.0000000    0.2055046
235120.0000000    0.1943188
235160.0000000    0.1977825
235200.0000000    0.2015336
235240.0000000    0.2041713
235280.0000000    0.2054605
235320.0000000    0.1996535
235360.0000000    0.2077844
235400.0000000    0.1992889
235440.0000000    0.2023557
235480.0000000    0.2092005
235520.0000000    0.2034496
235560.0000000    0.1915887
235600.0000000    0.1896737
235640.0000000    0.1971920
235680.0000000    0.1908716
235720.0000000    0.1873049
235760.0000000    0.1777680
235800.0000000    0.1826338
235840.0000000    0.2026263
235880.0000000    0.2041771
235920.0000000    0.1928811
235960.0000000    0.2060129
236000.0000000    0.2121666
236040.0000000    0.1904404
236080.0000000    0.1943751
236120.0000000    0.1992164
236160.0000000    0.2028174
236200.0000000    0.1911268
236240.0000000    0.1999323
236280.0000000    0.2029573
236320.0000000    0.2235705
236360.0000000    0.2114821
236400.0000000    0.2047021
236440.0000000    0.2008610
236480.0000000    0.1934612
236520.0000000    0.1867729
236560.0000000    0.1835095
236600.0000000    0.1969403
236640.0000000    0.1952382
236680.0000000    0.1957053
236720.0000000    0.1827248
236760.0000000    0.1996538
236800.0000000    0.1888181
236840.0000000    0.1936745
236880.0000000    0.1718448
236920.0000000    0.2006507
236960.0000000    0.1958397
237000.0000000    0.1907285
237040.0000000    0.1880529
237080.0000000    0.1888156
237120.0000000    0.1913117
237160.0000000    0.1895489
237200.0000000    0.1815981
237240.0000000    0.2005037
237280.0000000    0.1947237
237320.0000000    0.1891797
237360.0000000    0.2002984
237400.0000000    0.2059384
237440.0000000    0.1978764
237480.0000000    0.1900840
237520.0000000    0.2023634
237560.0000000    0.1909609
237600.0000000    0.2119448
237640.0000000    0.1926738
237680.0000000    0.2003876
237720.0000000    0.2033291
237760.0000000    0.1994280
237800.0000000    0.1933699
237840.0000000    0.1967355
237880.0000000    0.1947997
237920.0000000    0.1811253
237960.0000000    0.1858579
238000.0000000    0.1789517
238040.0000000    0.1837531
238080.0000000    0.1988045
238120.0000000    0.1847033
238160.0000000    0.1929461
238200.0000000    0.1779392
238240.0000000    0.1974611
238280.0000000    0.1719757
238320.0000000    0.1892097
238360.0000000    0.1778801
238400.0000000    0.1826696
238440.0000000    0.1828031
238480.0000000    0.1918339
238520.0000000    0.1741944
238560.0000000    0.1768803
238600.0000000    0.1638043
238640.0000000    0.1733630
238680.0000000    0.1810688
238720.0000000    0.1728180
238760.0000000    0.1882053
238800.0000000    0.1923511
238840.0000000    0.1876039
238880.0000000    0.1970285
238920.0000000    0.1907234
238960.0000000    0.1801540
239000.0000000    0.1884715
239040.0000000    0.1826418
239080.0000000    0.1896418
239120.0000000    0.1839674
239160.0000000    0.2107771
239200.0000000    0.2099935
239240.0000000    0.1981051
239280.0000000    0.1903550
239320.0000000    0.1784873
239360.0000000    0.2078106
239400.0000000    0.1948449
239440.0000000    0.1854966
239480.0000000    0.1944236
239520.0000000    0.1878874
239560.0000000    0.1875838
239600.0000000    0.1821352
239640.0000000    0.1879127
239680.0000000    0.1922817
239720.0000000    0.1836824
239760.0000000    0.1871884
239800.0000000    0.1815509
239840.0000000    0.1901454
239880.0000000    0.1893586
239920.0000000    0.1848169
239960.0000000    0.1713343
240000.0000000    0.1820156
240040.0000000    0.1870570
240080.0000000    0.1812051
240120.0000000    0.1854095
240160.0000000    0.1862770
240200.0000000    0.1820614
240240.0000000    0.1837403
240280.0000000    0.1739072
240320.0000000    0.1924662
240360.0000000    0.1777877
240400.0000000    0.1824365
240440.0000000    0.1919371
240480.0000000    0.1811592
240520.0000000    0.1983025
240560.0000000    0.2055508
240600.0000000    0.2020339
240640.0000000    0.1964896
240680.0000000    0.1963043
240720.0000000    0.2023008
240760.0000000    0.2069558
240800.0000000    0.1912134
240840.0000000    0.1834434
240880.0000000    0.1944640
240920.0000000    0.2031855
240960.0000000    0.2092708
241000.0000000    0.1723466
241040.0000000    0.1939180
241080.0000000    0.1810316
241120.0000000    0.1864651
241160.0000000    0.2107273
241200.0000000    0.1916314
241240.0000000    0.1892152
241280.0000000    0.1887168
241320.0000000    0.2051579
241360.0000000    0.2029188
241400.0000000    0.2066903
241440.0000000    0.2111805
241480.0000000    0.2038754
241520.0000000    0.1964196
241560.0000000    0.2075820
241600.0000000    0.2164897
241640.0000000    0.2075002
241680.0000000    0.2107512
241720.0000000    0.2144842
241760.0000000    0.2041782
241800.0000000    0.2054042
241840.0000000    0.1946606
241880.0000000    0.2064817
241920.0000000    0.2115699
241960.0000000    0.2103116
242000.0000000    0.1953530
242040.0000000    0.2054248
242080.0000000    0.2020178
242120.0000000    0.2053753
242160.0000000    0.2131468
242200.0000000    0.2016599
242240.0000000    0.2059488
242280.0000000    0.2000054
242320.0000000    0.2164588
242360.0000000    0.2047890
242400.0000000    0.2079706
242440.0000000    0.2056260
242480.0000000    0.2008745
242520.0000000    0.1962264
242560.0000000    0.2163453
242600.0000000    0.2051694
242640.0000000    0.2054811
242680.0000000    0.2063800
242720.0000000    0.2027206
242760.0000000    0.2177844
242800.0000000    0.2043642
242840.0000000    0.2122135
242880.0000000    0.2130299
242920.0000000    0.2033669
242960.0000000    0.1948651
243000.0000000    0.1892890
243040.0000000    0.2133301
243080.0000000    0.2158713
243120.0000000    0.2203997
243160.0000000    0.2098662
243200.0000000    0.2115578
243240.0000000    0.2075001
243280.0000000    0.2103159
243320.0000000    0.1926698
243360.0000000    0.2064243
243400.0000000    0.2176385
243440.0000000    0.2012726
243480.0000000    0.2043239
243520.0000000    0.1966633
243560.0000000    0.1918759
243600.0000000    0.2002990
243640.0000000    0.1960341
243680.0000000    0.2011220
243720.0000000    0.1956873
243760.0000000    0.2086617
243800.0000000    0.2023680
243840.0000000    0.2013182
243880.0000000    0.2087178
243920.0000000    0.2069853
243960.0000000    0.1987480
244000.0000000    0.2015126
244040.0000000    0.2003814
244080.0000000    0.2048322
244120.0000000    0.1947037
244160.0000000    0.1917510
244200.0000000    0.1916566
244240.0000000    0.1945404
244280.0000000    0.2048839
244320.0000000    0.2079964
244360.0000000    0.2060897
244400.0000000    0.2014016
244440.0000000    0.1938369
244480.0000000    0.2024319
244520.0000000    0.2019764
244560.0000000    0.2001442
244600.0000000    0.1979631
244640.0000000    0.2012340
244680.0000000    0.1957839
244720.0000000    0.1951526
244760.0000000    0.2005777
244800.0000000    0.1937167
244840.0000000    0.2181891
244880.0000000    0.2061463
244920.0000000    0.2066287
244960.0000000    0.2021004
245000.0000000    0.2099666
245040.0000000    0.2145017
245080.0000000    0.2098238
245120.0000000    0.1966311
245160.0000000    0.1923864
245200.0000000    0.1994059
245240.0000000    0.1931358
245280.0000000    0.1932565
245320.0000000    0.2159965
245360.0000000    0.2081975
245400.0000000    0.1955705
245440.0000000    0.2033317
245480.0000000    0.1876990
245520.0000000    0.1876370
245560.0000000    0.1940773
245600.0000000    0.1987561
245640.0000000    0.1967771
245680.0000000    0.2147360
245720.0000000    0.2101585
245760.0000000    0.1960088
245800.0000000    0.1949558
245840.0000000    0.2006864
245880.0000000    0.1743916
245920.0000000    0.2078599
245960.0000000    0.1837339
246000.0000000    0.1871128
246040.0000000    0.1972366
246080.0000000    0.1913494
246120.0000000    0.1862508
246160.0000000    0.1984454
246200.0000000    0.1917753
246240.0000000    0.2008228
246280.0000000    0.1968873
246320.0000000    0.2165810
246360.0000000    0.2044822
246400.0000000    0.2005548
246440.0000000    0.1950908
246480.0000000    0.2034768
246520.0000000    0.1999441
246560.0000000    0.1972135
246600.0000000    0.1846160
246640.0000000    0.1857517
246680.0000000    0.1930913
246720.0000000    0.1902222
246760.0000000    0.2079122
246800.0000000    0.1837091
246840.0000000    0.1852726
246880.0000000    0.2015165
246920.0000000    0.2091207
246960.0000000    0.1970963
247000.0000000    0.1995696
247040.0000000    0.1987486
247080.0000000    0.2144575
247120.0000000    0.1982862
247160.0000000    0.2062824
247200.0000000    0.2171437
247240.0000000    0.2023262
247280.0000000    0.2059964
247320.0000000    0.2014468
247360.0000000    0.1981312
247400.0000000    0.2010575
247440.0000000    0.1840684
247480.0000000    0.1965812
247520.0000000    0.1914901
247560.0000000    0.1995389
247600.0000000    0.2043737
247640.0000000    0.2114924
247680.0000000    0.2155098
247720.0000000    0.2212138
247760.0000000    0.2230861
247800.0000000    0.2122378
247840.0000000    0.2116196
247880.0000000    0.2179013
247920.0000000    0.1986780
247960.0000000    0.2148194
248000.0000000    0.2115854
248040.0000000    0.2230945
248080.0000000    0.2058303
248120.0000000    0.2353342
248160.0000000    0.2070089
248200.0000000    0.1980992
248240.0000000    0.1827361
248280.0000000    0.2056342
248320.0000000    0.2007306
248360.0000000    0.1982113
248400.0000000    0.1906178
248440.0000000    0.1936434
248480.0000000    0.1879383
248520.0000000    0.1831945
248560.0000000    0.1917432
248600.0000000    0.1900213
248640.0000000    0.1787356
248680.0000000    0.1763898
248720.0000000    0.1862825
248760.0000000    0.1909371
248800.0000000    0.1887285
248840.0000000    0.2036401
248880.0000000    0.1877493
248920.0000000    0.1829944
248960.0000000    0.1938326
249000.0000000    0.1745369
249040.0000000    0.1732937
249080.0000000    0.1903554
249120.0000000    0.1914397
249160.0000000    0.1761689
249200.0000000    0.1876239
249240.0000000    0.1966719
249280.0000000    0.1964356
249320.0000000    0.1981324
249360.0000000    0.1910704
249400.0000000    0.1822597
249440.0000000    0.2001410
249480.0000000    0.2000227
249520.0000000    0.1925477
249560.0000000    0.1992845
249600.0000000    0.1900751
249640.0000000    0.2004838
249680.0000000    0.1854940
249720.0000000    0.1984466
249760.0000000    0.2017308
249800.0000000    0.2003956
249840.0000000    0.1870473
249880.0000000    0.1910949
249920.0000000    0.1884065
249960.0000000    0.1816292
250000.0000000    0.1842937
250040.0000000    0.1938562
250080.0000000    0.1860904
250120.0000000    0.1918883
250160.0000000    0.1938469
250200.0000000    0.1838003
250240.0000000    0.1991951
250280.0000000    0.1802653
250320.0000000    0.1820377
250360.0000000    0.1865157
250400.0000000    0.1937617
250440.0000000    0.1848519
250480.0000000    0.1906670
250520.0000000    0.1825501
250560.0000000    0.1980911
250600.0000000    0.1948475
250640.0000000    0.1866800
250680.0000000    0.1893477
250720.0000000    0.1942536
250760.0000000    0.1901767
250800.0000000    0.1879330
250840.0000000    0.1903621
250880.0000000    0.1819180
250920.0000000    0.1860766
250960.0000000    0.2013049
251000.0000000    0.1998629
251040.0000000    0.1881754
251080.0000000    0.1929672
251120.0000000    0.2107797
251160.0000000    0.2164218
251200.0000000    0.1880233
251240.0000000    0.2045848
251280.0000000    0.2012969
251320.0000000    0.2058608
251360.0000000    0.2050381
251400.0000000    0.2109846
251440.0000000    0.2024894
251480.0000000    0.2064758
251520.0000000    0.2166930
251560.0000000    0.2420407
251600.0000000    0.2223469
251640.0000000    0.2234078
251680.0000000    0.2120240
251720.0000000    0.1929374
251760.0000000    0.2075538
251800.0000000    0.2073247
251840.0000000    0.2076335
251880.0000000    0.1976942
251920.0000000    0.1974270
251960.0000000    0.1910134
252000.0000000    0.2097293
252040.0000000    0.2021662
252080.0000000    0.2135962
252120.0000000    0.1918899
252160.0000000    0.2013268
252200.0000000    0.1997407
252240.0000000    0.1999432
252280.0000000    0.2082061
252320.0000000    0.2104385
252360.0000000    0.2150396
252400.0000000    0.2052488
252440.0000000    0.2074057
252480.0000000    0.2101751
252520.0000000    0.2148529
252560.0000000    0.2083652
252600.0000000    0.2018744
252640.0000000    0.1976798
252680.0000000    0.1954882
252720.0000000    0.2056691
252760.0000000    0.2039583
252800.0000000    0.1971467
252840.0000000    0.2131860
252880.0000000    0.2014185
252920.0000000    0.1990581
252960.0000000    0.2031039
253000.0000000    0.2114980
253040.0000000    0.1931401
253080.0000000    0.2086955
253120.0000000    0.2284680
253160.0000000    0.2119249
253200.0000000    0.2223522
253240.0000000    0.2139886
253280.0000000    0.2128279
253320.0000000    0.2091369
253360.0000000    0.2133177
253400.0000000    0.2171440
253440.0000000    0.2049205
253480.0000000    0.2199897
253520.0000000    0.1985035
253560.0000000    0.2037786
253600.0000000    0.2122135
253640.0000000    0.2007105
253680.0000000    0.2129288
253720.0000000    0.1883565
253760.0000000    0.2135018
253800.0000000    0.2110198
253840.0000000    0.2147108
253880.0000000    0.2002265
253920.0000000    0.2233761
253960.0000000    0.2171978
254000.0000000    0.2003799
254040.0000000    0.2082613
254080.0000000    0.1946383
254120.0000000    0.1998124
254160.0000000    0.1893154
254200.0000000    0.1931601
254240.0000000    0.1937018
254280.0000000    0.1894387
254320.0000000    0.2156177
254360.0000000    0.2010483
254400.0000000    0.1984796
254440.0000000    0.1935506
254480.0000000    0.1934432
254520.0000000    0.2115342
254560.0000000    0.1964067
254600.0000000    0.2081148
254640.0000000    0.2112938
254680.0000000    0.1773652
254720.0000000    0.1868998
254760.0000000    0.1947404
254800.0000000    0.1897044
254840.0000000    0.2025975
254880.0000000    0.1989189
254920.0000000    0.2016345
254960.0000000    0.1874792
255000.0000000    0.1979546
255040.0000000    0.1761266
255080.0000000    0.1934709
255120.0000000    0.1867944
255160.0000000    0.1883956
255200.0000000    0.1919061
255240.0000000    0.1868106
255280.0000000    0.1928321
255320.0000000    0.1995636
255360.0000000    0.1901713
255400.0000000    0.1940846
255440.0000000    0.1922740
255480.0000000    0.2001175
255520.0000000    0.2176291
255560.0000000    0.2062093
255600.0000000    0.2054674
255640.0000000    0.2041593
255680.0000000    0.2077781
255720.0000000    0.2104506
255760.0000000    0.1962975
255800.0000000    0.2114663
255840.0000000    0.2067226
255880.0000000    0.1976320
255920.0000000    0.2052134
255960.0000000    0.2067234
256000.0000000    0.2064537
256040.0000000    0.2015641
256080.0000000    0.2064351
256120.0000000    0.2097131
256160.0000000    0.1966589
256200.0000000    0.2081190
256240.0000000    0.1960007
256280.0000000    0.2013970
256320.0000000    0.2054098
256360.0000000    0.1917783
256400.0000000    0.2120788
256440.0000000    0.2160664
256480.0000000    0.2050142
256520.0000000    0.2054321
256560.0000000    0.1989473
256600.0000000    0.1965179
256640.0000000    0.2073109
256680.0000000    0.1932001
256720.0000000    0.2008771
256760.0000000    0.2121158
256800.0000000    0.2062622
256840.0000000    0.1951375
256880.0000000    0.2124920
256920.0000000    0.2034111
256960.0000000    0.2035383
257000.0000000    0.1996487
257040.0000000    0.2059694
257080.0000000    0.1950997
257120.0000000    0.2011207
257160.0000000    0.2056063
257200.0000000    0.2030970
257240.0000000    0.2016779
257280.0000000    0.1863427
257320.0000000    0.1949022
257360.0000000    0.1849148
257400.0000000    0.1858652
257440.0000000    0.2005298
257480.0000000    0.1876617
257520.0000000    0.2101368
257560.0000000    0.1998476
257600.0000000    0.1931603
257640.0000000    0.1859426
257680.0000000    0.1925133
257720.0000000    0.1908543
257760.0000000    0.1958277
257800.0000000    0.2037199
257840.0000000    0.1889176
257880.0000000    0.1870296
257920.0000000    0.1812639
257960.0000000    0.1913652
258000.0000000    0.1907226
258040.0000000    0.1902746
258080.0000000    0.1898034
258120.0000000    0.1908130
258160.0000000    0.1774590
258200.0000000    0.1935728
258240.0000000    0.2034090
258280.0000000    0.1799067
258320.0000000    0.1861183
258360.0000000    0.1908191
258400.0000000    0.1808761
258440.0000000    0.1913312
258480.0000000    0.2007538
258520.0000000    0.1864277
258560.0000000    0.1872976
258600.0000000    0.1892357
258640.0000000    0.1967195
258680.0000000    0.1928783
258720.0000000    0.1934466
258760.0000000    0.1921636
258800.0000000    0.1865833
258840.0000000    0.1776404
258880.0000000    0.1825112
258920.0000000    0.1921335
258960.0000000    0.1890086
259000.0000000    0.1952571
259040.0000000    0.1769487
259080.0000000    0.1922044
259120.0000000    0.1873880
259160.0000000    0.1887393
259200.0000000    0.2042664
259240.0000000    0.1785665
259280.0000000    0.1895565
259320.0000000    0.1956225
259360.0000000    0.2040616
259400.0000000    0.1848164
259440.0000000    0.2059232
259480.0000000    0.1820654
259520.0000000    0.1909672
259560.0000000    0.2012405
259600.0000000    0.1999341
259640.0000000    0.2104220
259680.0000000    0.1995107
259720.0000000    0.2021924
259760.0000000    0.1960778
259800.0000000    0.1902678
259840.0000000    0.1952511
259880.0000000    0.1987365
259920.0000000    0.1845251
259960.0000000    0.1857228
260000.0000000    0.1962806
260040.0000000    0.1940480
260080.0000000    0.1874934
260120.0000000    0.1871803
260160.0000000    0.1865429
260200.0000000    0.2004306
260240.0000000    0.1905984
260280.0000000    0.1797814
260320.0000000    0.1920430
260360.0000000    0.2007917
260400.0000000    0.1908055
260440.0000000    0.1879414
260480.0000000    0.1816643
260520.0000000    0.1872671
260560.0000000    0.1843538
260600.0000000    0.1776520
260640.0000000    0.1841310
260680.0000000    0.1912309
260720.0000000    0.1958034
260760.0000000    0.2052979
260800.0000000    0.1809075
260840.0000000    0.1836889
260880.0000000    0.1789224
260920.0000000    0.1791714
260960.0000000    0.1903023
261000.0000000    0.1934270
261040.0000000    0.1917010
261080.0000000    0.1740437
261120.0000000    0.1889376
261160.0000000    0.1899754
261200.0000000    0.1796731
261240.0000000    0.1889303
261280.0000000    0.1990832
261320.0000000    0.1892904
261360.0000000    0.1977214
261400.0000000    0.1929276
261440.0000000    0.1836211
261480.0000000    0.1723330
261520.0000000    0.1889445
261560.0000000    0.1943867
261600.0000000    0.1862968
261640.0000000    0.1879722
261680.0000000    0.1773197
261720.0000000    0.1748882
261760.0000000    0.1792582
261800.0000000    0.1777563
261840.0000000    0.1945662
261880.0000000    0.1894461
261920.0000000    0.2012073
261960.0000000    0.2004834
262000.0000000    0.2018006
262040.0000000    0.2072868
262080.0000000    0.1982890
262120.0000000    0.1889129
262160.0000000    0.2015409
262200.0000000    0.2016823
262240.0000000    0.2091220
262280.0000000    0.2090806
262320.0000000    0.1970569
262360.0000000    0.1939190
262400.0000000    0.2109768
262440.0000000    0.2057165
262480.0000000    0.1905925
262520.0000000    0.1997280
262560.0000000    0.1987449
262600.0000000    0.1916270
262640.0000000    0.1825533
262680.0000000    0.2002234
262720.0000000    0.2062407
262760.0000000    0.2047035
262800.0000000    0.1973219
262840.0000000    0.2080370
262880.0000000    0.1955777
262920.0000000    0.1964096
262960.0000000    0.1892669
263000.0000000    0.1914914
263040.0000000    0.1979251
263080.0000000    0.1891652
263120.0000000    0.1884294
263160.0000000    0.2026100
263200.0000000    0.1904041
263240.0000000    0.1992712
263280.0000000    0.1892095
263320.0000000    0.1978685
263360.0000000    0.2042770
263400.0000000    0.2116950
263440.0000000    0.2001603
263480.0000000    0.2014940
263520.0000000    0.2061196
263560.0000000    0.1972192
263600.0000000    0.1956763
263640.0000000    0.1858318
263680.0000000    0.1979741
263720.0000000    0.2000033
263760.0000000    0.1903437
263800.0000000    0.1894649
263840.0000000    0.1998912
263880.0000000    0.1903930
263920.0000000    0.1886345
263960.0000000    0.1926355
264000.0000000    0.2137485
264040.0000000    0.2048369
264080.0000000    0.2047597
264120.0000000    0.2067133
264160.0000000    0.2068301
264200.0000000    0.2003733
264240.0000000    0.2043803
264280.0000000    0.1976047
264320.0000000    0.1994819
264360.0000000    0.2008167
264400.0000000    0.1900822
264440.0000000    0.2018049
264480.0000000    0.1938633
264520.0000000    0.2010743
264560.0000000    0.2061663
264600.0000000    0.2017717
264640.0000000    0.2044117
264680.0000000    0.2005924
264720.0000000    0.2052745
264760.0000000    0.2061375
264800.0000000    0.2071318
264840.0000000    0.2049588
264880.0000000    0.2080069
264920.0000000    0.1958216
264960.0000000    0.1913893
265000.0000000    0.1973612
265040.0000000    0.1902735
265080.0000000    0.1977522
265120.0000000    0.1838436
265160.0000000    0.2034255
265200.0000000    0.1961098
265240.0000000    0.2063094
265280.0000000    0.2036729
265320.0000000    0.1933885
265360.0000000    0.1991976
265400.0000000    0.1962439
265440.0000000    0.1922439
265480.0000000    0.2018613
265520.0000000    0.2030157
265560.0000000    0.1831911
265600.0000000    0.1860640
265640.0000000    0.1827745
265680.0000000    0.1881679
265720.0000000    0.2054310
265760.0000000    0.1907614
265800.0000000    0.1949915
265840.0000000    0.2064189
265880.0000000    0.1988642
265920.0000000    0.2008521
265960.0000000    0.1981104
266000.0000000    0.2010559
266040.0000000    0.1934912
266080.0000000    0.1995861
266120.0000000    0.2249312
266160.0000000    0.2149164
266200.0000000    0.2052082
266240.0000000    0.2008820
266280.0000000    0.2044626
266320.0000000    0.1888433
266360.0000000    0.1862696
266400.0000000    0.1846310
266440.0000000    0.1934742
266480.0000000    0.1820868
266520.0000000    0.1901303
266560.0000000    0.1880057
266600.0000000    0.1856588
266640.0000000    0.1944158
266680.0000000    0.2035128
266720.0000000    0.2115167
266760.0000000    0.2033731
266800.0000000    0.1961199
266840.0000000    0.1949410
266880.0000000    0.2119869
266920.0000000    0.2136142
266960.0000000    0.1859008
267000.0000000    0.1899526
267040.0000000    0.1924879
267080.0000000    0.1875887
267120.0000000    0.1924054
267160.0000000    0.1816845
267200.0000000    0.1903599
267240.0000000    0.1721247
267280.0000000    0.1900547
267320.0000000    0.1822962
267360.0000000    0.1735499
267400.0000000    0.1766309
267440.0000000    0.1746370
267480.0000000    0.1771508
267520.0000000    0.1594748
267560.0000000    0.1740961
267600.0000000    0.1866597
267640.0000000    0.1808676
267680.0000000    0.1781575
267720.0000000    0.1913696
267760.0000000    0.2001616
267800.0000000    0.1875387
267840.0000000    0.2031547
267880.0000000    0.2126622
267920.0000000    0.2049778
267960.0000000    0.1943288
268000.0000000    0.1967749
268040.0000000    0.2151965
268080.0000000    0.2107668
268120.0000000    0.2028867
268160.0000000    0.1988640
268200.0000000    0.2120880
268240.0000000    0.1983850
268280.0000000    0.2156420
268320.0000000    0.2014301
268360.0000000    0.2032099
268400.0000000    0.2053392
268440.0000000    0.2054214
268480.0000000    0.2011355
268520.0000000    0.1987956
268560.0000000    0.2050223
268600.0000000    0.2031274
268640.0000000    0.2095875
268680.0000000    0.2025620
268720.0000000    0.2057198
268760.0000000    0.1968039
268800.0000000    0.1925829
268840.0000000    0.1907607
268880.0000000    0.1981087
268920.0000000    0.1968467
268960.0000000    0.2086927
269000.0000000    0.1905578
269040.0000000    0.1872922
269080.0000000    0.1847659
269120.0000000    0.2140244
269160.0000000    0.2014056
269200.0000000    0.1909651
269240.0000000    0.1932720
269280.0000000    0.1932939
269320.0000000    0.1955607
269360.0000000    0.2070427
269400.0000000    0.2008587
269440.0000000    0.1911889
269480.0000000    0.2056643
269520.0000000    0.2090828
269560.0000000    0.2132040
269600.0000000    0.2081780
269640.0000000    0.2021919
269680.0000000    0.2077989
269720.0000000    0.1772285
269760.0000000    0.2009341
269800.0000000    0.2014068
269840.0000000    0.2040390
269880.0000000    0.1822562
269920.0000000    0.1939313
269960.0000000    0.1956113
270000.0000000    0.1800657
270040.0000000    0.1874860
270080.0000000    0.2014681
270120.0000000    0.1999173
270160.0000000    0.1861772
270200.0000000    0.1926156
270240.0000000    0.2046126
270280.0000000    0.2026872
270320.0000000    0.1995696
270360.0000000    0.1958227
270400.0000000    0.2037015
270440.0000000    0.2151272
270480.0000000    0.2255668
270520.0000000    0.2264736
270560.0000000    0.2119797
270600.0000000    0.2108584
270640.0000000    0.1974378
270680.0000000    0.2086006
270720.0000000    0.2112796
270760.0000000    0.2044213
270800.0000000    0.1985887
270840.0000000    0.2073985
270880.0000000    0.2011131
270920.0000000    0.2096804
270960.0000000    0.2034644
271000.0000000    0.1972441
271040.0000000    0.1996811
271080.0000000    0.1834003
271120.0000000    0.1884053
271160.0000000    0.1871570
271200.0000000    0.1943022
271240.0000000    0.1882692
271280.0000000    0.1996243
271320.0000000    0.1968972
271360.0000000    0.2029097
271400.0000000    0.2085009
271440.0000000    0.2130658
271480.0000000    0.2146612
271520.0000000    0.2166910
271560.0000000    0.2167847
271600.0000000    0.2041278
271640.0000000    0.2049510
271680.0000000    0.1906855
271720.0000000    0.2010096
271760.0000000    0.1996739
271800.0000000    0.2005522
271840.0000000    0.2073481
271880.0000000    0.1965417
271920.0000000    0.2036380
271960.0000000    0.1967908
272000.0000000    0.1921972
272040.0000000    0.1940928
272080.0000000    0.1830162
272120.0000000    0.1931815
272160.0000000    0.1695114
272200.0000000    0.1758602
272240.0000000    0.1812540
272280.0000000    0.1780673
272320.0000000    0.1743674
272360.0000000    0.1816656
272400.0000000    0.1773844
272440.0000000    0.1719202
272480.0000000    0.1748622
272520.0000000    0.1838295
272560.0000000    0.1860524
272600.0000000    0.1864705
272640.0000000    0.1791072
272680.0000000    0.1696510
272720.0000000    0.1733523
272760.0000000    0.1822746
272800.0000000    0.1907375
272840.0000000    0.1893241
272880.0000000    0.1942342
272920.0000000    0.1870016
272960.0000000    0.1940198
273000.0000000    0.1806366
273040.0000000    0.1935813
273080.0000000    0.1974431
273120.0000000    0.1840096
273160.0000000    0.1865350
273200.0000000    0.1978878
273240.0000000    0.1827779
273280.0000000    0.1861615
273320.0000000    0.1816380
273360.0000000    0.1700391
273400.0000000    0.1831629
273440.0000000    0.1753943
273480.0000000    0.1705901
273520.0000000    0.1719522
273560.0000000    0.1715917
273600.0000000    0.1719332
273640.0000000    0.1779868
273680.0000000    0.1916006
273720.0000000    0.1761062
273760.0000000    0.1763440
273800.0000000    0.1823323
273840.0000000    0.1878339
273880.0000000    0.1806449
273920.0000000    0.1821066
273960.0000000    0.1764586
274000.0000000    0.1931866
274040.0000000    0.1881321
274080.0000000    0.1920012
274120.0000000    0.1993098
274160.0000000    0.1985381
274200.0000000    0.1991268
274240.0000000    0.1990963
274280.0000000    0.1924862
274320.0000000    0.1920826
274360.0000000    0.1893947
274400.0000000    0.1737260
274440.0000000    0.1854565
274480.0000000    0.1921245
274520.0000000    0.1926077
274560.0000000    0.1911836
274600.0000000    0.1876431
274640.0000000    0.1939655
274680.0000000    0.1830920
274720.0000000    0.1958405
274760.0000000    0.1983981
274800.0000000    0.2020906
274840.0000000    0.1997546
274880.0000000    0.1903067
274920.0000000    0.1864501
274960.0000000    0.1854842
275000.0000000    0.1921839
275040.0000000    0.2054479
275080.0000000    0.1974562
275120.0000000    0.1828561
275160.0000000    0.1780325
275200.0000000    0.1707068
275240.0000000    0.1671461
275280.0000000    0.1626863
275320.0000000    0.1550386
275360.0000000    0.1729662
275400.0000000    0.1904933
275440.0000000    0.1842425
275480.0000000    0.1713099
275520.0000000    0.1829563
275560.0000000    0.1720722
275600.0000000    0.1728194
275640.0000000    0.1822093
275680.0000000    0.1755639
275720.0000000    0.1613246
275760.0000000    0.1798975
275800.0000000    0.1749358
275840.0000000    0.1850536
275880.0000000    0.1792114
275920.0000000    0.1808653
275960.0000000    0.2024486
276000.0000000    0.1771835
276040.0000000    0.1937002
276080.0000000    0.1798818
276120.0000000    0.1820459
276160.0000000    0.1889421
276200.0000000    0.1849871
276240.0000000    0.1787679
276280.0000000    0.1857330
276320.0000000    0.1775065
276360.0000000    0.1784671
276400.0000000    0.1677335
276440.0000000    0.1709510
276480.0000000    0.1614912
276520.0000000    0.1672289
276560.0000000    0.1814256
276600.0000000    0.1668834
276640.0000000    0.1727525
276680.0000000    0.1802855
276720.0000000    0.1689266
276760.0000000    0.1716472
276800.0000000    0.1817003
276840.0000000    0.1715339
276880.0000000    0.1637811
276920.0000000    0.1634111
276960.0000000    0.1713509
277000.0000000    0.1752602
277040.0000000    0.1697353
277080.0000000    0.1793035
277120.0000000    0.1776788
277160.0000000    0.1712034
277200.0000000    0.1731195
277240.0000000    0.1693788
277280.0000000    0.1728709
277320.0000000    0.1856682
277360.0000000    0.1836138
277400.0000000    0.1778498
277440.0000000    0.1813690
277480.0000000    0.1859057
277520.0000000    0.1828717
277560.0000000    0.1693348
277600.0000000    0.1690505
277640.0000000    0.1886893
277680.0000000    0.1693762
277720.0000000    0.1840927
277760.0000000    0.1734839
277800.0000000    0.1741714
277840.0000000    0.1936760
277880.0000000    0.1817281
277920.0000000    0.1818758
277960.0000000    0.1570017
278000.0000000    0.1680758
278040.0000000    0.1685764
278080.0000000    0.1674409
278120.0000000    0.1646178
278160.0000000    0.1691471
278200.0000000    0.1537201
278240.0000000    0.1670129
278280.0000000    0.1841100
278320.0000000    0.1831235
278360.0000000    0.1748261
278400.0000000    0.1787680
278440.0000000    0.1853496
278480.0000000    0.1795111
278520.0000000    0.1636229
278560.0000000    0.1697024
278600.0000000    0.1755836
278640.0000000    0.1718253
278680.0000000    0.1602567
278720.0000000    0.1670456
278760.0000000    0.1697989
278800.0000000    0.1696150
278840.0000000    0.1761317
278880.0000000    0.1778598
278920.0000000    0.1721309
278960.0000000    0.1799936
279000.0000000    0.1805248
279040.0000000    0.1692273
279080.0000000    0.1611883
279120.0000000    0.1697128
279160.0000000    0.1726055
279200.0000000    0.1826121
279240.0000000    0.1585818
279280.0000000    0.1565368
279320.0000000    0.1536536
279360.0000000    0.1587465
279400.0000000    0.1692299
279440.0000000    0.1785895
279480.0000000    0.1672732
279520.0000000    0.1682427
279560.0000000    0.1770183
279600.0000000    0.1697110
279640.0000000    0.1726123
279680.0000000    0.1707250
279720.0000000    0.1799175
279760.0000000    0.1971675
279800.0000000    0.1921692
279840.0000000    0.1754385
279880.0000000    0.1720638
279920.0000000    0.1853343
279960.0000000    0.2035208
280000.0000000    0.1874675
280040.0000000    0.1747055
280080.0000000    0.1964146
280120.0000000    0.1902687
280160.0000000    0.1739562
280200.0000000    0.1808059
280240.0000000    0.1887367
280280.0000000    0.1749030
280320.0000000    0.1812351
280360.0000000    0.1824436
280400.0000000    0.1868224
280440.0000000    0.1813433
280480.0000000    0.1731751
280520.0000000    0.1786785
280560.0000000    0.1714547
280600.0000000    0.1733203
280640.0000000    0.1762083
280680.0000000    0.1721500
280720.0000000    0.1799746
280760.0000000    0.1858285
280800.0000000    0.1769274
280840.0000000    0.1790199
280880.0000000    0.1845340
280920.0000000    0.1774572
280960.0000000    0.1906195
281000.0000000    0.1971153
281040.0000000    0.1747945
281080.0000000    0.1852348
281120.0000000    0.1847941
281160.0000000    0.1822846
281200.0000000    0.1831075
281240.0000000    0.1925872
281280.0000000    0.1954146
281320.0000000    0.1930799
281360.0000000    0.1867121
281400.0000000    0.1967892
281440.0000000    0.1961439
281480.0000000    0.2016613
281520.0000000    0.1938214
281560.0000000    0.2061738
281600.0000000    0.1950413
281640.0000000    0.1950894
281680.0000000    0.1920839
281720.0000000    0.1922164
281760.0000000    0.1887990
281800.0000000    0.1926739
281840.0000000    0.1880166
281880.0000000    0.1900593
281920.0000000    0.1854106
281960.0000000    0.1790747
282000.0000000    0.1897154
282040.0000000    0.1992148
282080.0000000    0.2086017
282120.0000000    0.2023049
282160.0000000    0.1851649
282200.0000000    0.1855459
282240.0000000    0.1764456
282280.0000000    0.1835467
282320.0000000    0.1906897
282360.0000000    0.1846621
282400.0000000    0.1961191
282440.0000000    0.1947517
282480.0000000    0.1816504
282520.0000000    0.1853006
282560.0000000    0.1885205
282600.0000000    0.1899425
282640.0000000    0.2035437
282680.0000000    0.1832834
282720.0000000    0.1887834
282760.0000000    0.2231030
282800.0000000    0.2028236
282840.0000000    0.2063722
282880.0000000    0.1980065
282920.0000000    0.1873858
282960.0000000    0.1947999
283000.0000000    0.1846573
283040.0000000    0.1782523
283080.0000000    0.1915693
283120.0000000    0.1712894
283160.0000000    0.1909960
283200.0000000    0.1798628
283240.0000000    0.1799118
283280.0000000    0.1851047
283320.0000000    0.1896899
283360.0000000    0.1811080
283400.0000000    0.1930629
283440.0000000    0.1835555
283480.0000000    0.1773238
283520.0000000    0.1915659
283560.0000000    0.1923571
283600.0000000    0.1854589
283640.0000000    0.2054241
283680.0000000    0.1945066
283720.0000000    0.1997841
283760.0000000    0.1977827
283800.0000000    0.1880773
283840.0000000    0.1919689
283880.0000000    0.1914347
283920.0000000    0.1875621
283960.0000000    0.2035123
284000.0000000    0.1964203
284040.0000000    0.1811295
284080.0000000    0.1894678
284120.0000000    0.1681562
284160.0000000    0.1635333
284200.0000000    0.1808999
284240.0000000    0.1817031
284280.0000000    0.1666037
284320.0000000    0.1803443
284360.0000000    0.1805680
284400.0000000    0.1828739
284440.0000000    0.1654675
284480.0000000    0.1797160
284520.0000000    0.1679267
284560.0000000    0.1708410
284600.0000000    0.1689172
284640.0000000    0.1628861
284680.0000000    0.1608555
284720.0000000    0.1741021
284760.0000000    0.1758334
284800.0000000    0.1815954
284840.0000000    0.1960194
284880.0000000    0.1713644
284920.0000000    0.1819351
284960.0000000    0.1826369
285000.0000000    0.1791253
285040.0000000    0.1899205
285080.0000000    0.1891607
285120.0000000    0.1793638
285160.0000000    0.1980188
285200.0000000    0.1830825
285240.0000000    0.2004459
285280.0000000    0.1772595
285320.0000000    0.1777921
285360.0000000    0.1814917
285400.0000000    0.1839769
285440.0000000    0.1668582
285480.0000000    0.1964548
285520.0000000    0.1794864
285560.0000000    0.1800010
285600.0000000    0.1921803
285640.0000000    0.1704588
285680.0000000    0.1791673
285720.0000000    0.1954107
285760.0000000    0.1790429
285800.0000000    0.1823168
285840.0000000    0.1818917
285880.0000000    0.1893159
285920.0000000    0.1788554
285960.0000000    0.1858556
286000.0000000    0.1946827
286040.0000000    0.1998069
286080.0000000    0.1869021
286120.0000000    0.1886073
286160.0000000    0.1917030
286200.0000000    0.2027504
286240.0000000    0.1921395
286280.0000000    0.1786428
286320.0000000    0.1947274
286360.0000000    0.1743102
286400.0000000    0.1853785
286440.0000000    0.1918461
286480.0000000    0.1868181
286520.0000000    0.1929591
286560.0000000    0.2019015
286600.0000000    0.1863082
286640.0000000    0.1853480
286680.0000000    0.1795138
286720.0000000    0.1831697
286760.0000000    0.1920392
286800.0000000    0.1870343
286840.0000000    0.1925106
286880.0000000    0.2021281
286920.0000000    0.1883165
286960.0000000    0.1975514
287000.0000000    0.1749008
287040.0000000    0.1764938
287080.0000000    0.1912943
287120.0000000    0.1845115
287160.0000000    0.1906979
287200.0000000    0.1966471
287240.0000000    0.1812642
287280.0000000    0.1909545
287320.0000000    0.1807628
287360.0000000    0.1881571
287400.0000000    0.1648859
287440.0000000    0.1799030
287480.0000000    0.1738059
287520.0000000    0.1791755
287560.0000000    0.1782450
287600.0000000    0.1694283
287640.0000000    0.1932206
287680.0000000    0.1905311
287720.0000000    0.1857857
287760.0000000    0.1804130
287800.0000000    0.1824787
287840.0000000    0.1856901
287880.0000000    0.1713945
287920.0000000    0.1974221
287960.0000000    0.1900783
288000.0000000    0.1840983
288040.0000000    0.1836614
288080.0000000    0.1870032
288120.0000000    0.1915726
288160.0000000    0.1764606
288200.0000000    0.1748955
288240.0000000    0.1768368
288280.0000000    0.1837313
288320.0000000    0.1880721
288360.0000000    0.1879416
288400.0000000    0.1990143
288440.0000000    0.2070088
288480.0000000    0.1887152
288520.0000000    0.1799099
288560.0000000    0.1899084
288600.0000000    0.1888407
288640.0000000    0.1921089
288680.0000000    0.2109179
288720.0000000    0.1774911
288760.0000000    0.1835127
288800.0000000    0.2018345
288840.0000000    0.1747022
288880.0000000    0.1901145
288920.0000000    0.1894823
288960.0000000    0.1922286
289000.0000000    0.1800280
289040.0000000    0.1838461
289080.0000000    0.1703519
289120.0000000    0.1808407
289160.0000000    0.1786766
289200.0000000    0.1746089
289240.0000000    0.2109848
289280.0000000    0.1989953
289320.0000000    0.1928009
289360.0000000    0.2047015
289400.0000000    0.2035038
289440.0000000    0.2019012
289480.0000000    0.2018601
289520.0000000    0.1839291
289560.0000000    0.1859062
289600.0000000    0.1823622
289640.0000000    0.1982576
289680.0000000    0.1927913
289720.0000000    0.2063764
289760.0000000    0.1950038
289800.0000000    0.2042165
289840.0000000    0.1900936
289880.0000000    0.2049396
289920.0000000    0.1967039
289960.0000000    0.2013205
290000.0000000    0.2011380
290040.0000000    0.2133757
290080.0000000    0.2212933
290120.0000000    0.1944280
290160.0000000    0.2012785
290200.0000000    0.2023348
290240.0000000    0.2024891
290280.0000000    0.1938921
290320.0000000    0.1909913
290360.0000000    0.1931786
290400.0000000    0.1942595
290440.0000000    0.1993415
290480.0000000    0.1881802
290520.0000000    0.1849210
290560.0000000    0.1911197
290600.0000000    0.2045023
290640.0000000    0.1955534
290680.0000000    0.1933293
290720.0000000    0.1905988
290760.0000000    0.1699457
290800.0000000    0.1734029
290840.0000000    0.1624578
290880.0000000    0.1843616
290920.0000000    0.1654767
290960.0000000    0.1751626
291000.0000000    0.1854529
291040.0000000    0.1897866
291080.0000000    0.1742949
291120.0000000    0.1759644
291160.0000000    0.1748333
291200.0000000    0.1820075
291240.0000000    0.1789500
291280.0000000    0.1983504
291320.0000000    0.1913978
291360.0000000    0.1864717
291400.0000000    0.1860458
291440.0000000    0.1816035
291480.0000000    0.1883104
291520.0000000    0.1733221
291560.0000000    0.2043746
291600.0000000    0.1787967
291640.0000000    0.1553988
291680.0000000    0.1560022
291720.0000000    0.1712160
291760.0000000    0.1717397
291800.0000000    0.1786304
291840.0000000    0.1857069
291880.0000000    0.1870546
291920.0000000    0.1717139
291960.0000000    0.2057808
292000.0000000    0.1742824
292040.0000000    0.1887143
292080.0000000    0.1822485
292120.0000000    0.1868705
292160.0000000    0.1806922
292200.0000000    0.1660064
292240.0000000    0.1684745
292280.0000000    0.1766774
292320.0000000    0.1861947
292360.0000000    0.1680256
292400.0000000    0.1671982
292440.0000000    0.2025926
292480.0000000    0.1903103
292520.0000000    0.1823327
292560.0000000    0.1962040
292600.0000000    0.1904005
292640.0000000    0.1925237
292680.0000000    0.2068782
292720.0000000    0.1862349
292760.0000000    0.1860388
292800.0000000    0.1718155
292840.0000000    0.1605777
292880.0000000    0.1727090
292920.0000000    0.1644191
292960.0000000    0.2019284
293000.0000000    0.2014055
293040.0000000    0.2013120
293080.0000000    0.2072352
293120.0000000    0.2016841
293160.0000000    0.2119010
293200.0000000    0.1908665
293240.0000000    0.2123490
293280.0000000    0.2065100
293320.0000000    0.1982514
293360.0000000    0.1976071
293400.0000000    0.1976841
293440.0000000    0.1945672
293480.0000000    0.1670295
293520.0000000    0.1758453
293560.0000000    0.1924467
293600.0000000    0.1810405
293640.0000000    0.1797289
293680.0000000    0.1745700
293720.0000000    0.1839735
293760.0000000    0.1797168
293800.0000000    0.1973638
293840.0000000    0.1927486
293880.0000000    0.1799914
293920.0000000    0.1896623
293960.0000000    0.1971337
294000.0000000    0.1854080
294040.0000000    0.1921759
294080.0000000    0.1846151
294120.0000000    0.1803785
294160.0000000    0.1896533
294200.0000000    0.1940802
294240.0000000    0.1916412
294280.0000000    0.1897578
294320.0000000    0.2017293
294360.0000000    0.2018442
294400.0000000    0.1950811
294440.0000000    0.1936467
294480.0000000    0.2073125
294520.0000000    0.2068070
294560.0000000    0.1907323
294600.0000000    0.1964319
294640.0000000    0.2006943
294680.0000000    0.1901358
294720.0000000    0.1920373
294760.0000000    0.1883514
294800.0000000    0.1871505
294840.0000000    0.1841332
294880.0000000    0.1940287
294920.0000000    0.1936174
294960.0000000    0.1915561
295000.0000000    0.1850325
295040.0000000    0.1823951
295080.0000000    0.1864325
295120.0000000    0.1852806
295160.0000000    0.1915032
295200.0000000    0.1791701
295240.0000000    0.1987057
295280.0000000    0.1965868
295320.0000000    0.1863575
295360.0000000    0.1941108
295400.0000000    0.1983148
295440.0000000    0.2030607
295480.0000000    0.1957928
295520.0000000    0.2078944
295560.0000000    0.2030350
295600.0000000    0.1815851
295640.0000000    0.2056177
295680.0000000    0.1961165
295720.0000000    0.1960904
295760.0000000    0.1878805
295800.0000000    0.1849308
295840.0000000    0.1928785
295880.0000000    0.1883865
295920.0000000    0.2027397
295960.0000000    0.2035435
296000.0000000    0.1947169
296040.0000000    0.1998945
296080.0000000    0.1942882
296120.0000000    0.1901710
296160.0000000    0.1956893
296200.0000000    0.1999526
296240.0000000    0.1830998
296280.0000000    0.1821991
296320.0000000    0.1812257
296360.0000000    0.1777062
296400.0000000    0.1809487
296440.0000000    0.1745521
296480.0000000    0.1945885
296520.0000000    0.1817068
296560.0000000    0.1627756
296600.0000000    0.1813754
296640.0000000    0.1674206
296680.0000000    0.1816072
296720.0000000    0.1743046
296760.0000000    0.1775685
296800.0000000    0.1776422
296840.0000000    0.1829726
296880.0000000    0.1675247
296920.0000000    0.1693547
296960.0000000    0.1687306
297000.0000000    0.1743421
297040.0000000    0.1783936
297080.0000000    0.1739202
297120.0000000    0.1654764
297160.0000000    0.1745882
297200.0000000    0.1816139
297240.0000000    0.1686131
297280.0000000    0.1738054
297320.0000000    0.1841415
297360.0000000    0.1894759
297400.0000000    0.1739619
297440.0000000    0.1727287
297480.0000000    0.1743770
297520.0000000    0.1884179
297560.0000000    0.1746911
297600.0000000    0.1744049
297640.0000000    0.1976101
297680.0000000    0.1878204
297720.0000000    0.1809649
297760.0000000    0.1908024
297800.0000000    0.1883538
297840.0000000    0.1760736
297880.0000000    0.1788830
297920.0000000    0.1834441
297960.0000000    0.1915463
298000.0000000    0.1928347
298040.0000000    0.1867592
298080.0000000    0.1722961
298120.0000000    0.1917675
298160.0000000    0.1927032
298200.0000000    0.1786457
298240.0000000    0.1677383
298280.0000000    0.1727944
298320.0000000    0.1696187
298360.0000000    0.1806858
298400.0000000    0.1630696
298440.0000000    0.1761668
298480.0000000    0.1757573
298520.0000000    0.1816756
298560.0000000    0.1702458
298600.0000000    0.1720849
298640.0000000    0.1853878
298680.0000000    0.1807983
298720.0000000    0.1773888
298760.0000000    0.1533961
298800.0000000    0.1633467
298840.0000000    0.1710549
298880.0000000    0.1816761
298920.0000000    0.1809584
298960.0000000    0.1781627
299000.0000000    0.1776845
299040.0000000    0.1688313
299080.0000000    0.1778993
299120.0000000    0.1854326
299160.0000000    0.1737562
299200.0000000    0.1832592
299240.0000000    0.1799115
299280.0000000    0.1980617
299320.0000000    0.1767528
299360.0000000    0.1781048
299400.0000000    0.1773172
299440.0000000    0.1756567
299480.0000000    0.1773486
299520.0000000    0.1794990
299560.0000000    0.1746426
299600.0000000    0.1739251
299640.0000000    0.1802789
299680.0000000    0.1859887
299720.0000000    0.1667650
299760.0000000    0.1712078
299800.0000000    0.1790465
299840.0000000    0.1682502
299880.0000000    0.1741654
299920.0000000    0.1740140
299960.0000000    0.1826080
300000.0000000    0.1872503
300040.0000000    0.1798522
300080.0000000    0.1792763
300120.0000000    0.1878590
300160.0000000    0.1860488
300200.0000000    0.1766200
300240.0000000    0.1889581
300280.0000000    0.1810195
300320.0000000    0.1829102
300360.0000000    0.1771767
300400.0000000    0.1759426
300440.0000000    0.1851575
300480.0000000    0.1808898
300520.0000000    0.1956040
300560.0000000    0.1744860
300600.0000000    0.1744625
300640.0000000    0.1716406
300680.0000000    0.1782902
300720.0000000    0.1741462
300760.0000000    0.1749680
300800.0000000    0.1780785
300840.0000000    0.1901732
300880.0000000    0.1662328
300920.0000000    0.1756787
300960.0000000    0.1865872
301000.0000000    0.1796376
301040.0000000    0.1714008
301080.0000000    0.1685707
301120.0000000    0.1698332
301160.0000000    0.1704722
301200.0000000    0.1617160
301240.0000000    0.1616901
301280.0000000    0.1650436
301320.0000000    0.1586566
301360.0000000    0.1585127
301400.0000000    0.1572339
301440.0000000    0.1545914
301480.0000000    0.1703672
301520.0000000    0.1818551
301560.0000000    0.1724374
301600.0000000    0.1746871
301640.0000000    0.1605335
301680.0000000    0.1652106
301720.0000000    0.1802991
301760.0000000    0.1746069
301800.0000000    0.1752830
301840.0000000    0.1778931
301880.0000000    0.1891557
301920.0000000    0.1797794
301960.0000000    0.1771755
302000.0000000    0.1694535
302040.0000000    0.1742734
302080.0000000    0.1893745
302120.0000000    0.1765914
302160.0000000    0.1767141
302200.0000000    0.1878757
302240.0000000    0.2063009
302280.0000000    0.1710089
302320.0000000    0.1846235
302360.0000000    0.1758557
302400.0000000    0.1794777
302440.0000000    0.1732856
302480.0000000    0.1797120
302520.0000000    0.1859478
302560.0000000    0.1787563
302600.0000000    0.1629072
302640.0000000    0.1674945
302680.0000000    0.1798984
302720.0000000    0.1928089
302760.0000000    0.1821045
302800.0000000    0.1828289
302840.0000000    0.1937866
302880.0000000    0.1863185
302920.0000000    0.1824353
302960.0000000    0.1780820
303000.0000000    0.1925666
303040.0000000    0.1826430
303080.0000000    0.1814805
303120.0000000    0.1760473
303160.0000000    0.1789043
303200.0000000    0.1785104
303240.0000000    0.1828409
303280.0000000    0.1814620
303320.0000000    0.1645766
303360.0000000    0.1910650
303400.0000000    0.1769714
303440.0000000    0.1763598
303480.0000000    0.1714974
303520.0000000    0.1858895
303560.0000000    0.1893009
303600.0000000    0.1730275
303640.0000000    0.1912867
303680.0000000    0.1589561
303720.0000000    0.1954396
303760.0000000    0.1827816
303800.0000000    0.1667462
303840.0000000    0.1799068
303880.0000000    0.1762349
303920.0000000    0.1793929
303960.0000000    0.1762932
304000.0000000    0.1785443
304040.0000000    0.1824012
304080.0000000    0.1803268
304120.0000000    0.1860818
304160.0000000    0.1827334
304200.0000000    0.1830678
304240.0000000    0.1811354
304280.0000000    0.1901228
304320.0000000    0.1871856
304360.0000000    0.1731382
304400.0000000    0.1871122
304440.0000000    0.1770311
304480.0000000    0.1718590
304520.0000000    0.1829102
304560.0000000    0.1882095
304600.0000000    0.1917452
304640.0000000    0.1973109
304680.0000000    0.1911237
304720.0000000    0.2049914
304760.0000000    0.1961941
304800.0000000    0.1734345
304840.0000000    0.1792542
304880.0000000    0.1791340
304920.0000000    0.1865432
304960.0000000    0.2019462
305000.0000000    0.1891984
305040.0000000    0.1808676
305080.0000000    0.2000673
305120.0000000    0.1876913
305160.0000000    0.1779324
305200.0000000    0.1882634
305240.0000000    0.1851081
305280.0000000    0.1791741
305320.0000000    0.1861217
305360.0000000    0.1711211
305400.0000000    0.1743444
305440.0000000    0.1756399
305480.0000000    0.1912939
305520.0000000    0.1979930
305560.0000000    0.2019953
305600.0000000    0.1833669
305640.0000000    0.1834109
305680.0000000    0.1883813
305720.0000000    0.1912586
305760.0000000    0.1841527
305800.0000000    0.1888089
305840.0000000    0.1905652
305880.0000000    0.1856653
305920.0000000    0.1938797
305960.0000000    0.1895439
306000.0000000    0.1980179
306040.0000000    0.1905086
306080.0000000    0.1894476
306120.0000000    0.1824953
306160.0000000    0.1989901
306200.0000000    0.1935099
306240.0000000    0.1875375
306280.0000000    0.1895890
306320.0000000    0.1955598
306360.0000000    0.1817228
306400.0000000    0.2014238
306440.0000000    0.1858831
306480.0000000    0.1911549
306520.0000000    0.1901706
306560.0000000    0.1994892
306600.0000000    0.1918156
306640.0000000    0.1932304
306680.0000000    0.1906856
306720.0000000    0.1954284
306760.0000000    0.2040320
306800.0000000    0.1960467
306840.0000000    0.1875111
306880.0000000    0.1930953
306920.0000000    0.1850828
306960.0000000    0.1960536
307000.0000000    0.1918137
307040.0000000    0.1911730
307080.0000000    0.1857947
307120.0000000    0.1848341
307160.0000000    0.1801610
307200.0000000    0.1914864
307240.0000000    0.1915825
307280.0000000    0.1957689
307320.0000000    0.1921885
307360.0000000    0.1930328
307400.0000000    0.1958407
307440.0000000    0.1836880
307480.0000000    0.1701037
307520.0000000    0.1815893
307560.0000000    0.1889593
307600.0000000    0.1875501
307640.0000000    0.1848283
307680.0000000    0.1959851
307720.0000000    0.2107706
307760.0000000    0.1956327
307800.0000000    0.1905518
307840.0000000    0.1940403
307880.0000000    0.2031631
307920.0000000    0.1781703
307960.0000000    0.2026441
308000.0000000    0.1839267
308040.0000000    0.1774182
308080.0000000    0.1894552
308120.0000000    0.1898575
308160.0000000    0.1936418
308200.0000000    0.1865454
308240.0000000    0.1910648
308280.0000000    0.1945528
308320.0000000    0.1948567
308360.0000000    0.1891278
308400.0000000    0.1877662
308440.0000000    0.1914066
308480.0000000    0.1910042
308520.0000000    0.1956813
308560.0000000    0.1852859
308600.0000000    0.1804914
308640.0000000    0.1873185
308680.0000000    0.1858966
308720.0000000    0.1796209
308760.0000000    0.1862872
308800.0000000    0.1918752
308840.0000000    0.1715743
308880.0000000    0.1690749
308920.0000000    0.1878612
308960.0000000    0.1908727
309000.0000000    0.1845108
309040.0000000    0.1859173
309080.0000000    0.1772418
309120.0000000    0.1841529
309160.0000000    0.1798167
309200.0000000    0.1847598
309240.0000000    0.1671407
309280.0000000    0.1767419
309320.0000000    0.1797266
309360.0000000    0.1950520
309400.0000000    0.1972692
309440.0000000    0.2003575
309480.0000000    0.1927989
309520.0000000    0.1973136
309560.0000000    0.1920647
309600.0000000    0.1821880
309640.0000000    0.1847288
309680.0000000    0.1695377
309720.0000000    0.1675372
309760.0000000    0.1748547
309800.0000000    0.1863409
309840.0000000    0.1766847
309880.0000000    0.1812076
309920.0000000    0.1832700
309960.0000000    0.1749321
310000.0000000    0.1834798
310040.0000000    0.1855441
310080.0000000    0.1836579
310120.0000000    0.1679542
310160.0000000    0.1698503
310200.0000000    0.1649175
310240.0000000    0.1793476
310280.0000000    0.1783555
310320.0000000    0.1932437
310360.0000000    0.1856415
310400.0000000    0.1944269
310440.0000000    0.1961896
310480.0000000    0.1943256
310520.0000000    0.1884045
310560.0000000    0.1867736
310600.0000000    0.1949686
310640.0000000    0.1831542
310680.0000000    0.1831407
310720.0000000    0.1831250
310760.0000000    0.1778945
310800.0000000    0.1848839
310840.0000000    0.1782140
310880.0000000    0.1766174
310920.0000000    0.1903957
310960.0000000    0.1803986
311000.0000000    0.1742465
311040.0000000    0.1767270
311080.0000000    0.1802399
311120.0000000    0.1858700
311160.0000000    0.1808663
311200.0000000    0.1722288
311240.0000000    0.1708718
311280.0000000    0.1730349
311320.0000000    0.1620521
311360.0000000    0.1615830
311400.0000000    0.1821091
311440.0000000    0.1797701
311480.0000000    0.1900199
311520.0000000    0.1780802
311560.0000000    0.1734547
311600.0000000    0.1677293
311640.0000000    0.1784593
311680.0000000    0.1872620
311720.0000000    0.1792130
311760.0000000    0.1808954
311800.0000000    0.1901852
311840.0000000    0.1818959
311880.0000000    0.1889824
311920.0000000    0.1876154
311960.0000000    0.1737939
312000.0000000    0.1920289
312040.0000000    0.2010963
312080.0000000    0.1799849
312120.0000000    0.1819383
312160.0000000    0.1723878
312200.0000000    0.1734056
312240.0000000    0.1650078
312280.0000000    0.1722396
312320.0000000    0.1717270
312360.0000000    0.1714403
312400.0000000    0.1688601
312440.0000000    0.1646073
312480.0000000    0.1815001
312520.0000000    0.1886760
312560.0000000    0.1702176
312600.0000000    0.1828961
312640.0000000    0.1804363
312680.0000000    0.1872424
312720.0000000    0.1752633
312760.0000000    0.1921605
312800.0000000    0.1990785
312840.0000000    0.2017583
312880.0000000    0.1876129
312920.0000000    0.1951728
312960.0000000    0.1897992
313000.0000000    0.1879881
313040.0000000    0.1919397
313080.0000000    0.1920807
313120.0000000    0.1948038
313160.0000000    0.1800285
313200.0000000    0.1697282
313240.0000000    0.1774713
313280.0000000    0.1857744
313320.0000000    0.1788824
313360.0000000    0.1854036
313400.0000000    0.1884266
313440.0000000    0.1834450
313480.0000000    0.1842995
313520.0000000    0.1818272
313560.0000000    0.1875659
313600.0000000    0.1895582
313640.0000000    0.1804931
313680.0000000    0.1939034
313720.0000000    0.1704490
313760.0000000    0.1799252
313800.0000000    0.1765564
313840.0000000    0.1752947
313880.0000000    0.1677173
313920.0000000    0.1871481
313960.0000000    0.1783583
314000.0000000    0.1775837
314040.0000000    0.1656499
314080.0000000    0.1808491
314120.0000000    0.1727870
314160.0000000    0.1756893
314200.0000000    0.1761880
314240.0000000    0.1750239
314280.0000000    0.1862997
314320.0000000    0.1774811
314360.0000000    0.1836158
314400.0000000    0.1880416
314440.0000000    0.1763256
314480.0000000    0.1865627
314520.0000000    0.1901156
314560.0000000    0.1714724
314600.0000000    0.1737423
314640.0000000    0.1808991
314680.0000000    0.1697341
314720.0000000    0.1688999
314760.0000000    0.1742128
314800.0000000    0.1684098
314840.0000000    0.1638639
314880.0000000    0.1626542
314920.0000000    0.1659482
314960.0000000    0.1619379
315000.0000000    0.1817277
315040.0000000    0.1733401
315080.0000000    0.1751221
315120.0000000    0.1778739
315160.0000000    0.1571019
315200.0000000    0.1726782
315240.0000000    0.1718365
315280.0000000    0.1684090
315320.0000000    0.1615567
315360.0000000    0.1695439
315400.0000000    0.1790133
315440.0000000    0.1747964
315480.0000000    0.1682820
315520.0000000    0.1794573
315560.0000000    0.1817482
315600.0000000    0.1783271
315640.0000000    0.1863184
315680.0000000    0.1790179
315720.0000000    0.1731181
315760.0000000    0.1806370
315800.0000000    0.1836716
315840.0000000    0.1769384
315880.0000000    0.1788490
315920.0000000    0.1840380
315960.0000000    0.1830912
316000.0000000    0.1806432
316040.0000000    0.1886838
316080.0000000    0.1974906
316120.0000000    0.1783815
316160.0000000    0.1762365
316200.0000000    0.1824505
316240.0000000    0.1913337
316280.0000000    0.1903887
316320.0000000    0.1873861
316360.0000000    0.1945972
316400.0000000    0.1846191
316440.0000000    0.1822774
316480.0000000    0.1812792
316520.0000000    0.1919070
316560.0000000    0.1915318
316600.0000000    0.1851765
316640.0000000    0.1782265
316680.0000000    0.1811184
316720.0000000    0.1675880
316760.0000000    0.1808679
316800.0000000    0.1699484
316840.0000000    0.1709149
316880.0000000    0.1827734
316920.0000000    0.1854219
316960.0000000    0.1810750
317000.0000000    0.1723260
317040.0000000    0.1770138
317080.0000000    0.1626712
317120.0000000    0.1696746
317160.0000000    0.1772252
317200.0000000    0.1795660
317240.0000000    0.1798932
317280.0000000    0.1648905
317320.0000000    0.1776538
317360.0000000    0.1759201
317400.0000000    0.1674218
317440.0000000    0.1744505
317480.0000000    0.1692516
317520.0000000    0.1677731
317560.0000000    0.1657651
317600.0000000    0.1649229
317640.0000000    0.1797265
317680.0000000    0.1779861
317720.0000000    0.1796476
317760.0000000    0.1789529
317800.0000000    0.1765178
317840.0000000    0.1807652
317880.0000000    0.1813019
317920.0000000    0.1914194
317960.0000000    0.1767006
318000.0000000    0.1734200
318040.0000000    0.1705385
318080.0000000    0.1733935
318120.0000000    0.1707841
318160.0000000    0.1846886
318200.0000000    0.1804761
318240.0000000    0.1623878
318280.0000000    0.1662402
318320.0000000    0.1683842
318360.0000000    0.1540092
318400.0000000    0.1630987
318440.0000000    0.1534980
318480.0000000    0.1763967
318520.0000000    0.1761401
318560.0000000    0.1757320
318600.0000000    0.1725567
318640.0000000    0.1716478
318680.0000000    0.1807606
318720.0000000    0.1769502
318760.0000000    0.1656550
318800.0000000    0.1689721
318840.0000000    0.1757884
318880.0000000    0.1796804
318920.0000000    0.1741735
318960.0000000    0.1655204
319000.0000000    0.1802890
319040.0000000    0.1770174
319080.0000000    0.1837086
319120.0000000    0.1818597
319160.0000000    0.1781337
319200.0000000    0.1817079
319240.0000000    0.1853572
319280.0000000    0.1731432
319320.0000000    0.1755197
319360.0000000    0.1797819
319400.0000000    0.1757753
319440.0000000    0.1763000
319480.0000000    0.1899600
319520.0000000    0.1822615
319560.0000000    0.1761477
319600.0000000    0.1822782
319640.0000000    0.1903063
319680.0000000    0.1887863
319720.0000000    0.1726402
319760.0000000    0.1792813
319800.0000000    0.1772858
319840.0000000    0.1737757
319880.0000000    0.1634315
319920.0000000    0.1751343
319960.0000000    0.1853468
320000.0000000    0.1880092
320040.0000000    0.1810694
320080.0000000    0.1747169
320120.0000000    0.1866677
320160.0000000    0.1801269
320200.0000000    0.1744290
320240.0000000    0.1720224
320280.0000000    0.1781310
320320.0000000    0.1637814
320360.0000000    0.1755494
320400.0000000    0.1744545
320440.0000000    0.1744134
320480.0000000    0.1780068
320520.0000000    0.1728311
320560.0000000    0.1820135
320600.0000000    0.1847340
320640.0000000    0.1841174
320680.0000000    0.1745257
320720.0000000    0.1744318
320760.0000000    0.1782349
320800.0000000    0.1745387
320840.0000000    0.1854945
320880.0000000    0.1879985
320920.0000000    0.1850068
320960.0000000    0.1827554
321000.0000000    0.1782272
321040.0000000    0.1729282
321080.0000000    0.1788282
321120.0000000    0.1830798
321160.0000000    0.1911920
321200.0000000    0.1835975
321240.0000000    0.1901150
321280.0000000    0.1818534
321320.0000000    0.1913462
321360.0000000    0.1885975
321400.0000000    0.1840278
321440.0000000    0.1881073
321480.0000000    0.1885133
321520.0000000    0.1802515
321560.0000000    0.1955017
321600.0000000    0.2121283
321640.0000000    0.1936140
321680.0000000    0.1841716
321720.0000000    0.1876732
321760.0000000    0.1888741
321800.0000000    0.1938674
321840.0000000    0.1853141
321880.0000000    0.1876763
321920.0000000    0.1814957
321960.0000000    0.1920472
322000.0000000    0.1800820
322040.0000000    0.1869096
322080.0000000    0.1734316
322120.0000000    0.1857742
322160.0000000    0.1794916
322200.0000000    0.1855433
322240.0000000    0.1899809
322280.0000000    0.1826562
322320.0000000    0.1789965
322360.0000000    0.1687945
322400.0000000    0.1839653
322440.0000000    0.1828456
322480.0000000    0.1759024
322520.0000000    0.1726980
322560.0000000    0.1821563
322600.0000000    0.1803258
322640.0000000    0.1794153
322680.0000000    0.1745981
322720.0000000    0.1848341
322760.0000000    0.1799771
322800.0000000    0.1842805
322840.0000000    0.1790122
322880.0000000    0.1795738
322920.0000000    0.1802169
322960.0000000    0.1842183
323000.0000000    0.1806083
323040.0000000    0.1785269
323080.0000000    0.1846496
323120.0000000    0.1684689
323160.0000000    0.1745736
323200.0000000    0.1703819
323240.0000000    0.1740749
323280.0000000    0.1840917
323320.0000000    0.1831273
323360.0000000    0.1730076
323400.0000000    0.1809241
323440.0000000    0.1814729
323480.0000000    0.1658068
323520.0000000    0.1660839
323560.0000000    0.1785681
323600.0000000    0.1771025
323640.0000000    0.1577628
323680.0000000    0.1665949
323720.0000000    0.1760626
323760.0000000    0.1627544
323800.0000000    0.1717540
323840.0000000    0.1733789
323880.0000000    0.1666791
323920.0000000    0.1743464
323960.0000000    0.1776176
324000.0000000    0.1780482
324040.0000000    0.1789704
324080.0000000    0.1736774
324120.0000000    0.1734962
324160.0000000    0.1704841
324200.0000000    0.1713994
324240.0000000    0.1697316
324280.0000000    0.1577708
324320.0000000    0.1695494
324360.0000000    0.1676670
324400.0000000    0.1762496
324440.0000000    0.1613475
324480.0000000    0.1783392
324520.0000000    0.1761144
324560.0000000    0.1678178
324600.0000000    0.1726867
324640.0000000    0.1558053
324680.0000000    0.1599121
324720.0000000    0.1553717
324760.0000000    0.1457415
324800.0000000    0.1395813
324840.0000000    0.1531759
324880.0000000    0.1671389
324920.0000000    0.1590934
324960.0000000    0.1669864
325000.0000000    0.1581257
325040.0000000    0.1756120
325080.0000000    0.1710075
325120.0000000    0.1609069
325160.0000000    0.1630720
325200.0000000    0.1621775
325240.0000000    0.1690427
325280.0000000    0.1729592
325320.0000000    0.1792123
325360.0000000    0.1718864
325400.0000000    0.1534208
325440.0000000    0.1598847
325480.0000000    0.1659150
325520.0000000    0.1685774
325560.0000000    0.1573931
325600.0000000    0.1635970
325640.0000000    0.1650357
325680.0000000    0.1504417
325720.0000000    0.1608643
325760.0000000    0.1727124
325800.0000000    0.1598582
325840.0000000    0.1549598
325880.0000000    0.1477617
325920.0000000    0.1573569
325960.0000000    0.1678307
326000.0000000    0.1527337
326040.0000000    0.1615207
326080.0000000    0.1502630
326120.0000000    0.1571988
326160.0000000    0.1629351
326200.0000000    0.1667828
326240.0000000    0.1617464
326280.0000000    0.1662483
326320.0000000    0.1716977
326360.0000000    0.1738495
326400.0000000    0.1799208
326440.0000000    0.1820985
326480.0000000    0.1767029
326520.0000000    0.1627124
326560.0000000    0.1730349
326600.0000000    0.1653335
326640.0000000    0.1743793
326680.0000000    0.1723671
326720.0000000    0.1626928
326760.0000000    0.1765634
326800.0000000    0.1872987
326840.0000000    0.1735568
326880.0000000    0.1825162
326920.0000000    0.1884036
326960.0000000    0.1846114
327000.0000000    0.1630324
327040.0000000    0.1691584
327080.0000000    0.1883937
327120.0000000    0.1877102
327160.0000000    0.1901471
327200.0000000    0.1797370
327240.0000000    0.1865780
327280.0000000    0.1892521
327320.0000000    0.1713569
327360.0000000    0.1887672
327400.0000000    0.1743355
327440.0000000    0.1887441
327480.0000000    0.1753424
327520.0000000    0.1761001
327560.0000000    0.1798725
327600.0000000    0.1905108
327640.0000000    0.1883382
327680.0000000    0.1787067
327720.0000000    0.1745507
327760.0000000    0.1626092
327800.0000000    0.1749311
327840.0000000    0.1740045
327880.0000000    0.1797542
327920.0000000    0.1822514
327960.0000000    0.1783773
328000.0000000    0.1845433
328040.0000000    0.1669511
328080.0000000    0.1611896
328120.0000000    0.1635213
328160.0000000    0.1642731
328200.0000000    0.1685045
328240.0000000    0.1657846
328280.0000000    0.1532709
328320.0000000    0.1760212
328360.0000000    0.1760082
328400.0000000    0.1626074
328440.0000000    0.1758373
328480.0000000    0.1720069
328520.0000000    0.1730454
328560.0000000    0.1644461
328600.0000000    0.1626460
328640.0000000    0.1680209
328680.0000000    0.1826778
328720.0000000    0.1722327
328760.0000000    0.1833033
328800.0000000    0.1691195
328840.0000000    0.1651935
328880.0000000    0.1753641
328920.0000000    0.1909602
328960.0000000    0.1766982
329000.0000000    0.1733506
329040.0000000    0.1739700
329080.0000000    0.1953602
329120.0000000    0.1759257
329160.0000000    0.1811253
329200.0000000    0.1757855
329240.0000000    0.1736552
329280.0000000    0.1833160
329320.0000000    0.1835110
329360.0000000    0.1907137
329400.0000000    0.1709139
329440.0000000    0.1782482
329480.0000000    0.1781783
329520.0000000    0.1804569
329560.0000000    0.1834590
329600.0000000    0.1905169
329640.0000000    0.1739779
329680.0000000    0.1936732
329720.0000000    0.1912484
329760.0000000    0.1930275
329800.0000000    0.1776628
329840.0000000    0.1889580
329880.0000000    0.1786660
329920.0000000    0.1805019
329960.0000000    0.1916085
330000.0000000    0.1797111
330040.0000000    0.1787123
330080.0000000    0.1828067
330120.0000000    0.1835685
330160.0000000    0.1793929
330200.0000000    0.1730644
330240.0000000    0.1793784
330280.0000000    0.1794430
330320.0000000    0.1776254
330360.0000000    0.1788812
330400.0000000    0.1806139
330440.0000000    0.1758551
330480.0000000    0.1706838
330520.0000000    0.1749472
330560.0000000    0.1768160
330600.0000000    0.1819344
330640.0000000    0.1745363
330680.0000000    0.1894957
330720.0000000    0.1780969
330760.0000000    0.1775622
330800.0000000    0.1853331
330840.0000000    0.1839756
330880.0000000    0.1786765
330920.0000000    0.1987647
330960.0000000    0.1868533
331000.0000000    0.1852101
331040.0000000    0.1917804
331080.0000000    0.1930505
331120.0000000    0.1815559
331160.0000000    0.1774076
331200.0000000    0.1864482
331240.0000000    0.1734383
331280.0000000    0.1765601
331320.0000000    0.1810416
331360.0000000    0.1791330
331400.0000000    0.1737911
331440.0000000    0.1827550
331480.0000000    0.1706962
331520.0000000    0.1743483
331560.0000000    0.1614123
331600.0000000    0.1846615
331640.0000000    0.1856469
331680.0000000    0.1787873
331720.0000000    0.1762402
331760.0000000    0.1732190
331800.0000000    0.1828167
331840.0000000    0.1722692
331880.0000000    0.1769125
331920.0000000    0.1731278
331960.0000000    0.1848489
332000.0000000    0.1748096
332040.0000000    0.1836118
332080.0000000    0.1719909
332120.0000000    0.1667127
332160.0000000    0.1763787
332200.0000000    0.1900456
332240.0000000    0.1823648
332280.0000000    0.1737183
332320.0000000    0.1711687
332360.0000000    0.1879802
332400.0000000    0.1703444
332440.0000000    0.1817522
332480.0000000    0.1844977
332520.0000000    0.1834076
332560.0000000    0.1789903
332600.0000000    0.1817391
332640.0000000    0.1781535
332680.0000000    0.1774691
332720.0000000    0.1841111
332760.0000000    0.1770750
332800.0000000    0.1849742
332840.0000000    0.1743035
332880.0000000    0.1802363
332920.0000000    0.1894106
332960.0000000    0.1747398
333000.0000000    0.1858439
333040.0000000    0.1776852
333080.0000000    0.1721266
333120.0000000    0.1907700
333160.0000000    0.1780457
333200.0000000    0.1799048
333240.0000000    0.1916464
333280.0000000    0.1790162
333320.0000000    0.1687953
333360.0000000    0.1871104
333400.0000000    0.1856860
333440.0000000    0.1777426
333480.0000000    0.1817014
333520.0000000    0.1815666
333560.0000000    0.1748964
333600.0000000    0.1657292
333640.0000000    0.1571930
333680.0000000    0.1690419
333720.0000000    0.1673365
333760.0000000    0.1740901
333800.0000000    0.1715690
333840.0000000    0.1989066
333880.0000000    0.1893163
333920.0000000    0.1851390
333960.0000000    0.1897722
334000.0000000    0.1937857
334040.0000000    0.2067203
334080.0000000    0.1831270
334120.0000000    0.1920441
334160.0000000    0.1816493
334200.0000000    0.1889475
334240.0000000    0.1816144
334280.0000000    0.1809896
334320.0000000    0.1751366
334360.0000000    0.1823558
334400.0000000    0.1814397
334440.0000000    0.1892663
334480.0000000    0.1730733
334520.0000000    0.1852899
334560.0000000    0.1948673
334600.0000000    0.1838871
334640.0000000    0.2015345
334680.0000000    0.1879794
334720.0000000    0.2016964
334760.0000000    0.1962398
334800.0000000    0.1821496
334840.0000000    0.1868118
334880.0000000    0.2012461
334920.0000000    0.2020874
334960.0000000    0.1883799
335000.0000000    0.1897940
335040.0000000    0.1879341
335080.0000000    0.1860535
335120.0000000    0.1781641
335160.0000000    0.1684232
335200.0000000    0.1853888
335240.0000000    0.1743613
335280.0000000    0.1693419
335320.0000000    0.1779718
335360.0000000    0.1817767
335400.0000000    0.1741496
335440.0000000    0.1659802
335480.0000000    0.1828774
335520.0000000    0.1737998
335560.0000000    0.1934586
335600.0000000    0.1680772
335640.0000000    0.1793031
335680.0000000    0.1719002
335720.0000000    0.1678760
335760.0000000    0.1723277
335800.0000000    0.1714407
335840.0000000    0.1774352
335880.0000000    0.1604599
335920.0000000    0.1673449
335960.0000000    0.1747344
336000.0000000    0.1816092
336040.0000000    0.1658963
336080.0000000    0.1612442
336120.0000000    0.1692542
336160.0000000    0.1940141
336200.0000000    0.1732045
336240.0000000    0.1649556
336280.0000000    0.1632710
336320.0000000    0.1754313
336360.0000000    0.1953286
336400.0000000    0.1818444
336440.0000000    0.1509644
336480.0000000    0.1738255
336520.0000000    0.1606595
336560.0000000    0.1495527
336600.0000000    0.1618222
336640.0000000    0.1534967
336680.0000000    0.1660331
336720.0000000    0.1664568
336760.0000000    0.1576882
336800.0000000    0.1548079
336840.0000000    0.1532110
336880.0000000    0.1600364
336920.0000000    0.1638661
336960.0000000    0.1576457
337000.0000000    0.1644358
337040.0000000    0.1670219
337080.0000000    0.1857037
337120.0000000    0.1773041
337160.0000000    0.1680558
337200.0000000    0.1830092
337240.0000000    0.1688273
337280.0000000    0.1689499
337320.0000000    0.1819237
337360.0000000    0.1764908
337400.0000000    0.1778290
337440.0000000    0.1616079
337480.0000000    0.1854575
337520.0000000    0.1772713
337560.0000000    0.1755340
337600.0000000    0.1935440
337640.0000000    0.1788634
337680.0000000    0.1912657
337720.0000000    0.1908415
337760.0000000    0.1846164
337800.0000000    0.1705417
337840.0000000    0.1802165
337880.0000000    0.1791052
337920.0000000    0.1783501
337960.0000000    0.1641501
338000.0000000    0.1812698
338040.0000000    0.1661514
338080.0000000    0.1579411
338120.0000000    0.1529709
338160.0000000    0.1623825
338200.0000000    0.1649393
338240.0000000    0.1484563
338280.0000000    0.1694675
338320.0000000    0.1504796
338360.0000000    0.1577520
338400.0000000    0.1606942
338440.0000000    0.1697731
338480.0000000    0.1603276
338520.0000000    0.1519707
338560.0000000    0.1576091
338600.0000000    0.1507534
338640.0000000    0.1631941
338680.0000000    0.1667009
338720.0000000    0.1547650
338760.0000000    0.1694984
338800.0000000    0.1629128
338840.0000000    0.1720402
338880.0000000    0.1617072
338920.0000000    0.1806643
338960.0000000    0.1679299
339000.0000000    0.1677684
339040.0000000    0.1668218
339080.0000000    0.1704647
339120.0000000    0.1714886
339160.0000000    0.1672769
339200.0000000    0.1786314
339240.0000000    0.1721923
339280.0000000    0.1693263
339320.0000000    0.1724727
339360.0000000    0.1640952
339400.0000000    0.1724821
339440.0000000    0.1619385
339480.0000000    0.1652951
339520.0000000    0.1595143
339560.0000000    0.1531076
339600.0000000    0.1633321
339640.0000000    0.1574032
339680.0000000    0.1634180
339720.0000000    0.1590454
339760.0000000    0.1688435
339800.0000000    0.1743980
339840.0000000    0.1672881
339880.0000000    0.1701162
339920.0000000    0.1761636
339960.0000000    0.1745621
340000.0000000    0.1718588
340040.0000000    0.1779488
340080.0000000    0.1697724
340120.0000000    0.1584515
340160.0000000    0.1505622
340200.0000000    0.1463661
340240.0000000    0.1638723
340280.0000000    0.1545441
340320.0000000    0.1632258
340360.0000000    0.1480813
340400.0000000    0.1546343
340440.0000000    0.1575013
340480.0000000    0.1635101
340520.0000000    0.1652558
340560.0000000    0.1588419
340600.0000000    0.1478329
340640.0000000    0.1685831
340680.0000000    0.1587993
340720.0000000    0.1605450
340760.0000000    0.1623872
340800.0000000    0.1693106
340840.0000000    0.1548199
340880.0000000    0.1654127
340920.0000000    0.1611670
340960.0000000    0.1609056
341000.0000000    0.1814223
341040.0000000    0.1906351
341080.0000000    0.1811512
341120.0000000    0.1677787
341160.0000000    0.1815720
341200.0000000    0.1845723
341240.0000000    0.1795125
341280.0000000    0.1729523
341320.0000000    0.1705366
341360.0000000    0.1745556
341400.0000000    0.1815960
341440.0000000    0.1733313
341480.0000000    0.1755586
341520.0000000    0.1707155
341560.0000000    0.1927971
341600.0000000    0.1826348
341640.0000000    0.1885209
341680.0000000    0.1935286
341720.0000000    0.1876179
341760.0000000    0.1933006
341800.0000000    0.1966084
341840.0000000    0.1823234
341880.0000000    0.1782904
341920.0000000    0.1717057
341960.0000000    0.1722250
342000.0000000    0.1768383
342040.0000000    0.1873116
342080.0000000    0.1798474
342120.0000000    0.1816983
342160.0000000    0.1829078
342200.0000000    0.1699863
342240.0000000    0.1841280
342280.0000000    0.1941485
342320.0000000    0.1787243
342360.0000000    0.1877971
342400.0000000    0.2021335
342440.0000000    0.1940285
342480.0000000    0.1969749
342520.0000000    0.1941822
342560.0000000    0.1858510
342600.0000000    0.1962332
342640.0000000    0.1957014
342680.0000000    0.1799162
342720.0000000    0.1896742
342760.0000000    0.1865510
342800.0000000    0.1845159
342840.0000000    0.1928311
342880.0000000    0.1848395
342920.0000000    0.1761932
342960.0000000    0.1760622
343000.0000000    0.1739158
343040.0000000    0.1701601
343080.0000000    0.1737492
343120.0000000    0.1765084
343160.0000000    0.1819649
343200.0000000    0.1924348
343240.0000000    0.1929374
343280.0000000    0.1955905
343320.0000000    0.1793683
343360.0000000    0.1849721
343400.0000000    0.1848714
343440.0000000    0.1901958
343480.0000000    0.1817759
343520.0000000    0.1809957
343560.0000000    0.1706837
343600.0000000    0.1534265
343640.0000000    0.1765306
343680.0000000    0.1782452
343720.0000000    0.1879295
343760.0000000    0.1777509
343800.0000000    0.1813489
343840.0000000    0.1815114
343880.0000000    0.1907026
343920.0000000    0.1917874
343960.0000000    0.1785887
344000.0000000    0.1994061
344040.0000000    0.1990712
344080.0000000    0.1686220
344120.0000000    0.1789240
344160.0000000    0.1670633
344200.0000000    0.1738677
344240.0000000    0.1920655
344280.0000000    0.1681289
344320.0000000    0.1680761
344360.0000000    0.1724494
344400.0000000    0.1787394
344440.0000000    0.1723198
344480.0000000    0.1710290
344520.0000000    0.1785114
344560.0000000    0.1885374
344600.0000000    0.1680964
344640.0000000    0.1637729
344680.0000000    0.1788609
344720.0000000    0.1847932
344760.0000000    0.1924631
344800.0000000    0.1722059
344840.0000000    0.1796719
344880.0000000    0.1776620
344920.0000000    0.1736356
344960.0000000    0.1757362
345000.0000000    0.1913580
345040.0000000    0.1811467
345080.0000000    0.1820834
345120.0000000    0.1846302
345160.0000000    0.1791379
345200.0000000    0.1849005
345240.0000000    0.1914557
345280.0000000    0.2048230
345320.0000000    0.1843991
345360.0000000    0.1850904
345400.0000000    0.1728088
345440.0000000    0.1850908
345480.0000000    0.1771396
345520.0000000    0.1839499
345560.0000000    0.1852090
345600.0000000    0.1903939
345640.0000000    0.1883119
345680.0000000    0.1820017
345720.0000000    0.1746772
345760.0000000    0.1809565
345800.0000000    0.1773157
345840.0000000    0.1794466
345880.0000000    0.1779094
345920.0000000    0.1774636
345960.0000000    0.1751409
346000.0000000    0.1789794
346040.0000000    0.1712150
346080.0000000    0.1722532
346120.0000000    0.1721812
346160.0000000    0.1752933
346200.0000000    0.1748802
346240.0000000    0.1824569
346280.0000000    0.1849396
346320.0000000    0.1905063
346360.0000000    0.1707042
346400.0000000    0.1710210
346440.0000000    0.1808715
346480.0000000    0.1756153
346520.0000000    0.1757451
346560.0000000    0.1748582
346600.0000000    0.1890646
346640.0000000    0.1861679
346680.0000000    0.1779640
346720.0000000    0.1890937
346760.0000000    0.1838094
346800.0000000    0.1921828
346840.0000000    0.1771264
346880.0000000    0.1805673
346920.0000000    0.1920739
346960.0000000    0.1769245
347000.0000000    0.1854076
347040.0000000    0.1656127
347080.0000000    0.1826262
347120.0000000    0.1832802
347160.0000000    0.1869674
347200.0000000    0.1853937
347240.0000000    0.1814881
347280.0000000    0.1821998
347320.0000000    0.2004467
347360.0000000    0.1799976
347400.0000000    0.1889653
347440.0000000    0.1837478
347480.0000000    0.1753677
347520.0000000    0.1818691
347560.0000000    0.1735393
347600.0000000    0.1792486
347640.0000000    0.1759739
347680.0000000    0.1937508
347720.0000000    0.1858638
347760.0000000    0.1846396
347800.0000000    0.1823117
347840.0000000    0.1799295
347880.0000000    0.1834611
347920.0000000    0.1669792
347960.0000000    0.1788659
348000.0000000    0.1726878
348040.0000000    0.1687471
348080.0000000    0.1706978
348120.0000000    0.1749879
348160.0000000    0.1686101
348200.0000000    0.1812498
348240.0000000    0.1777510
348280.0000000    0.1727151
348320.0000000    0.1789918
348360.0000000    0.1874130
348400.0000000    0.1785002
348440.0000000    0.1784511
348480.0000000    0.1759910
348520.0000000    0.1768495
348560.0000000    0.1703024
348600.0000000    0.1788827
348640.0000000    0.1756522
348680.0000000    0.1783154
348720.0000000    0.1803460
348760.0000000    0.1840359
348800.0000000    0.1826468
348840.0000000    0.1952224
348880.0000000    0.1888911
348920.0000000    0.1788157
348960.0000000    0.1931978
349000.0000000    0.1852633
349040.0000000    0.1791889
349080.0000000    0.1782712
349120.0000000    0.1663399
349160.0000000    0.1837091
349200.0000000    0.1828710
349240.0000000    0.1898139
349280.0000000    0.1897985
349320.0000000    0.1809205
349360.0000000    0.1736895
349400.0000000    0.1902153
349440.0000000    0.1835152
349480.0000000    0.1812761
349520.0000000    0.1819280
349560.0000000    0.1786827
349600.0000000    0.2029670
349640.0000000    0.1876204
349680.0000000    0.1873799
349720.0000000    0.1792239
349760.0000000    0.1760958
349800.0000000    0.1834551
349840.0000000    0.1696699
349880.0000000    0.1637260
349920.0000000    0.1883195
349960.0000000    0.1901415
350000.0000000    0.1699944
350040.0000000    0.1925983
350080.0000000    0.1774135
350120.0000000    0.1841513
350160.0000000    0.1857224
350200.0000000    0.1818031
350240.0000000    0.1565126
350280.0000000    0.1855210
350320.0000000    0.1718939
350360.0000000    0.1779165
350400.0000000    0.1896011
350440.0000000    0.1751980
350480.0000000    0.1677018
350520.0000000    0.1726762
350560.0000000    0.1709068
350600.0000000    0.1753369
350640.0000000    0.1757352
350680.0000000    0.1788837
350720.0000000    0.1779863
350760.0000000    0.1803563
350800.0000000    0.1821602
350840.0000000    0.1710720
350880.0000000    0.1863409
350920.0000000    0.1811042
350960.0000000    0.1883253
351000.0000000    0.1928967
351040.0000000    0.1810020
351080.0000000    0.1855736
351120.0000000    0.1849996
351160.0000000    0.1800829
351200.0000000    0.1778642
351240.0000000    0.1803259
351280.0000000    0.1736643
351320.0000000    0.1726571
351360.0000000    0.1741842
351400.0000000    0.1808869
351440.0000000    0.1797553
351480.0000000    0.1767372
351520.0000000    0.1720835
351560.0000000    0.1721445
351600.0000000    0.1772111
351640.0000000    0.1815953
351680.0000000    0.1873825
351720.0000000    0.1731029
351760.0000000    0.1918681
351800.0000000    0.1825278
351840.0000000    0.1835999
351880.0000000    0.1709920
351920.0000000    0.1680893
351960.0000000    0.1713954
352000.0000000    0.1845043
352040.0000000    0.1863820
352080.0000000    0.1683661
352120.0000000    0.1838125
352160.0000000    0.1837601
352200.0000000    0.1813346
352240.0000000    0.1803595
352280.0000000    0.1740573
352320.0000000    0.1874742
352360.0000000    0.2010915
352400.0000000    0.1933184
352440.0000000    0.1860482
352480.0000000    0.1831982
352520.0000000    0.2086462
352560.0000000    0.1961967
352600.0000000    0.2056365
352640.0000000    0.1971034
352680.0000000    0.1834181
352720.0000000    0.1904414
352760.0000000    0.1960838
352800.0000000    0.1848572
352840.0000000    0.1799581
352880.0000000    0.1890498
352920.0000000    0.1937224
352960.0000000    0.1857073
353000.0000000    0.1805620
353040.0000000    0.1746570
353080.0000000    0.1939579
353120.0000000    0.1872279
353160.0000000    0.2018216
353200.0000000    0.2019372
353240.0000000    0.1846142
353280.0000000    0.1932167
353320.0000000    0.1856131
353360.0000000    0.1896606
353400.0000000    0.1891019
353440.0000000    0.1846071
353480.0000000    0.1843981
353520.0000000    0.1754362
353560.0000000    0.2022633
353600.0000000    0.1806635
353640.0000000    0.1929635
353680.0000000    0.1846689
353720.0000000    0.1936905
353760.0000000    0.2009014
353800.0000000    0.2032844
353840.0000000    0.1987663
353880.0000000    0.1777931
353920.0000000    0.1864836
353960.0000000    0.1851398
354000.0000000    0.1878722
354040.0000000    0.1870707
354080.0000000    0.1776211
354120.0000000    0.1792286
354160.0000000    0.1820123
354200.0000000    0.1879999
354240.0000000    0.1869030
354280.0000000    0.1943654
354320.0000000    0.1980772
354360.0000000    0.2037921
354400.0000000    0.2003233
354440.0000000    0.1949187
354480.0000000    0.1830045
354520.0000000    0.1939511
354560.0000000    0.2046969
354600.0000000    0.1879253
354640.0000000    0.2047483
354680.0000000    0.2006527
354720.0000000    0.1937621
354760.0000000    0.2080191
354800.0000000    0.2050201
354840.0000000    0.1879198
354880.0000000    0.1974907
354920.0000000    0.1841160
354960.0000000    0.1875689
355000.0000000    0.1802183
355040.0000000    0.1790985
355080.0000000    0.1676167
355120.0000000    0.1605531
355160.0000000    0.1867780
355200.0000000    0.1672380
355240.0000000    0.1738670
355280.0000000    0.1685156
355320.0000000    0.1696668
355360.0000000    0.1747291
355400.0000000    0.1814734
355440.0000000    0.1673189
355480.0000000    0.1827567
355520.0000000    0.1648527
355560.0000000    0.1859369
355600.0000000    0.1667948
355640.0000000    0.1920991
355680.0000000    0.1899863
355720.0000000    0.1835715
355760.0000000    0.1814361
355800.0000000    0.1881803
355840.0000000    0.1761798
355880.0000000    0.1761113
355920.0000000    0.1832371
355960.0000000    0.1904609
356000.0000000    0.1728355
356040.0000000    0.1875623
356080.0000000    0.1688257
356120.0000000    0.1826865
356160.0000000    0.1916639
356200.0000000    0.1927923
356240.0000000    0.1918793
356280.0000000    0.1967028
356320.0000000    0.1902845
356360.0000000    0.1881873
356400.0000000    0.1854034
356440.0000000    0.1721704
356480.0000000    0.1659452
356520.0000000    0.1732661
356560.0000000    0.1613833
356600.0000000    0.1881289
356640.0000000    0.1958523
356680.0000000    0.1810976
356720.0000000    0.1771961
356760.0000000    0.1695875
356800.0000000    0.1809230
356840.0000000    0.1855589
356880.0000000    0.1863501
356920.0000000    0.1659061
356960.0000000    0.1670816
357000.0000000    0.1863380
357040.0000000    0.1843715
357080.0000000    0.1934930
357120.0000000    0.1944101
357160.0000000    0.1862908
357200.0000000    0.1947779
357240.0000000    0.1818027
357280.0000000    0.1870506
357320.0000000    0.1898441
357360.0000000    0.1787671
357400.0000000    0.1756315
357440.0000000    0.1830430
357480.0000000    0.1874967
357520.0000000    0.1756021
357560.0000000    0.1740501
357600.0000000    0.1674132
357640.0000000    0.1731618
357680.0000000    0.1644642
357720.0000000    0.1769086
357760.0000000    0.1605755
357800.0000000    0.1660538
357840.0000000    0.1507065
357880.0000000    0.1762961
357920.0000000    0.1829173
357960.0000000    0.1820536
358000.0000000    0.1786795
358040.0000000    0.1834187
358080.0000000    0.1745438
358120.0000000    0.1799749
358160.0000000    0.1830740
358200.0000000    0.1823877
358240.0000000    0.1786387
358280.0000000    0.1893519
358320.0000000    0.2018154
358360.0000000    0.1802493
358400.0000000    0.1976994
358440.0000000    0.1793448
358480.0000000    0.1679646
358520.0000000    0.1769006
358560.0000000    0.1889561
358600.0000000    0.1757526
358640.0000000    0.1707205
358680.0000000    0.1808413
358720.0000000    0.1734556
358760.0000000    0.1699691
358800.0000000    0.1840347
358840.0000000    0.1723843
358880.0000000    0.1798388
358920.0000000    0.1696794
358960.0000000    0.1789297
359000.0000000    0.1795906
359040.0000000    0.1761362
359080.0000000    0.1832262
359120.0000000    0.1811035
359160.0000000    0.1740465
359200.0000000    0.1757553
359240.0000000    0.1926911
359280.0000000    0.1948339
359320.0000000    0.1816899
359360.0000000    0.1811181
359400.0000000    0.1912171
359440.0000000    0.1783553
359480.0000000    0.1689733
359520.0000000    0.1894198
359560.0000000    0.1769189
359600.0000000    0.1677971
359640.0000000    0.1934838
359680.0000000    0.1768674
359720.0000000    0.1923503
359760.0000000    0.1700496
359800.0000000    0.1766177
359840.0000000    0.1671031
359880.0000000    0.1696743
359920.0000000    0.1846848
359960.0000000    0.1798529
360000.0000000    0.1818174
360040.0000000    0.1618699
360080.0000000    0.1697351
360120.0000000    0.1678558
360160.0000000    0.1732518
360200.0000000    0.1666601
360240.0000000    0.1689651
360280.0000000    0.1654958
360320.0000000    0.1755530
360360.0000000    0.1771520
360400.0000000    0.1768948
360440.0000000    0.1591941
360480.0000000    0.1845668
360520.0000000    0.1796949
360560.0000000    0.1879458
360600.0000000    0.1745324
360640.0000000    0.1873386
360680.0000000    0.1929119
360720.0000000    0.1896520
360760.0000000    0.1775015
360800.0000000    0.1665669
360840.0000000    0.1761998
360880.0000000    0.1827639
360920.0000000    0.1711661
360960.0000000    0.1824010
361000.0000000    0.1679924
361040.0000000    0.1714432
361080.0000000    0.1814601
361120.0000000    0.1773998
361160.0000000    0.1791160
361200.0000000    0.1768095
361240.0000000    0.1837553
361280.0000000    0.1882671
361320.0000000    0.1858734
361360.0000000    0.1822254
361400.0000000    0.1701137
361440.0000000    0.1839858
361480.0000000    0.1838462
361520.0000000    0.2030837
361560.0000000    0.1951777
361600.0000000    0.2017275
361640.0000000    0.1934676
361680.0000000    0.1851452
361720.0000000    0.1814999
361760.0000000    0.1743692
361800.0000000    0.1748257
361840.0000000    0.1692138
361880.0000000    0.1603640
361920.0000000    0.1677376
361960.0000000    0.1811347
362000.0000000    0.1836616
362040.0000000    0.1780432
362080.0000000    0.1775368
362120.0000000    0.1750981
362160.0000000    0.1814969
362200.0000000    0.1827327
362240.0000000    0.1945031
362280.0000000    0.1968724
362320.0000000    0.1876798
362360.0000000    0.1928766
362400.0000000    0.1898277
362440.0000000    0.1696903
362480.0000000    0.1612119
362520.0000000    0.1716708
362560.0000000    0.1830815
362600.0000000    0.1754007
362640.0000000    0.1882274
362680.0000000    0.1790224
362720.0000000    0.1717938
362760.0000000    0.1736483
362800.0000000    0.1848335
362840.0000000    0.1710999
362880.0000000    0.1577346
362920.0000000    0.1689957
362960.0000000    0.1780676
363000.0000000    0.1877441
363040.0000000    0.1725744
363080.0000000    0.1785649
363120.0000000    0.1657189
363160.0000000    0.1753792
363200.0000000    0.1726050
363240.0000000    0.1772730
363280.0000000    0.1881812
363320.0000000    0.1740395
363360.0000000    0.1526448
363400.0000000    0.1819015
363440.0000000    0.1803558
363480.0000000    0.1721415
363520.0000000    0.1772938
363560.0000000    0.1857170
363600.0000000    0.1770001
363640.0000000    0.1818527
363680.0000000    0.1819697
363720.0000000    0.1905032
363760.0000000    0.1750533
363800.0000000    0.1777102
363840.0000000    0.1820555
363880.0000000    0.1722868
363920.0000000    0.1856554
363960.0000000    0.1730473
364000.0000000    0.1778308
364040.0000000    0.1889092
364080.0000000    0.1712056
364120.0000000    0.1651888
364160.0000000    0.1747470
364200.0000000    0.1865666
364240.0000000    0.1768772
364280.0000000    0.1646634
364320.0000000    0.1548060
364360.0000000    0.1668060
364400.0000000    0.1799818
364440.0000000    0.1766544
364480.0000000    0.1810602
364520.0000000    0.1848061
364560.0000000    0.1716452
364600.0000000    0.1734006
364640.0000000    0.1717419
364680.0000000    0.1648308
364720.0000000    0.1757614
364760.0000000    0.1744607
364800.0000000    0.1868611
364840.0000000    0.1803973
364880.0000000    0.1922962
364920.0000000    0.1917711
364960.0000000    0.1917870
365000.0000000    0.2072799
365040.0000000    0.1873212
365080.0000000    0.1876521
365120.0000000    0.1981914
365160.0000000    0.2049485
365200.0000000    0.1892607
365240.0000000    0.1857519
365280.0000000    0.1956002
365320.0000000    0.1866817
365360.0000000    0.2015646
365400.0000000    0.1948936
365440.0000000    0.1799660
365480.0000000    0.1764497
365520.0000000    0.2023014
365560.0000000    0.1928735
365600.0000000    0.1793406
365640.0000000    0.1786255
365680.0000000    0.1973626
365720.0000000    0.1879927
365760.0000000    0.1841915
365800.0000000    0.1909082
365840.0000000    0.1982523
365880.0000000    0.1953087
365920.0000000    0.1847529
365960.0000000    0.1875342
366000.0000000    0.1812866
366040.0000000    0.1896949
366080.0000000    0.1874292
366120.0000000    0.1900113
366160.0000000    0.1705554
366200.0000000    0.1986174
366240.0000000    0.1848128
366280.0000000    0.1879628
366320.0000000    0.2001075
366360.0000000    0.1893152
366400.0000000    0.1918191
366440.0000000    0.2023958
366480.0000000    0.1881027
366520.0000000    0.1929775
366560.0000000    0.1899649
366600.0000000    0.1741250
366640.0000000    0.1933906
366680.0000000    0.1852159
366720.0000000    0.1867914
366760.0000000    0.1880643
366800.0000000    0.1858315
366840.0000000    0.1906789
366880.0000000    0.1807223
366920.0000000    0.1856913
366960.0000000    0.1978005
367000.0000000    0.1874906
367040.0000000    0.1887540
367080.0000000    0.1883260
367120.0000000    0.1769141
367160.0000000    0.1591132
367200.0000000    0.1841168
367240.0000000    0.1826576
367280.0000000    0.2035644
367320.0000000    0.1843971
367360.0000000    0.1899985
367400.0000000    0.1887543
367440.0000000    0.1815225
367480.0000000    0.1819904
367520.0000000    0.1942896
367560.0000000    0.1811490
367600.0000000    0.1954819
367640.0000000    0.1930839
367680.0000000    0.1778035
367720.0000000    0.1844836
367760.0000000    0.1789983
367800.0000000    0.1830397
367840.0000000    0.1937445
367880.0000000    0.1923122
367920.0000000    0.2075280
367960.0000000    0.2030782
368000.0000000    0.1970584
368040.0000000    0.1797341
368080.0000000    0.1773854
368120.0000000    0.1877093
368160.0000000    0.1874537
368200.0000000    0.1774068
368240.0000000    0.1770329
368280.0000000    0.1867401
368320.0000000    0.1893892
368360.0000000    0.2013814
368400.0000000    0.1872095
368440.0000000    0.1775565
368480.0000000    0.1858895
368520.0000000    0.1926572
368560.0000000    0.2000471
368600.0000000    0.2025304
368640.0000000    0.1824335
368680.0000000    0.1932689
368720.0000000    0.1864129
368760.0000000    0.1699391
368800.0000000    0.1923844
368840.0000000    0.1852878
368880.0000000    0.1895082
368920.0000000    0.1865866
368960.0000000    0.1874121
369000.0000000    0.1764453
369040.0000000    0.1920965
369080.0000000    0.1934833
369120.0000000    0.1709311
369160.0000000    0.1825003
369200.0000000    0.1765328
369240.0000000    0.1606943
369280.0000000    0.1777959
369320.0000000    0.1723461
369360.0000000    0.1842789
369400.0000000    0.1909625
369440.0000000    0.1965795
369480.0000000    0.1857257
369520.0000000    0.1950581
369560.0000000    0.1924063
369600.0000000    0.1972872
369640.0000000    0.1841728
369680.0000000    0.1904703
369720.0000000    0.1925921
369760.0000000    0.1926812
369800.0000000    0.2017165
369840.0000000    0.2043432
369880.0000000    0.2063666
369920.0000000    0.2005149
369960.0000000    0.2194160
370000.0000000    0.1968999
370040.0000000    0.2255760
370080.0000000    0.2029246
370120.0000000    0.2100972
370160.0000000    0.2129363
370200.0000000    0.2296289
370240.0000000    0.1958718
370280.0000000    0.1963590
370320.0000000    0.2060834
370360.0000000    0.1934992
370400.0000000    0.1972118
370440.0000000    0.1945743
370480.0000000    0.2022977
370520.0000000    0.1884752
370560.0000000    0.1777361
370600.0000000    0.1945772
370640.0000000    0.1890791
370680.0000000    0.2043267
370720.0000000    0.2122602
370760.0000000    0.2190846
370800.0000000    0.1964177
370840.0000000    0.1987864
370880.0000000    0.2033004
370920.0000000    0.1875727
370960.0000000    0.1894377
371000.0000000    0.1846751
371040.0000000    0.1937304
371080.0000000    0.1988835
371120.0000000    0.2045244
371160.0000000    0.2053111
371200.0000000    0.2004973
371240.0000000    0.2000066
371280.0000000    0.2075666
371320.0000000    0.1962635
371360.0000000    0.2016731
371400.0000000    0.2025630
371440.0000000    0.1931610
371480.0000000    0.1981400
371520.0000000    0.1882715
371560.0000000    0.2031758
371600.0000000    0.2033057
371640.0000000    0.2162632
371680.0000000    0.1953838
371720.0000000    0.1895714
371760.0000000    0.1924733
371800.0000000    0.1793215
371840.0000000    0.1990388
371880.0000000    0.1716235
371920.0000000    0.1695755
371960.0000000    0.1919984
372000.0000000    0.1859090
372040.0000000    0.2035674
372080.0000000    0.1969283
372120.0000000    0.1875196
372160.0000000    0.1745024
372200.0000000    0.1854509
372240.0000000    0.1892293
372280.0000000    0.1795776
372320.0000000    0.1818215
372360.0000000    0.1914872
372400.0000000    0.1898405
372440.0000000    0.1905680
372480.0000000    0.1803149
372520.0000000    0.1918486
372560.0000000    0.1831360
372600.0000000    0.1985363
372640.0000000    0.1901043
372680.0000000    0.1925935
372720.0000000    0.1866390
372760.0000000    0.1873167
372800.0000000    0.1961384
372840.0000000    0.1965021
372880.0000000    0.1924310
372920.0000000    0.1921877
372960.0000000    0.1828875
373000.0000000    0.1964405
373040.0000000    0.1847343
373080.0000000    0.1801656
373120.0000000    0.1946405
373160.0000000    0.1707101
373200.0000000    0.1802055
373240.0000000    0.1754102
373280.0000000    0.1738818
373320.0000000    0.1669379
373360.0000000    0.1845299
373400.0000000    0.1865579
373440.0000000    0.1807388
373480.0000000    0.1804180
373520.0000000    0.1783506
373560.0000000    0.1858288
373600.0000000    0.1874534
373640.0000000    0.1804581
373680.0000000    0.1949948
373720.0000000    0.1981462
373760.0000000    0.1914914
373800.0000000    0.1779956
373840.0000000    0.1760566
373880.0000000    0.1620450
373920.0000000    0.1770456
373960.0000000    0.1806175
374000.0000000    0.1687754
374040.0000000    0.1844782
374080.0000000    0.1837558
374120.0000000    0.1911418
374160.0000000    0.1889451
374200.0000000    0.1790037
374240.0000000    0.1843398
374280.0000000    0.1747721
374320.0000000    0.1861902
374360.0000000    0.1877979
374400.0000000    0.1884365
374440.0000000    0.1748186
374480.0000000    0.1790714
374520.0000000    0.1621757
374560.0000000    0.1777949
374600.0000000    0.1781227
374640.0000000    0.1810158
374680.0000000    0.1713207
374720.0000000    0.1935526
374760.0000000    0.1953769
374800.0000000    0.1889406
374840.0000000    0.1841755
374880.0000000    0.1982543
374920.0000000    0.1937265
374960.0000000    0.1812206
375000.0000000    0.1783355
375040.0000000    0.1824832
375080.0000000    0.1935356
375120.0000000    0.1768385
375160.0000000    0.1895954
375200.0000000    0.1787204
375240.0000000    0.2130074
375280.0000000    0.2091565
375320.0000000    0.1928699
375360.0000000    0.1918857
375400.0000000    0.1957804
375440.0000000    0.1833640
375480.0000000    0.2009348
375520.0000000    0.1845376
375560.0000000    0.1859537
375600.0000000    0.1965574
375640.0000000    0.1964050
375680.0000000    0.1900496
375720.0000000    0.1779759
375760.0000000    0.1989059
375800.0000000    0.1944087
375840.0000000    0.2051015
375880.0000000    0.1951642
375920.0000000    0.1844596
375960.0000000    0.1962839
376000.0000000    0.1847319
376040.0000000    0.1853645
376080.0000000    0.1979714
376120.0000000    0.1936903
376160.0000000    0.1844363
376200.0000000    0.1879424
376240.0000000    0.1989210
376280.0000000    0.1930310
376320.0000000    0.1995288
376360.0000000    0.2004656
376400.0000000    0.1985047
376440.0000000    0.1823046
376480.0000000    0.1844402
376520.0000000    0.1932995
376560.0000000    0.1866337
376600.0000000    0.1919090
376640.0000000    0.1798667
376680.0000000    0.1847624
376720.0000000    0.1763405
376760.0000000    0.1756627
376800.0000000    0.1735807
376840.0000000    0.1627401
376880.0000000    0.1757996
376920.0000000    0.1821035
376960.0000000    0.1671154
377000.0000000    0.1653357
377040.0000000    0.1883511
377080.0000000    0.1735906
377120.0000000    0.1795633
377160.0000000    0.1917678
377200.0000000    0.1844299
377240.0000000    0.1788104
377280.0000000    0.1850248
377320.0000000    0.1872446
377360.0000000    0.1834328
377400.0000000    0.1716456
377440.0000000    0.1817893
377480.0000000    0.1798431
377520.0000000    0.1769824
377560.0000000    0.1924047
377600.0000000    0.1971246
377640.0000000    0.2022234
377680.0000000    0.1727323
377720.0000000    0.1835440
377760.0000000    0.1915956
377800.0000000    0.1811670
377840.0000000    0.2041452
377880.0000000    0.1885682
377920.0000000    0.1908773
377960.0000000    0.1946051
378000.0000000    0.2004956
378040.0000000    0.1802726
378080.0000000    0.1791085
378120.0000000    0.1741792
378160.0000000    0.1743935
378200.0000000    0.1877567
378240.0000000    0.1890416
378280.0000000    0.1948822
378320.0000000    0.1752152
378360.0000000    0.1889433
378400.0000000    0.1749958
378440.0000000    0.1749873
378480.0000000    0.2072356
378520.0000000    0.1732134
378560.0000000    0.1706407
378600.0000000    0.1846414
378640.0000000    0.1869783
378680.0000000    0.1927554
378720.0000000    0.1903245
378760.0000000    0.1776510
378800.0000000    0.1908795
378840.0000000    0.1834677
378880.0000000    0.1799879
378920.0000000    0.1750836
378960.0000000    0.1873624
379000.0000000    0.1902369
379040.0000000    0.1720592
379080.0000000    0.1766360
379120.0000000    0.1879541
379160.0000000    0.1707737
379200.0000000    0.1832583
379240.0000000    0.1735282
379280.0000000    0.1771767
379320.0000000    0.1797812
379360.0000000    0.1901716
379400.0000000    0.1862271
379440.0000000    0.1793383
379480.0000000    0.1919873
379520.0000000    0.1791864
379560.0000000    0.1871921
379600.0000000    0.2088654
379640.0000000    0.2095519
379680.0000000    0.1991669
379720.0000000    0.1856958
379760.0000000    0.1968636
379800.0000000    0.1806170
379840.0000000    0.1845649
379880.0000000    0.1741665
379920.0000000    0.1743074
379960.0000000    0.1728312
380000.0000000    0.1659323
380040.0000000    0.1641967
380080.0000000    0.1671477
380120.0000000    0.1590816
380160.0000000    0.1633016
380200.0000000    0.1776000
380240.0000000    0.1889933
380280.0000000    0.1963380
380320.0000000    0.1938668
380360.0000000    0.1980771
380400.0000000    0.1805743
380440.0000000    0.1854780
380480.0000000    0.2002860
380520.0000000    0.1972293
380560.0000000    0.1819646
380600.0000000    0.2114205
380640.0000000    0.1958593
380680.0000000    0.2018704
380720.0000000    0.1822326
380760.0000000    0.1840549
380800.0000000    0.1782145
380840.0000000    0.1725664
380880.0000000    0.1610537
380920.0000000    0.1741034
380960.0000000    0.1703756
381000.0000000    0.1763529
381040.0000000    0.1751438
381080.0000000    0.1949518
381120.0000000    0.1783557
381160.0000000    0.1894189
381200.0000000    0.1674568
381240.0000000    0.1712242
381280.0000000    0.1697887
381320.0000000    0.1935553
381360.0000000    0.1971423
381400.0000000    0.1829687
381440.0000000    0.1818561
381480.0000000    0.1836880
381520.0000000    0.1816627
381560.0000000    0.1774927
381600.0000000    0.1785123
381640.0000000    0.1916058
381680.0000000    0.1861889
381720.0000000    0.1671324
381760.0000000    0.1711242
381800.0000000    0.1797433
381840.0000000    0.1736437
381880.0000000    0.1901837
381920.0000000    0.1775318
381960.0000000    0.1766056
382000.0000000    0.1686354
382040.0000000    0.1612138
382080.0000000    0.1863013
382120.0000000    0.1801778
382160.0000000    0.1768749
382200.0000000    0.1602890
382240.0000000    0.1591539
382280.0000000    0.1639308
382320.0000000    0.1509176
382360.0000000    0.1591279
382400.0000000    0.1674362
382440.0000000    0.1529632
382480.0000000    0.1814852
382520.0000000    0.1667112
382560.0000000    0.1696011
382600.0000000    0.1743561
382640.0000000    0.1820013
382680.0000000    0.1718053
382720.0000000    0.1698261
382760.0000000    0.1595474
382800.0000000    0.1734768
382840.0000000    0.1712198
382880.0000000    0.1570982
382920.0000000    0.1684870
382960.0000000    0.1762263
383000.0000000    0.1813533
383040.0000000    0.1738388
383080.0000000    0.1775677
383120.0000000    0.1899124
383160.0000000    0.1748126
383200.0000000    0.1749316
383240.0000000    0.1660963
383280.0000000    0.1802774
383320.0000000    0.1646835
383360.0000000    0.1594723
383400.0000000    0.1664965
383440.0000000    0.1761087
383480.0000000    0.1675814
383520.0000000    0.1730453
383560.0000000    0.1783399
383600.0000000    0.1734673
383640.0000000    0.1718178
383680.0000000    0.1606961
383720.0000000    0.1803507
383760.0000000    0.1587282
383800.0000000    0.1612535
383840.0000000    0.1561044
383880.0000000    0.1501473
383920.0000000    0.1649133
383960.0000000    0.1769108
384000.0000000    0.1640901
384040.0000000    0.1860935
384080.0000000    0.1819563
384120.0000000    0.1720366
384160.0000000    0.1525058
384200.0000000    0.1716941
384240.0000000    0.1898631
384280.0000000    0.1905521
384320.0000000    0.1896075
384360.0000000    0.1921178
384400.0000000    0.1941844
384440.0000000    0.1807457
384480.0000000    0.1894267
384520.0000000    0.1732247
384560.0000000    0.1667471
384600.0000000    0.1699295
384640.0000000    0.1689787
384680.0000000    0.1681582
384720.0000000    0.1815330
384760.0000000    0.1766211
384800.0000000    0.1814994
384840.0000000    0.1736563
384880.0000000    0.1839528
384920.0000000    0.1768931
384960.0000000    0.1618838
385000.0000000    0.1797694
385040.0000000    0.1666897
385080.0000000    0.1699293
385120.0000000    0.1782846
385160.0000000    0.1844897
385200.0000000    0.1906087
385240.0000000    0.1877125
385280.0000000    0.1966265
385320.0000000    0.1791648
385360.0000000    0.1948915
385400.0000000    0.1859875
385440.0000000    0.1767971
385480.0000000    0.1744470
385520.0000000    0.2088233
385560.0000000    0.1917486
385600.0000000    0.1865281
385640.0000000    0.1797318
385680.0000000    0.1941903
385720.0000000    0.1756414
385760.0000000    0.1859486
385800.0000000    0.1989878
385840.0000000    0.1802453
385880.0000000    0.1939405
385920.0000000    0.1837637
385960.0000000    0.1877346
386000.0000000    0.1863545
386040.0000000    0.1773606
386080.0000000    0.1766027
386120.0000000    0.1720744
386160.0000000    0.1798811
386200.0000000    0.1801068
386240.0000000    0.1727953
386280.0000000    0.1823412
386320.0000000    0.1753906
386360.0000000    0.1754111
386400.0000000    0.1917267
386440.0000000    0.1911035
386480.0000000    0.1889304
386520.0000000    0.1935753
386560.0000000    0.1802151
386600.0000000    0.1876859
386640.0000000    0.1708383
386680.0000000    0.1734557
386720.0000000    0.2018350
386760.0000000    0.1906455
386800.0000000    0.1910383
386840.0000000    0.1870213
386880.0000000    0.1922857
386920.0000000    0.1804527
386960.0000000    0.1987071
387000.0000000    0.1783814
387040.0000000    0.1783529
387080.0000000    0.1815094
387120.0000000    0.1720562
387160.0000000    0.1882561
387200.0000000    0.1765713
387240.0000000    0.1796229
387280.0000000    0.1735436
387320.0000000    0.1795751
387360.0000000    0.1924275
387400.0000000    0.1768851
387440.0000000    0.1787243
387480.0000000    0.1841563
387520.0000000    0.1777524
387560.0000000    0.1796791
387600.0000000    0.1856350
387640.0000000    0.1886859
387680.0000000    0.1681619
387720.0000000    0.1728014
387760.0000000    0.1734993
387800.0000000    0.1788023
387840.0000000    0.1727529
387880.0000000    0.1763844
387920.0000000    0.1736037
387960.0000000    0.1692021
388000.0000000    0.1723476
388040.0000000    0.1775365
388080.0000000    0.1774003
388120.0000000    0.1811936
388160.0000000    0.1724935
388200.0000000    0.1767813
388240.0000000    0.1809050
388280.0000000    0.1797961
388320.0000000    0.1794349
388360.0000000    0.1911760
388400.0000000    0.1911774
388440.0000000    0.1893684
388480.0000000    0.1707942
388520.0000000    0.1841181
388560.0000000    0.1853556
388600.0000000    0.1819235
388640.0000000    0.1818272
388680.0000000    0.1784680
388720.0000000    0.1852544
388760.0000000    0.1880042
388800.0000000    0.1842020
388840.0000000    0.1775440
388880.0000000    0.1801722
388920.0000000    0.1731577
388960.0000000    0.1843872
389000.0000000    0.1708550
389040.0000000    0.1658855
389080.0000000    0.1797283
389120.0000000    0.1709910
389160.0000000    0.1674328
389200.0000000    0.1727341
389240.0000000    0.1705787
389280.0000000    0.1721760
389320.0000000    0.1798130
389360.0000000    0.1768101
389400.0000000    0.1675993
389440.0000000    0.1704905
389480.0000000    0.1734119
389520.0000000    0.1768300
389560.0000000    0.1802489
389600.0000000    0.1727673
389640.0000000    0.1763601
389680.0000000    0.1767191
389720.0000000    0.1762569
389760.0000000    0.1720129
389800.0000000    0.1597828
389840.0000000    0.1714415
389880.0000000    0.1640373
389920.0000000    0.1804480
389960.0000000    0.1594183
390000.0000000    0.1729934
390040.0000000    0.1638346
390080.0000000    0.1641192
390120.0000000    0.1727546
390160.0000000    0.1682622
390200.0000000    0.1734838
390240.0000000    0.1805930
390280.0000000    0.1686185
390320.0000000    0.1675982
390360.0000000    0.1783599
390400.0000000    0.1689818
390440.0000000    0.1688425
390480.0000000    0.1697936
390520.0000000    0.1807946
390560.0000000    0.1828233
390600.0000000    0.1720636
390640.0000000    0.1785473
390680.0000000    0.1902276
390720.0000000    0.2017437
390760.0000000    0.1796941
390800.0000000    0.1683910
390840.0000000    0.1948338
390880.0000000    0.1740960
390920.0000000    0.1639961
390960.0000000    0.1610311
391000.0000000    0.1632249
391040.0000000    0.1628948
391080.0000000    0.1600142
391120.0000000    0.1791922
391160.0000000    0.1756763
391200.0000000    0.1792299
391240.0000000    0.1671627
391280.0000000    0.1815372
391320.0000000    0.1739786
391360.0000000    0.1774026
391400.0000000    0.1838942
391440.0000000    0.1606476
391480.0000000    0.1738157
391520.0000000    0.1692052
391560.0000000    0.1785078
391600.0000000    0.1769809
391640.0000000    0.1733737
391680.0000000    0.1769830
391720.0000000    0.1737293
391760.0000000    0.1715757
391800.0000000    0.1714188
391840.0000000    0.1682455
391880.0000000    0.1731226
391920.0000000    0.1687869
391960.0000000    0.1785511
392000.0000000    0.1812987
392040.0000000    0.1626151
392080.0000000    0.1821429
392120.0000000    0.1837578
392160.0000000    0.1803489
392200.0000000    0.1723349
392240.0000000    0.1704951
392280.0000000    0.1701261
392320.0000000    0.1797064
392360.0000000    0.1763961
392400.0000000    0.1783059
392440.0000000    0.1730365
392480.0000000    0.1782328
392520.0000000    0.1833217
392560.0000000    0.1879312
392600.0000000    0.1817899
392640.0000000    0.1727964
392680.0000000    0.1685432
392720.0000000    0.1729051
392760.0000000    0.1777133
392800.0000000    0.1645407
392840.0000000    0.1617826
392880.0000000    0.1846794
392920.0000000    0.1618872
392960.0000000    0.1811790
393000.0000000    0.1765828
393040.0000000    0.1634664
393080.0000000    0.1697328
393120.0000000    0.1814253
393160.0000000    0.1834846
393200.0000000    0.1736968
393240.0000000    0.1645799
393280.0000000    0.1725187
393320.0000000    0.1788495
393360.0000000    0.1684165
393400.0000000    0.1644240
393440.0000000    0.1694840
393480.0000000    0.1662514
393520.0000000    0.1701531
393560.0000000    0.1667418
393600.0000000    0.1692359
393640.0000000    0.1691273
393680.0000000    0.1797328
393720.0000000    0.1717720
393760.0000000    0.1753898
393800.0000000    0.1782700
393840.0000000    0.1653731
393880.0000000    0.1820508
393920.0000000    0.1776539
393960.0000000    0.1745146
394000.0000000    0.1643864
394040.0000000    0.1789268
394080.0000000    0.1880066
394120.0000000    0.1962671
394160.0000000    0.1916657
394200.0000000    0.1846279
394240.0000000    0.1896538
394280.0000000    0.1824688
394320.0000000    0.1734449
394360.0000000    0.1805193
394400.0000000    0.1804553
394440.0000000    0.1744948
394480.0000000    0.1952317
394520.0000000    0.1746057
394560.0000000    0.1924036
394600.0000000    0.1725629
394640.0000000    0.1601677
394680.0000000    0.1619021
394720.0000000    0.1774510
394760.0000000    0.1771230
394800.0000000    0.1722191
394840.0000000    0.1795640
394880.0000000    0.1700410
394920.0000000    0.1662568
394960.0000000    0.1655574
395000.0000000    0.1726239
395040.0000000    0.1658454
395080.0000000    0.1719894
395120.0000000    0.1829926
395160.0000000    0.1831058
395200.0000000    0.1672826
395240.0000000    0.1676809
395280.0000000    0.1682636
395320.0000000    0.1756437
395360.0000000    0.1872977
395400.0000000    0.1700522
395440.0000000    0.1796106
395480.0000000    0.1741588
395520.0000000    0.1944157
395560.0000000    0.1907991
395600.0000000    0.1839719
395640.0000000    0.1822205
395680.0000000    0.1699009
395720.0000000    0.1719318
395760.0000000    0.1892816
395800.0000000    0.1664051
395840.0000000    0.1907141
395880.0000000    0.1835939
395920.0000000    0.1921248
395960.0000000    0.1850069
396000.0000000    0.1990314
396040.0000000    0.1825669
396080.0000000    0.1885898
396120.0000000    0.1830165
396160.0000000    0.1738178
396200.0000000    0.1833992
396240.0000000    0.1788062
396280.0000000    0.1848627
396320.0000000    0.1847579
396360.0000000    0.1843554
396400.0000000    0.1828013
396440.0000000    0.1909527
396480.0000000    0.1875825
396520.0000000    0.1823158
396560.0000000    0.1848277
396600.0000000    0.1793046
396640.0000000    0.1748858
396680.0000000    0.1874429
396720.0000000    0.1822961
396760.0000000    0.1929912
396800.0000000    0.1893696
396840.0000000    0.1832273
396880.0000000    0.1853769
396920.0000000    0.1887343
396960.0000000    0.1739544
397000.0000000    0.1877237
397040.0000000    0.1815648
397080.0000000    0.1895702
397120.0000000    0.1830791
397160.0000000    0.1772324
397200.0000000    0.1871311
397240.0000000    0.1700126
397280.0000000    0.1822613
397320.0000000    0.1745538
397360.0000000    0.1836952
397400.0000000    0.1801816
397440.0000000    0.1723188
397480.0000000    0.1701000
397520.0000000    0.1816044
397560.0000000    0.1710051
397600.0000000    0.1726480
397640.0000000    0.1881790
397680.0000000    0.1978469
397720.0000000    0.1868612
397760.0000000    0.1873583
397800.0000000    0.1941986
397840.0000000    0.1932149
397880.0000000    0.1858366
397920.0000000    0.2068335
397960.0000000    0.2066388
398000.0000000    0.2034071
398040.0000000    0.2027213
398080.0000000    0.2062308
398120.0000000    0.2001117
398160.0000000    0.1975557
398200.0000000    0.2114387
398240.0000000    0.2003899
398280.0000000    0.1863960
398320.0000000    0.1955773
398360.0000000    0.1894348
398400.0000000    0.1984106
398440.0000000    0.2002417
398480.0000000    0.1896204
398520.0000000    0.2043861
398560.0000000    0.1963540
398600.0000000    0.1850964
398640.0000000    0.1906265
398680.0000000    0.1856070
398720.0000000    0.1942675
398760.0000000    0.1847623
398800.0000000    0.1815539
398840.0000000    0.1913407
398880.0000000    0.1931182
398920.0000000    0.1913738
398960.0000000    0.1969691
399000.0000000    0.1924521
399040.0000000    0.1798247
399080.0000000    0.1795628
399120.0000000    0.1768912
399160.0000000    0.1698361
399200.0000000    0.1742821
399240.0000000    0.1875986
399280.0000000    0.1914757
399320.0000000    0.1756587
399360.0000000    0.1836711
399400.0000000    0.2027652
399440.0000000    0.1878199
399480.0000000    0.1744473
399520.0000000    0.1917869
399560.0000000    0.1846573
399600.0000000    0.2019084
399640.0000000    0.1811465
399680.0000000    0.1915366
399720.0000000    0.1614176
399760.0000000    0.1786645
399800.0000000    0.1876538
399840.0000000    0.1915679
399880.0000000    0.2094740
399920.0000000    0.1921408
399960.0000000    0.1933228
400000.0000000    0.1991331
400040.0000000    0.2008134
400080.0000000    0.1958830
400120.0000000    0.1890614
400160.0000000    0.1874369
400200.0000000    0.2021926
400240.0000000    0.1896787
400280.0000000    0.1989971
400320.0000000    0.1903545
400360.0000000    0.1890690
400400.0000000    0.1948638
400440.0000000    0.1927880
400480.0000000    0.1978923
400520.0000000    0.1774111
400560.0000000    0.1864819
400600.0000000    0.1990303
400640.0000000    0.1806343
400680.0000000    0.1864679
400720.0000000    0.1781672
400760.0000000    0.1755239
400800.0000000    0.1733532
400840.0000000    0.1700667
400880.0000000    0.1848177
400920.0000000    0.1954679
400960.0000000    0.1891832
401000.0000000    0.1820754
401040.0000000    0.2111180
401080.0000000    0.2004447
401120.0000000    0.1965101
401160.0000000    0.1885551
401200.0000000    0.2043653
401240.0000000    0.2060290
401280.0000000    0.1996692
401320.0000000    0.1896912
401360.0000000    0.1971472
401400.0000000    0.1857429
401440.0000000    0.1937561
401480.0000000    0.2080437
401520.0000000    0.1947302
401560.0000000    0.1925175
401600.0000000    0.1936793
401640.0000000    0.2029462
401680.0000000    0.2106543
401720.0000000    0.2014640
401760.0000000    0.2137519
401800.0000000    0.2011413
401840.0000000    0.2254153
401880.0000000    0.2003641
401920.0000000    0.2153985
401960.0000000    0.1911905
402000.0000000    0.1949054
402040.0000000    0.1917945
402080.0000000    0.1989545
402120.0000000    0.2079069
402160.0000000    0.1926849
402200.0000000    0.1956768
402240.0000000    0.2041120
402280.0000000    0.2108898
402320.0000000    0.1997005
402360.0000000    0.2076987
402400.0000000    0.2180930
402440.0000000    0.2086548
402480.0000000    0.2077874
402520.0000000    0.1975322
402560.0000000    0.1958694
402600.0000000    0.2046597
402640.0000000    0.1969253
402680.0000000    0.2059489
402720.0000000    0.2069507
402760.0000000    0.2126272
402800.0000000    0.2071987
402840.0000000    0.2061890
402880.0000000    0.1982192
402920.0000000    0.2038993
402960.0000000    0.2056662
403000.0000000    0.2061433
403040.0000000    0.2060213
403080.0000000    0.2119778
403120.0000000    0.2054597
403160.0000000    0.2114884
403200.0000000    0.2109663
403240.0000000    0.2021892
403280.0000000    0.2045334
403320.0000000    0.1974998
403360.0000000    0.1977512
403400.0000000    0.2084065
403440.0000000    0.2005573
403480.0000000    0.2074271
403520.0000000    0.2026928
403560.0000000    0.1938727
403600.0000000    0.1944876
403640.0000000    0.1998556
403680.0000000    0.1986863
403720.0000000    0.1802883
403760.0000000    0.1865259
403800.0000000    0.1953980
403840.0000000    0.1866347
403880.0000000    0.1973731
403920.0000000    0.2050868
403960.0000000    0.2029856
404000.0000000    0.1804933
404040.0000000    0.1880148
404080.0000000    0.1960099
404120.0000000    0.1955918
404160.0000000    0.2043354
404200.0000000    0.1920441
404240.0000000    0.1984381
404280.0000000    0.2024320
404320.0000000    0.1932176
404360.0000000    0.1909483
404400.0000000    0.2053428
404440.0000000    0.1952349
404480.0000000    0.1950299
404520.0000000    0.1838667
404560.0000000    0.1887822
404600.0000000    0.1974328
404640.0000000    0.1871299
404680.0000000    0.2029751
404720.0000000    0.2052236
404760.0000000    0.1830031
404800.0000000    0.1953966
404840.0000000    0.1847127
404880.0000000    0.1941216
404920.0000000    0.1835193
404960.0000000    0.1843601
405000.0000000    0.1623101
405040.0000000    0.1657468
405080.0000000    0.1635322
405120.0000000    0.1618664
405160.0000000    0.1746845
405200.0000000    0.1689205
405240.0000000    0.1672918
405280.0000000    0.1775272
405320.0000000    0.1756629
405360.0000000    0.1800499
405400.0000000    0.1593566
405440.0000000    0.1621684
405480.0000000    0.1634170
405520.0000000    0.1710496
405560.0000000    0.1778097
405600.0000000    0.1726257
405640.0000000    0.1721234
405680.0000000    0.1766318
405720.0000000    0.1638621
405760.0000000    0.1717342
405800.0000000    0.1585719
405840.0000000    0.1606889
405880.0000000    0.1697934
405920.0000000    0.1789827
405960.0000000    0.1720687
406000.0000000    0.1724814
406040.0000000    0.1653709
406080.0000000    0.1651221
406120.0000000    0.1679675
406160.0000000    0.1673887
406200.0000000    0.1790890
406240.0000000    0.1997143
406280.0000000    0.1837541
406320.0000000    0.2019631
406360.0000000    0.1828484
406400.0000000    0.1840698
406440.0000000    0.1838684
406480.0000000    0.1847472
406520.0000000    0.1958800
406560.0000000    0.1820059
406600.0000000    0.1796526
406640.0000000    0.1912208
406680.0000000    0.1946188
406720.0000000    0.1922233
406760.0000000    0.2125058
406800.0000000    0.1999680
406840.0000000    0.1917721
406880.0000000    0.1826710
406920.0000000    0.1933858
406960.0000000    0.1972785
407000.0000000    0.2073802
407040.0000000    0.2065405
407080.0000000    0.2034423
407120.0000000    0.2117047
407160.0000000    0.2002732
407200.0000000    0.1987131
407240.0000000    0.1963700
407280.0000000    0.1926922
407320.0000000    0.1965875
407360.0000000    0.1877528
407400.0000000    0.1950381
407440.0000000    0.1989290
407480.0000000    0.2071715
407520.0000000    0.1912202
407560.0000000    0.1893140
407600.0000000    0.1852404
407640.0000000    0.1934858
407680.0000000    0.1990710
407720.0000000    0.1955220
407760.0000000    0.1934344
407800.0000000    0.2030325
407840.0000000    0.1899708
407880.0000000    0.2020331
407920.0000000    0.1956471
407960.0000000    0.2131369
408000.0000000    0.1961305
408040.0000000    0.1957795
408080.0000000    0.1995509
408120.0000000    0.1958790
408160.0000000    0.1799632
408200.0000000    0.1859837
408240.0000000    0.1815117
408280.0000000    0.1909154
408320.0000000    0.2102831
408360.0000000    0.1918426
408400.0000000    0.1999923
408440.0000000    0.1960384
408480.0000000    0.2087843
408520.0000000    0.2099050
408560.0000000    0.2043059
408600.0000000    0.2022257
408640.0000000    0.2058171
408680.0000000    0.1932176
408720.0000000    0.1958595
408760.0000000    0.1948841
408800.0000000    0.2005298
408840.0000000    0.1955909
408880.0000000    0.1792307
408920.0000000    0.1839306
408960.0000000    0.1956771
409000.0000000    0.1882543
409040.0000000    0.1947830
409080.0000000    0.1911620
409120.0000000    0.1852515
409160.0000000    0.1702239
409200.0000000    0.1788104
409240.0000000    0.1984057
409280.0000000    0.2028424
409320.0000000    0.2021510
409360.0000000    0.2135029
409400.0000000    0.1930485
409440.0000000    0.2087777
409480.0000000    0.2014852
409520.0000000    0.1867769
409560.0000000    0.1876396
409600.0000000    0.1983870
409640.0000000    0.2040303
409680.0000000    0.1973270
409720.0000000    0.1940115
409760.0000000    0.2036376
409800.0000000    0.1910478
409840.0000000    0.1964910
409880.0000000    0.1874757
409920.0000000    0.1914370
409960.0000000    0.1776496
410000.0000000    0.1751696
410040.0000000    0.1828668
410080.0000000    0.1837907
410120.0000000    0.1768703
410160.0000000    0.2147344
410200.0000000    0.1910840
410240.0000000    0.1941189
410280.0000000    0.1992592
410320.0000000    0.1933617
410360.0000000    0.1717220
410400.0000000    0.1760111
410440.0000000    0.1831745
410480.0000000    0.1950931
410520.0000000    0.2118726
410560.0000000    0.1923346
410600.0000000    0.1779116
410640.0000000    0.1893554
410680.0000000    0.1811654
410720.0000000    0.1779018
410760.0000000    0.1841218
410800.0000000    0.1808131
410840.0000000    0.1791581
410880.0000000    0.1872032
410920.0000000    0.1917265
410960.0000000    0.1876869
411000.0000000    0.1818190
411040.0000000    0.1982015
411080.0000000    0.1891212
411120.0000000    0.1993445
411160.0000000    0.1895405
411200.0000000    0.2037795
411240.0000000    0.2029664
411280.0000000    0.1983060
411320.0000000    0.2004179
411360.0000000    0.1900864
411400.0000000    0.1891063
411440.0000000    0.2000824
411480.0000000    0.1908863
411520.0000000    0.1953611
411560.0000000    0.1830462
411600.0000000    0.1895808
411640.0000000    0.2012762
411680.0000000    0.1975398
411720.0000000    0.2108168
411760.0000000    0.1953727
411800.0000000    0.1892319
411840.0000000    0.2104402
411880.0000000    0.2144894
411920.0000000    0.2125251
411960.0000000    0.1942742
412000.0000000    0.2053244
412040.0000000    0.1986390
412080.0000000    0.1972976
412120.0000000    0.2211764
412160.0000000    0.1935382
412200.0000000    0.2103373
412240.0000000    0.1913496
412280.0000000    0.1906025
412320.0000000    0.2093606
412360.0000000    0.2163456
412400.0000000    0.2096533
412440.0000000    0.2104790
412480.0000000    0.2069784
412520.0000000    0.2141992
412560.0000000    0.2093063
412600.0000000    0.1824922
412640.0000000    0.1937566
412680.0000000    0.1931436
412720.0000000    0.1967676
412760.0000000    0.2079599
412800.0000000    0.1974731
412840.0000000    0.2069773
412880.0000000    0.1932057
412920.0000000    0.2020985
412960.0000000    0.2011605
413000.0000000    0.2049392
413040.0000000    0.2093529
413080.0000000    0.2236653
413120.0000000    0.2030612
413160.0000000    0.2058441
413200.0000000    0.1868171
413240.0000000    0.1946635
413280.0000000    0.2039919
413320.0000000    0.1791218
413360.0000000    0.1840148
413400.0000000    0.1930266
413440.0000000    0.1813174
413480.0000000    0.2027738
413520.0000000    0.1965039
413560.0000000    0.2047156
413600.0000000    0.1993361
413640.0000000    0.1902662
413680.0000000    0.1844500
413720.0000000    0.1857942
413760.0000000    0.1827864
413800.0000000    0.1952621
413840.0000000    0.1908742
413880.0000000    0.1879175
413920.0000000    0.1845523
413960.0000000    0.1811045
414000.0000000    0.1981853
414040.0000000    0.2036965
414080.0000000    0.1979171
414120.0000000    0.1883244
414160.0000000    0.1826894
414200.0000000    0.1763944
414240.0000000    0.1831739
414280.0000000    0.1988897
414320.0000000    0.1836738
414360.0000000    0.1837975
414400.0000000    0.1968868
414440.0000000    0.1772081
414480.0000000    0.1854676
414520.0000000    0.1886160
414560.0000000    0.1847002
414600.0000000    0.1891477
414640.0000000    0.1989229
414680.0000000    0.1815375
414720.0000000    0.2008390
414760.0000000    0.1942047
414800.0000000    0.1930016
414840.0000000    0.1972329
414880.0000000    0.2039396
414920.0000000    0.1950275
414960.0000000    0.2030082
415000.0000000    0.1989137
415040.0000000    0.1999121
415080.0000000    0.2033863
415120.0000000    0.2056112
415160.0000000    0.1953858
415200.0000000    0.2038348
415240.0000000    0.1907489
415280.0000000    0.1986590
415320.0000000    0.1991728
415360.0000000    0.1946151
415400.0000000    0.1802532
415440.0000000    0.1861610
415480.0000000    0.1911761
415520.0000000    0.1870701
415560.0000000    0.1933641
415600.0000000    0.1953881
415640.0000000    0.1909237
415680.0000000    0.1997144
415720.0000000    0.1965698
415760.0000000    0.1882271
415800.0000000    0.2021606
415840.0000000    0.2038921
415880.0000000    0.2099220
415920.0000000    0.1994320
415960.0000000    0.2070190
416000.0000000    0.1910051
416040.0000000    0.2156906
416080.0000000    0.2112811
416120.0000000    0.2041592
416160.0000000    0.1968549
416200.0000000    0.1984390
416240.0000000    0.1972824
416280.0000000    0.1986095
416320.0000000    0.2094344
416360.0000000    0.1923619
416400.0000000    0.1955378
416440.0000000    0.2165325
416480.0000000    0.1893281
416520.0000000    0.1985488
416560.0000000    0.1960631
416600.0000000    0.2084019
416640.0000000    0.2101986
416680.0000000    0.2118294
416720.0000000    0.2105319
416760.0000000    0.2143506
416800.0000000    0.2045659
416840.0000000    0.2064380
416880.0000000    0.1980354
416920.0000000    0.2092843
416960.0000000    0.2233560
417000.0000000    0.1972622
417040.0000000    0.2026044
417080.0000000    0.2092257
417120.0000000    0.2103689
417160.0000000    0.2067999
417200.0000000    0.2102639
417240.0000000    0.2090743
417280.0000000    0.2170962
417320.0000000    0.2038375
417360.0000000    0.2080781
417400.0000000    0.2117905
417440.0000000    0.2207639
417480.0000000    0.2188753
417520.0000000    0.2075955
417560.0000000    0.1936524
417600.0000000    0.2080044
417640.0000000    0.1960364
417680.0000000    0.2108046
417720.0000000    0.1994433
417760.0000000    0.2073177
417800.0000000    0.1967728
417840.0000000    0.2162154
417880.0000000    0.1937277
417920.0000000    0.1854550
417960.0000000    0.2018619
418000.0000000    0.1914445
418040.0000000    0.2045806
418080.0000000    0.2150069
418120.0000000    0.1890069
418160.0000000    0.2005241
418200.0000000    0.2035564
418240.0000000    0.2283079
418280.0000000    0.2086908
418320.0000000    0.2023757
418360.0000000    0.2068135
418400.0000000    0.2094827
418440.0000000    0.2149605
418480.0000000    0.1960283
418520.0000000    0.2171665
418560.0000000    0.2062178
418600.0000000    0.2071834
418640.0000000    0.2140431
418680.0000000    0.2080102
418720.0000000    0.2104732
418760.0000000    0.1852255
418800.0000000    0.2017428
418840.0000000    0.1883429
418880.0000000    0.2015738
418920.0000000    0.2030490
418960.0000000    0.2076492
419000.0000000    0.2078112
419040.0000000    0.2174059
419080.0000000    0.2031912
419120.0000000    0.1942514
419160.0000000    0.2126858
419200.0000000    0.2026197
419240.0000000    0.2098302
419280.0000000    0.2120283
419320.0000000    0.2051448
419360.0000000    0.2169136
419400.0000000    0.1955963
419440.0000000    0.2113314
419480.0000000    0.2048018
419520.0000000    0.1985074
419560.0000000    0.2046557
419600.0000000    0.1824927
419640.0000000    0.1906864
419680.0000000    0.1873466
419720.0000000    0.1763895
419760.0000000    0.1957479
419800.0000000    0.2003753
419840.0000000    0.2087261
419880.0000000    0.2091827
419920.0000000    0.2071146
419960.0000000    0.2130550
420000.0000000    0.2328308
420040.0000000    0.2062841
420080.0000000    0.2189266
420120.0000000    0.2191838
420160.0000000    0.2120038
420200.0000000    0.2163528
420240.0000000    0.1941246
420280.0000000    0.2029097
420320.0000000    0.1980983
420360.0000000    0.2087813
420400.0000000    0.2203603
420440.0000000    0.2044356
420480.0000000    0.2056184
420520.0000000    0.2043330
420560.0000000    0.2241971
420600.0000000    0.2106453
420640.0000000    0.2159525
420680.0000000    0.2142719
420720.0000000    0.2254018
420760.0000000    0.2135932
420800.0000000    0.2166216
420840.0000000    0.2063730
420880.0000000    0.1981656
420920.0000000    0.2126660
420960.0000000    0.2066014
421000.0000000    0.2238771
421040.0000000    0.2191624
421080.0000000    0.2231488
421120.0000000    0.2111285
421160.0000000    0.2187234
421200.0000000    0.2085228
421240.0000000    0.2066638
421280.0000000    0.2259251
421320.0000000    0.2155646
421360.0000000    0.2223247
421400.0000000    0.2329414
421440.0000000    0.2050629
421480.0000000    0.2272089
421520.0000000    0.2206760
421560.0000000    0.1920574
421600.0000000    0.2010095
421640.0000000    0.1960172
421680.0000000    0.2121329
421720.0000000    0.2245032
421760.0000000    0.1936823
421800.0000000    0.2026914
421840.0000000    0.2068809
421880.0000000    0.2005421
421920.0000000    0.1917650
421960.0000000    0.2077448
422000.0000000    0.2222765
422040.0000000    0.2140254
422080.0000000    0.2010183
422120.0000000    0.1986526
422160.0000000    0.2029973
422200.0000000    0.1931069
422240.0000000    0.2005104
422280.0000000    0.2044399
422320.0000000    0.1965054
422360.0000000    0.1956007
422400.0000000    0.2099833
422440.0000000    0.1993205
422480.0000000    0.1966887
422520.0000000    0.2100357
422560.0000000    0.2043463
422600.0000000    0.2044075
422640.0000000    0.1968667
422680.0000000    0.2043187
422720.0000000    0.2056588
422760.0000000    0.2055972
422800.0000000    0.1949852
422840.0000000    0.2152060
422880.0000000    0.2145044
422920.0000000    0.2017576
422960.0000000    0.2128017
423000.0000000    0.1946252
423040.0000000    0.2178800
423080.0000000    0.2216769
423120.0000000    0.2068047
423160.0000000    0.2010817
423200.0000000    0.2081388
423240.0000000    0.2026642
423280.0000000    0.2030186
423320.0000000    0.2055989
423360.0000000    0.2048969
423400.0000000    0.1975949
423440.0000000    0.1989452
423480.0000000    0.1959766
423520.0000000    0.1876913
423560.0000000    0.1783984
423600.0000000    0.1965295
423640.0000000    0.1902923
423680.0000000    0.1943590
423720.0000000    0.2034782
423760.0000000    0.2263111
423800.0000000    0.2336304
423840.0000000    0.2184415
423880.0000000    0.2110055
423920.0000000    0.2180136
423960.0000000    0.2045007
424000.0000000    0.2186580
424040.0000000    0.2109425
424080.0000000    0.2172657
424120.0000000    0.2127875
424160.0000000    0.2049319
424200.0000000    0.2100726
424240.0000000    0.2115208
424280.0000000    0.2241098
424320.0000000    0.2046011
424360.0000000    0.2073644
424400.0000000    0.2148172
424440.0000000    0.1899457
424480.0000000    0.1986303
424520.0000000    0.2097351
424560.0000000    0.2158026
424600.0000000    0.2244949
424640.0000000    0.2233312
424680.0000000    0.2124252
424720.0000000    0.2288178
424760.0000000    0.2190786
424800.0000000    0.2278294
424840.0000000    0.2253502
424880.0000000    0.2188711
424920.0000000    0.2082191
424960.0000000    0.2324892
425000.0000000    0.2036901
425040.0000000    0.2145249
425080.0000000    0.2082428
425120.0000000    0.1955962
425160.0000000    0.1960878
425200.0000000    0.2087120
425240.0000000    0.1954419
425280.0000000    0.2078704
425320.0000000    0.2101366
425360.0000000    0.2375484
425400.0000000    0.2170225
425440.0000000    0.2043656
425480.0000000    0.2072066
425520.0000000    0.1943609
425560.0000000    0.1934093
425600.0000000    0.1840204
425640.0000000    0.2092534
425680.0000000    0.1963506
425720.0000000    0.2051756
425760.0000000    0.1891043
425800.0000000    0.2061690
425840.0000000    0.1852413
425880.0000000    0.1960453
425920.0000000    0.1833745
425960.0000000    0.1862949
426000.0000000    0.1837534
426040.0000000    0.1932291
426080.0000000    0.1921179
426120.0000000    0.1933794
426160.0000000    0.1887378
426200.0000000    0.1909249
426240.0000000    0.1915416
426280.0000000    0.2010541
426320.0000000    0.1896114
426360.0000000    0.1856675
426400.0000000    0.1777553
426440.0000000    0.1876408
426480.0000000    0.1864167
426520.0000000    0.1684771
426560.0000000    0.1648511
426600.0000000    0.1773137
426640.0000000    0.1655021
426680.0000000    0.1648539
426720.0000000    0.1645847
426760.0000000    0.1842820
426800.0000000    0.1823971
426840.0000000    0.1839441
426880.0000000    0.1868576
426920.0000000    0.1949540
426960.0000000    0.1923419
427000.0000000    0.1882339
427040.0000000    0.1835203
427080.0000000    0.1923667
427120.0000000    0.1803095
427160.0000000    0.2000005
427200.0000000    0.2043036
427240.0000000    0.1878817
427280.0000000    0.1984363
427320.0000000    0.2080272
427360.0000000    0.1962126
427400.0000000    0.2005015
427440.0000000    0.1987239
427480.0000000    0.1963412
427520.0000000    0.1920170
427560.0000000    0.1752219
427600.0000000    0.2022768
427640.0000000    0.2002645
427680.0000000    0.2088882
427720.0000000    0.2139751
427760.0000000    0.2174046
427800.0000000    0.2143761
427840.0000000    0.2123211
427880.0000000    0.2105440
427920.0000000    0.2022858
427960.0000000    0.1925279
428000.0000000    0.2036365
428040.0000000    0.1904373
428080.0000000    0.1822142
428120.0000000    0.1974277
428160.0000000    0.1986347
428200.0000000    0.1826465
428240.0000000    0.1896733
428280.0000000    0.1960346
428320.0000000    0.1917104
428360.0000000    0.1800104
428400.0000000    0.2009183
428440.0000000    0.1848580
428480.0000000    0.1998473
428520.0000000    0.1878470
428560.0000000    0.1977952
428600.0000000    0.1807575
428640.0000000    0.2014261
428680.0000000    0.1877687
428720.0000000    0.1838105
428760.0000000    0.1896103
428800.0000000    0.2027228
428840.0000000    0.2001843
428880.0000000    0.2047488
428920.0000000    0.1973080
428960.0000000    0.1765806
429000.0000000    0.1863437
429040.0000000    0.1857300
429080.0000000    0.2063190
429120.0000000    0.1999279
429160.0000000    0.2068993
429200.0000000    0.2099240
429240.0000000    0.2076537
429280.0000000    0.2086912
429320.0000000    0.2132889
429360.0000000    0.2288006
429400.0000000    0.2015041
429440.0000000    0.2028586
429480.0000000    0.1947589
429520.0000000    0.2118832
429560.0000000    0.2149705
429600.0000000    0.1953955
429640.0000000    0.2178348
429680.0000000    0.2257226
429720.0000000    0.2117771
429760.0000000    0.2057746
429800.0000000    0.2066218
429840.0000000    0.2042726
429880.0000000    0.2129821
429920.0000000    0.2135874
429960.0000000    0.2038959
430000.0000000    0.1979571
430040.0000000    0.2011247
430080.0000000    0.1973423
430120.0000000    0.1902879
430160.0000000    0.2055390
430200.0000000    0.2075416
430240.0000000    0.2175853
430280.0000000    0.1838976
430320.0000000    0.1969642
430360.0000000    0.1920848
430400.0000000    0.1924807
430440.0000000    0.2002722
430480.0000000    0.1941809
430520.0000000    0.1996836
430560.0000000    0.1934565
430600.0000000    0.1907746
430640.0000000    0.1942744
430680.0000000    0.1934664
430720.0000000    0.1833090
430760.0000000    0.1897619
430800.0000000    0.1872422
430840.0000000    0.1958702
430880.0000000    0.1793213
430920.0000000    0.1891540
430960.0000000    0.1874344
431000.0000000    0.1886455
431040.0000000    0.1912034
431080.0000000    0.1910165
431120.0000000    0.1875675
431160.0000000    0.1934521
431200.0000000    0.1883957
431240.0000000    0.1799760
431280.0000000    0.1823976
431320.0000000    0.1799180
431360.0000000    0.1985351
431400.0000000    0.1864901
431440.0000000    0.2062211
431480.0000000    0.1994841
431520.0000000    0.2076284
431560.0000000    0.1977640
431600.0000000    0.1987358
431640.0000000    0.1969870
431680.0000000    0.1924261
431720.0000000    0.1855501
431760.0000000    0.1864407
431800.0000000    0.2002593
431840.0000000    0.2125218
431880.0000000    0.2232307
431920.0000000    0.2092273
431960.0000000    0.2072147
432000.0000000    0.2099071
432040.0000000    0.1983966
432080.0000000    0.1978505
432120.0000000    0.2039375
432160.0000000    0.1901076
432200.0000000    0.2120407
432240.0000000    0.2051481
432280.0000000    0.1906805
432320.0000000    0.1951869
432360.0000000    0.1901513
432400.0000000    0.1836254
432440.0000000    0.1967666
432480.0000000    0.1843587
432520.0000000    0.1971719
432560.0000000    0.1991181
432600.0000000    0.1873312
432640.0000000    0.1936988
432680.0000000    0.1857204
432720.0000000    0.1831134
432760.0000000    0.1712153
432800.0000000    0.1712593
432840.0000000    0.1685876
432880.0000000    0.1663671
432920.0000000    0.1739938
432960.0000000    0.1858658
433000.0000000    0.1581400
433040.0000000    0.1650748
433080.0000000    0.1804311
433120.0000000    0.1722190
433160.0000000    0.1752958
433200.0000000    0.1718838
433240.0000000    0.1875357
433280.0000000    0.1877486
433320.0000000    0.1790861
433360.0000000    0.1832023
433400.0000000    0.2025909
433440.0000000    0.1726375
433480.0000000    0.1705709
433520.0000000    0.1782364
433560.0000000    0.1871352
433600.0000000    0.1601297
433640.0000000    0.1631013
433680.0000000    0.1710857
433720.0000000    0.1839202
433760.0000000    0.1978672
433800.0000000    0.1871623
433840.0000000    0.1728885
433880.0000000    0.1767980
433920.0000000    0.1801049
433960.0000000    0.1789714
434000.0000000    0.1776149
434040.0000000    0.1948262
434080.0000000    0.1772229
434120.0000000    0.1943437
434160.0000000    0.1899092
434200.0000000    0.1879237
434240.0000000    0.1835064
434280.0000000    0.1893949
434320.0000000    0.1952340
434360.0000000    0.1911981
434400.0000000    0.1829366
434440.0000000    0.1921813
434480.0000000    0.1739463
434520.0000000    0.1673625
434560.0000000    0.1880675
434600.0000000    0.1837325
434640.0000000    0.1861312
434680.0000000    0.1822339
434720.0000000    0.1846330
434760.0000000    0.1824861
434800.0000000    0.1795271
434840.0000000    0.1750682
434880.0000000    0.1762982
434920.0000000    0.1926034
434960.0000000    0.1979228
435000.0000000    0.1886224
435040.0000000    0.1995719
435080.0000000    0.2164802
435120.0000000    0.1966735
435160.0000000    0.1992389
435200.0000000    0.1887924
435240.0000000    0.1928510
435280.0000000    0.1876794
435320.0000000    0.1873294
435360.0000000    0.1880118
435400.0000000    0.1793238
435440.0000000    0.1935790
435480.0000000    0.2096686
435520.0000000    0.1957190
435560.0000000    0.2002372
435600.0000000    0.1933125
435640.0000000    0.2115208
435680.0000000    0.2213586
435720.0000000    0.2210943
435760.0000000    0.2016005
435800.0000000    0.1937836
435840.0000000    0.1906306
435880.0000000    0.1934607
435920.0000000    0.1970152
435960.0000000    0.1734430
436000.0000000    0.1840974
436040.0000000    0.1753102
436080.0000000    0.1850160
436120.0000000    0.1866452
436160.0000000    0.1910067
436200.0000000    0.1783731
436240.0000000    0.1840374
436280.0000000    0.1740132
436320.0000000    0.2020908
436360.0000000    0.1891395
436400.0000000    0.1950908
436440.0000000    0.1845963
436480.0000000    0.1857478
436520.0000000    0.2077344
436560.0000000    0.1759306
436600.0000000    0.1859263
436640.0000000    0.1824261
436680.0000000    0.1855636
436720.0000000    0.2042511
436760.0000000    0.1978698
436800.0000000    0.1963664
436840.0000000    0.1877814
436880.0000000    0.1758930
436920.0000000    0.1811648
436960.0000000    0.1903018
437000.0000000    0.1698955
437040.0000000    0.1789965
437080.0000000    0.1878702
437120.0000000    0.1751547
437160.0000000    0.1796911
437200.0000000    0.1698971
437240.0000000    0.1932305
437280.0000000    0.1875276
437320.0000000    0.1993545
437360.0000000    0.2112336
437400.0000000    0.1989629
437440.0000000    0.2109690
437480.0000000    0.2212966
437520.0000000    0.2016129
437560.0000000    0.1948840
437600.0000000    0.2122797
437640.0000000    0.2017272
437680.0000000    0.2179672
437720.0000000    0.2053910
437760.0000000    0.2190378
437800.0000000    0.1982515
437840.0000000    0.2157485
437880.0000000    0.1968056
437920.0000000    0.2005235
437960.0000000    0.2219931
438000.0000000    0.2046701
438040.0000000    0.2011705
438080.0000000    0.2135124
438120.0000000    0.1996872
438160.0000000    0.2176106
438200.0000000    0.2073060
438240.0000000    0.2126229
438280.0000000    0.1995286
438320.0000000    0.2024641
438360.0000000    0.2229995
438400.0000000    0.2189738
438440.0000000    0.2090916
438480.0000000    0.2123832
438520.0000000    0.2055609
438560.0000000    0.2211534
438600.0000000    0.2209112
438640.0000000    0.2085696
438680.0000000    0.2044907
438720.0000000    0.2064328
438760.0000000    0.2156022
438800.0000000    0.2123787
438840.0000000    0.2268764
438880.0000000    0.2243672
438920.0000000    0.2109586
438960.0000000    0.2153296
439000.0000000    0.2153989
439040.0000000    0.2136791
439080.0000000    0.2128213
439120.0000000    0.1996226
439160.0000000    0.1937208
439200.0000000    0.1932631
439240.0000000    0.1958988
439280.0000000    0.2022130
439320.0000000    0.1933240
439360.0000000    0.1981411
439400.0000000    0.2038504
439440.0000000    0.2071721
439480.0000000    0.2162537
439520.0000000    0.2139466
439560.0000000    0.2119117
439600.0000000    0.2044449
439640.0000000    0.2122460
439680.0000000    0.1957460
439720.0000000    0.1969106
439760.0000000    0.1976502
439800.0000000    0.2007950
439840.0000000    0.2013003
439880.0000000    0.1990815
439920.0000000    0.1915738
439960.0000000    0.2009709
440000.0000000    0.1874281
440040.0000000    0.1968947
440080.0000000    0.2170757
440120.0000000    0.2058676
440160.0000000    0.2194692
440200.0000000    0.2136053
440240.0000000    0.2299895
440280.0000000    0.2121866
440320.0000000    0.2137925
440360.0000000    0.2057913
440400.0000000    0.2079258
440440.0000000    0.2113626
440480.0000000    0.2027390
440520.0000000    0.2030887
440560.0000000    0.2133617
440600.0000000    0.2094058
440640.0000000    0.2118819
440680.0000000    0.2090280
440720.0000000    0.2009165
440760.0000000    0.1979005
440800.0000000    0.2070906
440840.0000000    0.2138305
440880.0000000    0.1943953
440920.0000000    0.1903156
440960.0000000    0.1803916
441000.0000000    0.1811426
441040.0000000    0.1702504
441080.0000000    0.1767351
441120.0000000    0.1702251
441160.0000000    0.2015309
441200.0000000    0.1997278
441240.0000000    0.2075783
441280.0000000    0.2026066
441320.0000000    0.2061255
441360.0000000    0.1967321
441400.0000000    0.2002553
441440.0000000    0.1963996
441480.0000000    0.2093195
441520.0000000    0.1969585
441560.0000000    0.1943861
441600.0000000    0.1892050
441640.0000000    0.2029845
441680.0000000    0.1906497
441720.0000000    0.2039539
441760.0000000    0.1963215
441800.0000000    0.1938881
441840.0000000    0.1983325
441880.0000000    0.1991331
441920.0000000    0.1972385
441960.0000000    0.1795919
442000.0000000    0.1926197
442040.0000000    0.1931137
442080.0000000    0.1930634
442120.0000000    0.1789743
442160.0000000    0.1934287
442200.0000000    0.2032533
442240.0000000    0.2029019
442280.0000000    0.1933273
442320.0000000    0.1993770
442360.0000000    0.1952096
442400.0000000    0.2003889
442440.0000000    0.1950014
442480.0000000    0.1937407
442520.0000000    0.1927107
442560.0000000    0.1926813
442600.0000000    0.1902055
442640.0000000    0.1910938
442680.0000000    0.2023716
442720.0000000    0.1849144
442760.0000000    0.1766974
442800.0000000    0.1949155
442840.0000000    0.1849520
442880.0000000    0.1881049
442920.0000000    0.1822344
442960.0000000    0.1860305
443000.0000000    0.1943826
443040.0000000    0.1956946
443080.0000000    0.1901072
443120.0000000    0.1925442
443160.0000000    0.2006947
443200.0000000    0.2130916
443240.0000000    0.1842287
443280.0000000    0.1995032
443320.0000000    0.1950802
443360.0000000    0.1992343
443400.0000000    0.2087396
443440.0000000    0.2093481
443480.0000000    0.1993207
443520.0000000    0.2015680
443560.0000000    0.1916354
443600.0000000    0.2001614
443640.0000000    0.1873420
443680.0000000    0.2028384
443720.0000000    0.1967584
443760.0000000    0.1942260
443800.0000000    0.1768686
443840.0000000    0.2067193
443880.0000000    0.1974991
443920.0000000    0.2051942
443960.0000000    0.2028378
444000.0000000    0.1938680
444040.0000000    0.1781171
444080.0000000    0.2040437
444120.0000000    0.1813640
444160.0000000    0.1908355
444200.0000000    0.1856653
444240.0000000    0.1886695
444280.0000000    0.1919467
444320.0000000    0.2029191
444360.0000000    0.1982466
444400.0000000    0.1998806
444440.0000000    0.1887796
444480.0000000    0.1981271
444520.0000000    0.1885052
444560.0000000    0.1911627
444600.0000000    0.1964350
444640.0000000    0.1950124
444680.0000000    0.1906354
444720.0000000    0.1834543
444760.0000000    0.1793822
444800.0000000    0.1783423
444840.0000000    0.1789015
444880.0000000    0.1868506
444920.0000000    0.1743955
444960.0000000    0.1807389
445000.0000000    0.1841295
445040.0000000    0.1888689
445080.0000000    0.1872969
445120.0000000    0.1775590
445160.0000000    0.1762044
445200.0000000    0.1866726
445240.0000000    0.1807611
445280.0000000    0.1730206
445320.0000000    0.1778374
445360.0000000    0.1918254
445400.0000000    0.1971985
445440.0000000    0.1892074
445480.0000000    0.1853707
445520.0000000    0.1781070
445560.0000000    0.1820738
445600.0000000    0.1805294
445640.0000000    0.1775642
445680.0000000    0.1704821
445720.0000000    0.1751035
445760.0000000    0.1871088
445800.0000000    0.1795455
445840.0000000    0.1750657
445880.0000000    0.1777405
445920.0000000    0.1783365
445960.0000000    0.1770026
446000.0000000    0.1736775
446040.0000000    0.1929499
446080.0000000    0.2011640
446120.0000000    0.1853935
446160.0000000    0.1962802
446200.0000000    0.1843244
446240.0000000    0.1778881
446280.0000000    0.1670278
446320.0000000    0.1796727
446360.0000000    0.1810820
446400.0000000    0.1752734
446440.0000000    0.1695867
446480.0000000    0.1629626
446520.0000000    0.1711175
446560.0000000    0.1787283
446600.0000000    0.1721510
446640.0000000    0.1717105
446680.0000000    0.1661404
446720.0000000    0.1702060
446760.0000000    0.1751903
446800.0000000    0.1822519
446840.0000000    0.1801534
446880.0000000    0.1819685
446920.0000000    0.1823409
446960.0000000    0.1726219
447000.0000000    0.1855167
447040.0000000    0.1739085
447080.0000000    0.1829575
447120.0000000    0.1812907
447160.0000000    0.1794588
447200.0000000    0.1721417
447240.0000000    0.1718461
447280.0000000    0.1817579
447320.0000000    0.1693678
447360.0000000    0.1688265
447400.0000000    0.1708681
447440.0000000    0.1765599
447480.0000000    0.1878530
447520.0000000    0.1814321
447560.0000000    0.1812364
447600.0000000    0.1907303
447640.0000000    0.1919595
447680.0000000    0.1941874
447720.0000000    0.1787701
447760.0000000    0.1813430
447800.0000000    0.1875211
447840.0000000    0.1969588
447880.0000000    0.1991732
447920.0000000    0.1921738
447960.0000000    0.1828739
448000.0000000    0.1970808
448040.0000000    0.1841603
448080.0000000    0.1845274
448120.0000000    0.1802357
448160.0000000    0.1716730
448200.0000000    0.1859558
448240.0000000    0.1910903
448280.0000000    0.1690868
448320.0000000    0.1843007
448360.0000000    0.1836385
448400.0000000    0.1863153
448440.0000000    0.1778415
448480.0000000    0.1783915
448520.0000000    0.1753329
448560.0000000    0.1819599
448600.0000000    0.1948707
448640.0000000    0.1947972
448680.0000000    0.1926119
448720.0000000    0.1936679
448760.0000000    0.1913170
448800.0000000    0.1940415
448840.0000000    0.1882461
448880.0000000    0.1813303
448920.0000000    0.1983199
448960.0000000    0.1898865
449000.0000000    0.1873921
449040.0000000    0.1817140
449080.0000000    0.1876260
449120.0000000    0.1914167
449160.0000000    0.1874778
449200.0000000    0.1976743
449240.0000000    0.1986562
449280.0000000    0.1915578
449320.0000000    0.2000264
449360.0000000    0.1923236
449400.0000000    0.1918734
449440.0000000    0.1926598
449480.0000000    0.2107064
449520.0000000    0.1935262
449560.0000000    0.1935752
449600.0000000    0.1856337
449640.0000000    0.2076218
449680.0000000    0.1846235
449720.0000000    0.1779231
449760.0000000    0.1952058
449800.0000000    0.1994469
449840.0000000    0.1839784
449880.0000000    0.2013897
449920.0000000    0.2028347
449960.0000000    0.1964693
450000.0000000    0.1904457
450040.0000000    0.1862723
450080.0000000    0.1856757
450120.0000000    0.2016759
450160.0000000    0.2023939
450200.0000000    0.1945364
450240.0000000    0.1983141
450280.0000000    0.1830873
450320.0000000    0.1654319
450360.0000000    0.1864058
450400.0000000    0.1831049
450440.0000000    0.1845569
450480.0000000    0.1823710
450520.0000000    0.1850857
450560.0000000    0.1776653
450600.0000000    0.1927251
450640.0000000    0.2013628
450680.0000000    0.2015596
450720.0000000    0.2080974
450760.0000000    0.2056318
450800.0000000    0.2005134
450840.0000000    0.2036145
450880.0000000    0.2097391
450920.0000000    0.2069231
450960.0000000    0.1927473
451000.0000000    0.1884162
451040.0000000    0.1821969
451080.0000000    0.2128210
451120.0000000    0.1955029
451160.0000000    0.1732155
451200.0000000    0.2069090
451240.0000000    0.1912746
451280.0000000    0.1961117
451320.0000000    0.2005267
451360.0000000    0.1935071
451400.0000000    0.2068598
451440.0000000    0.1874678
451480.0000000    0.1902603
451520.0000000    0.2005280
451560.0000000    0.1844163
451600.0000000    0.1857428
451640.0000000    0.1962138
451680.0000000    0.1884646
451720.0000000    0.1820806
451760.0000000    0.1894556
451800.0000000    0.1934933
451840.0000000    0.1828432
451880.0000000    0.1749635
451920.0000000    0.1950441
451960.0000000    0.1992195
452000.0000000    0.1898488
452040.0000000    0.1997925
452080.0000000    0.1894629
452120.0000000    0.1841838
452160.0000000    0.1876292
452200.0000000    0.1906841
452240.0000000    0.1778776
452280.0000000    0.1954885
452320.0000000    0.1796779
452360.0000000    0.1866526
452400.0000000    0.1903835
452440.0000000    0.2003177
452480.0000000    0.1852602
452520.0000000    0.2012371
452560.0000000    0.1983488
452600.0000000    0.1811744
452640.0000000    0.1865483
452680.0000000    0.2032990
452720.0000000    0.2042216
452760.0000000    0.1967921
452800.0000000    0.1856970
452840.0000000    0.1747082
452880.0000000    0.1988494
452920.0000000    0.1877151
452960.0000000    0.1927560
453000.0000000    0.1918457
453040.0000000    0.1920200
453080.0000000    0.1978591
453120.0000000    0.2016921
453160.0000000    0.1726678
453200.0000000    0.1810999
453240.0000000    0.1905761
453280.0000000    0.1765758
453320.0000000    0.1823526
453360.0000000    0.1759733
453400.0000000    0.1895081
453440.0000000    0.1902423
453480.0000000    0.2011851
453520.0000000    0.1947711
453560.0000000    0.1874565
453600.0000000    0.2075732
453640.0000000    0.1894996
453680.0000000    0.2182733
453720.0000000    0.1849804
453760.0000000    0.1976601
453800.0000000    0.2000736
453840.0000000    0.1961975
453880.0000000    0.1923547
453920.0000000    0.1993351
453960.0000000    0.1971912
454000.0000000    0.1796527
454040.0000000    0.1940051
454080.0000000    0.2098291
454120.0000000    0.1989406
454160.0000000    0.2080383
454200.0000000    0.1995708
454240.0000000    0.2068165
454280.0000000    0.1954818
454320.0000000    0.2127925
454360.0000000    0.2168271
454400.0000000    0.1956044
454440.0000000    0.2133148
454480.0000000    0.1986958
454520.0000000    0.2126930
454560.0000000    0.2068666
454600.0000000    0.2174178
454640.0000000    0.1996353
454680.0000000    0.1830012
454720.0000000    0.2197128
454760.0000000    0.2052135
454800.0000000    0.2007910
454840.0000000    0.1955895
454880.0000000    0.2053317
454920.0000000    0.2151712
454960.0000000    0.2056188
455000.0000000    0.1869805
455040.0000000    0.2032284
455080.0000000    0.1998280
455120.0000000    0.2020116
455160.0000000    0.1998269
455200.0000000    0.1891471
455240.0000000    0.2018050
455280.0000000    0.2066613
455320.0000000    0.1888259
455360.0000000    0.1999123
455400.0000000    0.2125578
455440.0000000    0.1910370
455480.0000000    0.1997200
455520.0000000    0.2058533
455560.0000000    0.1944122
455600.0000000    0.2030416
455640.0000000    0.2208675
455680.0000000    0.1951862
455720.0000000    0.1946115
455760.0000000    0.1793361
455800.0000000    0.2056588
455840.0000000    0.1846755
455880.0000000    0.1976667
455920.0000000    0.1979158
455960.0000000    0.2105417
456000.0000000    0.2022604
456040.0000000    0.1868319
456080.0000000    0.1794822
456120.0000000    0.1915013
456160.0000000    0.2001933
456200.0000000    0.1885737
456240.0000000    0.1852926
456280.0000000    0.1845359
456320.0000000    0.1853653
456360.0000000    0.2023718
456400.0000000    0.2102079
456440.0000000    0.2152577
456480.0000000    0.1961221
456520.0000000    0.2092812
456560.0000000    0.2216360
456600.0000000    0.1893799
456640.0000000    0.2031071
456680.0000000    0.1804468
456720.0000000    0.1961239
456760.0000000    0.1911274
456800.0000000    0.2001712
456840.0000000    0.2007821
456880.0000000    0.1966679
456920.0000000    0.2150019
456960.0000000    0.1932953
457000.0000000    0.2143862
457040.0000000    0.2082649
457080.0000000    0.2137824
457120.0000000    0.1914595
457160.0000000    0.2124629
457200.0000000    0.2239791
457240.0000000    0.2055515
457280.0000000    0.1844824
457320.0000000    0.1868145
457360.0000000    0.2046757
457400.0000000    0.1795941
457440.0000000    0.1911890
457480.0000000    0.1978444
457520.0000000    0.2013720
457560.0000000    0.2164296
457600.0000000    0.2183996
457640.0000000    0.2135526
457680.0000000    0.2186726
457720.0000000    0.2038278
457760.0000000    0.2004212
457800.0000000    0.2127414
457840.0000000    0.1935444
457880.0000000    0.2099838
457920.0000000    0.2188509
457960.0000000    0.2189241
458000.0000000    0.2018801
458040.0000000    0.2118414
458080.0000000    0.2196932
458120.0000000    0.2127994
458160.0000000    0.2201088
458200.0000000    0.2267961
458240.0000000    0.2090839
458280.0000000    0.2104165
458320.0000000    0.2030912
458360.0000000    0.1893532
458400.0000000    0.1815199
458440.0000000    0.1863022
458480.0000000    0.1730689
458520.0000000    0.1913825
458560.0000000    0.1680735
458600.0000000    0.1643170
458640.0000000    0.1841907
458680.0000000    0.1956479
458720.0000000    0.1834503
458760.0000000    0.1763701
458800.0000000    0.1863331
458840.0000000    0.1871944
458880.0000000    0.1961126
458920.0000000    0.1932190
458960.0000000    0.1997287
459000.0000000    0.1940030
459040.0000000    0.1966054
459080.0000000    0.1927236
459120.0000000    0.1849220
459160.0000000    0.1853336
459200.0000000    0.1936191
459240.0000000    0.1960248
459280.0000000    0.1803351
459320.0000000    0.1994592
459360.0000000    0.2031159
459400.0000000    0.2039354
459440.0000000    0.1835959
459480.0000000    0.1939891
459520.0000000    0.1753720
459560.0000000    0.1911103
459600.0000000    0.2062233
459640.0000000    0.1974465
459680.0000000    0.2131015
459720.0000000    0.2067902
459760.0000000    0.1939824
459800.0000000    0.1924717
459840.0000000    0.2063129
459880.0000000    0.1969286
459920.0000000    0.2013779
459960.0000000    0.2102693
460000.0000000    0.2068605
460040.0000000    0.2119924
460080.0000000    0.2017824
460120.0000000    0.2077023
460160.0000000    0.2133028
460200.0000000    0.2132621
460240.0000000    0.2003150
460280.0000000    0.1833857
460320.0000000    0.1788779
460360.0000000    0.1669384
460400.0000000    0.1899651
460440.0000000    0.1758438
460480.0000000    0.1779436
460520.0000000    0.1849803
460560.0000000    0.2047261
460600.0000000    0.1919978
460640.0000000    0.1971189
460680.0000000    0.1984760
460720.0000000    0.2156522
460760.0000000    0.2055331
460800.0000000    0.2190342
460840.0000000    0.2142501
460880.0000000    0.1922361
460920.0000000    0.1858836
460960.0000000    0.1956249
461000.0000000    0.1985865
461040.0000000    0.1949459
461080.0000000    0.2068058
461120.0000000    0.2005853
461160.0000000    0.2151261
461200.0000000    0.2231335
461240.0000000    0.2291591
461280.0000000    0.2179910
461320.0000000    0.2265575
461360.0000000    0.2016151
461400.0000000    0.2253936
461440.0000000    0.2191089
461480.0000000    0.2151937
461520.0000000    0.2138257
461560.0000000    0.2166942
461600.0000000    0.2263032
461640.0000000    0.2146171
461680.0000000    0.2380157
461720.0000000    0.2205831
461760.0000000    0.2115093
461800.0000000    0.2061837
461840.0000000    0.1965095
461880.0000000    0.2026541
461920.0000000    0.2069954
461960.0000000    0.2173170
462000.0000000    0.2182070
462040.0000000    0.2252396
462080.0000000    0.2134477
462120.0000000    0.2167406
462160.0000000    0.2017529
462200.0000000    0.1975548
462240.0000000    0.1910220
462280.0000000    0.1958153
462320.0000000    0.2009618
462360.0000000    0.1890946
462400.0000000    0.1833298
462440.0000000    0.2015779
462480.0000000    0.1748335
462520.0000000    0.1860199
462560.0000000    0.1838884
462600.0000000    0.1988656
462640.0000000    0.1988887
462680.0000000    0.1859770
462720.0000000    0.1805400
462760.0000000    0.1852945
462800.0000000    0.2159515
462840.0000000    0.2163234
462880.0000000    0.2055963
462920.0000000    0.2030780
462960.0000000    0.2114827
463000.0000000    0.2068496
463040.0000000    0.2097125
463080.0000000    0.2130455
463120.0000000    0.2074431
463160.0000000    0.1990698
463200.0000000    0.2098928
463240.0000000    0.2064897
463280.0000000    0.2087955
463320.0000000    0.2066647
463360.0000000    0.1989489
463400.0000000    0.1953956
463440.0000000    0.2180550
463480.0000000    0.2181964
463520.0000000    0.2153372
463560.0000000    0.2027958
463600.0000000    0.2231510
463640.0000000    0.2084765
463680.0000000    0.2186446
463720.0000000    0.2085871
463760.0000000    0.2204388
463800.0000000    0.2259483
463840.0000000    0.2120469
463880.0000000    0.2072515
463920.0000000    0.1961384
463960.0000000    0.2087910
464000.0000000    0.1939423
464040.0000000    0.2116402
464080.0000000    0.2179671
464120.0000000    0.2108244
464160.0000000    0.2079657
464200.0000000    0.2089930
464240.0000000    0.2100630
464280.0000000    0.2066000
464320.0000000    0.2022747
464360.0000000    0.2004601
464400.0000000    0.2096381
464440.0000000    0.1999785
464480.0000000    0.2057117
464520.0000000    0.2123237
464560.0000000    0.2047521
464600.0000000    0.2175260
464640.0000000    0.2064531
464680.0000000    0.2278976
464720.0000000    0.2159378
464760.0000000    0.2102311
464800.0000000    0.2191816
464840.0000000    0.2042055
464880.0000000    0.2094428
464920.0000000    0.2139278
464960.0000000    0.2181263
465000.0000000    0.2087706
465040.0000000    0.2084297
465080.0000000    0.1996017
465120.0000000    0.2225919
465160.0000000    0.2143392
465200.0000000    0.2204243
465240.0000000    0.2175836
465280.0000000    0.2026676
465320.0000000    0.2036143
465360.0000000    0.2072770
465400.0000000    0.2201813
465440.0000000    0.1993400
465480.0000000    0.2053143
465520.0000000    0.2078577
465560.0000000    0.2144443
465600.0000000    0.2122486
465640.0000000    0.2077772
465680.0000000    0.2153219
465720.0000000    0.2376242
465760.0000000    0.2232523
465800.0000000    0.2184135
465840.0000000    0.2181397
465880.0000000    0.2112482
465920.0000000    0.2117724
465960.0000000    0.2279110
466000.0000000    0.2208701
466040.0000000    0.2114405
466080.0000000    0.2140504
466120.0000000    0.2124001
466160.0000000    0.2122518
466200.0000000    0.2188179
466240.0000000    0.2269124
466280.0000000    0.2216016
466320.0000000    0.2212184
466360.0000000    0.2172099
466400.0000000    0.2141451
466440.0000000    0.2158024
466480.0000000    0.2378821
466520.0000000    0.2198324
466560.0000000    0.2274576
466600.0000000    0.2233546
466640.0000000    0.2122667
466680.0000000    0.2183093
466720.0000000    0.2239111
466760.0000000    0.2183609
466800.0000000    0.2169065
466840.0000000    0.2194612
466880.0000000    0.2229953
466920.0000000    0.2300100
466960.0000000    0.2377618
467000.0000000    0.2270820
467040.0000000    0.2150408
467080.0000000    0.2117325
467120.0000000    0.2151179
467160.0000000    0.2141393
467200.0000000    0.2228770
467240.0000000    0.2131221
467280.0000000    0.2088861
467320.0000000    0.2127661
467360.0000000    0.2138340
467400.0000000    0.2250436
467440.0000000    0.2250016
467480.0000000    0.2255140
467520.0000000    0.2246295
467560.0000000    0.2256016
467600.0000000    0.2172725
467640.0000000    0.2260176
467680.0000000    0.2222770
467720.0000000    0.2243593
467760.0000000    0.2264127
467800.0000000    0.2176804
467840.0000000    0.2158692
467880.0000000    0.2189663
467920.0000000    0.2136880
467960.0000000    0.2140864
468000.0000000    0.2096875
468040.0000000    0.2046634
468080.0000000    0.2037902
468120.0000000    0.2085802
468160.0000000    0.2182066
468200.0000000    0.2084380
468240.0000000    0.2203611
468280.0000000    0.2223675
468320.0000000    0.2143455
468360.0000000    0.2064387
468400.0000000    0.2161287
468440.0000000    0.2100772
468480.0000000    0.2139935
468520.0000000    0.2277592
468560.0000000    0.2135801
468600.0000000    0.2158261
468640.0000000    0.2282654
468680.0000000    0.2276808
468720.0000000    0.2185984
468760.0000000    0.2307200
468800.0000000    0.2256898
468840.0000000    0.2035900
468880.0000000    0.2055151
468920.0000000    0.2089397
468960.0000000    0.2150588
469000.0000000    0.2176426
469040.0000000    0.2250321
469080.0000000    0.2160247
469120.0000000    0.2197430
469160.0000000    0.2214845
469200.0000000    0.2169001
469240.0000000    0.2214596
469280.0000000    0.2130619
469320.0000000    0.2236068
469360.0000000    0.2358201
469400.0000000    0.2214772
469440.0000000    0.2400776
469480.0000000    0.2160630
469520.0000000    0.2306800
469560.0000000    0.2247985
469600.0000000    0.2308818
469640.0000000    0.2117512
469680.0000000    0.2076961
469720.0000000    0.2023342
469760.0000000    0.2237341
469800.0000000    0.2185662
469840.0000000    0.2243926
469880.0000000    0.2295044
469920.0000000    0.2173446
469960.0000000    0.2299542
470000.0000000    0.2279687
470040.0000000    0.2214054
470080.0000000    0.2224123
470120.0000000    0.2179316
470160.0000000    0.2263945
470200.0000000    0.2240735
470240.0000000    0.2259629
470280.0000000    0.2095729
470320.0000000    0.2229100
470360.0000000    0.2232349
470400.0000000    0.2080911
470440.0000000    0.2233802
470480.0000000    0.2198398
470520.0000000    0.2144816
470560.0000000    0.2128988
470600.0000000    0.2312047
470640.0000000    0.2187694
470680.0000000    0.2195589
470720.0000000    0.2113532
470760.0000000    0.2119547
470800.0000000    0.2246232
470840.0000000    0.2116000
470880.0000000    0.2175999
470920.0000000    0.2211621
470960.0000000    0.2179764
471000.0000000    0.2148154
471040.0000000    0.2166781
471080.0000000    0.2180416
471120.0000000    0.2156060
471160.0000000    0.2112734
471200.0000000    0.2127209
471240.0000000    0.2216430
471280.0000000    0.2150018
471320.0000000    0.2203719
471360.0000000    0.2132016
471400.0000000    0.2158634
471440.0000000    0.2166726
471480.0000000    0.2114610
471520.0000000    0.2214767
471560.0000000    0.2206514
471600.0000000    0.2125787
471640.0000000    0.2081386
471680.0000000    0.2200350
471720.0000000    0.2076613
471760.0000000    0.2184741
471800.0000000    0.2250106
471840.0000000    0.2153800
471880.0000000    0.2209249
471920.0000000    0.2262071
471960.0000000    0.2297121
472000.0000000    0.2274091
472040.0000000    0.2166803
472080.0000000    0.2304571
472120.0000000    0.2235877
472160.0000000    0.2100835
472200.0000000    0.2123081
472240.0000000    0.2126476
472280.0000000    0.2089858
472320.0000000    0.2147078
472360.0000000    0.2171767
472400.0000000    0.2193334
472440.0000000    0.2253039
472480.0000000    0.2156608
472520.0000000    0.2128092
472560.0000000    0.2204380
472600.0000000    0.2209298
472640.0000000    0.2248034
472680.0000000    0.2199916
472720.0000000    0.2229303
472760.0000000    0.2201251
472800.0000000    0.2328516
472840.0000000    0.2132349
472880.0000000    0.2172396
472920.0000000    0.2201536
472960.0000000    0.2374212
473000.0000000    0.2312479
473040.0000000    0.2291486
473080.0000000    0.2221576
473120.0000000    0.2130048
473160.0000000    0.2127352
473200.0000000    0.2348166
473240.0000000    0.2287225
473280.0000000    0.2241963
473320.0000000    0.2128567
473360.0000000    0.2282442
473400.0000000    0.2224509
473440.0000000    0.2184426
473480.0000000    0.2203309
473520.0000000    0.2364492
473560.0000000    0.2150625
473600.0000000    0.2139933
473640.0000000    0.2158129
473680.0000000    0.2180015
473720.0000000    0.2191605
473760.0000000    0.2285837
473800.0000000    0.2246891
473840.0000000    0.2179953
473880.0000000    0.2244100
473920.0000000    0.2301031
473960.0000000    0.2393131
474000.0000000    0.2260060
474040.0000000    0.2353232
474080.0000000    0.2266217
474120.0000000    0.2204965
474160.0000000    0.2244960
474200.0000000    0.2193283
474240.0000000    0.2161850
474280.0000000    0.2331640
474320.0000000    0.2297389
474360.0000000    0.2227829
474400.0000000    0.2344102
474440.0000000    0.2190203
474480.0000000    0.2184988
474520.0000000    0.2314629
474560.0000000    0.2315043
474600.0000000    0.2130999
474640.0000000    0.2228307
474680.0000000    0.2292011
474720.0000000    0.2263079
474760.0000000    0.2306843
474800.0000000    0.2166159
474840.0000000    0.2207105
474880.0000000    0.2306533
474920.0000000    0.2181271
474960.0000000    0.2241896
475000.0000000    0.2109154
475040.0000000    0.2306291
475080.0000000    0.2197565
475120.0000000    0.2237756
475160.0000000    0.2268698
475200.0000000    0.2188811
475240.0000000    0.2223919
475280.0000000    0.2191838
475320.0000000    0.2314239
475360.0000000    0.2163218
475400.0000000    0.2297881
475440.0000000    0.2338069
475480.0000000    0.2228099
475520.0000000    0.2294511
475560.0000000    0.2264408
475600.0000000    0.2250888
475640.0000000    0.2346618
475680.0000000    0.2082194
475720.0000000    0.2152235
475760.0000000    0.2252855
475800.0000000    0.2320519
475840.0000000    0.2303646
475880.0000000    0.2237180
475920.0000000    0.2262025
475960.0000000    0.2161755
476000.0000000    0.2197432
476040.0000000    0.2290948
476080.0000000    0.2194286
476120.0000000    0.2276426
476160.0000000    0.2154352
476200.0000000    0.2200446
476240.0000000    0.2245640
476280.0000000    0.2217711
476320.0000000    0.2187040
476360.0000000    0.2208666
476400.0000000    0.2180757
476440.0000000    0.2196021
476480.0000000    0.2289619
476520.0000000    0.2218941
476560.0000000    0.2249252
476600.0000000    0.2157506
476640.0000000    0.2295491
476680.0000000    0.2294620
476720.0000000    0.2170175
476760.0000000    0.2220021
476800.0000000    0.2187272
476840.0000000    0.2351853
476880.0000000    0.2272641
476920.0000000    0.2272161
476960.0000000    0.2212066
477000.0000000    0.2111107
477040.0000000    0.2209829
477080.0000000    0.2338061
477120.0000000    0.2299498
477160.0000000    0.2220803
477200.0000000    0.2301094
477240.0000000    0.2221544
477280.0000000    0.2153574
477320.0000000    0.2170290
477360.0000000    0.2166601
477400.0000000    0.2220123
477440.0000000    0.2149682
477480.0000000    0.2228240
477520.0000000    0.2250853
477560.0000000    0.2151288
477600.0000000    0.2144710
477640.0000000    0.2178596
477680.0000000    0.2224114
477720.0000000    0.2125569
477760.0000000    0.2224824
477800.0000000    0.2258553
477840.0000000    0.2252093
477880.0000000    0.2265921
477920.0000000    0.2316208
477960.0000000    0.2226468
478000.0000000    0.2119976
478040.0000000    0.2208871
478080.0000000    0.2212068
478120.0000000    0.2187259
478160.0000000    0.2188008
478200.0000000    0.2226716
478240.0000000    0.2257659
478280.0000000    0.2160397
478320.0000000    0.2199671
478360.0000000    0.2239663
478400.0000000    0.2190971
478440.0000000    0.2308389
478480.0000000    0.2348846
478520.0000000    0.2117357
478560.0000000    0.2102920
478600.0000000    0.2126042
478640.0000000    0.2318153
478680.0000000    0.2196887
478720.0000000    0.2213527
478760.0000000    0.2237672
478800.0000000    0.2219967
478840.0000000    0.2249869
478880.0000000    0.2201975
478920.0000000    0.2208347
478960.0000000    0.2211472
479000.0000000    0.2140041
479040.0000000    0.2060411
479080.0000000    0.2150320
479120.0000000    0.2050662
479160.0000000    0.2137183
479200.0000000    0.2151664
479240.0000000    0.2207007
479280.0000000    0.2269765
479320.0000000    0.2239176
479360.0000000    0.2100325
479400.0000000    0.2109632
479440.0000000    0.2176129
479480.0000000    0.2150222
479520.0000000    0.2167226
479560.0000000    0.2169717
479600.0000000    0.2229248
479640.0000000    0.2206608
479680.0000000    0.2104026
479720.0000000    0.2066613
479760.0000000    0.2087719
479800.0000000    0.2146897
479840.0000000    0.2130462
479880.0000000    0.2184252
479920.0000000    0.2135310
479960.0000000    0.2123008
480000.0000000    0.2112664
480040.0000000    0.2044982
480080.0000000    0.2112321
480120.0000000    0.2138018
480160.0000000    0.2071497
480200.0000000    0.2088452
480240.0000000    0.2079146
480280.0000000    0.2125190
480320.0000000    0.2329765
480360.0000000    0.2235515
480400.0000000    0.2154635
480440.0000000    0.2229547
480480.0000000    0.2135046
480520.0000000    0.2146658
480560.0000000    0.2089529
480600.0000000    0.2152352
480640.0000000    0.2309338
480680.0000000    0.2073682
480720.0000000    0.2086261
480760.0000000    0.2178264
480800.0000000    0.2079682
480840.0000000    0.2195782
480880.0000000    0.2057187
480920.0000000    0.2208471
480960.0000000    0.2041837
481000.0000000    0.2112686
481040.0000000    0.2292541
481080.0000000    0.2273262
481120.0000000    0.2010428
481160.0000000    0.2280396
481200.0000000    0.2122190
481240.0000000    0.2128904
481280.0000000    0.2023917
481320.0000000    0.2180691
481360.0000000    0.2082829
481400.0000000    0.2142260
481440.0000000    0.2112174
481480.0000000    0.2002861
481520.0000000    0.2339531
481560.0000000    0.2171334
481600.0000000    0.2168873
481640.0000000    0.2225429
481680.0000000    0.2056357
481720.0000000    0.2045227
481760.0000000    0.2036750
481800.0000000    0.2289018
481840.0000000    0.2204333
481880.0000000    0.2181382
481920.0000000    0.2146337
481960.0000000    0.2020146
482000.0000000    0.2008082
482040.0000000    0.2127103
482080.0000000    0.2054623
482120.0000000    0.2133122
482160.0000000    0.2136428
482200.0000000    0.2016603
482240.0000000    0.2158064
482280.0000000    0.2133735
482320.0000000    0.2166673
482360.0000000    0.2191024
482400.0000000    0.2033142
482440.0000000    0.2037886
482480.0000000    0.2040078
482520.0000000    0.2068407
482560.0000000    0.1935823
482600.0000000    0.2128078
482640.0000000    0.2084325
482680.0000000    0.2172022
482720.0000000    0.2053279
482760.0000000    0.2148546
482800.0000000    0.2045073
482840.0000000    0.2066740
482880.0000000    0.2278112
482920.0000000    0.2195231
482960.0000000    0.2216951
483000.0000000    0.2305309
483040.0000000    0.2162495
483080.0000000    0.2188584
483120.0000000    0.2069274
483160.0000000    0.2176145
483200.0000000    0.2084946
483240.0000000    0.2048555
483280.0000000    0.2164491
483320.0000000    0.2069110
483360.0000000    0.2062217
483400.0000000    0.2267908
483440.0000000    0.2163240
483480.0000000    0.2212327
483520.0000000    0.2241525
483560.0000000    0.2047422
483600.0000000    0.2237920
483640.0000000    0.2163518
483680.0000000    0.2114103
483720.0000000    0.2157596
483760.0000000    0.2242832
483800.0000000    0.2165729
483840.0000000    0.2086822
483880.0000000    0.2168652
483920.0000000    0.2211484
483960.0000000    0.2088314
484000.0000000    0.2150699
484040.0000000    0.2049771
484080.0000000    0.2197273
484120.0000000    0.2099127
484160.0000000    0.2091795
484200.0000000    0.2308855
484240.0000000    0.2281605
484280.0000000    0.2242661
484320.0000000    0.2270027
484360.0000000    0.2215234
484400.0000000    0.2362322
484440.0000000    0.2199459
484480.0000000    0.2130998
484520.0000000    0.2215917
484560.0000000    0.2216636
484600.0000000    0.2173673
484640.0000000    0.2121046
484680.0000000    0.2093826
484720.0000000    0.2194557
484760.0000000    0.2134264
484800.0000000    0.2092303
484840.0000000    0.2045159
484880.0000000    0.2057912
484920.0000000    0.2075958
484960.0000000    0.2141355
485000.0000000    0.2147592
485040.0000000    0.2152207
485080.0000000    0.2037500
485120.0000000    0.2128540
485160.0000000    0.2053195
485200.0000000    0.1998579
485240.0000000    0.1958860
485280.0000000    0.2140236
485320.0000000    0.2163919
485360.0000000    0.2132678
485400.0000000    0.2062961
485440.0000000    0.2059685
485480.0000000    0.2053286
485520.0000000    0.2123052
485560.0000000    0.2176990
485600.0000000    0.2137337
485640.0000000    0.2009397
485680.0000000    0.2052138
485720.0000000    0.2115218
485760.0000000    0.2064202
485800.0000000    0.2088224
485840.0000000    0.2134354
485880.0000000    0.2177465
485920.0000000    0.2091948
485960.0000000    0.2111043
486000.0000000    0.2144132
486040.0000000    0.2135276
486080.0000000    0.2144702
486120.0000000    0.2105752
486160.0000000    0.2172650
486200.0000000    0.2158308
486240.0000000    0.2204630
486280.0000000    0.2162543
486320.0000000    0.2204939
486360.0000000    0.2186513
486400.0000000    0.2131023
486440.0000000    0.2038108
486480.0000000    0.2048680
486520.0000000    0.2114305
486560.0000000    0.2159268
486600.0000000    0.2047941
486640.0000000    0.2285183
486680.0000000    0.2103112
486720.0000000    0.2124066
486760.0000000    0.2141650
486800.0000000    0.1988871
486840.0000000    0.2066435
486880.0000000    0.2065169
486920.0000000    0.2116822
486960.0000000    0.2135331
487000.0000000    0.2127969
487040.0000000    0.2146788
487080.0000000    0.2106201
487120.0000000    0.2109497
487160.0000000    0.2223843
487200.0000000    0.2139575
487240.0000000    0.2250182
487280.0000000    0.2131994
487320.0000000    0.2202847
487360.0000000    0.2240834
487400.0000000    0.2168610
487440.0000000    0.2077228
487480.0000000    0.2177932
487520.0000000    0.2224086
487560.0000000    0.2227611
487600.0000000    0.2153587
487640.0000000    0.2215085
487680.0000000    0.2223182
487720.0000000    0.2072282
487760.0000000    0.2174335
487800.0000000    0.2117091
487840.0000000    0.2057215
487880.0000000    0.2154914
487920.0000000    0.2153461
487960.0000000    0.2262815
488000.0000000    0.2205424
488040.0000000    0.2252865
488080.0000000    0.2225070
488120.0000000    0.2356784
488160.0000000    0.2130740
488200.0000000    0.2213784
488240.0000000    0.2059275
488280.0000000    0.2137987
488320.0000000    0.2145154
488360.0000000    0.2024123
488400.0000000    0.1993844
488440.0000000    0.2036886
488480.0000000    0.2084645
488520.0000000    0.2057310
488560.0000000    0.2072015
488600.0000000    0.2290147
488640.0000000    0.2183648
488680.0000000    0.2295789
488720.0000000    0.2076703
488760.0000000    0.2245320
488800.0000000    0.2148238
488840.0000000    0.2096621
488880.0000000    0.2176488
488920.0000000    0.2321019
488960.0000000    0.2278868
489000.0000000    0.2204191
489040.0000000    0.2226528
489080.0000000    0.2158971
489120.0000000    0.2143109
489160.0000000    0.2101817
489200.0000000    0.2077047
489240.0000000    0.1974253
489280.0000000    0.2226155
489320.0000000    0.2135845
489360.0000000    0.2202350
489400.0000000    0.2294408
489440.0000000    0.2136533
489480.0000000    0.2207437
489520.0000000    0.2009311
489560.0000000    0.2118881
489600.0000000    0.2192563
489640.0000000    0.2100780
489680.0000000    0.2110319
489720.0000000    0.2191632
489760.0000000    0.2189871
489800.0000000    0.2203078
489840.0000000    0.2241005
489880.0000000    0.2271280
489920.0000000    0.2069741
489960.0000000    0.2213815
490000.0000000    0.2199946
490040.0000000    0.2220297
490080.0000000    0.2182526
490120.0000000    0.2334828
490160.0000000    0.2227687
490200.0000000    0.2168298
490240.0000000    0.2160313
490280.0000000    0.2156005
490320.0000000    0.2075420
490360.0000000    0.2356814
490400.0000000    0.2183167
490440.0000000    0.2232672
490480.0000000    0.2255642
490520.0000000    0.2271244
490560.0000000    0.2193082
490600.0000000    0.2114296
490640.0000000    0.2148308
490680.0000000    0.2275454
490720.0000000    0.2353208
490760.0000000    0.2259540
490800.0000000    0.2380432
490840.0000000    0.2311613
490880.0000000    0.2307462
490920.0000000    0.2338676
490960.0000000    0.2165574
491000.0000000    0.2361691
491040.0000000    0.2454407
491080.0000000    0.2336434
491120.0000000    0.2359358
491160.0000000    0.2338713
491200.0000000    0.2234460
491240.0000000    0.2300855
491280.0000000    0.2346597
491320.0000000    0.2245826
491360.0000000    0.2348003
491400.0000000    0.2374646
491440.0000000    0.2224397
491480.0000000    0.2409178
491520.0000000    0.2279031
491560.0000000    0.2203880
491600.0000000    0.2177363
491640.0000000    0.2250240
491680.0000000    0.2228883
491720.0000000    0.2183344
491760.0000000    0.2213975
491800.0000000    0.2275656
491840.0000000    0.2298325
491880.0000000    0.2189874
491920.0000000    0.2368200
491960.0000000    0.2317485
492000.0000000    0.2290350
492040.0000000    0.2220039
492080.0000000    0.2295398
492120.0000000    0.2283101
492160.0000000    0.2134484
492200.0000000    0.2237433
492240.0000000    0.2143858
492280.0000000    0.2198543
492320.0000000    0.2029963
492360.0000000    0.2175993
492400.0000000    0.2032525
492440.0000000    0.2250625
492480.0000000    0.2148997
492520.0000000    0.2153048
492560.0000000    0.2156758
492600.0000000    0.2102504
492640.0000000    0.2042942
492680.0000000    0.2042718
492720.0000000    0.2139901
492760.0000000    0.2135027
492800.0000000    0.2151452
492840.0000000    0.2206709
492880.0000000    0.2150408
492920.0000000    0.2202321
492960.0000000    0.2185071
493000.0000000    0.2163765
493040.0000000    0.2245039
493080.0000000    0.2319852
493120.0000000    0.2244912
493160.0000000    0.2248078
493200.0000000    0.2237786
493240.0000000    0.2188433
493280.0000000    0.2196609
493320.0000000    0.2244119
493360.0000000    0.2211866
493400.0000000    0.2108779
493440.0000000    0.2250467
493480.0000000    0.2143125
493520.0000000    0.2307987
493560.0000000    0.2110635
493600.0000000    0.2139497
493640.0000000    0.2023755
493680.0000000    0.2196531
493720.0000000    0.2393386
493760.0000000    0.2494519
493800.0000000    0.2222337
493840.0000000    0.2278266
493880.0000000    0.2394345
493920.0000000    0.2367319
493960.0000000    0.2318689
494000.0000000    0.2173259
494040.0000000    0.2272517
494080.0000000    0.2269608
494120.0000000    0.2383481
494160.0000000    0.2276210
494200.0000000    0.2192063
494240.0000000    0.2308533
494280.0000000    0.2343212
494320.0000000    0.2423092
494360.0000000    0.2237183
494400.0000000    0.2258525
494440.0000000    0.2339275
494480.0000000    0.2291302
494520.0000000    0.2273927
494560.0000000    0.2255521
494600.0000000    0.2229386
494640.0000000    0.2333239
494680.0000000    0.2176696
494720.0000000    0.2255966
494760.0000000    0.2130688
494800.0000000    0.2346699
494840.0000000    0.2388341
494880.0000000    0.2297388
494920.0000000    0.2295973
494960.0000000    0.2303482
495000.0000000    0.2225071
495040.0000000    0.2128357
495080.0000000    0.2360739
495120.0000000    0.2327108
495160.0000000    0.2264382
495200.0000000    0.2312513
495240.0000000    0.2227285
495280.0000000    0.2312686
495320.0000000    0.2272000
495360.0000000    0.2333921
495400.0000000    0.2228221
495440.0000000    0.2267215
495480.0000000    0.2147536
495520.0000000    0.2257072
495560.0000000    0.2234261
495600.0000000    0.2240411
495640.0000000    0.2316577
495680.0000000    0.2312391
495720.0000000    0.2290703
495760.0000000    0.2359805
495800.0000000    0.2313821
495840.0000000    0.2341955
495880.0000000    0.2451409
495920.0000000    0.2191692
495960.0000000    0.2481136
496000.0000000    0.2371660
496040.0000000    0.2205065
496080.0000000    0.2324382
496120.0000000    0.2157711
496160.0000000    0.2226316
496200.0000000    0.2217072
496240.0000000    0.2258971
496280.0000000    0.2289018
496320.0000000    0.2370642
496360.0000000    0.2176833
496400.0000000    0.2090599
496440.0000000    0.2161531
496480.0000000    0.2278674
496520.0000000    0.2201095
496560.0000000    0.2196154
496600.0000000    0.2258553
496640.0000000    0.2267608
496680.0000000    0.2230713
496720.0000000    0.2124757
496760.0000000    0.2101530
496800.0000000    0.2223588
496840.0000000    0.2270432
496880.0000000    0.2181765
496920.0000000    0.2176533
496960.0000000    0.2224243
497000.0000000    0.2278195
497040.0000000    0.2301461
497080.0000000    0.2335139
497120.0000000    0.2107268
497160.0000000    0.2212052
497200.0000000    0.2123157
497240.0000000    0.2338304
497280.0000000    0.2248361
497320.0000000    0.2370632
497360.0000000    0.2483491
497400.0000000    0.2357424
497440.0000000    0.2400117
497480.0000000    0.2321893
497520.0000000    0.2252098
497560.0000000    0.2195445
497600.0000000    0.2228756
497640.0000000    0.2276941
497680.0000000    0.2189013
497720.0000000    0.2264128
497760.0000000    0.2318967
497800.0000000    0.2217243
497840.0000000    0.2167513
497880.0000000    0.2157880
497920.0000000    0.2210802
497960.0000000    0.2254907
498000.0000000    0.2132351
498040.0000000    0.2230794
498080.0000000    0.2230007
498120.0000000    0.2377229
498160.0000000    0.2136334
498200.0000000    0.2334720
498240.0000000    0.2100776
498280.0000000    0.2176023
498320.0000000    0.2284946
498360.0000000    0.2206588
498400.0000000    0.2279590
498440.0000000    0.2277653
498480.0000000    0.2257894
498520.0000000    0.2362590
498560.0000000    0.2287555
498600.0000000    0.2219137
498640.0000000    0.2274490
498680.0000000    0.2300813
498720.0000000    0.2268415
498760.0000000    0.2345472
498800.0000000    0.2223971
498840.0000000    0.2307987
498880.0000000    0.2204746
498920.0000000    0.2313038
498960.0000000    0.2168396
499000.0000000    0.2222461
499040.0000000    0.2189423
499080.0000000    0.2188496
499120.0000000    0.2347230
499160.0000000    0.2277818
499200.0000000    0.2138042
499240.0000000    0.2225814
499280.0000000    0.2222777
499320.0000000    0.2307025
499360.0000000    0.2352821
499400.0000000    0.2274749
499440.0000000    0.2272438
499480.0000000    0.2323662
499520.0000000    0.2210616
499560.0000000    0.2273996
499600.0000000    0.2167544
499640.0000000    0.2186599
499680.0000000    0.2070231
499720.0000000    0.2103101
499760.0000000    0.2225932
499800.0000000    0.2203086
499840.0000000    0.2292492
499880.0000000    0.2255886
499920.0000000    0.2312298
499960.0000000    0.2317209
500000.0000000    0.2276340
500040.0000000    0.2235148
500080.0000000    0.2400235
500120.0000000    0.2438841
500160.0000000    0.2377366
500200.0000000    0.2325354
500240.0000000    0.2380930
500280.0000000    0.2268079
500320.0000000    0.2308009
500360.0000000    0.2206588
500400.0000000    0.2191679
500440.0000000    0.2125953
500480.0000000    0.2151147
500520.0000000    0.2222311
500560.0000000    0.2341620
500600.0000000    0.2144243
500640.0000000    0.2163477
500680.0000000    0.2218906
500720.0000000    0.2199468
500760.0000000    0.2229731
500800.0000000    0.2263115
500840.0000000    0.2141921
500880.0000000    0.2278095
500920.0000000    0.2225908
500960.0000000    0.2376592
501000.0000000    0.2357853
501040.0000000    0.2226142
501080.0000000    0.2299874
501120.0000000    0.2332840
501160.0000000    0.2205020
501200.0000000    0.2161902
501240.0000000    0.2106892
501280.0000000    0.2241161
501320.0000000    0.2272375
501360.0000000    0.2269677
501400.0000000    0.2228558
501440.0000000    0.2272466
501480.0000000    0.2189566
501520.0000000    0.2239115
501560.0000000    0.2308171
501600.0000000    0.2263415
501640.0000000    0.2203748
501680.0000000    0.2208934
501720.0000000    0.2191604
501760.0000000    0.2213047
501800.0000000    0.2203237
501840.0000000    0.2211451
501880.0000000    0.2254854
501920.0000000    0.2242214
501960.0000000    0.2305767
502000.0000000    0.2308495
502040.0000000    0.2256806
502080.0000000    0.2250931
502120.0000000    0.2200738
502160.0000000    0.2288967
502200.0000000    0.2190426
502240.0000000    0.2190142
502280.0000000    0.2099707
502320.0000000    0.2120178
502360.0000000    0.2155032
502400.0000000    0.2151645
502440.0000000    0.2162442
502480.0000000    0.2176914
502520.0000000    0.2303607
502560.0000000    0.2151724
502600.0000000    0.2072039
502640.0000000    0.2235538
502680.0000000    0.2093513
502720.0000000    0.2145444
502760.0000000    0.2029678
502800.0000000    0.2199709
502840.0000000    0.1978911
502880.0000000    0.2144838
502920.0000000    0.2060621
502960.0000000    0.2039040
503000.0000000    0.2213815
503040.0000000    0.2094352
503080.0000000    0.2128745
503120.0000000    0.2115215
503160.0000000    0.2113553
503200.0000000    0.2124180
503240.0000000    0.2143035
503280.0000000    0.2051047
503320.0000000    0.2043068
503360.0000000    0.2096793
503400.0000000    0.2139360
503440.0000000    0.2037005
503480.0000000    0.2210567
503520.0000000    0.2053366
503560.0000000    0.2067930
503600.0000000    0.2092103
503640.0000000    0.2058808
503680.0000000    0.1980131
503720.0000000    0.2077217
503760.0000000    0.2082503
503800.0000000    0.2070700
503840.0000000    0.2107813
503880.0000000    0.2136531
503920.0000000    0.2096688
503960.0000000    0.2019572
504000.0000000    0.2112052
504040.0000000    0.2192546
504080.0000000    0.2052113
504120.0000000    0.2058290
504160.0000000    0.2162843
504200.0000000    0.2102429
504240.0000000    0.2131612
504280.0000000    0.2006062
504320.0000000    0.1933431
504360.0000000    0.2007467
504400.0000000    0.2094544
504440.0000000    0.2072419
504480.0000000    0.2066266
504520.0000000    0.2051266
504560.0000000    0.2088723
504600.0000000    0.2011016
504640.0000000    0.2123641
504680.0000000    0.2178675
504720.0000000    0.2038370
504760.0000000    0.2212836
504800.0000000    0.2097812
504840.0000000    0.2137384
504880.0000000    0.2137727
504920.0000000    0.2153858
504960.0000000    0.2140889
505000.0000000    0.2156182
505040.0000000    0.2190815
505080.0000000    0.2193295
505120.0000000    0.2164743
505160.0000000    0.2117888
505200.0000000    0.2096763
505240.0000000    0.2184206
505280.0000000    0.2212509
505320.0000000    0.2133295
505360.0000000    0.2030472
505400.0000000    0.2175559
505440.0000000    0.2280729
505480.0000000    0.2268051
505520.0000000    0.2225655
505560.0000000    0.2063594
505600.0000000    0.2238897
505640.0000000    0.2135793
505680.0000000    0.2334851
505720.0000000    0.2073060
505760.0000000    0.2078635
505800.0000000    0.2137637
505840.0000000    0.2176132
505880.0000000    0.2132530
505920.0000000    0.2088955
505960.0000000    0.2113745
506000.0000000    0.2203696
506040.0000000    0.2193708
506080.0000000    0.2131046
506120.0000000    0.2320883
506160.0000000    0.2207015
506200.0000000    0.2138272
506240.0000000    0.2219164
506280.0000000    0.2094671
506320.0000000    0.2161674
506360.0000000    0.2155396
506400.0000000    0.2132180
506440.0000000    0.2262326
506480.0000000    0.2208092
506520.0000000    0.2086159
506560.0000000    0.2179587
506600.0000000    0.2119144
506640.0000000    0.2234788
506680.0000000    0.2152627
506720.0000000    0.2185965
506760.0000000    0.2206360
506800.0000000    0.2170102
506840.0000000    0.2208711
506880.0000000    0.2195204
506920.0000000    0.2248400
506960.0000000    0.2208767
507000.0000000    0.2168543
507040.0000000    0.2249378
507080.0000000    0.2230183
507120.0000000    0.2269196
507160.0000000    0.2192901
507200.0000000    0.2245072
507240.0000000    0.2229920
507280.0000000    0.2242627
507320.0000000    0.2192534
507360.0000000    0.2214497
507400.0000000    0.2131114
507440.0000000    0.2201375
507480.0000000    0.2157543
507520.0000000    0.2372813
507560.0000000    0.2163309
507600.0000000    0.2223111
507640.0000000    0.2238706
507680.0000000    0.2183864
507720.0000000    0.2341547
507760.0000000    0.2361724
507800.0000000    0.2294827
507840.0000000    0.2391440
507880.0000000    0.2390259
507920.0000000    0.2225542
507960.0000000    0.2198331
508000.0000000    0.2286808
508040.0000000    0.2330556
508080.0000000    0.2195128
508120.0000000    0.2201994
508160.0000000    0.2292027
508200.0000000    0.2246478
508240.0000000    0.2295638
508280.0000000    0.2200915
508320.0000000    0.2162835
508360.0000000    0.2235147
508400.0000000    0.2209415
508440.0000000    0.2194814
508480.0000000    0.2224360
508520.0000000    0.2262053
508560.0000000    0.2234626
508600.0000000    0.2238107
508640.0000000    0.2313588
508680.0000000    0.2198396
508720.0000000    0.2273876
508760.0000000    0.2212404
508800.0000000    0.2245555
508840.0000000    0.2241636
508880.0000000    0.2312454
508920.0000000    0.2228159
508960.0000000    0.2118686
509000.0000000    0.2299570
509040.0000000    0.2263968
509080.0000000    0.2142982
509120.0000000    0.2171714
509160.0000000    0.2266590
509200.0000000    0.2330382
509240.0000000    0.2244719
509280.0000000    0.2138320
509320.0000000    0.2239945
509360.0000000    0.2240673
509400.0000000    0.2213666
509440.0000000    0.2220426
509480.0000000    0.2174725
509520.0000000    0.2214489
509560.0000000    0.2287211
509600.0000000    0.2132233
509640.0000000    0.2074257
509680.0000000    0.2122811
509720.0000000    0.2073215
509760.0000000    0.2038913
509800.0000000    0.2043215
509840.0000000    0.2214662
509880.0000000    0.2163021
509920.0000000    0.2289938
509960.0000000    0.2200138
510000.0000000    0.2197329
510040.0000000    0.2191907
510080.0000000    0.2199328
510120.0000000    0.2229810
510160.0000000    0.2207231
510200.0000000    0.2200036
510240.0000000    0.2134181
510280.0000000    0.2234342
510320.0000000    0.2224817
510360.0000000    0.2217194
510400.0000000    0.2148535
510440.0000000    0.2239613
510480.0000000    0.2207294
510520.0000000    0.2211555
510560.0000000    0.2116163
510600.0000000    0.2178612
510640.0000000    0.2158773
510680.0000000    0.2158585
510720.0000000    0.2247424
510760.0000000    0.2209289
510800.0000000    0.2322017
510840.0000000    0.2327228
510880.0000000    0.2263139
510920.0000000    0.2218103
510960.0000000    0.2325166
511000.0000000    0.2345420
511040.0000000    0.2261709
511080.0000000    0.2330436
511120.0000000    0.2162527
511160.0000000    0.2243722
511200.0000000    0.2162575
511240.0000000    0.2195112
511280.0000000    0.2355361
511320.0000000    0.2310176
511360.0000000    0.2230799
511400.0000000    0.2361080
511440.0000000    0.2345951
511480.0000000    0.2280128
511520.0000000    0.2368276
511560.0000000    0.2369488
511600.0000000    0.2201816
511640.0000000    0.2226338
511680.0000000    0.2257172
511720.0000000    0.2289394
511760.0000000    0.2254872
511800.0000000    0.2215443
511840.0000000    0.2286643
511880.0000000    0.2314600
511920.0000000    0.2359134
511960.0000000    0.2324380
512000.0000000    0.2430551
512040.0000000    0.2388951
512080.0000000    0.2339202
512120.0000000    0.2411353
512160.0000000    0.2330172
512200.0000000    0.2359116
512240.0000000    0.2231681
512280.0000000    0.2332215
512320.0000000    0.2421084
512360.0000000    0.2261273
512400.0000000    0.2309601
512440.0000000    0.2356254
512480.0000000    0.2270300
512520.0000000    0.2239889
512560.0000000    0.2194417
512600.0000000    0.2319873
512640.0000000    0.2217382
512680.0000000    0.2276901
512720.0000000    0.2218985
512760.0000000    0.2194650
512800.0000000    0.2289787
512840.0000000    0.2162342
512880.0000000    0.2233932
512920.0000000    0.2226611
512960.0000000    0.2189069
513000.0000000    0.2259483
513040.0000000    0.2268283
513080.0000000    0.2323478
513120.0000000    0.2415423
513160.0000000    0.2281317
513200.0000000    0.2309461
513240.0000000    0.2260002
513280.0000000    0.2315434
513320.0000000    0.2263099
513360.0000000    0.2228306
513400.0000000    0.2219426
513440.0000000    0.2308572
513480.0000000    0.2318114
513520.0000000    0.2195482
513560.0000000    0.2255048
513600.0000000    0.2338713
513640.0000000    0.2367207
513680.0000000    0.2332270
513720.0000000    0.2345405
513760.0000000    0.2385061
513800.0000000    0.2381341
513840.0000000    0.2461879
513880.0000000    0.2428786
513920.0000000    0.2347014
513960.0000000    0.2289933
514000.0000000    0.2396586
514040.0000000    0.2366765
514080.0000000    0.2377851
514120.0000000    0.2373711
514160.0000000    0.2368141
514200.0000000    0.2398971
514240.0000000    0.2290870
514280.0000000    0.2325913
514320.0000000    0.2304860
514360.0000000    0.2411579
514400.0000000    0.2372340
514440.0000000    0.2284410
514480.0000000    0.2091685
514520.0000000    0.2183926
514560.0000000    0.2309175
514600.0000000    0.2401930
514640.0000000    0.2258266
514680.0000000    0.2399190
514720.0000000    0.2383102
514760.0000000    0.2306782
514800.0000000    0.2350161
514840.0000000    0.2305479
514880.0000000    0.2269935
514920.0000000    0.2349689
514960.0000000    0.2265480
515000.0000000    0.2203208
515040.0000000    0.2223917
515080.0000000    0.2366314
515120.0000000    0.2229502
515160.0000000    0.2279607
515200.0000000    0.2313895
515240.0000000    0.2294222
515280.0000000    0.2245070
515320.0000000    0.2246307
515360.0000000    0.2262513
515400.0000000    0.2239075
515440.0000000    0.2307430
515480.0000000    0.2287031
515520.0000000    0.2384114
515560.0000000    0.2283748
515600.0000000    0.2300796
515640.0000000    0.2309112
515680.0000000    0.2417555
515720.0000000    0.2331764
515760.0000000    0.2295366
515800.0000000    0.2300972
515840.0000000    0.2308279
515880.0000000    0.2366998
515920.0000000    0.2345811
515960.0000000    0.2518228
516000.0000000    0.2248273
516040.0000000    0.2423297
516080.0000000    0.2407058
516120.0000000    0.2280894
516160.0000000    0.2200264
516200.0000000    0.2348396
516240.0000000    0.2304332
516280.0000000    0.2298324
516320.0000000    0.2396690
516360.0000000    0.2211292
516400.0000000    0.2280658
516440.0000000    0.2190663
516480.0000000    0.2156578
516520.0000000    0.2136056
516560.0000000    0.2257476
516600.0000000    0.2328028
516640.0000000    0.2312552
516680.0000000    0.2341062
516720.0000000    0.2335519
516760.0000000    0.2272238
516800.0000000    0.2138338
516840.0000000    0.2302127
516880.0000000    0.2182433
516920.0000000    0.2150520
516960.0000000    0.2300957
517000.0000000    0.2264179
517040.0000000    0.2230306
517080.0000000    0.2162648
517120.0000000    0.2228089
517160.0000000    0.2208846
517200.0000000    0.2147909
517240.0000000    0.2253344
517280.0000000    0.2261521
517320.0000000    0.2324680
517360.0000000    0.2266998
517400.0000000    0.2318937
517440.0000000    0.2432008
517480.0000000    0.2391311
517520.0000000    0.2381442
517560.0000000    0.2320243
517600.0000000    0.2367866
517640.0000000    0.2407180
517680.0000000    0.2412065
517720.0000000    0.2363260
517760.0000000    0.2297893
517800.0000000    0.2413875
517840.0000000    0.2281076
517880.0000000    0.2411808
517920.0000000    0.2321591
517960.0000000    0.2386699
518000.0000000    0.2266262
518040.0000000    0.2256675
518080.0000000    0.2366727
518120.0000000    0.2389263
518160.0000000    0.2415372
518200.0000000    0.2354888
518240.0000000    0.2317362
518280.0000000    0.2387346
518320.0000000    0.2266769
518360.0000000    0.2366280
518400.0000000    0.2294332
518440.0000000    0.2347681
518480.0000000    0.2390195
518520.0000000    0.2288517
518560.0000000    0.2231396
518600.0000000    0.2296327
518640.0000000    0.2269186
518680.0000000    0.2316729
518720.0000000    0.2289790
518760.0000000    0.2350295
518800.0000000    0.2229316
518840.0000000    0.2240145
518880.0000000    0.2200802
518920.0000000    0.2123377
518960.0000000    0.2149697
519000.0000000    0.2158297
519040.0000000    0.2287169
519080.0000000    0.2076058
519120.0000000    0.2172231
519160.0000000    0.2174331
519200.0000000    0.2114174
519240.0000000    0.2181799
519280.0000000    0.2164178
519320.0000000    0.2312178
519360.0000000    0.2137086
519400.0000000    0.2300414
519440.0000000    0.2205054
519480.0000000    0.2298866
519520.0000000    0.2327551
519560.0000000    0.2465180
519600.0000000    0.2236070
519640.0000000    0.2238560
519680.0000000    0.2226657
519720.0000000    0.2344179
519760.0000000    0.2337012
519800.0000000    0.2207256
519840.0000000    0.2376343
519880.0000000    0.2255519
519920.0000000    0.2338580
519960.0000000    0.2326071
520000.0000000    0.2181773
520040.0000000    0.2250596
520080.0000000    0.2205031
520120.0000000    0.2350138
520160.0000000    0.2464490
520200.0000000    0.2444700
520240.0000000    0.2427599
520280.0000000    0.2448305
520320.0000000    0.2412948
520360.0000000    0.2376010
520400.0000000    0.2207820
520440.0000000    0.2411716
520480.0000000    0.2376493
520520.0000000    0.2421794
520560.0000000    0.2442369
520600.0000000    0.2397392
520640.0000000    0.2296831
520680.0000000    0.2338983
520720.0000000    0.2286535
520760.0000000    0.2285987
520800.0000000    0.2457097
520840.0000000    0.2351981
520880.0000000    0.2392004
520920.0000000    0.2304956
520960.0000000    0.2457378
521000.0000000    0.2386097
521040.0000000    0.2351462
521080.0000000    0.2292931
521120.0000000    0.2391920
521160.0000000    0.2346151
521200.0000000    0.2343530
521240.0000000    0.2397219
521280.0000000    0.2318466
521320.0000000    0.2288735
521360.0000000    0.2352370
521400.0000000    0.2275464
521440.0000000    0.2448108
521480.0000000    0.2367509
521520.0000000    0.2272595
521560.0000000    0.2341695
521600.0000000    0.2229364
521640.0000000    0.2239320
521680.0000000    0.2233253
521720.0000000    0.2355371
521760.0000000    0.2337203
521800.0000000    0.2299097
521840.0000000    0.2336203
521880.0000000    0.2380661
521920.0000000    0.2391017
521960.0000000    0.2435848
522000.0000000    0.2271031
522040.0000000    0.2358085
522080.0000000    0.2393985
522120.0000000    0.2354583
522160.0000000    0.2400827
522200.0000000    0.2425386
522240.0000000    0.2440151
522280.0000000    0.2283283
522320.0000000    0.2310841
522360.0000000    0.2228012
522400.0000000    0.2367421
522440.0000000    0.2402744
522480.0000000    0.2487106
522520.0000000    0.2291233
522560.0000000    0.2387936
522600.0000000    0.2329210
522640.0000000    0.2337077
522680.0000000    0.2434965
522720.0000000    0.2378608
522760.0000000    0.2340105
522800.0000000    0.2320934
522840.0000000    0.2258405
522880.0000000    0.2286459
522920.0000000    0.2367472
522960.0000000    0.2384389
523000.0000000    0.2291900
523040.0000000    0.2388505
523080.0000000    0.2345475
523120.0000000    0.2343595
523160.0000000    0.2290114
523200.0000000    0.2338108
523240.0000000    0.2358137
523280.0000000    0.2277064
523320.0000000    0.2346346
523360.0000000    0.2399484
523400.0000000    0.2360469
523440.0000000    0.2342110
523480.0000000    0.2385124
523520.0000000    0.2525839
523560.0000000    0.2417927
523600.0000000    0.2428870
523640.0000000    0.2300381
523680.0000000    0.2320744
523720.0000000    0.2304790
523760.0000000    0.2233762
523800.0000000    0.2332044
523840.0000000    0.2268748
523880.0000000    0.2315504
523920.0000000    0.2280891
523960.0000000    0.2439951
524000.0000000    0.2224179
524040.0000000    0.2327976
524080.0000000    0.2408478
524120.0000000    0.2380930
524160.0000000    0.2322835
524200.0000000    0.2323167
524240.0000000    0.2230712
524280.0000000    0.2406520
524320.0000000    0.2176719
524360.0000000    0.2382494
524400.0000000    0.2465398
524440.0000000    0.2372440
524480.0000000    0.2408702
524520.0000000    0.2400265
524560.0000000    0.2421632
524600.0000000    0.2376909
524640.0000000    0.2306208
524680.0000000    0.2371508
524720.0000000    0.2475578
524760.0000000    0.2411673
524800.0000000    0.2379905
524840.0000000    0.2463280
524880.0000000    0.2471163
524920.0000000    0.2442351
524960.0000000    0.2410225
525000.0000000    0.2314464
525040.0000000    0.2309300
525080.0000000    0.2441076
525120.0000000    0.2238463
525160.0000000    0.2375177
525200.0000000    0.2356049
525240.0000000    0.2437039
525280.0000000    0.2412370
525320.0000000    0.2401727
525360.0000000    0.2414505
525400.0000000    0.2477941
525440.0000000    0.2424037
525480.0000000    0.2377773
525520.0000000    0.2421611
525560.0000000    0.2463153
525600.0000000    0.2443170
525640.0000000    0.2353012
525680.0000000    0.2430687
525720.0000000    0.2279662
525760.0000000    0.2282476
525800.0000000    0.2248986
525840.0000000    0.2415278
525880.0000000    0.2348793
525920.0000000    0.2289604
525960.0000000    0.2434013
526000.0000000    0.2382491
526040.0000000    0.2421933
526080.0000000    0.2309812
526120.0000000    0.2354019
526160.0000000    0.2333966
526200.0000000    0.2434018
526240.0000000    0.2336356
526280.0000000    0.2322678
526320.0000000    0.2330353
526360.0000000    0.2289503
526400.0000000    0.2370146
526440.0000000    0.2194566
526480.0000000    0.2429588
526520.0000000    0.2384051
526560.0000000    0.2349953
526600.0000000    0.2305471
526640.0000000    0.2320156
526680.0000000    0.2455479
526720.0000000    0.2319831
526760.0000000    0.2331823
526800.0000000    0.2307298
526840.0000000    0.2202696
526880.0000000    0.2264710
526920.0000000    0.2239309
526960.0000000    0.2315502
527000.0000000    0.2291621
527040.0000000    0.2385660
527080.0000000    0.2320121
527120.0000000    0.2218953
527160.0000000    0.2204158
527200.0000000    0.2272142
527240.0000000    0.2176501
527280.0000000    0.2237749
527320.0000000    0.2114830
527360.0000000    0.2284559
527400.0000000    0.2198623
527440.0000000    0.2299934
527480.0000000    0.2270520
527520.0000000    0.2315596
527560.0000000    0.2266134
527600.0000000    0.2183537
527640.0000000    0.2284480
527680.0000000    0.2087306
527720.0000000    0.2236260
527760.0000000    0.2169579
527800.0000000    0.2220029
527840.0000000    0.2172901
527880.0000000    0.2193592
527920.0000000    0.2180098
527960.0000000    0.2265854
528000.0000000    0.2148657
528040.0000000    0.2138380
528080.0000000    0.2157664
528120.0000000    0.2169918
528160.0000000    0.2116208
528200.0000000    0.2123644
528240.0000000    0.2153765
528280.0000000    0.2218384
528320.0000000    0.2203919
528360.0000000    0.2158578
528400.0000000    0.2201071
528440.0000000    0.2230120
528480.0000000    0.2316117
528520.0000000    0.2178800
528560.0000000    0.2340521
528600.0000000    0.2256540
528640.0000000    0.2144018
528680.0000000    0.2121395
528720.0000000    0.2298899
528760.0000000    0.2266348
528800.0000000    0.2115748
528840.0000000    0.2250923
528880.0000000    0.2223397
528920.0000000    0.2170593
528960.0000000    0.2222998
529000.0000000    0.2370430
529040.0000000    0.2245957
529080.0000000    0.2319358
529120.0000000    0.2270776
529160.0000000    0.2271628
529200.0000000    0.2169352
529240.0000000    0.2145066
529280.0000000    0.2294725
529320.0000000    0.2292890
529360.0000000    0.2208749
529400.0000000    0.2143832
529440.0000000    0.2335967
529480.0000000    0.2294454
529520.0000000    0.2308621
529560.0000000    0.2255941
529600.0000000    0.2293313
529640.0000000    0.2203403
529680.0000000    0.2213174
529720.0000000    0.2237584
529760.0000000    0.2088075
529800.0000000    0.2186610
529840.0000000    0.2226601
529880.0000000    0.2246892
529920.0000000    0.2295491
529960.0000000    0.2243499
530000.0000000    0.2178005
530040.0000000    0.2137464
530080.0000000    0.2170413
530120.0000000    0.2246616
530160.0000000    0.2329296
530200.0000000    0.2366739
530240.0000000    0.2247222
530280.0000000    0.2116480
530320.0000000    0.2109773
530360.0000000    0.2112799
530400.0000000    0.2179157
530440.0000000    0.2177629
530480.0000000    0.2230824
530520.0000000    0.2279462
530560.0000000    0.2192741
530600.0000000    0.2318727
530640.0000000    0.2218422
530680.0000000    0.2326918
530720.0000000    0.2254061
530760.0000000    0.2231214
530800.0000000    0.2068586
530840.0000000    0.2166314
530880.0000000    0.2176934
530920.0000000    0.2199852
530960.0000000    0.2253531
531000.0000000    0.2294984
531040.0000000    0.2103492
531080.0000000    0.2235091
531120.0000000    0.2074033
531160.0000000    0.2128872
531200.0000000    0.2064485
531240.0000000    0.2174558
531280.0000000    0.2262751
531320.0000000    0.2196189
531360.0000000    0.2111967
531400.0000000    0.2178892
531440.0000000    0.2091241
531480.0000000    0.2181897
531520.0000000    0.2268503
531560.0000000    0.2074074
531600.0000000    0.2161985
531640.0000000    0.2258531
531680.0000000    0.2198506
531720.0000000    0.2097605
531760.0000000    0.2137264
531800.0000000    0.2094487
531840.0000000    0.2196599
531880.0000000    0.2289244
531920.0000000    0.2273451
531960.0000000    0.2138584
532000.0000000    0.2225436
532040.0000000    0.2235452
532080.0000000    0.2298828
532120.0000000    0.2266748
532160.0000000    0.2199771
532200.0000000    0.2069515
532240.0000000    0.2084808
532280.0000000    0.2173366
532320.0000000    0.2066829
532360.0000000    0.2090992
532400.0000000    0.2135896
532440.0000000    0.2216757
532480.0000000    0.2027525
532520.0000000    0.2113409
532560.0000000    0.2223132
532600.0000000    0.2146605
532640.0000000    0.2111453
532680.0000000    0.1899529
532720.0000000    0.2126439
532760.0000000    0.2167685
532800.0000000    0.2260157
532840.0000000    0.2130688
532880.0000000    0.2124042
532920.0000000    0.2192920
532960.0000000    0.2045679
533000.0000000    0.2161734
533040.0000000    0.2287932
533080.0000000    0.2258792
533120.0000000    0.2149635
533160.0000000    0.2158602
533200.0000000    0.2053145
533240.0000000    0.2111650
533280.0000000    0.2229761
533320.0000000    0.2241818
533360.0000000    0.2274580
533400.0000000    0.2017329
533440.0000000    0.2140359
533480.0000000    0.2242840
533520.0000000    0.2349224
533560.0000000    0.2165972
533600.0000000    0.2301626
533640.0000000    0.2181864
533680.0000000    0.2191250
533720.0000000    0.2135148
533760.0000000    0.2254368
533800.0000000    0.2104652
533840.0000000    0.2198625
533880.0000000    0.2182955
533920.0000000    0.1968639
533960.0000000    0.2096353
534000.0000000    0.2078931
534040.0000000    0.2175155
534080.0000000    0.2106574
534120.0000000    0.2152645
534160.0000000    0.2048943
534200.0000000    0.1961322
534240.0000000    0.2139418
534280.0000000    0.2181013
534320.0000000    0.2158050
534360.0000000    0.2018935
534400.0000000    0.2101737
534440.0000000    0.1836405
534480.0000000    0.2007005
534520.0000000    0.1919798
534560.0000000    0.1977341
534600.0000000    0.2025601
534640.0000000    0.1997716
534680.0000000    0.1998760
534720.0000000    0.1952351
534760.0000000    0.1969184
534800.0000000    0.2139548
534840.0000000    0.1793360
534880.0000000    0.1881409
534920.0000000    0.1944060
534960.0000000    0.1958513
535000.0000000    0.2043059
535040.0000000    0.1963041
535080.0000000    0.1800684
535120.0000000    0.1945525
535160.0000000    0.1996163
535200.0000000    0.2046290
535240.0000000    0.2080101
535280.0000000    0.2072481
535320.0000000    0.2005163
535360.0000000    0.2057296
535400.0000000    0.1973733
535440.0000000    0.1994153
535480.0000000    0.2092033
535520.0000000    0.2088041
535560.0000000    0.2097283
535600.0000000    0.2026298
535640.0000000    0.2053699
535680.0000000    0.2178934
535720.0000000    0.2009051
535760.0000000    0.1900799
535800.0000000    0.1845699
535840.0000000    0.1992922
535880.0000000    0.1941468
535920.0000000    0.2027966
535960.0000000    0.1926046
536000.0000000    0.1900025
536040.0000000    0.2082998
536080.0000000    0.2010579
536120.0000000    0.2022323
536160.0000000    0.1921269
536200.0000000    0.1974109
536240.0000000    0.1872654
536280.0000000    0.2071813
536320.0000000    0.2087018
536360.0000000    0.1928023
536400.0000000    0.1892629
536440.0000000    0.1957994
536480.0000000    0.2056650
536520.0000000    0.1997203
536560.0000000    0.1964051
536600.0000000    0.1826723
536640.0000000    0.1897336
536680.0000000    0.1935752
536720.0000000    0.1918885
536760.0000000    0.1913174
536800.0000000    0.1952659
536840.0000000    0.1967130
536880.0000000    0.1936475
536920.0000000    0.1923951
536960.0000000    0.1896840
537000.0000000    0.1814868
537040.0000000    0.1996135
537080.0000000    0.1987468
537120.0000000    0.2007328
537160.0000000    0.1985530
537200.0000000    0.2034750
537240.0000000    0.1963784
537280.0000000    0.2034115
537320.0000000    0.1982891
537360.0000000    0.1826383
537400.0000000    0.1917035
537440.0000000    0.2105468
537480.0000000    0.2052295
537520.0000000    0.2046214
537560.0000000    0.2075063
537600.0000000    0.2126207
537640.0000000    0.2152297
537680.0000000    0.2104680
537720.0000000    0.2293509
537760.0000000    0.2031692
537800.0000000    0.1958852
537840.0000000    0.1916386
537880.0000000    0.1910125
537920.0000000    0.1922572
537960.0000000    0.1962645
538000.0000000    0.1957962
538040.0000000    0.2078777
538080.0000000    0.2033338
538120.0000000    0.1981450
538160.0000000    0.1933303
538200.0000000    0.1890431
538240.0000000    0.1908202
538280.0000000    0.1935023
538320.0000000    0.1998634
538360.0000000    0.2009905
538400.0000000    0.1911703
538440.0000000    0.2004579
538480.0000000    0.1872819
538520.0000000    0.1802276
538560.0000000    0.1808170
538600.0000000    0.1917520
538640.0000000    0.1853904
538680.0000000    0.1832568
538720.0000000    0.1730970
538760.0000000    0.1769221
538800.0000000    0.1841938
538840.0000000    0.1920173
538880.0000000    0.1875041
538920.0000000    0.1837061
538960.0000000    0.1719782
539000.0000000    0.1857187
539040.0000000    0.1885151
539080.0000000    0.1897017
539120.0000000    0.1964415
539160.0000000    0.1909484
539200.0000000    0.1998413
539240.0000000    0.2024075
539280.0000000    0.1837365
539320.0000000    0.1926976
539360.0000000    0.1859753
539400.0000000    0.1880686
539440.0000000    0.1963662
539480.0000000    0.2144043
539520.0000000    0.1908970
539560.0000000    0.1927635
539600.0000000    0.1940116
539640.0000000    0.1852781
539680.0000000    0.1727170
539720.0000000    0.1923898
539760.0000000    0.1954196
539800.0000000    0.2003276
539840.0000000    0.1886591
539880.0000000    0.1931173
539920.0000000    0.1834830
539960.0000000    0.1932928
540000.0000000    0.1798238
540040.0000000    0.1801093
540080.0000000    0.1842311
540120.0000000    0.1841334
540160.0000000    0.1887065
540200.0000000    0.2044368
540240.0000000    0.1916352
540280.0000000    0.1957851
540320.0000000    0.1999163
540360.0000000    0.2000393
540400.0000000    0.2034619
540440.0000000    0.2021154
540480.0000000    0.1975528
540520.0000000    0.1933810
540560.0000000    0.2091584
540600.0000000    0.1981748
540640.0000000    0.2114940
540680.0000000    0.2064417
540720.0000000    0.2118506
540760.0000000    0.2128118
540800.0000000    0.2025746
540840.0000000    0.1884167
540880.0000000    0.1948211
540920.0000000    0.2049719
540960.0000000    0.1915275
541000.0000000    0.1715430
541040.0000000    0.1902498
541080.0000000    0.1869542
541120.0000000    0.1830973
541160.0000000    0.1883398
541200.0000000    0.1827462
541240.0000000    0.1923224
541280.0000000    0.2067718
541320.0000000    0.1839570
541360.0000000    0.1977753
541400.0000000    0.2033918
541440.0000000    0.1886172
541480.0000000    0.2003392
541520.0000000    0.2020197
541560.0000000    0.2065560
541600.0000000    0.2062874
541640.0000000    0.1939000
541680.0000000    0.1932887
541720.0000000    0.1980209
541760.0000000    0.1875219
541800.0000000    0.1980033
541840.0000000    0.2146059
541880.0000000    0.2037916
541920.0000000    0.2032774
541960.0000000    0.2143680
542000.0000000    0.2018323
542040.0000000    0.2057565
542080.0000000    0.2204797
542120.0000000    0.2036223
542160.0000000    0.2048534
542200.0000000    0.2081512
542240.0000000    0.1989169
542280.0000000    0.2188957
542320.0000000    0.2107628
542360.0000000    0.1948252
542400.0000000    0.2072716
542440.0000000    0.2102018
542480.0000000    0.2018164
542520.0000000    0.2115166
542560.0000000    0.1979130
542600.0000000    0.1973851
542640.0000000    0.2016746
542680.0000000    0.2098131
542720.0000000    0.2033866
542760.0000000    0.2042332
542800.0000000    0.2102148
542840.0000000    0.2081632
542880.0000000    0.2064981
542920.0000000    0.2104064
542960.0000000    0.2219896
543000.0000000    0.2118910
543040.0000000    0.1968136
543080.0000000    0.1936252
543120.0000000    0.2051030
543160.0000000    0.2058258
543200.0000000    0.2062750
543240.0000000    0.2016352
543280.0000000    0.2086459
543320.0000000    0.2074864
543360.0000000    0.1990761
543400.0000000    0.2037758
543440.0000000    0.1937636
543480.0000000    0.2148067
543520.0000000    0.2002645
543560.0000000    0.2072514
543600.0000000    0.2184657
543640.0000000    0.2218710
543680.0000000    0.2093269
543720.0000000    0.2094886
543760.0000000    0.2058371
543800.0000000    0.2116651
543840.0000000    0.2263993
543880.0000000    0.2168155
543920.0000000    0.2045259
543960.0000000    0.2046041
544000.0000000    0.1985185
544040.0000000    0.1992597
544080.0000000    0.2119292
544120.0000000    0.2111151
544160.0000000    0.2027147
544200.0000000    0.2159283
544240.0000000    0.2158196
544280.0000000    0.1951296
544320.0000000    0.2114814
544360.0000000    0.2186857
544400.0000000    0.2068135
544440.0000000    0.2196824
544480.0000000    0.2191021
544520.0000000    0.2092880
544560.0000000    0.2324736
544600.0000000    0.2288315
544640.0000000    0.2146805
544680.0000000    0.2191473
544720.0000000    0.2222992
544760.0000000    0.2117970
544800.0000000    0.2200565
544840.0000000    0.2101267
544880.0000000    0.2250378
544920.0000000    0.2300809
544960.0000000    0.2067867
545000.0000000    0.2132918
545040.0000000    0.2301408
545080.0000000    0.2159675
545120.0000000    0.2230909
545160.0000000    0.2277559
545200.0000000    0.2125422
545240.0000000    0.2235668
545280.0000000    0.2203441
545320.0000000    0.2221122
545360.0000000    0.2115913
545400.0000000    0.2156129
545440.0000000    0.2228439
545480.0000000    0.2161702
545520.0000000    0.2117110
545560.0000000    0.2176499
545600.0000000    0.2099743
545640.0000000    0.2166105
545680.0000000    0.2095999
545720.0000000    0.2083741
545760.0000000    0.2148049
545800.0000000    0.2031632
545840.0000000    0.2010090
545880.0000000    0.2145283
545920.0000000    0.2047772
545960.0000000    0.2215907
546000.0000000    0.2113883
546040.0000000    0.2108179
546080.0000000    0.2222986
546120.0000000    0.2202765
546160.0000000    0.2050497
546200.0000000    0.2043070
546240.0000000    0.2138849
546280.0000000    0.2096323
546320.0000000    0.2098850
546360.0000000    0.2113089
546400.0000000    0.2159480
546440.0000000    0.2200133
546480.0000000    0.2114822
546520.0000000    0.2200804
546560.0000000    0.2305720
546600.0000000    0.2213539
546640.0000000    0.2289002
546680.0000000    0.2173534
546720.0000000    0.2122661
546760.0000000    0.2262924
546800.0000000    0.2268338
546840.0000000    0.2267022
546880.0000000    0.2157776
546920.0000000    0.2151317
546960.0000000    0.2193157
547000.0000000    0.2105801
547040.0000000    0.2096882
547080.0000000    0.2155384
547120.0000000    0.2254056
547160.0000000    0.2291990
547200.0000000    0.2141930
547240.0000000    0.2056865
547280.0000000    0.1942753
547320.0000000    0.2196245
547360.0000000    0.2145887
547400.0000000    0.2272045
547440.0000000    0.2260436
547480.0000000    0.2152548
547520.0000000    0.2075366
547560.0000000    0.2190118
547600.0000000    0.2094983
547640.0000000    0.2127919
547680.0000000    0.2220941
547720.0000000    0.2317236
547760.0000000    0.2245263
547800.0000000    0.2185346
547840.0000000    0.2118687
547880.0000000    0.2195584
547920.0000000    0.2279725
547960.0000000    0.2223486
548000.0000000    0.2141467
548040.0000000    0.2109451
548080.0000000    0.2122510
548120.0000000    0.2167358
548160.0000000    0.2110718
548200.0000000    0.2054590
548240.0000000    0.1927869
548280.0000000    0.2072855
548320.0000000    0.2025535
548360.0000000    0.2111749
548400.0000000    0.2018107
548440.0000000    0.1912974
548480.0000000    0.2101048
548520.0000000    0.2094609
548560.0000000    0.2018249
548600.0000000    0.2051227
548640.0000000    0.2052830
548680.0000000    0.2122648
548720.0000000    0.2160936
548760.0000000    0.2116745
548800.0000000    0.2173428
548840.0000000    0.2147012
548880.0000000    0.1957193
548920.0000000    0.1910299
548960.0000000    0.1913581
549000.0000000    0.1902138
549040.0000000    0.2126371
549080.0000000    0.2141123
549120.0000000    0.2172052
549160.0000000    0.2083207
549200.0000000    0.2078026
549240.0000000    0.2055961
549280.0000000    0.2169492
549320.0000000    0.2187208
549360.0000000    0.2064241
549400.0000000    0.2065509
549440.0000000    0.2196716
549480.0000000    0.2219056
549520.0000000    0.2201156
549560.0000000    0.2114136
549600.0000000    0.2236629
549640.0000000    0.2114602
549680.0000000    0.2130586
549720.0000000    0.2160801
549760.0000000    0.2143879
549800.0000000    0.2133033
549840.0000000    0.2035090
549880.0000000    0.2070963
549920.0000000    0.2012023
549960.0000000    0.2100362
550000.0000000    0.2010996
550040.0000000    0.2014736
550080.0000000    0.2167223
550120.0000000    0.1965046
550160.0000000    0.2017168
550200.0000000    0.2080567
550240.0000000    0.2092761
550280.0000000    0.2035167
550320.0000000    0.1947576
550360.0000000    0.2237308
550400.0000000    0.2170321
550440.0000000    0.2032087
550480.0000000    0.2093689
550520.0000000    0.2229627
550560.0000000    0.2075009
550600.0000000    0.2201450
550640.0000000    0.2066727
550680.0000000    0.2117538
550720.0000000    0.2246616
550760.0000000    0.2147230
550800.0000000    0.2205459
550840.0000000    0.2237570
550880.0000000    0.2111624
550920.0000000    0.2261765
550960.0000000    0.2275402
551000.0000000    0.2230683
551040.0000000    0.2090225
551080.0000000    0.2255250
551120.0000000    0.2121252
551160.0000000    0.2168960
551200.0000000    0.2048098
551240.0000000    0.2174429
551280.0000000    0.2066265
551320.0000000    0.2177907
551360.0000000    0.2066410
551400.0000000    0.2018720
551440.0000000    0.1955893
551480.0000000    0.2101736
551520.0000000    0.2072178
551560.0000000    0.2033026
551600.0000000    0.2139402
551640.0000000    0.2082748
551680.0000000    0.2155394
551720.0000000    0.2073148
551760.0000000    0.2101161
551800.0000000    0.2190838
551840.0000000    0.2134506
551880.0000000    0.2449858
551920.0000000    0.2284122
551960.0000000    0.2340910
552000.0000000    0.2330672
552040.0000000    0.2340657
552080.0000000    0.2293108
552120.0000000    0.2196175
552160.0000000    0.2351892
552200.0000000    0.2277930
552240.0000000    0.2313212
552280.0000000    0.2207071
552320.0000000    0.2181770
552360.0000000    0.2130204
552400.0000000    0.2092730
552440.0000000    0.2037098
552480.0000000    0.2215669
552520.0000000    0.2151179
552560.0000000    0.2307248
552600.0000000    0.2193063
552640.0000000    0.2234823
552680.0000000    0.2220215
552720.0000000    0.2302649
552760.0000000    0.2320776
552800.0000000    0.2195344
552840.0000000    0.2137978
552880.0000000    0.2240976
552920.0000000    0.2273383
552960.0000000    0.2229693
553000.0000000    0.2330358
553040.0000000    0.2359522
553080.0000000    0.2234771
553120.0000000    0.2301644
553160.0000000    0.2350345
553200.0000000    0.2203235
553240.0000000    0.2263386
553280.0000000    0.2122708
553320.0000000    0.2296281
553360.0000000    0.2197448
553400.0000000    0.2390864
553440.0000000    0.2252714
553480.0000000    0.2271115
553520.0000000    0.2246396
553560.0000000    0.2391607
553600.0000000    0.2253935
553640.0000000    0.2272128
553680.0000000    0.2288308
553720.0000000    0.2429285
553760.0000000    0.2371056
553800.0000000    0.2341566
553840.0000000    0.2349180
553880.0000000    0.2233541
553920.0000000    0.2378334
553960.0000000    0.2410425
554000.0000000    0.2398031
554040.0000000    0.2320197
554080.0000000    0.2280971
554120.0000000    0.2175325
554160.0000000    0.2250786
554200.0000000    0.2293990
554240.0000000    0.2201966
554280.0000000    0.2293459
554320.0000000    0.2190982
554360.0000000    0.2351107
554400.0000000    0.2239332
554440.0000000    0.2272501
554480.0000000    0.2208824
554520.0000000    0.2284931
554560.0000000    0.2211977
554600.0000000    0.2375606
554640.0000000    0.2296596
554680.0000000    0.2283812
554720.0000000    0.2283469
554760.0000000    0.2305766
554800.0000000    0.2342670
554840.0000000    0.2161900
554880.0000000    0.2419259
554920.0000000    0.2203826
554960.0000000    0.2351460
555000.0000000    0.2281830
555040.0000000    0.2249394
555080.0000000    0.2263644
555120.0000000    0.2180468
555160.0000000    0.2237666
555200.0000000    0.2214575
555240.0000000    0.2355941
555280.0000000    0.2339721
555320.0000000    0.2270119
555360.0000000    0.2206229
555400.0000000    0.2095641
555440.0000000    0.1999458
555480.0000000    0.2191546
555520.0000000    0.2138113
555560.0000000    0.2083276
555600.0000000    0.2179374
555640.0000000    0.2152930
555680.0000000    0.2264994
555720.0000000    0.2139277
555760.0000000    0.2289974
555800.0000000    0.2243211
555840.0000000    0.2148680
555880.0000000    0.2152122
555920.0000000    0.2176058
555960.0000000    0.2172712
556000.0000000    0.2152832
556040.0000000    0.2195875
556080.0000000    0.2257636
556120.0000000    0.2235189
556160.0000000    0.2267046
556200.0000000    0.2211248
556240.0000000    0.2120725
556280.0000000    0.2042508
556320.0000000    0.2027372
556360.0000000    0.2121103
556400.0000000    0.2174098
556440.0000000    0.2150563
556480.0000000    0.2148465
556520.0000000    0.2212374
556560.0000000    0.2052655
556600.0000000    0.2185717
556640.0000000    0.2224174
556680.0000000    0.2174635
556720.0000000    0.2112461
556760.0000000    0.2054940
556800.0000000    0.2150031
556840.0000000    0.2304261
556880.0000000    0.2054988
556920.0000000    0.2231952
556960.0000000    0.2124286
557000.0000000    0.2094753
557040.0000000    0.2116345
557080.0000000    0.2191399
557120.0000000    0.2022907
557160.0000000    0.2254503
557200.0000000    0.2168804
557240.0000000    0.2206837
557280.0000000    0.2103051
557320.0000000    0.2226446
557360.0000000    0.2136816
557400.0000000    0.2193206
557440.0000000    0.2312720
557480.0000000    0.2232131
557520.0000000    0.2054055
557560.0000000    0.2104863
557600.0000000    0.2054758
557640.0000000    0.2120110
557680.0000000    0.2050907
557720.0000000    0.1897487
557760.0000000    0.1984335
557800.0000000    0.2065224
557840.0000000    0.2099756
557880.0000000    0.2077758
557920.0000000    0.2132224
557960.0000000    0.2228161
558000.0000000    0.2277727
558040.0000000    0.2146905
558080.0000000    0.2351164
558120.0000000    0.2156306
558160.0000000    0.2181386
558200.0000000    0.2120963
558240.0000000    0.2111818
558280.0000000    0.2045353
558320.0000000    0.2021455
558360.0000000    0.2208977
558400.0000000    0.2138603
558440.0000000    0.2098848
558480.0000000    0.2051282
558520.0000000    0.2111853
558560.0000000    0.2114208
558600.0000000    0.2091031
558640.0000000    0.2011773
558680.0000000    0.2122330
558720.0000000    0.2102849
558760.0000000    0.2199684
558800.0000000    0.2165806
558840.0000000    0.2116106
558880.0000000    0.2026740
558920.0000000    0.2100642
558960.0000000    0.2027716
559000.0000000    0.1933150
559040.0000000    0.1996887
559080.0000000    0.2049277
559120.0000000    0.2077008
559160.0000000    0.2020786
559200.0000000    0.2072646
559240.0000000    0.2150127
559280.0000000    0.2168238
559320.0000000    0.2032569
559360.0000000    0.1882924
559400.0000000    0.1992498
559440.0000000    0.1932985
559480.0000000    0.2152632
559520.0000000    0.2097472
559560.0000000    0.2075907
559600.0000000    0.2029056
559640.0000000    0.2116169
559680.0000000    0.2227628
559720.0000000    0.1987493
559760.0000000    0.2090562
559800.0000000    0.1981691
559840.0000000    0.2265972
559880.0000000    0.2065344
559920.0000000    0.2104355
559960.0000000    0.2189427
560000.0000000    0.2260422
560040.0000000    0.2046725
560080.0000000    0.2107881
560120.0000000    0.2115485
560160.0000000    0.2114658
560200.0000000    0.2162240
560240.0000000    0.2052779
560280.0000000    0.2191713
560320.0000000    0.2159460
560360.0000000    0.2152833
560400.0000000    0.2193685
560440.0000000    0.2318267
560480.0000000    0.2175537
560520.0000000    0.2134442
560560.0000000    0.2067193
560600.0000000    0.2070904
560640.0000000    0.1896843
560680.0000000    0.1871508
560720.0000000    0.2086813
560760.0000000    0.2076174
560800.0000000    0.2130386
560840.0000000    0.2125117
560880.0000000    0.2130157
560920.0000000    0.2130111
560960.0000000    0.2240958
561000.0000000    0.1977848
561040.0000000    0.2071263
561080.0000000    0.2178264
561120.0000000    0.2017239
561160.0000000    0.1986175
561200.0000000    0.2223856
561240.0000000    0.1925840
561280.0000000    0.2070717
561320.0000000    0.2112853
561360.0000000    0.2085577
561400.0000000    0.1931202
561440.0000000    0.2079204
561480.0000000    0.2028399
561520.0000000    0.2098177
561560.0000000    0.2044398
561600.0000000    0.2079301
561640.0000000    0.2215022
561680.0000000    0.2224293
561720.0000000    0.2039098
561760.0000000    0.2061143
561800.0000000    0.1955750
561840.0000000    0.2117967
561880.0000000    0.2115393
561920.0000000    0.2137476
561960.0000000    0.2046952
562000.0000000    0.2207825
562040.0000000    0.2173342
562080.0000000    0.2060116
562120.0000000    0.1982516
562160.0000000    0.2008775
562200.0000000    0.2056308
562240.0000000    0.2086153
562280.0000000    0.2064590
562320.0000000    0.2142771
562360.0000000    0.2033267
562400.0000000    0.1907216
562440.0000000    0.2159829
562480.0000000    0.2079516
562520.0000000    0.2218244
562560.0000000    0.2126855
562600.0000000    0.1940138
562640.0000000    0.1980496
562680.0000000    0.2069797
562720.0000000    0.2113200
562760.0000000    0.2155562
562800.0000000    0.2194605
562840.0000000    0.2225407
562880.0000000    0.2321558
562920.0000000    0.2037703
562960.0000000    0.2068753
563000.0000000    0.1964231
563040.0000000    0.2166136
563080.0000000    0.2180983
563120.0000000    0.2236432
563160.0000000    0.2223181
563200.0000000    0.2106752
563240.0000000    0.2086724
563280.0000000    0.2081889
563320.0000000    0.2091784
563360.0000000    0.2053065
563400.0000000    0.2181815
563440.0000000    0.2030998
563480.0000000    0.2108684
563520.0000000    0.2057338
563560.0000000    0.2096302
563600.0000000    0.2058066
563640.0000000    0.2197476
563680.0000000    0.2219335
563720.0000000    0.2065602
563760.0000000    0.2110809
563800.0000000    0.2135384
563840.0000000    0.2104645
563880.0000000    0.2049350
563920.0000000    0.2067563
563960.0000000    0.2146191
564000.0000000    0.2101046
564040.0000000    0.2182777
564080.0000000    0.2082218
564120.0000000    0.2062564
564160.0000000    0.2174465
564200.0000000    0.2053891
564240.0000000    0.2046871
564280.0000000    0.2039811
564320.0000000    0.2157163
564360.0000000    0.2167670
564400.0000000    0.2148446
564440.0000000    0.2064437
564480.0000000    0.2183967
564520.0000000    0.2138783
564560.0000000    0.2214349
564600.0000000    0.2281111
564640.0000000    0.2268573
564680.0000000    0.2225232
564720.0000000    0.2017486
564760.0000000    0.2201018
564800.0000000    0.2177013
564840.0000000    0.2081744
564880.0000000    0.2243317
564920.0000000    0.2076552
564960.0000000    0.2174949
565000.0000000    0.2089436
565040.0000000    0.2214051
565080.0000000    0.2099584
565120.0000000    0.2013027
565160.0000000    0.1923031
565200.0000000    0.1965120
565240.0000000    0.1980560
565280.0000000    0.2059670
565320.0000000    0.1976569
565360.0000000    0.2087983
565400.0000000    0.2004988
565440.0000000    0.2024517
565480.0000000    0.2042632
565520.0000000    0.2056564
565560.0000000    0.2124392
565600.0000000    0.1956784
565640.0000000    0.2080677
565680.0000000    0.2079588
565720.0000000    0.2110403
565760.0000000    0.1852263
565800.0000000    0.2066127
565840.0000000    0.1903407
565880.0000000    0.1955987
565920.0000000    0.2054636
565960.0000000    0.1966324
566000.0000000    0.2137494
566040.0000000    0.2179161
566080.0000000    0.2241190
566120.0000000    0.2222105
566160.0000000    0.2196782
566200.0000000    0.2062910
566240.0000000    0.2209153
566280.0000000    0.2192587
566320.0000000    0.2155991
566360.0000000    0.2357603
566400.0000000    0.2098112
566440.0000000    0.2134266
566480.0000000    0.2198649
566520.0000000    0.2201164
566560.0000000    0.2204515
566600.0000000    0.2212238
566640.0000000    0.2269964
566680.0000000    0.2192245
566720.0000000    0.2071010
566760.0000000    0.2284698
566800.0000000    0.2141952
566840.0000000    0.2083545
566880.0000000    0.2111954
566920.0000000    0.2123167
566960.0000000    0.2066285
567000.0000000    0.2239782
567040.0000000    0.2232544
567080.0000000    0.2194934
567120.0000000    0.2134631
567160.0000000    0.2101497
567200.0000000    0.2178896
567240.0000000    0.2232855
567280.0000000    0.2136505
567320.0000000    0.2142511
567360.0000000    0.2247038
567400.0000000    0.2119570
567440.0000000    0.2227895
567480.0000000    0.2044945
567520.0000000    0.2120297
567560.0000000    0.2120376
567600.0000000    0.2116385
567640.0000000    0.2048541
567680.0000000    0.1940670
567720.0000000    0.2012089
567760.0000000    0.2070529
567800.0000000    0.2135883
567840.0000000    0.2116605
567880.0000000    0.2058449
567920.0000000    0.2073123
567960.0000000    0.2157234
568000.0000000    0.2292982
568040.0000000    0.2130664
568080.0000000    0.2249823
568120.0000000    0.2178008
568160.0000000    0.2147768
568200.0000000    0.2071950
568240.0000000    0.2282112
568280.0000000    0.2256310
568320.0000000    0.2323081
568360.0000000    0.2119476
568400.0000000    0.2217855
568440.0000000    0.2221780
568480.0000000    0.2274625
568520.0000000    0.2250984
568560.0000000    0.2342905
568600.0000000    0.2261379
568640.0000000    0.2317997
568680.0000000    0.2245813
568720.0000000    0.2065808
568760.0000000    0.2193223
568800.0000000    0.2293759
568840.0000000    0.2250555
568880.0000000    0.2388737
568920.0000000    0.2234426
568960.0000000    0.2273120
569000.0000000    0.2336001
569040.0000000    0.2271552
569080.0000000    0.2327180
569120.0000000    0.2419572
569160.0000000    0.2362781
569200.0000000    0.2330674
569240.0000000    0.2316496
569280.0000000    0.2392114
569320.0000000    0.2272137
569360.0000000    0.2172887
569400.0000000    0.2219158
569440.0000000    0.2259195
569480.0000000    0.2242431
569520.0000000    0.2317913
569560.0000000    0.2210453
569600.0000000    0.2144063
569640.0000000    0.2111746
569680.0000000    0.2208683
569720.0000000    0.2246275
569760.0000000    0.2146935
569800.0000000    0.2324829
569840.0000000    0.2060586
569880.0000000    0.2178682
569920.0000000    0.2231012
569960.0000000    0.2246398
570000.0000000    0.2294836
570040.0000000    0.2099986
570080.0000000    0.2212292
570120.0000000    0.2278768
570160.0000000    0.2309368
570200.0000000    0.2326183
570240.0000000    0.2319094
570280.0000000    0.2274156
570320.0000000    0.2263016
570360.0000000    0.2234354
570400.0000000    0.2227418
570440.0000000    0.2210644
570480.0000000    0.2273855
570520.0000000    0.2147078
570560.0000000    0.2089142
570600.0000000    0.2198626
570640.0000000    0.2213194
570680.0000000    0.2154581
570720.0000000    0.2062625
570760.0000000    0.2362573
570800.0000000    0.2363190
570840.0000000    0.2133538
570880.0000000    0.2304653
570920.0000000    0.2294895
570960.0000000    0.2236489
571000.0000000    0.2332327
571040.0000000    0.2252170
571080.0000000    0.2238891
571120.0000000    0.2255319
571160.0000000    0.2186699
571200.0000000    0.1987884
571240.0000000    0.2129961
571280.0000000    0.2137856
571320.0000000    0.2024783
571360.0000000    0.2125115
571400.0000000    0.2147812
571440.0000000    0.2177880
571480.0000000    0.2046016
571520.0000000    0.2069315
571560.0000000    0.2062359
571600.0000000    0.2093951
571640.0000000    0.2166968
571680.0000000    0.2259157
571720.0000000    0.2382442
571760.0000000    0.2215337
571800.0000000    0.2226256
571840.0000000    0.2204219
571880.0000000    0.2148303
571920.0000000    0.2035300
571960.0000000    0.2087845
572000.0000000    0.2132863
572040.0000000    0.2071072
572080.0000000    0.2265848
572120.0000000    0.2264103
572160.0000000    0.2201153
572200.0000000    0.2242966
572240.0000000    0.2097274
572280.0000000    0.2272774
572320.0000000    0.2219919
572360.0000000    0.2174412
572400.0000000    0.2354688
572440.0000000    0.2250290
572480.0000000    0.2068286
572520.0000000    0.2147557
572560.0000000    0.2068818
572600.0000000    0.2158213
572640.0000000    0.2244744
572680.0000000    0.2315265
572720.0000000    0.2200554
572760.0000000    0.2252198
572800.0000000    0.2227695
572840.0000000    0.2126617
572880.0000000    0.2144679
572920.0000000    0.2270066
572960.0000000    0.2046136
573000.0000000    0.2129054
573040.0000000    0.2197597
573080.0000000    0.2148541
573120.0000000    0.2202790
573160.0000000    0.2089270
573200.0000000    0.2065555
573240.0000000    0.2048133
573280.0000000    0.2007160
573320.0000000    0.2083634
573360.0000000    0.1961342
573400.0000000    0.2033920
573440.0000000    0.2182747
573480.0000000    0.2174123
573520.0000000    0.2212896
573560.0000000    0.2156981
573600.0000000    0.2156785
573640.0000000    0.2076767
573680.0000000    0.2060535
573720.0000000    0.2194543
573760.0000000    0.2268821
573800.0000000    0.2121624
573840.0000000    0.2096526
573880.0000000    0.2078046
573920.0000000    0.2110056
573960.0000000    0.2099364
574000.0000000    0.2065264
574040.0000000    0.2163361
574080.0000000    0.2099113
574120.0000000    0.2126394
574160.0000000    0.2301268
574200.0000000    0.2005632
574240.0000000    0.2075131
574280.0000000    0.2207346
574320.0000000    0.2234351
574360.0000000    0.2207062
[truncated: 297,950 more chars]
