# Supplementary material for: Comment on 'Valid molecular dynamics simulations of human hemoglobin require a surprisingly large box size'
Source: eLife. 2019 Jun 20;8:e44718. doi: 10.7554/eLife.44718 (PMC6586461; doi:10.7554/eLife.44718)
Supplement: Figure 1—source data 1. — The zip archive contains a README file describing which source files correspond to the different panels. [file elife-44718-fig1-data1.zip › figure1/panels_AB/90A/g/rmsd_2dn3.xvg]

# This file was created Sun Nov 11 21:57:09 2018
# Created by:
#             :-) GROMACS - gmx rms, 2018.3-dev-20180823-5d5eb38 (-:
# 
# Executable:   /usr/local/gromacs/2018/2018.3-impi2017-fftw337-gcc640-cuda91/bin/gmx
# Data prefix:  /usr/local/gromacs/2018/2018.3-impi2017-fftw337-gcc640-cuda91
# Working dir:  /home/degroot/hb/2dn2/Meuwly/90a-elife/g
# Command line:
#   gmx rms -s ../../../2dn3/conf.pdb -f xx.xtc -o rmsd_2dn3.xvg -nice 0
# gmx rms is part of G R O M A C S:
#
# Grunge ROck MAChoS
#
@    title "RMSD"
@    xaxis  label "Time (ps)"
@    yaxis  label "RMSD (nm)"
@TYPE xy
@ subtitle "Backbone after lsq fit to Backbone"
   0.0000000    0.2453844
  40.0000000    0.2720183
  80.0000000    0.2740467
 120.0000000    0.2483537
 160.0000000    0.2774867
 200.0000000    0.2679319
 240.0000000    0.2661591
 280.0000000    0.2675211
 320.0000000    0.2386077
 360.0000000    0.2495199
 400.0000000    0.2764588
 440.0000000    0.2591045
 480.0000000    0.2488838
 520.0000000    0.2636714
 560.0000000    0.2653403
 600.0000000    0.2556943
 640.0000000    0.2639736
 680.0000000    0.2812344
 720.0000000    0.2589112
 760.0000000    0.2726899
 800.0000000    0.2608609
 840.0000000    0.2687545
 880.0000000    0.2518266
 920.0000000    0.2578177
 960.0000000    0.2976556
1000.0000000    0.2738334
1040.0000000    0.2593037
1080.0000000    0.2865231
1120.0000000    0.2675787
1160.0000000    0.2888743
1200.0000000    0.2779596
1240.0000000    0.2773376
1280.0000000    0.2997220
1320.0000000    0.2778929
1360.0000000    0.2507589
1400.0000000    0.2794866
1440.0000000    0.2568544
1480.0000000    0.2849481
1520.0000000    0.2769160
1560.0000000    0.2649947
1600.0000000    0.2634357
1640.0000000    0.2848185
1680.0000000    0.2856153
1720.0000000    0.2651763
1760.0000000    0.2914142
1800.0000000    0.2832271
1840.0000000    0.3135531
1880.0000000    0.2941143
1920.0000000    0.2891145
1960.0000000    0.2978401
2000.0000000    0.2843503
2040.0000000    0.2634573
2080.0000000    0.2848554
2120.0000000    0.2919107
2160.0000000    0.2962872
2200.0000000    0.3128279
2240.0000000    0.2992326
2280.0000000    0.2817936
2320.0000000    0.2802655
2360.0000000    0.2816121
2400.0000000    0.2773918
2440.0000000    0.2909663
2480.0000000    0.2966819
2520.0000000    0.3000335
2560.0000000    0.2721014
2600.0000000    0.2981094
2640.0000000    0.2790494
2680.0000000    0.2645150
2720.0000000    0.2902042
2760.0000000    0.2713923
2800.0000000    0.2844032
2840.0000000    0.2762078
2880.0000000    0.2640125
2920.0000000    0.2682062
2960.0000000    0.2616499
3000.0000000    0.2806800
3040.0000000    0.2947077
3080.0000000    0.3029581
3120.0000000    0.2915733
3160.0000000    0.2819669
3200.0000000    0.3063594
3240.0000000    0.2957281
3280.0000000    0.3075449
3320.0000000    0.3002025
3360.0000000    0.2983201
3400.0000000    0.3124423
3440.0000000    0.2914476
3480.0000000    0.2946939
3520.0000000    0.3053601
3560.0000000    0.3099740
3600.0000000    0.3161944
3640.0000000    0.3029969
3680.0000000    0.2729014
3720.0000000    0.2770415
3760.0000000    0.2772985
3800.0000000    0.2680098
3840.0000000    0.2836813
3880.0000000    0.2866786
3920.0000000    0.2941579
3960.0000000    0.2965061
4000.0000000    0.2940966
4040.0000000    0.2935067
4080.0000000    0.3000246
4120.0000000    0.2936404
4160.0000000    0.2670898
4200.0000000    0.2717506
4240.0000000    0.2755945
4280.0000000    0.2939700
4320.0000000    0.2857079
4360.0000000    0.2964405
4400.0000000    0.2950072
4440.0000000    0.2763308
4480.0000000    0.2813165
4520.0000000    0.2935551
4560.0000000    0.2810937
4600.0000000    0.3000367
4640.0000000    0.2989253
4680.0000000    0.2904558
4720.0000000    0.2917848
4760.0000000    0.3083817
4800.0000000    0.2879844
4840.0000000    0.2692981
4880.0000000    0.3045842
4920.0000000    0.3024320
4960.0000000    0.3079606
5000.0000000    0.2780340
5040.0000000    0.2920668
5080.0000000    0.3023211
5120.0000000    0.3076100
5160.0000000    0.2984309
5200.0000000    0.2816426
5240.0000000    0.2907820
5280.0000000    0.3016477
5320.0000000    0.2959949
5360.0000000    0.2849924
5400.0000000    0.3051227
5440.0000000    0.3095314
5480.0000000    0.2878628
5520.0000000    0.2896657
5560.0000000    0.2818764
5600.0000000    0.2567667
5640.0000000    0.2871419
5680.0000000    0.2751663
5720.0000000    0.2810510
5760.0000000    0.2735638
5800.0000000    0.2693529
5840.0000000    0.2765272
5880.0000000    0.2888921
5920.0000000    0.2910302
5960.0000000    0.2731775
6000.0000000    0.2758997
6040.0000000    0.3044783
6080.0000000    0.2923909
6120.0000000    0.2768531
6160.0000000    0.2825730
6200.0000000    0.2753238
6240.0000000    0.3104444
6280.0000000    0.2799276
6320.0000000    0.2920569
6360.0000000    0.2895204
6400.0000000    0.2968808
6440.0000000    0.3070605
6480.0000000    0.3009609
6520.0000000    0.2979006
6560.0000000    0.2760122
6600.0000000    0.2849692
6640.0000000    0.2828060
6680.0000000    0.2963373
6720.0000000    0.3155056
6760.0000000    0.3126445
6800.0000000    0.2936974
6840.0000000    0.2794427
6880.0000000    0.2810997
6920.0000000    0.2768334
6960.0000000    0.3016704
7000.0000000    0.3047187
7040.0000000    0.2870508
7080.0000000    0.2836304
7120.0000000    0.2846873
7160.0000000    0.3046151
7200.0000000    0.2866412
7240.0000000    0.2935136
7280.0000000    0.3015200
7320.0000000    0.3124756
7360.0000000    0.2900984
7400.0000000    0.2694476
7440.0000000    0.2916498
7480.0000000    0.2913133
7520.0000000    0.2916305
7560.0000000    0.2963538
7600.0000000    0.2783311
7640.0000000    0.2878405
7680.0000000    0.3011673
7720.0000000    0.3064299
7760.0000000    0.2900025
7800.0000000    0.3001543
7840.0000000    0.2737828
7880.0000000    0.2969866
7920.0000000    0.2963989
7960.0000000    0.2946708
8000.0000000    0.2950671
8040.0000000    0.3021075
8080.0000000    0.2936143
8120.0000000    0.2993709
8160.0000000    0.2851297
8200.0000000    0.2734036
8240.0000000    0.2750397
8280.0000000    0.2784018
8320.0000000    0.2824965
8360.0000000    0.2792529
8400.0000000    0.2978240
8440.0000000    0.2923422
8480.0000000    0.2820511
8520.0000000    0.2958693
8560.0000000    0.2812824
8600.0000000    0.2919809
8640.0000000    0.2909325
8680.0000000    0.2962835
8720.0000000    0.2973328
8760.0000000    0.2919196
8800.0000000    0.2905064
8840.0000000    0.3004659
8880.0000000    0.3058403
8920.0000000    0.2947515
8960.0000000    0.2855258
9000.0000000    0.2697662
9040.0000000    0.2834524
9080.0000000    0.2805975
9120.0000000    0.2937907
9160.0000000    0.2746821
9200.0000000    0.2908500
9240.0000000    0.3019610
9280.0000000    0.2868435
9320.0000000    0.2636565
9360.0000000    0.2771713
9400.0000000    0.2890622
9440.0000000    0.3100800
9480.0000000    0.2813990
9520.0000000    0.2925338
9560.0000000    0.2821798
9600.0000000    0.2822772
9640.0000000    0.3116962
9680.0000000    0.2869322
9720.0000000    0.2868275
9760.0000000    0.3025675
9800.0000000    0.3059099
9840.0000000    0.2976005
9880.0000000    0.3058983
9920.0000000    0.2842208
9960.0000000    0.2688213
10000.0000000    0.3022989
10040.0000000    0.2920644
10080.0000000    0.3027683
10120.0000000    0.2956667
10160.0000000    0.2821057
10200.0000000    0.2847697
10240.0000000    0.2664039
10280.0000000    0.2798981
10320.0000000    0.2785210
10360.0000000    0.2932995
10400.0000000    0.2995173
10440.0000000    0.2819433
10480.0000000    0.2993521
10520.0000000    0.2659832
10560.0000000    0.3004295
10600.0000000    0.2820193
10640.0000000    0.2827821
10680.0000000    0.2592239
10720.0000000    0.2571280
10760.0000000    0.2760034
10800.0000000    0.2808477
10840.0000000    0.2789981
10880.0000000    0.2709782
10920.0000000    0.2666674
10960.0000000    0.2755952
11000.0000000    0.2798684
11040.0000000    0.2753282
11080.0000000    0.2737071
11120.0000000    0.2757497
11160.0000000    0.2710525
11200.0000000    0.2737508
11240.0000000    0.2607507
11280.0000000    0.2782962
11320.0000000    0.2648033
11360.0000000    0.2557103
11400.0000000    0.2882857
11440.0000000    0.2843967
11480.0000000    0.2871327
11520.0000000    0.2920743
11560.0000000    0.2768611
11600.0000000    0.2841960
11640.0000000    0.2881285
11680.0000000    0.2895629
11720.0000000    0.2843424
11760.0000000    0.2908325
11800.0000000    0.2797051
11840.0000000    0.2821849
11880.0000000    0.2840213
11920.0000000    0.2963654
11960.0000000    0.2959983
12000.0000000    0.3077302
12040.0000000    0.2941286
12080.0000000    0.3184872
12120.0000000    0.3042211
12160.0000000    0.2988325
12200.0000000    0.3062614
12240.0000000    0.3153569
12280.0000000    0.3024007
12320.0000000    0.3069086
12360.0000000    0.2832164
12400.0000000    0.2828105
12440.0000000    0.2970565
12480.0000000    0.2906574
12520.0000000    0.2995815
12560.0000000    0.3073120
12600.0000000    0.2722253
12640.0000000    0.2803912
12680.0000000    0.2731272
12720.0000000    0.2551681
12760.0000000    0.2782038
12800.0000000    0.2982143
12840.0000000    0.2995175
12880.0000000    0.3068413
12920.0000000    0.2952922
12960.0000000    0.2686383
13000.0000000    0.2819058
13040.0000000    0.3021991
13080.0000000    0.3364089
13120.0000000    0.2848686
13160.0000000    0.2725306
13200.0000000    0.2907591
13240.0000000    0.2723338
13280.0000000    0.3168693
13320.0000000    0.2914822
13360.0000000    0.2689904
13400.0000000    0.2819709
13440.0000000    0.2731776
13480.0000000    0.2783132
13520.0000000    0.2815244
13560.0000000    0.2965392
13600.0000000    0.2718478
13640.0000000    0.2948374
13680.0000000    0.2833191
13720.0000000    0.3017528
13760.0000000    0.3138733
13800.0000000    0.3109776
13840.0000000    0.3136105
13880.0000000    0.2973267
13920.0000000    0.2963820
13960.0000000    0.2917428
14000.0000000    0.2794580
14040.0000000    0.2783107
14080.0000000    0.2876981
14120.0000000    0.3059254
14160.0000000    0.3062987
14200.0000000    0.3142218
14240.0000000    0.3116606
14280.0000000    0.2955042
14320.0000000    0.2879692
14360.0000000    0.3042881
14400.0000000    0.2668731
14440.0000000    0.3036379
14480.0000000    0.2998231
14520.0000000    0.2954431
14560.0000000    0.2909121
14600.0000000    0.3109413
14640.0000000    0.2912294
14680.0000000    0.3114632
14720.0000000    0.3087086
14760.0000000    0.2944247
14800.0000000    0.2926921
14840.0000000    0.2714993
14880.0000000    0.2883367
14920.0000000    0.3037908
14960.0000000    0.2879925
15000.0000000    0.3111183
15040.0000000    0.3149546
15080.0000000    0.3266101
15120.0000000    0.3125022
15160.0000000    0.2899714
15200.0000000    0.2886759
15240.0000000    0.3034172
15280.0000000    0.3124838
15320.0000000    0.2979838
15360.0000000    0.2933698
15400.0000000    0.2992541
15440.0000000    0.2995365
15480.0000000    0.3017108
15520.0000000    0.3014053
15560.0000000    0.2872939
15600.0000000    0.3054868
15640.0000000    0.3074716
15680.0000000    0.2991197
15720.0000000    0.3086970
15760.0000000    0.2805581
15800.0000000    0.2957407
15840.0000000    0.2910911
15880.0000000    0.3015763
15920.0000000    0.2955558
15960.0000000    0.2963831
16000.0000000    0.3033729
16040.0000000    0.2852952
16080.0000000    0.2976965
16120.0000000    0.3017509
16160.0000000    0.3190712
16200.0000000    0.3041625
16240.0000000    0.2849177
16280.0000000    0.2823995
16320.0000000    0.2720164
16360.0000000    0.2823823
16400.0000000    0.2947640
16440.0000000    0.2809049
16480.0000000    0.2795522
16520.0000000    0.2921372
16560.0000000    0.2958297
16600.0000000    0.3024721
16640.0000000    0.3028812
16680.0000000    0.2960968
16720.0000000    0.2871369
16760.0000000    0.2771202
16800.0000000    0.2892169
16840.0000000    0.2675588
16880.0000000    0.3013624
16920.0000000    0.3177359
16960.0000000    0.3117809
17000.0000000    0.3303384
17040.0000000    0.3006641
17080.0000000    0.3004737
17120.0000000    0.2891425
17160.0000000    0.3033945
17200.0000000    0.3003664
17240.0000000    0.2998586
17280.0000000    0.2805556
17320.0000000    0.3146786
17360.0000000    0.2833912
17400.0000000    0.2857632
17440.0000000    0.2862167
17480.0000000    0.3012843
17520.0000000    0.2920330
17560.0000000    0.3156748
17600.0000000    0.2981037
17640.0000000    0.2827549
17680.0000000    0.2771637
17720.0000000    0.2655241
17760.0000000    0.2753233
17800.0000000    0.2548082
17840.0000000    0.2962923
17880.0000000    0.3109935
17920.0000000    0.3031648
17960.0000000    0.3001688
18000.0000000    0.2802255
18040.0000000    0.2924587
18080.0000000    0.3074461
18120.0000000    0.2789332
18160.0000000    0.3016947
18200.0000000    0.2979836
18240.0000000    0.3031367
18280.0000000    0.2803884
18320.0000000    0.2767100
18360.0000000    0.2884772
18400.0000000    0.2695377
18440.0000000    0.2898009
18480.0000000    0.2831536
18520.0000000    0.2686108
18560.0000000    0.3028107
18600.0000000    0.2772579
18640.0000000    0.3095340
18680.0000000    0.3040905
18720.0000000    0.2906731
18760.0000000    0.2924665
18800.0000000    0.2849220
18840.0000000    0.2958298
18880.0000000    0.2847323
18920.0000000    0.2730030
18960.0000000    0.2789860
19000.0000000    0.2772762
19040.0000000    0.2841996
19080.0000000    0.2834606
19120.0000000    0.2658776
19160.0000000    0.2876117
19200.0000000    0.2834213
19240.0000000    0.3011998
19280.0000000    0.2965986
19320.0000000    0.2903154
19360.0000000    0.2972118
19400.0000000    0.2807338
19440.0000000    0.2745153
19480.0000000    0.2508001
19520.0000000    0.2772292
19560.0000000    0.2746813
19600.0000000    0.2903276
19640.0000000    0.2934168
19680.0000000    0.2927014
19720.0000000    0.2843350
19760.0000000    0.2781841
19800.0000000    0.2775629
19840.0000000    0.2870293
19880.0000000    0.2837458
19920.0000000    0.2976178
19960.0000000    0.2736116
20000.0000000    0.2795992
20040.0000000    0.2761766
20080.0000000    0.2879707
20120.0000000    0.2802222
20160.0000000    0.2914392
20200.0000000    0.2816848
20240.0000000    0.2892199
20280.0000000    0.2800384
20320.0000000    0.2895367
20360.0000000    0.2914931
20400.0000000    0.2885793
20440.0000000    0.2796140
20480.0000000    0.2624882
20520.0000000    0.2506375
20560.0000000    0.2590739
20600.0000000    0.2637042
20640.0000000    0.2594642
20680.0000000    0.2988533
20720.0000000    0.2925042
20760.0000000    0.2864649
20800.0000000    0.2907429
20840.0000000    0.3015982
20880.0000000    0.2821949
20920.0000000    0.2831748
20960.0000000    0.2924721
21000.0000000    0.2694883
21040.0000000    0.2843147
21080.0000000    0.2733174
21120.0000000    0.2406767
21160.0000000    0.3044043
21200.0000000    0.3039607
21240.0000000    0.2934389
21280.0000000    0.2802570
21320.0000000    0.2860008
21360.0000000    0.2612577
21400.0000000    0.2570381
21440.0000000    0.2609473
21480.0000000    0.2698077
21520.0000000    0.2747666
21560.0000000    0.2532908
21600.0000000    0.2607991
21640.0000000    0.2502113
21680.0000000    0.2594102
21720.0000000    0.2617629
21760.0000000    0.2696263
21800.0000000    0.2647015
21840.0000000    0.2883277
21880.0000000    0.2789775
21920.0000000    0.2627427
21960.0000000    0.2674208
22000.0000000    0.2541299
22040.0000000    0.2682490
22080.0000000    0.2903751
22120.0000000    0.2728316
22160.0000000    0.2927157
22200.0000000    0.2870238
22240.0000000    0.2771649
22280.0000000    0.2878719
22320.0000000    0.2864809
22360.0000000    0.2968955
22400.0000000    0.2895353
22440.0000000    0.2929729
22480.0000000    0.2682770
22520.0000000    0.3063777
22560.0000000    0.3015952
22600.0000000    0.2911749
22640.0000000    0.2668546
22680.0000000    0.2793593
22720.0000000    0.2804357
22760.0000000    0.2777900
22800.0000000    0.2836123
22840.0000000    0.2910174
22880.0000000    0.2832136
22920.0000000    0.2946848
22960.0000000    0.2744623
23000.0000000    0.2794947
23040.0000000    0.2827649
23080.0000000    0.2930798
23120.0000000    0.2873229
23160.0000000    0.2890659
23200.0000000    0.3086739
23240.0000000    0.2872242
23280.0000000    0.2726164
23320.0000000    0.2828722
23360.0000000    0.2926385
23400.0000000    0.2988270
23440.0000000    0.2903115
23480.0000000    0.3017015
23520.0000000    0.2776929
23560.0000000    0.3163727
23600.0000000    0.3035560
23640.0000000    0.3053036
23680.0000000    0.2962255
23720.0000000    0.2999838
23760.0000000    0.3116261
23800.0000000    0.2904673
23840.0000000    0.3049202
23880.0000000    0.3115636
23920.0000000    0.2756768
23960.0000000    0.2898274
24000.0000000    0.3022280
24040.0000000    0.3084575
24080.0000000    0.2986039
24120.0000000    0.3118669
24160.0000000    0.2710803
24200.0000000    0.2850200
24240.0000000    0.2794424
24280.0000000    0.2807694
24320.0000000    0.3149872
24360.0000000    0.2965182
24400.0000000    0.3095280
24440.0000000    0.2982638
24480.0000000    0.3118226
24520.0000000    0.2976384
24560.0000000    0.2581335
24600.0000000    0.2492973
24640.0000000    0.2817622
24680.0000000    0.2789210
24720.0000000    0.2833333
24760.0000000    0.2813850
24800.0000000    0.2713255
24840.0000000    0.2620395
24880.0000000    0.2758307
24920.0000000    0.2752843
24960.0000000    0.2736296
25000.0000000    0.2934294
25040.0000000    0.2787601
25080.0000000    0.3020064
25120.0000000    0.2756455
25160.0000000    0.2710147
25200.0000000    0.2603906
25240.0000000    0.2520223
25280.0000000    0.2897142
25320.0000000    0.2739795
25360.0000000    0.2619254
25400.0000000    0.2809515
25440.0000000    0.2817932
25480.0000000    0.2772743
25520.0000000    0.2847691
25560.0000000    0.2523275
25600.0000000    0.2509910
25640.0000000    0.2735106
25680.0000000    0.2647710
25720.0000000    0.2610699
25760.0000000    0.2695653
25800.0000000    0.2718686
25840.0000000    0.2616506
25880.0000000    0.2686159
25920.0000000    0.2734732
25960.0000000    0.2840357
26000.0000000    0.2547168
26040.0000000    0.2781704
26080.0000000    0.2765912
26120.0000000    0.2741880
26160.0000000    0.2490726
26200.0000000    0.2746440
26240.0000000    0.2632691
26280.0000000    0.2759190
26320.0000000    0.2448761
26360.0000000    0.2642101
26400.0000000    0.2693281
26440.0000000    0.2687490
26480.0000000    0.2664774
26520.0000000    0.2850397
26560.0000000    0.2706534
26600.0000000    0.2658292
26640.0000000    0.2674673
26680.0000000    0.2541640
26720.0000000    0.2469217
26760.0000000    0.2771100
26800.0000000    0.2500681
26840.0000000    0.2641348
26880.0000000    0.2592030
26920.0000000    0.2564570
26960.0000000    0.2645369
27000.0000000    0.2500786
27040.0000000    0.2462281
27080.0000000    0.2459691
27120.0000000    0.2527776
27160.0000000    0.2321876
27200.0000000    0.2413268
27240.0000000    0.2619856
27280.0000000    0.2641344
27320.0000000    0.2802182
27360.0000000    0.2742483
27400.0000000    0.2871579
27440.0000000    0.2840129
27480.0000000    0.2650209
27520.0000000    0.2817073
27560.0000000    0.2673502
27600.0000000    0.2689808
27640.0000000    0.2708937
27680.0000000    0.2579448
27720.0000000    0.2595783
27760.0000000    0.2615556
27800.0000000    0.2705017
27840.0000000    0.2884565
27880.0000000    0.2803325
27920.0000000    0.2651478
27960.0000000    0.2690052
28000.0000000    0.2663812
28040.0000000    0.2506016
28080.0000000    0.2554179
28120.0000000    0.2959313
28160.0000000    0.2855769
28200.0000000    0.2555198
28240.0000000    0.2424684
28280.0000000    0.2640170
28320.0000000    0.2770405
28360.0000000    0.2868769
28400.0000000    0.2593882
28440.0000000    0.2820527
28480.0000000    0.2900742
28520.0000000    0.2931705
28560.0000000    0.2646068
28600.0000000    0.2776545
28640.0000000    0.2909301
28680.0000000    0.2850937
28720.0000000    0.3063119
28760.0000000    0.2533159
28800.0000000    0.2624005
28840.0000000    0.2627381
28880.0000000    0.2830574
28920.0000000    0.2691843
28960.0000000    0.2977484
29000.0000000    0.2788720
29040.0000000    0.3042380
29080.0000000    0.2893962
29120.0000000    0.2848745
29160.0000000    0.2855892
29200.0000000    0.2778015
29240.0000000    0.2880269
29280.0000000    0.2952029
29320.0000000    0.2812480
29360.0000000    0.2903177
29400.0000000    0.2836071
29440.0000000    0.2765720
29480.0000000    0.2551366
29520.0000000    0.2679598
29560.0000000    0.2810543
29600.0000000    0.2679585
29640.0000000    0.2690497
29680.0000000    0.2705738
29720.0000000    0.2642111
29760.0000000    0.2717938
29800.0000000    0.2611320
29840.0000000    0.2587451
29880.0000000    0.2738189
29920.0000000    0.2758708
29960.0000000    0.2737796
30000.0000000    0.2742839
30040.0000000    0.2699222
30080.0000000    0.2766966
30120.0000000    0.2676869
30160.0000000    0.2508723
30200.0000000    0.2663221
30240.0000000    0.2679101
30280.0000000    0.2591074
30320.0000000    0.2675822
30360.0000000    0.2449038
30400.0000000    0.2539390
30440.0000000    0.2601368
30480.0000000    0.2736036
30520.0000000    0.2748505
30560.0000000    0.2571267
30600.0000000    0.2885366
30640.0000000    0.2861127
30680.0000000    0.2597873
30720.0000000    0.2709934
30760.0000000    0.2763989
30800.0000000    0.2795687
30840.0000000    0.2634328
30880.0000000    0.2710969
30920.0000000    0.2913181
30960.0000000    0.2945334
31000.0000000    0.2759429
31040.0000000    0.2755044
31080.0000000    0.2829279
31120.0000000    0.2596511
31160.0000000    0.2589137
31200.0000000    0.2755648
31240.0000000    0.2704871
31280.0000000    0.2859548
31320.0000000    0.2520855
31360.0000000    0.2780946
31400.0000000    0.2963808
31440.0000000    0.2720262
31480.0000000    0.2760815
31520.0000000    0.2804522
31560.0000000    0.2794349
31600.0000000    0.2707728
31640.0000000    0.2712985
31680.0000000    0.2674608
31720.0000000    0.2763589
31760.0000000    0.2534225
31800.0000000    0.2660850
31840.0000000    0.2488939
31880.0000000    0.2528831
31920.0000000    0.2512859
31960.0000000    0.2463003
32000.0000000    0.2743820
32040.0000000    0.2572670
32080.0000000    0.2676060
32120.0000000    0.2581019
32160.0000000    0.2574096
32200.0000000    0.2638450
32240.0000000    0.2674301
32280.0000000    0.2687660
32320.0000000    0.2610959
32360.0000000    0.2824219
32400.0000000    0.2616948
32440.0000000    0.2655235
32480.0000000    0.2690094
32520.0000000    0.2708735
32560.0000000    0.2814743
32600.0000000    0.2828295
32640.0000000    0.2813091
32680.0000000    0.2818207
32720.0000000    0.3067655
32760.0000000    0.2575482
32800.0000000    0.2693480
32840.0000000    0.2780086
32880.0000000    0.2677979
32920.0000000    0.2600607
32960.0000000    0.2534174
33000.0000000    0.2836684
33040.0000000    0.2584518
33080.0000000    0.2811908
33120.0000000    0.2780663
33160.0000000    0.2563294
33200.0000000    0.2375046
33240.0000000    0.2516722
33280.0000000    0.2800603
33320.0000000    0.2907355
33360.0000000    0.2560799
33400.0000000    0.2701660
33440.0000000    0.2645307
33480.0000000    0.2805109
33520.0000000    0.2685999
33560.0000000    0.2688225
33600.0000000    0.2870580
33640.0000000    0.2806766
33680.0000000    0.2609777
33720.0000000    0.2950220
33760.0000000    0.2638543
33800.0000000    0.2708548
33840.0000000    0.2684227
33880.0000000    0.2758867
33920.0000000    0.2845611
33960.0000000    0.2684861
34000.0000000    0.2773016
34040.0000000    0.2777815
34080.0000000    0.2834035
34120.0000000    0.2758340
34160.0000000    0.2823070
34200.0000000    0.2871398
34240.0000000    0.2837192
34280.0000000    0.2650940
34320.0000000    0.2470692
34360.0000000    0.2685235
34400.0000000    0.2876519
34440.0000000    0.2511643
34480.0000000    0.2658616
34520.0000000    0.2629606
34560.0000000    0.2570128
34600.0000000    0.2604965
34640.0000000    0.2411503
34680.0000000    0.2485236
34720.0000000    0.2773888
34760.0000000    0.2501261
34800.0000000    0.2452954
34840.0000000    0.2415175
34880.0000000    0.2511021
34920.0000000    0.2550536
34960.0000000    0.2632270
35000.0000000    0.2904411
35040.0000000    0.2715789
35080.0000000    0.2708491
35120.0000000    0.2822630
35160.0000000    0.2709913
35200.0000000    0.2860668
35240.0000000    0.2780050
35280.0000000    0.2980173
35320.0000000    0.2706059
35360.0000000    0.2727830
35400.0000000    0.2577114
35440.0000000    0.2579978
35480.0000000    0.2617381
35520.0000000    0.2722976
35560.0000000    0.2802103
35600.0000000    0.3011866
35640.0000000    0.2645929
35680.0000000    0.2690701
35720.0000000    0.2823102
35760.0000000    0.2616100
35800.0000000    0.2763356
35840.0000000    0.2907557
35880.0000000    0.2670927
35920.0000000    0.2721324
35960.0000000    0.2612073
36000.0000000    0.2709030
36040.0000000    0.2787616
36080.0000000    0.2773607
36120.0000000    0.2769839
36160.0000000    0.2757168
36200.0000000    0.2643171
36240.0000000    0.2623793
36280.0000000    0.2767080
36320.0000000    0.2543545
36360.0000000    0.2678306
36400.0000000    0.2665086
36440.0000000    0.2581177
36480.0000000    0.2832457
36520.0000000    0.2843522
36560.0000000    0.2574259
36600.0000000    0.2549544
36640.0000000    0.2735720
36680.0000000    0.2562221
36720.0000000    0.2638985
36760.0000000    0.2802978
36800.0000000    0.2850686
36840.0000000    0.2911408
36880.0000000    0.2592987
36920.0000000    0.2749166
36960.0000000    0.2792526
37000.0000000    0.2726515
37040.0000000    0.2649368
37080.0000000    0.2724879
37120.0000000    0.2815405
37160.0000000    0.2782863
37200.0000000    0.2836073
37240.0000000    0.2696556
37280.0000000    0.2535532
37320.0000000    0.2655137
37360.0000000    0.2638348
37400.0000000    0.2680717
37440.0000000    0.2770227
37480.0000000    0.2665306
37520.0000000    0.2630652
37560.0000000    0.2503622
37600.0000000    0.2612110
37640.0000000    0.2658156
37680.0000000    0.2604062
37720.0000000    0.2709067
37760.0000000    0.2636079
37800.0000000    0.2711715
37840.0000000    0.2727233
37880.0000000    0.2755675
37920.0000000    0.2746318
37960.0000000    0.2717599
38000.0000000    0.2723892
38040.0000000    0.2723291
38080.0000000    0.2605648
38120.0000000    0.2805606
38160.0000000    0.2607536
38200.0000000    0.2945330
38240.0000000    0.2657874
38280.0000000    0.2823966
38320.0000000    0.3024172
38360.0000000    0.2966836
38400.0000000    0.2787458
38440.0000000    0.2680414
38480.0000000    0.2763354
38520.0000000    0.2663158
38560.0000000    0.2440043
38600.0000000    0.2808179
38640.0000000    0.2808149
38680.0000000    0.2796943
38720.0000000    0.2745869
38760.0000000    0.2741143
38800.0000000    0.2854896
38840.0000000    0.2771866
38880.0000000    0.2855889
38920.0000000    0.2693339
38960.0000000    0.2638249
39000.0000000    0.2754417
39040.0000000    0.2648720
39080.0000000    0.2563664
39120.0000000    0.2561024
39160.0000000    0.2829763
39200.0000000    0.2554651
39240.0000000    0.2443565
39280.0000000    0.2404745
39320.0000000    0.2743270
39360.0000000    0.2475322
39400.0000000    0.2596914
39440.0000000    0.2529279
39480.0000000    0.2514450
39520.0000000    0.2514270
39560.0000000    0.2378067
39600.0000000    0.2640791
39640.0000000    0.2695163
39680.0000000    0.2616968
39720.0000000    0.2386901
39760.0000000    0.2543116
39800.0000000    0.2413978
39840.0000000    0.2562884
39880.0000000    0.2683508
39920.0000000    0.2630283
39960.0000000    0.2717656
40000.0000000    0.2991906
40040.0000000    0.2584104
40080.0000000    0.2778664
40120.0000000    0.2712453
40160.0000000    0.2646239
40200.0000000    0.2799984
40240.0000000    0.2729309
40280.0000000    0.2755002
40320.0000000    0.2788757
40360.0000000    0.3000301
40400.0000000    0.2759742
40440.0000000    0.2677297
40480.0000000    0.2739333
40520.0000000    0.2726673
40560.0000000    0.2593228
40600.0000000    0.2684077
40640.0000000    0.2669216
40680.0000000    0.2459848
40720.0000000    0.2477878
40760.0000000    0.2700508
40800.0000000    0.2721999
40840.0000000    0.2659319
40880.0000000    0.2670338
40920.0000000    0.2692326
40960.0000000    0.2533402
41000.0000000    0.2552034
41040.0000000    0.2576109
41080.0000000    0.2631249
41120.0000000    0.2768446
41160.0000000    0.2783578
41200.0000000    0.2775063
41240.0000000    0.2631423
41280.0000000    0.2510620
41320.0000000    0.2468145
41360.0000000    0.2592896
41400.0000000    0.2381704
41440.0000000    0.2579578
41480.0000000    0.2519810
41520.0000000    0.2704738
41560.0000000    0.2607917
41600.0000000    0.2700917
41640.0000000    0.2673337
41680.0000000    0.2722413
41720.0000000    0.2503955
41760.0000000    0.2561332
41800.0000000    0.2578743
41840.0000000    0.2606116
41880.0000000    0.2691444
41920.0000000    0.2697618
41960.0000000    0.2830104
42000.0000000    0.2618172
42040.0000000    0.2605929
42080.0000000    0.2717666
42120.0000000    0.2779300
42160.0000000    0.2767132
42200.0000000    0.2540840
42240.0000000    0.2686425
42280.0000000    0.2680337
42320.0000000    0.2840609
42360.0000000    0.2660969
42400.0000000    0.2527115
42440.0000000    0.2586718
42480.0000000    0.2669005
42520.0000000    0.2680525
42560.0000000    0.2859028
42600.0000000    0.2463112
42640.0000000    0.2551198
42680.0000000    0.2789221
42720.0000000    0.2451760
42760.0000000    0.2536747
42800.0000000    0.2632024
42840.0000000    0.2648733
42880.0000000    0.2811108
42920.0000000    0.2684511
42960.0000000    0.2601075
43000.0000000    0.2611881
43040.0000000    0.2474861
43080.0000000    0.2615384
43120.0000000    0.2553144
43160.0000000    0.2626509
43200.0000000    0.2594832
43240.0000000    0.2780907
43280.0000000    0.2605141
43320.0000000    0.2792813
43360.0000000    0.2707075
43400.0000000    0.2666990
43440.0000000    0.2579191
43480.0000000    0.2674706
43520.0000000    0.2610117
43560.0000000    0.2596245
43600.0000000    0.2753371
43640.0000000    0.2623441
43680.0000000    0.2689058
43720.0000000    0.2739726
43760.0000000    0.2809901
43800.0000000    0.2690848
43840.0000000    0.2615564
43880.0000000    0.2731876
43920.0000000    0.2660498
43960.0000000    0.2654371
44000.0000000    0.2703147
44040.0000000    0.2737153
44080.0000000    0.2531888
44120.0000000    0.2605256
44160.0000000    0.2631105
44200.0000000    0.2526843
44240.0000000    0.2688456
44280.0000000    0.2490073
44320.0000000    0.2575411
44360.0000000    0.2516040
44400.0000000    0.2554009
44440.0000000    0.2707655
44480.0000000    0.2676659
44520.0000000    0.2562639
44560.0000000    0.2561367
44600.0000000    0.2554353
44640.0000000    0.2614923
44680.0000000    0.2576223
44720.0000000    0.2551551
44760.0000000    0.2679521
44800.0000000    0.2738622
44840.0000000    0.2585612
44880.0000000    0.2667612
44920.0000000    0.2703352
44960.0000000    0.2831550
45000.0000000    0.2557773
45040.0000000    0.2777572
45080.0000000    0.2658188
45120.0000000    0.2738729
45160.0000000    0.2810018
45200.0000000    0.2422850
45240.0000000    0.2709835
45280.0000000    0.2604220
45320.0000000    0.2894892
45360.0000000    0.2862700
45400.0000000    0.2766383
45440.0000000    0.2876757
45480.0000000    0.2672636
45520.0000000    0.2768044
45560.0000000    0.2454484
45600.0000000    0.2577797
45640.0000000    0.2504965
45680.0000000    0.2664888
45720.0000000    0.2383840
45760.0000000    0.2489695
45800.0000000    0.2527416
45840.0000000    0.2589978
45880.0000000    0.2465900
45920.0000000    0.2522395
45960.0000000    0.2520798
46000.0000000    0.2619585
46040.0000000    0.2676627
46080.0000000    0.2681689
46120.0000000    0.2655788
46160.0000000    0.2697698
46200.0000000    0.2753716
46240.0000000    0.2596725
46280.0000000    0.2648838
46320.0000000    0.2723150
46360.0000000    0.2591921
46400.0000000    0.2719693
46440.0000000    0.2588702
46480.0000000    0.2768892
46520.0000000    0.2839801
46560.0000000    0.2799374
46600.0000000    0.2858111
46640.0000000    0.2919092
46680.0000000    0.2753328
46720.0000000    0.2779251
46760.0000000    0.2619693
46800.0000000    0.2841482
46840.0000000    0.2904723
46880.0000000    0.2677490
46920.0000000    0.2592085
46960.0000000    0.2674328
47000.0000000    0.2530724
47040.0000000    0.2586111
47080.0000000    0.2691074
47120.0000000    0.2643206
47160.0000000    0.2617934
47200.0000000    0.2762767
47240.0000000    0.2700117
47280.0000000    0.2606394
47320.0000000    0.2538155
47360.0000000    0.2622583
47400.0000000    0.2643950
47440.0000000    0.2595699
47480.0000000    0.2596222
47520.0000000    0.2585521
47560.0000000    0.2735623
47600.0000000    0.2412461
47640.0000000    0.2657954
47680.0000000    0.2663533
47720.0000000    0.2660039
47760.0000000    0.2688660
47800.0000000    0.2756259
47840.0000000    0.2671565
47880.0000000    0.2687289
47920.0000000    0.2788931
47960.0000000    0.2772822
48000.0000000    0.2496679
48040.0000000    0.2656564
48080.0000000    0.2521953
48120.0000000    0.2526942
48160.0000000    0.2459713
48200.0000000    0.2505029
48240.0000000    0.2549803
48280.0000000    0.2638119
48320.0000000    0.2504199
48360.0000000    0.2565425
48400.0000000    0.2551445
48440.0000000    0.2532995
48480.0000000    0.2660881
48520.0000000    0.2524046
48560.0000000    0.2599831
48600.0000000    0.2382227
48640.0000000    0.2645611
48680.0000000    0.2642313
48720.0000000    0.2565886
48760.0000000    0.2586872
48800.0000000    0.2641407
48840.0000000    0.2518423
48880.0000000    0.2438662
48920.0000000    0.2499058
48960.0000000    0.2545234
49000.0000000    0.2740707
49040.0000000    0.2579479
49080.0000000    0.2543390
49120.0000000    0.2484049
49160.0000000    0.2511455
49200.0000000    0.2513765
49240.0000000    0.2546346
49280.0000000    0.2718223
49320.0000000    0.2496736
49360.0000000    0.2704335
49400.0000000    0.2473986
49440.0000000    0.2679316
49480.0000000    0.2644414
49520.0000000    0.2437974
49560.0000000    0.2330173
49600.0000000    0.2654084
49640.0000000    0.2429246
49680.0000000    0.2688102
49720.0000000    0.2518449
49760.0000000    0.2441044
49800.0000000    0.2574427
49840.0000000    0.2608607
49880.0000000    0.2741347
49920.0000000    0.2495753
49960.0000000    0.2875419
50000.0000000    0.2694064
50040.0000000    0.2713114
50080.0000000    0.2787821
50120.0000000    0.2685537
50160.0000000    0.2679040
50200.0000000    0.2784092
50240.0000000    0.2697352
50280.0000000    0.2865448
50320.0000000    0.2961487
50360.0000000    0.2688018
50400.0000000    0.2753775
50440.0000000    0.2707462
50480.0000000    0.2551130
50520.0000000    0.2804709
50560.0000000    0.2783163
50600.0000000    0.2676972
50640.0000000    0.2667730
50680.0000000    0.2570166
50720.0000000    0.2702299
50760.0000000    0.2899105
50800.0000000    0.2868151
50840.0000000    0.2736676
50880.0000000    0.2727693
50920.0000000    0.2844265
50960.0000000    0.2498281
51000.0000000    0.2616243
51040.0000000    0.2622043
51080.0000000    0.2683530
51120.0000000    0.2587015
51160.0000000    0.2784609
51200.0000000    0.2670592
51240.0000000    0.2608029
51280.0000000    0.2606773
51320.0000000    0.2646014
51360.0000000    0.2613981
51400.0000000    0.2584086
51440.0000000    0.2695018
51480.0000000    0.2595782
51520.0000000    0.2605927
51560.0000000    0.2593184
51600.0000000    0.2408153
51640.0000000    0.2615232
51680.0000000    0.2711226
51720.0000000    0.2756583
51760.0000000    0.2648762
51800.0000000    0.2594252
51840.0000000    0.2646350
51880.0000000    0.2768847
51920.0000000    0.2763838
51960.0000000    0.2860279
52000.0000000    0.2828391
52040.0000000    0.2690605
52080.0000000    0.2782546
52120.0000000    0.2823524
52160.0000000    0.2679341
52200.0000000    0.2596360
52240.0000000    0.2949615
52280.0000000    0.2572092
52320.0000000    0.2963858
52360.0000000    0.2793110
52400.0000000    0.2400685
52440.0000000    0.2574469
52480.0000000    0.2655404
52520.0000000    0.2618683
52560.0000000    0.2678086
52600.0000000    0.2790580
52640.0000000    0.2542993
52680.0000000    0.2632492
52720.0000000    0.2608003
52760.0000000    0.2652185
52800.0000000    0.2764065
52840.0000000    0.2645404
52880.0000000    0.2733398
52920.0000000    0.2629358
52960.0000000    0.2626682
53000.0000000    0.2593986
53040.0000000    0.2578989
53080.0000000    0.2667483
53120.0000000    0.2606322
53160.0000000    0.2531666
53200.0000000    0.2655329
53240.0000000    0.2532777
53280.0000000    0.2688093
53320.0000000    0.2507356
53360.0000000    0.2536612
53400.0000000    0.2574756
53440.0000000    0.2671067
53480.0000000    0.2612912
53520.0000000    0.2582190
53560.0000000    0.2652759
53600.0000000    0.2407138
53640.0000000    0.2555135
53680.0000000    0.2605137
53720.0000000    0.2833596
53760.0000000    0.2617823
53800.0000000    0.2571545
53840.0000000    0.2626347
53880.0000000    0.2616569
53920.0000000    0.2609651
53960.0000000    0.2468807
54000.0000000    0.2642874
54040.0000000    0.2582857
54080.0000000    0.2551517
54120.0000000    0.2634604
54160.0000000    0.2686039
54200.0000000    0.2790696
54240.0000000    0.2802227
54280.0000000    0.2769733
54320.0000000    0.2841390
54360.0000000    0.2768946
54400.0000000    0.2721824
54440.0000000    0.2755208
54480.0000000    0.2614847
54520.0000000    0.2640142
54560.0000000    0.2652097
54600.0000000    0.2732286
54640.0000000    0.2792938
54680.0000000    0.2779242
54720.0000000    0.2494812
54760.0000000    0.2852018
54800.0000000    0.2482358
54840.0000000    0.2480709
54880.0000000    0.2577845
54920.0000000    0.2664803
54960.0000000    0.2532046
55000.0000000    0.2774967
55040.0000000    0.2828270
55080.0000000    0.2766212
55120.0000000    0.2929059
55160.0000000    0.2706016
55200.0000000    0.2508877
55240.0000000    0.2629514
55280.0000000    0.2747911
55320.0000000    0.2747929
55360.0000000    0.2666168
55400.0000000    0.2721816
55440.0000000    0.2616172
55480.0000000    0.2767344
55520.0000000    0.2787088
55560.0000000    0.2574107
55600.0000000    0.2719288
55640.0000000    0.2796263
55680.0000000    0.2740975
55720.0000000    0.2712399
55760.0000000    0.2800736
55800.0000000    0.2613170
55840.0000000    0.2748635
55880.0000000    0.2734259
55920.0000000    0.2776097
55960.0000000    0.2819377
56000.0000000    0.2689348
56040.0000000    0.2732668
56080.0000000    0.2726865
56120.0000000    0.2678768
56160.0000000    0.2609588
56200.0000000    0.2548771
56240.0000000    0.2522956
56280.0000000    0.2607548
56320.0000000    0.2618283
56360.0000000    0.2799503
56400.0000000    0.2673503
56440.0000000    0.2699083
56480.0000000    0.2668815
56520.0000000    0.2758306
56560.0000000    0.2650345
56600.0000000    0.2827663
56640.0000000    0.2672538
56680.0000000    0.2857732
56720.0000000    0.2860045
56760.0000000    0.2799684
56800.0000000    0.2602177
56840.0000000    0.2757389
56880.0000000    0.2721248
56920.0000000    0.2914457
56960.0000000    0.2948254
57000.0000000    0.2820580
57040.0000000    0.2940987
57080.0000000    0.3039064
57120.0000000    0.3128947
57160.0000000    0.2947896
57200.0000000    0.2576519
57240.0000000    0.2721873
57280.0000000    0.2737910
57320.0000000    0.2699754
57360.0000000    0.2774477
57400.0000000    0.2662265
57440.0000000    0.2632537
57480.0000000    0.2693354
57520.0000000    0.2762845
57560.0000000    0.2750030
57600.0000000    0.2599048
57640.0000000    0.2491828
57680.0000000    0.2770211
57720.0000000    0.2783163
57760.0000000    0.2840132
57800.0000000    0.2936002
57840.0000000    0.2866132
57880.0000000    0.2689706
57920.0000000    0.2699535
57960.0000000    0.2802992
58000.0000000    0.2714759
58040.0000000    0.2834184
58080.0000000    0.2728783
58120.0000000    0.3046831
58160.0000000    0.2821364
58200.0000000    0.2693978
58240.0000000    0.2633036
58280.0000000    0.2883284
58320.0000000    0.2759355
58360.0000000    0.2702533
58400.0000000    0.2748221
58440.0000000    0.2724214
58480.0000000    0.2692783
58520.0000000    0.2674614
58560.0000000    0.2605683
58600.0000000    0.2667212
58640.0000000    0.2730873
58680.0000000    0.2772548
58720.0000000    0.2627869
58760.0000000    0.2381588
58800.0000000    0.2493051
58840.0000000    0.2756086
58880.0000000    0.2716228
58920.0000000    0.2654000
58960.0000000    0.2889365
59000.0000000    0.2875835
59040.0000000    0.2652123
59080.0000000    0.2599766
59120.0000000    0.2604517
59160.0000000    0.2565539
59200.0000000    0.2564812
59240.0000000    0.2596558
59280.0000000    0.2655270
59320.0000000    0.2673818
59360.0000000    0.2650835
59400.0000000    0.2864517
59440.0000000    0.2790608
59480.0000000    0.2655901
59520.0000000    0.2715042
59560.0000000    0.2819807
59600.0000000    0.2637217
59640.0000000    0.2733837
59680.0000000    0.2890517
59720.0000000    0.2627421
59760.0000000    0.2579511
59800.0000000    0.2565115
59840.0000000    0.2396989
59880.0000000    0.2503482
59920.0000000    0.2366005
59960.0000000    0.2807122
60000.0000000    0.2605966
60040.0000000    0.2545666
60080.0000000    0.2469845
60120.0000000    0.2656841
60160.0000000    0.2786595
60200.0000000    0.2849617
60240.0000000    0.2583487
60280.0000000    0.2465066
60320.0000000    0.2648125
60360.0000000    0.2698165
60400.0000000    0.2573749
60440.0000000    0.2684540
60480.0000000    0.2779039
60520.0000000    0.2594759
60560.0000000    0.2672757
60600.0000000    0.2637089
60640.0000000    0.2552381
60680.0000000    0.2678818
60720.0000000    0.2559421
60760.0000000    0.2616476
60800.0000000    0.2420449
60840.0000000    0.2659400
60880.0000000    0.2461208
60920.0000000    0.2525537
60960.0000000    0.2511660
61000.0000000    0.2450170
61040.0000000    0.2453557
61080.0000000    0.2621657
61120.0000000    0.2695716
61160.0000000    0.2688481
61200.0000000    0.2644912
61240.0000000    0.2625706
61280.0000000    0.2641823
61320.0000000    0.2587767
61360.0000000    0.2602040
61400.0000000    0.2741469
61440.0000000    0.2651094
61480.0000000    0.2334882
61520.0000000    0.2456614
61560.0000000    0.2693748
61600.0000000    0.2793588
61640.0000000    0.2708695
61680.0000000    0.2606052
61720.0000000    0.2536766
61760.0000000    0.2598528
61800.0000000    0.2779658
61840.0000000    0.2609518
61880.0000000    0.2384719
61920.0000000    0.2453775
61960.0000000    0.2730277
62000.0000000    0.2618856
62040.0000000    0.2556506
62080.0000000    0.2587155
62120.0000000    0.2858637
62160.0000000    0.2912981
62200.0000000    0.2645480
62240.0000000    0.2415276
62280.0000000    0.2771125
62320.0000000    0.2427642
62360.0000000    0.2311266
62400.0000000    0.2525625
62440.0000000    0.2586747
62480.0000000    0.2600732
62520.0000000    0.2558568
62560.0000000    0.2662145
62600.0000000    0.2595666
62640.0000000    0.2581258
62680.0000000    0.2659998
62720.0000000    0.2794889
62760.0000000    0.2657979
62800.0000000    0.2740213
62840.0000000    0.2581367
62880.0000000    0.2703055
62920.0000000    0.2607779
62960.0000000    0.2504075
63000.0000000    0.2663028
63040.0000000    0.2806370
63080.0000000    0.2563422
63120.0000000    0.2568913
63160.0000000    0.2557032
63200.0000000    0.2598599
63240.0000000    0.2373732
63280.0000000    0.2524748
63320.0000000    0.2524213
63360.0000000    0.2644399
63400.0000000    0.2584043
63440.0000000    0.2541508
63480.0000000    0.2493113
63520.0000000    0.2426174
63560.0000000    0.2569598
63600.0000000    0.2512013
63640.0000000    0.2387467
63680.0000000    0.2623997
63720.0000000    0.2514278
63760.0000000    0.2620899
63800.0000000    0.2445228
63840.0000000    0.2393860
63880.0000000    0.2537184
63920.0000000    0.2486238
63960.0000000    0.2474356
64000.0000000    0.2473022
64040.0000000    0.2621197
64080.0000000    0.2655514
64120.0000000    0.2482472
64160.0000000    0.2650566
64200.0000000    0.2711987
64240.0000000    0.2652248
64280.0000000    0.2835707
64320.0000000    0.2803331
64360.0000000    0.2533927
64400.0000000    0.2710440
64440.0000000    0.2543263
64480.0000000    0.2461333
64520.0000000    0.2155371
64560.0000000    0.2490717
64600.0000000    0.2363516
64640.0000000    0.2501328
64680.0000000    0.2430050
64720.0000000    0.2336393
64760.0000000    0.2602394
64800.0000000    0.2463993
64840.0000000    0.2537965
64880.0000000    0.2529012
64920.0000000    0.2693163
64960.0000000    0.2479950
65000.0000000    0.2516063
65040.0000000    0.2633751
65080.0000000    0.2565093
65120.0000000    0.2563761
65160.0000000    0.2356923
65200.0000000    0.2490309
65240.0000000    0.2414538
65280.0000000    0.2536983
65320.0000000    0.2465620
65360.0000000    0.2750575
65400.0000000    0.2526767
65440.0000000    0.2617673
65480.0000000    0.2608586
65520.0000000    0.2349153
65560.0000000    0.2680267
65600.0000000    0.2522999
65640.0000000    0.2396184
65680.0000000    0.2536339
65720.0000000    0.2624896
65760.0000000    0.2518394
65800.0000000    0.2617114
65840.0000000    0.2428497
65880.0000000    0.2543424
65920.0000000    0.2597334
65960.0000000    0.2469531
66000.0000000    0.2451434
66040.0000000    0.2655854
66080.0000000    0.2430856
66120.0000000    0.2396988
66160.0000000    0.2383724
66200.0000000    0.2561193
66240.0000000    0.2650019
66280.0000000    0.2540338
66320.0000000    0.2405943
66360.0000000    0.2401273
66400.0000000    0.2241421
66440.0000000    0.2438220
66480.0000000    0.2502368
66520.0000000    0.2756521
66560.0000000    0.2564772
66600.0000000    0.2361319
66640.0000000    0.2466513
66680.0000000    0.2568137
66720.0000000    0.2499601
66760.0000000    0.2548828
66800.0000000    0.2276770
66840.0000000    0.2535576
66880.0000000    0.2392724
66920.0000000    0.2517679
66960.0000000    0.2654026
67000.0000000    0.2744695
67040.0000000    0.2512383
67080.0000000    0.2657948
67120.0000000    0.2470809
67160.0000000    0.2562509
67200.0000000    0.2433899
67240.0000000    0.2363611
67280.0000000    0.2455633
67320.0000000    0.2354767
67360.0000000    0.2210601
67400.0000000    0.2388644
67440.0000000    0.2538027
67480.0000000    0.2396317
67520.0000000    0.2303569
67560.0000000    0.2319646
67600.0000000    0.2357709
67640.0000000    0.2570872
67680.0000000    0.2464898
67720.0000000    0.2278310
67760.0000000    0.2518424
67800.0000000    0.2464359
67840.0000000    0.2522916
67880.0000000    0.2439050
67920.0000000    0.2644842
67960.0000000    0.2483466
68000.0000000    0.2335085
68040.0000000    0.2383745
68080.0000000    0.2353027
68120.0000000    0.2329635
68160.0000000    0.2426310
68200.0000000    0.2518398
68240.0000000    0.2598644
68280.0000000    0.2531430
68320.0000000    0.2517332
68360.0000000    0.2448158
68400.0000000    0.2637005
68440.0000000    0.2652694
68480.0000000    0.2541067
68520.0000000    0.2561176
68560.0000000    0.2413542
68600.0000000    0.2301616
68640.0000000    0.2346875
68680.0000000    0.2343218
68720.0000000    0.2452162
68760.0000000    0.2349282
68800.0000000    0.2304519
68840.0000000    0.2404834
68880.0000000    0.2269149
68920.0000000    0.2295028
68960.0000000    0.2480583
69000.0000000    0.2291650
69040.0000000    0.2168118
69080.0000000    0.2392149
69120.0000000    0.2201965
69160.0000000    0.2221715
69200.0000000    0.2344671
69240.0000000    0.2503958
69280.0000000    0.2441411
69320.0000000    0.2435054
69360.0000000    0.2512208
69400.0000000    0.2475384
69440.0000000    0.2562107
69480.0000000    0.2412588
69520.0000000    0.2327724
69560.0000000    0.2430309
69600.0000000    0.2438575
69640.0000000    0.2512609
69680.0000000    0.2363651
69720.0000000    0.2391695
69760.0000000    0.2244253
69800.0000000    0.2559181
69840.0000000    0.2600237
69880.0000000    0.2302445
69920.0000000    0.2371138
69960.0000000    0.2420207
70000.0000000    0.2349104
70040.0000000    0.2412908
70080.0000000    0.2382052
70120.0000000    0.2225134
70160.0000000    0.2514604
70200.0000000    0.2431814
70240.0000000    0.2551188
70280.0000000    0.2458308
70320.0000000    0.2520019
70360.0000000    0.2290954
70400.0000000    0.2432020
70440.0000000    0.2157547
70480.0000000    0.2467043
70520.0000000    0.2589920
70560.0000000    0.2431604
70600.0000000    0.2541042
70640.0000000    0.2404440
70680.0000000    0.2500005
70720.0000000    0.2437563
70760.0000000    0.2625208
70800.0000000    0.2554644
70840.0000000    0.2466407
70880.0000000    0.2557876
70920.0000000    0.2416013
70960.0000000    0.2561758
71000.0000000    0.2503975
71040.0000000    0.2685492
71080.0000000    0.2436695
71120.0000000    0.2567563
71160.0000000    0.2492822
71200.0000000    0.2682186
71240.0000000    0.2494006
71280.0000000    0.2706698
71320.0000000    0.2386521
71360.0000000    0.2511586
71400.0000000    0.2593359
71440.0000000    0.2617774
71480.0000000    0.2671421
71520.0000000    0.2690187
71560.0000000    0.2473671
71600.0000000    0.2500474
71640.0000000    0.2400938
71680.0000000    0.2701398
71720.0000000    0.2585085
71760.0000000    0.2528057
71800.0000000    0.2639637
71840.0000000    0.2655555
71880.0000000    0.2505853
71920.0000000    0.2721972
71960.0000000    0.2681190
72000.0000000    0.2534961
72040.0000000    0.2619077
72080.0000000    0.2534237
72120.0000000    0.2484329
72160.0000000    0.2518136
72200.0000000    0.2427014
72240.0000000    0.2685375
72280.0000000    0.2636787
72320.0000000    0.2556337
72360.0000000    0.2615556
72400.0000000    0.2507020
72440.0000000    0.2585512
72480.0000000    0.2501208
72520.0000000    0.2411049
72560.0000000    0.2786210
72600.0000000    0.2525248
72640.0000000    0.2616952
72680.0000000    0.2462060
72720.0000000    0.2533560
72760.0000000    0.2566890
72800.0000000    0.2404652
72840.0000000    0.2442144
72880.0000000    0.2511820
72920.0000000    0.2667199
72960.0000000    0.2301737
73000.0000000    0.2568452
73040.0000000    0.2790443
73080.0000000    0.2809883
73120.0000000    0.2779044
73160.0000000    0.2673945
73200.0000000    0.2686656
73240.0000000    0.2658503
73280.0000000    0.2494741
73320.0000000    0.2581556
73360.0000000    0.2628866
73400.0000000    0.2242581
73440.0000000    0.2342199
73480.0000000    0.2560942
73520.0000000    0.2545592
73560.0000000    0.2526502
73600.0000000    0.2431786
73640.0000000    0.2495181
73680.0000000    0.2612127
73720.0000000    0.2520912
73760.0000000    0.2512182
73800.0000000    0.2603407
73840.0000000    0.2564327
73880.0000000    0.2468909
73920.0000000    0.2566831
73960.0000000    0.2499638
74000.0000000    0.2397524
74040.0000000    0.2410553
74080.0000000    0.2413162
74120.0000000    0.2568992
74160.0000000    0.2481067
74200.0000000    0.2422748
74240.0000000    0.2469297
74280.0000000    0.2417565
74320.0000000    0.2533715
74360.0000000    0.2475061
74400.0000000    0.2453407
74440.0000000    0.2402094
74480.0000000    0.2316468
74520.0000000    0.2264754
74560.0000000    0.2603946
74600.0000000    0.2477975
74640.0000000    0.2582959
74680.0000000    0.2353300
74720.0000000    0.2352792
74760.0000000    0.2353312
74800.0000000    0.2431027
74840.0000000    0.2390198
74880.0000000    0.2324755
74920.0000000    0.2298443
74960.0000000    0.2345244
75000.0000000    0.2257217
75040.0000000    0.2380332
75080.0000000    0.2465562
75120.0000000    0.2399870
75160.0000000    0.2244613
75200.0000000    0.2495739
75240.0000000    0.2444753
75280.0000000    0.2590100
75320.0000000    0.2753831
75360.0000000    0.2605887
75400.0000000    0.2432210
75440.0000000    0.2449348
75480.0000000    0.2447002
75520.0000000    0.2451399
75560.0000000    0.2324225
75600.0000000    0.2225342
75640.0000000    0.2563745
75680.0000000    0.2541502
75720.0000000    0.2412658
75760.0000000    0.2273442
75800.0000000    0.2042266
75840.0000000    0.2112841
75880.0000000    0.2250099
75920.0000000    0.2364524
75960.0000000    0.2330640
76000.0000000    0.2663650
76040.0000000    0.2494706
76080.0000000    0.2363834
76120.0000000    0.2595472
76160.0000000    0.2282118
76200.0000000    0.2238255
76240.0000000    0.2449107
76280.0000000    0.2435279
76320.0000000    0.2438220
76360.0000000    0.2343077
76400.0000000    0.2519311
76440.0000000    0.2497025
76480.0000000    0.2350972
76520.0000000    0.2305569
76560.0000000    0.2407254
76600.0000000    0.2649122
76640.0000000    0.2606626
76680.0000000    0.2638910
76720.0000000    0.2597090
76760.0000000    0.2486891
76800.0000000    0.2468675
76840.0000000    0.2464016
76880.0000000    0.2419734
76920.0000000    0.2515099
76960.0000000    0.2514727
77000.0000000    0.2542620
77040.0000000    0.2428646
77080.0000000    0.2608791
77120.0000000    0.2617917
77160.0000000    0.2745263
77200.0000000    0.2700460
77240.0000000    0.2374235
77280.0000000    0.2514217
77320.0000000    0.2555785
77360.0000000    0.2484224
77400.0000000    0.2656609
77440.0000000    0.2558869
77480.0000000    0.2583694
77520.0000000    0.2699818
77560.0000000    0.2882179
77600.0000000    0.2895257
77640.0000000    0.2647349
77680.0000000    0.2794434
77720.0000000    0.2610231
77760.0000000    0.2821902
77800.0000000    0.2442855
77840.0000000    0.2691249
77880.0000000    0.2748837
77920.0000000    0.2749852
77960.0000000    0.2460513
78000.0000000    0.2499022
78040.0000000    0.2538325
78080.0000000    0.2460936
78120.0000000    0.2499911
78160.0000000    0.2555674
78200.0000000    0.2651842
78240.0000000    0.2544944
78280.0000000    0.2386636
78320.0000000    0.2537069
78360.0000000    0.2552361
78400.0000000    0.2635723
78440.0000000    0.2521032
78480.0000000    0.2428040
78520.0000000    0.2536310
78560.0000000    0.2646805
78600.0000000    0.2477197
78640.0000000    0.2437720
78680.0000000    0.2577099
78720.0000000    0.2746723
78760.0000000    0.2585376
78800.0000000    0.2577268
78840.0000000    0.2415507
78880.0000000    0.2404531
78920.0000000    0.2297009
78960.0000000    0.2552772
79000.0000000    0.2540438
79040.0000000    0.2319597
79080.0000000    0.2638781
79120.0000000    0.2677520
79160.0000000    0.2518161
79200.0000000    0.2576827
79240.0000000    0.2646956
79280.0000000    0.2698464
79320.0000000    0.2587408
79360.0000000    0.2682141
79400.0000000    0.2562623
79440.0000000    0.2432588
79480.0000000    0.2407302
79520.0000000    0.2370075
79560.0000000    0.2459085
79600.0000000    0.2494940
79640.0000000    0.2642917
79680.0000000    0.2655416
79720.0000000    0.2620321
79760.0000000    0.2557139
79800.0000000    0.2602884
79840.0000000    0.2790353
79880.0000000    0.2567265
79920.0000000    0.2659839
79960.0000000    0.2656863
80000.0000000    0.2572452
80040.0000000    0.2704181
80080.0000000    0.2630560
80120.0000000    0.2647758
80160.0000000    0.2704356
80200.0000000    0.2718502
80240.0000000    0.2623015
80280.0000000    0.2590797
80320.0000000    0.2789524
80360.0000000    0.2490706
80400.0000000    0.2712915
80440.0000000    0.2586455
80480.0000000    0.2410791
80520.0000000    0.2318141
80560.0000000    0.2371203
80600.0000000    0.2333201
80640.0000000    0.2292074
80680.0000000    0.2332426
80720.0000000    0.2410357
80760.0000000    0.2561132
80800.0000000    0.2436286
80840.0000000    0.2629017
80880.0000000    0.2673568
80920.0000000    0.2651024
80960.0000000    0.2444704
81000.0000000    0.2631580
81040.0000000    0.2637952
81080.0000000    0.2796297
81120.0000000    0.2765656
81160.0000000    0.2668488
81200.0000000    0.2693610
81240.0000000    0.2719177
81280.0000000    0.2404301
81320.0000000    0.2294982
81360.0000000    0.2616902
81400.0000000    0.2531238
81440.0000000    0.2399704
81480.0000000    0.2720493
81520.0000000    0.2697982
81560.0000000    0.2597820
81600.0000000    0.2849116
81640.0000000    0.2571805
81680.0000000    0.2526925
81720.0000000    0.2517551
81760.0000000    0.2541608
81800.0000000    0.2552282
81840.0000000    0.2828219
81880.0000000    0.2594835
81920.0000000    0.2564409
81960.0000000    0.2603519
82000.0000000    0.2785617
82040.0000000    0.2639067
82080.0000000    0.2509842
82120.0000000    0.2624287
82160.0000000    0.2507276
82200.0000000    0.2665299
82240.0000000    0.2592078
82280.0000000    0.2484755
82320.0000000    0.2657642
82360.0000000    0.2809392
82400.0000000    0.2661118
82440.0000000    0.2702723
82480.0000000    0.2665055
82520.0000000    0.2761702
82560.0000000    0.2909503
82600.0000000    0.2780133
82640.0000000    0.2905727
82680.0000000    0.2825184
82720.0000000    0.2682619
82760.0000000    0.2926239
82800.0000000    0.2655522
82840.0000000    0.2533593
82880.0000000    0.2732932
82920.0000000    0.2450193
82960.0000000    0.2545964
83000.0000000    0.2870383
83040.0000000    0.2960866
83080.0000000    0.2941601
83120.0000000    0.2981313
83160.0000000    0.2918400
83200.0000000    0.2786081
83240.0000000    0.2859540
83280.0000000    0.2790233
83320.0000000    0.2811730
83360.0000000    0.2615121
83400.0000000    0.2700981
83440.0000000    0.2853594
83480.0000000    0.2851846
83520.0000000    0.2767403
83560.0000000    0.2734649
83600.0000000    0.2682597
83640.0000000    0.2821923
83680.0000000    0.2655895
83720.0000000    0.2760334
83760.0000000    0.2900258
83800.0000000    0.2827740
83840.0000000    0.2689410
83880.0000000    0.2661387
83920.0000000    0.2607377
83960.0000000    0.2787360
84000.0000000    0.2809743
84040.0000000    0.2727030
84080.0000000    0.2524225
84120.0000000    0.2775061
84160.0000000    0.2699931
84200.0000000    0.2590291
84240.0000000    0.2830068
84280.0000000    0.2827432
84320.0000000    0.2971456
84360.0000000    0.3042246
84400.0000000    0.2812201
84440.0000000    0.3066133
84480.0000000    0.3045906
84520.0000000    0.2958790
84560.0000000    0.2614236
84600.0000000    0.2340970
84640.0000000    0.2618716
84680.0000000    0.2449570
84720.0000000    0.2367851
84760.0000000    0.2381007
84800.0000000    0.2416541
84840.0000000    0.2624096
84880.0000000    0.2632062
84920.0000000    0.2537715
84960.0000000    0.2576661
85000.0000000    0.2501394
85040.0000000    0.2764030
85080.0000000    0.2558327
85120.0000000    0.2489456
85160.0000000    0.2600726
85200.0000000    0.2638922
85240.0000000    0.2659654
85280.0000000    0.2974489
85320.0000000    0.2771026
85360.0000000    0.2788937
85400.0000000    0.2811976
85440.0000000    0.3008151
85480.0000000    0.2702349
85520.0000000    0.2654787
85560.0000000    0.2748111
85600.0000000    0.2739945
85640.0000000    0.2680105
85680.0000000    0.2629881
85720.0000000    0.2760481
85760.0000000    0.2682424
85800.0000000    0.2740280
85840.0000000    0.2650199
85880.0000000    0.2653391
85920.0000000    0.2725492
85960.0000000    0.2589616
86000.0000000    0.2596473
86040.0000000    0.2715749
86080.0000000    0.2695511
86120.0000000    0.2806728
86160.0000000    0.2911826
86200.0000000    0.2725489
86240.0000000    0.2665264
86280.0000000    0.2673987
86320.0000000    0.2561735
86360.0000000    0.2380175
86400.0000000    0.2546224
86440.0000000    0.2523420
86480.0000000    0.2381811
86520.0000000    0.2410895
86560.0000000    0.2615118
86600.0000000    0.2740976
86640.0000000    0.2808907
86680.0000000    0.2768782
86720.0000000    0.2717453
86760.0000000    0.2684251
86800.0000000    0.2575849
86840.0000000    0.2424245
86880.0000000    0.2573994
86920.0000000    0.2718752
86960.0000000    0.2635157
87000.0000000    0.2636338
87040.0000000    0.2645680
87080.0000000    0.2720679
87120.0000000    0.2923991
87160.0000000    0.2569195
87200.0000000    0.2555060
87240.0000000    0.2592477
87280.0000000    0.2423636
87320.0000000    0.2521113
87360.0000000    0.2596217
87400.0000000    0.2814057
87440.0000000    0.2588585
87480.0000000    0.2468239
87520.0000000    0.2570564
87560.0000000    0.2601369
87600.0000000    0.2715326
87640.0000000    0.2551862
87680.0000000    0.2676995
87720.0000000    0.2560090
87760.0000000    0.2290626
87800.0000000    0.2404767
87840.0000000    0.2458908
87880.0000000    0.2539615
87920.0000000    0.2503251
87960.0000000    0.2574553
88000.0000000    0.2539325
88040.0000000    0.2704637
88080.0000000    0.2535098
88120.0000000    0.2545157
88160.0000000    0.2562220
88200.0000000    0.2423803
88240.0000000    0.2493546
88280.0000000    0.2346250
88320.0000000    0.2732725
88360.0000000    0.2583932
88400.0000000    0.2485709
88440.0000000    0.2242166
88480.0000000    0.2375517
88520.0000000    0.2390522
88560.0000000    0.2492855
88600.0000000    0.2407850
88640.0000000    0.2564274
88680.0000000    0.2509082
88720.0000000    0.2359156
88760.0000000    0.2379275
88800.0000000    0.2468753
88840.0000000    0.2410631
88880.0000000    0.2544950
88920.0000000    0.2459820
88960.0000000    0.2659701
89000.0000000    0.2532296
89040.0000000    0.2480079
89080.0000000    0.2461812
89120.0000000    0.2516867
89160.0000000    0.2618156
89200.0000000    0.2633024
89240.0000000    0.2511422
89280.0000000    0.2740273
89320.0000000    0.2585917
89360.0000000    0.2485266
89400.0000000    0.2609822
89440.0000000    0.2626368
89480.0000000    0.2678317
89520.0000000    0.2796715
89560.0000000    0.2539099
89600.0000000    0.2736939
89640.0000000    0.2743543
89680.0000000    0.2372067
89720.0000000    0.2698915
89760.0000000    0.2428517
89800.0000000    0.2878224
89840.0000000    0.2736143
89880.0000000    0.2624633
89920.0000000    0.2541568
89960.0000000    0.2375144
90000.0000000    0.2421214
90040.0000000    0.2456282
90080.0000000    0.2381644
90120.0000000    0.2532297
90160.0000000    0.2615888
90200.0000000    0.2519201
90240.0000000    0.2666896
90280.0000000    0.2552961
90320.0000000    0.2599947
90360.0000000    0.2425766
90400.0000000    0.2559902
90440.0000000    0.2458508
90480.0000000    0.2641609
90520.0000000    0.2509919
90560.0000000    0.2436337
90600.0000000    0.2503269
90640.0000000    0.2502677
90680.0000000    0.2576492
90720.0000000    0.2637696
90760.0000000    0.2621138
90800.0000000    0.2541740
90840.0000000    0.2648762
90880.0000000    0.2381569
90920.0000000    0.2534673
90960.0000000    0.2425620
91000.0000000    0.2429177
91040.0000000    0.2426063
91080.0000000    0.2521547
91120.0000000    0.2221554
91160.0000000    0.2546739
91200.0000000    0.2716365
91240.0000000    0.2687834
91280.0000000    0.2583749
91320.0000000    0.2461382
91360.0000000    0.2462786
91400.0000000    0.2551437
91440.0000000    0.2438140
91480.0000000    0.2520699
91520.0000000    0.2353067
91560.0000000    0.2478797
91600.0000000    0.2699250
91640.0000000    0.2912109
91680.0000000    0.2791957
91720.0000000    0.2834515
91760.0000000    0.2694816
91800.0000000    0.2657486
91840.0000000    0.2533861
91880.0000000    0.2424302
91920.0000000    0.2719593
91960.0000000    0.2716889
92000.0000000    0.2661105
92040.0000000    0.2383350
92080.0000000    0.2526836
92120.0000000    0.2556649
92160.0000000    0.2482564
92200.0000000    0.2406859
92240.0000000    0.2641325
92280.0000000    0.2402911
92320.0000000    0.2740772
92360.0000000    0.2772510
92400.0000000    0.2579329
92440.0000000    0.2620373
92480.0000000    0.2713276
92520.0000000    0.2596089
92560.0000000    0.2745836
92600.0000000    0.2555456
92640.0000000    0.2664413
92680.0000000    0.2785905
92720.0000000    0.2604536
92760.0000000    0.2701056
92800.0000000    0.2740493
92840.0000000    0.2667933
92880.0000000    0.2634923
92920.0000000    0.2893985
92960.0000000    0.2681084
93000.0000000    0.2654672
93040.0000000    0.2672900
93080.0000000    0.2844228
93120.0000000    0.2875210
93160.0000000    0.2798910
93200.0000000    0.2594995
93240.0000000    0.2571943
93280.0000000    0.2675241
93320.0000000    0.2738601
93360.0000000    0.2604789
93400.0000000    0.2702493
93440.0000000    0.2812051
93480.0000000    0.2570155
93520.0000000    0.2854224
93560.0000000    0.2596436
93600.0000000    0.2737881
93640.0000000    0.2790615
93680.0000000    0.2639174
93720.0000000    0.2679229
93760.0000000    0.2761011
93800.0000000    0.2723052
93840.0000000    0.2635493
93880.0000000    0.2688241
93920.0000000    0.2888398
93960.0000000    0.2619309
94000.0000000    0.2803406
94040.0000000    0.2732708
94080.0000000    0.2732629
94120.0000000    0.2751020
94160.0000000    0.2812578
94200.0000000    0.2650081
94240.0000000    0.2631168
94280.0000000    0.2468429
94320.0000000    0.2584076
94360.0000000    0.2602151
94400.0000000    0.2579336
94440.0000000    0.2524568
94480.0000000    0.2792386
94520.0000000    0.2632188
94560.0000000    0.2649934
94600.0000000    0.2509883
94640.0000000    0.2776348
94680.0000000    0.2735148
94720.0000000    0.2693298
94760.0000000    0.2667282
94800.0000000    0.2658848
94840.0000000    0.2724834
94880.0000000    0.2689090
94920.0000000    0.2858692
94960.0000000    0.2800321
95000.0000000    0.2962124
95040.0000000    0.2787977
95080.0000000    0.2651667
95120.0000000    0.2749745
95160.0000000    0.2695030
95200.0000000    0.2664621
95240.0000000    0.2526803
95280.0000000    0.2667156
95320.0000000    0.2683858
95360.0000000    0.2610421
95400.0000000    0.2641543
95440.0000000    0.2689047
95480.0000000    0.2778503
95520.0000000    0.2748816
95560.0000000    0.2798077
95600.0000000    0.2810225
95640.0000000    0.2732368
95680.0000000    0.2668217
95720.0000000    0.2821222
95760.0000000    0.2848350
95800.0000000    0.2691894
95840.0000000    0.2737266
95880.0000000    0.2678972
95920.0000000    0.2744907
95960.0000000    0.2595530
96000.0000000    0.2539271
96040.0000000    0.2525185
96080.0000000    0.2750892
96120.0000000    0.2605147
96160.0000000    0.2750290
96200.0000000    0.2831499
96240.0000000    0.2801971
96280.0000000    0.2765947
96320.0000000    0.2738345
96360.0000000    0.2556038
96400.0000000    0.2710247
96440.0000000    0.2590877
96480.0000000    0.2667635
96520.0000000    0.2943132
96560.0000000    0.2844731
96600.0000000    0.2851330
96640.0000000    0.2659714
96680.0000000    0.2931322
96720.0000000    0.2821812
96760.0000000    0.2873736
96800.0000000    0.2823522
96840.0000000    0.2667139
96880.0000000    0.2733630
96920.0000000    0.2597896
96960.0000000    0.2655354
97000.0000000    0.2662156
97040.0000000    0.2506276
97080.0000000    0.2458909
97120.0000000    0.2372270
97160.0000000    0.2527221
97200.0000000    0.2647739
97240.0000000    0.2750244
97280.0000000    0.2780166
97320.0000000    0.2651397
97360.0000000    0.2763051
97400.0000000    0.2854603
97440.0000000    0.2842347
97480.0000000    0.2875432
97520.0000000    0.2706521
97560.0000000    0.2780730
97600.0000000    0.2825572
97640.0000000    0.2743811
97680.0000000    0.2568513
97720.0000000    0.2713147
97760.0000000    0.2536070
97800.0000000    0.2542246
97840.0000000    0.2512227
97880.0000000    0.2454274
97920.0000000    0.2274564
97960.0000000    0.2229342
98000.0000000    0.2455055
98040.0000000    0.2365962
98080.0000000    0.2559922
98120.0000000    0.2436875
98160.0000000    0.2477058
98200.0000000    0.2567766
98240.0000000    0.2660422
98280.0000000    0.2646500
98320.0000000    0.2477181
98360.0000000    0.2634966
98400.0000000    0.2488833
98440.0000000    0.2705626
98480.0000000    0.2614887
98520.0000000    0.2592475
98560.0000000    0.2747926
98600.0000000    0.2537895
98640.0000000    0.2518468
98680.0000000    0.2536255
98720.0000000    0.2565568
98760.0000000    0.2515634
98800.0000000    0.2543193
98840.0000000    0.2679300
98880.0000000    0.2707615
98920.0000000    0.2599110
98960.0000000    0.2910697
99000.0000000    0.2535456
99040.0000000    0.2738295
99080.0000000    0.2690963
99120.0000000    0.2618330
99160.0000000    0.2617794
99200.0000000    0.2719117
99240.0000000    0.2611826
99280.0000000    0.2730816
99320.0000000    0.2907310
99360.0000000    0.2723909
99400.0000000    0.2678442
99440.0000000    0.2833052
99480.0000000    0.2846493
99520.0000000    0.2665168
99560.0000000    0.2525740
99600.0000000    0.2608529
99640.0000000    0.2569737
99680.0000000    0.2690265
99720.0000000    0.2629184
99760.0000000    0.2450027
99800.0000000    0.2657509
99840.0000000    0.2582620
99880.0000000    0.2471461
99920.0000000    0.2634346
99960.0000000    0.2696124
100000.0000000    0.2634631
100040.0000000    0.2780848
100080.0000000    0.2595469
100120.0000000    0.2799838
100160.0000000    0.2754838
100200.0000000    0.2918303
100240.0000000    0.2823617
100280.0000000    0.2856421
100320.0000000    0.2588326
100360.0000000    0.2731282
100400.0000000    0.2785190
100440.0000000    0.2753180
100480.0000000    0.2530580
100520.0000000    0.2622778
100560.0000000    0.2702822
100600.0000000    0.2673192
100640.0000000    0.2483493
100680.0000000    0.2735411
100720.0000000    0.2647502
100760.0000000    0.2854692
100800.0000000    0.2727498
100840.0000000    0.2653546
100880.0000000    0.2596646
100920.0000000    0.2723863
100960.0000000    0.2471160
101000.0000000    0.2742661
101040.0000000    0.2480150
101080.0000000    0.2481507
101120.0000000    0.2675965
101160.0000000    0.2851017
101200.0000000    0.2847765
101240.0000000    0.2694844
101280.0000000    0.2595549
101320.0000000    0.2530161
101360.0000000    0.2491497
101400.0000000    0.2609159
101440.0000000    0.2572352
101480.0000000    0.2768187
101520.0000000    0.2754728
101560.0000000    0.2434272
101600.0000000    0.2826752
101640.0000000    0.2863412
101680.0000000    0.2566478
101720.0000000    0.2674191
101760.0000000    0.2847053
101800.0000000    0.2694569
101840.0000000    0.2624419
101880.0000000    0.2556805
101920.0000000    0.2703380
101960.0000000    0.2523847
102000.0000000    0.2505804
102040.0000000    0.2436348
102080.0000000    0.2626570
102120.0000000    0.2747312
102160.0000000    0.2529627
102200.0000000    0.2758137
102240.0000000    0.2633571
102280.0000000    0.2673392
102320.0000000    0.2486269
102360.0000000    0.2728793
102400.0000000    0.2758189
102440.0000000    0.2544926
102480.0000000    0.2618017
102520.0000000    0.2634755
102560.0000000    0.2532878
102600.0000000    0.2484589
102640.0000000    0.2778183
102680.0000000    0.2736664
102720.0000000    0.2604335
102760.0000000    0.2719857
102800.0000000    0.2716423
102840.0000000    0.2744214
102880.0000000    0.2515315
102920.0000000    0.2670375
102960.0000000    0.2788281
103000.0000000    0.2616127
103040.0000000    0.2590532
103080.0000000    0.2730556
103120.0000000    0.2689829
103160.0000000    0.2632119
103200.0000000    0.2432212
103240.0000000    0.2810406
103280.0000000    0.2626786
103320.0000000    0.2664989
103360.0000000    0.2725842
103400.0000000    0.2666206
103440.0000000    0.2766143
103480.0000000    0.2710043
103520.0000000    0.2950916
103560.0000000    0.2794908
103600.0000000    0.2804269
103640.0000000    0.2975982
103680.0000000    0.2806294
103720.0000000    0.2828439
103760.0000000    0.2840052
103800.0000000    0.2769420
103840.0000000    0.2562825
103880.0000000    0.2733655
103920.0000000    0.2796298
103960.0000000    0.2752320
104000.0000000    0.2700229
104040.0000000    0.2998347
104080.0000000    0.3197543
104120.0000000    0.2926397
104160.0000000    0.2904014
104200.0000000    0.2580935
104240.0000000    0.2765484
104280.0000000    0.2674797
104320.0000000    0.2703023
104360.0000000    0.2474843
104400.0000000    0.2513791
104440.0000000    0.2541194
104480.0000000    0.2780056
104520.0000000    0.2383823
104560.0000000    0.2352223
104600.0000000    0.2601449
104640.0000000    0.2649381
104680.0000000    0.2679887
104720.0000000    0.2721857
104760.0000000    0.2719886
104800.0000000    0.2742034
104840.0000000    0.2692937
104880.0000000    0.2485144
104920.0000000    0.2514235
104960.0000000    0.2445095
105000.0000000    0.2544233
105040.0000000    0.2524358
105080.0000000    0.2633554
105120.0000000    0.2508970
105160.0000000    0.2710539
105200.0000000    0.2812146
105240.0000000    0.2820019
105280.0000000    0.2775442
105320.0000000    0.2827053
105360.0000000    0.2826813
105400.0000000    0.2475637
105440.0000000    0.2750556
105480.0000000    0.2674548
105520.0000000    0.2712767
105560.0000000    0.2567869
105600.0000000    0.2603705
105640.0000000    0.2386229
105680.0000000    0.2561525
105720.0000000    0.2595304
105760.0000000    0.2502232
105800.0000000    0.2640617
105840.0000000    0.2645835
105880.0000000    0.2746461
105920.0000000    0.2532849
105960.0000000    0.2636258
106000.0000000    0.2438580
106040.0000000    0.2512892
106080.0000000    0.2659357
106120.0000000    0.2640042
106160.0000000    0.2551932
106200.0000000    0.2387625
106240.0000000    0.2646702
106280.0000000    0.2560503
106320.0000000    0.2640854
106360.0000000    0.2626458
106400.0000000    0.2714177
106440.0000000    0.2589043
106480.0000000    0.2553003
106520.0000000    0.2446745
106560.0000000    0.2525033
106600.0000000    0.2524556
106640.0000000    0.2555172
106680.0000000    0.2715246
106720.0000000    0.2816612
106760.0000000    0.2660074
106800.0000000    0.2786838
106840.0000000    0.2476132
106880.0000000    0.2570819
106920.0000000    0.2569311
106960.0000000    0.2559944
107000.0000000    0.2447549
107040.0000000    0.2486933
107080.0000000    0.2526270
107120.0000000    0.2575707
107160.0000000    0.2461208
107200.0000000    0.2541490
107240.0000000    0.2456647
107280.0000000    0.2784989
107320.0000000    0.2606752
107360.0000000    0.2651911
107400.0000000    0.2649931
107440.0000000    0.2579118
107480.0000000    0.2653082
107520.0000000    0.2685981
107560.0000000    0.2633587
107600.0000000    0.2594647
107640.0000000    0.2711430
107680.0000000    0.2648521
107720.0000000    0.2671762
107760.0000000    0.2529529
107800.0000000    0.2724980
107840.0000000    0.2520091
107880.0000000    0.2698225
107920.0000000    0.2606018
107960.0000000    0.2466381
108000.0000000    0.2576462
108040.0000000    0.2552415
108080.0000000    0.2712610
108120.0000000    0.2542131
108160.0000000    0.2593295
108200.0000000    0.2633547
108240.0000000    0.2833319
108280.0000000    0.2846752
108320.0000000    0.2715541
108360.0000000    0.2810618
108400.0000000    0.2694574
108440.0000000    0.2653617
108480.0000000    0.2512219
108520.0000000    0.2621272
108560.0000000    0.2598223
108600.0000000    0.2535393
108640.0000000    0.2562220
108680.0000000    0.2531571
108720.0000000    0.2688810
108760.0000000    0.2541831
108800.0000000    0.2453527
108840.0000000    0.2541590
108880.0000000    0.2416144
108920.0000000    0.2549404
108960.0000000    0.2552112
109000.0000000    0.2553461
109040.0000000    0.2809793
109080.0000000    0.2669172
109120.0000000    0.2685607
109160.0000000    0.2782685
109200.0000000    0.2478277
109240.0000000    0.2616011
109280.0000000    0.2637843
109320.0000000    0.2477450
109360.0000000    0.2623153
109400.0000000    0.2697907
109440.0000000    0.2688614
109480.0000000    0.2604972
109520.0000000    0.2538775
109560.0000000    0.2714943
109600.0000000    0.2433133
109640.0000000    0.2428225
109680.0000000    0.2646193
109720.0000000    0.2493935
109760.0000000    0.2677041
109800.0000000    0.2532158
109840.0000000    0.2654808
109880.0000000    0.2623728
109920.0000000    0.2583230
109960.0000000    0.2585509
110000.0000000    0.2826979
110040.0000000    0.2730875
110080.0000000    0.2390894
110120.0000000    0.2592357
110160.0000000    0.2483547
110200.0000000    0.2727459
110240.0000000    0.2555935
110280.0000000    0.2499119
110320.0000000    0.2673855
110360.0000000    0.2681813
110400.0000000    0.2482557
110440.0000000    0.2613766
110480.0000000    0.2716194
110520.0000000    0.2803746
110560.0000000    0.2566003
110600.0000000    0.2617280
110640.0000000    0.2472087
110680.0000000    0.2680133
110720.0000000    0.2514666
110760.0000000    0.2619013
110800.0000000    0.2519012
110840.0000000    0.2517728
110880.0000000    0.2712103
110920.0000000    0.2690550
110960.0000000    0.2635572
111000.0000000    0.2573741
111040.0000000    0.2553199
111080.0000000    0.2584414
111120.0000000    0.2562802
111160.0000000    0.2807701
111200.0000000    0.2563855
111240.0000000    0.2483255
111280.0000000    0.2461833
111320.0000000    0.2336738
111360.0000000    0.2607987
111400.0000000    0.2605453
111440.0000000    0.2536438
111480.0000000    0.2470679
111520.0000000    0.2599034
111560.0000000    0.2515222
111600.0000000    0.2643189
111640.0000000    0.2646686
111680.0000000    0.2698147
111720.0000000    0.2601287
111760.0000000    0.2631393
111800.0000000    0.2753272
111840.0000000    0.2707627
111880.0000000    0.2620446
111920.0000000    0.2323978
111960.0000000    0.2456537
112000.0000000    0.2474283
112040.0000000    0.2643538
112080.0000000    0.2507617
112120.0000000    0.2399363
112160.0000000    0.2567046
112200.0000000    0.2324576
112240.0000000    0.2594152
112280.0000000    0.2549922
112320.0000000    0.2324685
112360.0000000    0.2451102
112400.0000000    0.2489116
112440.0000000    0.2433073
112480.0000000    0.2437146
112520.0000000    0.2345075
112560.0000000    0.2442535
112600.0000000    0.2468094
112640.0000000    0.2270854
112680.0000000    0.2278758
112720.0000000    0.2182329
112760.0000000    0.2483534
112800.0000000    0.2351477
112840.0000000    0.2277362
112880.0000000    0.2401496
112920.0000000    0.2281350
112960.0000000    0.2398275
113000.0000000    0.2391542
113040.0000000    0.2246229
113080.0000000    0.2331089
113120.0000000    0.2411054
113160.0000000    0.2440521
113200.0000000    0.2565877
113240.0000000    0.2527703
113280.0000000    0.2862253
113320.0000000    0.2649034
113360.0000000    0.2785528
113400.0000000    0.2531528
113440.0000000    0.2541973
113480.0000000    0.2555990
113520.0000000    0.2529438
113560.0000000    0.2661025
113600.0000000    0.2525319
113640.0000000    0.2400060
113680.0000000    0.2424006
113720.0000000    0.2583923
113760.0000000    0.2612204
113800.0000000    0.2441674
113840.0000000    0.2530953
113880.0000000    0.2489355
113920.0000000    0.2692952
113960.0000000    0.2797976
114000.0000000    0.2526815
114040.0000000    0.2636072
114080.0000000    0.2579029
114120.0000000    0.2604481
114160.0000000    0.2364224
114200.0000000    0.2604567
114240.0000000    0.2584224
114280.0000000    0.2681798
114320.0000000    0.2581411
114360.0000000    0.2458948
114400.0000000    0.2774446
114440.0000000    0.2750566
114480.0000000    0.2729345
114520.0000000    0.2625332
114560.0000000    0.2682432
114600.0000000    0.2636976
114640.0000000    0.2670381
114680.0000000    0.2760907
114720.0000000    0.2607688
114760.0000000    0.2437790
114800.0000000    0.2539724
114840.0000000    0.2462268
114880.0000000    0.2564370
114920.0000000    0.2397144
114960.0000000    0.2389079
115000.0000000    0.2442148
115040.0000000    0.2642452
115080.0000000    0.2541761
115120.0000000    0.2562551
115160.0000000    0.2427111
115200.0000000    0.2521834
115240.0000000    0.2456087
115280.0000000    0.2486200
115320.0000000    0.2544561
115360.0000000    0.2467418
115400.0000000    0.2675246
115440.0000000    0.2657542
115480.0000000    0.2707598
115520.0000000    0.2627041
115560.0000000    0.2986062
115600.0000000    0.2552203
115640.0000000    0.2480913
115680.0000000    0.2701865
115720.0000000    0.3022646
115760.0000000    0.2982494
115800.0000000    0.2922370
115840.0000000    0.2929434
115880.0000000    0.2799561
115920.0000000    0.3040196
115960.0000000    0.2664372
116000.0000000    0.2870474
116040.0000000    0.2830408
116080.0000000    0.2776979
116120.0000000    0.2950157
116160.0000000    0.2590246
116200.0000000    0.2669759
116240.0000000    0.2531109
116280.0000000    0.2702752
116320.0000000    0.2726662
116360.0000000    0.2619456
116400.0000000    0.2648994
116440.0000000    0.2643274
116480.0000000    0.2538098
116520.0000000    0.2654811
116560.0000000    0.2576303
116600.0000000    0.2553656
116640.0000000    0.2678264
116680.0000000    0.2534631
116720.0000000    0.2607940
116760.0000000    0.2208940
116800.0000000    0.2589368
116840.0000000    0.2483188
116880.0000000    0.2626613
116920.0000000    0.2545272
116960.0000000    0.2676349
117000.0000000    0.2798487
117040.0000000    0.2754408
117080.0000000    0.2692357
117120.0000000    0.2609224
117160.0000000    0.2625513
117200.0000000    0.2424213
117240.0000000    0.2336170
117280.0000000    0.2524354
117320.0000000    0.2510848
117360.0000000    0.2505210
117400.0000000    0.2576393
117440.0000000    0.2598527
117480.0000000    0.2465793
117520.0000000    0.2586490
117560.0000000    0.2463813
117600.0000000    0.2448756
117640.0000000    0.2651959
117680.0000000    0.2526682
117720.0000000    0.2493340
117760.0000000    0.2551930
117800.0000000    0.2348555
117840.0000000    0.2347849
117880.0000000    0.2346713
117920.0000000    0.2467920
117960.0000000    0.2321858
118000.0000000    0.2512318
118040.0000000    0.2457533
118080.0000000    0.2630453
118120.0000000    0.2502152
118160.0000000    0.2527929
118200.0000000    0.2675754
118240.0000000    0.2524502
118280.0000000    0.2603851
118320.0000000    0.2818069
118360.0000000    0.2745260
118400.0000000    0.2859725
118440.0000000    0.2623055
118480.0000000    0.2623138
118520.0000000    0.2257741
118560.0000000    0.2549291
118600.0000000    0.2599345
118640.0000000    0.2792898
118680.0000000    0.2439803
118720.0000000    0.2535225
118760.0000000    0.2699419
118800.0000000    0.2748302
118840.0000000    0.2555786
118880.0000000    0.2532729
118920.0000000    0.2566262
118960.0000000    0.2722113
119000.0000000    0.2572884
119040.0000000    0.2622795
119080.0000000    0.2553599
119120.0000000    0.2610948
119160.0000000    0.2691432
119200.0000000    0.2764705
119240.0000000    0.2511772
119280.0000000    0.2487996
119320.0000000    0.2423644
119360.0000000    0.2443035
119400.0000000    0.2560385
119440.0000000    0.2571576
119480.0000000    0.2657275
119520.0000000    0.2625468
119560.0000000    0.2619274
119600.0000000    0.2688406
119640.0000000    0.2644404
119680.0000000    0.2467943
119720.0000000    0.2549053
119760.0000000    0.2446790
119800.0000000    0.2607184
119840.0000000    0.2541460
119880.0000000    0.2553135
119920.0000000    0.2584798
119960.0000000    0.2462286
120000.0000000    0.2597170
120040.0000000    0.2548324
120080.0000000    0.2562194
120120.0000000    0.2587886
120160.0000000    0.2492764
120200.0000000    0.2365891
120240.0000000    0.2384026
120280.0000000    0.2558051
120320.0000000    0.2711043
120360.0000000    0.2605566
120400.0000000    0.2692080
120440.0000000    0.2407504
120480.0000000    0.2373169
120520.0000000    0.2589027
120560.0000000    0.2585943
120600.0000000    0.2542392
120640.0000000    0.2520598
120680.0000000    0.2427474
120720.0000000    0.2514356
120760.0000000    0.2415421
120800.0000000    0.2401973
120840.0000000    0.2464552
120880.0000000    0.2563236
120920.0000000    0.2511321
120960.0000000    0.2595624
121000.0000000    0.2523525
121040.0000000    0.2386984
121080.0000000    0.2736042
121120.0000000    0.2687333
121160.0000000    0.2641853
121200.0000000    0.2510417
121240.0000000    0.2391459
121280.0000000    0.2378944
121320.0000000    0.2508348
121360.0000000    0.2599257
121400.0000000    0.2467023
121440.0000000    0.2474994
121480.0000000    0.2607567
121520.0000000    0.2609997
121560.0000000    0.2603059
121600.0000000    0.2869429
121640.0000000    0.2756887
121680.0000000    0.3084663
121720.0000000    0.2714582
121760.0000000    0.2815440
121800.0000000    0.2667480
121840.0000000    0.2616865
121880.0000000    0.2674102
121920.0000000    0.2354352
121960.0000000    0.2654440
122000.0000000    0.2612651
122040.0000000    0.2636493
122080.0000000    0.2549083
122120.0000000    0.2648911
122160.0000000    0.2554242
122200.0000000    0.2473152
122240.0000000    0.2459803
122280.0000000    0.2391809
122320.0000000    0.2382203
122360.0000000    0.2521622
122400.0000000    0.2631257
122440.0000000    0.2444074
122480.0000000    0.2546820
122520.0000000    0.2670520
122560.0000000    0.2501740
122600.0000000    0.2576801
122640.0000000    0.2509957
122680.0000000    0.2579720
122720.0000000    0.2653718
122760.0000000    0.2577210
122800.0000000    0.2683680
122840.0000000    0.2566031
122880.0000000    0.2593362
122920.0000000    0.2666184
122960.0000000    0.2713326
123000.0000000    0.2517159
123040.0000000    0.2636016
123080.0000000    0.2681928
123120.0000000    0.2831628
123160.0000000    0.2769035
123200.0000000    0.3145092
123240.0000000    0.2844099
123280.0000000    0.2742992
123320.0000000    0.2778243
123360.0000000    0.2757747
123400.0000000    0.2544949
123440.0000000    0.2825660
123480.0000000    0.2606397
123520.0000000    0.2659218
123560.0000000    0.2740997
123600.0000000    0.2553332
123640.0000000    0.2568199
123680.0000000    0.2644048
123720.0000000    0.2542003
123760.0000000    0.2797272
123800.0000000    0.2529623
123840.0000000    0.2626361
123880.0000000    0.2653541
123920.0000000    0.2794819
123960.0000000    0.2622590
124000.0000000    0.2717183
124040.0000000    0.2724713
124080.0000000    0.2826844
124120.0000000    0.2774680
124160.0000000    0.2773570
124200.0000000    0.2812979
124240.0000000    0.2649093
124280.0000000    0.2727244
124320.0000000    0.2895882
124360.0000000    0.2731776
124400.0000000    0.2717886
124440.0000000    0.2727931
124480.0000000    0.2476705
124520.0000000    0.2726396
124560.0000000    0.2784941
124600.0000000    0.2727582
124640.0000000    0.2729597
124680.0000000    0.2771987
124720.0000000    0.2511357
124760.0000000    0.2789470
124800.0000000    0.2425602
124840.0000000    0.2481677
124880.0000000    0.2441123
124920.0000000    0.2428112
124960.0000000    0.2759501
125000.0000000    0.2623737
125040.0000000    0.2684279
125080.0000000    0.2505816
125120.0000000    0.2680824
125160.0000000    0.2632000
125200.0000000    0.2713583
125240.0000000    0.2703715
125280.0000000    0.2750494
125320.0000000    0.2708025
125360.0000000    0.2756407
125400.0000000    0.2722161
125440.0000000    0.2661642
125480.0000000    0.2445714
125520.0000000    0.2608245
125560.0000000    0.2714175
125600.0000000    0.2469083
125640.0000000    0.2645678
125680.0000000    0.2695611
125720.0000000    0.2528248
125760.0000000    0.2650586
125800.0000000    0.2650815
125840.0000000    0.2661642
125880.0000000    0.2815970
125920.0000000    0.2690925
125960.0000000    0.2567782
126000.0000000    0.2675348
126040.0000000    0.2663341
126080.0000000    0.2707989
126120.0000000    0.2596335
126160.0000000    0.2610641
126200.0000000    0.2846871
126240.0000000    0.2623615
126280.0000000    0.2659521
126320.0000000    0.2649282
126360.0000000    0.2753126
126400.0000000    0.2669474
126440.0000000    0.2758215
126480.0000000    0.2819477
126520.0000000    0.2833970
126560.0000000    0.2434899
126600.0000000    0.2595061
126640.0000000    0.2453517
126680.0000000    0.2544246
126720.0000000    0.2626343
126760.0000000    0.2467655
126800.0000000    0.2366968
126840.0000000    0.2442666
126880.0000000    0.2428973
126920.0000000    0.2474862
126960.0000000    0.2522418
127000.0000000    0.2315576
127040.0000000    0.2567865
127080.0000000    0.2461965
127120.0000000    0.2500266
127160.0000000    0.2780668
127200.0000000    0.2462586
127240.0000000    0.2503806
127280.0000000    0.2702529
127320.0000000    0.2725866
127360.0000000    0.2458526
127400.0000000    0.2593193
127440.0000000    0.2763557
127480.0000000    0.2431294
127520.0000000    0.2736703
127560.0000000    0.2575707
127600.0000000    0.2629375
127640.0000000    0.2600186
127680.0000000    0.2601422
127720.0000000    0.2614221
127760.0000000    0.2707468
127800.0000000    0.2528722
127840.0000000    0.2597779
127880.0000000    0.2519299
127920.0000000    0.2612959
127960.0000000    0.2556379
128000.0000000    0.2576413
128040.0000000    0.2491547
128080.0000000    0.2549890
128120.0000000    0.2499945
128160.0000000    0.2632194
128200.0000000    0.2520296
128240.0000000    0.2804887
128280.0000000    0.2540599
128320.0000000    0.2607931
128360.0000000    0.2519400
128400.0000000    0.2622057
128440.0000000    0.2582283
128480.0000000    0.2683656
128520.0000000    0.2689293
128560.0000000    0.2476581
128600.0000000    0.2566661
128640.0000000    0.2721850
128680.0000000    0.2489727
128720.0000000    0.2573802
128760.0000000    0.2541150
128800.0000000    0.2559227
128840.0000000    0.2634811
128880.0000000    0.2690999
128920.0000000    0.2474266
128960.0000000    0.2484651
129000.0000000    0.2277862
129040.0000000    0.2650323
129080.0000000    0.2474030
129120.0000000    0.2471600
129160.0000000    0.2695439
129200.0000000    0.2573965
129240.0000000    0.2681312
129280.0000000    0.2671381
129320.0000000    0.2448376
129360.0000000    0.2481780
129400.0000000    0.2630083
129440.0000000    0.2634565
129480.0000000    0.2524919
129520.0000000    0.2660041
129560.0000000    0.2757757
129600.0000000    0.2460052
129640.0000000    0.2533290
129680.0000000    0.2698113
129720.0000000    0.2691388
129760.0000000    0.2693747
129800.0000000    0.2529736
129840.0000000    0.2686960
129880.0000000    0.2535925
129920.0000000    0.2554433
129960.0000000    0.2652245
130000.0000000    0.2659776
130040.0000000    0.2723989
130080.0000000    0.2609816
130120.0000000    0.2755097
130160.0000000    0.2871276
130200.0000000    0.2792563
130240.0000000    0.2802183
130280.0000000    0.2766052
130320.0000000    0.2512715
130360.0000000    0.2543445
130400.0000000    0.2807250
130440.0000000    0.2563580
130480.0000000    0.2903886
130520.0000000    0.2840465
130560.0000000    0.2823175
130600.0000000    0.2618663
130640.0000000    0.2495311
130680.0000000    0.2735392
130720.0000000    0.2745424
130760.0000000    0.2629901
130800.0000000    0.2445562
130840.0000000    0.2579046
130880.0000000    0.2629003
130920.0000000    0.2776460
130960.0000000    0.2797039
131000.0000000    0.2952203
131040.0000000    0.2781073
131080.0000000    0.2622414
131120.0000000    0.2722053
131160.0000000    0.2522375
131200.0000000    0.2578176
131240.0000000    0.2647085
131280.0000000    0.2665551
131320.0000000    0.2576505
131360.0000000    0.2572420
131400.0000000    0.2456523
131440.0000000    0.2680244
131480.0000000    0.2433234
131520.0000000    0.2665729
131560.0000000    0.2684841
131600.0000000    0.2691136
131640.0000000    0.2720577
131680.0000000    0.2772478
131720.0000000    0.2540975
131760.0000000    0.2591190
131800.0000000    0.2708150
131840.0000000    0.2746917
131880.0000000    0.2524242
131920.0000000    0.2701125
131960.0000000    0.2897505
132000.0000000    0.2613948
132040.0000000    0.2965311
132080.0000000    0.2626647
132120.0000000    0.2629932
132160.0000000    0.2624641
132200.0000000    0.2695112
132240.0000000    0.2792251
132280.0000000    0.2614990
132320.0000000    0.2788373
132360.0000000    0.2540289
132400.0000000    0.2455913
132440.0000000    0.2435614
132480.0000000    0.2799330
132520.0000000    0.2533192
132560.0000000    0.2708928
132600.0000000    0.2726828
132640.0000000    0.2634462
132680.0000000    0.2535300
132720.0000000    0.2458405
132760.0000000    0.2697758
132800.0000000    0.2448091
132840.0000000    0.2417511
132880.0000000    0.2548391
132920.0000000    0.2694831
132960.0000000    0.2626804
133000.0000000    0.2773627
133040.0000000    0.2725779
133080.0000000    0.2783767
133120.0000000    0.2720568
133160.0000000    0.2447404
133200.0000000    0.2412294
133240.0000000    0.2691201
133280.0000000    0.2414726
133320.0000000    0.2652969
133360.0000000    0.2660194
133400.0000000    0.2547445
133440.0000000    0.2696664
133480.0000000    0.2446515
133520.0000000    0.2652836
133560.0000000    0.2720776
133600.0000000    0.2652009
133640.0000000    0.2820001
133680.0000000    0.2729336
133720.0000000    0.2669213
133760.0000000    0.2746119
133800.0000000    0.2441074
133840.0000000    0.2681729
133880.0000000    0.2602046
133920.0000000    0.2490496
133960.0000000    0.2520598
134000.0000000    0.2797011
134040.0000000    0.2551407
134080.0000000    0.2479180
134120.0000000    0.2648036
134160.0000000    0.2429244
134200.0000000    0.2491970
134240.0000000    0.2526633
134280.0000000    0.2885004
134320.0000000    0.2684208
134360.0000000    0.2687106
134400.0000000    0.2694813
134440.0000000    0.2513711
134480.0000000    0.2563027
134520.0000000    0.2852823
134560.0000000    0.2794079
134600.0000000    0.2865739
134640.0000000    0.2519945
134680.0000000    0.2788679
134720.0000000    0.2713352
134760.0000000    0.2937585
134800.0000000    0.2946802
134840.0000000    0.2759308
134880.0000000    0.2792948
134920.0000000    0.2580022
134960.0000000    0.2598360
135000.0000000    0.2644051
135040.0000000    0.2822755
135080.0000000    0.2718039
135120.0000000    0.2520267
135160.0000000    0.2706794
135200.0000000    0.2578139
135240.0000000    0.2819579
135280.0000000    0.2627932
135320.0000000    0.2623565
135360.0000000    0.2601759
135400.0000000    0.2705724
135440.0000000    0.2784773
135480.0000000    0.2531023
135520.0000000    0.2401690
135560.0000000    0.2523293
135600.0000000    0.2530856
135640.0000000    0.2633145
135680.0000000    0.2632160
135720.0000000    0.2513489
135760.0000000    0.2717203
135800.0000000    0.2695170
135840.0000000    0.2726954
135880.0000000    0.2583107
135920.0000000    0.2550654
135960.0000000    0.2709820
136000.0000000    0.2560754
136040.0000000    0.2667819
136080.0000000    0.2674980
136120.0000000    0.2528917
136160.0000000    0.2527298
136200.0000000    0.2705065
136240.0000000    0.2831848
136280.0000000    0.2529382
136320.0000000    0.2551226
136360.0000000    0.2545694
136400.0000000    0.2598852
136440.0000000    0.2542905
136480.0000000    0.2586881
136520.0000000    0.2532432
136560.0000000    0.2471935
136600.0000000    0.2777900
136640.0000000    0.2785925
136680.0000000    0.2793495
136720.0000000    0.2926178
136760.0000000    0.2894990
136800.0000000    0.2692413
136840.0000000    0.2703109
136880.0000000    0.2636025
136920.0000000    0.2595487
136960.0000000    0.2808013
137000.0000000    0.2578430
137040.0000000    0.2777624
137080.0000000    0.2696800
137120.0000000    0.2609267
137160.0000000    0.2509878
137200.0000000    0.2512178
137240.0000000    0.2500876
137280.0000000    0.2511267
137320.0000000    0.2693331
137360.0000000    0.2702874
137400.0000000    0.2514782
137440.0000000    0.2551758
137480.0000000    0.2593081
137520.0000000    0.2586075
137560.0000000    0.2505820
137600.0000000    0.2931101
137640.0000000    0.2733229
137680.0000000    0.2792850
137720.0000000    0.2552606
137760.0000000    0.2739403
137800.0000000    0.2782369
137840.0000000    0.2646338
137880.0000000    0.2527949
137920.0000000    0.2577268
137960.0000000    0.2651491
138000.0000000    0.2780859
138040.0000000    0.2810265
138080.0000000    0.2778447
138120.0000000    0.2817297
138160.0000000    0.2990738
138200.0000000    0.2776008
138240.0000000    0.2808818
138280.0000000    0.2702804
138320.0000000    0.2746960
138360.0000000    0.2752355
138400.0000000    0.2794267
138440.0000000    0.2783657
138480.0000000    0.2938475
138520.0000000    0.2799466
138560.0000000    0.2568488
138600.0000000    0.2787902
138640.0000000    0.2958068
138680.0000000    0.3045500
138720.0000000    0.2830356
138760.0000000    0.2884081
138800.0000000    0.2917303
138840.0000000    0.2787637
138880.0000000    0.2690445
138920.0000000    0.2725999
138960.0000000    0.2567916
139000.0000000    0.2740984
139040.0000000    0.2759566
139080.0000000    0.2631078
139120.0000000    0.2603464
139160.0000000    0.2655291
139200.0000000    0.2459641
139240.0000000    0.2540640
139280.0000000    0.2602560
139320.0000000    0.2623618
139360.0000000    0.2673878
139400.0000000    0.2846242
139440.0000000    0.2829259
139480.0000000    0.2689690
139520.0000000    0.2876781
139560.0000000    0.2638610
139600.0000000    0.2793267
139640.0000000    0.2639307
139680.0000000    0.2608826
139720.0000000    0.2539561
139760.0000000    0.2760532
139800.0000000    0.2846669
139840.0000000    0.2873433
139880.0000000    0.2885129
139920.0000000    0.2710849
139960.0000000    0.2512754
140000.0000000    0.2489611
140040.0000000    0.2508627
140080.0000000    0.2678387
140120.0000000    0.2391862
140160.0000000    0.2438362
140200.0000000    0.2359098
140240.0000000    0.2344862
140280.0000000    0.2499314
140320.0000000    0.2577063
140360.0000000    0.2559936
140400.0000000    0.2685995
140440.0000000    0.2801031
140480.0000000    0.2645300
140520.0000000    0.2666097
140560.0000000    0.2795352
140600.0000000    0.2706727
140640.0000000    0.2696382
140680.0000000    0.2750526
140720.0000000    0.2542398
140760.0000000    0.2718873
140800.0000000    0.2640489
140840.0000000    0.2569821
140880.0000000    0.2544210
140920.0000000    0.2567610
140960.0000000    0.2577706
141000.0000000    0.2752174
141040.0000000    0.2783547
141080.0000000    0.2637687
141120.0000000    0.2629689
141160.0000000    0.2875434
141200.0000000    0.2677366
141240.0000000    0.2623018
141280.0000000    0.2585394
141320.0000000    0.2739099
141360.0000000    0.2745304
141400.0000000    0.2539407
141440.0000000    0.2556897
141480.0000000    0.2325774
141520.0000000    0.2448791
141560.0000000    0.2738774
141600.0000000    0.2670220
141640.0000000    0.2441949
141680.0000000    0.2473999
141720.0000000    0.2772500
141760.0000000    0.2781543
141800.0000000    0.2894941
141840.0000000    0.2646330
141880.0000000    0.2601904
141920.0000000    0.2509549
141960.0000000    0.2669236
142000.0000000    0.2563552
142040.0000000    0.2600759
142080.0000000    0.2706093
142120.0000000    0.2472638
142160.0000000    0.2480098
142200.0000000    0.2736948
142240.0000000    0.2581755
142280.0000000    0.2538509
142320.0000000    0.2797673
142360.0000000    0.2755883
142400.0000000    0.2661903
142440.0000000    0.2668037
142480.0000000    0.2618641
142520.0000000    0.2809043
142560.0000000    0.2512715
142600.0000000    0.2652876
142640.0000000    0.2429810
142680.0000000    0.2667373
142720.0000000    0.2532926
142760.0000000    0.2739152
142800.0000000    0.2846428
142840.0000000    0.2624415
142880.0000000    0.2725609
142920.0000000    0.2552052
142960.0000000    0.2766964
143000.0000000    0.2622616
143040.0000000    0.2530758
143080.0000000    0.2661500
143120.0000000    0.2551639
143160.0000000    0.2466187
143200.0000000    0.2604401
143240.0000000    0.2651032
143280.0000000    0.2853405
143320.0000000    0.2764531
143360.0000000    0.2880628
143400.0000000    0.2568453
143440.0000000    0.2732212
143480.0000000    0.2375745
143520.0000000    0.2542738
143560.0000000    0.2538953
143600.0000000    0.2653889
143640.0000000    0.2528218
143680.0000000    0.2603323
143720.0000000    0.2704816
143760.0000000    0.2626248
143800.0000000    0.2737716
143840.0000000    0.2837943
143880.0000000    0.2921034
143920.0000000    0.2812597
143960.0000000    0.2494120
144000.0000000    0.2493754
144040.0000000    0.2624593
144080.0000000    0.2751227
144120.0000000    0.2692876
144160.0000000    0.2641487
144200.0000000    0.2666194
144240.0000000    0.2689536
144280.0000000    0.2541872
144320.0000000    0.2543509
144360.0000000    0.2532492
144400.0000000    0.2656548
144440.0000000    0.2673756
144480.0000000    0.2479452
144520.0000000    0.2448407
144560.0000000    0.2645527
144600.0000000    0.2606726
144640.0000000    0.2598486
144680.0000000    0.2569681
144720.0000000    0.2533809
144760.0000000    0.2506165
144800.0000000    0.2699535
144840.0000000    0.2546322
144880.0000000    0.2640375
144920.0000000    0.2616405
144960.0000000    0.2606786
145000.0000000    0.2693710
145040.0000000    0.2506644
145080.0000000    0.2590205
145120.0000000    0.2646834
145160.0000000    0.2415692
145200.0000000    0.2505661
145240.0000000    0.2384843
145280.0000000    0.2512207
145320.0000000    0.2673016
145360.0000000    0.2445317
145400.0000000    0.2730095
145440.0000000    0.2495654
145480.0000000    0.2627347
145520.0000000    0.2530099
145560.0000000    0.2556899
145600.0000000    0.2586842
145640.0000000    0.2575856
145680.0000000    0.2571061
145720.0000000    0.2538064
145760.0000000    0.2816212
145800.0000000    0.2597180
145840.0000000    0.2548765
145880.0000000    0.2682709
145920.0000000    0.2625993
145960.0000000    0.2690540
146000.0000000    0.2728902
146040.0000000    0.2912065
146080.0000000    0.2914567
146120.0000000    0.2769406
146160.0000000    0.2760260
146200.0000000    0.2735013
146240.0000000    0.2643207
146280.0000000    0.2963324
146320.0000000    0.2803760
146360.0000000    0.2840879
146400.0000000    0.2862798
146440.0000000    0.2926221
146480.0000000    0.2802682
146520.0000000    0.2745335
146560.0000000    0.2664700
146600.0000000    0.2720803
146640.0000000    0.2649996
146680.0000000    0.2626272
146720.0000000    0.2384973
146760.0000000    0.2566148
146800.0000000    0.2525346
146840.0000000    0.2471904
146880.0000000    0.2533762
146920.0000000    0.2507069
146960.0000000    0.2426960
147000.0000000    0.2615880
147040.0000000    0.2602020
147080.0000000    0.2665727
147120.0000000    0.2604074
147160.0000000    0.2808631
147200.0000000    0.2581719
147240.0000000    0.2618518
147280.0000000    0.2572956
147320.0000000    0.2654339
147360.0000000    0.2483096
147400.0000000    0.2562993
147440.0000000    0.2481218
147480.0000000    0.2527663
147520.0000000    0.2712251
147560.0000000    0.2725206
147600.0000000    0.2675184
147640.0000000    0.2656987
147680.0000000    0.2699619
147720.0000000    0.2531362
147760.0000000    0.2627205
147800.0000000    0.2530085
147840.0000000    0.2636254
147880.0000000    0.2534044
147920.0000000    0.2700385
147960.0000000    0.2672859
148000.0000000    0.2599868
148040.0000000    0.2711263
148080.0000000    0.2738580
148120.0000000    0.2834254
148160.0000000    0.2661619
148200.0000000    0.2709942
148240.0000000    0.2721362
148280.0000000    0.2700802
148320.0000000    0.2720896
148360.0000000    0.2752830
148400.0000000    0.2612627
148440.0000000    0.2501596
148480.0000000    0.2691025
148520.0000000    0.2552268
148560.0000000    0.2776248
148600.0000000    0.2978024
148640.0000000    0.2618765
148680.0000000    0.2826171
148720.0000000    0.2728353
148760.0000000    0.2660479
148800.0000000    0.2541552
148840.0000000    0.2668876
148880.0000000    0.2469668
148920.0000000    0.2405227
148960.0000000    0.2519610
149000.0000000    0.2643501
149040.0000000    0.2771138
149080.0000000    0.2760194
149120.0000000    0.2799184
149160.0000000    0.2902792
149200.0000000    0.2712866
149240.0000000    0.2580932
149280.0000000    0.2659405
149320.0000000    0.2743849
149360.0000000    0.2543972
149400.0000000    0.2617733
149440.0000000    0.2641473
149480.0000000    0.2606167
149520.0000000    0.2735018
149560.0000000    0.2603466
149600.0000000    0.2462976
149640.0000000    0.2495938
149680.0000000    0.2680084
149720.0000000    0.2556024
149760.0000000    0.2625868
149800.0000000    0.2569874
149840.0000000    0.2714969
149880.0000000    0.2447306
149920.0000000    0.2615141
149960.0000000    0.2483203
150000.0000000    0.2424826
150040.0000000    0.2467292
150080.0000000    0.2499665
150120.0000000    0.2368065
150160.0000000    0.2650971
150200.0000000    0.2613409
150240.0000000    0.2521601
150280.0000000    0.2732000
150320.0000000    0.2499175
150360.0000000    0.2417649
150400.0000000    0.2407462
150440.0000000    0.2518780
150480.0000000    0.2377544
150520.0000000    0.2331539
150560.0000000    0.2486441
150600.0000000    0.2383848
150640.0000000    0.2491798
150680.0000000    0.2649607
150720.0000000    0.2663369
150760.0000000    0.2739470
150800.0000000    0.2589951
150840.0000000    0.2572210
150880.0000000    0.2735223
150920.0000000    0.2883743
150960.0000000    0.2653828
151000.0000000    0.2762572
151040.0000000    0.2783999
151080.0000000    0.2744995
151120.0000000    0.2784426
151160.0000000    0.2555610
151200.0000000    0.2590601
151240.0000000    0.2677547
151280.0000000    0.2748561
151320.0000000    0.2731838
151360.0000000    0.2525274
151400.0000000    0.2576566
151440.0000000    0.2679373
151480.0000000    0.2762587
151520.0000000    0.2770228
151560.0000000    0.2772804
151600.0000000    0.2638390
151640.0000000    0.2660383
151680.0000000    0.2743253
151720.0000000    0.2655826
151760.0000000    0.2711280
151800.0000000    0.2658656
151840.0000000    0.2687436
151880.0000000    0.2544566
151920.0000000    0.2516455
151960.0000000    0.2599197
152000.0000000    0.2578709
152040.0000000    0.2564395
152080.0000000    0.2578875
152120.0000000    0.2603829
152160.0000000    0.2606442
152200.0000000    0.2557484
152240.0000000    0.2628151
152280.0000000    0.2738147
152320.0000000    0.2525423
152360.0000000    0.2779467
152400.0000000    0.2476460
152440.0000000    0.2498918
152480.0000000    0.2499356
152520.0000000    0.2629355
152560.0000000    0.2487753
152600.0000000    0.2655827
152640.0000000    0.2621329
152680.0000000    0.2596451
152720.0000000    0.2562643
152760.0000000    0.2684198
152800.0000000    0.2493276
152840.0000000    0.2595632
152880.0000000    0.2669161
152920.0000000    0.2600161
152960.0000000    0.2649158
153000.0000000    0.2516348
153040.0000000    0.2728095
153080.0000000    0.2604385
153120.0000000    0.2901579
153160.0000000    0.2816367
153200.0000000    0.2611685
153240.0000000    0.2810949
153280.0000000    0.2820368
153320.0000000    0.2739152
153360.0000000    0.2634596
153400.0000000    0.2744037
153440.0000000    0.2734339
153480.0000000    0.2752872
153520.0000000    0.2829513
153560.0000000    0.2586857
153600.0000000    0.2839466
153640.0000000    0.2666617
153680.0000000    0.2855972
153720.0000000    0.2994274
153760.0000000    0.2863076
153800.0000000    0.2829687
153840.0000000    0.2784636
153880.0000000    0.2726197
153920.0000000    0.2677153
153960.0000000    0.2662174
154000.0000000    0.2688422
154040.0000000    0.2846084
154080.0000000    0.2617584
154120.0000000    0.2792857
154160.0000000    0.2827054
154200.0000000    0.2801267
154240.0000000    0.2873363
154280.0000000    0.2856758
154320.0000000    0.2620547
154360.0000000    0.2738155
154400.0000000    0.2980096
154440.0000000    0.2637815
154480.0000000    0.2815215
154520.0000000    0.2827369
154560.0000000    0.2659390
154600.0000000    0.2616524
154640.0000000    0.2641733
154680.0000000    0.2594757
154720.0000000    0.2898066
154760.0000000    0.2676603
154800.0000000    0.2876478
154840.0000000    0.2570766
154880.0000000    0.2952684
154920.0000000    0.2992591
154960.0000000    0.3062548
155000.0000000    0.2898824
155040.0000000    0.2858514
155080.0000000    0.2740786
155120.0000000    0.2814774
155160.0000000    0.2943990
155200.0000000    0.2760209
155240.0000000    0.2698686
155280.0000000    0.2801853
155320.0000000    0.2895863
155360.0000000    0.2889933
155400.0000000    0.2939280
155440.0000000    0.2942473
155480.0000000    0.2934087
155520.0000000    0.3028879
155560.0000000    0.3060455
155600.0000000    0.2995805
155640.0000000    0.2783758
155680.0000000    0.2887130
155720.0000000    0.2753692
155760.0000000    0.2736461
155800.0000000    0.2974891
155840.0000000    0.2815726
155880.0000000    0.2729660
155920.0000000    0.2660935
155960.0000000    0.2600798
156000.0000000    0.2661833
156040.0000000    0.2759403
156080.0000000    0.2748132
156120.0000000    0.2725921
156160.0000000    0.2753095
156200.0000000    0.2754356
156240.0000000    0.2624436
156280.0000000    0.2685956
156320.0000000    0.2771155
156360.0000000    0.2621695
156400.0000000    0.2649285
156440.0000000    0.2699277
156480.0000000    0.2758725
156520.0000000    0.2673996
156560.0000000    0.2714345
156600.0000000    0.2723329
156640.0000000    0.2587640
156680.0000000    0.2561256
156720.0000000    0.2688311
156760.0000000    0.2859817
156800.0000000    0.2730928
156840.0000000    0.2801299
156880.0000000    0.2813414
156920.0000000    0.3056411
156960.0000000    0.2891233
157000.0000000    0.2782046
157040.0000000    0.2982205
157080.0000000    0.2812738
157120.0000000    0.2615235
157160.0000000    0.2486966
157200.0000000    0.2677953
157240.0000000    0.2640571
157280.0000000    0.2567352
157320.0000000    0.2849297
157360.0000000    0.2746458
157400.0000000    0.2705069
157440.0000000    0.2699691
157480.0000000    0.2693479
157520.0000000    0.2620474
157560.0000000    0.2888102
157600.0000000    0.2652972
157640.0000000    0.2804584
157680.0000000    0.2526512
157720.0000000    0.2369741
157760.0000000    0.2521670
157800.0000000    0.2679799
157840.0000000    0.2612474
157880.0000000    0.2579002
157920.0000000    0.2845248
157960.0000000    0.2768083
158000.0000000    0.2675734
158040.0000000    0.2764223
158080.0000000    0.2848414
158120.0000000    0.2716122
158160.0000000    0.2747748
158200.0000000    0.2849339
158240.0000000    0.2772691
158280.0000000    0.2569263
158320.0000000    0.2743798
158360.0000000    0.2720734
158400.0000000    0.2708159
158440.0000000    0.2628412
158480.0000000    0.2734136
158520.0000000    0.2741300
158560.0000000    0.2525871
158600.0000000    0.2675525
158640.0000000    0.2551008
158680.0000000    0.2673363
158720.0000000    0.2991956
158760.0000000    0.2658957
158800.0000000    0.2512961
158840.0000000    0.2509832
158880.0000000    0.2446957
158920.0000000    0.2564968
158960.0000000    0.2720722
159000.0000000    0.2794006
159040.0000000    0.2749520
159080.0000000    0.2803074
159120.0000000    0.2838267
159160.0000000    0.2835062
159200.0000000    0.2853702
159240.0000000    0.2684260
159280.0000000    0.2613645
159320.0000000    0.2744279
159360.0000000    0.2824101
159400.0000000    0.2709722
159440.0000000    0.2647498
159480.0000000    0.2527055
159520.0000000    0.2567750
159560.0000000    0.2724064
159600.0000000    0.2577050
159640.0000000    0.2660263
159680.0000000    0.2829055
159720.0000000    0.2699429
159760.0000000    0.2745733
159800.0000000    0.2714959
159840.0000000    0.2936031
159880.0000000    0.2841710
159920.0000000    0.3054160
159960.0000000    0.2866095
160000.0000000    0.2778342
160040.0000000    0.2754805
160080.0000000    0.2813832
160120.0000000    0.2965718
160160.0000000    0.2803811
160200.0000000    0.2844740
160240.0000000    0.2888545
160280.0000000    0.2950412
160320.0000000    0.2902894
160360.0000000    0.3050053
160400.0000000    0.3003836
160440.0000000    0.2931172
160480.0000000    0.2892556
160520.0000000    0.2832227
160560.0000000    0.2874163
160600.0000000    0.2893516
160640.0000000    0.2698188
160680.0000000    0.2962981
160720.0000000    0.2907881
160760.0000000    0.2915753
160800.0000000    0.2783935
160840.0000000    0.2945560
160880.0000000    0.2701149
160920.0000000    0.2941632
160960.0000000    0.2783741
161000.0000000    0.2888680
161040.0000000    0.2885251
161080.0000000    0.2980121
161120.0000000    0.2938993
161160.0000000    0.2881373
161200.0000000    0.2564038
161240.0000000    0.2663668
161280.0000000    0.2572270
161320.0000000    0.2540694
161360.0000000    0.2456082
161400.0000000    0.2601767
161440.0000000    0.2688038
161480.0000000    0.2654544
161520.0000000    0.2579782
161560.0000000    0.2706485
161600.0000000    0.2630407
161640.0000000    0.2622208
161680.0000000    0.2599715
161720.0000000    0.2627247
161760.0000000    0.2696027
161800.0000000    0.2538714
161840.0000000    0.2699534
161880.0000000    0.2716284
161920.0000000    0.2718151
161960.0000000    0.2873778
162000.0000000    0.2506438
162040.0000000    0.2578802
162080.0000000    0.2745400
162120.0000000    0.2877145
162160.0000000    0.2696067
162200.0000000    0.2746222
162240.0000000    0.2634827
162280.0000000    0.2759141
162320.0000000    0.2686557
162360.0000000    0.2584473
162400.0000000    0.2546361
162440.0000000    0.2586623
162480.0000000    0.2446979
162520.0000000    0.2698597
162560.0000000    0.2605349
162600.0000000    0.2597868
162640.0000000    0.2590700
162680.0000000    0.2528252
162720.0000000    0.2563810
162760.0000000    0.2641714
162800.0000000    0.2877846
162840.0000000    0.2802841
162880.0000000    0.3047782
162920.0000000    0.2740298
162960.0000000    0.2736205
163000.0000000    0.2638460
163040.0000000    0.2710092
163080.0000000    0.2735368
163120.0000000    0.2663396
163160.0000000    0.2565315
163200.0000000    0.2636076
163240.0000000    0.2484771
163280.0000000    0.2497329
163320.0000000    0.2587281
163360.0000000    0.2715973
163400.0000000    0.2633933
163440.0000000    0.2671311
163480.0000000    0.2707644
163520.0000000    0.2639652
163560.0000000    0.2666485
163600.0000000    0.2699534
163640.0000000    0.2628109
163680.0000000    0.2574896
163720.0000000    0.2814927
163760.0000000    0.2442089
163800.0000000    0.2640899
163840.0000000    0.2556404
163880.0000000    0.2674242
163920.0000000    0.2760556
163960.0000000    0.2676913
164000.0000000    0.2535481
164040.0000000    0.2645652
164080.0000000    0.2622471
164120.0000000    0.2635885
164160.0000000    0.2589260
164200.0000000    0.2727229
164240.0000000    0.2577869
164280.0000000    0.2489586
164320.0000000    0.2530549
164360.0000000    0.2566872
164400.0000000    0.2576782
164440.0000000    0.2626037
164480.0000000    0.2565930
164520.0000000    0.2894605
164560.0000000    0.2749609
164600.0000000    0.2859349
164640.0000000    0.2853936
164680.0000000    0.2910508
164720.0000000    0.2714834
164760.0000000    0.2905491
164800.0000000    0.2654736
164840.0000000    0.2791208
164880.0000000    0.2584460
164920.0000000    0.2624871
164960.0000000    0.2870745
165000.0000000    0.2810947
165040.0000000    0.2760049
165080.0000000    0.3006352
165120.0000000    0.2885096
165160.0000000    0.2837546
165200.0000000    0.2929150
165240.0000000    0.3124231
165280.0000000    0.2891598
165320.0000000    0.3071428
165360.0000000    0.2784072
165400.0000000    0.2740814
165440.0000000    0.2699897
165480.0000000    0.3012688
165520.0000000    0.3019511
165560.0000000    0.2742350
165600.0000000    0.2542371
165640.0000000    0.2623918
165680.0000000    0.2533407
165720.0000000    0.2613024
165760.0000000    0.2394240
165800.0000000    0.2431302
165840.0000000    0.2575723
165880.0000000    0.2719191
165920.0000000    0.2434170
165960.0000000    0.2641593
166000.0000000    0.2682778
166040.0000000    0.2663773
166080.0000000    0.2565113
166120.0000000    0.2740777
166160.0000000    0.2560669
166200.0000000    0.2885954
166240.0000000    0.2818993
166280.0000000    0.2674392
166320.0000000    0.2806994
166360.0000000    0.2620147
166400.0000000    0.2743407
166440.0000000    0.2861081
166480.0000000    0.2643695
166520.0000000    0.2887879
166560.0000000    0.2810178
166600.0000000    0.2963224
166640.0000000    0.2764173
166680.0000000    0.2523184
166720.0000000    0.2682116
166760.0000000    0.2473338
166800.0000000    0.2660546
166840.0000000    0.2762024
166880.0000000    0.2984640
166920.0000000    0.2834355
166960.0000000    0.2547083
167000.0000000    0.2640702
167040.0000000    0.2598552
167080.0000000    0.2733311
167120.0000000    0.2572497
167160.0000000    0.2875486
167200.0000000    0.2770103
167240.0000000    0.2704463
167280.0000000    0.2616593
167320.0000000    0.2646819
167360.0000000    0.2426369
167400.0000000    0.2575629
167440.0000000    0.2735199
167480.0000000    0.2632781
167520.0000000    0.2497666
167560.0000000    0.2806427
167600.0000000    0.2521168
167640.0000000    0.2440828
167680.0000000    0.2484385
167720.0000000    0.2688578
167760.0000000    0.2530656
167800.0000000    0.2822724
167840.0000000    0.2768778
167880.0000000    0.2635461
167920.0000000    0.2731891
167960.0000000    0.2563204
168000.0000000    0.2653272
168040.0000000    0.2579150
168080.0000000    0.2660240
168120.0000000    0.2504598
168160.0000000    0.2588525
168200.0000000    0.2382762
168240.0000000    0.2414285
168280.0000000    0.2431190
168320.0000000    0.2498915
168360.0000000    0.2537408
168400.0000000    0.2614816
168440.0000000    0.2727022
168480.0000000    0.2671444
168520.0000000    0.2557610
168560.0000000    0.2468220
168600.0000000    0.2720999
168640.0000000    0.2300416
168680.0000000    0.2604870
168720.0000000    0.2570693
168760.0000000    0.2442573
168800.0000000    0.2372393
168840.0000000    0.2436692
168880.0000000    0.2392244
168920.0000000    0.2500374
168960.0000000    0.2606112
169000.0000000    0.2654503
169040.0000000    0.2546437
169080.0000000    0.2569514
169120.0000000    0.2513354
169160.0000000    0.2596968
169200.0000000    0.2589415
169240.0000000    0.2518740
169280.0000000    0.2565698
169320.0000000    0.2705646
169360.0000000    0.2558132
169400.0000000    0.2791122
169440.0000000    0.2619629
169480.0000000    0.2650972
169520.0000000    0.2578193
169560.0000000    0.2576873
169600.0000000    0.2578833
169640.0000000    0.2626185
169680.0000000    0.2652284
169720.0000000    0.2678996
169760.0000000    0.2581047
169800.0000000    0.2468218
169840.0000000    0.2614123
169880.0000000    0.2740310
169920.0000000    0.2660012
169960.0000000    0.2296637
170000.0000000    0.2581249
170040.0000000    0.2766822
170080.0000000    0.2713943
170120.0000000    0.2452354
170160.0000000    0.2591129
170200.0000000    0.2794698
170240.0000000    0.2717237
170280.0000000    0.2622097
170320.0000000    0.2683018
170360.0000000    0.2700546
170400.0000000    0.2697660
170440.0000000    0.2675551
170480.0000000    0.2877860
170520.0000000    0.2727672
170560.0000000    0.2640897
170600.0000000    0.2800824
170640.0000000    0.2793725
170680.0000000    0.2687800
170720.0000000    0.2440837
170760.0000000    0.2538080
170800.0000000    0.2936260
170840.0000000    0.2710505
170880.0000000    0.2749613
170920.0000000    0.2798433
170960.0000000    0.2513272
171000.0000000    0.2558317
171040.0000000    0.2807075
171080.0000000    0.2754178
171120.0000000    0.2583649
171160.0000000    0.2574708
171200.0000000    0.2554310
171240.0000000    0.2689366
171280.0000000    0.2583943
171320.0000000    0.2435392
171360.0000000    0.2561500
171400.0000000    0.2542652
171440.0000000    0.2650576
171480.0000000    0.2803484
171520.0000000    0.2563606
171560.0000000    0.2300628
171600.0000000    0.2421913
171640.0000000    0.2371604
171680.0000000    0.2330247
171720.0000000    0.2479889
171760.0000000    0.2368884
171800.0000000    0.2441556
171840.0000000    0.2554455
171880.0000000    0.2590087
171920.0000000    0.2551522
171960.0000000    0.2550927
172000.0000000    0.2603447
172040.0000000    0.2475446
172080.0000000    0.2503709
172120.0000000    0.2233079
172160.0000000    0.2532487
172200.0000000    0.2554247
172240.0000000    0.2899047
172280.0000000    0.2676832
172320.0000000    0.2610913
172360.0000000    0.2681446
172400.0000000    0.2691984
172440.0000000    0.2549168
172480.0000000    0.2604268
172520.0000000    0.2579219
172560.0000000    0.2535663
172600.0000000    0.2677497
172640.0000000    0.2449339
172680.0000000    0.2574217
172720.0000000    0.2783830
172760.0000000    0.2523032
172800.0000000    0.2765328
172840.0000000    0.2814988
172880.0000000    0.2782285
172920.0000000    0.2619386
172960.0000000    0.2615367
173000.0000000    0.2620058
173040.0000000    0.2739491
173080.0000000    0.2440004
173120.0000000    0.2442585
173160.0000000    0.2681133
173200.0000000    0.2697451
173240.0000000    0.2844601
173280.0000000    0.2505830
173320.0000000    0.2580447
173360.0000000    0.2526601
173400.0000000    0.2434667
173440.0000000    0.2466181
173480.0000000    0.2415628
173520.0000000    0.2613267
173560.0000000    0.2754125
173600.0000000    0.2691875
173640.0000000    0.2760960
173680.0000000    0.2581639
173720.0000000    0.2401479
173760.0000000    0.2510915
173800.0000000    0.2504646
173840.0000000    0.2665905
173880.0000000    0.2662024
173920.0000000    0.2598370
173960.0000000    0.2557553
174000.0000000    0.2541178
174040.0000000    0.2559202
174080.0000000    0.2695853
174120.0000000    0.2683119
174160.0000000    0.2887635
174200.0000000    0.2574454
174240.0000000    0.2645470
174280.0000000    0.2638438
174320.0000000    0.2677443
174360.0000000    0.2644659
174400.0000000    0.2740491
174440.0000000    0.2648694
174480.0000000    0.2724124
174520.0000000    0.2572855
174560.0000000    0.2654558
174600.0000000    0.2650728
174640.0000000    0.2697782
174680.0000000    0.2585024
174720.0000000    0.2588328
174760.0000000    0.2484520
174800.0000000    0.2403531
174840.0000000    0.2497850
174880.0000000    0.2600034
174920.0000000    0.2525752
174960.0000000    0.2494089
175000.0000000    0.2337526
175040.0000000    0.2645549
175080.0000000    0.2523664
175120.0000000    0.2613987
175160.0000000    0.2659023
175200.0000000    0.2683598
175240.0000000    0.2397831
175280.0000000    0.2338175
175320.0000000    0.2434414
175360.0000000    0.2555071
175400.0000000    0.2593334
175440.0000000    0.2416649
175480.0000000    0.2413056
175520.0000000    0.2657613
175560.0000000    0.2569554
175600.0000000    0.2424756
175640.0000000    0.2697241
175680.0000000    0.2614963
175720.0000000    0.2734676
175760.0000000    0.2600305
175800.0000000    0.2694366
175840.0000000    0.2785882
175880.0000000    0.2624352
175920.0000000    0.2681989
175960.0000000    0.2744306
176000.0000000    0.2727742
176040.0000000    0.2823431
176080.0000000    0.2627207
176120.0000000    0.2896873
176160.0000000    0.2869073
176200.0000000    0.2744834
176240.0000000    0.2797761
176280.0000000    0.2543503
176320.0000000    0.2701822
176360.0000000    0.2524028
176400.0000000    0.2396144
176440.0000000    0.2401398
176480.0000000    0.2611576
176520.0000000    0.2504708
176560.0000000    0.2784274
176600.0000000    0.2673646
176640.0000000    0.2508457
176680.0000000    0.2462718
176720.0000000    0.2583872
176760.0000000    0.2483941
176800.0000000    0.2337871
176840.0000000    0.2420331
176880.0000000    0.2455026
176920.0000000    0.2703855
176960.0000000    0.2451825
177000.0000000    0.2500773
177040.0000000    0.2483922
177080.0000000    0.2558466
177120.0000000    0.2440940
177160.0000000    0.2330157
177200.0000000    0.2289676
177240.0000000    0.2651183
177280.0000000    0.2424902
177320.0000000    0.2375206
177360.0000000    0.2418817
177400.0000000    0.2214679
177440.0000000    0.2395062
177480.0000000    0.2200466
177520.0000000    0.2195227
177560.0000000    0.2158547
177600.0000000    0.2369691
177640.0000000    0.2495808
177680.0000000    0.2499451
177720.0000000    0.2269425
177760.0000000    0.2318706
177800.0000000    0.2336490
177840.0000000    0.2303234
177880.0000000    0.2264895
177920.0000000    0.2192193
177960.0000000    0.2439838
178000.0000000    0.2292018
178040.0000000    0.2327001
178080.0000000    0.2228637
178120.0000000    0.2442966
178160.0000000    0.2611686
178200.0000000    0.2377700
178240.0000000    0.2262828
178280.0000000    0.2416164
178320.0000000    0.2553765
178360.0000000    0.2241132
178400.0000000    0.2328359
178440.0000000    0.2336354
178480.0000000    0.2457229
178520.0000000    0.2373990
178560.0000000    0.2406966
178600.0000000    0.2376272
178640.0000000    0.2323784
178680.0000000    0.2460775
178720.0000000    0.2521116
178760.0000000    0.2333111
178800.0000000    0.2452561
178840.0000000    0.2389294
178880.0000000    0.2112209
178920.0000000    0.2277746
178960.0000000    0.2521294
179000.0000000    0.2244536
179040.0000000    0.2397238
179080.0000000    0.2371586
179120.0000000    0.2369522
179160.0000000    0.2268609
179200.0000000    0.2253116
179240.0000000    0.2157947
179280.0000000    0.2103562
179320.0000000    0.2107667
179360.0000000    0.2307551
179400.0000000    0.2200589
179440.0000000    0.2237332
179480.0000000    0.2450516
179520.0000000    0.2316158
179560.0000000    0.2329054
179600.0000000    0.2527594
179640.0000000    0.2425387
179680.0000000    0.2495118
179720.0000000    0.2542476
179760.0000000    0.2274831
179800.0000000    0.2291845
179840.0000000    0.2266780
179880.0000000    0.2270852
179920.0000000    0.2422805
179960.0000000    0.2395422
180000.0000000    0.2604423
180040.0000000    0.2578635
180080.0000000    0.2252508
180120.0000000    0.2453562
180160.0000000    0.2275040
180200.0000000    0.2289723
180240.0000000    0.2282702
180280.0000000    0.2433054
180320.0000000    0.2115845
180360.0000000    0.2316476
180400.0000000    0.2337642
180440.0000000    0.2210035
180480.0000000    0.2317913
180520.0000000    0.2446388
180560.0000000    0.2350384
180600.0000000    0.2422730
180640.0000000    0.2588365
180680.0000000    0.2349354
180720.0000000    0.2353113
180760.0000000    0.2349957
180800.0000000    0.2371534
180840.0000000    0.2255453
180880.0000000    0.2396774
180920.0000000    0.2373204
180960.0000000    0.2363420
181000.0000000    0.2476881
181040.0000000    0.2350084
181080.0000000    0.2309274
181120.0000000    0.2377646
181160.0000000    0.2408908
181200.0000000    0.2239440
181240.0000000    0.2373455
181280.0000000    0.2374120
181320.0000000    0.2407237
181360.0000000    0.2444577
181400.0000000    0.2232442
181440.0000000    0.2401452
181480.0000000    0.2332588
181520.0000000    0.2372640
181560.0000000    0.2375355
181600.0000000    0.2335583
181640.0000000    0.2422992
181680.0000000    0.2296728
181720.0000000    0.2273268
181760.0000000    0.2154557
181800.0000000    0.2452402
181840.0000000    0.2529179
181880.0000000    0.2252726
181920.0000000    0.2210726
181960.0000000    0.2221960
182000.0000000    0.2201639
182040.0000000    0.2206317
182080.0000000    0.2290623
182120.0000000    0.2273506
182160.0000000    0.2332053
182200.0000000    0.2375702
182240.0000000    0.2340655
182280.0000000    0.2222556
182320.0000000    0.2392603
182360.0000000    0.2489008
182400.0000000    0.2557177
182440.0000000    0.2685669
182480.0000000    0.2578560
182520.0000000    0.2700758
182560.0000000    0.2505928
182600.0000000    0.2633281
182640.0000000    0.2573885
182680.0000000    0.2572046
182720.0000000    0.2394946
182760.0000000    0.2492608
182800.0000000    0.2591919
182840.0000000    0.2383457
182880.0000000    0.2323844
182920.0000000    0.2346448
182960.0000000    0.2347218
183000.0000000    0.2333834
183040.0000000    0.2198937
183080.0000000    0.2191370
183120.0000000    0.2196396
183160.0000000    0.2323340
183200.0000000    0.2362044
183240.0000000    0.2220441
183280.0000000    0.2145276
183320.0000000    0.2251169
183360.0000000    0.2214058
183400.0000000    0.2073974
183440.0000000    0.2350418
183480.0000000    0.2437929
183520.0000000    0.2384436
183560.0000000    0.2389867
183600.0000000    0.2342048
183640.0000000    0.2435772
183680.0000000    0.2200432
183720.0000000    0.2425530
183760.0000000    0.2318374
183800.0000000    0.2295996
183840.0000000    0.2205686
183880.0000000    0.2310926
183920.0000000    0.2317895
183960.0000000    0.2473604
184000.0000000    0.2499810
184040.0000000    0.2372096
184080.0000000    0.2465459
184120.0000000    0.2218215
184160.0000000    0.2342310
184200.0000000    0.2345300
184240.0000000    0.2389041
184280.0000000    0.2362963
184320.0000000    0.2374129
184360.0000000    0.2345780
184400.0000000    0.2318730
184440.0000000    0.2416542
184480.0000000    0.2489389
184520.0000000    0.2394591
184560.0000000    0.2198074
184600.0000000    0.2305433
184640.0000000    0.2292120
184680.0000000    0.2335364
184720.0000000    0.2266605
184760.0000000    0.2207336
184800.0000000    0.2193923
184840.0000000    0.2362526
184880.0000000    0.2466070
184920.0000000    0.2198625
184960.0000000    0.2264122
185000.0000000    0.2443151
185040.0000000    0.2222427
185080.0000000    0.2311940
185120.0000000    0.2344336
185160.0000000    0.2358334
185200.0000000    0.2221979
185240.0000000    0.2356704
185280.0000000    0.2359782
185320.0000000    0.2287686
185360.0000000    0.2110463
185400.0000000    0.2325649
185440.0000000    0.2295216
185480.0000000    0.2278718
185520.0000000    0.2171400
185560.0000000    0.2252600
185600.0000000    0.2197607
185640.0000000    0.2350933
185680.0000000    0.2260112
185720.0000000    0.2136795
185760.0000000    0.2142813
185800.0000000    0.2115687
185840.0000000    0.2040017
185880.0000000    0.2179860
185920.0000000    0.2212749
185960.0000000    0.2243076
186000.0000000    0.2350597
186040.0000000    0.2266779
186080.0000000    0.2134501
186120.0000000    0.2132174
186160.0000000    0.2123760
186200.0000000    0.2331044
186240.0000000    0.2190444
186280.0000000    0.2164775
186320.0000000    0.2033158
186360.0000000    0.2142128
186400.0000000    0.2057869
186440.0000000    0.2230621
186480.0000000    0.2340084
186520.0000000    0.2308817
186560.0000000    0.2313096
186600.0000000    0.2384373
186640.0000000    0.2264271
186680.0000000    0.2321326
186720.0000000    0.2333007
186760.0000000    0.2498691
186800.0000000    0.2322987
186840.0000000    0.2367692
186880.0000000    0.2348874
186920.0000000    0.2563422
186960.0000000    0.2318486
187000.0000000    0.2421227
187040.0000000    0.2437090
187080.0000000    0.2298703
187120.0000000    0.2525250
187160.0000000    0.2229092
187200.0000000    0.2277246
187240.0000000    0.2406826
187280.0000000    0.2233418
187320.0000000    0.2309040
187360.0000000    0.2213941
187400.0000000    0.2466254
187440.0000000    0.2350295
187480.0000000    0.2302491
187520.0000000    0.2407485
187560.0000000    0.2381037
187600.0000000    0.2639127
187640.0000000    0.2296065
187680.0000000    0.2499542
187720.0000000    0.2398567
187760.0000000    0.2605519
187800.0000000    0.2641358
187840.0000000    0.2573382
187880.0000000    0.2450023
187920.0000000    0.2505158
187960.0000000    0.2564382
188000.0000000    0.2492482
188040.0000000    0.2675442
188080.0000000    0.2359211
188120.0000000    0.2229156
188160.0000000    0.2189857
188200.0000000    0.2361327
188240.0000000    0.2346103
188280.0000000    0.2637599
188320.0000000    0.2426687
188360.0000000    0.2542236
188400.0000000    0.2550999
188440.0000000    0.2512683
188480.0000000    0.2535065
188520.0000000    0.2571895
188560.0000000    0.2386843
188600.0000000    0.2489102
188640.0000000    0.2347204
188680.0000000    0.2469910
188720.0000000    0.2514823
188760.0000000    0.2532332
188800.0000000    0.2484882
188840.0000000    0.2311087
188880.0000000    0.2454768
188920.0000000    0.2306649
188960.0000000    0.2315138
189000.0000000    0.2375471
189040.0000000    0.2262113
189080.0000000    0.2354014
189120.0000000    0.2298857
189160.0000000    0.2384301
189200.0000000    0.2282436
189240.0000000    0.2375315
189280.0000000    0.2516209
189320.0000000    0.2237886
189360.0000000    0.2296614
189400.0000000    0.2407062
189440.0000000    0.2357651
189480.0000000    0.2382772
189520.0000000    0.2241761
189560.0000000    0.2129920
189600.0000000    0.2131353
189640.0000000    0.2304043
189680.0000000    0.2293583
189720.0000000    0.2221541
189760.0000000    0.2179273
189800.0000000    0.2272211
189840.0000000    0.2283781
189880.0000000    0.2261247
189920.0000000    0.2254263
189960.0000000    0.2094632
190000.0000000    0.2325223
190040.0000000    0.2224098
190080.0000000    0.2291062
190120.0000000    0.2317072
190160.0000000    0.2370050
190200.0000000    0.2363283
190240.0000000    0.2277307
190280.0000000    0.2390473
190320.0000000    0.2604474
190360.0000000    0.2314839
190400.0000000    0.2396981
190440.0000000    0.2306993
190480.0000000    0.2303888
190520.0000000    0.2372082
190560.0000000    0.2297834
190600.0000000    0.2408748
190640.0000000    0.2184846
190680.0000000    0.2354981
190720.0000000    0.2339640
190760.0000000    0.2496001
190800.0000000    0.2416684
190840.0000000    0.2496692
190880.0000000    0.2613674
190920.0000000    0.2469503
190960.0000000    0.2442259
191000.0000000    0.2372057
191040.0000000    0.2208576
191080.0000000    0.2448832
191120.0000000    0.2357434
191160.0000000    0.2299878
191200.0000000    0.2512546
191240.0000000    0.2359295
191280.0000000    0.2369284
191320.0000000    0.2327566
191360.0000000    0.2456886
191400.0000000    0.2357328
191440.0000000    0.2545577
191480.0000000    0.2426368
191520.0000000    0.2381214
191560.0000000    0.2472962
191600.0000000    0.2424537
191640.0000000    0.2417260
191680.0000000    0.2129655
191720.0000000    0.2225989
191760.0000000    0.2312507
191800.0000000    0.2433219
191840.0000000    0.2289044
191880.0000000    0.2269063
191920.0000000    0.2379521
191960.0000000    0.2443086
192000.0000000    0.2157606
192040.0000000    0.2367424
192080.0000000    0.2189431
192120.0000000    0.2308645
192160.0000000    0.2199873
192200.0000000    0.2240473
192240.0000000    0.2180157
192280.0000000    0.2158193
192320.0000000    0.2239548
192360.0000000    0.2468489
192400.0000000    0.2478930
192440.0000000    0.2176858
192480.0000000    0.2374456
192520.0000000    0.2265897
192560.0000000    0.2212260
192600.0000000    0.2434657
192640.0000000    0.2259982
192680.0000000    0.2225169
192720.0000000    0.2359560
192760.0000000    0.2351317
192800.0000000    0.2388002
192840.0000000    0.2243456
192880.0000000    0.2408011
192920.0000000    0.2562065
192960.0000000    0.2485076
193000.0000000    0.2338122
193040.0000000    0.2316020
193080.0000000    0.2417350
193120.0000000    0.2365920
193160.0000000    0.2383175
193200.0000000    0.2529267
193240.0000000    0.2275333
193280.0000000    0.2292740
193320.0000000    0.2386720
193360.0000000    0.2380678
193400.0000000    0.2347786
193440.0000000    0.2413978
193480.0000000    0.2275691
193520.0000000    0.2365477
193560.0000000    0.2273391
193600.0000000    0.2243219
193640.0000000    0.2215901
193680.0000000    0.2162838
193720.0000000    0.2160605
193760.0000000    0.2170453
193800.0000000    0.2080274
193840.0000000    0.2167162
193880.0000000    0.2187079
193920.0000000    0.2247902
193960.0000000    0.2493570
194000.0000000    0.2365751
194040.0000000    0.2396802
194080.0000000    0.2350815
194120.0000000    0.2372466
194160.0000000    0.2249013
194200.0000000    0.2227044
194240.0000000    0.2314435
194280.0000000    0.2193756
194320.0000000    0.2338947
194360.0000000    0.2299624
194400.0000000    0.2147102
194440.0000000    0.2180972
194480.0000000    0.2523039
194520.0000000    0.2509971
194560.0000000    0.2218755
194600.0000000    0.2256768
194640.0000000    0.2476066
194680.0000000    0.2435040
194720.0000000    0.2403033
194760.0000000    0.2321090
194800.0000000    0.2178454
194840.0000000    0.2458559
194880.0000000    0.2438652
194920.0000000    0.2512574
194960.0000000    0.2611083
195000.0000000    0.2509645
195040.0000000    0.2383676
195080.0000000    0.2271743
195120.0000000    0.2242306
195160.0000000    0.2270273
195200.0000000    0.2266224
195240.0000000    0.2190353
195280.0000000    0.2077197
195320.0000000    0.2295418
195360.0000000    0.2084915
195400.0000000    0.2055099
195440.0000000    0.2093482
195480.0000000    0.2041975
195520.0000000    0.2347091
195560.0000000    0.2337619
195600.0000000    0.2335591
195640.0000000    0.2238693
195680.0000000    0.2169231
195720.0000000    0.2385031
195760.0000000    0.2246677
195800.0000000    0.2276795
195840.0000000    0.2444012
195880.0000000    0.2301937
195920.0000000    0.2398280
195960.0000000    0.2449173
196000.0000000    0.2505059
196040.0000000    0.2355884
196080.0000000    0.2506307
196120.0000000    0.2346214
196160.0000000    0.2227334
196200.0000000    0.2186672
196240.0000000    0.2099331
196280.0000000    0.2184022
196320.0000000    0.2184465
196360.0000000    0.2425071
196400.0000000    0.2326346
196440.0000000    0.2351695
196480.0000000    0.2207114
196520.0000000    0.2162145
196560.0000000    0.2254565
196600.0000000    0.2593758
196640.0000000    0.2618810
196680.0000000    0.2286933
196720.0000000    0.2293859
196760.0000000    0.2248135
196800.0000000    0.2459377
196840.0000000    0.2478009
196880.0000000    0.2156854
196920.0000000    0.2007136
196960.0000000    0.2277202
197000.0000000    0.2320276
197040.0000000    0.2238940
197080.0000000    0.2260484
197120.0000000    0.2322354
197160.0000000    0.2252554
197200.0000000    0.2105173
197240.0000000    0.2326135
197280.0000000    0.2188339
197320.0000000    0.2123274
197360.0000000    0.2208284
197400.0000000    0.2235396
197440.0000000    0.2313173
197480.0000000    0.2358840
197520.0000000    0.2271422
197560.0000000    0.2333380
197600.0000000    0.2109473
197640.0000000    0.2199199
197680.0000000    0.2333056
197720.0000000    0.2291742
197760.0000000    0.2201622
197800.0000000    0.2256323
197840.0000000    0.2206226
197880.0000000    0.2353660
197920.0000000    0.2235929
197960.0000000    0.2281873
198000.0000000    0.2282118
198040.0000000    0.2266535
198080.0000000    0.2247494
198120.0000000    0.2421547
198160.0000000    0.2351826
198200.0000000    0.2435398
198240.0000000    0.2239882
198280.0000000    0.2264497
198320.0000000    0.2291474
198360.0000000    0.2161591
198400.0000000    0.2432143
198440.0000000    0.2257957
198480.0000000    0.2164232
198520.0000000    0.2075990
198560.0000000    0.2247706
198600.0000000    0.2294650
198640.0000000    0.2397229
198680.0000000    0.2152884
198720.0000000    0.2303887
198760.0000000    0.2371437
198800.0000000    0.2416715
198840.0000000    0.2428707
198880.0000000    0.2352545
198920.0000000    0.2538120
198960.0000000    0.2299535
199000.0000000    0.2180260
199040.0000000    0.2136209
199080.0000000    0.2137147
199120.0000000    0.2235794
199160.0000000    0.2273703
199200.0000000    0.2164675
199240.0000000    0.2301492
199280.0000000    0.2291705
199320.0000000    0.2472042
199360.0000000    0.2387928
199400.0000000    0.2356411
199440.0000000    0.2382429
199480.0000000    0.2368173
199520.0000000    0.2234572
199560.0000000    0.2437582
199600.0000000    0.2298565
199640.0000000    0.2402516
199680.0000000    0.2193459
199720.0000000    0.2182134
199760.0000000    0.2423779
199800.0000000    0.2269127
199840.0000000    0.2276434
199880.0000000    0.2538986
199920.0000000    0.2455822
199960.0000000    0.2361358
200000.0000000    0.2421703
200040.0000000    0.2494622
200080.0000000    0.2447013
200120.0000000    0.2546068
200160.0000000    0.2315837
200200.0000000    0.2334185
200240.0000000    0.2232148
200280.0000000    0.2365894
200320.0000000    0.2402982
200360.0000000    0.2465009
200400.0000000    0.2423870
200440.0000000    0.2635055
200480.0000000    0.2582010
200520.0000000    0.2873140
200560.0000000    0.2727439
200600.0000000    0.2743817
200640.0000000    0.2549366
200680.0000000    0.2687032
200720.0000000    0.2547230
200760.0000000    0.2424376
200800.0000000    0.2358580
200840.0000000    0.2350796
200880.0000000    0.2434424
200920.0000000    0.2238195
200960.0000000    0.2253319
201000.0000000    0.2418776
201040.0000000    0.2358186
201080.0000000    0.2314431
201120.0000000    0.2337501
201160.0000000    0.2382332
201200.0000000    0.2469804
201240.0000000    0.2472305
201280.0000000    0.2472931
201320.0000000    0.2282828
201360.0000000    0.2225276
201400.0000000    0.2421041
201440.0000000    0.2263017
201480.0000000    0.2337321
201520.0000000    0.2234879
201560.0000000    0.2387449
201600.0000000    0.2448553
201640.0000000    0.2237098
201680.0000000    0.2330115
201720.0000000    0.2151570
201760.0000000    0.2294994
201800.0000000    0.2245814
201840.0000000    0.2297474
201880.0000000    0.2338700
201920.0000000    0.2369812
201960.0000000    0.2457829
202000.0000000    0.2268672
202040.0000000    0.2342437
202080.0000000    0.2365851
202120.0000000    0.2193452
202160.0000000    0.2374540
202200.0000000    0.2404322
202240.0000000    0.2345197
202280.0000000    0.2342321
202320.0000000    0.2491104
202360.0000000    0.2505548
202400.0000000    0.2666017
202440.0000000    0.2472831
202480.0000000    0.2491976
202520.0000000    0.2401066
202560.0000000    0.2466521
202600.0000000    0.2425195
202640.0000000    0.2452010
202680.0000000    0.2574223
202720.0000000    0.2753156
202760.0000000    0.2405098
202800.0000000    0.2468205
202840.0000000    0.2538489
202880.0000000    0.2411165
202920.0000000    0.2629077
202960.0000000    0.2567091
203000.0000000    0.2387780
203040.0000000    0.2447379
203080.0000000    0.2430282
203120.0000000    0.2639077
203160.0000000    0.2551542
203200.0000000    0.2675574
203240.0000000    0.2712266
203280.0000000    0.2560817
203320.0000000    0.2505885
203360.0000000    0.2466034
203400.0000000    0.2554387
203440.0000000    0.2419859
203480.0000000    0.2470568
203520.0000000    0.2263089
203560.0000000    0.2368856
203600.0000000    0.2174150
203640.0000000    0.2358444
203680.0000000    0.2237551
203720.0000000    0.2407937
203760.0000000    0.2449479
203800.0000000    0.2386205
203840.0000000    0.2262476
203880.0000000    0.2378588
203920.0000000    0.2393306
203960.0000000    0.2372551
204000.0000000    0.2368609
204040.0000000    0.2217642
204080.0000000    0.2220345
204120.0000000    0.2158991
204160.0000000    0.2700332
204200.0000000    0.2363824
204240.0000000    0.2456553
204280.0000000    0.2453842
204320.0000000    0.2246059
204360.0000000    0.2326336
204400.0000000    0.2397640
204440.0000000    0.2286111
204480.0000000    0.2135593
204520.0000000    0.2249929
204560.0000000    0.2174392
204600.0000000    0.2190323
204640.0000000    0.2269450
204680.0000000    0.2090852
204720.0000000    0.2122089
204760.0000000    0.2000517
204800.0000000    0.1914199
204840.0000000    0.1923236
204880.0000000    0.2076453
204920.0000000    0.1985661
204960.0000000    0.2147105
205000.0000000    0.2273830
205040.0000000    0.2140444
205080.0000000    0.2141983
205120.0000000    0.2305936
205160.0000000    0.2180495
205200.0000000    0.2287540
205240.0000000    0.2060616
205280.0000000    0.2054380
205320.0000000    0.2163178
205360.0000000    0.2195048
205400.0000000    0.2262270
205440.0000000    0.2115955
205480.0000000    0.2257749
205520.0000000    0.2059827
205560.0000000    0.2016138
205600.0000000    0.2161438
205640.0000000    0.2009713
205680.0000000    0.2114339
205720.0000000    0.2104746
205760.0000000    0.2168348
205800.0000000    0.2366848
205840.0000000    0.2317830
205880.0000000    0.2325242
205920.0000000    0.2377532
205960.0000000    0.2186123
206000.0000000    0.2241383
206040.0000000    0.2514950
206080.0000000    0.2307992
206120.0000000    0.2247831
206160.0000000    0.2235982
206200.0000000    0.2091667
206240.0000000    0.2021055
206280.0000000    0.2222035
206320.0000000    0.2114025
206360.0000000    0.2026116
206400.0000000    0.2334001
206440.0000000    0.2261099
206480.0000000    0.2307395
206520.0000000    0.2200198
206560.0000000    0.2419474
206600.0000000    0.2369726
206640.0000000    0.2218483
206680.0000000    0.2259558
206720.0000000    0.2317342
206760.0000000    0.2250266
206800.0000000    0.2151455
206840.0000000    0.2218832
206880.0000000    0.2223357
206920.0000000    0.2370808
206960.0000000    0.2401444
207000.0000000    0.2386384
207040.0000000    0.2148326
207080.0000000    0.2316093
207120.0000000    0.2250834
207160.0000000    0.2157550
207200.0000000    0.2339503
207240.0000000    0.2219018
207280.0000000    0.2261138
207320.0000000    0.2393115
207360.0000000    0.2325883
207400.0000000    0.2325500
207440.0000000    0.2248725
207480.0000000    0.2315461
207520.0000000    0.2286024
207560.0000000    0.2392534
207600.0000000    0.2218900
207640.0000000    0.2190041
207680.0000000    0.2168095
207720.0000000    0.2242382
207760.0000000    0.2058874
207800.0000000    0.2167018
207840.0000000    0.2160045
207880.0000000    0.2152742
207920.0000000    0.2222014
207960.0000000    0.2422975
208000.0000000    0.2261269
208040.0000000    0.2370548
208080.0000000    0.2239122
208120.0000000    0.2270753
208160.0000000    0.2344277
208200.0000000    0.2440009
208240.0000000    0.2431462
208280.0000000    0.2221269
208320.0000000    0.2297536
208360.0000000    0.2446711
208400.0000000    0.2354856
208440.0000000    0.2484368
208480.0000000    0.2329645
208520.0000000    0.2334606
208560.0000000    0.2230706
208600.0000000    0.2341111
208640.0000000    0.2324484
208680.0000000    0.2165870
208720.0000000    0.2385703
208760.0000000    0.2228357
208800.0000000    0.2356150
208840.0000000    0.2335729
208880.0000000    0.2243573
208920.0000000    0.2336311
208960.0000000    0.2266160
209000.0000000    0.2187253
209040.0000000    0.2134593
209080.0000000    0.2123664
209120.0000000    0.2136476
209160.0000000    0.2131821
209200.0000000    0.2007928
209240.0000000    0.2144547
209280.0000000    0.2071555
209320.0000000    0.2360161
209360.0000000    0.2144566
209400.0000000    0.2224455
209440.0000000    0.2053847
209480.0000000    0.1953111
209520.0000000    0.2267013
209560.0000000    0.2185257
209600.0000000    0.2155451
209640.0000000    0.2354420
209680.0000000    0.2010673
209720.0000000    0.2207827
209760.0000000    0.2111675
209800.0000000    0.1895606
209840.0000000    0.2060477
209880.0000000    0.2139398
209920.0000000    0.2004363
209960.0000000    0.2158150
210000.0000000    0.2209074
210040.0000000    0.2220306
210080.0000000    0.2064803
210120.0000000    0.2174155
210160.0000000    0.2247379
210200.0000000    0.2418112
210240.0000000    0.2208708
210280.0000000    0.2369671
210320.0000000    0.2396710
210360.0000000    0.2379401
210400.0000000    0.2224075
210440.0000000    0.2206220
210480.0000000    0.2159984
210520.0000000    0.2209521
210560.0000000    0.2177901
210600.0000000    0.2220051
210640.0000000    0.2333056
210680.0000000    0.2235956
210720.0000000    0.2150347
210760.0000000    0.2291780
210800.0000000    0.2221635
210840.0000000    0.2244568
210880.0000000    0.2350384
210920.0000000    0.2379263
210960.0000000    0.2304319
211000.0000000    0.2317535
211040.0000000    0.2192098
211080.0000000    0.2266276
211120.0000000    0.2147932
211160.0000000    0.2203984
211200.0000000    0.2243354
211240.0000000    0.2206767
211280.0000000    0.2359049
211320.0000000    0.2163605
211360.0000000    0.2112383
211400.0000000    0.1991667
211440.0000000    0.2206783
211480.0000000    0.2326670
211520.0000000    0.2187296
211560.0000000    0.2429680
211600.0000000    0.2276174
211640.0000000    0.2159816
211680.0000000    0.2214893
211720.0000000    0.2228523
211760.0000000    0.2388008
211800.0000000    0.2421184
211840.0000000    0.2447250
211880.0000000    0.2393519
211920.0000000    0.2405151
211960.0000000    0.2106117
212000.0000000    0.2306710
212040.0000000    0.2261863
212080.0000000    0.2388181
212120.0000000    0.2299158
212160.0000000    0.2211372
212200.0000000    0.2228130
212240.0000000    0.2430484
212280.0000000    0.2408875
212320.0000000    0.2334117
212360.0000000    0.2284686
212400.0000000    0.2242148
212440.0000000    0.2475295
212480.0000000    0.2361634
212520.0000000    0.2536145
212560.0000000    0.2320603
212600.0000000    0.2516021
212640.0000000    0.2664999
212680.0000000    0.2321099
212720.0000000    0.2248675
212760.0000000    0.2068027
212800.0000000    0.2427874
212840.0000000    0.2569692
212880.0000000    0.2670894
212920.0000000    0.2426932
212960.0000000    0.2576124
213000.0000000    0.2673108
213040.0000000    0.2593759
213080.0000000    0.2340833
213120.0000000    0.2474272
213160.0000000    0.2459631
213200.0000000    0.2272421
213240.0000000    0.2373196
213280.0000000    0.2465810
213320.0000000    0.2603759
213360.0000000    0.2602707
213400.0000000    0.2430110
213440.0000000    0.2405872
213480.0000000    0.2333732
213520.0000000    0.2429243
213560.0000000    0.2293141
213600.0000000    0.2287457
213640.0000000    0.2589027
213680.0000000    0.2428393
213720.0000000    0.2331009
213760.0000000    0.2367053
213800.0000000    0.2231523
213840.0000000    0.2355071
213880.0000000    0.2618282
213920.0000000    0.2484970
213960.0000000    0.2437303
214000.0000000    0.2379746
214040.0000000    0.2397766
214080.0000000    0.2539187
214120.0000000    0.2527808
214160.0000000    0.2694610
214200.0000000    0.2412135
214240.0000000    0.2559368
214280.0000000    0.2268051
214320.0000000    0.2359461
214360.0000000    0.2405369
214400.0000000    0.2402654
214440.0000000    0.2390501
214480.0000000    0.2174487
214520.0000000    0.2405919
214560.0000000    0.2232681
214600.0000000    0.2189583
214640.0000000    0.2259218
214680.0000000    0.2374874
214720.0000000    0.2380826
214760.0000000    0.2585157
214800.0000000    0.2319028
214840.0000000    0.2261739
214880.0000000    0.2268810
214920.0000000    0.2276587
214960.0000000    0.2244050
215000.0000000    0.2434774
215040.0000000    0.2630383
215080.0000000    0.2647471
215120.0000000    0.2412255
215160.0000000    0.2436579
215200.0000000    0.2415722
215240.0000000    0.2308490
215280.0000000    0.2309276
215320.0000000    0.2225217
215360.0000000    0.2185643
215400.0000000    0.2416081
215440.0000000    0.2327183
215480.0000000    0.2383917
215520.0000000    0.2410339
215560.0000000    0.2454332
215600.0000000    0.2378620
215640.0000000    0.2381222
215680.0000000    0.2381245
215720.0000000    0.2613893
215760.0000000    0.2305597
215800.0000000    0.2332617
215840.0000000    0.2565563
215880.0000000    0.2644295
215920.0000000    0.2365505
215960.0000000    0.2490942
216000.0000000    0.2347763
216040.0000000    0.2498886
216080.0000000    0.2529481
216120.0000000    0.2505200
216160.0000000    0.2338574
216200.0000000    0.2602893
216240.0000000    0.2526588
216280.0000000    0.2244897
216320.0000000    0.2268870
216360.0000000    0.2069193
216400.0000000    0.2315359
216440.0000000    0.2383139
216480.0000000    0.2634780
216520.0000000    0.2368902
216560.0000000    0.2351723
216600.0000000    0.2492142
216640.0000000    0.2356546
216680.0000000    0.2238807
216720.0000000    0.2237784
216760.0000000    0.2472720
216800.0000000    0.2330488
216840.0000000    0.2332423
216880.0000000    0.2353885
216920.0000000    0.2440087
216960.0000000    0.2419344
217000.0000000    0.2250117
217040.0000000    0.2494746
217080.0000000    0.2297785
217120.0000000    0.2331834
217160.0000000    0.2166861
217200.0000000    0.2435605
217240.0000000    0.2519031
217280.0000000    0.2433635
217320.0000000    0.2280488
217360.0000000    0.2370058
217400.0000000    0.2605574
217440.0000000    0.2293325
217480.0000000    0.2250124
217520.0000000    0.2405948
217560.0000000    0.2282722
217600.0000000    0.2360660
217640.0000000    0.2503958
217680.0000000    0.2559166
217720.0000000    0.2294169
217760.0000000    0.2382862
217800.0000000    0.2433144
217840.0000000    0.2680169
217880.0000000    0.2529006
217920.0000000    0.2582316
217960.0000000    0.2538132
218000.0000000    0.2499898
218040.0000000    0.2412494
218080.0000000    0.2322914
218120.0000000    0.2427217
218160.0000000    0.2235952
218200.0000000    0.2290380
218240.0000000    0.2369801
218280.0000000    0.2278878
218320.0000000    0.2147014
218360.0000000    0.2221452
218400.0000000    0.2340725
218440.0000000    0.2216819
218480.0000000    0.2207318
218520.0000000    0.2096150
218560.0000000    0.2250328
218600.0000000    0.2181707
218640.0000000    0.2158838
218680.0000000    0.2135818
218720.0000000    0.2093191
218760.0000000    0.2224253
218800.0000000    0.2318314
218840.0000000    0.2221498
218880.0000000    0.2282847
218920.0000000    0.2307758
218960.0000000    0.2390281
219000.0000000    0.2545399
219040.0000000    0.2366644
219080.0000000    0.2553293
219120.0000000    0.2380151
219160.0000000    0.2577791
219200.0000000    0.2503206
219240.0000000    0.2342714
219280.0000000    0.2416787
219320.0000000    0.2626480
219360.0000000    0.2375395
219400.0000000    0.2266718
219440.0000000    0.2255623
219480.0000000    0.2487071
219520.0000000    0.2327179
219560.0000000    0.2430875
219600.0000000    0.2429979
219640.0000000    0.2606900
219680.0000000    0.2402804
219720.0000000    0.2401926
219760.0000000    0.2354229
219800.0000000    0.2357494
219840.0000000    0.2485735
219880.0000000    0.2337836
219920.0000000    0.2397724
219960.0000000    0.2212449
220000.0000000    0.2445706
220040.0000000    0.2491982
220080.0000000    0.2390018
220120.0000000    0.2488998
220160.0000000    0.2436461
220200.0000000    0.2225281
220240.0000000    0.2462547
220280.0000000    0.2235500
220320.0000000    0.2442644
220360.0000000    0.2126534
220400.0000000    0.2491325
220440.0000000    0.2328955
220480.0000000    0.2424662
220520.0000000    0.2484981
220560.0000000    0.2393094
220600.0000000    0.2284339
220640.0000000    0.2400198
220680.0000000    0.2322655
220720.0000000    0.2344952
220760.0000000    0.2395926
220800.0000000    0.2441024
220840.0000000    0.2606374
220880.0000000    0.2465229
220920.0000000    0.2384548
220960.0000000    0.2404614
221000.0000000    0.2509343
221040.0000000    0.2311099
221080.0000000    0.2291347
221120.0000000    0.2189903
221160.0000000    0.2421943
221200.0000000    0.2410373
221240.0000000    0.2423063
221280.0000000    0.2371622
221320.0000000    0.2437145
221360.0000000    0.2345700
221400.0000000    0.2310738
221440.0000000    0.2457934
221480.0000000    0.2398252
221520.0000000    0.2388497
221560.0000000    0.2410185
221600.0000000    0.2295393
221640.0000000    0.2126635
221680.0000000    0.2344933
221720.0000000    0.2238822
221760.0000000    0.2178638
221800.0000000    0.2144201
221840.0000000    0.2237892
221880.0000000    0.2428831
221920.0000000    0.2396562
221960.0000000    0.2223622
222000.0000000    0.2201631
222040.0000000    0.2370050
222080.0000000    0.2369458
222120.0000000    0.2345577
222160.0000000    0.2452701
222200.0000000    0.2375955
222240.0000000    0.2293431
222280.0000000    0.2372334
222320.0000000    0.2355352
222360.0000000    0.2469225
222400.0000000    0.2501603
222440.0000000    0.2244796
222480.0000000    0.2310235
222520.0000000    0.2168295
222560.0000000    0.2227636
222600.0000000    0.2180886
222640.0000000    0.2249579
222680.0000000    0.2147862
222720.0000000    0.2250694
222760.0000000    0.2302721
222800.0000000    0.2125114
222840.0000000    0.2011552
222880.0000000    0.2087449
222920.0000000    0.2023709
222960.0000000    0.2058736
223000.0000000    0.1996521
223040.0000000    0.1856200
223080.0000000    0.1908443
223120.0000000    0.1957349
223160.0000000    0.2045757
223200.0000000    0.2109509
223240.0000000    0.2334819
223280.0000000    0.2123434
223320.0000000    0.2170209
223360.0000000    0.1960846
223400.0000000    0.2050183
223440.0000000    0.1919791
223480.0000000    0.1890049
223520.0000000    0.2081001
223560.0000000    0.2035252
223600.0000000    0.2077179
223640.0000000    0.2132380
223680.0000000    0.2245427
223720.0000000    0.1971434
223760.0000000    0.1882406
223800.0000000    0.1946951
223840.0000000    0.2150209
223880.0000000    0.2275080
223920.0000000    0.2184498
223960.0000000    0.2335450
224000.0000000    0.2209702
224040.0000000    0.2122547
224080.0000000    0.2298157
224120.0000000    0.2128191
224160.0000000    0.2197759
224200.0000000    0.2253544
224240.0000000    0.2048574
224280.0000000    0.2383230
224320.0000000    0.2454909
224360.0000000    0.2309678
224400.0000000    0.2233553
224440.0000000    0.2089088
224480.0000000    0.2078623
224520.0000000    0.2231638
224560.0000000    0.2271202
224600.0000000    0.2475459
224640.0000000    0.2229182
224680.0000000    0.2155495
224720.0000000    0.2150222
224760.0000000    0.2246657
224800.0000000    0.2155585
224840.0000000    0.2204034
224880.0000000    0.2323665
224920.0000000    0.2223465
224960.0000000    0.2329452
225000.0000000    0.2566208
225040.0000000    0.2464959
225080.0000000    0.2386638
225120.0000000    0.2396828
225160.0000000    0.2364058
225200.0000000    0.2297243
225240.0000000    0.2371408
225280.0000000    0.2251811
225320.0000000    0.2277008
225360.0000000    0.2161826
225400.0000000    0.2243766
225440.0000000    0.2285937
225480.0000000    0.2154271
225520.0000000    0.2165378
225560.0000000    0.2420792
225600.0000000    0.2400632
225640.0000000    0.2527141
225680.0000000    0.2440887
225720.0000000    0.2483350
225760.0000000    0.2344447
225800.0000000    0.2351988
225840.0000000    0.2519716
225880.0000000    0.2323102
225920.0000000    0.2334210
225960.0000000    0.2404742
226000.0000000    0.2477599
226040.0000000    0.2436101
226080.0000000    0.2164189
226120.0000000    0.2251064
226160.0000000    0.2161007
226200.0000000    0.2314506
226240.0000000    0.2382146
226280.0000000    0.2124473
226320.0000000    0.2223204
226360.0000000    0.2326019
226400.0000000    0.2388396
226440.0000000    0.2240826
226480.0000000    0.2196028
226520.0000000    0.2485985
226560.0000000    0.2338092
226600.0000000    0.2479062
226640.0000000    0.2291303
226680.0000000    0.2216162
226720.0000000    0.2235504
226760.0000000    0.2241139
226800.0000000    0.2227612
226840.0000000    0.2459647
226880.0000000    0.2359250
226920.0000000    0.2453737
226960.0000000    0.2464238
227000.0000000    0.2214688
227040.0000000    0.2362333
227080.0000000    0.2199629
227120.0000000    0.2227218
227160.0000000    0.2178236
227200.0000000    0.2299584
227240.0000000    0.2236785
227280.0000000    0.2571515
227320.0000000    0.2340990
227360.0000000    0.2379996
227400.0000000    0.2417207
227440.0000000    0.2376288
227480.0000000    0.2144247
227520.0000000    0.2317182
227560.0000000    0.2288910
227600.0000000    0.2208851
227640.0000000    0.2213157
227680.0000000    0.2192194
227720.0000000    0.2312863
227760.0000000    0.2375940
227800.0000000    0.2275858
227840.0000000    0.2286775
227880.0000000    0.2454778
227920.0000000    0.2373115
227960.0000000    0.2359075
228000.0000000    0.2440665
228040.0000000    0.2455484
228080.0000000    0.2367189
228120.0000000    0.2401626
228160.0000000    0.2130202
228200.0000000    0.2169672
228240.0000000    0.2191800
228280.0000000    0.2172755
228320.0000000    0.2234163
228360.0000000    0.2579049
228400.0000000    0.2303736
228440.0000000    0.2125357
228480.0000000    0.2241448
228520.0000000    0.2354531
228560.0000000    0.2257388
228600.0000000    0.2175903
228640.0000000    0.2161779
228680.0000000    0.2345369
228720.0000000    0.2279556
228760.0000000    0.2228154
228800.0000000    0.2086214
228840.0000000    0.2183729
228880.0000000    0.2156553
228920.0000000    0.2131573
228960.0000000    0.2229594
229000.0000000    0.1924877
229040.0000000    0.2208793
229080.0000000    0.2122782
229120.0000000    0.2156436
229160.0000000    0.2180843
229200.0000000    0.2345397
229240.0000000    0.2240700
229280.0000000    0.2148560
229320.0000000    0.2050309
229360.0000000    0.2071479
229400.0000000    0.2166457
229440.0000000    0.2281949
229480.0000000    0.2274456
229520.0000000    0.2196596
229560.0000000    0.2176896
229600.0000000    0.1960138
229640.0000000    0.2096304
229680.0000000    0.2191048
229720.0000000    0.2088122
229760.0000000    0.2053179
229800.0000000    0.1985300
229840.0000000    0.1922756
229880.0000000    0.1909626
229920.0000000    0.1866737
229960.0000000    0.2030355
230000.0000000    0.1893060
230040.0000000    0.1948278
230080.0000000    0.2054000
230120.0000000    0.2072560
230160.0000000    0.2098504
230200.0000000    0.2098020
230240.0000000    0.2084460
230280.0000000    0.2006726
230320.0000000    0.2041089
230360.0000000    0.1929954
230400.0000000    0.2096896
230440.0000000    0.2137380
230480.0000000    0.2040216
230520.0000000    0.2071918
230560.0000000    0.1985152
230600.0000000    0.1887149
230640.0000000    0.1916147
230680.0000000    0.1817342
230720.0000000    0.1808211
230760.0000000    0.1773943
230800.0000000    0.1867563
230840.0000000    0.1680062
230880.0000000    0.1880638
230920.0000000    0.1771549
230960.0000000    0.1711816
231000.0000000    0.1698346
231040.0000000    0.1710320
231080.0000000    0.1950092
231120.0000000    0.1931601
231160.0000000    0.1687095
231200.0000000    0.1698345
231240.0000000    0.1646735
231280.0000000    0.1674834
231320.0000000    0.1731455
231360.0000000    0.1533771
231400.0000000    0.1507062
231440.0000000    0.1623172
231480.0000000    0.1668141
231520.0000000    0.1628642
231560.0000000    0.1632470
231600.0000000    0.1597437
231640.0000000    0.1583984
231680.0000000    0.1750295
231720.0000000    0.1716096
231760.0000000    0.1668630
231800.0000000    0.1712823
231840.0000000    0.1766526
231880.0000000    0.1911854
231920.0000000    0.1760189
231960.0000000    0.1872039
232000.0000000    0.1979376
232040.0000000    0.1730840
232080.0000000    0.1760946
232120.0000000    0.1723560
232160.0000000    0.1662193
232200.0000000    0.1623814
232240.0000000    0.1828588
232280.0000000    0.1656129
232320.0000000    0.1712140
232360.0000000    0.1740867
232400.0000000    0.1642427
232440.0000000    0.1726181
232480.0000000    0.1803310
232520.0000000    0.1711077
232560.0000000    0.1799846
232600.0000000    0.1714593
232640.0000000    0.1662314
232680.0000000    0.1718006
232720.0000000    0.1711017
232760.0000000    0.1653960
232800.0000000    0.1747441
232840.0000000    0.1828002
232880.0000000    0.1833512
232920.0000000    0.1806472
232960.0000000    0.1712274
233000.0000000    0.1643752
233040.0000000    0.1723978
233080.0000000    0.1687589
233120.0000000    0.1786136
233160.0000000    0.1611911
233200.0000000    0.1797667
233240.0000000    0.1697701
233280.0000000    0.1693243
233320.0000000    0.1589437
233360.0000000    0.1624063
233400.0000000    0.1593992
233440.0000000    0.1686654
233480.0000000    0.1750232
233520.0000000    0.1831352
233560.0000000    0.1624379
233600.0000000    0.1630296
233640.0000000    0.1635489
233680.0000000    0.1614382
233720.0000000    0.1688046
233760.0000000    0.1607842
233800.0000000    0.1554210
233840.0000000    0.1698103
233880.0000000    0.1593779
233920.0000000    0.1865654
233960.0000000    0.1673393
234000.0000000    0.1677951
234040.0000000    0.1736098
234080.0000000    0.1856385
234120.0000000    0.1825229
234160.0000000    0.1549355
234200.0000000    0.1621680
234240.0000000    0.1514210
234280.0000000    0.1533577
234320.0000000    0.1586841
234360.0000000    0.1716351
234400.0000000    0.1720538
234440.0000000    0.1649003
234480.0000000    0.1687930
234520.0000000    0.1657130
234560.0000000    0.1647022
234600.0000000    0.1593316
234640.0000000    0.1622138
234680.0000000    0.1667015
234720.0000000    0.1662927
234760.0000000    0.1597308
234800.0000000    0.1664539
234840.0000000    0.1615493
234880.0000000    0.1763534
234920.0000000    0.1608434
234960.0000000    0.1613043
235000.0000000    0.1603551
235040.0000000    0.1674855
235080.0000000    0.1745665
235120.0000000    0.1833530
235160.0000000    0.1741354
235200.0000000    0.1816856
235240.0000000    0.1806263
235280.0000000    0.1681521
235320.0000000    0.1750166
235360.0000000    0.1734130
235400.0000000    0.1723465
235440.0000000    0.1752079
235480.0000000    0.1740768
235520.0000000    0.1867876
235560.0000000    0.1815430
235600.0000000    0.1734890
235640.0000000    0.1706720
235680.0000000    0.1778958
235720.0000000    0.1725640
235760.0000000    0.1753027
235800.0000000    0.1708559
235840.0000000    0.1579375
235880.0000000    0.1419352
235920.0000000    0.1620716
235960.0000000    0.1417998
236000.0000000    0.1344086
236040.0000000    0.1572297
236080.0000000    0.1544553
236120.0000000    0.1569033
236160.0000000    0.1587192
236200.0000000    0.1771974
236240.0000000    0.1680069
236280.0000000    0.1574911
236320.0000000    0.1646992
236360.0000000    0.1771022
236400.0000000    0.1640874
236440.0000000    0.1663086
236480.0000000    0.1773924
236520.0000000    0.1769192
236560.0000000    0.1765412
236600.0000000    0.1653568
236640.0000000    0.1623030
236680.0000000    0.1710966
236720.0000000    0.1638913
236760.0000000    0.1694415
236800.0000000    0.1679204
236840.0000000    0.1639834
236880.0000000    0.1925826
236920.0000000    0.1817813
236960.0000000    0.1628034
237000.0000000    0.1646018
237040.0000000    0.1607275
237080.0000000    0.1637023
237120.0000000    0.1705208
237160.0000000    0.1714377
237200.0000000    0.1550703
237240.0000000    0.1526358
237280.0000000    0.1503208
237320.0000000    0.1607722
237360.0000000    0.1485208
237400.0000000    0.1500272
237440.0000000    0.1560721
237480.0000000    0.1600980
237520.0000000    0.1455563
237560.0000000    0.1591592
237600.0000000    0.1610956
237640.0000000    0.1650970
237680.0000000    0.1647739
237720.0000000    0.1604995
237760.0000000    0.1595053
237800.0000000    0.1614610
237840.0000000    0.1655150
237880.0000000    0.1587906
237920.0000000    0.1769637
237960.0000000    0.1586890
238000.0000000    0.1785758
238040.0000000    0.1671027
238080.0000000    0.1600633
238120.0000000    0.1552288
238160.0000000    0.1590148
238200.0000000    0.1704968
238240.0000000    0.1580392
238280.0000000    0.1698240
238320.0000000    0.1706916
238360.0000000    0.1760596
238400.0000000    0.1594833
238440.0000000    0.1569399
238480.0000000    0.1498557
238520.0000000    0.1536855
238560.0000000    0.1676350
238600.0000000    0.1731441
238640.0000000    0.1730393
238680.0000000    0.1675269
238720.0000000    0.1711324
238760.0000000    0.1632206
238800.0000000    0.1547688
238840.0000000    0.1514141
238880.0000000    0.1426893
238920.0000000    0.1416986
238960.0000000    0.1595220
239000.0000000    0.1650842
239040.0000000    0.1650001
239080.0000000    0.1701221
239120.0000000    0.1564656
239160.0000000    0.1484119
239200.0000000    0.1512672
239240.0000000    0.1613157
239280.0000000    0.1599143
239320.0000000    0.1828298
239360.0000000    0.1643633
239400.0000000    0.1611618
239440.0000000    0.1670608
239480.0000000    0.1551747
239520.0000000    0.1627682
239560.0000000    0.1753275
239600.0000000    0.1645222
239640.0000000    0.1762517
239680.0000000    0.1648794
239720.0000000    0.1724802
239760.0000000    0.1659666
239800.0000000    0.1603671
239840.0000000    0.1656191
239880.0000000    0.1649907
239920.0000000    0.1695047
239960.0000000    0.1664204
240000.0000000    0.1614487
240040.0000000    0.1744490
240080.0000000    0.1669996
240120.0000000    0.1779356
240160.0000000    0.1651424
240200.0000000    0.1728883
240240.0000000    0.1657693
240280.0000000    0.1808963
240320.0000000    0.1473449
240360.0000000    0.1670773
240400.0000000    0.1618389
240440.0000000    0.1654350
240480.0000000    0.1759799
240520.0000000    0.1836497
240560.0000000    0.1822267
240600.0000000    0.1736058
240640.0000000    0.1684524
240680.0000000    0.1641257
240720.0000000    0.1734943
240760.0000000    0.1643045
240800.0000000    0.1710443
240840.0000000    0.1815331
240880.0000000    0.1627324
240920.0000000    0.1583742
240960.0000000    0.1586258
241000.0000000    0.1750089
241040.0000000    0.1679921
241080.0000000    0.1790437
241120.0000000    0.1801008
241160.0000000    0.1737387
241200.0000000    0.1783944
241240.0000000    0.1785588
241280.0000000    0.1854407
241320.0000000    0.1678545
241360.0000000    0.1740710
241400.0000000    0.1741392
241440.0000000    0.1727298
241480.0000000    0.1723362
241520.0000000    0.1706937
241560.0000000    0.1744697
241600.0000000    0.1722675
241640.0000000    0.1629688
241680.0000000    0.1650757
241720.0000000    0.1715170
241760.0000000    0.1642961
241800.0000000    0.1546661
241840.0000000    0.1875649
241880.0000000    0.1647532
241920.0000000    0.1789953
241960.0000000    0.1816380
242000.0000000    0.1788467
242040.0000000    0.1753942
242080.0000000    0.1637710
242120.0000000    0.1716119
242160.0000000    0.1737459
242200.0000000    0.1793612
242240.0000000    0.1757032
242280.0000000    0.1809045
242320.0000000    0.1733779
242360.0000000    0.1679275
242400.0000000    0.1719723
242440.0000000    0.1715299
242480.0000000    0.1714180
242520.0000000    0.1764155
242560.0000000    0.1852634
242600.0000000    0.1740701
242640.0000000    0.1791793
242680.0000000    0.1758374
242720.0000000    0.1710800
242760.0000000    0.1762729
242800.0000000    0.1742154
242840.0000000    0.1742245
242880.0000000    0.1669054
242920.0000000    0.1687903
242960.0000000    0.1706840
243000.0000000    0.1709055
243040.0000000    0.1665384
243080.0000000    0.1585199
243120.0000000    0.1698522
243160.0000000    0.1713581
243200.0000000    0.1739452
243240.0000000    0.1659143
243280.0000000    0.1705209
243320.0000000    0.1719469
243360.0000000    0.1699777
243400.0000000    0.1704175
243440.0000000    0.1630795
243480.0000000    0.1576208
243520.0000000    0.1804972
243560.0000000    0.1758516
243600.0000000    0.1730885
243640.0000000    0.1752089
243680.0000000    0.1753119
243720.0000000    0.1657230
243760.0000000    0.1581910
243800.0000000    0.1628121
243840.0000000    0.1662313
243880.0000000    0.1615487
243920.0000000    0.1488823
243960.0000000    0.1635987
244000.0000000    0.1483562
244040.0000000    0.1486305
244080.0000000    0.1464040
244120.0000000    0.1654295
244160.0000000    0.1675039
244200.0000000    0.1720414
244240.0000000    0.1707251
244280.0000000    0.1767098
244320.0000000    0.1577346
244360.0000000    0.1687597
244400.0000000    0.1735469
244440.0000000    0.1842607
244480.0000000    0.1734117
244520.0000000    0.1613460
244560.0000000    0.1557214
244600.0000000    0.1629512
244640.0000000    0.1727618
244680.0000000    0.1676076
244720.0000000    0.1591644
244760.0000000    0.1663101
244800.0000000    0.1684169
244840.0000000    0.1618806
244880.0000000    0.1518519
244920.0000000    0.1629669
244960.0000000    0.1646332
245000.0000000    0.1598685
245040.0000000    0.1586001
245080.0000000    0.1497521
245120.0000000    0.1588047
245160.0000000    0.1565439
245200.0000000    0.1572315
245240.0000000    0.1593448
245280.0000000    0.1573001
245320.0000000    0.1536622
245360.0000000    0.1414646
245400.0000000    0.1558178
245440.0000000    0.1488382
245480.0000000    0.1601046
245520.0000000    0.1701998
245560.0000000    0.1605814
245600.0000000    0.1568742
245640.0000000    0.1494766
245680.0000000    0.1493652
245720.0000000    0.1432889
245760.0000000    0.1472824
245800.0000000    0.1432830
245840.0000000    0.1552977
245880.0000000    0.1652007
245920.0000000    0.1547692
245960.0000000    0.1579620
246000.0000000    0.1503336
246040.0000000    0.1547261
246080.0000000    0.1542110
246120.0000000    0.1652330
246160.0000000    0.1570370
246200.0000000    0.1572159
246240.0000000    0.1529141
246280.0000000    0.1531697
246320.0000000    0.1444513
246360.0000000    0.1531211
246400.0000000    0.1474299
246440.0000000    0.1508051
246480.0000000    0.1500260
246520.0000000    0.1586680
246560.0000000    0.1551318
246600.0000000    0.1611350
246640.0000000    0.1566577
246680.0000000    0.1660157
246720.0000000    0.1585601
246760.0000000    0.1584126
246800.0000000    0.1655123
246840.0000000    0.1619654
246880.0000000    0.1516391
246920.0000000    0.1476680
246960.0000000    0.1522093
247000.0000000    0.1505370
247040.0000000    0.1595675
247080.0000000    0.1362604
247120.0000000    0.1601767
247160.0000000    0.1549296
247200.0000000    0.1466738
247240.0000000    0.1444310
247280.0000000    0.1591043
247320.0000000    0.1466633
247360.0000000    0.1476399
247400.0000000    0.1448901
247440.0000000    0.1660370
247480.0000000    0.1551959
247520.0000000    0.1555462
247560.0000000    0.1521188
247600.0000000    0.1462556
247640.0000000    0.1502082
247680.0000000    0.1436742
247720.0000000    0.1588367
247760.0000000    0.1532917
247800.0000000    0.1521927
247840.0000000    0.1508545
247880.0000000    0.1547127
247920.0000000    0.1511768
247960.0000000    0.1351698
248000.0000000    0.1385191
248040.0000000    0.1331305
248080.0000000    0.1461272
248120.0000000    0.1221288
248160.0000000    0.1318022
248200.0000000    0.1317582
248240.0000000    0.1434245
248280.0000000    0.1394360
248320.0000000    0.1504534
248360.0000000    0.1428623
248400.0000000    0.1483032
248440.0000000    0.1579919
248480.0000000    0.1682016
248520.0000000    0.1682502
248560.0000000    0.1532182
248600.0000000    0.1618684
248640.0000000    0.1636353
248680.0000000    0.1684991
248720.0000000    0.1556152
248760.0000000    0.1704294
248800.0000000    0.1696331
248840.0000000    0.1657604
248880.0000000    0.1602492
248920.0000000    0.1685185
248960.0000000    0.1648769
249000.0000000    0.1640982
249040.0000000    0.1701238
249080.0000000    0.1546744
249120.0000000    0.1556306
249160.0000000    0.1676466
249200.0000000    0.1626479
249240.0000000    0.1565588
249280.0000000    0.1546304
249320.0000000    0.1541172
249360.0000000    0.1645037
249400.0000000    0.1751415
249440.0000000    0.1565928
249480.0000000    0.1653856
249520.0000000    0.1651667
249560.0000000    0.1646399
249600.0000000    0.1570840
249640.0000000    0.1528675
249680.0000000    0.1604067
249720.0000000    0.1534875
249760.0000000    0.1616733
249800.0000000    0.1517416
249840.0000000    0.1556496
249880.0000000    0.1644945
249920.0000000    0.1609019
249960.0000000    0.1713478
250000.0000000    0.1596989
250040.0000000    0.1615446
250080.0000000    0.1515238
250120.0000000    0.1596610
250160.0000000    0.1582654
250200.0000000    0.1687437
250240.0000000    0.1555893
250280.0000000    0.1587825
250320.0000000    0.1674235
250360.0000000    0.1615220
250400.0000000    0.1548582
250440.0000000    0.1769453
250480.0000000    0.1602037
250520.0000000    0.1663067
250560.0000000    0.1519793
250600.0000000    0.1438678
250640.0000000    0.1537859
250680.0000000    0.1560754
250720.0000000    0.1401042
250760.0000000    0.1394256
250800.0000000    0.1474961
250840.0000000    0.1695700
250880.0000000    0.1462482
250920.0000000    0.1495811
250960.0000000    0.1517616
251000.0000000    0.1462611
251040.0000000    0.1424374
251080.0000000    0.1521254
251120.0000000    0.1464986
251160.0000000    0.1450718
251200.0000000    0.1665779
251240.0000000    0.1600433
251280.0000000    0.1716880
251320.0000000    0.1612940
251360.0000000    0.1456446
251400.0000000    0.1400461
251440.0000000    0.1351948
251480.0000000    0.1541511
251520.0000000    0.1519302
251560.0000000    0.1390879
251600.0000000    0.1539649
251640.0000000    0.1491890
251680.0000000    0.1657008
251720.0000000    0.1697663
251760.0000000    0.1557870
251800.0000000    0.1728140
251840.0000000    0.1603729
251880.0000000    0.1537116
251920.0000000    0.1650523
251960.0000000    0.1509278
252000.0000000    0.1559226
252040.0000000    0.1452248
252080.0000000    0.1465417
252120.0000000    0.1664949
252160.0000000    0.1492935
252200.0000000    0.1497838
252240.0000000    0.1435561
252280.0000000    0.1521814
252320.0000000    0.1464726
252360.0000000    0.1545247
252400.0000000    0.1463167
252440.0000000    0.1612316
252480.0000000    0.1456613
252520.0000000    0.1499487
252560.0000000    0.1550211
252600.0000000    0.1390376
252640.0000000    0.1534872
252680.0000000    0.1561037
252720.0000000    0.1568080
252760.0000000    0.1438403
252800.0000000    0.1519014
252840.0000000    0.1408826
252880.0000000    0.1536377
252920.0000000    0.1545251
252960.0000000    0.1566725
253000.0000000    0.1453347
253040.0000000    0.1474147
253080.0000000    0.1598522
253120.0000000    0.1349184
253160.0000000    0.1427896
253200.0000000    0.1431790
253240.0000000    0.1386817
253280.0000000    0.1492747
253320.0000000    0.1564225
253360.0000000    0.1559757
253400.0000000    0.1456475
253440.0000000    0.1526886
253480.0000000    0.1387130
253520.0000000    0.1510892
253560.0000000    0.1514776
253600.0000000    0.1514050
253640.0000000    0.1665032
253680.0000000    0.1528722
253720.0000000    0.1627092
253760.0000000    0.1392993
253800.0000000    0.1531638
253840.0000000    0.1369245
253880.0000000    0.1657601
253920.0000000    0.1566992
253960.0000000    0.1527130
254000.0000000    0.1617600
254040.0000000    0.1549198
254080.0000000    0.1713189
254120.0000000    0.1583256
254160.0000000    0.1619216
254200.0000000    0.1641639
254240.0000000    0.1606685
254280.0000000    0.1468526
254320.0000000    0.1482462
254360.0000000    0.1624484
254400.0000000    0.1540642
254440.0000000    0.1504654
254480.0000000    0.1611578
254520.0000000    0.1556256
254560.0000000    0.1567291
254600.0000000    0.1559690
254640.0000000    0.1559088
254680.0000000    0.1658966
254720.0000000    0.1621710
254760.0000000    0.1579627
254800.0000000    0.1621955
254840.0000000    0.1445521
254880.0000000    0.1548805
254920.0000000    0.1467185
254960.0000000    0.1561875
255000.0000000    0.1473327
255040.0000000    0.1651769
255080.0000000    0.1545239
255120.0000000    0.1654043
255160.0000000    0.1612159
255200.0000000    0.1638577
255240.0000000    0.1635675
255280.0000000    0.1624119
255320.0000000    0.1607142
255360.0000000    0.1738433
255400.0000000    0.1582013
255440.0000000    0.1702414
255480.0000000    0.1633161
255520.0000000    0.1742864
255560.0000000    0.1656831
255600.0000000    0.1462526
255640.0000000    0.1531085
255680.0000000    0.1520714
255720.0000000    0.1499958
255760.0000000    0.1482512
255800.0000000    0.1563868
255840.0000000    0.1644450
255880.0000000    0.1616646
255920.0000000    0.1611584
255960.0000000    0.1605837
256000.0000000    0.1668678
256040.0000000    0.1791334
256080.0000000    0.1648534
256120.0000000    0.1748473
256160.0000000    0.1597463
256200.0000000    0.1615363
256240.0000000    0.1713439
256280.0000000    0.1665241
256320.0000000    0.1714052
256360.0000000    0.1692140
256400.0000000    0.1587572
256440.0000000    0.1478633
256480.0000000    0.1632344
256520.0000000    0.1676258
256560.0000000    0.1673299
256600.0000000    0.1756634
256640.0000000    0.1714739
256680.0000000    0.1871585
256720.0000000    0.1676939
256760.0000000    0.1569555
256800.0000000    0.1564281
256840.0000000    0.1573621
256880.0000000    0.1683887
256920.0000000    0.1650626
256960.0000000    0.1668018
257000.0000000    0.1505780
257040.0000000    0.1567360
257080.0000000    0.1662959
257120.0000000    0.1689599
257160.0000000    0.1667167
257200.0000000    0.1791534
257240.0000000    0.1858441
257280.0000000    0.1801394
257320.0000000    0.1810448
257360.0000000    0.1898995
257400.0000000    0.1806635
257440.0000000    0.1748920
257480.0000000    0.1844005
257520.0000000    0.1812609
257560.0000000    0.1655691
257600.0000000    0.1658413
257640.0000000    0.1782783
257680.0000000    0.1546820
257720.0000000    0.1541633
257760.0000000    0.1554649
257800.0000000    0.1620705
257840.0000000    0.1804407
257880.0000000    0.1683246
257920.0000000    0.1724767
257960.0000000    0.1607237
258000.0000000    0.1759487
258040.0000000    0.1742605
258080.0000000    0.1616582
258120.0000000    0.1519785
258160.0000000    0.1725038
258200.0000000    0.1690253
258240.0000000    0.1534645
258280.0000000    0.1786133
258320.0000000    0.1734325
258360.0000000    0.1643291
258400.0000000    0.1729719
258440.0000000    0.1722123
258480.0000000    0.1622808
258520.0000000    0.1678320
258560.0000000    0.1717420
258600.0000000    0.1775168
258640.0000000    0.1756326
258680.0000000    0.1743829
258720.0000000    0.1643100
258760.0000000    0.1773982
258800.0000000    0.1779628
258840.0000000    0.1845478
258880.0000000    0.1682160
258920.0000000    0.1654721
258960.0000000    0.1731811
259000.0000000    0.1635909
259040.0000000    0.1823518
259080.0000000    0.1697587
259120.0000000    0.1752944
259160.0000000    0.1741171
259200.0000000    0.1551507
259240.0000000    0.1755822
259280.0000000    0.1709095
259320.0000000    0.1671241
259360.0000000    0.1608819
259400.0000000    0.1728988
259440.0000000    0.1669430
259480.0000000    0.1739240
259520.0000000    0.1658145
259560.0000000    0.1683878
259600.0000000    0.1744073
259640.0000000    0.1732081
259680.0000000    0.1650761
259720.0000000    0.1633039
259760.0000000    0.1784988
259800.0000000    0.1673192
259840.0000000    0.1657810
259880.0000000    0.1607643
259920.0000000    0.1745773
259960.0000000    0.1603968
260000.0000000    0.1780561
260040.0000000    0.1689343
260080.0000000    0.1788605
260120.0000000    0.1794742
260160.0000000    0.1763964
260200.0000000    0.1666051
260240.0000000    0.1684544
260280.0000000    0.1733962
260320.0000000    0.1616461
260360.0000000    0.1718134
260400.0000000    0.1851050
260440.0000000    0.1666099
260480.0000000    0.1749312
260520.0000000    0.1894671
260560.0000000    0.1730944
260600.0000000    0.1766618
260640.0000000    0.1854948
260680.0000000    0.1672660
260720.0000000    0.1636329
260760.0000000    0.1674636
260800.0000000    0.1779299
260840.0000000    0.1689063
260880.0000000    0.1860122
260920.0000000    0.2001076
260960.0000000    0.1708453
261000.0000000    0.1735915
261040.0000000    0.1729210
261080.0000000    0.1841760
261120.0000000    0.1751172
261160.0000000    0.1783238
261200.0000000    0.1810595
261240.0000000    0.2009808
261280.0000000    0.1831770
261320.0000000    0.1808187
261360.0000000    0.1832697
261400.0000000    0.1804477
261440.0000000    0.1776987
261480.0000000    0.1956420
261520.0000000    0.1790161
261560.0000000    0.1850278
261600.0000000    0.1973308
261640.0000000    0.1858612
261680.0000000    0.1841561
261720.0000000    0.1925191
261760.0000000    0.1865951
261800.0000000    0.1825769
261840.0000000    0.1835492
261880.0000000    0.1632581
261920.0000000    0.1712236
261960.0000000    0.1701143
262000.0000000    0.1786065
262040.0000000    0.1649128
262080.0000000    0.1774155
262120.0000000    0.1716482
262160.0000000    0.1752209
262200.0000000    0.1853879
262240.0000000    0.1790467
262280.0000000    0.1685097
262320.0000000    0.1739803
262360.0000000    0.1793251
262400.0000000    0.1717361
262440.0000000    0.1618648
262480.0000000    0.1742488
262520.0000000    0.1571584
262560.0000000    0.1700491
262600.0000000    0.1567685
262640.0000000    0.1622992
262680.0000000    0.1688708
262720.0000000    0.1719712
262760.0000000    0.1787788
262800.0000000    0.1737947
262840.0000000    0.1617800
262880.0000000    0.1754905
262920.0000000    0.1796253
262960.0000000    0.1836001
263000.0000000    0.1721587
263040.0000000    0.1810110
263080.0000000    0.1747420
263120.0000000    0.1717212
263160.0000000    0.1701975
263200.0000000    0.1974982
263240.0000000    0.1825537
263280.0000000    0.1901481
263320.0000000    0.1907183
263360.0000000    0.1849279
263400.0000000    0.1873014
263440.0000000    0.1721590
263480.0000000    0.1758390
263520.0000000    0.1756696
263560.0000000    0.1856001
263600.0000000    0.1839130
263640.0000000    0.1893125
263680.0000000    0.1937178
263720.0000000    0.1696707
263760.0000000    0.1698402
263800.0000000    0.1612203
263840.0000000    0.1650064
263880.0000000    0.1719975
263920.0000000    0.1722088
263960.0000000    0.1777474
264000.0000000    0.1530097
264040.0000000    0.1719640
264080.0000000    0.1784238
264120.0000000    0.1750904
264160.0000000    0.1778709
264200.0000000    0.1700530
264240.0000000    0.1720563
264280.0000000    0.1669715
264320.0000000    0.1784278
264360.0000000    0.1625201
264400.0000000    0.1789115
264440.0000000    0.1856174
264480.0000000    0.1883151
264520.0000000    0.1755916
264560.0000000    0.1721253
264600.0000000    0.1757730
264640.0000000    0.1671547
264680.0000000    0.1740337
264720.0000000    0.1650632
264760.0000000    0.1660182
264800.0000000    0.1578671
264840.0000000    0.1685108
264880.0000000    0.1726506
264920.0000000    0.1601975
264960.0000000    0.1595359
265000.0000000    0.1683412
265040.0000000    0.1669930
265080.0000000    0.1647725
265120.0000000    0.1779770
265160.0000000    0.1789634
265200.0000000    0.1665192
265240.0000000    0.1643835
265280.0000000    0.1671444
265320.0000000    0.1700680
265360.0000000    0.1758440
265400.0000000    0.1618840
265440.0000000    0.1678776
265480.0000000    0.1543678
265520.0000000    0.1593151
265560.0000000    0.1686882
265600.0000000    0.1714074
265640.0000000    0.1707668
265680.0000000    0.1655807
265720.0000000    0.1497320
265760.0000000    0.1667340
265800.0000000    0.1587861
265840.0000000    0.1680417
265880.0000000    0.1682078
265920.0000000    0.1629671
265960.0000000    0.1762880
266000.0000000    0.1590327
266040.0000000    0.1777412
266080.0000000    0.1712961
266120.0000000    0.1681234
266160.0000000    0.1693426
266200.0000000    0.1797983
266240.0000000    0.1525705
266280.0000000    0.1681823
266320.0000000    0.1593750
266360.0000000    0.1763251
266400.0000000    0.1774337
266440.0000000    0.1818517
266480.0000000    0.1774689
266520.0000000    0.1844133
266560.0000000    0.1768400
266600.0000000    0.1699245
266640.0000000    0.1713864
266680.0000000    0.1658107
266720.0000000    0.1665969
266760.0000000    0.1610480
266800.0000000    0.1736751
266840.0000000    0.1663313
266880.0000000    0.1615135
266920.0000000    0.1667959
266960.0000000    0.1769138
267000.0000000    0.1760046
267040.0000000    0.1733929
267080.0000000    0.1793541
267120.0000000    0.1783899
267160.0000000    0.1810141
267200.0000000    0.1775813
267240.0000000    0.1906103
267280.0000000    0.1666403
267320.0000000    0.1765777
267360.0000000    0.1783875
267400.0000000    0.1728182
267440.0000000    0.1750210
267480.0000000    0.1642344
267520.0000000    0.1744248
267560.0000000    0.1753570
267600.0000000    0.1761322
267640.0000000    0.1738207
267680.0000000    0.1869195
267720.0000000    0.1708746
267760.0000000    0.1765245
267800.0000000    0.1764294
267840.0000000    0.1668563
267880.0000000    0.1718142
267920.0000000    0.1700464
267960.0000000    0.1756616
268000.0000000    0.1666457
268040.0000000    0.1679333
268080.0000000    0.1893048
268120.0000000    0.1733107
268160.0000000    0.1763546
268200.0000000    0.1850370
268240.0000000    0.1827044
268280.0000000    0.1738633
268320.0000000    0.1871913
268360.0000000    0.1771242
268400.0000000    0.1669600
268440.0000000    0.1840508
268480.0000000    0.1758286
268520.0000000    0.1757919
268560.0000000    0.1740017
268600.0000000    0.1752922
268640.0000000    0.1776053
268680.0000000    0.1796137
268720.0000000    0.1721503
268760.0000000    0.1731402
268800.0000000    0.1647122
268840.0000000    0.1777340
268880.0000000    0.1692889
268920.0000000    0.1612108
268960.0000000    0.1802789
269000.0000000    0.1632072
269040.0000000    0.1798221
269080.0000000    0.1809030
269120.0000000    0.1702217
269160.0000000    0.1627783
269200.0000000    0.1790581
269240.0000000    0.1830838
269280.0000000    0.1846252
269320.0000000    0.1627914
269360.0000000    0.1596984
269400.0000000    0.1574957
269440.0000000    0.1697687
269480.0000000    0.1737794
269520.0000000    0.1523360
269560.0000000    0.1569312
269600.0000000    0.1663656
269640.0000000    0.1646615
269680.0000000    0.1674059
269720.0000000    0.1830928
269760.0000000    0.1663053
269800.0000000    0.1757701
269840.0000000    0.1642549
269880.0000000    0.1870752
269920.0000000    0.1962083
269960.0000000    0.1886889
270000.0000000    0.1961648
270040.0000000    0.1867690
270080.0000000    0.1675098
270120.0000000    0.1896097
270160.0000000    0.1740005
270200.0000000    0.1873436
270240.0000000    0.1681121
270280.0000000    0.1811524
270320.0000000    0.1800124
270360.0000000    0.1875137
270400.0000000    0.1713281
270440.0000000    0.1927832
270480.0000000    0.1751131
270520.0000000    0.1729943
270560.0000000    0.1755777
270600.0000000    0.1743576
270640.0000000    0.1813279
270680.0000000    0.1710415
270720.0000000    0.1796863
270760.0000000    0.1722575
270800.0000000    0.1853541
270840.0000000    0.1751937
270880.0000000    0.1781341
270920.0000000    0.1876640
270960.0000000    0.1843550
271000.0000000    0.1746067
271040.0000000    0.1770362
271080.0000000    0.1796390
271120.0000000    0.1892388
271160.0000000    0.1716427
271200.0000000    0.1610005
271240.0000000    0.1731647
271280.0000000    0.1728393
271320.0000000    0.1612525
271360.0000000    0.1612386
271400.0000000    0.1754022
271440.0000000    0.1657579
271480.0000000    0.1760238
271520.0000000    0.1655101
271560.0000000    0.1575074
271600.0000000    0.1710042
271640.0000000    0.1831034
271680.0000000    0.1802413
271720.0000000    0.1750688
271760.0000000    0.1667537
271800.0000000    0.1709411
271840.0000000    0.1628445
271880.0000000    0.1710505
271920.0000000    0.1689450
271960.0000000    0.1614351
272000.0000000    0.1801028
272040.0000000    0.1855259
272080.0000000    0.1860234
272120.0000000    0.1820399
272160.0000000    0.1999101
272200.0000000    0.1876360
272240.0000000    0.1746842
272280.0000000    0.1775431
272320.0000000    0.1771681
272360.0000000    0.1680159
272400.0000000    0.1793681
272440.0000000    0.1682316
272480.0000000    0.1754914
272520.0000000    0.1639459
272560.0000000    0.1646839
272600.0000000    0.1591578
272640.0000000    0.1857446
272680.0000000    0.1820667
272720.0000000    0.1676918
272760.0000000    0.1849789
272800.0000000    0.1578360
272840.0000000    0.1796570
272880.0000000    0.1703386
272920.0000000    0.1774459
272960.0000000    0.1662630
273000.0000000    0.1855297
273040.0000000    0.1584341
273080.0000000    0.1708906
273120.0000000    0.1872809
273160.0000000    0.1766802
273200.0000000    0.1891163
273240.0000000    0.1811609
273280.0000000    0.1665234
273320.0000000    0.1701681
273360.0000000    0.1872019
273400.0000000    0.1922626
273440.0000000    0.1875973
273480.0000000    0.2164444
273520.0000000    0.1820353
273560.0000000    0.2002465
273600.0000000    0.1921383
273640.0000000    0.1924533
273680.0000000    0.1733010
273720.0000000    0.1630089
273760.0000000    0.1755021
273800.0000000    0.1756255
273840.0000000    0.1719950
273880.0000000    0.1740507
273920.0000000    0.1708481
273960.0000000    0.1779032
274000.0000000    0.1812909
274040.0000000    0.1651382
274080.0000000    0.1785866
274120.0000000    0.1750470
274160.0000000    0.1600975
274200.0000000    0.1705102
274240.0000000    0.1763874
274280.0000000    0.1703391
274320.0000000    0.1691056
274360.0000000    0.1744904
274400.0000000    0.1726789
274440.0000000    0.1630812
274480.0000000    0.1634517
274520.0000000    0.1663410
274560.0000000    0.1607540
274600.0000000    0.1733444
274640.0000000    0.1594595
274680.0000000    0.1727515
274720.0000000    0.1662442
274760.0000000    0.1643976
274800.0000000    0.1570329
274840.0000000    0.1534591
274880.0000000    0.1650734
274920.0000000    0.1784132
274960.0000000    0.1666324
275000.0000000    0.1566643
275040.0000000    0.1540627
275080.0000000    0.1621677
275120.0000000    0.1803774
275160.0000000    0.1925743
275200.0000000    0.1960715
275240.0000000    0.1855914
275280.0000000    0.1754768
275320.0000000    0.1704602
275360.0000000    0.1626929
275400.0000000    0.1641033
275440.0000000    0.1717110
275480.0000000    0.1807909
275520.0000000    0.1745167
275560.0000000    0.1872587
275600.0000000    0.1991373
275640.0000000    0.1801410
275680.0000000    0.1956041
275720.0000000    0.1874751
275760.0000000    0.1859668
275800.0000000    0.1873932
275840.0000000    0.1841942
275880.0000000    0.1859371
275920.0000000    0.1768515
275960.0000000    0.1651398
276000.0000000    0.1853146
276040.0000000    0.1770592
276080.0000000    0.1865650
276120.0000000    0.1874322
276160.0000000    0.1913895
276200.0000000    0.1834734
276240.0000000    0.1835367
276280.0000000    0.1807149
276320.0000000    0.1798395
276360.0000000    0.1841145
276400.0000000    0.1963065
276440.0000000    0.1807844
276480.0000000    0.1896947
276520.0000000    0.1814534
276560.0000000    0.1948440
276600.0000000    0.1749942
276640.0000000    0.1854578
276680.0000000    0.1815639
276720.0000000    0.1863062
276760.0000000    0.1852494
276800.0000000    0.1672149
276840.0000000    0.1874519
276880.0000000    0.1997591
276920.0000000    0.1831466
276960.0000000    0.1921438
277000.0000000    0.1868400
277040.0000000    0.1882317
277080.0000000    0.1861171
277120.0000000    0.1924167
277160.0000000    0.1806709
277200.0000000    0.2060098
277240.0000000    0.1872214
277280.0000000    0.1730599
277320.0000000    0.1627877
277360.0000000    0.1705266
277400.0000000    0.1775723
277440.0000000    0.1799573
277480.0000000    0.1675876
277520.0000000    0.1602724
277560.0000000    0.1749863
277600.0000000    0.1818692
277640.0000000    0.1648768
277680.0000000    0.1866359
277720.0000000    0.1773611
277760.0000000    0.1759775
277800.0000000    0.1807055
277840.0000000    0.1600704
277880.0000000    0.1707484
277920.0000000    0.1639568
277960.0000000    0.1936375
278000.0000000    0.1778519
278040.0000000    0.1846123
278080.0000000    0.1849230
278120.0000000    0.1977951
278160.0000000    0.1799351
278200.0000000    0.1864449
278240.0000000    0.1765814
278280.0000000    0.1625724
278320.0000000    0.1669239
278360.0000000    0.1669300
278400.0000000    0.1684523
278440.0000000    0.1638341
278480.0000000    0.1755912
278520.0000000    0.1833551
278560.0000000    0.1763880
278600.0000000    0.1898455
278640.0000000    0.1840408
278680.0000000    0.1917307
278720.0000000    0.1952289
278760.0000000    0.1751527
278800.0000000    0.1845014
278840.0000000    0.1872090
278880.0000000    0.1722507
278920.0000000    0.1901224
278960.0000000    0.1796782
279000.0000000    0.1687602
279040.0000000    0.1885965
279080.0000000    0.1908543
279120.0000000    0.1752544
279160.0000000    0.1721149
279200.0000000    0.1758884
279240.0000000    0.1865680
279280.0000000    0.1751218
279320.0000000    0.1927790
279360.0000000    0.1893698
279400.0000000    0.1840722
279440.0000000    0.1702000
279480.0000000    0.1746299
279520.0000000    0.1964842
279560.0000000    0.1849732
279600.0000000    0.1772524
279640.0000000    0.1898908
279680.0000000    0.1796117
279720.0000000    0.1807867
279760.0000000    0.1744698
279800.0000000    0.1763223
279840.0000000    0.1848315
279880.0000000    0.1828127
279920.0000000    0.1691260
279960.0000000    0.1678378
280000.0000000    0.1742789
280040.0000000    0.1686325
280080.0000000    0.1532788
280120.0000000    0.1567230
280160.0000000    0.1570089
280200.0000000    0.1718795
280240.0000000    0.1680295
280280.0000000    0.1620323
280320.0000000    0.1802524
280360.0000000    0.1740821
280400.0000000    0.1638727
280440.0000000    0.1632513
280480.0000000    0.1738908
280520.0000000    0.1725357
280560.0000000    0.1742074
280600.0000000    0.1878385
280640.0000000    0.1726482
280680.0000000    0.1819025
280720.0000000    0.1604133
280760.0000000    0.1630260
280800.0000000    0.1749519
280840.0000000    0.1711016
280880.0000000    0.1605967
280920.0000000    0.1737863
280960.0000000    0.1604969
281000.0000000    0.1572523
281040.0000000    0.1777930
281080.0000000    0.1690201
281120.0000000    0.1633413
281160.0000000    0.1593093
281200.0000000    0.1666087
281240.0000000    0.1734246
281280.0000000    0.1553613
281320.0000000    0.1683650
281360.0000000    0.1610467
281400.0000000    0.1599936
281440.0000000    0.1712683
281480.0000000    0.1561733
281520.0000000    0.1605539
281560.0000000    0.1720778
281600.0000000    0.1697721
281640.0000000    0.1731367
281680.0000000    0.1688254
281720.0000000    0.1684374
281760.0000000    0.1771299
281800.0000000    0.1716659
281840.0000000    0.1770543
281880.0000000    0.1739957
281920.0000000    0.1813795
281960.0000000    0.1879603
282000.0000000    0.1670752
282040.0000000    0.1697492
282080.0000000    0.1628023
282120.0000000    0.1737617
282160.0000000    0.1677738
282200.0000000    0.1788964
282240.0000000    0.1737944
282280.0000000    0.1683042
282320.0000000    0.1762458
282360.0000000    0.1674252
282400.0000000    0.1689140
282440.0000000    0.1765288
282480.0000000    0.1708392
282520.0000000    0.1733600
282560.0000000    0.1675444
282600.0000000    0.1727859
282640.0000000    0.1567469
282680.0000000    0.1744486
282720.0000000    0.1679305
282760.0000000    0.1604782
282800.0000000    0.1674292
282840.0000000    0.1570593
282880.0000000    0.1607741
282920.0000000    0.1654164
282960.0000000    0.1649445
283000.0000000    0.1765313
283040.0000000    0.1743264
283080.0000000    0.1750631
283120.0000000    0.1915304
283160.0000000    0.1651168
283200.0000000    0.1909851
283240.0000000    0.1678455
283280.0000000    0.1757558
283320.0000000    0.1748383
283360.0000000    0.1753650
283400.0000000    0.1797504
283440.0000000    0.1688400
283480.0000000    0.1735243
283520.0000000    0.1697514
283560.0000000    0.1719603
283600.0000000    0.1682742
283640.0000000    0.1774529
283680.0000000    0.1689196
283720.0000000    0.1744203
283760.0000000    0.1624911
283800.0000000    0.1721033
283840.0000000    0.1724268
283880.0000000    0.1613256
283920.0000000    0.1771642
283960.0000000    0.1586670
284000.0000000    0.1698894
284040.0000000    0.1900696
284080.0000000    0.1740934
284120.0000000    0.1857250
284160.0000000    0.1989393
284200.0000000    0.1907363
284240.0000000    0.1761459
284280.0000000    0.1894870
284320.0000000    0.1762314
284360.0000000    0.1765759
284400.0000000    0.1828907
284440.0000000    0.1906872
284480.0000000    0.1844234
284520.0000000    0.1889998
284560.0000000    0.1792589
284600.0000000    0.1705395
284640.0000000    0.1942269
284680.0000000    0.1861494
284720.0000000    0.1876798
284760.0000000    0.1892666
284800.0000000    0.1720919
284840.0000000    0.1730934
284880.0000000    0.1791847
284920.0000000    0.1671454
284960.0000000    0.1669584
285000.0000000    0.1635668
285040.0000000    0.1655380
285080.0000000    0.1560558
285120.0000000    0.1681198
285160.0000000    0.1673606
285200.0000000    0.1713258
285240.0000000    0.1784898
285280.0000000    0.1853883
285320.0000000    0.1771604
285360.0000000    0.1823232
285400.0000000    0.1820336
285440.0000000    0.1826753
285480.0000000    0.1797061
285520.0000000    0.1874166
285560.0000000    0.1843728
285600.0000000    0.1779217
285640.0000000    0.2036175
285680.0000000    0.1995655
285720.0000000    0.1762785
285760.0000000    0.1908751
285800.0000000    0.1935267
285840.0000000    0.1837717
285880.0000000    0.1799581
285920.0000000    0.1871829
285960.0000000    0.1993339
286000.0000000    0.1830472
286040.0000000    0.1777721
286080.0000000    0.1889379
286120.0000000    0.1719689
286160.0000000    0.1740868
286200.0000000    0.1710905
286240.0000000    0.1818933
286280.0000000    0.1908888
286320.0000000    0.1751403
286360.0000000    0.1916858
286400.0000000    0.1823254
286440.0000000    0.1814808
286480.0000000    0.1899152
286520.0000000    0.1822773
286560.0000000    0.1762800
286600.0000000    0.1833031
286640.0000000    0.2069888
286680.0000000    0.1737223
286720.0000000    0.1909508
286760.0000000    0.1779269
286800.0000000    0.1613087
286840.0000000    0.1658646
286880.0000000    0.1689478
286920.0000000    0.1662855
286960.0000000    0.1649263
287000.0000000    0.1841550
287040.0000000    0.1934924
287080.0000000    0.1844142
287120.0000000    0.1832857
287160.0000000    0.1688886
287200.0000000    0.1771522
287240.0000000    0.1921262
287280.0000000    0.1762947
287320.0000000    0.1899792
287360.0000000    0.1750143
287400.0000000    0.1999396
287440.0000000    0.1733997
287480.0000000    0.1830201
287520.0000000    0.1844852
287560.0000000    0.1909861
287600.0000000    0.1886010
287640.0000000    0.1790250
287680.0000000    0.1786209
287720.0000000    0.1825520
287760.0000000    0.1817648
287800.0000000    0.1786009
287840.0000000    0.1799508
287880.0000000    0.1772745
287920.0000000    0.1629914
287960.0000000    0.1731396
288000.0000000    0.1739256
288040.0000000    0.1899018
288080.0000000    0.1830499
288120.0000000    0.1772835
288160.0000000    0.1741416
288200.0000000    0.1884383
288240.0000000    0.1960340
288280.0000000    0.1713174
288320.0000000    0.1812020
288360.0000000    0.1855686
288400.0000000    0.1735221
288440.0000000    0.1661870
288480.0000000    0.1766725
288520.0000000    0.1834149
288560.0000000    0.1844918
288600.0000000    0.1783803
288640.0000000    0.1809799
288680.0000000    0.1650654
288720.0000000    0.1857906
288760.0000000    0.1817713
288800.0000000    0.1694492
288840.0000000    0.1771102
288880.0000000    0.1844503
288920.0000000    0.1769822
288960.0000000    0.1750993
289000.0000000    0.1858515
289040.0000000    0.1922651
289080.0000000    0.2006204
289120.0000000    0.1738647
289160.0000000    0.1826299
289200.0000000    0.1892058
289240.0000000    0.1857721
289280.0000000    0.1799422
289320.0000000    0.1759654
289360.0000000    0.1812239
289400.0000000    0.1731616
289440.0000000    0.1670740
289480.0000000    0.1856990
289520.0000000    0.1848726
289560.0000000    0.1866194
289600.0000000    0.1723760
289640.0000000    0.1759696
289680.0000000    0.1835784
289720.0000000    0.1632380
289760.0000000    0.1606734
289800.0000000    0.1687540
289840.0000000    0.1750166
289880.0000000    0.1622372
289920.0000000    0.1622410
289960.0000000    0.1580905
290000.0000000    0.1559068
290040.0000000    0.1576618
290080.0000000    0.1641185
290120.0000000    0.1652562
290160.0000000    0.1637247
290200.0000000    0.1647727
290240.0000000    0.1710782
290280.0000000    0.1599980
290320.0000000    0.1647376
290360.0000000    0.1576448
290400.0000000    0.1582773
290440.0000000    0.1572055
290480.0000000    0.1536687
290520.0000000    0.1685925
290560.0000000    0.1722427
290600.0000000    0.1639428
290640.0000000    0.1637712
290680.0000000    0.1701516
290720.0000000    0.1684715
290760.0000000    0.1750732
290800.0000000    0.1844868
290840.0000000    0.2016464
290880.0000000    0.1661874
290920.0000000    0.1882994
290960.0000000    0.1749087
291000.0000000    0.1672477
291040.0000000    0.1629549
291080.0000000    0.1801231
291120.0000000    0.1796244
291160.0000000    0.1890579
291200.0000000    0.1739364
291240.0000000    0.1797663
291280.0000000    0.1704863
291320.0000000    0.1698846
291360.0000000    0.1640293
291400.0000000    0.1907537
291440.0000000    0.1893912
291480.0000000    0.1669454
291520.0000000    0.1782719
291560.0000000    0.1736006
291600.0000000    0.1725351
291640.0000000    0.1916397
291680.0000000    0.1831744
291720.0000000    0.1800167
291760.0000000    0.1784177
291800.0000000    0.1662549
291840.0000000    0.1633618
291880.0000000    0.1664041
291920.0000000    0.1764362
291960.0000000    0.1568064
292000.0000000    0.1611275
292040.0000000    0.1623836
292080.0000000    0.1699681
292120.0000000    0.1551998
292160.0000000    0.1652130
292200.0000000    0.1918495
292240.0000000    0.1744183
292280.0000000    0.1668531
292320.0000000    0.1719112
292360.0000000    0.1957749
292400.0000000    0.1808178
292440.0000000    0.1722971
292480.0000000    0.1691020
292520.0000000    0.1783887
292560.0000000    0.1593788
292600.0000000    0.1636851
292640.0000000    0.1636217
292680.0000000    0.1628376
292720.0000000    0.1793606
292760.0000000    0.1666944
292800.0000000    0.1830990
292840.0000000    0.1874662
292880.0000000    0.1866808
292920.0000000    0.1865868
292960.0000000    0.1595627
293000.0000000    0.1715531
293040.0000000    0.1674427
293080.0000000    0.1540548
293120.0000000    0.1490161
293160.0000000    0.1503413
293200.0000000    0.1609884
293240.0000000    0.1495998
293280.0000000    0.1593097
293320.0000000    0.1625025
293360.0000000    0.1615172
293400.0000000    0.1761744
293440.0000000    0.1684124
293480.0000000    0.1888988
293520.0000000    0.1780091
293560.0000000    0.1625809
293600.0000000    0.1813093
293640.0000000    0.1745545
293680.0000000    0.1740727
293720.0000000    0.1795659
293760.0000000    0.1813419
293800.0000000    0.1666473
293840.0000000    0.1712938
293880.0000000    0.1765547
293920.0000000    0.1707253
293960.0000000    0.1632886
294000.0000000    0.1635261
294040.0000000    0.1698615
294080.0000000    0.1814826
294120.0000000    0.1825901
294160.0000000    0.1905912
294200.0000000    0.1928744
294240.0000000    0.1943682
294280.0000000    0.1759679
294320.0000000    0.1652579
294360.0000000    0.2097100
294400.0000000    0.1744117
294440.0000000    0.1819111
294480.0000000    0.1787049
294520.0000000    0.1832242
294560.0000000    0.1987252
294600.0000000    0.1911829
294640.0000000    0.1736375
294680.0000000    0.1796636
294720.0000000    0.1827975
294760.0000000    0.1889277
294800.0000000    0.1941655
294840.0000000    0.1833722
294880.0000000    0.1771947
294920.0000000    0.1681832
294960.0000000    0.1703114
295000.0000000    0.1728603
295040.0000000    0.1763131
295080.0000000    0.1714282
295120.0000000    0.1806001
295160.0000000    0.1772008
295200.0000000    0.1793952
295240.0000000    0.1677248
295280.0000000    0.1819164
295320.0000000    0.1798668
295360.0000000    0.1736584
295400.0000000    0.1702985
295440.0000000    0.1703113
295480.0000000    0.1891076
295520.0000000    0.1841314
295560.0000000    0.1764603
295600.0000000    0.1972256
295640.0000000    0.1986342
295680.0000000    0.1924468
295720.0000000    0.1867568
295760.0000000    0.1856828
295800.0000000    0.1880530
295840.0000000    0.1813688
295880.0000000    0.1782402
295920.0000000    0.1757721
295960.0000000    0.1800148
296000.0000000    0.1806964
296040.0000000    0.1725070
296080.0000000    0.1815830
296120.0000000    0.1881341
296160.0000000    0.1794085
296200.0000000    0.1670023
296240.0000000    0.1936781
296280.0000000    0.1933445
296320.0000000    0.2034964
296360.0000000    0.1938679
296400.0000000    0.1779813
296440.0000000    0.1983993
296480.0000000    0.1950564
296520.0000000    0.1891373
296560.0000000    0.2113158
296600.0000000    0.1974053
296640.0000000    0.1776124
296680.0000000    0.1790772
296720.0000000    0.1887480
296760.0000000    0.1814085
296800.0000000    0.1884580
296840.0000000    0.1906216
296880.0000000    0.1987834
296920.0000000    0.2031521
296960.0000000    0.1969401
297000.0000000    0.1919594
297040.0000000    0.2112881
297080.0000000    0.1930877
297120.0000000    0.1951249
297160.0000000    0.1890230
297200.0000000    0.1969450
297240.0000000    0.2006301
297280.0000000    0.1910291
297320.0000000    0.1919693
297360.0000000    0.1974437
297400.0000000    0.1926868
297440.0000000    0.1934863
297480.0000000    0.1974714
297520.0000000    0.1917164
297560.0000000    0.2002145
297600.0000000    0.1925776
297640.0000000    0.2007160
297680.0000000    0.1954496
297720.0000000    0.1902966
297760.0000000    0.1959834
297800.0000000    0.1976420
297840.0000000    0.1964398
297880.0000000    0.2009081
297920.0000000    0.1881177
297960.0000000    0.1765652
298000.0000000    0.1911987
298040.0000000    0.1895447
298080.0000000    0.1891559
298120.0000000    0.1724179
298160.0000000    0.1773560
298200.0000000    0.1876570
298240.0000000    0.1847500
298280.0000000    0.1948919
298320.0000000    0.2031459
298360.0000000    0.1958483
298400.0000000    0.1978848
298440.0000000    0.1884723
298480.0000000    0.2003163
298520.0000000    0.1841366
298560.0000000    0.1920361
298600.0000000    0.2005812
298640.0000000    0.1928934
298680.0000000    0.1839630
298720.0000000    0.1821890
298760.0000000    0.1861322
298800.0000000    0.1884931
298840.0000000    0.1783496
298880.0000000    0.1735235
298920.0000000    0.1717263
298960.0000000    0.1770249
299000.0000000    0.1836206
299040.0000000    0.1909589
299080.0000000    0.1863195
299120.0000000    0.1747492
299160.0000000    0.1735792
299200.0000000    0.1829395
299240.0000000    0.1920330
299280.0000000    0.1810140
299320.0000000    0.1905646
299360.0000000    0.1933178
299400.0000000    0.1851113
299440.0000000    0.1816346
299480.0000000    0.1908031
299520.0000000    0.2038437
299560.0000000    0.2152805
299600.0000000    0.2073014
299640.0000000    0.1975308
299680.0000000    0.1781087
299720.0000000    0.1927850
299760.0000000    0.1789863
299800.0000000    0.1760609
299840.0000000    0.1984349
299880.0000000    0.2077942
299920.0000000    0.1840550
299960.0000000    0.1835835
300000.0000000    0.1804580
300040.0000000    0.1822961
300080.0000000    0.1921120
300120.0000000    0.1852759
300160.0000000    0.1833451
300200.0000000    0.1795528
300240.0000000    0.1987544
300280.0000000    0.1903297
300320.0000000    0.1846653
300360.0000000    0.1844582
300400.0000000    0.1821295
300440.0000000    0.1967017
300480.0000000    0.1908113
300520.0000000    0.2037648
300560.0000000    0.1917378
300600.0000000    0.1937377
300640.0000000    0.1824974
300680.0000000    0.1840027
300720.0000000    0.1871051
300760.0000000    0.1954233
300800.0000000    0.1897097
300840.0000000    0.1830300
300880.0000000    0.1930835
300920.0000000    0.1840127
300960.0000000    0.1797369
301000.0000000    0.1892930
301040.0000000    0.1930586
301080.0000000    0.1951587
301120.0000000    0.1870390
301160.0000000    0.1934898
301200.0000000    0.1895427
301240.0000000    0.2071007
301280.0000000    0.1901801
301320.0000000    0.1984997
301360.0000000    0.2141333
301400.0000000    0.1713326
301440.0000000    0.1978599
301480.0000000    0.1766213
301520.0000000    0.1712550
301560.0000000    0.1781064
301600.0000000    0.1901710
301640.0000000    0.2011812
301680.0000000    0.1928928
301720.0000000    0.1691590
301760.0000000    0.1677323
301800.0000000    0.1828873
301840.0000000    0.1738754
301880.0000000    0.1738787
301920.0000000    0.1803358
301960.0000000    0.1855968
302000.0000000    0.1861380
302040.0000000    0.1897287
302080.0000000    0.1737539
302120.0000000    0.1849457
302160.0000000    0.1823700
302200.0000000    0.1807659
302240.0000000    0.1749441
302280.0000000    0.1875524
302320.0000000    0.1807413
302360.0000000    0.1765281
302400.0000000    0.1798356
302440.0000000    0.1854730
302480.0000000    0.1831806
302520.0000000    0.1764140
302560.0000000    0.1805199
302600.0000000    0.1815898
302640.0000000    0.1758844
302680.0000000    0.1835811
302720.0000000    0.1619413
302760.0000000    0.1730672
302800.0000000    0.1753724
302840.0000000    0.1933366
302880.0000000    0.1774731
302920.0000000    0.1876316
302960.0000000    0.1969064
303000.0000000    0.1858990
303040.0000000    0.1958387
303080.0000000    0.1901461
303120.0000000    0.1925999
303160.0000000    0.1849712
303200.0000000    0.1781032
303240.0000000    0.1983374
303280.0000000    0.1960152
303320.0000000    0.1874674
303360.0000000    0.1715769
303400.0000000    0.1820376
303440.0000000    0.1792213
303480.0000000    0.1871864
303520.0000000    0.1600184
303560.0000000    0.1587403
303600.0000000    0.1622866
303640.0000000    0.1592103
303680.0000000    0.1853713
303720.0000000    0.1716093
303760.0000000    0.1937342
303800.0000000    0.1965997
303840.0000000    0.1916400
303880.0000000    0.1850879
303920.0000000    0.1749250
303960.0000000    0.1887131
304000.0000000    0.1748956
304040.0000000    0.1755576
304080.0000000    0.1885231
304120.0000000    0.1798321
304160.0000000    0.1739693
304200.0000000    0.1845322
304240.0000000    0.1867127
304280.0000000    0.1743877
304320.0000000    0.1636966
304360.0000000    0.1983461
304400.0000000    0.1834618
304440.0000000    0.1912241
304480.0000000    0.1923097
304520.0000000    0.1782831
304560.0000000    0.1799298
304600.0000000    0.1690433
304640.0000000    0.1731557
304680.0000000    0.1775783
304720.0000000    0.1639624
304760.0000000    0.1749603
304800.0000000    0.1818975
304840.0000000    0.1805144
304880.0000000    0.1615480
304920.0000000    0.1576307
304960.0000000    0.1655377
305000.0000000    0.1721506
305040.0000000    0.1710244
305080.0000000    0.1603868
305120.0000000    0.1728195
305160.0000000    0.1735767
305200.0000000    0.1723910
305240.0000000    0.1652523
305280.0000000    0.1771599
305320.0000000    0.1710804
305360.0000000    0.1764298
305400.0000000    0.1710933
305440.0000000    0.1783200
305480.0000000    0.1761948
305520.0000000    0.1703787
305560.0000000    0.1724441
305600.0000000    0.1851504
305640.0000000    0.1816850
305680.0000000    0.1801597
305720.0000000    0.1730284
305760.0000000    0.1807575
305800.0000000    0.1811522
305840.0000000    0.1803714
305880.0000000    0.1862684
305920.0000000    0.1845108
305960.0000000    0.1830033
306000.0000000    0.1735643
306040.0000000    0.1874462
306080.0000000    0.1824439
306120.0000000    0.1861140
306160.0000000    0.1881010
306200.0000000    0.1886362
306240.0000000    0.1823254
306280.0000000    0.1766889
306320.0000000    0.1757685
306360.0000000    0.1813610
306400.0000000    0.1600624
306440.0000000    0.1804830
306480.0000000    0.1757524
306520.0000000    0.1813758
306560.0000000    0.1739870
306600.0000000    0.1752568
306640.0000000    0.1695679
306680.0000000    0.1707563
306720.0000000    0.1699988
306760.0000000    0.1574961
306800.0000000    0.1640612
306840.0000000    0.1697675
306880.0000000    0.1686561
306920.0000000    0.1820702
306960.0000000    0.1825870
307000.0000000    0.1828744
307040.0000000    0.1840039
307080.0000000    0.1754906
307120.0000000    0.1793445
307160.0000000    0.1806141
307200.0000000    0.1698791
307240.0000000    0.1667393
307280.0000000    0.1650176
307320.0000000    0.1768461
307360.0000000    0.1681787
307400.0000000    0.1682479
307440.0000000    0.1771784
307480.0000000    0.1925713
307520.0000000    0.1805676
307560.0000000    0.1681090
307600.0000000    0.1889627
307640.0000000    0.1837406
307680.0000000    0.1536576
307720.0000000    0.1653662
307760.0000000    0.1729900
307800.0000000    0.1694121
307840.0000000    0.1546362
307880.0000000    0.1413269
307920.0000000    0.1696973
307960.0000000    0.1646155
308000.0000000    0.1732214
308040.0000000    0.1702256
308080.0000000    0.1717446
308120.0000000    0.1709972
308160.0000000    0.1879967
308200.0000000    0.1881052
308240.0000000    0.1812179
308280.0000000    0.1757909
308320.0000000    0.1817175
308360.0000000    0.1922835
308400.0000000    0.1623516
308440.0000000    0.1685918
308480.0000000    0.1831548
308520.0000000    0.1704691
308560.0000000    0.1732765
308600.0000000    0.1823059
308640.0000000    0.1722952
308680.0000000    0.1660667
308720.0000000    0.1753061
308760.0000000    0.1722073
308800.0000000    0.1764313
308840.0000000    0.1980538
308880.0000000    0.1914317
308920.0000000    0.1924389
308960.0000000    0.1804720
309000.0000000    0.1850928
309040.0000000    0.1679687
309080.0000000    0.1880411
309120.0000000    0.1884103
309160.0000000    0.1843191
309200.0000000    0.1738739
309240.0000000    0.1880327
309280.0000000    0.1691230
309320.0000000    0.1722400
309360.0000000    0.1768319
309400.0000000    0.1767538
309440.0000000    0.1770392
309480.0000000    0.1787593
309520.0000000    0.1689494
309560.0000000    0.1688496
309600.0000000    0.1825260
309640.0000000    0.1840282
309680.0000000    0.1830253
309720.0000000    0.1778424
309760.0000000    0.1869006
309800.0000000    0.1756925
309840.0000000    0.1788419
309880.0000000    0.1751733
309920.0000000    0.1799843
309960.0000000    0.1883183
310000.0000000    0.1728016
310040.0000000    0.1691821
310080.0000000    0.1869149
310120.0000000    0.1982429
310160.0000000    0.1914946
310200.0000000    0.1959209
310240.0000000    0.1937646
310280.0000000    0.2089040
310320.0000000    0.1960236
310360.0000000    0.1998131
310400.0000000    0.1885458
310440.0000000    0.1750341
310480.0000000    0.1783040
310520.0000000    0.1886579
310560.0000000    0.1850966
310600.0000000    0.1814805
310640.0000000    0.1877930
310680.0000000    0.1854090
310720.0000000    0.1954360
310760.0000000    0.1765360
310800.0000000    0.1961301
310840.0000000    0.1976847
310880.0000000    0.2069981
310920.0000000    0.2001372
310960.0000000    0.1829144
311000.0000000    0.1794305
311040.0000000    0.1997688
311080.0000000    0.1815827
311120.0000000    0.1874100
311160.0000000    0.1656800
311200.0000000    0.1868161
311240.0000000    0.1820142
311280.0000000    0.1906212
311320.0000000    0.1839775
311360.0000000    0.1812687
311400.0000000    0.1768368
311440.0000000    0.1620998
311480.0000000    0.1692220
311520.0000000    0.1538269
311560.0000000    0.1842219
311600.0000000    0.1757508
311640.0000000    0.1750658
311680.0000000    0.1692659
311720.0000000    0.1649852
311760.0000000    0.1632902
311800.0000000    0.1786882
311840.0000000    0.1773290
311880.0000000    0.1807802
311920.0000000    0.1685962
311960.0000000    0.1762631
312000.0000000    0.1825280
312040.0000000    0.1696004
312080.0000000    0.1935406
312120.0000000    0.1912135
312160.0000000    0.1803953
312200.0000000    0.1869304
312240.0000000    0.1994108
312280.0000000    0.2020743
312320.0000000    0.2031025
312360.0000000    0.1916849
312400.0000000    0.1751759
312440.0000000    0.1666082
312480.0000000    0.1639256
312520.0000000    0.1502094
312560.0000000    0.1672163
312600.0000000    0.1711632
312640.0000000    0.1722111
312680.0000000    0.1715572
312720.0000000    0.1748610
312760.0000000    0.1655542
312800.0000000    0.1756788
312840.0000000    0.1790086
312880.0000000    0.1961005
312920.0000000    0.1854593
312960.0000000    0.1790560
313000.0000000    0.1824408
313040.0000000    0.1918716
313080.0000000    0.1825964
313120.0000000    0.1739653
313160.0000000    0.1817437
313200.0000000    0.1735606
313240.0000000    0.1812650
313280.0000000    0.1671376
313320.0000000    0.1872167
313360.0000000    0.1775242
313400.0000000    0.1748855
313440.0000000    0.1833899
313480.0000000    0.1852935
313520.0000000    0.1772416
313560.0000000    0.1815969
313600.0000000    0.1753560
313640.0000000    0.1913719
313680.0000000    0.1710840
313720.0000000    0.1787501
313760.0000000    0.1743464
313800.0000000    0.1724704
313840.0000000    0.1817356
313880.0000000    0.1893373
313920.0000000    0.1564268
313960.0000000    0.1787301
314000.0000000    0.1698642
314040.0000000    0.1889006
314080.0000000    0.1838353
314120.0000000    0.1913358
314160.0000000    0.1796648
314200.0000000    0.1904380
314240.0000000    0.1840433
314280.0000000    0.1838834
314320.0000000    0.1747395
314360.0000000    0.1712180
314400.0000000    0.1536636
314440.0000000    0.1759572
314480.0000000    0.1812175
314520.0000000    0.1857276
314560.0000000    0.1781804
314600.0000000    0.1808496
314640.0000000    0.1735732
314680.0000000    0.1747627
314720.0000000    0.1886508
314760.0000000    0.1935466
314800.0000000    0.1844915
314840.0000000    0.2050545
314880.0000000    0.2010444
314920.0000000    0.1895595
314960.0000000    0.2004243
315000.0000000    0.1760479
315040.0000000    0.1957474
315080.0000000    0.1926587
315120.0000000    0.2040498
315160.0000000    0.1926571
315200.0000000    0.1931652
315240.0000000    0.1748151
315280.0000000    0.1820845
315320.0000000    0.1849821
315360.0000000    0.1735436
315400.0000000    0.1801114
315440.0000000    0.1845821
315480.0000000    0.1907935
315520.0000000    0.1770566
315560.0000000    0.1582736
315600.0000000    0.1752534
315640.0000000    0.1610139
315680.0000000    0.1748999
315720.0000000    0.1753721
315760.0000000    0.1721668
315800.0000000    0.1732334
315840.0000000    0.1706124
315880.0000000    0.1703562
315920.0000000    0.1649278
315960.0000000    0.1686837
316000.0000000    0.1614371
316040.0000000    0.1666776
316080.0000000    0.1692089
316120.0000000    0.1800111
316160.0000000    0.1842678
316200.0000000    0.1794224
316240.0000000    0.1733095
316280.0000000    0.1612246
316320.0000000    0.1678631
316360.0000000    0.1581489
316400.0000000    0.1791023
316440.0000000    0.1845484
316480.0000000    0.1877304
316520.0000000    0.1831020
316560.0000000    0.1870638
316600.0000000    0.1870856
316640.0000000    0.1903439
316680.0000000    0.1814855
316720.0000000    0.1908861
316760.0000000    0.1810225
316800.0000000    0.1989034
316840.0000000    0.2045932
316880.0000000    0.1890615
316920.0000000    0.1921348
316960.0000000    0.1944041
317000.0000000    0.2161378
317040.0000000    0.1942162
317080.0000000    0.2099369
317120.0000000    0.2068434
317160.0000000    0.2004965
317200.0000000    0.2007844
317240.0000000    0.1950707
317280.0000000    0.2113558
317320.0000000    0.2176187
317360.0000000    0.1993902
317400.0000000    0.2067715
317440.0000000    0.1982239
317480.0000000    0.2048978
317520.0000000    0.1973407
317560.0000000    0.1965668
317600.0000000    0.1997374
317640.0000000    0.1855675
317680.0000000    0.1928564
317720.0000000    0.1914935
317760.0000000    0.1790576
317800.0000000    0.1867509
317840.0000000    0.1934489
317880.0000000    0.1839668
317920.0000000    0.1750362
317960.0000000    0.1913258
318000.0000000    0.2021812
318040.0000000    0.2058033
318080.0000000    0.1866781
318120.0000000    0.1888810
318160.0000000    0.1892356
318200.0000000    0.1724306
318240.0000000    0.1896155
318280.0000000    0.1932868
318320.0000000    0.1971961
318360.0000000    0.2029398
318400.0000000    0.1960484
318440.0000000    0.1961332
318480.0000000    0.2018464
318520.0000000    0.1854412
318560.0000000    0.1817385
318600.0000000    0.1986142
318640.0000000    0.1908343
318680.0000000    0.1954709
318720.0000000    0.1873941
318760.0000000    0.1996915
318800.0000000    0.1920707
318840.0000000    0.1932909
318880.0000000    0.1969618
318920.0000000    0.1864587
318960.0000000    0.1881924
319000.0000000    0.1898748
319040.0000000    0.1839699
319080.0000000    0.1863866
319120.0000000    0.2111891
319160.0000000    0.1933505
319200.0000000    0.2055552
319240.0000000    0.2034662
319280.0000000    0.2037986
319320.0000000    0.1995409
319360.0000000    0.2011541
319400.0000000    0.2007234
319440.0000000    0.1949091
319480.0000000    0.1938204
319520.0000000    0.1833117
319560.0000000    0.2096284
319600.0000000    0.1953368
319640.0000000    0.1920386
319680.0000000    0.1773107
319720.0000000    0.1905476
319760.0000000    0.2026387
319800.0000000    0.1817268
319840.0000000    0.1881364
319880.0000000    0.1966827
319920.0000000    0.1895810
319960.0000000    0.1660089
320000.0000000    0.1722816
320040.0000000    0.1949526
320080.0000000    0.1840328
320120.0000000    0.1837281
320160.0000000    0.2027415
320200.0000000    0.1835716
320240.0000000    0.1937415
320280.0000000    0.1793908
320320.0000000    0.1919002
320360.0000000    0.1831274
320400.0000000    0.2013305
320440.0000000    0.2018783
320480.0000000    0.2068030
320520.0000000    0.2143047
320560.0000000    0.1968889
320600.0000000    0.2068932
320640.0000000    0.2020600
320680.0000000    0.1989871
320720.0000000    0.2058522
320760.0000000    0.2072995
320800.0000000    0.2100861
320840.0000000    0.2034905
320880.0000000    0.1841775
320920.0000000    0.1846293
320960.0000000    0.1760933
321000.0000000    0.1929461
321040.0000000    0.1973834
321080.0000000    0.1800893
321120.0000000    0.1931923
321160.0000000    0.2043786
321200.0000000    0.1914579
321240.0000000    0.2029853
321280.0000000    0.2164319
321320.0000000    0.2128114
321360.0000000    0.2067008
321400.0000000    0.2078195
321440.0000000    0.2035649
321480.0000000    0.1869340
321520.0000000    0.2082104
321560.0000000    0.2097928
321600.0000000    0.1962131
321640.0000000    0.2138006
321680.0000000    0.1965472
321720.0000000    0.2128708
321760.0000000    0.1978987
321800.0000000    0.1920457
321840.0000000    0.1951035
321880.0000000    0.1848397
321920.0000000    0.1954079
321960.0000000    0.1918020
322000.0000000    0.1944632
322040.0000000    0.1860121
322080.0000000    0.1781271
322120.0000000    0.1947961
322160.0000000    0.1920469
322200.0000000    0.1953180
322240.0000000    0.1922714
322280.0000000    0.1998116
322320.0000000    0.1943620
322360.0000000    0.2168782
322400.0000000    0.1944403
322440.0000000    0.1842136
322480.0000000    0.1954259
322520.0000000    0.2027397
322560.0000000    0.1971063
322600.0000000    0.1923163
322640.0000000    0.1950170
322680.0000000    0.1968464
322720.0000000    0.1984868
322760.0000000    0.2108289
322800.0000000    0.2127301
322840.0000000    0.2029566
322880.0000000    0.1945348
322920.0000000    0.1938035
322960.0000000    0.2092993
323000.0000000    0.2013861
323040.0000000    0.2011783
323080.0000000    0.1912542
323120.0000000    0.2101641
323160.0000000    0.2072391
323200.0000000    0.1937821
323240.0000000    0.2183701
323280.0000000    0.1919878
323320.0000000    0.1837576
323360.0000000    0.1919681
323400.0000000    0.1835446
323440.0000000    0.1916248
323480.0000000    0.2093516
323520.0000000    0.2057693
323560.0000000    0.1933613
323600.0000000    0.1953645
323640.0000000    0.1970668
323680.0000000    0.1953402
323720.0000000    0.1703102
323760.0000000    0.1898438
323800.0000000    0.1889563
323840.0000000    0.1832865
323880.0000000    0.2063580
323920.0000000    0.1864448
323960.0000000    0.1841449
324000.0000000    0.1858281
324040.0000000    0.1910556
324080.0000000    0.1947789
324120.0000000    0.1972642
324160.0000000    0.1973753
324200.0000000    0.1887342
324240.0000000    0.1837623
324280.0000000    0.1954407
324320.0000000    0.1781301
324360.0000000    0.1829566
324400.0000000    0.1857215
324440.0000000    0.2031423
324480.0000000    0.1884371
324520.0000000    0.1856773
324560.0000000    0.2049424
324600.0000000    0.2028613
324640.0000000    0.2022312
324680.0000000    0.1906213
324720.0000000    0.2004762
324760.0000000    0.1937146
324800.0000000    0.2039671
324840.0000000    0.2046095
324880.0000000    0.1903504
324920.0000000    0.1950266
324960.0000000    0.1938760
325000.0000000    0.1979658
325040.0000000    0.1690528
325080.0000000    0.1873762
325120.0000000    0.1850795
325160.0000000    0.1966253
325200.0000000    0.1967748
325240.0000000    0.1839791
325280.0000000    0.1793384
325320.0000000    0.1879314
325360.0000000    0.1882509
325400.0000000    0.1968271
325440.0000000    0.1895842
325480.0000000    0.1592456
325520.0000000    0.1778299
325560.0000000    0.1882676
325600.0000000    0.1947526
325640.0000000    0.1843653
325680.0000000    0.1952679
325720.0000000    0.1931443
325760.0000000    0.1774055
325800.0000000    0.1773402
325840.0000000    0.1765783
325880.0000000    0.1912200
325920.0000000    0.1852694
325960.0000000    0.1888147
326000.0000000    0.1912171
326040.0000000    0.1907334
326080.0000000    0.2015111
326120.0000000    0.2050678
326160.0000000    0.1962541
326200.0000000    0.1772785
326240.0000000    0.1975994
326280.0000000    0.1851619
326320.0000000    0.1887286
326360.0000000    0.1777888
326400.0000000    0.1877004
326440.0000000    0.1731525
326480.0000000    0.1868257
326520.0000000    0.1832460
326560.0000000    0.1842357
326600.0000000    0.1677075
326640.0000000    0.1804962
326680.0000000    0.1813101
326720.0000000    0.1583597
326760.0000000    0.1650037
326800.0000000    0.1584181
326840.0000000    0.1666680
326880.0000000    0.1586625
326920.0000000    0.1561484
326960.0000000    0.1641583
327000.0000000    0.1662436
327040.0000000    0.1731773
327080.0000000    0.1651484
327120.0000000    0.1638220
327160.0000000    0.1459397
327200.0000000    0.1480301
327240.0000000    0.1519826
327280.0000000    0.1651794
327320.0000000    0.1642269
327360.0000000    0.1535500
327400.0000000    0.1681571
327440.0000000    0.1769587
327480.0000000    0.1694534
327520.0000000    0.1738740
327560.0000000    0.1835167
327600.0000000    0.1469918
327640.0000000    0.1585306
327680.0000000    0.1727655
327720.0000000    0.1701660
327760.0000000    0.1740267
327800.0000000    0.1736570
327840.0000000    0.1815242
327880.0000000    0.1477816
327920.0000000    0.1609545
327960.0000000    0.1547478
328000.0000000    0.1619595
328040.0000000    0.1784917
328080.0000000    0.1758935
328120.0000000    0.1857115
328160.0000000    0.1833185
328200.0000000    0.1778963
328240.0000000    0.1776504
328280.0000000    0.1736703
328320.0000000    0.1616964
328360.0000000    0.1588313
328400.0000000    0.1729180
328440.0000000    0.1583527
328480.0000000    0.1624701
328520.0000000    0.1684434
328560.0000000    0.1753911
328600.0000000    0.1688635
328640.0000000    0.1733970
328680.0000000    0.1466260
328720.0000000    0.1655707
328760.0000000    0.1631298
328800.0000000    0.1590818
328840.0000000    0.1576052
328880.0000000    0.1555616
328920.0000000    0.1536520
328960.0000000    0.1621000
329000.0000000    0.1721559
329040.0000000    0.1698251
329080.0000000    0.1564233
329120.0000000    0.1708702
329160.0000000    0.1693488
329200.0000000    0.1769606
329240.0000000    0.1791247
329280.0000000    0.1664082
329320.0000000    0.1650773
329360.0000000    0.1678571
329400.0000000    0.1720971
329440.0000000    0.1871684
329480.0000000    0.1714108
329520.0000000    0.1735428
329560.0000000    0.1696130
329600.0000000    0.1654215
329640.0000000    0.1856263
329680.0000000    0.1764374
329720.0000000    0.1703804
329760.0000000    0.1650041
329800.0000000    0.1787614
329840.0000000    0.1710571
329880.0000000    0.1692527
329920.0000000    0.1694425
329960.0000000    0.1652756
330000.0000000    0.1700410
330040.0000000    0.1582362
330080.0000000    0.1692202
330120.0000000    0.1664346
330160.0000000    0.1696016
330200.0000000    0.1754181
330240.0000000    0.1493082
330280.0000000    0.1748387
330320.0000000    0.1834725
330360.0000000    0.1786691
330400.0000000    0.1672114
330440.0000000    0.1717419
330480.0000000    0.1714871
330520.0000000    0.1649473
330560.0000000    0.1603844
330600.0000000    0.1587445
330640.0000000    0.1675335
330680.0000000    0.1641768
330720.0000000    0.1645935
330760.0000000    0.1595628
330800.0000000    0.1638049
330840.0000000    0.1659825
330880.0000000    0.1688094
330920.0000000    0.1639544
330960.0000000    0.1660130
331000.0000000    0.1753373
331040.0000000    0.1568214
331080.0000000    0.1574104
331120.0000000    0.1705765
331160.0000000    0.1680052
331200.0000000    0.1572970
331240.0000000    0.1650303
331280.0000000    0.1633898
331320.0000000    0.1606576
331360.0000000    0.1561857
331400.0000000    0.1671619
331440.0000000    0.1692352
331480.0000000    0.1735925
331520.0000000    0.1583723
331560.0000000    0.1742141
331600.0000000    0.1806834
331640.0000000    0.1749955
331680.0000000    0.1840840
331720.0000000    0.1649146
331760.0000000    0.1699780
331800.0000000    0.1730425
331840.0000000    0.1772001
331880.0000000    0.1607279
331920.0000000    0.1691846
331960.0000000    0.1680962
332000.0000000    0.1632421
332040.0000000    0.1586356
332080.0000000    0.1647530
332120.0000000    0.1670304
332160.0000000    0.1639236
332200.0000000    0.1567317
332240.0000000    0.1652571
332280.0000000    0.1708730
332320.0000000    0.1713747
332360.0000000    0.1627577
332400.0000000    0.1619559
332440.0000000    0.1657160
332480.0000000    0.1589520
332520.0000000    0.1613128
332560.0000000    0.1733895
332600.0000000    0.1585277
332640.0000000    0.1715207
332680.0000000    0.1797817
332720.0000000    0.1712324
332760.0000000    0.1673166
332800.0000000    0.1783904
332840.0000000    0.1831519
332880.0000000    0.1637457
332920.0000000    0.1845730
332960.0000000    0.1810629
333000.0000000    0.1674652
333040.0000000    0.1656522
333080.0000000    0.1774641
333120.0000000    0.1734213
333160.0000000    0.1851915
333200.0000000    0.1784654
333240.0000000    0.1649170
333280.0000000    0.1768451
333320.0000000    0.1739260
333360.0000000    0.1575240
333400.0000000    0.1677282
333440.0000000    0.1864949
333480.0000000    0.1735053
333520.0000000    0.1773928
333560.0000000    0.2040432
333600.0000000    0.1987291
333640.0000000    0.2006148
333680.0000000    0.1853318
333720.0000000    0.2070500
333760.0000000    0.1985689
333800.0000000    0.1954907
333840.0000000    0.1754815
333880.0000000    0.1699249
333920.0000000    0.1694563
333960.0000000    0.1850747
334000.0000000    0.1919260
334040.0000000    0.1829703
334080.0000000    0.1842099
334120.0000000    0.1780059
334160.0000000    0.1845800
334200.0000000    0.1870229
334240.0000000    0.2095106
334280.0000000    0.1960242
334320.0000000    0.1921594
334360.0000000    0.1880403
334400.0000000    0.1800111
334440.0000000    0.1834433
334480.0000000    0.1853742
334520.0000000    0.1594877
334560.0000000    0.1608899
334600.0000000    0.1691756
334640.0000000    0.1736079
334680.0000000    0.1680830
334720.0000000    0.1733579
334760.0000000    0.1721835
334800.0000000    0.1909000
334840.0000000    0.1643932
334880.0000000    0.1633989
334920.0000000    0.1666681
334960.0000000    0.1646761
335000.0000000    0.1703019
335040.0000000    0.1702832
335080.0000000    0.1816963
335120.0000000    0.1858265
335160.0000000    0.1938669
335200.0000000    0.1842291
335240.0000000    0.1798069
335280.0000000    0.1781342
335320.0000000    0.1831113
335360.0000000    0.2202647
335400.0000000    0.2080274
335440.0000000    0.1809501
335480.0000000    0.1709759
335520.0000000    0.1765971
335560.0000000    0.1669148
335600.0000000    0.1863975
335640.0000000    0.1627826
335680.0000000    0.1713961
335720.0000000    0.1866466
335760.0000000    0.1760818
335800.0000000    0.1787549
335840.0000000    0.1751464
335880.0000000    0.1768681
335920.0000000    0.1897168
335960.0000000    0.1779781
336000.0000000    0.1593240
336040.0000000    0.1658548
336080.0000000    0.1749066
336120.0000000    0.1723022
336160.0000000    0.1776995
336200.0000000    0.1659631
336240.0000000    0.1737325
336280.0000000    0.1785477
336320.0000000    0.1623397
336360.0000000    0.1380650
336400.0000000    0.1540014
336440.0000000    0.1820173
336480.0000000    0.1742999
336520.0000000    0.1767286
336560.0000000    0.1890263
336600.0000000    0.1846286
336640.0000000    0.2094224
336680.0000000    0.1890398
336720.0000000    0.1893667
336760.0000000    0.2018558
336800.0000000    0.2026057
336840.0000000    0.1958345
336880.0000000    0.1977657
336920.0000000    0.1846625
336960.0000000    0.1795083
337000.0000000    0.1788708
337040.0000000    0.1755849
337080.0000000    0.1740606
337120.0000000    0.1672926
337160.0000000    0.1840017
337200.0000000    0.1905815
337240.0000000    0.1715183
337280.0000000    0.1764826
337320.0000000    0.1735727
337360.0000000    0.1634329
337400.0000000    0.1687895
337440.0000000    0.1839334
337480.0000000    0.1593209
337520.0000000    0.1668540
337560.0000000    0.1769694
337600.0000000    0.1659917
337640.0000000    0.1819919
337680.0000000    0.1822538
337720.0000000    0.1612176
337760.0000000    0.1765314
337800.0000000    0.1739168
337840.0000000    0.1837729
337880.0000000    0.1755353
337920.0000000    0.1634404
337960.0000000    0.1834631
338000.0000000    0.1624968
338040.0000000    0.1808899
338080.0000000    0.1809817
338120.0000000    0.1999457
338160.0000000    0.1982728
338200.0000000    0.1822023
338240.0000000    0.1869213
338280.0000000    0.1658445
338320.0000000    0.1863750
338360.0000000    0.1844554
338400.0000000    0.1832030
338440.0000000    0.1787402
338480.0000000    0.1939058
338520.0000000    0.2025766
338560.0000000    0.1821083
338600.0000000    0.1653056
338640.0000000    0.1718653
338680.0000000    0.1835862
338720.0000000    0.1937106
338760.0000000    0.1863456
338800.0000000    0.1816987
338840.0000000    0.1767558
338880.0000000    0.1620806
338920.0000000    0.1644853
338960.0000000    0.1696536
339000.0000000    0.1684514
339040.0000000    0.1569363
339080.0000000    0.1633493
339120.0000000    0.1528933
339160.0000000    0.1612579
339200.0000000    0.1657101
339240.0000000    0.1675894
339280.0000000    0.1821791
339320.0000000    0.1689286
339360.0000000    0.1728150
339400.0000000    0.1673561
339440.0000000    0.1788514
339480.0000000    0.1689463
339520.0000000    0.1733251
339560.0000000    0.1920146
339600.0000000    0.1835575
339640.0000000    0.1922742
339680.0000000    0.1805874
339720.0000000    0.1845625
339760.0000000    0.1811041
339800.0000000    0.1721520
339840.0000000    0.1827913
339880.0000000    0.1838133
339920.0000000    0.1715000
339960.0000000    0.1745951
340000.0000000    0.1824127
340040.0000000    0.1750515
340080.0000000    0.1777130
340120.0000000    0.1956853
340160.0000000    0.2075097
340200.0000000    0.1884847
340240.0000000    0.1730769
340280.0000000    0.1749182
340320.0000000    0.1754467
340360.0000000    0.1753636
340400.0000000    0.1816318
340440.0000000    0.1853130
340480.0000000    0.1704934
340520.0000000    0.1686832
340560.0000000    0.1777402
340600.0000000    0.1832130
340640.0000000    0.1686803
340680.0000000    0.1846938
340720.0000000    0.1742315
340760.0000000    0.1728740
340800.0000000    0.1844978
340840.0000000    0.1837673
340880.0000000    0.1678459
340920.0000000    0.1639529
340960.0000000    0.1772336
341000.0000000    0.1608810
341040.0000000    0.1631225
341080.0000000    0.1637454
341120.0000000    0.1763505
341160.0000000    0.1674901
341200.0000000    0.1833965
341240.0000000    0.1654824
341280.0000000    0.1713117
341320.0000000    0.1936161
341360.0000000    0.1758541
341400.0000000    0.1723679
341440.0000000    0.1662245
341480.0000000    0.1643051
341520.0000000    0.1776235
341560.0000000    0.1575095
341600.0000000    0.1763812
341640.0000000    0.1851969
341680.0000000    0.1690724
341720.0000000    0.1599308
341760.0000000    0.1685496
341800.0000000    0.1641528
341840.0000000    0.1774428
341880.0000000    0.1863781
341920.0000000    0.1829556
341960.0000000    0.1863062
342000.0000000    0.1755212
342040.0000000    0.1771806
342080.0000000    0.1970520
342120.0000000    0.1718219
342160.0000000    0.1542576
342200.0000000    0.1766173
342240.0000000    0.1690556
342280.0000000    0.1518607
342320.0000000    0.1718292
342360.0000000    0.1596455
342400.0000000    0.1535231
342440.0000000    0.1696804
342480.0000000    0.1562002
342520.0000000    0.1627729
342560.0000000    0.1744428
342600.0000000    0.1675402
342640.0000000    0.1682858
342680.0000000    0.1746984
342720.0000000    0.1631765
342760.0000000    0.1766205
342800.0000000    0.1683977
342840.0000000    0.1577078
342880.0000000    0.1650877
342920.0000000    0.1784115
342960.0000000    0.1833262
343000.0000000    0.1877889
343040.0000000    0.1702089
343080.0000000    0.1637943
343120.0000000    0.1778889
343160.0000000    0.1614801
343200.0000000    0.1658409
343240.0000000    0.1650404
343280.0000000    0.1508368
343320.0000000    0.1860378
343360.0000000    0.1893593
343400.0000000    0.1797003
343440.0000000    0.1697059
343480.0000000    0.1737851
343520.0000000    0.1765237
343560.0000000    0.1972609
343600.0000000    0.1975073
343640.0000000    0.1632998
343680.0000000    0.1669989
343720.0000000    0.1551133
343760.0000000    0.1641888
343800.0000000    0.1681174
343840.0000000    0.1636715
343880.0000000    0.1642020
343920.0000000    0.1658526
343960.0000000    0.1715794
344000.0000000    0.1487970
344040.0000000    0.1548412
344080.0000000    0.1757468
344120.0000000    0.1793620
344160.0000000    0.1735391
344200.0000000    0.1638865
344240.0000000    0.1664794
344280.0000000    0.1701978
344320.0000000    0.1787590
344360.0000000    0.1721192
344400.0000000    0.1691728
344440.0000000    0.1740775
344480.0000000    0.1796171
344520.0000000    0.1810820
344560.0000000    0.1596198
344600.0000000    0.1909038
344640.0000000    0.1960991
344680.0000000    0.1793429
344720.0000000    0.1638171
344760.0000000    0.1667138
344800.0000000    0.1640222
344840.0000000    0.1487000
344880.0000000    0.1669506
344920.0000000    0.1702461
344960.0000000    0.1690566
345000.0000000    0.1658351
345040.0000000    0.1711780
345080.0000000    0.1691324
345120.0000000    0.1810128
345160.0000000    0.1677547
345200.0000000    0.1682840
345240.0000000    0.1714084
345280.0000000    0.1557954
345320.0000000    0.1644216
345360.0000000    0.1624190
345400.0000000    0.1716174
345440.0000000    0.1612342
345480.0000000    0.1694048
345520.0000000    0.1792137
345560.0000000    0.1610759
345600.0000000    0.1641652
345640.0000000    0.1627071
345680.0000000    0.1756259
345720.0000000    0.1864378
345760.0000000    0.1794323
345800.0000000    0.1885187
345840.0000000    0.1951724
345880.0000000    0.1596868
345920.0000000    0.1710673
345960.0000000    0.1486039
346000.0000000    0.1656808
346040.0000000    0.1684645
346080.0000000    0.1629297
346120.0000000    0.1716551
346160.0000000    0.1670310
346200.0000000    0.1621361
346240.0000000    0.1528531
346280.0000000    0.1532430
346320.0000000    0.1656616
346360.0000000    0.1655163
346400.0000000    0.1685622
346440.0000000    0.1606279
346480.0000000    0.1623522
346520.0000000    0.1750616
346560.0000000    0.1629086
346600.0000000    0.1475043
346640.0000000    0.1535237
346680.0000000    0.1584881
346720.0000000    0.1445569
346760.0000000    0.1522829
346800.0000000    0.1462183
346840.0000000    0.1651580
346880.0000000    0.1557995
346920.0000000    0.1657024
346960.0000000    0.1699522
347000.0000000    0.1595083
347040.0000000    0.1684524
347080.0000000    0.1604391
347120.0000000    0.1704056
347160.0000000    0.1542161
347200.0000000    0.1655898
347240.0000000    0.1662520
347280.0000000    0.1684836
347320.0000000    0.1456061
347360.0000000    0.1678510
347400.0000000    0.1470471
347440.0000000    0.1658094
347480.0000000    0.1817375
347520.0000000    0.1538592
347560.0000000    0.1649646
347600.0000000    0.1583132
347640.0000000    0.1557936
347680.0000000    0.1513613
347720.0000000    0.1452673
347760.0000000    0.1611692
347800.0000000    0.1540822
347840.0000000    0.1626556
347880.0000000    0.1656943
347920.0000000    0.1724110
347960.0000000    0.1665254
348000.0000000    0.1730947
348040.0000000    0.1721710
348080.0000000    0.1746437
348120.0000000    0.1816792
348160.0000000    0.1771409
348200.0000000    0.1677101
348240.0000000    0.1698859
348280.0000000    0.1725191
348320.0000000    0.1518811
348360.0000000    0.1559347
348400.0000000    0.1658508
348440.0000000    0.1718211
348480.0000000    0.1694450
348520.0000000    0.1703060
348560.0000000    0.1669965
348600.0000000    0.1619685
348640.0000000    0.1826384
348680.0000000    0.1645892
348720.0000000    0.1582751
348760.0000000    0.1669681
348800.0000000    0.1644319
348840.0000000    0.1477309
348880.0000000    0.1590814
348920.0000000    0.1753506
348960.0000000    0.1466678
349000.0000000    0.1594187
349040.0000000    0.1589560
349080.0000000    0.1588764
349120.0000000    0.1707681
349160.0000000    0.1625517
349200.0000000    0.1585973
349240.0000000    0.1633793
349280.0000000    0.1498557
349320.0000000    0.1628439
349360.0000000    0.1638888
349400.0000000    0.1621571
349440.0000000    0.1512532
349480.0000000    0.1542468
349520.0000000    0.1625517
349560.0000000    0.1640895
349600.0000000    0.1515676
349640.0000000    0.1391035
349680.0000000    0.1502388
349720.0000000    0.1544969
349760.0000000    0.1584059
349800.0000000    0.1622736
349840.0000000    0.1719193
349880.0000000    0.1706317
349920.0000000    0.1608494
349960.0000000    0.1581073
350000.0000000    0.1587125
350040.0000000    0.1472371
350080.0000000    0.1439463
350120.0000000    0.1556962
350160.0000000    0.1567464
350200.0000000    0.1675898
350240.0000000    0.1815710
350280.0000000    0.1595158
350320.0000000    0.1639301
350360.0000000    0.1746637
350400.0000000    0.1597712
350440.0000000    0.1751699
350480.0000000    0.1698299
350520.0000000    0.1750933
350560.0000000    0.1771963
350600.0000000    0.1682380
350640.0000000    0.1710653
350680.0000000    0.1706397
350720.0000000    0.1706651
350760.0000000    0.1723184
350800.0000000    0.1649392
350840.0000000    0.1630873
350880.0000000    0.1629203
350920.0000000    0.1846708
350960.0000000    0.1546336
351000.0000000    0.1616052
351040.0000000    0.1705242
351080.0000000    0.1658070
351120.0000000    0.1836400
351160.0000000    0.1672063
351200.0000000    0.1559561
351240.0000000    0.1630222
351280.0000000    0.1731679
351320.0000000    0.1616645
351360.0000000    0.1681684
351400.0000000    0.1559778
351440.0000000    0.1639235
351480.0000000    0.1740380
351520.0000000    0.1630563
351560.0000000    0.1639598
351600.0000000    0.1597529
351640.0000000    0.1677222
351680.0000000    0.1601978
351720.0000000    0.1675785
351760.0000000    0.1637376
351800.0000000    0.1609395
351840.0000000    0.1629150
351880.0000000    0.1674618
351920.0000000    0.1738974
351960.0000000    0.1798640
352000.0000000    0.1697029
352040.0000000    0.1889952
352080.0000000    0.1856529
352120.0000000    0.1779584
352160.0000000    0.1732959
352200.0000000    0.1853760
352240.0000000    0.1820657
352280.0000000    0.1797481
352320.0000000    0.1720306
352360.0000000    0.1563524
352400.0000000    0.1631050
352440.0000000    0.1722555
352480.0000000    0.1552488
352520.0000000    0.1551928
352560.0000000    0.1646837
352600.0000000    0.1500193
352640.0000000    0.1474809
352680.0000000    0.1549331
352720.0000000    0.1579275
352760.0000000    0.1627745
352800.0000000    0.1673721
352840.0000000    0.1725347
352880.0000000    0.1710213
352920.0000000    0.1581464
352960.0000000    0.1755031
353000.0000000    0.1782304
353040.0000000    0.1876079
353080.0000000    0.1523048
353120.0000000    0.1691794
353160.0000000    0.1604685
353200.0000000    0.1634532
353240.0000000    0.1706048
353280.0000000    0.1638959
353320.0000000    0.1620124
353360.0000000    0.1532292
353400.0000000    0.1604774
353440.0000000    0.1690191
353480.0000000    0.1638153
353520.0000000    0.1719586
353560.0000000    0.1425525
353600.0000000    0.1611832
353640.0000000    0.1556316
353680.0000000    0.1738209
353720.0000000    0.1682457
353760.0000000    0.1631550
353800.0000000    0.1609720
353840.0000000    0.1548678
353880.0000000    0.1728256
353920.0000000    0.1625132
353960.0000000    0.1739676
354000.0000000    0.1661822
354040.0000000    0.1682991
354080.0000000    0.1758813
354120.0000000    0.1581506
354160.0000000    0.1616066
354200.0000000    0.1514267
354240.0000000    0.1667228
354280.0000000    0.1508416
354320.0000000    0.1606221
354360.0000000    0.1599520
354400.0000000    0.1551962
354440.0000000    0.1487907
354480.0000000    0.1599302
354520.0000000    0.1621548
354560.0000000    0.1576884
354600.0000000    0.1633854
354640.0000000    0.1545348
354680.0000000    0.1512396
354720.0000000    0.1644994
354760.0000000    0.1521399
354800.0000000    0.1427813
354840.0000000    0.1576559
354880.0000000    0.1496402
354920.0000000    0.1567907
354960.0000000    0.1584702
355000.0000000    0.1575485
355040.0000000    0.1734679
355080.0000000    0.1701437
355120.0000000    0.1758883
355160.0000000    0.1588889
355200.0000000    0.1700454
355240.0000000    0.1742122
355280.0000000    0.1698695
355320.0000000    0.1777713
355360.0000000    0.1848591
355400.0000000    0.1634539
355440.0000000    0.1712299
355480.0000000    0.1672583
355520.0000000    0.1693516
355560.0000000    0.1649567
355600.0000000    0.1775552
355640.0000000    0.1620672
355680.0000000    0.1646307
355720.0000000    0.1580031
355760.0000000    0.1586825
355800.0000000    0.1519450
355840.0000000    0.1558239
355880.0000000    0.1590013
355920.0000000    0.1563557
355960.0000000    0.1494302
356000.0000000    0.1729832
356040.0000000    0.1604633
356080.0000000    0.1719854
356120.0000000    0.1630763
356160.0000000    0.1613002
356200.0000000    0.1604117
356240.0000000    0.1532145
356280.0000000    0.1521779
356320.0000000    0.1572013
356360.0000000    0.1529822
356400.0000000    0.1463482
356440.0000000    0.1604640
356480.0000000    0.1644606
356520.0000000    0.1559836
356560.0000000    0.1644375
356600.0000000    0.1488109
356640.0000000    0.1546534
356680.0000000    0.1675518
356720.0000000    0.1679334
356760.0000000    0.1669952
356800.0000000    0.1605834
356840.0000000    0.1543483
356880.0000000    0.1475050
356920.0000000    0.1590286
356960.0000000    0.1568310
357000.0000000    0.1676073
357040.0000000    0.1645157
357080.0000000    0.1457113
357120.0000000    0.1499786
357160.0000000    0.1654683
357200.0000000    0.1696654
357240.0000000    0.1799664
357280.0000000    0.1823204
357320.0000000    0.1763245
357360.0000000    0.1623754
357400.0000000    0.1673820
357440.0000000    0.1578506
357480.0000000    0.1621502
357520.0000000    0.1652174
357560.0000000    0.1628801
357600.0000000    0.1641034
357640.0000000    0.1638184
357680.0000000    0.1649100
357720.0000000    0.1619827
357760.0000000    0.1807774
357800.0000000    0.1655637
357840.0000000    0.1819981
357880.0000000    0.1731637
357920.0000000    0.1705096
357960.0000000    0.1691352
358000.0000000    0.1574648
358040.0000000    0.1584173
358080.0000000    0.1595050
358120.0000000    0.1579417
358160.0000000    0.1697128
358200.0000000    0.1628378
358240.0000000    0.1663813
358280.0000000    0.1542473
358320.0000000    0.1646529
358360.0000000    0.1669129
358400.0000000    0.1552892
358440.0000000    0.1624535
358480.0000000    0.1806447
358520.0000000    0.1788816
358560.0000000    0.1728418
358600.0000000    0.1817769
358640.0000000    0.1699339
358680.0000000    0.1630238
358720.0000000    0.1784025
358760.0000000    0.1757567
358800.0000000    0.1639690
358840.0000000    0.1686572
358880.0000000    0.1641833
358920.0000000    0.1709219
358960.0000000    0.1672894
359000.0000000    0.1683022
359040.0000000    0.1645617
359080.0000000    0.1621058
359120.0000000    0.1667874
359160.0000000    0.1753729
359200.0000000    0.1524849
359240.0000000    0.1407699
359280.0000000    0.1527087
359320.0000000    0.1702533
359360.0000000    0.1685127
359400.0000000    0.1511057
359440.0000000    0.1608929
359480.0000000    0.1616128
359520.0000000    0.1606001
359560.0000000    0.1674647
359600.0000000    0.1744742
359640.0000000    0.1577634
359680.0000000    0.1483704
359720.0000000    0.1513927
359760.0000000    0.1694250
359800.0000000    0.1674682
359840.0000000    0.1673248
359880.0000000    0.1734512
359920.0000000    0.1629694
359960.0000000    0.1717260
360000.0000000    0.1626723
360040.0000000    0.1743167
360080.0000000    0.1721068
360120.0000000    0.1794852
360160.0000000    0.1679530
360200.0000000    0.1671444
360240.0000000    0.1774566
360280.0000000    0.1748557
360320.0000000    0.1725302
360360.0000000    0.1616966
360400.0000000    0.1672342
360440.0000000    0.1641965
360480.0000000    0.1454052
360520.0000000    0.1681336
360560.0000000    0.1568103
360600.0000000    0.1640717
360640.0000000    0.1567748
360680.0000000    0.1777041
360720.0000000    0.1715387
360760.0000000    0.1605549
360800.0000000    0.1837221
360840.0000000    0.1679023
360880.0000000    0.1655660
360920.0000000    0.1705322
360960.0000000    0.1677603
361000.0000000    0.1837896
361040.0000000    0.1676129
361080.0000000    0.1553991
361120.0000000    0.1645678
361160.0000000    0.1755898
361200.0000000    0.1879372
361240.0000000    0.1749856
361280.0000000    0.1774332
361320.0000000    0.1738245
361360.0000000    0.1772392
361400.0000000    0.1760017
361440.0000000    0.1688695
361480.0000000    0.1750178
361520.0000000    0.1616408
361560.0000000    0.1499067
361600.0000000    0.1492765
361640.0000000    0.1706315
361680.0000000    0.1565427
361720.0000000    0.1631407
361760.0000000    0.1683191
361800.0000000    0.1642294
361840.0000000    0.1839671
361880.0000000    0.1822554
361920.0000000    0.1683933
361960.0000000    0.1617802
362000.0000000    0.1583121
362040.0000000    0.1747226
362080.0000000    0.1695755
362120.0000000    0.1674572
362160.0000000    0.1656472
362200.0000000    0.1656629
362240.0000000    0.1459244
362280.0000000    0.1533043
362320.0000000    0.1594240
362360.0000000    0.1589314
362400.0000000    0.1613428
362440.0000000    0.1796774
362480.0000000    0.1740890
362520.0000000    0.1653396
362560.0000000    0.1555521
362600.0000000    0.1608387
362640.0000000    0.1613721
362680.0000000    0.1580328
362720.0000000    0.1743943
362760.0000000    0.1772002
362800.0000000    0.1601893
362840.0000000    0.1615092
362880.0000000    0.1828404
362920.0000000    0.1645082
362960.0000000    0.1579160
363000.0000000    0.1576761
363040.0000000    0.1626181
363080.0000000    0.1574792
363120.0000000    0.1701353
363160.0000000    0.1742251
363200.0000000    0.1662391
363240.0000000    0.1706375
363280.0000000    0.1547000
363320.0000000    0.1618781
363360.0000000    0.1698807
363400.0000000    0.1693413
363440.0000000    0.1657989
363480.0000000    0.1670643
363520.0000000    0.1665204
363560.0000000    0.1743787
363600.0000000    0.1811237
363640.0000000    0.1738516
363680.0000000    0.1863529
363720.0000000    0.1706182
363760.0000000    0.1792894
363800.0000000    0.1762609
363840.0000000    0.1533113
363880.0000000    0.1647532
363920.0000000    0.1509211
363960.0000000    0.1667526
364000.0000000    0.1734542
364040.0000000    0.1671463
364080.0000000    0.1956156
364120.0000000    0.1874806
364160.0000000    0.1809078
364200.0000000    0.1710984
364240.0000000    0.1879074
364280.0000000    0.1974828
364320.0000000    0.1897688
364360.0000000    0.1972947
364400.0000000    0.1912959
364440.0000000    0.1683561
364480.0000000    0.1761616
364520.0000000    0.1652337
364560.0000000    0.1746661
364600.0000000    0.1774842
364640.0000000    0.1788526
364680.0000000    0.1810022
364720.0000000    0.1798336
364760.0000000    0.1747901
364800.0000000    0.1769252
364840.0000000    0.1909976
364880.0000000    0.1676079
364920.0000000    0.1705805
364960.0000000    0.1643702
365000.0000000    0.1497524
365040.0000000    0.1672833
365080.0000000    0.1613415
365120.0000000    0.1569483
365160.0000000    0.1470433
365200.0000000    0.1699210
365240.0000000    0.1618294
365280.0000000    0.1651125
365320.0000000    0.1698979
365360.0000000    0.1610207
365400.0000000    0.1663802
365440.0000000    0.1711999
365480.0000000    0.1704328
365520.0000000    0.1543082
365560.0000000    0.1561888
365600.0000000    0.1749639
365640.0000000    0.1633891
365680.0000000    0.1539534
365720.0000000    0.1588421
365760.0000000    0.1562476
365800.0000000    0.1534851
365840.0000000    0.1548598
365880.0000000    0.1538288
365920.0000000    0.1635585
365960.0000000    0.1633015
366000.0000000    0.1628863
366040.0000000    0.1569333
366080.0000000    0.1606190
366120.0000000    0.1550681
366160.0000000    0.1607333
366200.0000000    0.1460836
366240.0000000    0.1653765
366280.0000000    0.1641357
366320.0000000    0.1510413
366360.0000000    0.1541376
366400.0000000    0.1592660
366440.0000000    0.1588863
366480.0000000    0.1660891
366520.0000000    0.1621022
366560.0000000    0.1632252
366600.0000000    0.1595064
366640.0000000    0.1563091
366680.0000000    0.1730712
366720.0000000    0.1567414
366760.0000000    0.1548271
366800.0000000    0.1583938
366840.0000000    0.1579924
366880.0000000    0.1512032
366920.0000000    0.1531209
366960.0000000    0.1473870
367000.0000000    0.1542570
367040.0000000    0.1587325
367080.0000000    0.1490305
367120.0000000    0.1690654
367160.0000000    0.1791227
367200.0000000    0.1637800
367240.0000000    0.1666221
367280.0000000    0.1524496
367320.0000000    0.1626963
367360.0000000    0.1618260
367400.0000000    0.1673175
367440.0000000    0.1625874
367480.0000000    0.1604893
367520.0000000    0.1667074
367560.0000000    0.1609439
367600.0000000    0.1498575
367640.0000000    0.1646484
367680.0000000    0.1791354
367720.0000000    0.1759381
367760.0000000    0.1603259
367800.0000000    0.1611318
367840.0000000    0.1594502
367880.0000000    0.1629106
367920.0000000    0.1508795
367960.0000000    0.1584991
368000.0000000    0.1474024
368040.0000000    0.1624651
368080.0000000    0.1692485
368120.0000000    0.1528476
368160.0000000    0.1730118
368200.0000000    0.1725430
368240.0000000    0.1651188
368280.0000000    0.1551885
368320.0000000    0.1695073
368360.0000000    0.1543199
368400.0000000    0.1654330
368440.0000000    0.1678600
368480.0000000    0.1655074
368520.0000000    0.1600377
368560.0000000    0.1565538
368600.0000000    0.1554659
368640.0000000    0.1547632
368680.0000000    0.1713699
368720.0000000    0.1640518
368760.0000000    0.1747338
368800.0000000    0.1679708
368840.0000000    0.1614878
368880.0000000    0.1613936
368920.0000000    0.1556648
368960.0000000    0.1618250
369000.0000000    0.1583101
369040.0000000    0.1598147
369080.0000000    0.1611410
369120.0000000    0.1647243
369160.0000000    0.1647888
369200.0000000    0.1737378
369240.0000000    0.1888459
369280.0000000    0.1774371
369320.0000000    0.1813982
369360.0000000    0.1814179
369400.0000000    0.1689237
369440.0000000    0.1605529
369480.0000000    0.1581144
369520.0000000    0.1515675
369560.0000000    0.1718753
369600.0000000    0.1629544
369640.0000000    0.1723481
369680.0000000    0.1694050
369720.0000000    0.1598648
369760.0000000    0.1635543
369800.0000000    0.1639968
369840.0000000    0.1565524
369880.0000000    0.1610804
369920.0000000    0.1669018
369960.0000000    0.1618526
370000.0000000    0.1678528
370040.0000000    0.1663805
370080.0000000    0.1800793
370120.0000000    0.1653351
370160.0000000    0.1644391
370200.0000000    0.1692562
370240.0000000    0.1647785
370280.0000000    0.1546027
370320.0000000    0.1560025
370360.0000000    0.1626831
370400.0000000    0.1599793
370440.0000000    0.1678519
370480.0000000    0.1580993
370520.0000000    0.1592060
370560.0000000    0.1702665
370600.0000000    0.1649173
370640.0000000    0.1585234
370680.0000000    0.1558420
370720.0000000    0.1625703
370760.0000000    0.1542650
370800.0000000    0.1728404
370840.0000000    0.1679283
370880.0000000    0.1679146
370920.0000000    0.1652797
370960.0000000    0.1638517
371000.0000000    0.1632212
371040.0000000    0.1633141
371080.0000000    0.1683504
371120.0000000    0.1582722
371160.0000000    0.1530684
371200.0000000    0.1581493
371240.0000000    0.1703302
371280.0000000    0.1580762
371320.0000000    0.1681516
371360.0000000    0.1685566
371400.0000000    0.1611462
371440.0000000    0.1561246
371480.0000000    0.1646313
371520.0000000    0.1595112
371560.0000000    0.1628071
371600.0000000    0.1603562
371640.0000000    0.1589677
371680.0000000    0.1487331
371720.0000000    0.1733144
371760.0000000    0.1518194
371800.0000000    0.1507002
371840.0000000    0.1488289
371880.0000000    0.1711318
371920.0000000    0.1658363
371960.0000000    0.1511045
372000.0000000    0.1550015
372040.0000000    0.1579093
372080.0000000    0.1607584
372120.0000000    0.1617151
372160.0000000    0.1787039
372200.0000000    0.1599531
372240.0000000    0.1554666
372280.0000000    0.1587984
372320.0000000    0.1558290
372360.0000000    0.1643316
372400.0000000    0.1418751
372440.0000000    0.1616144
372480.0000000    0.1658545
372520.0000000    0.1514442
372560.0000000    0.1501957
372600.0000000    0.1367245
372640.0000000    0.1514888
372680.0000000    0.1579177
372720.0000000    0.1522985
372760.0000000    0.1474227
372800.0000000    0.1519233
372840.0000000    0.1442797
372880.0000000    0.1603886
372920.0000000    0.1580965
372960.0000000    0.1603661
373000.0000000    0.1612187
373040.0000000    0.1622696
373080.0000000    0.1843532
373120.0000000    0.1538316
373160.0000000    0.1681522
373200.0000000    0.1686544
373240.0000000    0.1757874
373280.0000000    0.1719811
373320.0000000    0.1778077
373360.0000000    0.1559994
373400.0000000    0.1600940
373440.0000000    0.1630046
373480.0000000    0.1648735
373520.0000000    0.1619293
373560.0000000    0.1592786
373600.0000000    0.1524417
373640.0000000    0.1555827
373680.0000000    0.1580889
373720.0000000    0.1575195
373760.0000000    0.1512586
373800.0000000    0.1627040
373840.0000000    0.1664985
373880.0000000    0.1812801
373920.0000000    0.1746527
373960.0000000    0.1673763
374000.0000000    0.1729400
374040.0000000    0.1654003
374080.0000000    0.1477261
374120.0000000    0.1645452
374160.0000000    0.1668543
374200.0000000    0.1682424
374240.0000000    0.1657314
374280.0000000    0.1713468
374320.0000000    0.1822850
374360.0000000    0.1638872
374400.0000000    0.1738727
374440.0000000    0.1736967
374480.0000000    0.1700275
374520.0000000    0.1882101
374560.0000000    0.1682383
374600.0000000    0.1676586
374640.0000000    0.1624291
374680.0000000    0.1776552
374720.0000000    0.1553421
374760.0000000    0.1643350
374800.0000000    0.1625085
374840.0000000    0.1664952
374880.0000000    0.1498510
374920.0000000    0.1474147
374960.0000000    0.1471839
375000.0000000    0.1680579
375040.0000000    0.1676485
375080.0000000    0.1719799
375120.0000000    0.1854276
375160.0000000    0.1657665
375200.0000000    0.1891726
375240.0000000    0.1673875
375280.0000000    0.1607478
375320.0000000    0.1591816
375360.0000000    0.1584490
375400.0000000    0.1529083
375440.0000000    0.1592197
375480.0000000    0.1515835
375520.0000000    0.1494995
375560.0000000    0.1533961
375600.0000000    0.1506880
375640.0000000    0.1592988
375680.0000000    0.1653608
375720.0000000    0.1826072
375760.0000000    0.1647222
375800.0000000    0.1643266
375840.0000000    0.1515842
375880.0000000    0.1506901
375920.0000000    0.1596115
375960.0000000    0.1623647
376000.0000000    0.1627687
376040.0000000    0.1654975
376080.0000000    0.1494359
376120.0000000    0.1479500
376160.0000000    0.1519298
376200.0000000    0.1579634
376240.0000000    0.1368179
376280.0000000    0.1444981
376320.0000000    0.1392957
376360.0000000    0.1513548
376400.0000000    0.1403589
376440.0000000    0.1554219
376480.0000000    0.1579299
376520.0000000    0.1493310
376560.0000000    0.1493749
376600.0000000    0.1535018
376640.0000000    0.1640968
376680.0000000    0.1481711
376720.0000000    0.1522247
376760.0000000    0.1715000
376800.0000000    0.1599549
376840.0000000    0.1717507
376880.0000000    0.1613682
376920.0000000    0.1581361
376960.0000000    0.1651708
377000.0000000    0.1695271
377040.0000000    0.1616450
377080.0000000    0.1560696
377120.0000000    0.1491919
377160.0000000    0.1538145
377200.0000000    0.1584627
377240.0000000    0.1556316
377280.0000000    0.1624703
377320.0000000    0.1463034
377360.0000000    0.1572280
377400.0000000    0.1512340
377440.0000000    0.1518607
377480.0000000    0.1476696
377520.0000000    0.1511153
377560.0000000    0.1485091
377600.0000000    0.1418756
377640.0000000    0.1385228
377680.0000000    0.1540467
377720.0000000    0.1611659
377760.0000000    0.1565501
377800.0000000    0.1665498
377840.0000000    0.1650194
377880.0000000    0.1563377
377920.0000000    0.1457218
377960.0000000    0.1526274
378000.0000000    0.1455582
378040.0000000    0.1707264
378080.0000000    0.1498020
378120.0000000    0.1687474
378160.0000000    0.1671478
378200.0000000    0.1687044
378240.0000000    0.1697745
378280.0000000    0.1589169
378320.0000000    0.1682050
378360.0000000    0.1613883
378400.0000000    0.1663272
378440.0000000    0.1701152
378480.0000000    0.1514482
378520.0000000    0.1614498
378560.0000000    0.1653421
378600.0000000    0.1595166
378640.0000000    0.1676901
378680.0000000    0.1718097
378720.0000000    0.1631683
378760.0000000    0.1632790
378800.0000000    0.1557780
378840.0000000    0.1468259
378880.0000000    0.1527851
378920.0000000    0.1423078
378960.0000000    0.1413813
379000.0000000    0.1383596
379040.0000000    0.1530111
379080.0000000    0.1487364
379120.0000000    0.1448231
379160.0000000    0.1613108
379200.0000000    0.1485053
379240.0000000    0.1591742
379280.0000000    0.1646281
379320.0000000    0.1593252
379360.0000000    0.1367049
379400.0000000    0.1472969
379440.0000000    0.1591752
379480.0000000    0.1414061
379520.0000000    0.1460131
379560.0000000    0.1404988
379600.0000000    0.1346272
379640.0000000    0.1354966
379680.0000000    0.1481748
379720.0000000    0.1619172
379760.0000000    0.1504293
379800.0000000    0.1637910
379840.0000000    0.1557035
379880.0000000    0.1577737
379920.0000000    0.1724089
379960.0000000    0.1617705
380000.0000000    0.1624320
380040.0000000    0.1839351
380080.0000000    0.1660042
380120.0000000    0.1821772
380160.0000000    0.1584245
380200.0000000    0.1651260
380240.0000000    0.1419201
380280.0000000    0.1445727
380320.0000000    0.1430816
380360.0000000    0.1345145
380400.0000000    0.1416502
380440.0000000    0.1457243
380480.0000000    0.1521503
380520.0000000    0.1432620
380560.0000000    0.1513513
380600.0000000    0.1316264
380640.0000000    0.1323286
380680.0000000    0.1399798
380720.0000000    0.1451991
380760.0000000    0.1540345
380800.0000000    0.1523392
380840.0000000    0.1565862
380880.0000000    0.1705192
380920.0000000    0.1586579
380960.0000000    0.1644872
381000.0000000    0.1428721
381040.0000000    0.1494419
381080.0000000    0.1313639
381120.0000000    0.1617204
381160.0000000    0.1525329
381200.0000000    0.1830475
381240.0000000    0.1690644
381280.0000000    0.1620782
381320.0000000    0.1401413
381360.0000000    0.1453813
381400.0000000    0.1496257
381440.0000000    0.1570326
381480.0000000    0.1590095
381520.0000000    0.1656374
381560.0000000    0.1647544
381600.0000000    0.1633391
381640.0000000    0.1686205
381680.0000000    0.1748538
381720.0000000    0.1792175
381760.0000000    0.1683716
381800.0000000    0.1616293
381840.0000000    0.1664137
381880.0000000    0.1501294
381920.0000000    0.1596951
381960.0000000    0.1547957
382000.0000000    0.1587399
382040.0000000    0.1617419
382080.0000000    0.1447061
382120.0000000    0.1460044
382160.0000000    0.1518131
382200.0000000    0.1610373
382240.0000000    0.1792272
382280.0000000    0.1873311
382320.0000000    0.1854636
382360.0000000    0.1717007
382400.0000000    0.1768358
382440.0000000    0.1987060
382480.0000000    0.1669245
382520.0000000    0.1835518
382560.0000000    0.1793613
382600.0000000    0.1729941
382640.0000000    0.1700885
382680.0000000    0.1918119
382720.0000000    0.1765547
382760.0000000    0.1907427
382800.0000000    0.1669533
382840.0000000    0.1788509
382880.0000000    0.1891637
382920.0000000    0.1773204
382960.0000000    0.1628409
383000.0000000    0.1748401
383040.0000000    0.1898417
383080.0000000    0.1734540
383120.0000000    0.1597090
383160.0000000    0.1640117
383200.0000000    0.1832926
383240.0000000    0.1842627
383280.0000000    0.1560127
383320.0000000    0.1693972
383360.0000000    0.1811303
383400.0000000    0.1834373
383440.0000000    0.1668828
383480.0000000    0.1640995
383520.0000000    0.1813634
383560.0000000    0.1710960
383600.0000000    0.1737522
383640.0000000    0.1747554
383680.0000000    0.1769410
383720.0000000    0.1663395
383760.0000000    0.1917628
383800.0000000    0.1833594
383840.0000000    0.1944124
383880.0000000    0.1928649
383920.0000000    0.1844089
383960.0000000    0.1676321
384000.0000000    0.1811892
384040.0000000    0.1593202
384080.0000000    0.1694794
384120.0000000    0.1775506
384160.0000000    0.2038630
384200.0000000    0.2000789
384240.0000000    0.1604888
384280.0000000    0.1543077
384320.0000000    0.1747971
384360.0000000    0.1634980
384400.0000000    0.1700635
384440.0000000    0.1602935
384480.0000000    0.1559079
384520.0000000    0.1584152
384560.0000000    0.1712198
384600.0000000    0.1781842
384640.0000000    0.1691009
384680.0000000    0.1593191
384720.0000000    0.1671709
384760.0000000    0.1652773
384800.0000000    0.1688945
384840.0000000    0.1831728
384880.0000000    0.1552792
384920.0000000    0.1662400
384960.0000000    0.1817467
385000.0000000    0.1735166
385040.0000000    0.1857971
385080.0000000    0.1760221
385120.0000000    0.1803556
385160.0000000    0.1671626
385200.0000000    0.1640657
385240.0000000    0.1671006
385280.0000000    0.1697834
385320.0000000    0.1799300
385360.0000000    0.1583883
385400.0000000    0.1680440
385440.0000000    0.1755008
385480.0000000    0.1809738
385520.0000000    0.1811776
385560.0000000    0.1782706
385600.0000000    0.1827599
385640.0000000    0.1854052
385680.0000000    0.1737989
385720.0000000    0.1871806
385760.0000000    0.1782343
385800.0000000    0.1767990
385840.0000000    0.1919333
385880.0000000    0.1767386
385920.0000000    0.1962854
385960.0000000    0.1705803
386000.0000000    0.1933123
386040.0000000    0.1894031
386080.0000000    0.1810260
386120.0000000    0.1858153
386160.0000000    0.1860208
386200.0000000    0.1855494
386240.0000000    0.1783177
386280.0000000    0.1713369
386320.0000000    0.1760274
386360.0000000    0.1759183
386400.0000000    0.1806872
386440.0000000    0.1728633
386480.0000000    0.1769453
386520.0000000    0.1781978
386560.0000000    0.1943471
386600.0000000    0.1671416
386640.0000000    0.1689505
386680.0000000    0.1748141
386720.0000000    0.1718543
386760.0000000    0.1789564
386800.0000000    0.1677543
386840.0000000    0.1775546
386880.0000000    0.1622644
386920.0000000    0.1876256
386960.0000000    0.1635579
387000.0000000    0.1794772
387040.0000000    0.1818887
387080.0000000    0.1780795
387120.0000000    0.1950938
387160.0000000    0.1780394
387200.0000000    0.1724387
387240.0000000    0.1764262
387280.0000000    0.1735801
387320.0000000    0.1877138
387360.0000000    0.1702018
387400.0000000    0.1833459
387440.0000000    0.1805390
387480.0000000    0.1676747
387520.0000000    0.1649619
387560.0000000    0.1764738
387600.0000000    0.1713282
387640.0000000    0.1623720
387680.0000000    0.1789770
387720.0000000    0.1799020
387760.0000000    0.1836836
387800.0000000    0.1780044
387840.0000000    0.1953191
387880.0000000    0.1840908
387920.0000000    0.1812667
387960.0000000    0.1945472
388000.0000000    0.1931750
388040.0000000    0.1996371
388080.0000000    0.1935656
388120.0000000    0.1815041
388160.0000000    0.1773586
388200.0000000    0.1980037
388240.0000000    0.1843329
388280.0000000    0.1827023
388320.0000000    0.1728787
388360.0000000    0.1881639
388400.0000000    0.1664181
388440.0000000    0.1791133
388480.0000000    0.1791542
388520.0000000    0.1988644
388560.0000000    0.1749984
388600.0000000    0.1627720
388640.0000000    0.1754016
388680.0000000    0.1772573
388720.0000000    0.1765521
388760.0000000    0.1762124
388800.0000000    0.1762618
388840.0000000    0.1932988
388880.0000000    0.1726788
388920.0000000    0.1729156
388960.0000000    0.1814481
389000.0000000    0.1963654
389040.0000000    0.1854491
389080.0000000    0.1901938
389120.0000000    0.1831759
389160.0000000    0.1777471
389200.0000000    0.1758798
389240.0000000    0.1713609
389280.0000000    0.1779289
389320.0000000    0.1857521
389360.0000000    0.1885225
389400.0000000    0.1909865
389440.0000000    0.1919218
389480.0000000    0.1771159
389520.0000000    0.1733449
389560.0000000    0.1749355
389600.0000000    0.1789139
389640.0000000    0.1710508
389680.0000000    0.1726506
389720.0000000    0.1709882
389760.0000000    0.1738366
389800.0000000    0.1915185
389840.0000000    0.1862185
389880.0000000    0.1866148
389920.0000000    0.1725526
389960.0000000    0.1856922
390000.0000000    0.1743445
390040.0000000    0.1916112
390080.0000000    0.1886034
390120.0000000    0.1812750
390160.0000000    0.1836694
390200.0000000    0.1870980
390240.0000000    0.1910596
390280.0000000    0.1867838
390320.0000000    0.1871094
390360.0000000    0.1698145
390400.0000000    0.1873320
390440.0000000    0.1753279
390480.0000000    0.1819608
390520.0000000    0.1690061
390560.0000000    0.1678607
390600.0000000    0.1691413
390640.0000000    0.1827866
390680.0000000    0.1733441
390720.0000000    0.1611076
390760.0000000    0.1668382
390800.0000000    0.1793305
390840.0000000    0.1694745
390880.0000000    0.1732402
390920.0000000    0.1854644
390960.0000000    0.1903626
391000.0000000    0.1825881
391040.0000000    0.1783959
391080.0000000    0.1957728
391120.0000000    0.1837906
391160.0000000    0.1705407
391200.0000000    0.1808904
391240.0000000    0.1756984
391280.0000000    0.1825450
391320.0000000    0.1924664
391360.0000000    0.1784158
391400.0000000    0.1560858
391440.0000000    0.1847174
391480.0000000    0.1822435
391520.0000000    0.1750589
391560.0000000    0.1877377
391600.0000000    0.1757516
391640.0000000    0.1908771
391680.0000000    0.1924488
391720.0000000    0.1807223
391760.0000000    0.1840705
391800.0000000    0.1787742
391840.0000000    0.1823979
391880.0000000    0.1757892
391920.0000000    0.1814755
391960.0000000    0.1810350
392000.0000000    0.1703462
392040.0000000    0.1882365
392080.0000000    0.1795900
392120.0000000    0.1923536
392160.0000000    0.1863991
392200.0000000    0.1797417
392240.0000000    0.1915434
392280.0000000    0.1952747
392320.0000000    0.1721313
392360.0000000    0.1696654
392400.0000000    0.1873071
392440.0000000    0.1977982
392480.0000000    0.1805906
392520.0000000    0.1766364
392560.0000000    0.1663274
392600.0000000    0.1845997
392640.0000000    0.1803182
392680.0000000    0.1921381
392720.0000000    0.1928945
392760.0000000    0.1815551
392800.0000000    0.1866801
392840.0000000    0.1846719
392880.0000000    0.1671572
392920.0000000    0.1787870
392960.0000000    0.1795940
393000.0000000    0.1793842
393040.0000000    0.1805728
393080.0000000    0.1883951
393120.0000000    0.1846124
393160.0000000    0.1805762
393200.0000000    0.1865802
393240.0000000    0.2050820
393280.0000000    0.1794899
393320.0000000    0.1797059
393360.0000000    0.1809499
393400.0000000    0.1956163
393440.0000000    0.1928880
393480.0000000    0.1957980
393520.0000000    0.1866330
393560.0000000    0.1927740
393600.0000000    0.1846561
393640.0000000    0.1943035
393680.0000000    0.1905260
393720.0000000    0.1943946
393760.0000000    0.1872927
393800.0000000    0.1608543
393840.0000000    0.1768832
393880.0000000    0.1745032
393920.0000000    0.1794564
393960.0000000    0.1831571
394000.0000000    0.1904757
394040.0000000    0.1883981
394080.0000000    0.1727984
394120.0000000    0.1710570
394160.0000000    0.1636162
394200.0000000    0.1556798
394240.0000000    0.1700899
394280.0000000    0.1853130
394320.0000000    0.1789080
394360.0000000    0.1744781
394400.0000000    0.1729320
394440.0000000    0.1722984
394480.0000000    0.1892049
394520.0000000    0.1796543
394560.0000000    0.1745151
394600.0000000    0.1791797
394640.0000000    0.1892617
394680.0000000    0.1843834
394720.0000000    0.1790507
394760.0000000    0.1799961
394800.0000000    0.1685174
394840.0000000    0.1552698
394880.0000000    0.1840485
394920.0000000    0.1874843
394960.0000000    0.1845893
395000.0000000    0.1736957
395040.0000000    0.1914228
395080.0000000    0.1799571
395120.0000000    0.1718770
395160.0000000    0.1677194
395200.0000000    0.1781697
395240.0000000    0.1626927
395280.0000000    0.1602135
395320.0000000    0.1580668
395360.0000000    0.1611814
395400.0000000    0.1630101
395440.0000000    0.1615996
395480.0000000    0.1614063
395520.0000000    0.1628070
395560.0000000    0.1558607
395600.0000000    0.1543159
395640.0000000    0.1606141
395680.0000000    0.1804419
395720.0000000    0.1742508
395760.0000000    0.1679344
395800.0000000    0.1742058
395840.0000000    0.1540285
395880.0000000    0.1674625
395920.0000000    0.1650663
395960.0000000    0.1635241
396000.0000000    0.1576763
396040.0000000    0.1481829
396080.0000000    0.1812629
396120.0000000    0.1791837
396160.0000000    0.1804662
396200.0000000    0.1780116
396240.0000000    0.1770808
396280.0000000    0.1769256
396320.0000000    0.1523585
396360.0000000    0.1971062
396400.0000000    0.1860916
396440.0000000    0.1829179
396480.0000000    0.1743261
396520.0000000    0.1781525
396560.0000000    0.1718354
396600.0000000    0.1806592
396640.0000000    0.1734603
396680.0000000    0.1783732
396720.0000000    0.1783961
396760.0000000    0.1770299
396800.0000000    0.1700660
396840.0000000    0.1788505
396880.0000000    0.1851829
396920.0000000    0.1739201
396960.0000000    0.1871540
397000.0000000    0.1763147
397040.0000000    0.1726103
397080.0000000    0.1692923
397120.0000000    0.1815523
397160.0000000    0.1772978
397200.0000000    0.1721866
397240.0000000    0.1733653
397280.0000000    0.1700971
397320.0000000    0.1790649
397360.0000000    0.1808470
397400.0000000    0.1736941
397440.0000000    0.1759095
397480.0000000    0.1755983
397520.0000000    0.1644134
397560.0000000    0.1758590
397600.0000000    0.1794615
397640.0000000    0.1607601
397680.0000000    0.1535918
397720.0000000    0.1708102
397760.0000000    0.1596443
397800.0000000    0.1444558
397840.0000000    0.1550478
397880.0000000    0.1722763
397920.0000000    0.1645951
397960.0000000    0.1473619
398000.0000000    0.1584496
398040.0000000    0.1561764
398080.0000000    0.1602089
398120.0000000    0.1582850
398160.0000000    0.1549577
398200.0000000    0.1562584
398240.0000000    0.1655512
398280.0000000    0.1653279
398320.0000000    0.1624950
398360.0000000    0.1703249
398400.0000000    0.1742733
398440.0000000    0.1628504
398480.0000000    0.1659214
398520.0000000    0.1641576
398560.0000000    0.1658113
398600.0000000    0.1813153
398640.0000000    0.1558561
398680.0000000    0.1610811
398720.0000000    0.1586797
398760.0000000    0.1594588
398800.0000000    0.1744827
398840.0000000    0.1711206
398880.0000000    0.1610905
398920.0000000    0.1517148
398960.0000000    0.1528896
399000.0000000    0.1600379
399040.0000000    0.1510427
399080.0000000    0.1730596
399120.0000000    0.1616787
399160.0000000    0.1865151
399200.0000000    0.1770910
399240.0000000    0.1603841
399280.0000000    0.1582486
399320.0000000    0.1711265
399360.0000000    0.1764285
399400.0000000    0.1440219
399440.0000000    0.1613077
399480.0000000    0.1586316
399520.0000000    0.1613845
399560.0000000    0.1579638
399600.0000000    0.1577890
399640.0000000    0.1573138
399680.0000000    0.1611389
399720.0000000    0.1891990
399760.0000000    0.1666419
399800.0000000    0.1617218
399840.0000000    0.1571099
399880.0000000    0.1551113
399920.0000000    0.1582193
399960.0000000    0.1503226
400000.0000000    0.1627580
400040.0000000    0.1650786
400080.0000000    0.1706101
400120.0000000    0.1705560
400160.0000000    0.1689411
400200.0000000    0.1613974
400240.0000000    0.1651224
400280.0000000    0.1689153
400320.0000000    0.1721686
400360.0000000    0.1657021
400400.0000000    0.1638550
400440.0000000    0.1738528
400480.0000000    0.1748124
400520.0000000    0.1634587
400560.0000000    0.1617451
400600.0000000    0.1707385
400640.0000000    0.1708795
400680.0000000    0.1705173
400720.0000000    0.1687684
400760.0000000    0.1720266
400800.0000000    0.1669085
400840.0000000    0.1735457
400880.0000000    0.1514133
400920.0000000    0.1569065
400960.0000000    0.1556397
401000.0000000    0.1772128
401040.0000000    0.1549110
401080.0000000    0.1673889
401120.0000000    0.1814051
401160.0000000    0.1718295
401200.0000000    0.1594141
401240.0000000    0.1756128
401280.0000000    0.1859723
401320.0000000    0.1769611
401360.0000000    0.1812390
401400.0000000    0.1859114
401440.0000000    0.1940585
401480.0000000    0.1854692
401520.0000000    0.1901793
401560.0000000    0.2057951
401600.0000000    0.1871064
401640.0000000    0.1917103
401680.0000000    0.2023717
401720.0000000    0.1914821
401760.0000000    0.1894600
401800.0000000    0.1928592
401840.0000000    0.1896629
401880.0000000    0.1882410
401920.0000000    0.1935318
401960.0000000    0.1919982
402000.0000000    0.1895037
402040.0000000    0.1928966
402080.0000000    0.1865740
402120.0000000    0.1881252
402160.0000000    0.1824312
402200.0000000    0.1858198
402240.0000000    0.1847306
402280.0000000    0.1748341
402320.0000000    0.1777996
402360.0000000    0.1932229
402400.0000000    0.1897681
402440.0000000    0.1709792
402480.0000000    0.1922220
402520.0000000    0.1833089
402560.0000000    0.2001772
402600.0000000    0.1991304
402640.0000000    0.1970744
402680.0000000    0.2010580
402720.0000000    0.2101852
402760.0000000    0.2013057
402800.0000000    0.2035196
402840.0000000    0.2195178
402880.0000000    0.2214902
402920.0000000    0.2199078
402960.0000000    0.2135496
403000.0000000    0.2313021
403040.0000000    0.2100642
403080.0000000    0.2112318
403120.0000000    0.2132614
403160.0000000    0.2327446
403200.0000000    0.2074220
403240.0000000    0.2181577
403280.0000000    0.2144009
403320.0000000    0.2108020
403360.0000000    0.1886358
403400.0000000    0.2054939
403440.0000000    0.1958165
403480.0000000    0.1869865
403520.0000000    0.1772262
403560.0000000    0.1804192
403600.0000000    0.1789987
403640.0000000    0.1700352
403680.0000000    0.1824527
403720.0000000    0.1890287
403760.0000000    0.1761293
403800.0000000    0.1876406
403840.0000000    0.1826684
403880.0000000    0.1873636
403920.0000000    0.1890775
403960.0000000    0.1938340
404000.0000000    0.1940398
404040.0000000    0.1871439
404080.0000000    0.1881912
404120.0000000    0.1753955
404160.0000000    0.1855731
404200.0000000    0.1885909
404240.0000000    0.1718405
404280.0000000    0.1799873
404320.0000000    0.1894484
404360.0000000    0.1792920
404400.0000000    0.1754201
404440.0000000    0.1773547
404480.0000000    0.1830494
404520.0000000    0.1837790
404560.0000000    0.1858752
404600.0000000    0.1921228
404640.0000000    0.2054247
404680.0000000    0.1754616
404720.0000000    0.1937104
404760.0000000    0.1783503
404800.0000000    0.1704259
404840.0000000    0.1699194
404880.0000000    0.1868276
404920.0000000    0.1900096
404960.0000000    0.1611597
405000.0000000    0.1815275
405040.0000000    0.1833573
405080.0000000    0.1764897
405120.0000000    0.1738675
405160.0000000    0.1785497
405200.0000000    0.1843988
405240.0000000    0.1725397
405280.0000000    0.1673299
405320.0000000    0.1740492
405360.0000000    0.1703531
405400.0000000    0.1724374
405440.0000000    0.1805758
405480.0000000    0.1900631
405520.0000000    0.1875636
405560.0000000    0.1775721
405600.0000000    0.1790542
405640.0000000    0.1718118
405680.0000000    0.1630083
405720.0000000    0.1793436
405760.0000000    0.1641047
405800.0000000    0.1810620
405840.0000000    0.1975320
405880.0000000    0.1807306
405920.0000000    0.1773144
405960.0000000    0.1828021
406000.0000000    0.1738249
406040.0000000    0.1811541
406080.0000000    0.1892074
406120.0000000    0.1866316
406160.0000000    0.1891731
406200.0000000    0.1845075
406240.0000000    0.1736376
406280.0000000    0.1748565
406320.0000000    0.1651092
406360.0000000    0.1690996
406400.0000000    0.1583919
406440.0000000    0.1545701
406480.0000000    0.1590183
406520.0000000    0.1554448
406560.0000000    0.1680404
406600.0000000    0.1521625
406640.0000000    0.1526797
406680.0000000    0.1574679
406720.0000000    0.1570043
406760.0000000    0.1548072
406800.0000000    0.1522516
406840.0000000    0.1524481
406880.0000000    0.1513467
406920.0000000    0.1669146
406960.0000000    0.1619097
407000.0000000    0.1508296
407040.0000000    0.1648464
407080.0000000    0.1621510
407120.0000000    0.1734416
407160.0000000    0.1640774
407200.0000000    0.1559762
407240.0000000    0.1636227
407280.0000000    0.1518752
407320.0000000    0.1651122
407360.0000000    0.1715805
407400.0000000    0.1667169
407440.0000000    0.1591363
407480.0000000    0.1601120
407520.0000000    0.1724173
407560.0000000    0.1692415
407600.0000000    0.1607568
407640.0000000    0.1656922
407680.0000000    0.1640487
407720.0000000    0.1723095
407760.0000000    0.1613404
407800.0000000    0.1534750
407840.0000000    0.1578288
407880.0000000    0.1513096
407920.0000000    0.1655451
407960.0000000    0.1572500
408000.0000000    0.1638953
408040.0000000    0.1570524
408080.0000000    0.1654556
408120.0000000    0.1708565
408160.0000000    0.1804994
408200.0000000    0.1725780
408240.0000000    0.1747442
408280.0000000    0.1698147
408320.0000000    0.1643061
408360.0000000    0.1734010
408400.0000000    0.1670596
408440.0000000    0.1669826
408480.0000000    0.1650501
408520.0000000    0.1718519
408560.0000000    0.1613373
408600.0000000    0.1567214
408640.0000000    0.1795049
408680.0000000    0.1667113
408720.0000000    0.1734237
408760.0000000    0.1766554
408800.0000000    0.1661731
408840.0000000    0.1735620
408880.0000000    0.1938662
408920.0000000    0.1711129
408960.0000000    0.1732431
409000.0000000    0.1925413
409040.0000000    0.1648570
409080.0000000    0.1821326
409120.0000000    0.1765162
409160.0000000    0.1952827
409200.0000000    0.1834496
409240.0000000    0.1768969
409280.0000000    0.1619061
409320.0000000    0.1683678
409360.0000000    0.1588644
409400.0000000    0.1790631
409440.0000000    0.1802222
409480.0000000    0.1831375
409520.0000000    0.1856186
409560.0000000    0.1827864
409600.0000000    0.1681781
409640.0000000    0.1606912
409680.0000000    0.1843794
409720.0000000    0.1783490
409760.0000000    0.1746799
409800.0000000    0.1837122
409840.0000000    0.1736078
409880.0000000    0.1753840
409920.0000000    0.1835052
409960.0000000    0.1963551
410000.0000000    0.2061106
410040.0000000    0.1789434
410080.0000000    0.1757664
410120.0000000    0.1927535
410160.0000000    0.1581724
410200.0000000    0.1620606
410240.0000000    0.1630589
410280.0000000    0.1550324
410320.0000000    0.1550961
410360.0000000    0.1741365
410400.0000000    0.1704956
410440.0000000    0.1744318
410480.0000000    0.1658835
410520.0000000    0.1492888
410560.0000000    0.1626449
410600.0000000    0.1608123
410640.0000000    0.1765140
410680.0000000    0.1626580
410720.0000000    0.1608122
410760.0000000    0.1738123
410800.0000000    0.1766673
410840.0000000    0.1704241
410880.0000000    0.1620997
410920.0000000    0.1684570
410960.0000000    0.1777192
411000.0000000    0.1741063
411040.0000000    0.1552888
411080.0000000    0.1523440
411120.0000000    0.1582329
411160.0000000    0.1577712
411200.0000000    0.1596798
411240.0000000    0.1445041
411280.0000000    0.1610240
411320.0000000    0.1435671
411360.0000000    0.1623622
411400.0000000    0.1700872
411440.0000000    0.1569778
411480.0000000    0.1754769
411520.0000000    0.1647874
411560.0000000    0.1762799
411600.0000000    0.1760566
411640.0000000    0.1794495
411680.0000000    0.1773853
411720.0000000    0.1706468
411760.0000000    0.1646967
411800.0000000    0.1681209
411840.0000000    0.1633469
411880.0000000    0.1529580
411920.0000000    0.1654779
411960.0000000    0.1667578
412000.0000000    0.1467575
412040.0000000    0.1631872
412080.0000000    0.1797038
412120.0000000    0.1784228
412160.0000000    0.1771239
412200.0000000    0.1898635
412240.0000000    0.1668437
412280.0000000    0.1612369
412320.0000000    0.1606433
412360.0000000    0.1665931
412400.0000000    0.1637862
412440.0000000    0.1685639
412480.0000000    0.1631779
412520.0000000    0.1692093
412560.0000000    0.1658079
412600.0000000    0.1706011
412640.0000000    0.1707685
412680.0000000    0.1673692
412720.0000000    0.1632476
412760.0000000    0.1535577
412800.0000000    0.1654299
412840.0000000    0.1537458
412880.0000000    0.1600651
412920.0000000    0.1616845
412960.0000000    0.1624941
413000.0000000    0.1718575
413040.0000000    0.1686862
413080.0000000    0.1597022
413120.0000000    0.1656777
413160.0000000    0.1594426
413200.0000000    0.1657183
413240.0000000    0.1649287
413280.0000000    0.1535405
413320.0000000    0.1692205
413360.0000000    0.1668077
413400.0000000    0.1758422
413440.0000000    0.1795776
413480.0000000    0.1583566
413520.0000000    0.1550471
413560.0000000    0.1734502
413600.0000000    0.1645258
413640.0000000    0.1754306
413680.0000000    0.1925881
413720.0000000    0.1655426
413760.0000000    0.1713220
413800.0000000    0.1384456
413840.0000000    0.1648706
413880.0000000    0.1760838
413920.0000000    0.1903120
413960.0000000    0.1810074
414000.0000000    0.1785540
414040.0000000    0.1738870
414080.0000000    0.1673064
414120.0000000    0.1814262
414160.0000000    0.1662761
414200.0000000    0.1803844
414240.0000000    0.1723551
414280.0000000    0.1818964
414320.0000000    0.1854715
414360.0000000    0.1717503
414400.0000000    0.1807251
414440.0000000    0.1805176
414480.0000000    0.1729957
414520.0000000    0.1712094
414560.0000000    0.1714332
414600.0000000    0.1759739
414640.0000000    0.1680705
414680.0000000    0.1852680
414720.0000000    0.1920492
414760.0000000    0.1835726
414800.0000000    0.1911197
414840.0000000    0.1707669
414880.0000000    0.1672909
414920.0000000    0.1706325
414960.0000000    0.1846124
415000.0000000    0.1741706
415040.0000000    0.1797913
415080.0000000    0.1642210
415120.0000000    0.1787787
415160.0000000    0.1795395
415200.0000000    0.1770072
415240.0000000    0.1716807
415280.0000000    0.1669395
415320.0000000    0.1787804
415360.0000000    0.1718910
415400.0000000    0.1772761
415440.0000000    0.1701585
415480.0000000    0.1753756
415520.0000000    0.1717507
415560.0000000    0.1811314
415600.0000000    0.1686067
415640.0000000    0.1819543
415680.0000000    0.1750207
415720.0000000    0.1652699
415760.0000000    0.1791734
415800.0000000    0.1542283
415840.0000000    0.1737879
415880.0000000    0.1696757
415920.0000000    0.1661238
415960.0000000    0.1620797
416000.0000000    0.1818733
416040.0000000    0.1694154
416080.0000000    0.1698075
416120.0000000    0.1648996
416160.0000000    0.1685244
416200.0000000    0.1708616
416240.0000000    0.1573899
416280.0000000    0.1647146
416320.0000000    0.1702595
416360.0000000    0.1698478
416400.0000000    0.1797013
416440.0000000    0.1612803
416480.0000000    0.1799241
416520.0000000    0.1659790
416560.0000000    0.1681337
416600.0000000    0.1687288
416640.0000000    0.1692014
416680.0000000    0.1666942
416720.0000000    0.1642607
416760.0000000    0.1680472
416800.0000000    0.1762617
416840.0000000    0.1625515
416880.0000000    0.1636277
416920.0000000    0.1647026
416960.0000000    0.1602961
417000.0000000    0.1742562
417040.0000000    0.1651428
417080.0000000    0.1619740
417120.0000000    0.1645279
417160.0000000    0.1613754
417200.0000000    0.1617860
417240.0000000    0.1621083
417280.0000000    0.1484150
417320.0000000    0.1550135
417360.0000000    0.1573919
417400.0000000    0.1573738
417440.0000000    0.1406761
417480.0000000    0.1557615
417520.0000000    0.1534768
417560.0000000    0.1504493
417600.0000000    0.1622350
417640.0000000    0.1608747
417680.0000000    0.1625781
417720.0000000    0.1653410
417760.0000000    0.1536122
417800.0000000    0.1551840
417840.0000000    0.1577647
417880.0000000    0.1777505
417920.0000000    0.1753470
417960.0000000    0.1670935
418000.0000000    0.1681453
418040.0000000    0.1551357
418080.0000000    0.1511483
418120.0000000    0.1745629
418160.0000000    0.1612448
418200.0000000    0.1643851
418240.0000000    0.1644119
418280.0000000    0.1522191
418320.0000000    0.1634994
418360.0000000    0.1568322
418400.0000000    0.1597508
418440.0000000    0.1537214
418480.0000000    0.1764276
418520.0000000    0.1499199
418560.0000000    0.1590397
418600.0000000    0.1749162
418640.0000000    0.1621825
418680.0000000    0.1599522
418720.0000000    0.1601626
418760.0000000    0.1580961
418800.0000000    0.1663882
418840.0000000    0.1720208
418880.0000000    0.1669626
418920.0000000    0.1820671
418960.0000000    0.1670146
419000.0000000    0.1576784
419040.0000000    0.1660132
419080.0000000    0.1678275
419120.0000000    0.1542022
419160.0000000    0.1584174
419200.0000000    0.1605646
419240.0000000    0.1589045
419280.0000000    0.1563464
419320.0000000    0.1648934
419360.0000000    0.1656984
419400.0000000    0.1745764
419440.0000000    0.1642555
419480.0000000    0.1692577
419520.0000000    0.1778308
419560.0000000    0.1664717
419600.0000000    0.1830346
419640.0000000    0.1700007
419680.0000000    0.1765593
419720.0000000    0.1806296
419760.0000000    0.1647404
419800.0000000    0.1648773
419840.0000000    0.1639250
419880.0000000    0.1594754
419920.0000000    0.1589797
419960.0000000    0.1650580
420000.0000000    0.1573520
420040.0000000    0.1653044
420080.0000000    0.1569745
420120.0000000    0.1483894
420160.0000000    0.1513581
420200.0000000    0.1569381
420240.0000000    0.1607751
420280.0000000    0.1552368
420320.0000000    0.1686630
420360.0000000    0.1643519
420400.0000000    0.1619284
420440.0000000    0.1723982
420480.0000000    0.1820243
420520.0000000    0.1786759
420560.0000000    0.1672819
420600.0000000    0.1656241
420640.0000000    0.1470195
420680.0000000    0.1701459
420720.0000000    0.1641398
420760.0000000    0.1680379
420800.0000000    0.1639405
420840.0000000    0.1716080
420880.0000000    0.1669314
420920.0000000    0.1658670
420960.0000000    0.1590051
421000.0000000    0.1740940
421040.0000000    0.1628566
421080.0000000    0.1586063
421120.0000000    0.1725354
421160.0000000    0.1636982
421200.0000000    0.1512937
421240.0000000    0.1550338
421280.0000000    0.1586484
421320.0000000    0.1611549
421360.0000000    0.1600044
421400.0000000    0.1622207
421440.0000000    0.1743441
421480.0000000    0.1651971
421520.0000000    0.1712094
421560.0000000    0.1676587
421600.0000000    0.1661540
421640.0000000    0.1713335
421680.0000000    0.1504545
421720.0000000    0.1631741
421760.0000000    0.1567889
421800.0000000    0.1625933
421840.0000000    0.1614774
421880.0000000    0.1708823
421920.0000000    0.1852753
421960.0000000    0.1671195
422000.0000000    0.1703970
422040.0000000    0.1750930
422080.0000000    0.1836217
422120.0000000    0.1814790
422160.0000000    0.1863934
422200.0000000    0.1686993
422240.0000000    0.1835117
422280.0000000    0.1779091
422320.0000000    0.1806650
422360.0000000    0.1706393
422400.0000000    0.1665802
422440.0000000    0.1813198
422480.0000000    0.1792099
422520.0000000    0.1609721
422560.0000000    0.1699972
422600.0000000    0.1732212
422640.0000000    0.1733129
422680.0000000    0.1725471
422720.0000000    0.1786932
422760.0000000    0.1695940
422800.0000000    0.1749948
422840.0000000    0.1771875
422880.0000000    0.1850035
422920.0000000    0.1811982
422960.0000000    0.1699078
423000.0000000    0.1760346
423040.0000000    0.1850883
423080.0000000    0.1903714
423120.0000000    0.1819991
423160.0000000    0.1768686
423200.0000000    0.1849891
423240.0000000    0.1790066
423280.0000000    0.1673220
423320.0000000    0.1745591
423360.0000000    0.1650049
423400.0000000    0.1630431
423440.0000000    0.1752618
423480.0000000    0.1630093
423520.0000000    0.1734896
423560.0000000    0.1791243
423600.0000000    0.1844774
423640.0000000    0.1810775
423680.0000000    0.1861898
423720.0000000    0.1855802
423760.0000000    0.1820664
423800.0000000    0.1783398
423840.0000000    0.1643444
423880.0000000    0.1672582
423920.0000000    0.1788843
423960.0000000    0.1852377
424000.0000000    0.1868267
424040.0000000    0.1687683
424080.0000000    0.1654989
424120.0000000    0.1713127
424160.0000000    0.1768717
424200.0000000    0.1777827
424240.0000000    0.1866467
424280.0000000    0.1793938
424320.0000000    0.1784165
424360.0000000    0.1800707
424400.0000000    0.1756193
424440.0000000    0.1852586
424480.0000000    0.1753117
424520.0000000    0.1811505
424560.0000000    0.1671467
424600.0000000    0.1672175
424640.0000000    0.1724215
424680.0000000    0.1593303
424720.0000000    0.1524134
424760.0000000    0.1736837
424800.0000000    0.1623766
424840.0000000    0.1579155
424880.0000000    0.1639233
424920.0000000    0.1691706
424960.0000000    0.1523691
425000.0000000    0.1666858
425040.0000000    0.1632585
425080.0000000    0.1896021
425120.0000000    0.1873913
425160.0000000    0.1836235
425200.0000000    0.1657142
425240.0000000    0.1730996
425280.0000000    0.1806394
425320.0000000    0.1608466
425360.0000000    0.1538049
425400.0000000    0.1500655
425440.0000000    0.1657025
425480.0000000    0.1785287
425520.0000000    0.1656754
425560.0000000    0.1768689
425600.0000000    0.1927702
425640.0000000    0.1894053
425680.0000000    0.1752236
425720.0000000    0.1721410
425760.0000000    0.1736115
425800.0000000    0.1616099
425840.0000000    0.1575898
425880.0000000    0.1707028
425920.0000000    0.1669971
425960.0000000    0.1530345
426000.0000000    0.1776874
426040.0000000    0.1530664
426080.0000000    0.1612336
426120.0000000    0.1593795
426160.0000000    0.1685026
426200.0000000    0.1731142
426240.0000000    0.1796236
426280.0000000    0.1721723
426320.0000000    0.1792326
426360.0000000    0.1748011
426400.0000000    0.1807142
426440.0000000    0.1664364
426480.0000000    0.1682115
426520.0000000    0.1731773
426560.0000000    0.1888192
426600.0000000    0.1807547
426640.0000000    0.1886025
426680.0000000    0.1932513
426720.0000000    0.1743890
426760.0000000    0.1686442
426800.0000000    0.1711643
426840.0000000    0.1625540
426880.0000000    0.1678789
426920.0000000    0.1527524
426960.0000000    0.1477295
427000.0000000    0.1716934
427040.0000000    0.1633395
427080.0000000    0.1618604
427120.0000000    0.1932469
427160.0000000    0.1800715
427200.0000000    0.1921162
427240.0000000    0.1769408
427280.0000000    0.1775351
427320.0000000    0.1693616
427360.0000000    0.1665895
427400.0000000    0.1712774
427440.0000000    0.1753179
427480.0000000    0.1606747
427520.0000000    0.1643835
427560.0000000    0.1654522
427600.0000000    0.1620243
427640.0000000    0.1762701
427680.0000000    0.1743877
427720.0000000    0.1893763
427760.0000000    0.1938952
427800.0000000    0.1855424
427840.0000000    0.1846412
427880.0000000    0.1801745
427920.0000000    0.1934274
427960.0000000    0.1917530
428000.0000000    0.1895377
428040.0000000    0.1686601
428080.0000000    0.1924083
428120.0000000    0.1762708
428160.0000000    0.1741421
428200.0000000    0.1927973
428240.0000000    0.1988676
428280.0000000    0.1850704
428320.0000000    0.1877073
428360.0000000    0.1868345
428400.0000000    0.1797678
428440.0000000    0.1898780
428480.0000000    0.1885646
428520.0000000    0.1754819
428560.0000000    0.1808973
428600.0000000    0.1753622
428640.0000000    0.1745614
428680.0000000    0.1869029
428720.0000000    0.1760666
428760.0000000    0.1706444
428800.0000000    0.1783715
428840.0000000    0.1616345
428880.0000000    0.1641764
428920.0000000    0.1785643
428960.0000000    0.1757854
429000.0000000    0.1670560
429040.0000000    0.1780485
429080.0000000    0.1642642
429120.0000000    0.1554907
429160.0000000    0.1604893
429200.0000000    0.1713725
429240.0000000    0.1741704
429280.0000000    0.1658261
429320.0000000    0.1700565
429360.0000000    0.1626870
429400.0000000    0.1649003
429440.0000000    0.1696194
429480.0000000    0.1577112
429520.0000000    0.1686552
429560.0000000    0.1780224
429600.0000000    0.1798577
429640.0000000    0.1961998
429680.0000000    0.1789634
429720.0000000    0.1788792
429760.0000000    0.1716639
429800.0000000    0.1786531
429840.0000000    0.1738909
429880.0000000    0.1809340
429920.0000000    0.1719308
429960.0000000    0.2027842
430000.0000000    0.2017756
430040.0000000    0.1832154
430080.0000000    0.1800333
430120.0000000    0.1746365
430160.0000000    0.1653389
430200.0000000    0.1694962
430240.0000000    0.1579333
430280.0000000    0.1594171
430320.0000000    0.1624264
430360.0000000    0.1594390
430400.0000000    0.1592211
430440.0000000    0.1727152
430480.0000000    0.1813181
430520.0000000    0.1791762
430560.0000000    0.1755745
430600.0000000    0.1642708
430640.0000000    0.1507083
430680.0000000    0.1707072
430720.0000000    0.1865143
430760.0000000    0.1868542
430800.0000000    0.1918985
430840.0000000    0.1763143
430880.0000000    0.1807363
430920.0000000    0.1715210
430960.0000000    0.1705011
431000.0000000    0.1880389
431040.0000000    0.1647764
431080.0000000    0.1767931
431120.0000000    0.1821473
431160.0000000    0.1878813
431200.0000000    0.1776055
431240.0000000    0.1953219
431280.0000000    0.1905089
431320.0000000    0.1939723
431360.0000000    0.2036686
431400.0000000    0.1949360
431440.0000000    0.1799956
431480.0000000    0.1631770
431520.0000000    0.1637462
431560.0000000    0.1725153
431600.0000000    0.1737252
431640.0000000    0.1685864
431680.0000000    0.1752596
431720.0000000    0.1753472
431760.0000000    0.1684072
431800.0000000    0.1658439
431840.0000000    0.1660836
431880.0000000    0.1711104
431920.0000000    0.1768127
431960.0000000    0.1888499
432000.0000000    0.1852214
432040.0000000    0.1757732
432080.0000000    0.1731187
432120.0000000    0.1643873
432160.0000000    0.1758191
432200.0000000    0.1755010
432240.0000000    0.1703599
432280.0000000    0.1827723
432320.0000000    0.1763162
432360.0000000    0.1725498
432400.0000000    0.1747465
432440.0000000    0.1717690
432480.0000000    0.1786545
432520.0000000    0.1817607
432560.0000000    0.1682740
432600.0000000    0.1910552
432640.0000000    0.1816845
432680.0000000    0.1955272
432720.0000000    0.2044227
432760.0000000    0.2132186
432800.0000000    0.1889041
432840.0000000    0.1868146
432880.0000000    0.1891398
432920.0000000    0.1974343
432960.0000000    0.1831746
433000.0000000    0.2100793
433040.0000000    0.2151161
433080.0000000    0.2254031
433120.0000000    0.2091839
433160.0000000    0.2153719
433200.0000000    0.2115428
433240.0000000    0.2032045
433280.0000000    0.1820702
433320.0000000    0.2000581
433360.0000000    0.1849822
433400.0000000    0.1770478
433440.0000000    0.1877017
433480.0000000    0.1924801
433520.0000000    0.1886800
433560.0000000    0.1769876
433600.0000000    0.1934403
433640.0000000    0.2020324
433680.0000000    0.1822734
433720.0000000    0.2002811
433760.0000000    0.1818215
433800.0000000    0.1905691
433840.0000000    0.1831696
433880.0000000    0.1823633
433920.0000000    0.1986108
433960.0000000    0.1876076
434000.0000000    0.1991956
434040.0000000    0.2018254
434080.0000000    0.2104679
434120.0000000    0.2041824
434160.0000000    0.2220420
434200.0000000    0.2168417
434240.0000000    0.2174897
434280.0000000    0.1930315
434320.0000000    0.2043012
434360.0000000    0.2125474
434400.0000000    0.1927683
434440.0000000    0.1855342
434480.0000000    0.1872734
434520.0000000    0.1791460
434560.0000000    0.1757744
434600.0000000    0.1852602
434640.0000000    0.1890698
434680.0000000    0.2058032
434720.0000000    0.2041081
434760.0000000    0.1937365
434800.0000000    0.2022309
434840.0000000    0.2084225
434880.0000000    0.2086335
434920.0000000    0.1974725
434960.0000000    0.1799628
435000.0000000    0.1871273
435040.0000000    0.1867849
435080.0000000    0.1756657
435120.0000000    0.1834865
435160.0000000    0.1792828
435200.0000000    0.1756297
435240.0000000    0.1735440
435280.0000000    0.1791146
435320.0000000    0.1874553
435360.0000000    0.1691633
435400.0000000    0.1931480
435440.0000000    0.2101138
435480.0000000    0.1903828
435520.0000000    0.1988426
435560.0000000    0.1880148
435600.0000000    0.1857162
435640.0000000    0.1848583
435680.0000000    0.2005250
435720.0000000    0.1798964
435760.0000000    0.1874840
435800.0000000    0.1780129
435840.0000000    0.1914371
435880.0000000    0.1852681
435920.0000000    0.1978606
435960.0000000    0.1914651
436000.0000000    0.1841455
436040.0000000    0.1853628
436080.0000000    0.2043635
436120.0000000    0.2201754
436160.0000000    0.2005206
436200.0000000    0.2087385
436240.0000000    0.1888513
436280.0000000    0.1908888
436320.0000000    0.1948200
436360.0000000    0.1839412
436400.0000000    0.1897613
436440.0000000    0.1912577
436480.0000000    0.1857344
436520.0000000    0.1831624
436560.0000000    0.2040610
436600.0000000    0.1893817
436640.0000000    0.1990227
436680.0000000    0.1998497
436720.0000000    0.1973121
436760.0000000    0.1973582
436800.0000000    0.1947147
436840.0000000    0.1904346
436880.0000000    0.1908577
436920.0000000    0.1987288
436960.0000000    0.1925027
437000.0000000    0.1986865
437040.0000000    0.1985331
437080.0000000    0.2032511
437120.0000000    0.2172314
437160.0000000    0.2013038
437200.0000000    0.1961796
437240.0000000    0.1839999
437280.0000000    0.1805715
437320.0000000    0.1735508
437360.0000000    0.1731628
437400.0000000    0.1781897
437440.0000000    0.1840674
437480.0000000    0.1731878
437520.0000000    0.1794059
437560.0000000    0.1763114
437600.0000000    0.1898451
437640.0000000    0.1737638
437680.0000000    0.1807575
437720.0000000    0.1877375
437760.0000000    0.1897265
437800.0000000    0.1930071
437840.0000000    0.1678543
437880.0000000    0.1921388
437920.0000000    0.1857269
437960.0000000    0.1779264
438000.0000000    0.1822272
438040.0000000    0.1894108
438080.0000000    0.1918518
438120.0000000    0.1799028
438160.0000000    0.1900455
438200.0000000    0.1876311
438240.0000000    0.1973163
438280.0000000    0.1919885
438320.0000000    0.1911759
438360.0000000    0.1960958
438400.0000000    0.1997330
438440.0000000    0.2026839
438480.0000000    0.2068162
438520.0000000    0.2113204
438560.0000000    0.2061873
438600.0000000    0.1930289
438640.0000000    0.1917698
438680.0000000    0.2144298
438720.0000000    0.2113430
438760.0000000    0.2011754
438800.0000000    0.2079361
438840.0000000    0.2079999
438880.0000000    0.1977580
438920.0000000    0.1891757
438960.0000000    0.1992614
439000.0000000    0.2106128
439040.0000000    0.1936682
439080.0000000    0.1881483
439120.0000000    0.1993513
439160.0000000    0.2004551
439200.0000000    0.1862447
439240.0000000    0.2022359
439280.0000000    0.1809809
439320.0000000    0.2009063
439360.0000000    0.2033345
439400.0000000    0.2015030
439440.0000000    0.1990087
439480.0000000    0.2228418
439520.0000000    0.1910436
439560.0000000    0.2012263
439600.0000000    0.2009215
439640.0000000    0.1989389
439680.0000000    0.1915708
439720.0000000    0.1792854
439760.0000000    0.1874863
439800.0000000    0.1991490
439840.0000000    0.1903165
439880.0000000    0.1947102
439920.0000000    0.1983642
439960.0000000    0.2039478
440000.0000000    0.1821908
440040.0000000    0.2043014
440080.0000000    0.1956984
440120.0000000    0.1972355
440160.0000000    0.1929214
440200.0000000    0.1769492
440240.0000000    0.1671564
440280.0000000    0.1858973
440320.0000000    0.1883792
440360.0000000    0.1820301
440400.0000000    0.1821230
440440.0000000    0.1906423
440480.0000000    0.2001454
440520.0000000    0.2088248
440560.0000000    0.2046521
440600.0000000    0.1912409
440640.0000000    0.1993326
440680.0000000    0.1865708
440720.0000000    0.1973336
440760.0000000    0.1724289
440800.0000000    0.1778323
440840.0000000    0.1895792
440880.0000000    0.1952428
440920.0000000    0.1983975
440960.0000000    0.2143754
441000.0000000    0.1855122
441040.0000000    0.2059710
441080.0000000    0.2045961
441120.0000000    0.1928009
441160.0000000    0.1803265
441200.0000000    0.1893037
441240.0000000    0.1819027
441280.0000000    0.1786591
441320.0000000    0.1905499
441360.0000000    0.2024087
441400.0000000    0.1967064
441440.0000000    0.2059930
441480.0000000    0.1947505
441520.0000000    0.1917998
441560.0000000    0.1859250
441600.0000000    0.1861246
441640.0000000    0.1851557
441680.0000000    0.1969886
441720.0000000    0.1943963
441760.0000000    0.2234231
441800.0000000    0.2268884
441840.0000000    0.2084162
441880.0000000    0.2122266
441920.0000000    0.1888566
441960.0000000    0.1917284
442000.0000000    0.1721744
442040.0000000    0.1859353
442080.0000000    0.1996021
442120.0000000    0.1971227
442160.0000000    0.2089535
442200.0000000    0.1983103
442240.0000000    0.2000949
442280.0000000    0.2054167
442320.0000000    0.2050407
442360.0000000    0.2089762
442400.0000000    0.2016067
442440.0000000    0.1981031
442480.0000000    0.1905308
442520.0000000    0.1877950
442560.0000000    0.1903431
442600.0000000    0.1976293
442640.0000000    0.1931702
442680.0000000    0.2068738
442720.0000000    0.2002693
442760.0000000    0.2103970
442800.0000000    0.1938345
442840.0000000    0.1909116
442880.0000000    0.1995586
442920.0000000    0.1883453
442960.0000000    0.1920755
443000.0000000    0.1928599
443040.0000000    0.1969362
443080.0000000    0.1982062
443120.0000000    0.1776742
443160.0000000    0.1689042
443200.0000000    0.1776396
443240.0000000    0.1890942
443280.0000000    0.1921592
443320.0000000    0.1751684
443360.0000000    0.2024586
443400.0000000    0.1910487
443440.0000000    0.1851217
443480.0000000    0.2046378
443520.0000000    0.1865014
443560.0000000    0.1898724
443600.0000000    0.1802467
443640.0000000    0.1849191
443680.0000000    0.1776260
443720.0000000    0.1859493
443760.0000000    0.1823687
443800.0000000    0.1912928
443840.0000000    0.1640529
443880.0000000    0.1784148
443920.0000000    0.1726002
443960.0000000    0.1974402
444000.0000000    0.1969547
444040.0000000    0.2167720
444080.0000000    0.2171115
444120.0000000    0.2040733
444160.0000000    0.1930085
444200.0000000    0.1980153
444240.0000000    0.1855705
444280.0000000    0.1904045
444320.0000000    0.1871029
444360.0000000    0.1895521
444400.0000000    0.1811626
444440.0000000    0.1891504
444480.0000000    0.1826514
444520.0000000    0.1837335
444560.0000000    0.1831911
444600.0000000    0.1828091
444640.0000000    0.1970079
444680.0000000    0.1875516
444720.0000000    0.1868200
444760.0000000    0.1840259
444800.0000000    0.1826777
444840.0000000    0.2007301
444880.0000000    0.1939672
444920.0000000    0.2130357
444960.0000000    0.2114007
445000.0000000    0.1939931
445040.0000000    0.2070430
445080.0000000    0.2051721
445120.0000000    0.1862785
445160.0000000    0.1911224
445200.0000000    0.1831964
445240.0000000    0.1755789
445280.0000000    0.1900133
445320.0000000    0.1976341
445360.0000000    0.1901291
445400.0000000    0.1912303
445440.0000000    0.1877517
445480.0000000    0.1924526
445520.0000000    0.1926197
445560.0000000    0.1969404
445600.0000000    0.1745821
445640.0000000    0.1862512
445680.0000000    0.1934885
445720.0000000    0.1962748
445760.0000000    0.1881220
445800.0000000    0.1851159
445840.0000000    0.1867557
445880.0000000    0.1896392
445920.0000000    0.1724245
445960.0000000    0.2002502
446000.0000000    0.1939968
446040.0000000    0.1936556
446080.0000000    0.2082119
446120.0000000    0.1908332
446160.0000000    0.1865218
446200.0000000    0.1931265
446240.0000000    0.2021999
446280.0000000    0.2041672
446320.0000000    0.2071946
446360.0000000    0.1826460
446400.0000000    0.1903908
446440.0000000    0.1919402
446480.0000000    0.2020639
446520.0000000    0.2014356
446560.0000000    0.1892050
446600.0000000    0.1945657
446640.0000000    0.1907112
446680.0000000    0.1938709
446720.0000000    0.1993612
446760.0000000    0.1790156
446800.0000000    0.1812932
446840.0000000    0.1785308
446880.0000000    0.1823140
446920.0000000    0.2010130
446960.0000000    0.2071964
447000.0000000    0.1951684
447040.0000000    0.1941149
447080.0000000    0.1773171
447120.0000000    0.1956593
447160.0000000    0.1930171
447200.0000000    0.2022709
447240.0000000    0.2147530
447280.0000000    0.1876313
447320.0000000    0.1909270
447360.0000000    0.1764281
447400.0000000    0.1745763
447440.0000000    0.1732048
447480.0000000    0.1640769
447520.0000000    0.1692566
447560.0000000    0.1699158
447600.0000000    0.1767293
447640.0000000    0.1894638
447680.0000000    0.1571566
447720.0000000    0.1744011
447760.0000000    0.1785717
447800.0000000    0.1824577
447840.0000000    0.2049709
447880.0000000    0.1786299
447920.0000000    0.1914301
447960.0000000    0.1907483
448000.0000000    0.1881840
448040.0000000    0.1783242
448080.0000000    0.1787967
448120.0000000    0.1824616
448160.0000000    0.1740340
448200.0000000    0.1706014
448240.0000000    0.1729472
448280.0000000    0.1730670
448320.0000000    0.1925890
448360.0000000    0.1883888
448400.0000000    0.1813109
448440.0000000    0.1874344
448480.0000000    0.1848941
448520.0000000    0.1879140
448560.0000000    0.1691048
448600.0000000    0.1671944
448640.0000000    0.1761905
448680.0000000    0.1679227
448720.0000000    0.1676831
448760.0000000    0.1564558
448800.0000000    0.1659086
448840.0000000    0.1841825
448880.0000000    0.1708059
448920.0000000    0.1734537
448960.0000000    0.1745303
449000.0000000    0.1846503
449040.0000000    0.1828003
449080.0000000    0.1652654
449120.0000000    0.1683340
449160.0000000    0.1655384
449200.0000000    0.1671362
449240.0000000    0.1831295
449280.0000000    0.1873844
449320.0000000    0.1947316
449360.0000000    0.1793528
449400.0000000    0.1827786
449440.0000000    0.1890554
449480.0000000    0.1773164
449520.0000000    0.1827464
449560.0000000    0.1866831
449600.0000000    0.1890085
449640.0000000    0.1703988
449680.0000000    0.1671190
449720.0000000    0.1704600
449760.0000000    0.1761705
449800.0000000    0.1895587
449840.0000000    0.1829409
449880.0000000    0.1643904
449920.0000000    0.1775579
449960.0000000    0.1702880
450000.0000000    0.1735074
450040.0000000    0.1828690
450080.0000000    0.1779676
450120.0000000    0.1662198
450160.0000000    0.1850602
450200.0000000    0.1820593
450240.0000000    0.1790944
450280.0000000    0.1863753
450320.0000000    0.1921413
450360.0000000    0.1729427
450400.0000000    0.1576777
450440.0000000    0.1699992
450480.0000000    0.1750265
450520.0000000    0.1810378
450560.0000000    0.1988456
450600.0000000    0.1923838
450640.0000000    0.1753820
450680.0000000    0.1781219
450720.0000000    0.1654881
450760.0000000    0.1713808
450800.0000000    0.1625227
450840.0000000    0.1721441
450880.0000000    0.1652835
450920.0000000    0.1621289
450960.0000000    0.1743123
451000.0000000    0.1745580
451040.0000000    0.1749393
451080.0000000    0.1523128
451120.0000000    0.1672162
451160.0000000    0.1749033
451200.0000000    0.1615973
451240.0000000    0.1609153
451280.0000000    0.1730800
451320.0000000    0.1770646
451360.0000000    0.1533844
451400.0000000    0.1659389
451440.0000000    0.1975676
451480.0000000    0.1676448
451520.0000000    0.1545445
451560.0000000    0.1596390
451600.0000000    0.1783167
451640.0000000    0.1690848
451680.0000000    0.1641347
451720.0000000    0.1577263
451760.0000000    0.1607671
451800.0000000    0.1567019
451840.0000000    0.1586817
451880.0000000    0.1762524
451920.0000000    0.1606975
451960.0000000    0.1557232
452000.0000000    0.1714300
452040.0000000    0.1748691
452080.0000000    0.1885066
452120.0000000    0.1795563
452160.0000000    0.1692798
452200.0000000    0.1778062
452240.0000000    0.1960449
452280.0000000    0.1729718
452320.0000000    0.1795140
452360.0000000    0.1800703
452400.0000000    0.1762964
452440.0000000    0.1822460
452480.0000000    0.1803342
452520.0000000    0.1776092
452560.0000000    0.1791729
452600.0000000    0.1834078
452640.0000000    0.1889814
452680.0000000    0.1858769
452720.0000000    0.1589620
452760.0000000    0.1762330
452800.0000000    0.1666251
452840.0000000    0.1726417
452880.0000000    0.1664026
452920.0000000    0.1737094
452960.0000000    0.1845192
453000.0000000    0.1851953
453040.0000000    0.1665035
453080.0000000    0.1598652
453120.0000000    0.1705708
453160.0000000    0.1803501
453200.0000000    0.1783248
453240.0000000    0.1662726
453280.0000000    0.1667345
453320.0000000    0.1948335
453360.0000000    0.1906627
453400.0000000    0.1885145
453440.0000000    0.1969302
453480.0000000    0.1826249
453520.0000000    0.1876745
453560.0000000    0.1888093
453600.0000000    0.1999754
453640.0000000    0.2005512
453680.0000000    0.2115396
453720.0000000    0.1991151
453760.0000000    0.1844730
453800.0000000    0.1899226
453840.0000000    0.1968848
453880.0000000    0.1652631
453920.0000000    0.1861500
453960.0000000    0.1690976
454000.0000000    0.1756331
454040.0000000    0.1579847
454080.0000000    0.1593494
454120.0000000    0.1641741
454160.0000000    0.1718955
454200.0000000    0.1721178
454240.0000000    0.1578045
454280.0000000    0.1634939
454320.0000000    0.1543497
454360.0000000    0.1425976
454400.0000000    0.1507285
454440.0000000    0.1490526
454480.0000000    0.1529848
454520.0000000    0.1492406
454560.0000000    0.1495295
454600.0000000    0.1473311
454640.0000000    0.1592146
454680.0000000    0.1678812
454720.0000000    0.1434703
454760.0000000    0.1621673
454800.0000000    0.1628917
454840.0000000    0.1646615
454880.0000000    0.1539969
454920.0000000    0.1515115
454960.0000000    0.1526927
455000.0000000    0.1666910
455040.0000000    0.1595704
455080.0000000    0.1587339
455120.0000000    0.1599143
455160.0000000    0.1537497
455200.0000000    0.1665398
455240.0000000    0.1664887
455280.0000000    0.1547817
455320.0000000    0.1638233
455360.0000000    0.1549705
455400.0000000    0.1408352
455440.0000000    0.1632470
455480.0000000    0.1503575
455520.0000000    0.1334923
455560.0000000    0.1486986
455600.0000000    0.1549923
455640.0000000    0.1393421
455680.0000000    0.1630074
455720.0000000    0.1449615
455760.0000000    0.1604131
455800.0000000    0.1582533
455840.0000000    0.1605928
455880.0000000    0.1685682
455920.0000000    0.1425559
455960.0000000    0.1489848
456000.0000000    0.1502904
456040.0000000    0.1589070
456080.0000000    0.1651696
456120.0000000    0.1681481
456160.0000000    0.1651718
456200.0000000    0.1617727
456240.0000000    0.1617096
456280.0000000    0.1705641
456320.0000000    0.1623465
456360.0000000    0.1464940
456400.0000000    0.1432269
456440.0000000    0.1431792
456480.0000000    0.1520884
456520.0000000    0.1497178
456560.0000000    0.1484050
456600.0000000    0.1579444
456640.0000000    0.1470857
456680.0000000    0.1593347
456720.0000000    0.1503926
456760.0000000    0.1540860
456800.0000000    0.1582955
456840.0000000    0.1516609
456880.0000000    0.1468964
456920.0000000    0.1317090
456960.0000000    0.1477703
457000.0000000    0.1385319
457040.0000000    0.1372078
457080.0000000    0.1440792
457120.0000000    0.1503842
457160.0000000    0.1485991
457200.0000000    0.1505108
457240.0000000    0.1556266
457280.0000000    0.1575601
457320.0000000    0.1557139
457360.0000000    0.1332581
457400.0000000    0.1506113
457440.0000000    0.1580415
457480.0000000    0.1406432
457520.0000000    0.1518144
457560.0000000    0.1473273
457600.0000000    0.1477857
457640.0000000    0.1508434
457680.0000000    0.1472397
457720.0000000    0.1547036
457760.0000000    0.1493709
457800.0000000    0.1526035
457840.0000000    0.1611487
457880.0000000    0.1539102
457920.0000000    0.1561332
457960.0000000    0.1713426
458000.0000000    0.1559975
458040.0000000    0.1453397
458080.0000000    0.1538961
458120.0000000    0.1547308
458160.0000000    0.1542366
458200.0000000    0.1480564
458240.0000000    0.1554247
458280.0000000    0.1757840
458320.0000000    0.1807980
458360.0000000    0.1913869
458400.0000000    0.1844080
458440.0000000    0.1875276
458480.0000000    0.1823690
458520.0000000    0.1674947
458560.0000000    0.1763629
458600.0000000    0.1732601
458640.0000000    0.1744694
458680.0000000    0.1640134
458720.0000000    0.1720827
458760.0000000    0.1808866
458800.0000000    0.1599554
458840.0000000    0.1670990
458880.0000000    0.1689988
458920.0000000    0.1723024
458960.0000000    0.1654841
459000.0000000    0.1749532
459040.0000000    0.1717441
459080.0000000    0.1604626
459120.0000000    0.1639988
459160.0000000    0.1732273
459200.0000000    0.1679944
459240.0000000    0.1580637
459280.0000000    0.1731078
459320.0000000    0.1633629
459360.0000000    0.1560092
459400.0000000    0.1589431
459440.0000000    0.1810612
459480.0000000    0.1769110
459520.0000000    0.1712669
459560.0000000    0.1623698
459600.0000000    0.1626180
459640.0000000    0.1492435
459680.0000000    0.1604524
459720.0000000    0.1611563
459760.0000000    0.1643350
459800.0000000    0.1585015
459840.0000000    0.1494710
459880.0000000    0.1629378
459920.0000000    0.1633381
459960.0000000    0.1560694
460000.0000000    0.1593593
460040.0000000    0.1530741
460080.0000000    0.1417097
460120.0000000    0.1561901
460160.0000000    0.1402260
460200.0000000    0.1438067
460240.0000000    0.1574170
460280.0000000    0.1714731
460320.0000000    0.1614908
460360.0000000    0.1824876
460400.0000000    0.1586744
460440.0000000    0.1694041
460480.0000000    0.1619103
460520.0000000    0.1579031
460560.0000000    0.1575330
460600.0000000    0.1730073
460640.0000000    0.1716233
460680.0000000    0.1653373
460720.0000000    0.1516159
460760.0000000    0.1536256
460800.0000000    0.1529605
460840.0000000    0.1629991
460880.0000000    0.1574816
460920.0000000    0.1700704
460960.0000000    0.1574938
461000.0000000    0.1553851
461040.0000000    0.1527278
461080.0000000    0.1515626
461120.0000000    0.1520679
461160.0000000    0.1554383
461200.0000000    0.1510517
461240.0000000    0.1430600
461280.0000000    0.1600256
461320.0000000    0.1642306
461360.0000000    0.1735793
461400.0000000    0.1702007
461440.0000000    0.1841655
461480.0000000    0.1631139
461520.0000000    0.1589059
461560.0000000    0.1640261
461600.0000000    0.1679979
461640.0000000    0.1657810
461680.0000000    0.1618940
461720.0000000    0.1559336
461760.0000000    0.1651429
461800.0000000    0.1637614
461840.0000000    0.1852948
461880.0000000    0.1700049
461920.0000000    0.1653792
461960.0000000    0.1700311
462000.0000000    0.1689603
462040.0000000    0.1592610
462080.0000000    0.1653356
462120.0000000    0.1560466
462160.0000000    0.1582564
462200.0000000    0.1801316
462240.0000000    0.1885505
462280.0000000    0.1722598
462320.0000000    0.1797875
462360.0000000    0.1920529
462400.0000000    0.1955957
462440.0000000    0.2027196
462480.0000000    0.1988422
462520.0000000    0.1946713
462560.0000000    0.1896532
462600.0000000    0.1823659
462640.0000000    0.1690326
462680.0000000    0.1699387
462720.0000000    0.1827978
462760.0000000    0.1881037
462800.0000000    0.1846052
462840.0000000    0.1722063
462880.0000000    0.1786998
462920.0000000    0.1775991
462960.0000000    0.1967467
463000.0000000    0.1974348
463040.0000000    0.1771403
463080.0000000    0.1791182
463120.0000000    0.1827362
463160.0000000    0.1781956
463200.0000000    0.1775225
463240.0000000    0.1844424
463280.0000000    0.1894041
463320.0000000    0.1853648
463360.0000000    0.1862427
463400.0000000    0.1917133
463440.0000000    0.1867882
463480.0000000    0.1727315
463520.0000000    0.1868056
463560.0000000    0.1723550
463600.0000000    0.1656834
463640.0000000    0.1810842
463680.0000000    0.1800206
463720.0000000    0.1861457
463760.0000000    0.1864839
463800.0000000    0.1813477
463840.0000000    0.1961027
463880.0000000    0.2015475
463920.0000000    0.1883210
463960.0000000    0.1951140
464000.0000000    0.1885415
464040.0000000    0.1998270
464080.0000000    0.2006769
464120.0000000    0.1963042
464160.0000000    0.2069829
464200.0000000    0.2033878
464240.0000000    0.1953958
464280.0000000    0.2181577
464320.0000000    0.1971997
464360.0000000    0.2069129
464400.0000000    0.2057608
464440.0000000    0.2040683
464480.0000000    0.2029182
464520.0000000    0.1924520
464560.0000000    0.1901537
464600.0000000    0.1878675
464640.0000000    0.1830010
464680.0000000    0.1799753
464720.0000000    0.1916535
464760.0000000    0.1879072
464800.0000000    0.1855166
464840.0000000    0.2028829
464880.0000000    0.1926975
464920.0000000    0.1845029
464960.0000000    0.1845462
465000.0000000    0.2039540
465040.0000000    0.2094401
465080.0000000    0.2111193
465120.0000000    0.2025991
465160.0000000    0.1962484
465200.0000000    0.1916410
465240.0000000    0.1793964
465280.0000000    0.1894870
465320.0000000    0.1911905
465360.0000000    0.2047242
465400.0000000    0.1932167
465440.0000000    0.2103411
465480.0000000    0.2043623
465520.0000000    0.1921323
465560.0000000    0.1963001
465600.0000000    0.2097874
465640.0000000    0.2072755
465680.0000000    0.2058458
465720.0000000    0.2243972
465760.0000000    0.2195534
465800.0000000    0.2030836
465840.0000000    0.2272101
465880.0000000    0.2182207
465920.0000000    0.1932888
465960.0000000    0.1985310
466000.0000000    0.2050902
466040.0000000    0.2111237
466080.0000000    0.2109439
466120.0000000    0.2168372
466160.0000000    0.2199018
466200.0000000    0.2113700
466240.0000000    0.2110476
466280.0000000    0.2128776
466320.0000000    0.2145455
466360.0000000    0.2106877
466400.0000000    0.2319908
466440.0000000    0.2067228
466480.0000000    0.2164575
466520.0000000    0.1934797
466560.0000000    0.2055859
466600.0000000    0.2243045
466640.0000000    0.2200354
466680.0000000    0.2181974
466720.0000000    0.2291446
466760.0000000    0.2289914
466800.0000000    0.2206042
466840.0000000    0.2267580
466880.0000000    0.2191009
466920.0000000    0.2149072
466960.0000000    0.2156922
467000.0000000    0.2159494
467040.0000000    0.2201445
467080.0000000    0.2138585
467120.0000000    0.2182437
467160.0000000    0.2133409
467200.0000000    0.2215302
467240.0000000    0.2155789
467280.0000000    0.2176695
467320.0000000    0.2433437
467360.0000000    0.2370961
467400.0000000    0.2408281
467440.0000000    0.2258682
467480.0000000    0.2144171
467520.0000000    0.2263772
467560.0000000    0.2289075
467600.0000000    0.2277956
467640.0000000    0.2297447
467680.0000000    0.2381125
467720.0000000    0.2351327
467760.0000000    0.2330365
467800.0000000    0.2355184
467840.0000000    0.2278496
467880.0000000    0.2265565
467920.0000000    0.2272600
467960.0000000    0.2286869
468000.0000000    0.2220579
468040.0000000    0.2333457
468080.0000000    0.2303205
468120.0000000    0.2226776
468160.0000000    0.2151166
468200.0000000    0.2238328
468240.0000000    0.2250818
468280.0000000    0.2227059
468320.0000000    0.2357976
468360.0000000    0.2390843
468400.0000000    0.2254887
468440.0000000    0.2232129
468480.0000000    0.2375093
468520.0000000    0.2328431
468560.0000000    0.2318265
468600.0000000    0.2394609
468640.0000000    0.2325922
468680.0000000    0.2398826
468720.0000000    0.2319964
468760.0000000    0.2248206
468800.0000000    0.2334546
468840.0000000    0.2305226
468880.0000000    0.2344784
468920.0000000    0.2326973
468960.0000000    0.2316069
469000.0000000    0.2424855
469040.0000000    0.2368884
469080.0000000    0.2233788
469120.0000000    0.2334149
469160.0000000    0.2335192
469200.0000000    0.2290603
469240.0000000    0.2362178
469280.0000000    0.2386342
469320.0000000    0.2312508
469360.0000000    0.2406922
469400.0000000    0.2348664
469440.0000000    0.2511450
469480.0000000    0.2373365
469520.0000000    0.2282664
469560.0000000    0.2337535
469600.0000000    0.2265253
469640.0000000    0.2219891
469680.0000000    0.2150709
469720.0000000    0.2145538
469760.0000000    0.2265499
469800.0000000    0.2451747
469840.0000000    0.2191897
469880.0000000    0.2138606
469920.0000000    0.2329894
469960.0000000    0.2384069
470000.0000000    0.2293732
470040.0000000    0.2178179
470080.0000000    0.2269623
470120.0000000    0.2241793
470160.0000000    0.2323386
470200.0000000    0.2262730
470240.0000000    0.2378052
470280.0000000    0.2193294
470320.0000000    0.2237900
470360.0000000    0.2146664
470400.0000000    0.2260940
470440.0000000    0.2330017
470480.0000000    0.2330784
470520.0000000    0.2386008
470560.0000000    0.2130475
470600.0000000    0.2353555
470640.0000000    0.2195188
470680.0000000    0.2218870
470720.0000000    0.2174151
470760.0000000    0.2194970
470800.0000000    0.2140047
470840.0000000    0.2340100
470880.0000000    0.2263762
470920.0000000    0.2304965
470960.0000000    0.2445275
471000.0000000    0.2288674
471040.0000000    0.2134571
471080.0000000    0.2157630
471120.0000000    0.2162279
471160.0000000    0.2196051
471200.0000000    0.2246082
471240.0000000    0.2164130
471280.0000000    0.2188237
471320.0000000    0.2425888
471360.0000000    0.2329867
471400.0000000    0.2221695
471440.0000000    0.2187640
471480.0000000    0.2225583
471520.0000000    0.2165722
471560.0000000    0.2227896
471600.0000000    0.2212902
471640.0000000    0.2148212
471680.0000000    0.2253314
471720.0000000    0.2258776
471760.0000000    0.2214639
471800.0000000    0.2251642
471840.0000000    0.2199371
471880.0000000    0.2230819
471920.0000000    0.2260035
471960.0000000    0.2229132
472000.0000000    0.2224138
472040.0000000    0.2208615
472080.0000000    0.2109887
472120.0000000    0.2145337
472160.0000000    0.2156506
472200.0000000    0.2056174
472240.0000000    0.2024054
472280.0000000    0.2059825
472320.0000000    0.2107685
472360.0000000    0.2208396
472400.0000000    0.1982960
472440.0000000    0.2215726
472480.0000000    0.2072648
472520.0000000    0.2060774
472560.0000000    0.2148214
472600.0000000    0.2176839
472640.0000000    0.2194318
472680.0000000    0.2133536
472720.0000000    0.2254957
472760.0000000    0.2113986
472800.0000000    0.2271174
472840.0000000    0.2125813
472880.0000000    0.2128331
472920.0000000    0.2208866
472960.0000000    0.2208918
473000.0000000    0.2325379
473040.0000000    0.2241304
473080.0000000    0.2120565
473120.0000000    0.2253720
473160.0000000    0.2244351
473200.0000000    0.2149623
473240.0000000    0.2043822
473280.0000000    0.2182858
473320.0000000    0.2221684
473360.0000000    0.2239825
473400.0000000    0.2241204
473440.0000000    0.2411966
473480.0000000    0.2211882
473520.0000000    0.2184213
473560.0000000    0.2245417
473600.0000000    0.2294991
473640.0000000    0.2197780
473680.0000000    0.2192571
473720.0000000    0.2240942
473760.0000000    0.2331468
473800.0000000    0.2367212
473840.0000000    0.2328317
473880.0000000    0.2291273
473920.0000000    0.2279303
473960.0000000    0.2073266
474000.0000000    0.2193155
474040.0000000    0.2405613
474080.0000000    0.2476147
474120.0000000    0.2302390
474160.0000000    0.2234669
474200.0000000    0.2179783
474240.0000000    0.2266922
474280.0000000    0.2275487
474320.0000000    0.2318104
474360.0000000    0.2176155
474400.0000000    0.2238847
474440.0000000    0.2216684
474480.0000000    0.2286312
474520.0000000    0.2265100
474560.0000000    0.2197930
474600.0000000    0.2340567
474640.0000000    0.2256360
474680.0000000    0.2231485
474720.0000000    0.2345396
474760.0000000    0.2271554
474800.0000000    0.2349854
474840.0000000    0.2319554
474880.0000000    0.2353486
474920.0000000    0.2404062
474960.0000000    0.2352828
475000.0000000    0.2109969
475040.0000000    0.2437362
475080.0000000    0.2331066
475120.0000000    0.2384357
475160.0000000    0.2284537
475200.0000000    0.2339945
475240.0000000    0.2320715
475280.0000000    0.2339876
475320.0000000    0.2257143
475360.0000000    0.2175141
475400.0000000    0.2422002
475440.0000000    0.2253839
475480.0000000    0.2222935
475520.0000000    0.2233874
475560.0000000    0.2329564
475600.0000000    0.2320307
475640.0000000    0.2255424
475680.0000000    0.2286613
475720.0000000    0.2216322
475760.0000000    0.2259972
475800.0000000    0.2307405
475840.0000000    0.2368998
475880.0000000    0.2325140
475920.0000000    0.2328846
475960.0000000    0.2359249
476000.0000000    0.2246774
476040.0000000    0.2202121
476080.0000000    0.2093796
476120.0000000    0.2290997
476160.0000000    0.2221510
476200.0000000    0.2225581
476240.0000000    0.2287559
476280.0000000    0.2279162
476320.0000000    0.2187869
476360.0000000    0.2177102
476400.0000000    0.2238566
476440.0000000    0.2065692
476480.0000000    0.2230177
476520.0000000    0.2168183
476560.0000000    0.2155322
476600.0000000    0.2121804
476640.0000000    0.2292117
476680.0000000    0.2167536
476720.0000000    0.2246207
476760.0000000    0.2238046
476800.0000000    0.2182525
476840.0000000    0.2091378
476880.0000000    0.2076238
476920.0000000    0.2174918
476960.0000000    0.2135595
477000.0000000    0.2130388
477040.0000000    0.2129955
477080.0000000    0.2122004
477120.0000000    0.2034865
477160.0000000    0.2106880
477200.0000000    0.2164927
477240.0000000    0.2199796
477280.0000000    0.2229580
477320.0000000    0.2080030
477360.0000000    0.2149371
477400.0000000    0.2120424
477440.0000000    0.2150528
477480.0000000    0.2181624
477520.0000000    0.2195132
477560.0000000    0.2242889
477600.0000000    0.2293531
477640.0000000    0.2168946
477680.0000000    0.2267234
477720.0000000    0.2187963
477760.0000000    0.2160141
477800.0000000    0.2276497
477840.0000000    0.2170217
477880.0000000    0.2168948
477920.0000000    0.2307333
477960.0000000    0.2278130
478000.0000000    0.2200967
478040.0000000    0.2228296
478080.0000000    0.2069110
478120.0000000    0.2214533
478160.0000000    0.2231528
478200.0000000    0.2260514
478240.0000000    0.2266294
478280.0000000    0.2136309
478320.0000000    0.2270717
478360.0000000    0.2114428
478400.0000000    0.2167280
478440.0000000    0.2041984
478480.0000000    0.2292266
478520.0000000    0.2156931
478560.0000000    0.2271217
478600.0000000    0.2311853
478640.0000000    0.2309247
478680.0000000    0.2256589
478720.0000000    0.2139190
478760.0000000    0.2177927
478800.0000000    0.2144930
478840.0000000    0.2129869
478880.0000000    0.2154004
478920.0000000    0.2059340
478960.0000000    0.2240592
479000.0000000    0.2186849
479040.0000000    0.2085409
479080.0000000    0.2180220
479120.0000000    0.2105561
479160.0000000    0.2271975
479200.0000000    0.2149874
479240.0000000    0.2216257
479280.0000000    0.2359925
479320.0000000    0.2136053
479360.0000000    0.2193290
479400.0000000    0.2143456
479440.0000000    0.2202130
479480.0000000    0.2196232
479520.0000000    0.2238262
479560.0000000    0.2201284
479600.0000000    0.2258724
479640.0000000    0.2149782
479680.0000000    0.2247323
479720.0000000    0.2319856
479760.0000000    0.2246073
479800.0000000    0.2182394
479840.0000000    0.2243386
479880.0000000    0.2120838
479920.0000000    0.2242762
479960.0000000    0.2128938
480000.0000000    0.2076181
480040.0000000    0.2228579
480080.0000000    0.2271220
480120.0000000    0.2237596
480160.0000000    0.2220304
480200.0000000    0.2225071
480240.0000000    0.2222311
480280.0000000    0.2256495
480320.0000000    0.2281830
480360.0000000    0.2153952
480400.0000000    0.2137360
480440.0000000    0.2095438
480480.0000000    0.2242128
480520.0000000    0.2173088
480560.0000000    0.2113098
480600.0000000    0.2208038
480640.0000000    0.2340522
480680.0000000    0.2221640
480720.0000000    0.2111703
480760.0000000    0.2223604
480800.0000000    0.2217607
480840.0000000    0.2231120
480880.0000000    0.2314384
480920.0000000    0.2148316
480960.0000000    0.2146842
481000.0000000    0.2236508
481040.0000000    0.2208481
481080.0000000    0.2252529
481120.0000000    0.2374560
481160.0000000    0.2182707
481200.0000000    0.2072387
481240.0000000    0.2272819
481280.0000000    0.2091653
481320.0000000    0.2335679
481360.0000000    0.2290320
481400.0000000    0.2317051
481440.0000000    0.2338651
481480.0000000    0.2108064
481520.0000000    0.2292109
481560.0000000    0.2039536
481600.0000000    0.2089045
481640.0000000    0.2174528
481680.0000000    0.2270316
481720.0000000    0.2251811
481760.0000000    0.2206581
481800.0000000    0.2274977
481840.0000000    0.2345621
481880.0000000    0.2255271
481920.0000000    0.2120822
481960.0000000    0.2276880
482000.0000000    0.2127501
482040.0000000    0.2227330
482080.0000000    0.2174847
482120.0000000    0.2135686
482160.0000000    0.2176405
482200.0000000    0.2241610
482240.0000000    0.2226579
482280.0000000    0.2137335
482320.0000000    0.2216128
482360.0000000    0.2235964
482400.0000000    0.2274883
482440.0000000    0.2288089
482480.0000000    0.2264114
482520.0000000    0.2139653
482560.0000000    0.2079427
482600.0000000    0.2261429
482640.0000000    0.2223604
482680.0000000    0.2310309
482720.0000000    0.2261900
482760.0000000    0.2309133
482800.0000000    0.2092989
482840.0000000    0.2301414
482880.0000000    0.2190300
482920.0000000    0.2133797
482960.0000000    0.2251315
483000.0000000    0.2228699
483040.0000000    0.2199071
483080.0000000    0.2246983
483120.0000000    0.2265673
483160.0000000    0.2223824
483200.0000000    0.2307395
483240.0000000    0.2240400
483280.0000000    0.2127232
483320.0000000    0.2093842
483360.0000000    0.2087511
483400.0000000    0.2144296
483440.0000000    0.2181539
483480.0000000    0.2004430
483520.0000000    0.2120974
483560.0000000    0.2142067
483600.0000000    0.2172767
483640.0000000    0.2228872
483680.0000000    0.2078889
483720.0000000    0.2147970
483760.0000000    0.2204022
483800.0000000    0.2221458
483840.0000000    0.2188756
483880.0000000    0.2120219
483920.0000000    0.2117001
483960.0000000    0.2241959
484000.0000000    0.2161883
484040.0000000    0.2141862
484080.0000000    0.2218731
484120.0000000    0.2269038
484160.0000000    0.2216500
484200.0000000    0.2435891
484240.0000000    0.2316140
484280.0000000    0.2306255
484320.0000000    0.2282048
484360.0000000    0.2324304
484400.0000000    0.2279014
484440.0000000    0.2142567
484480.0000000    0.2304555
484520.0000000    0.2314524
484560.0000000    0.2239825
484600.0000000    0.2241049
484640.0000000    0.2188055
484680.0000000    0.2168957
484720.0000000    0.2199069
484760.0000000    0.2221704
484800.0000000    0.2061396
484840.0000000    0.2051319
484880.0000000    0.2251692
484920.0000000    0.2239046
484960.0000000    0.2212536
485000.0000000    0.2367279
485040.0000000    0.2357064
485080.0000000    0.2340334
485120.0000000    0.2364985
485160.0000000    0.2262098
485200.0000000    0.2125316
485240.0000000    0.2219208
485280.0000000    0.2195833
485320.0000000    0.2164530
485360.0000000    0.2205604
485400.0000000    0.2232408
485440.0000000    0.2281848
485480.0000000    0.2261617
485520.0000000    0.2387802
485560.0000000    0.2145730
485600.0000000    0.2186023
485640.0000000    0.2085236
485680.0000000    0.2204961
485720.0000000    0.2265801
485760.0000000    0.2228745
485800.0000000    0.2212013
485840.0000000    0.2371405
485880.0000000    0.2194548
485920.0000000    0.2290437
485960.0000000    0.2208607
486000.0000000    0.2180967
486040.0000000    0.2342539
486080.0000000    0.2202850
486120.0000000    0.2252429
486160.0000000    0.2244356
486200.0000000    0.2158660
486240.0000000    0.2198290
486280.0000000    0.2195725
486320.0000000    0.2215438
486360.0000000    0.2213071
486400.0000000    0.2237986
486440.0000000    0.2225775
486480.0000000    0.2240668
486520.0000000    0.2371455
486560.0000000    0.2198925
486600.0000000    0.2327924
486640.0000000    0.2269370
486680.0000000    0.2304265
486720.0000000    0.2208337
486760.0000000    0.2272564
486800.0000000    0.2124075
486840.0000000    0.2247319
486880.0000000    0.2210676
486920.0000000    0.2176867
486960.0000000    0.2269671
487000.0000000    0.2252709
487040.0000000    0.2231137
487080.0000000    0.2164242
487120.0000000    0.2106670
487160.0000000    0.2127592
487200.0000000    0.2300128
487240.0000000    0.2113733
487280.0000000    0.2094804
487320.0000000    0.2200683
487360.0000000    0.2168842
487400.0000000    0.2216100
487440.0000000    0.2215363
487480.0000000    0.2172333
487520.0000000    0.2196639
487560.0000000    0.2219977
487600.0000000    0.2174276
487640.0000000    0.2198371
487680.0000000    0.2283342
487720.0000000    0.2242061
487760.0000000    0.2285152
487800.0000000    0.2248413
487840.0000000    0.2353342
487880.0000000    0.2218440
487920.0000000    0.2282050
487960.0000000    0.2305035
488000.0000000    0.2162313
488040.0000000    0.2256078
488080.0000000    0.2269542
488120.0000000    0.2220646
488160.0000000    0.2203396
488200.0000000    0.2139015
488240.0000000    0.2259676
488280.0000000    0.2167460
488320.0000000    0.2271164
488360.0000000    0.2030860
488400.0000000    0.2110012
488440.0000000    0.2173367
488480.0000000    0.2082111
488520.0000000    0.1982572
488560.0000000    0.2225818
488600.0000000    0.2117504
488640.0000000    0.2136946
488680.0000000    0.2129189
488720.0000000    0.2032926
488760.0000000    0.2116003
488800.0000000    0.2104444
488840.0000000    0.2145208
488880.0000000    0.2205040
488920.0000000    0.2221515
488960.0000000    0.2240466
489000.0000000    0.2252318
489040.0000000    0.2257359
489080.0000000    0.2164211
489120.0000000    0.2283355
489160.0000000    0.2241155
489200.0000000    0.2205323
489240.0000000    0.2148213
489280.0000000    0.2240232
489320.0000000    0.2150780
489360.0000000    0.2189433
489400.0000000    0.2214085
489440.0000000    0.2267039
489480.0000000    0.2179413
489520.0000000    0.2202869
489560.0000000    0.2173933
489600.0000000    0.2292183
489640.0000000    0.2312806
489680.0000000    0.2159785
489720.0000000    0.2351012
489760.0000000    0.2199737
489800.0000000    0.2094802
489840.0000000    0.2229926
489880.0000000    0.2251773
489920.0000000    0.2253605
489960.0000000    0.2301312
490000.0000000    0.2237591
490040.0000000    0.2336902
490080.0000000    0.2345265
490120.0000000    0.2168146
490160.0000000    0.2230965
490200.0000000    0.2303597
490240.0000000    0.2232710
490280.0000000    0.2234943
490320.0000000    0.2278055
490360.0000000    0.2317860
490400.0000000    0.2161255
490440.0000000    0.2202476
490480.0000000    0.2324309
490520.0000000    0.2220034
490560.0000000    0.2185769
490600.0000000    0.2218115
490640.0000000    0.2264043
490680.0000000    0.2274501
490720.0000000    0.2458030
490760.0000000    0.2203865
490800.0000000    0.2234243
490840.0000000    0.2339873
490880.0000000    0.2300469
490920.0000000    0.2235248
490960.0000000    0.2169747
491000.0000000    0.2164201
491040.0000000    0.2279273
491080.0000000    0.2223183
491120.0000000    0.2322477
491160.0000000    0.2258171
491200.0000000    0.2190603
491240.0000000    0.2251856
491280.0000000    0.2220154
491320.0000000    0.2227316
491360.0000000    0.2153764
491400.0000000    0.2226079
491440.0000000    0.2189038
491480.0000000    0.2319001
491520.0000000    0.2200921
491560.0000000    0.2312291
491600.0000000    0.2246325
491640.0000000    0.2182216
491680.0000000    0.2153319
491720.0000000    0.2207460
491760.0000000    0.2216553
491800.0000000    0.2298759
491840.0000000    0.2186398
491880.0000000    0.2309685
491920.0000000    0.2081611
491960.0000000    0.2224826
492000.0000000    0.2150779
492040.0000000    0.2064059
492080.0000000    0.2100618
492120.0000000    0.2155229
492160.0000000    0.2009969
492200.0000000    0.2157186
492240.0000000    0.2190724
492280.0000000    0.2287002
492320.0000000    0.2222901
492360.0000000    0.2170391
492400.0000000    0.2175981
492440.0000000    0.2255835
492480.0000000    0.2220705
492520.0000000    0.2244869
492560.0000000    0.2296959
492600.0000000    0.2212342
492640.0000000    0.2240899
492680.0000000    0.2097031
492720.0000000    0.2040458
492760.0000000    0.2139200
492800.0000000    0.2169241
492840.0000000    0.2048137
492880.0000000    0.2050870
492920.0000000    0.2038061
492960.0000000    0.2011350
493000.0000000    0.2037898
493040.0000000    0.2156118
493080.0000000    0.2084822
493120.0000000    0.2025426
493160.0000000    0.1996774
493200.0000000    0.2051985
493240.0000000    0.2046000
493280.0000000    0.2166179
493320.0000000    0.2203457
493360.0000000    0.2138784
493400.0000000    0.2079022
493440.0000000    0.2171290
493480.0000000    0.2192878
493520.0000000    0.2073332
493560.0000000    0.2094509
493600.0000000    0.2285232
493640.0000000    0.2186569
493680.0000000    0.2408279
493720.0000000    0.2373404
493760.0000000    0.2361486
493800.0000000    0.2210220
493840.0000000    0.2236654
493880.0000000    0.2306659
493920.0000000    0.2233213
493960.0000000    0.2351752
494000.0000000    0.2281770
494040.0000000    0.2370068
494080.0000000    0.2294448
494120.0000000    0.2407741
494160.0000000    0.2275121
494200.0000000    0.2216229
494240.0000000    0.2285534
494280.0000000    0.2231895
494320.0000000    0.2153160
494360.0000000    0.2286382
494400.0000000    0.2282701
494440.0000000    0.2141128
494480.0000000    0.2236342
494520.0000000    0.2263358
494560.0000000    0.2272231
494600.0000000    0.2296734
494640.0000000    0.2073740
494680.0000000    0.2093806
494720.0000000    0.2220518
494760.0000000    0.2224708
494800.0000000    0.2269047
494840.0000000    0.2274079
494880.0000000    0.2135921
494920.0000000    0.2305687
494960.0000000    0.2076730
495000.0000000    0.2117884
495040.0000000    0.2123399
495080.0000000    0.2172492
495120.0000000    0.2199017
495160.0000000    0.2166635
495200.0000000    0.2239379
495240.0000000    0.2229589
495280.0000000    0.2152365
495320.0000000    0.2191167
495360.0000000    0.2325480
495400.0000000    0.2112148
495440.0000000    0.2258564
495480.0000000    0.2259970
495520.0000000    0.2381894
495560.0000000    0.2341742
495600.0000000    0.2285280
495640.0000000    0.2372298
495680.0000000    0.2293932
495720.0000000    0.2270354
495760.0000000    0.2402732
495800.0000000    0.2373207
495840.0000000    0.2337645
495880.0000000    0.2395421
495920.0000000    0.2322965
495960.0000000    0.2291604
496000.0000000    0.2299616
496040.0000000    0.2300810
496080.0000000    0.2115420
496120.0000000    0.2073884
496160.0000000    0.2114034
496200.0000000    0.2053214
496240.0000000    0.2068887
496280.0000000    0.2245926
496320.0000000    0.2178269
496360.0000000    0.2101962
496400.0000000    0.2137708
496440.0000000    0.2133501
496480.0000000    0.2134554
496520.0000000    0.2164522
496560.0000000    0.2134601
496600.0000000    0.2085741
496640.0000000    0.2039020
496680.0000000    0.2169107
496720.0000000    0.2029808
496760.0000000    0.2204238
496800.0000000    0.2244641
496840.0000000    0.2221178
496880.0000000    0.2216573
496920.0000000    0.2217032
496960.0000000    0.2276726
497000.0000000    0.2202222
497040.0000000    0.2344726
497080.0000000    0.2337006
497120.0000000    0.2364943
497160.0000000    0.2086605
497200.0000000    0.2179047
497240.0000000    0.2301795
497280.0000000    0.2084232
497320.0000000    0.2299330
497360.0000000    0.2310991
497400.0000000    0.2325892
497440.0000000    0.2265173
497480.0000000    0.2297745
497520.0000000    0.2433345
497560.0000000    0.2157162
497600.0000000    0.2236248
497640.0000000    0.2202218
497680.0000000    0.2195324
497720.0000000    0.2184584
497760.0000000    0.2150268
497800.0000000    0.2234904
497840.0000000    0.2234982
497880.0000000    0.2275340
497920.0000000    0.2289882
497960.0000000    0.2329403
498000.0000000    0.2168763
498040.0000000    0.2268714
498080.0000000    0.2143649
498120.0000000    0.2269206
498160.0000000    0.2239575
498200.0000000    0.2291952
498240.0000000    0.2087567
498280.0000000    0.2195422
498320.0000000    0.2198127
498360.0000000    0.2234074
498400.0000000    0.2213675
498440.0000000    0.2070540
498480.0000000    0.2136682
498520.0000000    0.2229471
498560.0000000    0.2205324
498600.0000000    0.2237494
498640.0000000    0.2344136
498680.0000000    0.2439815
498720.0000000    0.2388092
498760.0000000    0.2300976
498800.0000000    0.2223829
498840.0000000    0.2308964
498880.0000000    0.2332923
498920.0000000    0.2261746
498960.0000000    0.2171873
499000.0000000    0.2196433
499040.0000000    0.2215023
499080.0000000    0.2204281
499120.0000000    0.2232392
499160.0000000    0.2167082
499200.0000000    0.2167510
499240.0000000    0.2131963
499280.0000000    0.2265131
499320.0000000    0.2308456
499360.0000000    0.2275056
499400.0000000    0.2218424
499440.0000000    0.2314320
499480.0000000    0.2240450
499520.0000000    0.2245607
499560.0000000    0.2118029
499600.0000000    0.2179070
499640.0000000    0.2073455
499680.0000000    0.2079418
499720.0000000    0.2172600
499760.0000000    0.2130446
499800.0000000    0.2186605
499840.0000000    0.2157107
499880.0000000    0.2229895
499920.0000000    0.2197297
499960.0000000    0.2054008
500000.0000000    0.2156496
500040.0000000    0.2041730
500080.0000000    0.2004951
500120.0000000    0.2086138
500160.0000000    0.2156369
500200.0000000    0.2027290
500240.0000000    0.2087087
500280.0000000    0.2193502
500320.0000000    0.2117146
500360.0000000    0.2187229
500400.0000000    0.2051825
500440.0000000    0.2137040
500480.0000000    0.2152483
500520.0000000    0.2124557
500560.0000000    0.1948856
500600.0000000    0.2015060
500640.0000000    0.2131399
500680.0000000    0.2075492
500720.0000000    0.2212508
500760.0000000    0.2200284
500800.0000000    0.2193497
500840.0000000    0.2314641
500880.0000000    0.2293326
500920.0000000    0.2366730
500960.0000000    0.2230667
501000.0000000    0.2259982
501040.0000000    0.2308680
501080.0000000    0.2301672
501120.0000000    0.2302415
501160.0000000    0.2168778
501200.0000000    0.2198780
501240.0000000    0.2178385
501280.0000000    0.2252769
501320.0000000    0.2291914
501360.0000000    0.2283567
501400.0000000    0.2210535
501440.0000000    0.2273868
501480.0000000    0.2182910
501520.0000000    0.2172157
501560.0000000    0.2229710
501600.0000000    0.2275189
501640.0000000    0.2187359
501680.0000000    0.2247388
501720.0000000    0.2150968
501760.0000000    0.2178265
501800.0000000    0.2193645
501840.0000000    0.2255905
501880.0000000    0.2268205
501920.0000000    0.2341186
501960.0000000    0.2181344
502000.0000000    0.2311787
502040.0000000    0.2365207
502080.0000000    0.2324532
502120.0000000    0.2171814
502160.0000000    0.2191709
502200.0000000    0.2369058
502240.0000000    0.2349735
502280.0000000    0.2297627
502320.0000000    0.2180210
502360.0000000    0.2158776
502400.0000000    0.2026010
502440.0000000    0.2191175
502480.0000000    0.2193494
502520.0000000    0.2099886
502560.0000000    0.2249663
502600.0000000    0.2151563
502640.0000000    0.2255832
502680.0000000    0.2285380
502720.0000000    0.2263120
502760.0000000    0.2086996
502800.0000000    0.2111340
502840.0000000    0.2195938
502880.0000000    0.2143699
502920.0000000    0.2093317
502960.0000000    0.2006035
503000.0000000    0.2020723
503040.0000000    0.2092092
503080.0000000    0.2021557
503120.0000000    0.2096074
503160.0000000    0.2080827
503200.0000000    0.2184950
503240.0000000    0.2413138
503280.0000000    0.2203724
503320.0000000    0.2338153
503360.0000000    0.2265959
503400.0000000    0.2166946
503440.0000000    0.2133541
503480.0000000    0.2258838
503520.0000000    0.2196059
503560.0000000    0.2265753
503600.0000000    0.2370206
503640.0000000    0.2477153
503680.0000000    0.2295707
503720.0000000    0.2277881
503760.0000000    0.2279847
503800.0000000    0.2072941
503840.0000000    0.2159564
503880.0000000    0.2166637
503920.0000000    0.2311282
503960.0000000    0.2113660
504000.0000000    0.2193674
504040.0000000    0.2243168
504080.0000000    0.2354075
504120.0000000    0.2314075
504160.0000000    0.2157538
504200.0000000    0.2121355
504240.0000000    0.1984871
504280.0000000    0.2055627
504320.0000000    0.1999452
504360.0000000    0.2071943
504400.0000000    0.1971044
504440.0000000    0.2016913
504480.0000000    0.2008241
504520.0000000    0.2001358
504560.0000000    0.2188127
504600.0000000    0.2068284
504640.0000000    0.2084151
504680.0000000    0.1916626
504720.0000000    0.2073253
504760.0000000    0.2050279
504800.0000000    0.2098865
504840.0000000    0.2078952
504880.0000000    0.2161044
504920.0000000    0.2363327
504960.0000000    0.2237354
505000.0000000    0.2143593
505040.0000000    0.2088376
505080.0000000    0.2223446
505120.0000000    0.2166101
505160.0000000    0.2073118
505200.0000000    0.2019436
505240.0000000    0.2082870
505280.0000000    0.2069681
505320.0000000    0.2147139
505360.0000000    0.2210529
505400.0000000    0.2056770
505440.0000000    0.2014705
505480.0000000    0.1892077
505520.0000000    0.1927962
505560.0000000    0.1859942
505600.0000000    0.1920717
505640.0000000    0.1891914
505680.0000000    0.1866809
505720.0000000    0.1910409
505760.0000000    0.1949707
505800.0000000    0.1945222
505840.0000000    0.1981373
505880.0000000    0.2054680
505920.0000000    0.2058892
505960.0000000    0.2184145
506000.0000000    0.2200813
506040.0000000    0.2193402
506080.0000000    0.2138295
506120.0000000    0.2026079
506160.0000000    0.2083686
506200.0000000    0.2039028
506240.0000000    0.1986186
506280.0000000    0.2006775
506320.0000000    0.2008295
506360.0000000    0.2097631
506400.0000000    0.2146970
506440.0000000    0.2038483
506480.0000000    0.2084798
506520.0000000    0.2286480
506560.0000000    0.2216163
506600.0000000    0.1989616
506640.0000000    0.2081421
506680.0000000    0.2114985
506720.0000000    0.2136553
506760.0000000    0.2158507
506800.0000000    0.2095319
506840.0000000    0.2114589
506880.0000000    0.2173198
506920.0000000    0.2146191
506960.0000000    0.2169154
507000.0000000    0.2143301
507040.0000000    0.2119804
507080.0000000    0.2108551
507120.0000000    0.2191346
507160.0000000    0.2127581
507200.0000000    0.2094242
507240.0000000    0.2252464
507280.0000000    0.2136749
507320.0000000    0.2089696
507360.0000000    0.2057853
507400.0000000    0.1965473
507440.0000000    0.2159001
507480.0000000    0.2123655
507520.0000000    0.2046408
507560.0000000    0.1952141
507600.0000000    0.2192657
507640.0000000    0.1966823
507680.0000000    0.2092117
507720.0000000    0.2224079
507760.0000000    0.2235373
507800.0000000    0.2071583
507840.0000000    0.2140871
507880.0000000    0.2063062
507920.0000000    0.2106430
507960.0000000    0.2157252
508000.0000000    0.2173728
508040.0000000    0.2328882
508080.0000000    0.2075441
508120.0000000    0.2228224
508160.0000000    0.2102513
508200.0000000    0.2156962
508240.0000000    0.2137143
508280.0000000    0.2077028
508320.0000000    0.2130224
508360.0000000    0.2236614
508400.0000000    0.2185784
508440.0000000    0.2124468
508480.0000000    0.2223790
508520.0000000    0.2191766
508560.0000000    0.2203613
508600.0000000    0.2192178
508640.0000000    0.2143399
508680.0000000    0.2313460
508720.0000000    0.2243936
508760.0000000    0.2127302
508800.0000000    0.2128361
508840.0000000    0.2274321
508880.0000000    0.2351609
508920.0000000    0.2381301
508960.0000000    0.2266866
509000.0000000    0.2237305
509040.0000000    0.2348167
509080.0000000    0.2211364
509120.0000000    0.2111270
509160.0000000    0.2116510
509200.0000000    0.2324826
509240.0000000    0.2209516
509280.0000000    0.2345236
509320.0000000    0.2137360
509360.0000000    0.2247174
509400.0000000    0.2337861
509440.0000000    0.2332388
509480.0000000    0.2257775
509520.0000000    0.2119212
509560.0000000    0.2060027
509600.0000000    0.2187788
509640.0000000    0.2075063
509680.0000000    0.2196939
509720.0000000    0.2158783
509760.0000000    0.2142068
509800.0000000    0.2204726
509840.0000000    0.2147341
509880.0000000    0.2059560
509920.0000000    0.2057505
509960.0000000    0.2081658
510000.0000000    0.2130334
510040.0000000    0.2116081
510080.0000000    0.2081475
510120.0000000    0.2076394
510160.0000000    0.2071695
510200.0000000    0.2057467
510240.0000000    0.2015844
510280.0000000    0.2038212
510320.0000000    0.2156478
510360.0000000    0.2004699
510400.0000000    0.2118510
510440.0000000    0.2145927
510480.0000000    0.2094446
510520.0000000    0.1979248
510560.0000000    0.2162706
510600.0000000    0.2109520
510640.0000000    0.2184982
510680.0000000    0.2052837
510720.0000000    0.2090167
510760.0000000    0.2116767
510800.0000000    0.2014080
510840.0000000    0.2194699
510880.0000000    0.2023535
510920.0000000    0.2117396
510960.0000000    0.2150166
511000.0000000    0.2097376
511040.0000000    0.2158172
511080.0000000    0.2021988
511120.0000000    0.1965922
511160.0000000    0.2219839
511200.0000000    0.2119093
511240.0000000    0.2101604
511280.0000000    0.2257393
511320.0000000    0.2255188
511360.0000000    0.2255903
511400.0000000    0.2111565
511440.0000000    0.2195711
511480.0000000    0.2209947
511520.0000000    0.2090250
511560.0000000    0.2175466
511600.0000000    0.2137868
511640.0000000    0.2161864
511680.0000000    0.2316687
511720.0000000    0.2157236
511760.0000000    0.2116846
511800.0000000    0.2018099
511840.0000000    0.2251514
511880.0000000    0.2134727
511920.0000000    0.2130431
511960.0000000    0.2194421
512000.0000000    0.2182126
512040.0000000    0.2150377
512080.0000000    0.2187480
512120.0000000    0.2215524
512160.0000000    0.2129778
512200.0000000    0.2108239
512240.0000000    0.2214519
512280.0000000    0.2167410
512320.0000000    0.2241426
512360.0000000    0.2240979
512400.0000000    0.2132343
512440.0000000    0.2191581
512480.0000000    0.2176588
512520.0000000    0.2139449
512560.0000000    0.2187830
512600.0000000    0.2128671
512640.0000000    0.2257264
512680.0000000    0.2219445
512720.0000000    0.2169480
512760.0000000    0.2236432
512800.0000000    0.2215710
512840.0000000    0.2235045
512880.0000000    0.2334990
512920.0000000    0.2211227
512960.0000000    0.2362962
513000.0000000    0.2416687
513040.0000000    0.2322974
513080.0000000    0.2352627
513120.0000000    0.2301338
513160.0000000    0.2225968
513200.0000000    0.2186262
513240.0000000    0.2282754
513280.0000000    0.2137051
513320.0000000    0.2310603
513360.0000000    0.2160748
513400.0000000    0.2119904
513440.0000000    0.2133239
513480.0000000    0.2146918
513520.0000000    0.2189708
513560.0000000    0.2081173
513600.0000000    0.2137961
513640.0000000    0.2116950
513680.0000000    0.2207145
513720.0000000    0.2256494
513760.0000000    0.2176293
513800.0000000    0.2204794
513840.0000000    0.2254445
513880.0000000    0.2273244
513920.0000000    0.2247256
513960.0000000    0.2247761
514000.0000000    0.2154274
514040.0000000    0.2236624
514080.0000000    0.2086755
514120.0000000    0.2075313
514160.0000000    0.2061215
514200.0000000    0.2268029
514240.0000000    0.2154800
514280.0000000    0.2206551
514320.0000000    0.2073957
514360.0000000    0.2239763
514400.0000000    0.2167157
514440.0000000    0.2112154
514480.0000000    0.2122806
514520.0000000    0.2193444
514560.0000000    0.2127504
514600.0000000    0.2078812
514640.0000000    0.2146639
514680.0000000    0.2245857
514720.0000000    0.2185087
514760.0000000    0.2166323
514800.0000000    0.2164556
514840.0000000    0.2223290
514880.0000000    0.2227363
514920.0000000    0.2313748
514960.0000000    0.2184773
515000.0000000    0.2190547
515040.0000000    0.2245228
515080.0000000    0.2321233
515120.0000000    0.2227706
515160.0000000    0.2225392
515200.0000000    0.2256184
515240.0000000    0.2176188
515280.0000000    0.2208538
515320.0000000    0.2143254
515360.0000000    0.2142264
515400.0000000    0.2135285
515440.0000000    0.2273631
515480.0000000    0.2172151
515520.0000000    0.2205066
515560.0000000    0.2265682
515600.0000000    0.2221030
515640.0000000    0.2274314
515680.0000000    0.2171148
515720.0000000    0.2205308
515760.0000000    0.2102266
515800.0000000    0.2155523
515840.0000000    0.2154009
515880.0000000    0.2349926
515920.0000000    0.2178409
515960.0000000    0.2176423
516000.0000000    0.2072177
516040.0000000    0.2214758
516080.0000000    0.2256576
516120.0000000    0.2172723
516160.0000000    0.1965636
516200.0000000    0.2224107
516240.0000000    0.2166658
516280.0000000    0.2277592
516320.0000000    0.2239863
516360.0000000    0.2244166
516400.0000000    0.2293379
516440.0000000    0.2248992
516480.0000000    0.2159128
516520.0000000    0.2230063
516560.0000000    0.2175642
516600.0000000    0.2215640
516640.0000000    0.2103782
516680.0000000    0.2189284
516720.0000000    0.2099308
516760.0000000    0.2081672
516800.0000000    0.2205644
516840.0000000    0.2118372
516880.0000000    0.2114092
516920.0000000    0.2096141
516960.0000000    0.2157841
517000.0000000    0.2255779
517040.0000000    0.2147111
517080.0000000    0.2236783
517120.0000000    0.2249375
517160.0000000    0.2371513
517200.0000000    0.2239878
517240.0000000    0.2248863
517280.0000000    0.2252546
517320.0000000    0.2338156
517360.0000000    0.2208229
517400.0000000    0.2066538
517440.0000000    0.2155614
517480.0000000    0.2196180
517520.0000000    0.2129504
517560.0000000    0.2115537
517600.0000000    0.2155879
517640.0000000    0.2096080
517680.0000000    0.2284565
517720.0000000    0.2215090
517760.0000000    0.2114570
517800.0000000    0.2067531
517840.0000000    0.2106130
517880.0000000    0.2129776
517920.0000000    0.2108141
517960.0000000    0.2165930
518000.0000000    0.2023051
518040.0000000    0.2093767
518080.0000000    0.2221873
518120.0000000    0.2273236
518160.0000000    0.2282292
518200.0000000    0.2256679
518240.0000000    0.2199658
518280.0000000    0.2238848
518320.0000000    0.2214837
518360.0000000    0.2236026
518400.0000000    0.2106057
518440.0000000    0.2235972
518480.0000000    0.2261001
518520.0000000    0.2228366
518560.0000000    0.2142088
518600.0000000    0.2329616
518640.0000000    0.2197265
518680.0000000    0.2350700
518720.0000000    0.2380224
518760.0000000    0.2322770
518800.0000000    0.2210470
518840.0000000    0.2311328
518880.0000000    0.2118218
518920.0000000    0.2267880
518960.0000000    0.2290131
519000.0000000    0.2181341
519040.0000000    0.2260169
519080.0000000    0.2139706
519120.0000000    0.2204818
519160.0000000    0.2158158
519200.0000000    0.2240597
519240.0000000    0.2270215
519280.0000000    0.2170708
519320.0000000    0.2150461
519360.0000000    0.2148889
519400.0000000    0.2080906
519440.0000000    0.2147873
519480.0000000    0.2201790
519520.0000000    0.1929077
519560.0000000    0.2024372
519600.0000000    0.2007798
519640.0000000    0.2144838
519680.0000000    0.2105469
519720.0000000    0.2131837
519760.0000000    0.2154623
519800.0000000    0.2203437
519840.0000000    0.2191290
519880.0000000    0.2189638
519920.0000000    0.2272839
519960.0000000    0.2289372
520000.0000000    0.2196455
520040.0000000    0.2187750
520080.0000000    0.2152063
520120.0000000    0.2109232
520160.0000000    0.2140712
520200.0000000    0.2104860
520240.0000000    0.2166240
520280.0000000    0.2170349
520320.0000000    0.2180914
520360.0000000    0.2215673
520400.0000000    0.2329491
520440.0000000    0.2196457
520480.0000000    0.2228860
520520.0000000    0.2131007
520560.0000000    0.2223735
520600.0000000    0.2177022
520640.0000000    0.2192767
520680.0000000    0.2203095
520720.0000000    0.2112700
520760.0000000    0.2230450
520800.0000000    0.2184855
520840.0000000    0.2126154
520880.0000000    0.2107863
520920.0000000    0.2132671
520960.0000000    0.2148470
521000.0000000    0.2228569
521040.0000000    0.2030497
521080.0000000    0.2195702
521120.0000000    0.2388088
521160.0000000    0.2239467
521200.0000000    0.2182125
521240.0000000    0.2202895
521280.0000000    0.1982608
521320.0000000    0.2158265
521360.0000000    0.2213928
521400.0000000    0.2175551
521440.0000000    0.2138740
521480.0000000    0.2172782
521520.0000000    0.2133588
521560.0000000    0.2252908
521600.0000000    0.2096788
521640.0000000    0.2142489
521680.0000000    0.2144528
521720.0000000    0.2200131
521760.0000000    0.2288952
521800.0000000    0.2169595
521840.0000000    0.2133341
521880.0000000    0.2046011
521920.0000000    0.2006346
521960.0000000    0.2201057
522000.0000000    0.2099760
522040.0000000    0.2037442
522080.0000000    0.2101876
522120.0000000    0.2065752
522160.0000000    0.2251643
522200.0000000    0.2052273
522240.0000000    0.2095323
522280.0000000    0.2037134
522320.0000000    0.1962272
522360.0000000    0.2167099
522400.0000000    0.2227017
522440.0000000    0.2016231
522480.0000000    0.2137301
522520.0000000    0.2035527
522560.0000000    0.2049351
522600.0000000    0.2151644
522640.0000000    0.2162743
522680.0000000    0.2188964
522720.0000000    0.2181231
522760.0000000    0.2132243
522800.0000000    0.2143347
522840.0000000    0.1991656
522880.0000000    0.2119601
522920.0000000    0.2208705
522960.0000000    0.2050741
523000.0000000    0.2238639
523040.0000000    0.2141105
523080.0000000    0.2143084
523120.0000000    0.2111548
523160.0000000    0.1996357
523200.0000000    0.2119016
523240.0000000    0.2233482
523280.0000000    0.2176187
523320.0000000    0.2205222
523360.0000000    0.2282537
523400.0000000    0.2347815
523440.0000000    0.2100372
523480.0000000    0.2205837
523520.0000000    0.2176381
523560.0000000    0.2184767
523600.0000000    0.2234635
523640.0000000    0.2146749
523680.0000000    0.2223410
523720.0000000    0.2170175
523760.0000000    0.2072091
523800.0000000    0.2184268
523840.0000000    0.2071884
523880.0000000    0.2116934
523920.0000000    0.2199547
523960.0000000    0.2288618
524000.0000000    0.2269653
524040.0000000    0.2132342
524080.0000000    0.2265302
524120.0000000    0.2178089
524160.0000000    0.2117398
524200.0000000    0.2207327
524240.0000000    0.2195116
524280.0000000    0.2186510
524320.0000000    0.2135990
524360.0000000    0.2200986
524400.0000000    0.2190177
524440.0000000    0.2176403
524480.0000000    0.2207488
524520.0000000    0.2190678
524560.0000000    0.2081099
524600.0000000    0.2086799
524640.0000000    0.2152286
524680.0000000    0.2173187
524720.0000000    0.2284973
524760.0000000    0.2149164
524800.0000000    0.1945202
524840.0000000    0.2173797
524880.0000000    0.2125454
524920.0000000    0.2072352
524960.0000000    0.2146314
525000.0000000    0.2065922
525040.0000000    0.2098729
525080.0000000    0.2077093
525120.0000000    0.2110073
525160.0000000    0.2143852
525200.0000000    0.2113940
525240.0000000    0.2134247
525280.0000000    0.1991931
525320.0000000    0.2070517
525360.0000000    0.2118230
525400.0000000    0.2205773
525440.0000000    0.2037956
525480.0000000    0.2075942
525520.0000000    0.2136792
525560.0000000    0.2185296
525600.0000000    0.2211169
525640.0000000    0.2185129
525680.0000000    0.2174582
525720.0000000    0.2152323
525760.0000000    0.2118947
525800.0000000    0.2075180
525840.0000000    0.2156065
525880.0000000    0.2051269
525920.0000000    0.2092415
525960.0000000    0.2181395
526000.0000000    0.2131640
526040.0000000    0.2216244
526080.0000000    0.2247411
526120.0000000    0.2244722
526160.0000000    0.2143831
526200.0000000    0.2188674
526240.0000000    0.2101615
526280.0000000    0.2035320
526320.0000000    0.2094136
526360.0000000    0.2059775
526400.0000000    0.2157912
526440.0000000    0.2109617
526480.0000000    0.2168420
526520.0000000    0.2286112
526560.0000000    0.2064114
526600.0000000    0.2222406
526640.0000000    0.2122280
526680.0000000    0.2298107
526720.0000000    0.2218672
526760.0000000    0.2131980
526800.0000000    0.2156759
526840.0000000    0.2122459
526880.0000000    0.2053723
526920.0000000    0.2005333
526960.0000000    0.1860107
527000.0000000    0.2097911
527040.0000000    0.1956276
527080.0000000    0.2003851
527120.0000000    0.2077878
527160.0000000    0.1997209
527200.0000000    0.1915506
527240.0000000    0.2041158
527280.0000000    0.2085182
527320.0000000    0.2170000
527360.0000000    0.2122093
527400.0000000    0.2033601
527440.0000000    0.2033350
527480.0000000    0.2093385
527520.0000000    0.2017556
527560.0000000    0.1945473
527600.0000000    0.1945073
527640.0000000    0.2027616
527680.0000000    0.2087238
527720.0000000    0.1992969
527760.0000000    0.2049519
527800.0000000    0.2099110
527840.0000000    0.1970497
527880.0000000    0.2112611
527920.0000000    0.2041283
527960.0000000    0.2026003
528000.0000000    0.2017124
528040.0000000    0.1887034
528080.0000000    0.1807041
528120.0000000    0.1785809
528160.0000000    0.1930100
528200.0000000    0.1889829
528240.0000000    0.1897754
528280.0000000    0.1916310
528320.0000000    0.1884676
528360.0000000    0.1854207
528400.0000000    0.1855467
528440.0000000    0.1984734
528480.0000000    0.1987075
528520.0000000    0.1835750
528560.0000000    0.1935548
528600.0000000    0.1951452
528640.0000000    0.2144366
528680.0000000    0.1902496
528720.0000000    0.1998020
528760.0000000    0.2187436
528800.0000000    0.2193389
528840.0000000    0.2066417
528880.0000000    0.2063090
528920.0000000    0.2011862
528960.0000000    0.1940276
529000.0000000    0.1898367
529040.0000000    0.2017368
529080.0000000    0.1942616
529120.0000000    0.2101648
529160.0000000    0.2139753
529200.0000000    0.1912152
529240.0000000    0.1987057
529280.0000000    0.1922292
529320.0000000    0.1966857
529360.0000000    0.1913845
529400.0000000    0.1942086
529440.0000000    0.1948693
529480.0000000    0.2039000
529520.0000000    0.2211639
529560.0000000    0.2126471
529600.0000000    0.2028985
529640.0000000    0.1922233
529680.0000000    0.2009451
529720.0000000    0.2045640
529760.0000000    0.1933273
529800.0000000    0.1990462
529840.0000000    0.2087542
529880.0000000    0.1955097
529920.0000000    0.1855356
529960.0000000    0.1763216
530000.0000000    0.1858597
530040.0000000    0.1964773
530080.0000000    0.2035154
530120.0000000    0.1920879
530160.0000000    0.1858231
530200.0000000    0.1919565
530240.0000000    0.1902491
530280.0000000    0.2032065
530320.0000000    0.1988092
530360.0000000    0.1923622
530400.0000000    0.1863325
530440.0000000    0.1839040
530480.0000000    0.1848398
530520.0000000    0.1781007
530560.0000000    0.1863116
530600.0000000    0.1826894
530640.0000000    0.1789423
530680.0000000    0.1826574
530720.0000000    0.1718711
530760.0000000    0.1758521
530800.0000000    0.1824619
530840.0000000    0.1760333
530880.0000000    0.1747108
530920.0000000    0.1836881
530960.0000000    0.1787394
531000.0000000    0.1815722
531040.0000000    0.1892917
531080.0000000    0.1758231
531120.0000000    0.1831750
531160.0000000    0.1910460
531200.0000000    0.1769266
531240.0000000    0.1767827
531280.0000000    0.1789892
531320.0000000    0.1892881
531360.0000000    0.1782540
531400.0000000    0.1830992
531440.0000000    0.1893844
531480.0000000    0.1765755
531520.0000000    0.1727143
531560.0000000    0.1663231
531600.0000000    0.1597245
531640.0000000    0.1782120
531680.0000000    0.1670516
531720.0000000    0.1780513
531760.0000000    0.1704988
531800.0000000    0.1786978
531840.0000000    0.1728620
531880.0000000    0.1728994
531920.0000000    0.1725174
531960.0000000    0.1666323
532000.0000000    0.1685462
532040.0000000    0.1628537
532080.0000000    0.1726434
532120.0000000    0.1711409
532160.0000000    0.1710974
532200.0000000    0.1713993
532240.0000000    0.1709821
532280.0000000    0.1606448
532320.0000000    0.1500482
532360.0000000    0.1554984
532400.0000000    0.1584606
532440.0000000    0.1443351
532480.0000000    0.1481645
532520.0000000    0.1588098
532560.0000000    0.1637817
532600.0000000    0.1602503
532640.0000000    0.1604550
532680.0000000    0.1783680
532720.0000000    0.1863441
532760.0000000    0.1740638
532800.0000000    0.1703422
532840.0000000    0.1679579
532880.0000000    0.1654601
532920.0000000    0.1671832
532960.0000000    0.1651387
533000.0000000    0.1585677
533040.0000000    0.1694912
533080.0000000    0.1645912
533120.0000000    0.1758082
533160.0000000    0.1601290
533200.0000000    0.1729009
533240.0000000    0.1702937
533280.0000000    0.1590354
533320.0000000    0.1729765
533360.0000000    0.1664860
533400.0000000    0.1595889
533440.0000000    0.1668879
533480.0000000    0.1583733
533520.0000000    0.1548340
533560.0000000    0.1545276
533600.0000000    0.1587556
533640.0000000    0.1586453
533680.0000000    0.1490081
533720.0000000    0.1587325
533760.0000000    0.1483771
533800.0000000    0.1386231
533840.0000000    0.1546601
533880.0000000    0.1414277
533920.0000000    0.1617047
533960.0000000    0.1518283
534000.0000000    0.1643659
534040.0000000    0.1651450
534080.0000000    0.1689820
534120.0000000    0.1794780
534160.0000000    0.1656142
534200.0000000    0.1681803
534240.0000000    0.1586619
534280.0000000    0.1535425
534320.0000000    0.1626164
534360.0000000    0.1601691
534400.0000000    0.1723465
534440.0000000    0.1844749
534480.0000000    0.1786371
534520.0000000    0.1824165
534560.0000000    0.1713399
534600.0000000    0.1708758
534640.0000000    0.1691886
534680.0000000    0.1862133
534720.0000000    0.1738714
534760.0000000    0.1728450
534800.0000000    0.1712304
534840.0000000    0.1656166
534880.0000000    0.1672854
534920.0000000    0.1608306
534960.0000000    0.1662117
535000.0000000    0.1506626
535040.0000000    0.1667508
535080.0000000    0.1729110
535120.0000000    0.1699284
535160.0000000    0.1596705
535200.0000000    0.1652964
535240.0000000    0.1622408
535280.0000000    0.1569171
535320.0000000    0.1633474
535360.0000000    0.1506784
535400.0000000    0.1749468
535440.0000000    0.1827116
535480.0000000    0.1655781
535520.0000000    0.1768233
535560.0000000    0.1656454
535600.0000000    0.1647343
535640.0000000    0.1670923
535680.0000000    0.1643820
535720.0000000    0.1796779
535760.0000000    0.1616416
535800.0000000    0.1637252
535840.0000000    0.1563438
535880.0000000    0.1714776
535920.0000000    0.1653267
535960.0000000    0.1631491
536000.0000000    0.1789263
536040.0000000    0.1850400
536080.0000000    0.1725236
536120.0000000    0.1641247
536160.0000000    0.1712868
536200.0000000    0.1604154
536240.0000000    0.1789412
536280.0000000    0.1845383
536320.0000000    0.1656997
536360.0000000    0.1708187
536400.0000000    0.1751151
536440.0000000    0.1712931
536480.0000000    0.1773916
536520.0000000    0.1604340
536560.0000000    0.1635021
536600.0000000    0.1809035
536640.0000000    0.1806141
536680.0000000    0.1830289
536720.0000000    0.1636403
536760.0000000    0.1809522
536800.0000000    0.1727690
536840.0000000    0.1525323
536880.0000000    0.1478108
536920.0000000    0.1559964
536960.0000000    0.1521153
537000.0000000    0.1610750
537040.0000000    0.1654815
537080.0000000    0.1620452
537120.0000000    0.1599770
537160.0000000    0.1616836
537200.0000000    0.1569198
537240.0000000    0.1691879
537280.0000000    0.1625604
537320.0000000    0.1759421
537360.0000000    0.1724363
537400.0000000    0.1623107
537440.0000000    0.1630199
537480.0000000    0.1601727
537520.0000000    0.1546115
537560.0000000    0.1657928
537600.0000000    0.1738359
537640.0000000    0.1514940
537680.0000000    0.1568139
537720.0000000    0.1621805
537760.0000000    0.1626261
537800.0000000    0.1681236
537840.0000000    0.1715004
537880.0000000    0.1581946
537920.0000000    0.1728513
537960.0000000    0.2034988
538000.0000000    0.1730121
538040.0000000    0.1907771
538080.0000000    0.1829467
538120.0000000    0.1752854
538160.0000000    0.1823490
538200.0000000    0.1645828
538240.0000000    0.1752100
538280.0000000    0.1851417
538320.0000000    0.1661513
538360.0000000    0.1615974
538400.0000000    0.1658039
538440.0000000    0.1760453
538480.0000000    0.1763071
538520.0000000    0.1756282
538560.0000000    0.1728486
538600.0000000    0.1747704
538640.0000000    0.1749494
538680.0000000    0.1848681
538720.0000000    0.1834067
538760.0000000    0.1870043
538800.0000000    0.1834710
538840.0000000    0.1666277
538880.0000000    0.1649510
538920.0000000    0.1770267
538960.0000000    0.1705820
539000.0000000    0.1550155
539040.0000000    0.1709123
539080.0000000    0.1615189
539120.0000000    0.1641383
539160.0000000    0.1729262
539200.0000000    0.1828661
539240.0000000    0.1699678
539280.0000000    0.1798275
539320.0000000    0.1678739
539360.0000000    0.1786311
539400.0000000    0.1682631
539440.0000000    0.1697788
539480.0000000    0.1860442
539520.0000000    0.1790919
539560.0000000    0.1721646
539600.0000000    0.1663151
539640.0000000    0.1485273
539680.0000000    0.1788539
539720.0000000    0.1474085
539760.0000000    0.1669056
539800.0000000    0.1581249
539840.0000000    0.1734709
539880.0000000    0.1710892
539920.0000000    0.1697180
539960.0000000    0.1829085
540000.0000000    0.1886304
540040.0000000    0.1823415
540080.0000000    0.1763802
540120.0000000    0.2050435
540160.0000000    0.1865529
540200.0000000    0.1846275
540240.0000000    0.1743609
540280.0000000    0.1773996
540320.0000000    0.1836049
540360.0000000    0.1839239
540400.0000000    0.1785855
540440.0000000    0.1666665
540480.0000000    0.1614424
540520.0000000    0.1675553
540560.0000000    0.1629108
540600.0000000    0.1696677
540640.0000000    0.1786152
540680.0000000    0.1722560
540720.0000000    0.1578874
540760.0000000    0.1845126
540800.0000000    0.1623923
540840.0000000    0.1786996
540880.0000000    0.1727478
540920.0000000    0.1651359
540960.0000000    0.1854130
541000.0000000    0.1797016
541040.0000000    0.1618644
541080.0000000    0.1655565
541120.0000000    0.1743187
541160.0000000    0.1567881
541200.0000000    0.1638089
541240.0000000    0.1583906
541280.0000000    0.1519572
541320.0000000    0.1702141
541360.0000000    0.1726760
541400.0000000    0.1758246
541440.0000000    0.1691747
541480.0000000    0.1716278
541520.0000000    0.1732079
541560.0000000    0.1665380
541600.0000000    0.1570955
541640.0000000    0.1693976
541680.0000000    0.1750302
541720.0000000    0.1906938
541760.0000000    0.1737192
541800.0000000    0.1734615
541840.0000000    0.1652852
541880.0000000    0.1730864
541920.0000000    0.1869494
541960.0000000    0.1724446
542000.0000000    0.1856588
542040.0000000    0.1970189
542080.0000000    0.1825690
542120.0000000    0.1800182
542160.0000000    0.1872344
542200.0000000    0.1755973
542240.0000000    0.1776482
542280.0000000    0.1871407
542320.0000000    0.1811590
542360.0000000    0.1863303
542400.0000000    0.1735938
542440.0000000    0.1666297
542480.0000000    0.1814525
542520.0000000    0.1940501
542560.0000000    0.1992364
542600.0000000    0.1986309
542640.0000000    0.1909873
542680.0000000    0.1817952
542720.0000000    0.1952587
542760.0000000    0.1798521
542800.0000000    0.1834169
542840.0000000    0.1763286
542880.0000000    0.1783401
542920.0000000    0.1950275
542960.0000000    0.1972765
543000.0000000    0.1845833
543040.0000000    0.1846022
543080.0000000    0.1905046
543120.0000000    0.1928461
543160.0000000    0.1893447
543200.0000000    0.1876670
543240.0000000    0.1970829
543280.0000000    0.1925379
543320.0000000    0.1849169
543360.0000000    0.1904979
543400.0000000    0.1916980
543440.0000000    0.1949468
543480.0000000    0.1920350
543520.0000000    0.1860291
543560.0000000    0.1920625
543600.0000000    0.1866342
543640.0000000    0.1733341
543680.0000000    0.1754319
543720.0000000    0.1824536
543760.0000000    0.1870915
543800.0000000    0.1851293
543840.0000000    0.1872657
543880.0000000    0.1912981
543920.0000000    0.1869901
543960.0000000    0.1994777
544000.0000000    0.1936332
544040.0000000    0.1920766
544080.0000000    0.1784585
544120.0000000    0.1889097
544160.0000000    0.1946248
544200.0000000    0.1840841
544240.0000000    0.1928060
544280.0000000    0.2059381
544320.0000000    0.2098384
544360.0000000    0.2085106
544400.0000000    0.2000094
544440.0000000    0.2050038
544480.0000000    0.2002820
544520.0000000    0.2049025
544560.0000000    0.2101663
544600.0000000    0.2141799
544640.0000000    0.2142777
544680.0000000    0.1929761
544720.0000000    0.2110649
544760.0000000    0.2134766
544800.0000000    0.2097479
544840.0000000    0.2007752
544880.0000000    0.1987340
544920.0000000    0.2064775
544960.0000000    0.2123328
545000.0000000    0.1983750
545040.0000000    0.1983178
545080.0000000    0.1900690
545120.0000000    0.1994495
545160.0000000    0.1913549
545200.0000000    0.1909261
545240.0000000    0.2024205
545280.0000000    0.1892478
545320.0000000    0.2047917
545360.0000000    0.2064952
545400.0000000    0.2032206
545440.0000000    0.1975963
545480.0000000    0.2123946
545520.0000000    0.1915556
545560.0000000    0.1889900
545600.0000000    0.1976206
545640.0000000    0.1855868
545680.0000000    0.1872052
545720.0000000    0.1996939
545760.0000000    0.2053164
545800.0000000    0.2236749
545840.0000000    0.2254706
545880.0000000    0.2298956
545920.0000000    0.2177344
545960.0000000    0.2228420
546000.0000000    0.2080657
546040.0000000    0.2175040
546080.0000000    0.2005922
546120.0000000    0.2033823
546160.0000000    0.2128351
546200.0000000    0.2189073
546240.0000000    0.2095381
546280.0000000    0.2121686
546320.0000000    0.2168797
546360.0000000    0.2267615
546400.0000000    0.2165615
546440.0000000    0.2025449
546480.0000000    0.1983511
546520.0000000    0.1956732
546560.0000000    0.1951921
546600.0000000    0.1931130
546640.0000000    0.1792127
546680.0000000    0.1810835
546720.0000000    0.1794322
546760.0000000    0.1734947
546800.0000000    0.1805933
546840.0000000    0.1784296
546880.0000000    0.1806640
546920.0000000    0.1771462
546960.0000000    0.1820879
547000.0000000    0.1764385
547040.0000000    0.1926419
547080.0000000    0.1955467
547120.0000000    0.1906668
547160.0000000    0.1905981
547200.0000000    0.1824459
547240.0000000    0.1975749
547280.0000000    0.1933803
547320.0000000    0.1873681
547360.0000000    0.1922923
547400.0000000    0.1947957
547440.0000000    0.1921806
547480.0000000    0.1872800
547520.0000000    0.1847509
547560.0000000    0.1894140
547600.0000000    0.1831492
547640.0000000    0.1945721
547680.0000000    0.1844401
547720.0000000    0.1802467
547760.0000000    0.1794175
547800.0000000    0.1920275
547840.0000000    0.1748205
547880.0000000    0.1778256
547920.0000000    0.1732037
547960.0000000    0.1728818
548000.0000000    0.1745296
548040.0000000    0.1716117
548080.0000000    0.1702942
548120.0000000    0.1721078
548160.0000000    0.1760515
548200.0000000    0.1787498
548240.0000000    0.1833407
548280.0000000    0.1770526
548320.0000000    0.1777554
548360.0000000    0.1681014
548400.0000000    0.1812447
548440.0000000    0.1952539
548480.0000000    0.1880644
548520.0000000    0.1905689
548560.0000000    0.1823425
548600.0000000    0.1772439
548640.0000000    0.1776517
548680.0000000    0.1796593
548720.0000000    0.1759374
548760.0000000    0.1816883
548800.0000000    0.1798034
548840.0000000    0.1874645
548880.0000000    0.1895545
548920.0000000    0.1898642
548960.0000000    0.1943313
549000.0000000    0.1913124
549040.0000000    0.1916273
549080.0000000    0.1900498
549120.0000000    0.1814543
549160.0000000    0.1966399
549200.0000000    0.1966849
549240.0000000    0.1932061
549280.0000000    0.2012601
549320.0000000    0.1877991
549360.0000000    0.1926023
549400.0000000    0.1911659
549440.0000000    0.1832915
549480.0000000    0.1966921
549520.0000000    0.1929921
549560.0000000    0.1988635
549600.0000000    0.1790798
549640.0000000    0.2010369
549680.0000000    0.1977555
549720.0000000    0.1879475
549760.0000000    0.1984589
549800.0000000    0.2081032
549840.0000000    0.1885739
549880.0000000    0.1927079
549920.0000000    0.1940509
549960.0000000    0.1938858
550000.0000000    0.1847539
550040.0000000    0.1874409
550080.0000000    0.1596449
550120.0000000    0.1851836
550160.0000000    0.1893083
550200.0000000    0.1852436
550240.0000000    0.1788250
550280.0000000    0.1738596
550320.0000000    0.1839579
550360.0000000    0.1643296
550400.0000000    0.1838351
550440.0000000    0.1911927
550480.0000000    0.1751329
550520.0000000    0.1830368
550560.0000000    0.1857987
550600.0000000    0.1975979
550640.0000000    0.1914612
550680.0000000    0.1798057
550720.0000000    0.1728798
550760.0000000    0.1755325
550800.0000000    0.1910005
550840.0000000    0.1692461
550880.0000000    0.1862342
550920.0000000    0.1837161
550960.0000000    0.1763727
551000.0000000    0.1760342
551040.0000000    0.1988688
551080.0000000    0.1829227
551120.0000000    0.2050053
551160.0000000    0.1905393
551200.0000000    0.1811628
551240.0000000    0.1793637
551280.0000000    0.1753353
551320.0000000    0.1743010
551360.0000000    0.1913595
551400.0000000    0.1932472
551440.0000000    0.1874831
551480.0000000    0.1985665
551520.0000000    0.1957645
551560.0000000    0.1886037
551600.0000000    0.1983971
551640.0000000    0.1797241
551680.0000000    0.1839783
551720.0000000    0.1811928
551760.0000000    0.1806335
551800.0000000    0.1756045
551840.0000000    0.1839135
551880.0000000    0.1829842
551920.0000000    0.1768861
551960.0000000    0.1820301
552000.0000000    0.1778923
552040.0000000    0.1883046
552080.0000000    0.1819340
552120.0000000    0.1777825
552160.0000000    0.1734584
552200.0000000    0.1839757
552240.0000000    0.1789740
552280.0000000    0.1990726
552320.0000000    0.1972586
552360.0000000    0.1977185
552400.0000000    0.1870910
552440.0000000    0.1892931
552480.0000000    0.1941457
552520.0000000    0.1942868
552560.0000000    0.1952707
552600.0000000    0.1798393
552640.0000000    0.1774402
552680.0000000    0.1895616
552720.0000000    0.1864672
552760.0000000    0.1945789
552800.0000000    0.1930901
552840.0000000    0.1840834
552880.0000000    0.1894922
552920.0000000    0.1967677
552960.0000000    0.1888034
553000.0000000    0.1782690
553040.0000000    0.1780752
553080.0000000    0.1837330
553120.0000000    0.1904087
553160.0000000    0.1891235
553200.0000000    0.1830413
553240.0000000    0.1871311
553280.0000000    0.1799707
553320.0000000    0.1773207
553360.0000000    0.1734808
553400.0000000    0.1750701
553440.0000000    0.1716137
553480.0000000    0.1784277
553520.0000000    0.1798974
553560.0000000    0.1777756
553600.0000000    0.1708242
553640.0000000    0.1780601
553680.0000000    0.1810622
553720.0000000    0.1816159
553760.0000000    0.1830202
553800.0000000    0.1862820
553840.0000000    0.1867647
553880.0000000    0.1838799
553920.0000000    0.1904417
553960.0000000    0.1796311
554000.0000000    0.1798920
554040.0000000    0.1805399
554080.0000000    0.1948062
554120.0000000    0.1913087
554160.0000000    0.1893108
554200.0000000    0.1744228
554240.0000000    0.1862672
554280.0000000    0.1888055
554320.0000000    0.1806635
554360.0000000    0.1825230
554400.0000000    0.1856292
554440.0000000    0.1864078
554480.0000000    0.1888861
554520.0000000    0.1844460
554560.0000000    0.1861537
554600.0000000    0.1851186
554640.0000000    0.1893087
554680.0000000    0.1839909
554720.0000000    0.1782710
554760.0000000    0.1872399
554800.0000000    0.1852836
554840.0000000    0.1888793
554880.0000000    0.1712482
554920.0000000    0.1938823
554960.0000000    0.1783487
555000.0000000    0.1885635
555040.0000000    0.1844613
555080.0000000    0.1786931
555120.0000000    0.1842142
555160.0000000    0.1744369
555200.0000000    0.1755063
555240.0000000    0.1746229
555280.0000000    0.1788453
555320.0000000    0.1730840
555360.0000000    0.1809835
555400.0000000    0.1824122
555440.0000000    0.1870581
555480.0000000    0.2002864
555520.0000000    0.1763186
555560.0000000    0.1897437
555600.0000000    0.1753983
555640.0000000    0.1944717
555680.0000000    0.1848783
555720.0000000    0.1828800
555760.0000000    0.1862736
555800.0000000    0.1813759
555840.0000000    0.1751817
555880.0000000    0.1807118
555920.0000000    0.1788798
555960.0000000    0.1851282
556000.0000000    0.1934252
556040.0000000    0.1853841
556080.0000000    0.1855654
556120.0000000    0.1806018
556160.0000000    0.1753427
556200.0000000    0.1701663
556240.0000000    0.1883823
556280.0000000    0.2012039
556320.0000000    0.1912398
556360.0000000    0.1854573
556400.0000000    0.1796989
556440.0000000    0.1836160
556480.0000000    0.1766309
556520.0000000    0.1863953
556560.0000000    0.1809851
556600.0000000    0.1913082
556640.0000000    0.1908258
556680.0000000    0.1725993
556720.0000000    0.1832021
556760.0000000    0.1885524
556800.0000000    0.1867218
556840.0000000    0.1885020
556880.0000000    0.1973427
556920.0000000    0.1715229
556960.0000000    0.1744700
557000.0000000    0.1833305
557040.0000000    0.1805214
557080.0000000    0.1837843
557120.0000000    0.1849252
557160.0000000    0.1773193
557200.0000000    0.1770554
557240.0000000    0.1858324
557280.0000000    0.1743503
557320.0000000    0.1884347
557360.0000000    0.1800129
557400.0000000    0.1658369
557440.0000000    0.1753392
557480.0000000    0.1674422
557520.0000000    0.1779438
557560.0000000    0.1764089
557600.0000000    0.1682336
557640.0000000    0.1593113
557680.0000000    0.1754091
557720.0000000    0.1730321
557760.0000000    0.1713171
557800.0000000    0.1808448
557840.0000000    0.1771998
557880.0000000    0.1750924
557920.0000000    0.1827017
557960.0000000    0.1638254
558000.0000000    0.1654831
558040.0000000    0.1713001
558080.0000000    0.1676609
558120.0000000    0.1831254
558160.0000000    0.1830614
558200.0000000    0.1824157
558240.0000000    0.1738813
558280.0000000    0.1785123
558320.0000000    0.1809188
558360.0000000    0.1733752
558400.0000000    0.1713993
558440.0000000    0.1712112
558480.0000000    0.1788162
558520.0000000    0.1770137
558560.0000000    0.1771581
558600.0000000    0.1727045
558640.0000000    0.1633523
558680.0000000    0.1692180
558720.0000000    0.1882858
558760.0000000    0.1675390
558800.0000000    0.1770527
558840.0000000    0.1625225
558880.0000000    0.1707786
558920.0000000    0.1663325
558960.0000000    0.1616770
559000.0000000    0.1740117
559040.0000000    0.1691250
559080.0000000    0.1655737
559120.0000000    0.1734177
559160.0000000    0.1617064
559200.0000000    0.1706021
559240.0000000    0.1748252
559280.0000000    0.1612463
559320.0000000    0.1718587
559360.0000000    0.1866506
559400.0000000    0.1667737
559440.0000000    0.1897062
559480.0000000    0.1717121
559520.0000000    0.1809813
559560.0000000    0.1726811
559600.0000000    0.1826856
559640.0000000    0.1717570
559680.0000000    0.1596646
559720.0000000    0.1728140
559760.0000000    0.1710088
559800.0000000    0.1816835
559840.0000000    0.1626216
559880.0000000    0.1898673
559920.0000000    0.1871693
559960.0000000    0.1699231
560000.0000000    0.1703558
560040.0000000    0.1687115
560080.0000000    0.1735291
560120.0000000    0.1701495
560160.0000000    0.1739079
560200.0000000    0.1762753
560240.0000000    0.1783365
560280.0000000    0.1631528
560320.0000000    0.1657626
560360.0000000    0.1573309
560400.0000000    0.1625827
560440.0000000    0.1496572
560480.0000000    0.1578880
560520.0000000    0.1600362
560560.0000000    0.1694570
560600.0000000    0.1620248
560640.0000000    0.1732936
560680.0000000    0.1773411
560720.0000000    0.1608619
560760.0000000    0.1619355
560800.0000000    0.1549133
560840.0000000    0.1689209
560880.0000000    0.1581463
560920.0000000    0.1517685
560960.0000000    0.1546273
561000.0000000    0.1532364
561040.0000000    0.1641123
561080.0000000    0.1435319
561120.0000000    0.1601445
561160.0000000    0.1751668
561200.0000000    0.1548284
561240.0000000    0.1618160
561280.0000000    0.1657572
561320.0000000    0.1715141
561360.0000000    0.1555260
561400.0000000    0.1790855
561440.0000000    0.1610934
561480.0000000    0.1694754
561520.0000000    0.1630496
561560.0000000    0.1777827
561600.0000000    0.1649081
561640.0000000    0.1766528
561680.0000000    0.1611357
561720.0000000    0.1676397
561760.0000000    0.1712040
561800.0000000    0.1730262
561840.0000000    0.1616394
561880.0000000    0.1594829
561920.0000000    0.1619372
561960.0000000    0.1750127
562000.0000000    0.1747379
562040.0000000    0.1702471
562080.0000000    0.1651534
562120.0000000    0.1798590
562160.0000000    0.1664297
562200.0000000    0.1592712
562240.0000000    0.1522397
562280.0000000    0.1595778
562320.0000000    0.1663011
562360.0000000    0.1563827
562400.0000000    0.1605939
562440.0000000    0.1633615
562480.0000000    0.1561234
562520.0000000    0.1485662
562560.0000000    0.1631771
562600.0000000    0.1740563
562640.0000000    0.1574217
562680.0000000    0.1627995
562720.0000000    0.1576612
562760.0000000    0.1491231
562800.0000000    0.1594868
562840.0000000    0.1566866
562880.0000000    0.1418210
562920.0000000    0.1592579
562960.0000000    0.1663747
563000.0000000    0.1679207
563040.0000000    0.1698063
563080.0000000    0.1599928
563120.0000000    0.1570709
563160.0000000    0.1594291
563200.0000000    0.1580551
563240.0000000    0.1748649
563280.0000000    0.1734834
563320.0000000    0.1775779
563360.0000000    0.1883186
563400.0000000    0.1684605
563440.0000000    0.1837014
563480.0000000    0.1887113
563520.0000000    0.1804630
563560.0000000    0.1821842
563600.0000000    0.1804430
563640.0000000    0.1734176
563680.0000000    0.1654682
563720.0000000    0.1736674
563760.0000000    0.1811585
563800.0000000    0.1806257
563840.0000000    0.1956828
563880.0000000    0.1881461
563920.0000000    0.1775630
563960.0000000    0.1831097
564000.0000000    0.1804255
564040.0000000    0.1886011
564080.0000000    0.1835277
564120.0000000    0.1931528
564160.0000000    0.1715739
564200.0000000    0.1847465
564240.0000000    0.1778327
564280.0000000    0.1782595
564320.0000000    0.1758218
564360.0000000    0.1706695
564400.0000000    0.1815162
564440.0000000    0.1912119
564480.0000000    0.1821560
564520.0000000    0.1810201
564560.0000000    0.1785326
564600.0000000    0.1812088
564640.0000000    0.1681880
564680.0000000    0.1719557
564720.0000000    0.1942535
564760.0000000    0.1824733
564800.0000000    0.1773923
564840.0000000    0.1814942
564880.0000000    0.1830913
564920.0000000    0.1884434
564960.0000000    0.1792076
565000.0000000    0.1778229
565040.0000000    0.1857103
565080.0000000    0.1897302
565120.0000000    0.1819307
565160.0000000    0.1929839
565200.0000000    0.1894548
565240.0000000    0.1909392
565280.0000000    0.1941380
565320.0000000    0.1995442
565360.0000000    0.1881651
565400.0000000    0.1921691
565440.0000000    0.2061513
565480.0000000    0.1854152
565520.0000000    0.1828751
565560.0000000    0.1832024
565600.0000000    0.1873378
565640.0000000    0.2029214
565680.0000000    0.1943476
565720.0000000    0.1931331
565760.0000000    0.1923633
565800.0000000    0.1882116
565840.0000000    0.1865960
565880.0000000    0.1771633
565920.0000000    0.1867201
565960.0000000    0.1828843
566000.0000000    0.1714064
566040.0000000    0.1684362
566080.0000000    0.1600687
566120.0000000    0.1751504
566160.0000000    0.1716802
566200.0000000    0.1729420
566240.0000000    0.1726651
566280.0000000    0.1766678
566320.0000000    0.1799276
566360.0000000    0.1773471
566400.0000000    0.1918695
566440.0000000    0.1851427
566480.0000000    0.1883393
566520.0000000    0.1876126
566560.0000000    0.1783395
566600.0000000    0.1698933
566640.0000000    0.1829773
566680.0000000    0.1828621
566720.0000000    0.1792907
566760.0000000    0.1764854
566800.0000000    0.1808987
566840.0000000    0.1984922
566880.0000000    0.1838478
566920.0000000    0.1931242
566960.0000000    0.1934048
567000.0000000    0.1776169
567040.0000000    0.1719528
567080.0000000    0.1750426
567120.0000000    0.1786631
567160.0000000    0.1736125
567200.0000000    0.1855514
567240.0000000    0.1839679
567280.0000000    0.1805336
567320.0000000    0.1815635
567360.0000000    0.1933492
567400.0000000    0.1852242
567440.0000000    0.1772779
567480.0000000    0.1789262
567520.0000000    0.1834520
567560.0000000    0.1826236
567600.0000000    0.1927595
567640.0000000    0.1764411
567680.0000000    0.1899345
567720.0000000    0.1867681
567760.0000000    0.1842252
567800.0000000    0.1821255
567840.0000000    0.1796433
567880.0000000    0.1800102
567920.0000000    0.1692130
567960.0000000    0.1680760
568000.0000000    0.1552698
568040.0000000    0.1612714
568080.0000000    0.1719646
568120.0000000    0.1644671
568160.0000000    0.1588960
568200.0000000    0.1682209
568240.0000000    0.1674672
568280.0000000    0.1658674
568320.0000000    0.1604820
568360.0000000    0.1724925
568400.0000000    0.1678934
568440.0000000    0.1580611
568480.0000000    0.1736786
568520.0000000    0.1652937
568560.0000000    0.1557303
568600.0000000    0.1693886
568640.0000000    0.1586613
568680.0000000    0.1639171
568720.0000000    0.1701136
568760.0000000    0.1727283
568800.0000000    0.1663498
568840.0000000    0.1761269
568880.0000000    0.1646062
568920.0000000    0.1649560
568960.0000000    0.1733545
569000.0000000    0.1770107
569040.0000000    0.1618778
569080.0000000    0.1574696
569120.0000000    0.1594488
569160.0000000    0.1567076
569200.0000000    0.1588909
569240.0000000    0.1623974
569280.0000000    0.1666749
569320.0000000    0.1630129
569360.0000000    0.1676784
569400.0000000    0.1666338
569440.0000000    0.1722974
569480.0000000    0.1687593
569520.0000000    0.1677843
569560.0000000    0.1585784
569600.0000000    0.1624188
569640.0000000    0.1656128
569680.0000000    0.1671801
569720.0000000    0.1539011
569760.0000000    0.1658709
569800.0000000    0.1659612
569840.0000000    0.1756155
569880.0000000    0.1774122
569920.0000000    0.1690725
569960.0000000    0.1558008
570000.0000000    0.1588333
570040.0000000    0.1821844
570080.0000000    0.1658321
570120.0000000    0.1609128
570160.0000000    0.1739281
570200.0000000    0.1645605
570240.0000000    0.1764742
570280.0000000    0.1692001
570320.0000000    0.1658571
570360.0000000    0.1795442
570400.0000000    0.1608004
570440.0000000    0.1727102
570480.0000000    0.1768301
570520.0000000    0.1624174
570560.0000000    0.1788575
570600.0000000    0.1676375
570640.0000000    0.1716458
570680.0000000    0.1691283
570720.0000000    0.1802689
570760.0000000    0.1708065
570800.0000000    0.1705703
570840.0000000    0.1726965
570880.0000000    0.1668143
570920.0000000    0.1760141
570960.0000000    0.1814962
571000.0000000    0.1702995
571040.0000000    0.1757015
571080.0000000    0.1881850
571120.0000000    0.1812440
571160.0000000    0.1919670
571200.0000000    0.1884712
571240.0000000    0.1941517
571280.0000000    0.1974778
571320.0000000    0.1872960
571360.0000000    0.1778179
571400.0000000    0.1880237
571440.0000000    0.1892069
571480.0000000    0.1884825
571520.0000000    0.1912711
571560.0000000    0.1968227
571600.0000000    0.2022351
571640.0000000    0.1961225
571680.0000000    0.1794409
571720.0000000    0.1801677
571760.0000000    0.1849977
571800.0000000    0.1779124
571840.0000000    0.1809635
571880.0000000    0.1928376
571920.0000000    0.1814419
571960.0000000    0.1848255
572000.0000000    0.1785304
572040.0000000    0.1801098
572080.0000000    0.1948215
572120.0000000    0.1738214
572160.0000000    0.1894661
572200.0000000    0.1786160
572240.0000000    0.1833714
572280.0000000    0.1722646
572320.0000000    0.1828355
572360.0000000    0.1780398
572400.0000000    0.1882546
572440.0000000    0.1804287
572480.0000000    0.1814648
572520.0000000    0.1846559
572560.0000000    0.1829449
572600.0000000    0.1978855
572640.0000000    0.1969826
572680.0000000    0.1758113
572720.0000000    0.1830724
572760.0000000    0.1827469
572800.0000000    0.1941943
572840.0000000    0.1866336
572880.0000000    0.1918326
572920.0000000    0.1923026
572960.0000000    0.1749538
573000.0000000    0.1856448
573040.0000000    0.1914999
573080.0000000    0.1859232
573120.0000000    0.1773717
573160.0000000    0.1972018
573200.0000000    0.1907120
573240.0000000    0.1872294
573280.0000000    0.1902813
573320.0000000    0.1911437
573360.0000000    0.1922166
573400.0000000    0.1881287
573440.0000000    0.1894227
573480.0000000    0.1888657
573520.0000000    0.1896816
573560.0000000    0.1775377
573600.0000000    0.1993597
573640.0000000    0.1899482
573680.0000000    0.1952197
573720.0000000    0.1936378
573760.0000000    0.1805010
573800.0000000    0.1874739
573840.0000000    0.2026574
573880.0000000    0.1896816
573920.0000000    0.1865561
573960.0000000    0.1851936
574000.0000000    0.1918732
574040.0000000    0.1905824
574080.0000000    0.1852492
574120.0000000    0.1959909
574160.0000000    0.1819024
574200.0000000    0.1967663
574240.0000000    0.1822574
574280.0000000    0.1840804
574320.0000000    0.1891240
574360.0000000    0.1835894
574400.0000000    0.1910102
[truncated: 297,922 more chars]
