# Supplementary material for: Comment on 'Valid molecular dynamics simulations of human hemoglobin require a surprisingly large box size'
Source: eLife. 2019 Jun 20;8:e44718. doi: 10.7554/eLife.44718 (PMC6586461; doi:10.7554/eLife.44718)
Supplement: Figure 1—source data 1. — The zip archive contains a README file describing which source files correspond to the different panels. [file elife-44718-fig1-data1.zip › figure1/panels_AB/90A/9/rmsd_2dn2.xvg]

# This file was created Sat Nov 10 08:11:48 2018
# Created by:
#             :-) GROMACS - gmx rms, 2018.3-dev-20180823-5d5eb38 (-:
# 
# Executable:   /usr/local/gromacs/2018/2018.3-impi2017-fftw337-gcc640-cuda91/bin/gmx
# Data prefix:  /usr/local/gromacs/2018/2018.3-impi2017-fftw337-gcc640-cuda91
# Working dir:  /home/degroot/hb/2dn2/Meuwly/90a-elife/9
# Command line:
#   gmx rms -s ../topol.tpr -f x.xtc -nice 0 -o rmsd_2dn2.xvg
# gmx rms is part of G R O M A C S:
#
# GROningen Mixture of Alchemy and Childrens' Stories
#
@    title "RMSD"
@    xaxis  label "Time (ps)"
@    yaxis  label "RMSD (nm)"
@TYPE xy
@ subtitle "Backbone after lsq fit to Backbone"
   0.0000000    0.0000005
  40.0000000    0.0704968
  80.0000000    0.0817467
 120.0000000    0.0831493
 160.0000000    0.0917068
 200.0000000    0.0951778
 240.0000000    0.0855864
 280.0000000    0.0907427
 320.0000000    0.0883129
 360.0000000    0.0908368
 400.0000000    0.0898197
 440.0000000    0.0952242
 480.0000000    0.1020703
 520.0000000    0.0945588
 560.0000000    0.0923137
 600.0000000    0.0945545
 640.0000000    0.1012824
 680.0000000    0.1111416
 720.0000000    0.0890798
 760.0000000    0.0903830
 800.0000000    0.0995702
 840.0000000    0.0919660
 880.0000000    0.0941680
 920.0000000    0.0905472
 960.0000000    0.0908059
1000.0000000    0.0846484
1040.0000000    0.0930298
1080.0000000    0.0862030
1120.0000000    0.0864692
1160.0000000    0.0924428
1200.0000000    0.0909835
1240.0000000    0.0987136
1280.0000000    0.0905057
1320.0000000    0.0828042
1360.0000000    0.0810958
1400.0000000    0.0914122
1440.0000000    0.0945428
1480.0000000    0.0921424
1520.0000000    0.0918342
1560.0000000    0.0751351
1600.0000000    0.0907423
1640.0000000    0.1005973
1680.0000000    0.0905719
1720.0000000    0.1046676
1760.0000000    0.0885943
1800.0000000    0.0891282
1840.0000000    0.0978554
1880.0000000    0.0888174
1920.0000000    0.0754665
1960.0000000    0.0948677
2000.0000000    0.0853274
2040.0000000    0.1004155
2080.0000000    0.1036282
2120.0000000    0.0949183
2160.0000000    0.1012497
2200.0000000    0.0993964
2240.0000000    0.0972806
2280.0000000    0.0862984
2320.0000000    0.0883188
2360.0000000    0.0946776
2400.0000000    0.0878447
2440.0000000    0.0978520
2480.0000000    0.0887301
2520.0000000    0.0940482
2560.0000000    0.0905580
2600.0000000    0.0835112
2640.0000000    0.0824738
2680.0000000    0.0911343
2720.0000000    0.0852209
2760.0000000    0.0875026
2800.0000000    0.0956785
2840.0000000    0.0844256
2880.0000000    0.0755960
2920.0000000    0.0857735
2960.0000000    0.0953874
3000.0000000    0.0818005
3040.0000000    0.0848429
3080.0000000    0.0829360
3120.0000000    0.0831372
3160.0000000    0.0907564
3200.0000000    0.0990615
3240.0000000    0.0938074
3280.0000000    0.0978460
3320.0000000    0.0879188
3360.0000000    0.0814174
3400.0000000    0.0842294
3440.0000000    0.0885201
3480.0000000    0.0824846
3520.0000000    0.0868676
3560.0000000    0.0891296
3600.0000000    0.0830118
3640.0000000    0.0975328
3680.0000000    0.0827285
3720.0000000    0.0892152
3760.0000000    0.0849453
3800.0000000    0.0938165
3840.0000000    0.0908586
3880.0000000    0.0848374
3920.0000000    0.0817991
3960.0000000    0.0929373
4000.0000000    0.0821952
4040.0000000    0.0914196
4080.0000000    0.0899951
4120.0000000    0.0923716
4160.0000000    0.0952275
4200.0000000    0.0944826
4240.0000000    0.0936575
4280.0000000    0.0916523
4320.0000000    0.0980937
4360.0000000    0.0946071
4400.0000000    0.0902092
4440.0000000    0.0896915
4480.0000000    0.0988843
4520.0000000    0.0975674
4560.0000000    0.0894067
4600.0000000    0.0952401
4640.0000000    0.0977971
4680.0000000    0.0982857
4720.0000000    0.0989385
4760.0000000    0.0877911
4800.0000000    0.0888467
4840.0000000    0.0874294
4880.0000000    0.0786072
4920.0000000    0.0955071
4960.0000000    0.0876157
5000.0000000    0.0859057
5040.0000000    0.0789159
5080.0000000    0.0831770
5120.0000000    0.0877967
5160.0000000    0.0800316
5200.0000000    0.0878388
5240.0000000    0.0863626
5280.0000000    0.0908538
5320.0000000    0.0996696
5360.0000000    0.0969299
5400.0000000    0.0953809
5440.0000000    0.0985917
5480.0000000    0.1034776
5520.0000000    0.1058661
5560.0000000    0.0905696
5600.0000000    0.0918119
5640.0000000    0.0927211
5680.0000000    0.0880065
5720.0000000    0.0877331
5760.0000000    0.0899361
5800.0000000    0.1013526
5840.0000000    0.0946476
5880.0000000    0.0916699
5920.0000000    0.0896567
5960.0000000    0.1095110
6000.0000000    0.1017524
6040.0000000    0.0987883
6080.0000000    0.0902382
6120.0000000    0.0899690
6160.0000000    0.1013300
6200.0000000    0.0935973
6240.0000000    0.1034581
6280.0000000    0.1022133
6320.0000000    0.0964209
6360.0000000    0.0957115
6400.0000000    0.1020954
6440.0000000    0.0977033
6480.0000000    0.1000681
6520.0000000    0.0940667
6560.0000000    0.0998317
6600.0000000    0.1029259
6640.0000000    0.0976976
6680.0000000    0.0985176
6720.0000000    0.0982772
6760.0000000    0.0920732
6800.0000000    0.0948594
6840.0000000    0.0983296
6880.0000000    0.0954855
6920.0000000    0.0971505
6960.0000000    0.0956689
7000.0000000    0.0980779
7040.0000000    0.1000812
7080.0000000    0.1012876
7120.0000000    0.0912194
7160.0000000    0.0919763
7200.0000000    0.0938355
7240.0000000    0.0933290
7280.0000000    0.0932015
7320.0000000    0.0901155
7360.0000000    0.1008390
7400.0000000    0.0977782
7440.0000000    0.1006063
7480.0000000    0.0914134
7520.0000000    0.0890251
7560.0000000    0.0950872
7600.0000000    0.1012290
7640.0000000    0.0910542
7680.0000000    0.0994399
7720.0000000    0.0898152
7760.0000000    0.0977047
7800.0000000    0.0956463
7840.0000000    0.0944391
7880.0000000    0.1064489
7920.0000000    0.0960489
7960.0000000    0.1028016
8000.0000000    0.1180567
8040.0000000    0.1018233
8080.0000000    0.1117349
8120.0000000    0.1068492
8160.0000000    0.1018186
8200.0000000    0.0998652
8240.0000000    0.0947225
8280.0000000    0.0930611
8320.0000000    0.0906437
8360.0000000    0.1024493
8400.0000000    0.0963427
8440.0000000    0.0988421
8480.0000000    0.0990361
8520.0000000    0.0822051
8560.0000000    0.0963992
8600.0000000    0.0990754
8640.0000000    0.0949961
8680.0000000    0.0935810
8720.0000000    0.0968879
8760.0000000    0.0949064
8800.0000000    0.0940637
8840.0000000    0.0994168
8880.0000000    0.1062771
8920.0000000    0.0901902
8960.0000000    0.0989687
9000.0000000    0.0976312
9040.0000000    0.1011265
9080.0000000    0.0954003
9120.0000000    0.1026877
9160.0000000    0.1029597
9200.0000000    0.0950021
9240.0000000    0.1022862
9280.0000000    0.0982657
9320.0000000    0.0927683
9360.0000000    0.0892906
9400.0000000    0.1026414
9440.0000000    0.1038244
9480.0000000    0.1110333
9520.0000000    0.1051235
9560.0000000    0.0954666
9600.0000000    0.1011292
9640.0000000    0.1014496
9680.0000000    0.1026165
9720.0000000    0.1068728
9760.0000000    0.1050465
9800.0000000    0.1135672
9840.0000000    0.1063495
9880.0000000    0.1069515
9920.0000000    0.0989596
9960.0000000    0.1105001
10000.0000000    0.1180264
10040.0000000    0.1025556
10080.0000000    0.1077407
10120.0000000    0.1154931
10160.0000000    0.1094644
10200.0000000    0.1066466
10240.0000000    0.1017408
10280.0000000    0.1004203
10320.0000000    0.1155610
10360.0000000    0.1037196
10400.0000000    0.0961286
10440.0000000    0.1002824
10480.0000000    0.0955925
10520.0000000    0.0921083
10560.0000000    0.0944940
10600.0000000    0.0915300
10640.0000000    0.0955505
10680.0000000    0.0964138
10720.0000000    0.0932843
10760.0000000    0.0993406
10800.0000000    0.0939289
10840.0000000    0.0868043
10880.0000000    0.0873885
10920.0000000    0.0930445
10960.0000000    0.1162154
11000.0000000    0.0920356
11040.0000000    0.1022894
11080.0000000    0.0914910
11120.0000000    0.0874746
11160.0000000    0.0894196
11200.0000000    0.1006992
11240.0000000    0.0777753
11280.0000000    0.0880695
11320.0000000    0.0794772
11360.0000000    0.0885924
11400.0000000    0.0911293
11440.0000000    0.0906346
11480.0000000    0.0804967
11520.0000000    0.0995976
11560.0000000    0.1092132
11600.0000000    0.0986788
11640.0000000    0.0964145
11680.0000000    0.0986563
11720.0000000    0.0963985
11760.0000000    0.0964352
11800.0000000    0.0882961
11840.0000000    0.1107584
11880.0000000    0.1013422
11920.0000000    0.0983335
11960.0000000    0.0919719
12000.0000000    0.1030520
12040.0000000    0.0937709
12080.0000000    0.1002289
12120.0000000    0.0942213
12160.0000000    0.0983630
12200.0000000    0.0870391
12240.0000000    0.0930439
12280.0000000    0.0913370
12320.0000000    0.0887203
12360.0000000    0.0984099
12400.0000000    0.1004434
12440.0000000    0.0948064
12480.0000000    0.0950940
12520.0000000    0.0975756
12560.0000000    0.0885501
12600.0000000    0.0942169
12640.0000000    0.0938515
12680.0000000    0.0913710
12720.0000000    0.0846515
12760.0000000    0.0875427
12800.0000000    0.0919337
12840.0000000    0.0889994
12880.0000000    0.0911404
12920.0000000    0.0980001
12960.0000000    0.0876406
13000.0000000    0.0953802
13040.0000000    0.0978733
13080.0000000    0.1071334
13120.0000000    0.1018402
13160.0000000    0.1025634
13200.0000000    0.1147516
13240.0000000    0.1129005
13280.0000000    0.1044974
13320.0000000    0.1176240
13360.0000000    0.0994575
13400.0000000    0.1042390
13440.0000000    0.0992287
13480.0000000    0.1012108
13520.0000000    0.1060935
13560.0000000    0.1086274
13600.0000000    0.1081876
13640.0000000    0.1110205
13680.0000000    0.1036905
13720.0000000    0.0963512
13760.0000000    0.0972215
13800.0000000    0.0997929
13840.0000000    0.0939763
13880.0000000    0.1065717
13920.0000000    0.0983654
13960.0000000    0.0985124
14000.0000000    0.1066393
14040.0000000    0.0994590
14080.0000000    0.1088660
14120.0000000    0.0933082
14160.0000000    0.0947082
14200.0000000    0.1031607
14240.0000000    0.0981810
14280.0000000    0.0921945
14320.0000000    0.0970634
14360.0000000    0.0970711
14400.0000000    0.0922866
14440.0000000    0.0904691
14480.0000000    0.0975750
14520.0000000    0.0913929
14560.0000000    0.0843359
14600.0000000    0.0847999
14640.0000000    0.0929871
14680.0000000    0.1002496
14720.0000000    0.1007914
14760.0000000    0.0946829
14800.0000000    0.0984010
14840.0000000    0.1027327
14880.0000000    0.0983460
14920.0000000    0.0899659
14960.0000000    0.1028563
15000.0000000    0.0968638
15040.0000000    0.1000779
15080.0000000    0.1026318
15120.0000000    0.1002949
15160.0000000    0.0972326
15200.0000000    0.1070429
15240.0000000    0.1105913
15280.0000000    0.0985467
15320.0000000    0.1042177
15360.0000000    0.0979197
15400.0000000    0.1040794
15440.0000000    0.0979254
15480.0000000    0.1034130
15520.0000000    0.1023980
15560.0000000    0.1057609
15600.0000000    0.0996270
15640.0000000    0.1133334
15680.0000000    0.1246898
15720.0000000    0.1006810
15760.0000000    0.1086413
15800.0000000    0.1097086
15840.0000000    0.1046467
15880.0000000    0.1087342
15920.0000000    0.1099920
15960.0000000    0.0962365
16000.0000000    0.0995360
16040.0000000    0.0983615
16080.0000000    0.1132545
16120.0000000    0.0997677
16160.0000000    0.0924408
16200.0000000    0.1167896
16240.0000000    0.1123225
16280.0000000    0.1009546
16320.0000000    0.1033037
16360.0000000    0.1075921
16400.0000000    0.1125049
16440.0000000    0.1215205
16480.0000000    0.1121628
16520.0000000    0.1229008
16560.0000000    0.1156962
16600.0000000    0.1132481
16640.0000000    0.1111945
16680.0000000    0.1176709
16720.0000000    0.1041078
16760.0000000    0.1102489
16800.0000000    0.1030604
16840.0000000    0.1131588
16880.0000000    0.1142610
16920.0000000    0.1113838
16960.0000000    0.0980231
17000.0000000    0.1025932
17040.0000000    0.1068395
17080.0000000    0.1131887
17120.0000000    0.1028428
17160.0000000    0.1083891
17200.0000000    0.1209583
17240.0000000    0.1142964
17280.0000000    0.1172130
17320.0000000    0.1062397
17360.0000000    0.1101356
17400.0000000    0.1064219
17440.0000000    0.1092868
17480.0000000    0.0940180
17520.0000000    0.0966412
17560.0000000    0.0986948
17600.0000000    0.1041706
17640.0000000    0.1147914
17680.0000000    0.1044931
17720.0000000    0.1085761
17760.0000000    0.1009699
17800.0000000    0.1113117
17840.0000000    0.1008182
17880.0000000    0.1048746
17920.0000000    0.1031735
17960.0000000    0.0940691
18000.0000000    0.1052479
18040.0000000    0.1022527
18080.0000000    0.1063610
18120.0000000    0.1079650
18160.0000000    0.1087313
18200.0000000    0.1184414
18240.0000000    0.1099716
18280.0000000    0.1194234
18320.0000000    0.1124391
18360.0000000    0.1166147
18400.0000000    0.1117606
18440.0000000    0.1244045
18480.0000000    0.1174700
18520.0000000    0.1117726
18560.0000000    0.1188114
18600.0000000    0.1151804
18640.0000000    0.1278806
18680.0000000    0.1044812
18720.0000000    0.0988948
18760.0000000    0.0920001
18800.0000000    0.1127579
18840.0000000    0.1127055
18880.0000000    0.1032383
18920.0000000    0.1075812
18960.0000000    0.1004339
19000.0000000    0.0948296
19040.0000000    0.0944823
19080.0000000    0.1025692
19120.0000000    0.1057809
19160.0000000    0.0891625
19200.0000000    0.1022058
19240.0000000    0.1189620
19280.0000000    0.1107181
19320.0000000    0.1076520
19360.0000000    0.1127051
19400.0000000    0.1027689
19440.0000000    0.1042383
19480.0000000    0.1064857
19520.0000000    0.1247020
19560.0000000    0.1098670
19600.0000000    0.1216816
19640.0000000    0.1094618
19680.0000000    0.1166011
19720.0000000    0.1177559
19760.0000000    0.1031375
19800.0000000    0.1024543
19840.0000000    0.1059276
19880.0000000    0.1108216
19920.0000000    0.1080817
19960.0000000    0.1064020
20000.0000000    0.1047284
20040.0000000    0.1090567
20080.0000000    0.1111110
20120.0000000    0.1186370
20160.0000000    0.1033408
20200.0000000    0.1104474
20240.0000000    0.1135028
20280.0000000    0.1068519
20320.0000000    0.1279947
20360.0000000    0.1266146
20400.0000000    0.1339223
20440.0000000    0.1235389
20480.0000000    0.1394519
20520.0000000    0.1365602
20560.0000000    0.1230316
20600.0000000    0.1287246
20640.0000000    0.1153689
20680.0000000    0.1391706
20720.0000000    0.1458157
20760.0000000    0.1243788
20800.0000000    0.1102125
20840.0000000    0.1304199
20880.0000000    0.1259534
20920.0000000    0.1075179
20960.0000000    0.1182737
21000.0000000    0.1088126
21040.0000000    0.1088014
21080.0000000    0.1178159
21120.0000000    0.1155324
21160.0000000    0.1123394
21200.0000000    0.1178411
21240.0000000    0.1194020
21280.0000000    0.1345599
21320.0000000    0.1307675
21360.0000000    0.1182105
21400.0000000    0.1200867
21440.0000000    0.1400393
21480.0000000    0.1452409
21520.0000000    0.1291469
21560.0000000    0.1238960
21600.0000000    0.1242056
21640.0000000    0.1320479
21680.0000000    0.1306748
21720.0000000    0.1130966
21760.0000000    0.1007795
21800.0000000    0.1061775
21840.0000000    0.1175955
21880.0000000    0.1038217
21920.0000000    0.1115884
21960.0000000    0.0956161
22000.0000000    0.1084584
22040.0000000    0.1095221
22080.0000000    0.1074343
22120.0000000    0.1049396
22160.0000000    0.0934292
22200.0000000    0.1007123
22240.0000000    0.1024515
22280.0000000    0.1032887
22320.0000000    0.1093857
22360.0000000    0.1099583
22400.0000000    0.1078884
22440.0000000    0.1071265
22480.0000000    0.0982237
22520.0000000    0.1064718
22560.0000000    0.0944002
22600.0000000    0.1078496
22640.0000000    0.1131695
22680.0000000    0.1224193
22720.0000000    0.1226658
22760.0000000    0.1141970
22800.0000000    0.1210729
22840.0000000    0.0945157
22880.0000000    0.1082089
22920.0000000    0.0934370
22960.0000000    0.0984405
23000.0000000    0.0986263
23040.0000000    0.0994086
23080.0000000    0.0978240
23120.0000000    0.1033567
23160.0000000    0.1056885
23200.0000000    0.1110947
23240.0000000    0.1063727
23280.0000000    0.1139132
23320.0000000    0.1086804
23360.0000000    0.1037370
23400.0000000    0.1290058
23440.0000000    0.1114778
23480.0000000    0.1093236
23520.0000000    0.1070500
23560.0000000    0.0964685
23600.0000000    0.1082499
23640.0000000    0.0967048
23680.0000000    0.0933249
23720.0000000    0.1029331
23760.0000000    0.0918981
23800.0000000    0.0945645
23840.0000000    0.0962952
23880.0000000    0.0906700
23920.0000000    0.0985048
23960.0000000    0.1029957
24000.0000000    0.1077396
24040.0000000    0.0932362
24080.0000000    0.0980319
24120.0000000    0.0895035
24160.0000000    0.0845646
24200.0000000    0.0937984
24240.0000000    0.0954046
24280.0000000    0.0940624
24320.0000000    0.0924528
24360.0000000    0.0903778
24400.0000000    0.0988309
24440.0000000    0.0989444
24480.0000000    0.0930735
24520.0000000    0.0962875
24560.0000000    0.0994980
24600.0000000    0.0966017
24640.0000000    0.0960642
24680.0000000    0.1014539
24720.0000000    0.0933717
24760.0000000    0.1045016
24800.0000000    0.0993533
24840.0000000    0.0987132
24880.0000000    0.1072465
24920.0000000    0.1068043
24960.0000000    0.0960248
25000.0000000    0.1017914
25040.0000000    0.0949655
25080.0000000    0.0965167
25120.0000000    0.1042606
25160.0000000    0.1040188
25200.0000000    0.0963536
25240.0000000    0.0998735
25280.0000000    0.1074300
25320.0000000    0.0962277
25360.0000000    0.0961773
25400.0000000    0.0843847
25440.0000000    0.0984840
25480.0000000    0.0902285
25520.0000000    0.0912402
25560.0000000    0.0947098
25600.0000000    0.1081521
25640.0000000    0.0948779
25680.0000000    0.1013969
25720.0000000    0.1050035
25760.0000000    0.0882128
25800.0000000    0.0947679
25840.0000000    0.1002147
25880.0000000    0.1032360
25920.0000000    0.1017244
25960.0000000    0.0997378
26000.0000000    0.1038397
26040.0000000    0.1059236
26080.0000000    0.1069971
26120.0000000    0.1051079
26160.0000000    0.1182192
26200.0000000    0.1176306
26240.0000000    0.1009119
26280.0000000    0.1140564
26320.0000000    0.1047924
26360.0000000    0.1039839
26400.0000000    0.1030171
26440.0000000    0.1003719
26480.0000000    0.1148074
26520.0000000    0.1151338
26560.0000000    0.1019231
26600.0000000    0.0960921
26640.0000000    0.0990929
26680.0000000    0.1059567
26720.0000000    0.0977755
26760.0000000    0.1081996
26800.0000000    0.1045906
26840.0000000    0.1050276
26880.0000000    0.1134692
26920.0000000    0.1095027
26960.0000000    0.1051143
27000.0000000    0.1060439
27040.0000000    0.1268580
27080.0000000    0.1276190
27120.0000000    0.1002914
27160.0000000    0.1086607
27200.0000000    0.1079921
27240.0000000    0.1143697
27280.0000000    0.0999193
27320.0000000    0.1100426
27360.0000000    0.1054402
27400.0000000    0.1029393
27440.0000000    0.1157420
27480.0000000    0.1066861
27520.0000000    0.1125010
27560.0000000    0.1130531
27600.0000000    0.1106681
27640.0000000    0.1084069
27680.0000000    0.1069457
27720.0000000    0.1037486
27760.0000000    0.1007322
27800.0000000    0.1048253
27840.0000000    0.0971072
27880.0000000    0.1038556
27920.0000000    0.1183376
27960.0000000    0.1072410
28000.0000000    0.1036729
28040.0000000    0.1062036
28080.0000000    0.1095664
28120.0000000    0.1030961
28160.0000000    0.0962810
28200.0000000    0.0944232
28240.0000000    0.1039935
28280.0000000    0.1033287
28320.0000000    0.1011140
28360.0000000    0.1091413
28400.0000000    0.0994335
28440.0000000    0.1050132
28480.0000000    0.0974471
28520.0000000    0.1019841
28560.0000000    0.1078194
28600.0000000    0.1010616
28640.0000000    0.1007155
28680.0000000    0.1022664
28720.0000000    0.1001764
28760.0000000    0.0899382
28800.0000000    0.0961878
28840.0000000    0.1022521
28880.0000000    0.0944116
28920.0000000    0.0940494
28960.0000000    0.0927942
29000.0000000    0.0949228
29040.0000000    0.1097291
29080.0000000    0.0955265
29120.0000000    0.0964054
29160.0000000    0.1116771
29200.0000000    0.1015084
29240.0000000    0.1018614
29280.0000000    0.1003750
29320.0000000    0.1099256
29360.0000000    0.1129678
29400.0000000    0.1063780
29440.0000000    0.1082066
29480.0000000    0.1192902
29520.0000000    0.1223526
29560.0000000    0.1137277
29600.0000000    0.1045568
29640.0000000    0.1123537
29680.0000000    0.1029109
29720.0000000    0.0944127
29760.0000000    0.1008029
29800.0000000    0.1009150
29840.0000000    0.0917509
29880.0000000    0.0989176
29920.0000000    0.1134960
29960.0000000    0.1015103
30000.0000000    0.1035443
30040.0000000    0.0969771
30080.0000000    0.0879561
30120.0000000    0.1019366
30160.0000000    0.0989793
30200.0000000    0.1065172
30240.0000000    0.1052754
30280.0000000    0.1053593
30320.0000000    0.1051642
30360.0000000    0.1160132
30400.0000000    0.0923574
30440.0000000    0.1064028
30480.0000000    0.1003212
30520.0000000    0.1048406
30560.0000000    0.0983374
30600.0000000    0.0991200
30640.0000000    0.1048694
30680.0000000    0.1003635
30720.0000000    0.0961812
30760.0000000    0.1032729
30800.0000000    0.1013314
30840.0000000    0.1070045
30880.0000000    0.1167716
30920.0000000    0.0976262
30960.0000000    0.1018409
31000.0000000    0.1051214
31040.0000000    0.0944568
31080.0000000    0.0964254
31120.0000000    0.1036823
31160.0000000    0.1057936
31200.0000000    0.1038077
31240.0000000    0.1089949
31280.0000000    0.1039880
31320.0000000    0.0996430
31360.0000000    0.0986718
31400.0000000    0.1036403
31440.0000000    0.1017117
31480.0000000    0.0927885
31520.0000000    0.0867141
31560.0000000    0.0975871
31600.0000000    0.1029722
31640.0000000    0.1078025
31680.0000000    0.1065667
31720.0000000    0.1263210
31760.0000000    0.0990888
31800.0000000    0.1048858
31840.0000000    0.1096299
31880.0000000    0.1006929
31920.0000000    0.1020021
31960.0000000    0.1020836
32000.0000000    0.1102423
32040.0000000    0.1077061
32080.0000000    0.1013334
32120.0000000    0.1095935
32160.0000000    0.0962474
32200.0000000    0.1010965
32240.0000000    0.0997645
32280.0000000    0.1017172
32320.0000000    0.1006761
32360.0000000    0.1014937
32400.0000000    0.1079997
32440.0000000    0.1036991
32480.0000000    0.1034499
32520.0000000    0.1118973
32560.0000000    0.1082264
32600.0000000    0.1081463
32640.0000000    0.1035684
32680.0000000    0.1074664
32720.0000000    0.1137054
32760.0000000    0.1054090
32800.0000000    0.1162750
32840.0000000    0.1008867
32880.0000000    0.0884622
32920.0000000    0.0997760
32960.0000000    0.1076542
33000.0000000    0.0982453
33040.0000000    0.1042374
33080.0000000    0.1163930
33120.0000000    0.1109168
33160.0000000    0.1003363
33200.0000000    0.0997235
33240.0000000    0.1040270
33280.0000000    0.1090045
33320.0000000    0.0994954
33360.0000000    0.0986416
33400.0000000    0.1030716
33440.0000000    0.1143189
33480.0000000    0.1011260
33520.0000000    0.1038637
33560.0000000    0.0952359
33600.0000000    0.0939641
33640.0000000    0.1060592
33680.0000000    0.1033528
33720.0000000    0.1016357
33760.0000000    0.1113882
33800.0000000    0.0995620
33840.0000000    0.1036548
33880.0000000    0.1063056
33920.0000000    0.1047966
33960.0000000    0.1024635
34000.0000000    0.1074956
34040.0000000    0.1020336
34080.0000000    0.1167416
34120.0000000    0.1009644
34160.0000000    0.1039000
34200.0000000    0.1056326
34240.0000000    0.1152646
34280.0000000    0.1095382
34320.0000000    0.1092477
34360.0000000    0.1128764
34400.0000000    0.1125479
34440.0000000    0.1023401
34480.0000000    0.1098140
34520.0000000    0.1050419
34560.0000000    0.1121159
34600.0000000    0.1024222
34640.0000000    0.1076154
34680.0000000    0.0960801
34720.0000000    0.1026980
34760.0000000    0.1247271
34800.0000000    0.1165080
34840.0000000    0.1107449
34880.0000000    0.1072517
34920.0000000    0.0968367
34960.0000000    0.0978983
35000.0000000    0.1079686
35040.0000000    0.1063410
35080.0000000    0.1083411
35120.0000000    0.1097850
35160.0000000    0.1201863
35200.0000000    0.1087526
35240.0000000    0.1148612
35280.0000000    0.1159189
35320.0000000    0.1134471
35360.0000000    0.1154799
35400.0000000    0.1131636
35440.0000000    0.1182430
35480.0000000    0.1057061
35520.0000000    0.0942074
35560.0000000    0.1045099
35600.0000000    0.0993046
35640.0000000    0.1069097
35680.0000000    0.1063081
35720.0000000    0.0949551
35760.0000000    0.1005791
35800.0000000    0.1007480
35840.0000000    0.1093970
35880.0000000    0.1150959
35920.0000000    0.1107098
35960.0000000    0.1126695
36000.0000000    0.1145044
36040.0000000    0.1126157
36080.0000000    0.1211939
36120.0000000    0.1013020
36160.0000000    0.1122853
36200.0000000    0.1216218
36240.0000000    0.1169119
36280.0000000    0.1147100
36320.0000000    0.1023223
36360.0000000    0.1084213
36400.0000000    0.1095577
36440.0000000    0.1094638
36480.0000000    0.1026635
36520.0000000    0.1060291
36560.0000000    0.1080789
36600.0000000    0.1117968
36640.0000000    0.1027106
36680.0000000    0.1083915
36720.0000000    0.1058029
36760.0000000    0.1075565
36800.0000000    0.1095755
36840.0000000    0.1174250
36880.0000000    0.1255570
36920.0000000    0.1083088
36960.0000000    0.1076058
37000.0000000    0.1033381
37040.0000000    0.1068744
37080.0000000    0.1082887
37120.0000000    0.1059498
37160.0000000    0.1096250
37200.0000000    0.1109932
37240.0000000    0.1114125
37280.0000000    0.0960871
37320.0000000    0.1129207
37360.0000000    0.1054088
37400.0000000    0.1031422
37440.0000000    0.0959415
37480.0000000    0.1090126
37520.0000000    0.1083206
37560.0000000    0.1047430
37600.0000000    0.1168547
37640.0000000    0.1069122
37680.0000000    0.1121700
37720.0000000    0.1042483
37760.0000000    0.1002925
37800.0000000    0.1044537
37840.0000000    0.1085901
37880.0000000    0.1059331
37920.0000000    0.1168045
37960.0000000    0.0963979
38000.0000000    0.0948119
38040.0000000    0.1105337
38080.0000000    0.1119388
38120.0000000    0.1037363
38160.0000000    0.1156199
38200.0000000    0.1070174
38240.0000000    0.1020683
38280.0000000    0.1049749
38320.0000000    0.1108211
38360.0000000    0.1004904
38400.0000000    0.1074456
38440.0000000    0.1071091
38480.0000000    0.1101063
38520.0000000    0.1169551
38560.0000000    0.1115556
38600.0000000    0.1183718
38640.0000000    0.1032917
38680.0000000    0.1202106
38720.0000000    0.1090221
38760.0000000    0.1079982
38800.0000000    0.0961802
38840.0000000    0.1080515
38880.0000000    0.1082859
38920.0000000    0.1153314
38960.0000000    0.1130298
39000.0000000    0.1197267
39040.0000000    0.1252671
39080.0000000    0.1132950
39120.0000000    0.1212669
39160.0000000    0.1226728
39200.0000000    0.1173054
39240.0000000    0.1195837
39280.0000000    0.1100777
39320.0000000    0.1278031
39360.0000000    0.1161990
39400.0000000    0.1207244
39440.0000000    0.1191655
39480.0000000    0.1104341
39520.0000000    0.1197193
39560.0000000    0.1164614
39600.0000000    0.1123258
39640.0000000    0.1189754
39680.0000000    0.1155775
39720.0000000    0.1200865
39760.0000000    0.1141233
39800.0000000    0.1070821
39840.0000000    0.1099685
39880.0000000    0.1106888
39920.0000000    0.1084884
39960.0000000    0.1068899
40000.0000000    0.1073578
40040.0000000    0.1093913
40080.0000000    0.1122693
40120.0000000    0.1187326
40160.0000000    0.1064101
40200.0000000    0.1045503
40240.0000000    0.1037785
40280.0000000    0.1137809
40320.0000000    0.1129860
40360.0000000    0.1103167
40400.0000000    0.1092224
40440.0000000    0.1159606
40480.0000000    0.1085707
40520.0000000    0.1125742
40560.0000000    0.1103721
40600.0000000    0.1050094
40640.0000000    0.1057863
40680.0000000    0.1130731
40720.0000000    0.1076362
40760.0000000    0.1080871
40800.0000000    0.1093085
40840.0000000    0.1035504
40880.0000000    0.0970418
40920.0000000    0.1006514
40960.0000000    0.1031044
41000.0000000    0.0985931
41040.0000000    0.1033467
41080.0000000    0.0999293
41120.0000000    0.1083599
41160.0000000    0.1051700
41200.0000000    0.1090543
41240.0000000    0.1175771
41280.0000000    0.0993925
41320.0000000    0.1035474
41360.0000000    0.1055453
41400.0000000    0.1098743
41440.0000000    0.1044324
41480.0000000    0.1088125
41520.0000000    0.1169407
41560.0000000    0.1091163
41600.0000000    0.1009715
41640.0000000    0.1080992
41680.0000000    0.1210389
41720.0000000    0.1089485
41760.0000000    0.1141288
41800.0000000    0.1009143
41840.0000000    0.1080730
41880.0000000    0.1190292
41920.0000000    0.1085533
41960.0000000    0.1107165
42000.0000000    0.1140979
42040.0000000    0.1093817
42080.0000000    0.1041017
42120.0000000    0.1076219
42160.0000000    0.1129564
42200.0000000    0.1131166
42240.0000000    0.1045316
42280.0000000    0.1100716
42320.0000000    0.1036898
42360.0000000    0.0994355
42400.0000000    0.0907330
42440.0000000    0.1017146
42480.0000000    0.0997741
42520.0000000    0.1019502
42560.0000000    0.1004353
42600.0000000    0.1088923
42640.0000000    0.0909599
42680.0000000    0.1016700
42720.0000000    0.0978063
42760.0000000    0.0991168
42800.0000000    0.0965409
42840.0000000    0.1043220
42880.0000000    0.1037072
42920.0000000    0.1036527
42960.0000000    0.0932776
43000.0000000    0.0977168
43040.0000000    0.1046556
43080.0000000    0.1003822
43120.0000000    0.1031741
43160.0000000    0.1038847
43200.0000000    0.1004291
43240.0000000    0.1018314
43280.0000000    0.1041668
43320.0000000    0.1024682
43360.0000000    0.1062621
43400.0000000    0.1090446
43440.0000000    0.1164766
43480.0000000    0.1231351
43520.0000000    0.1087765
43560.0000000    0.1286983
43600.0000000    0.1126275
43640.0000000    0.1068732
43680.0000000    0.0954394
43720.0000000    0.1123288
43760.0000000    0.1382365
43800.0000000    0.1178848
43840.0000000    0.1162290
43880.0000000    0.1186938
43920.0000000    0.1211064
43960.0000000    0.1167476
44000.0000000    0.1239345
44040.0000000    0.1181084
44080.0000000    0.1113296
44120.0000000    0.1077128
44160.0000000    0.1288255
44200.0000000    0.1221337
44240.0000000    0.1141202
44280.0000000    0.1168972
44320.0000000    0.1150799
44360.0000000    0.1235859
44400.0000000    0.1161731
44440.0000000    0.1282149
44480.0000000    0.1076562
44520.0000000    0.1090666
44560.0000000    0.1146764
44600.0000000    0.1190495
44640.0000000    0.1136241
44680.0000000    0.1157009
44720.0000000    0.1046164
44760.0000000    0.1164637
44800.0000000    0.1119202
44840.0000000    0.1080559
44880.0000000    0.1148425
44920.0000000    0.1148647
44960.0000000    0.1286473
45000.0000000    0.1158113
45040.0000000    0.1073884
45080.0000000    0.1279468
45120.0000000    0.1335250
45160.0000000    0.1194526
45200.0000000    0.1111946
45240.0000000    0.1157893
45280.0000000    0.1201821
45320.0000000    0.1075507
45360.0000000    0.1188066
45400.0000000    0.1142588
45440.0000000    0.1046579
45480.0000000    0.1064414
45520.0000000    0.1101791
45560.0000000    0.1142751
45600.0000000    0.1077147
45640.0000000    0.1045468
45680.0000000    0.1144879
45720.0000000    0.1092031
45760.0000000    0.1099512
45800.0000000    0.1095509
45840.0000000    0.1171219
45880.0000000    0.1097040
45920.0000000    0.1226879
45960.0000000    0.1416425
46000.0000000    0.1240287
46040.0000000    0.1305130
46080.0000000    0.1300958
46120.0000000    0.1253958
46160.0000000    0.1247051
46200.0000000    0.1304015
46240.0000000    0.1274227
46280.0000000    0.1112357
46320.0000000    0.1147454
46360.0000000    0.1181296
46400.0000000    0.1074691
46440.0000000    0.1131395
46480.0000000    0.1054483
46520.0000000    0.1058592
46560.0000000    0.1141331
46600.0000000    0.1107231
46640.0000000    0.1078660
46680.0000000    0.1184344
46720.0000000    0.1169305
46760.0000000    0.1173030
46800.0000000    0.1098740
46840.0000000    0.1088952
46880.0000000    0.1081341
46920.0000000    0.1150142
46960.0000000    0.1081383
47000.0000000    0.1081709
47040.0000000    0.1138917
47080.0000000    0.1141533
47120.0000000    0.1086603
47160.0000000    0.1041815
47200.0000000    0.1075917
47240.0000000    0.1068379
47280.0000000    0.1106000
47320.0000000    0.1162317
47360.0000000    0.1155553
47400.0000000    0.1216364
47440.0000000    0.1053529
47480.0000000    0.1090298
47520.0000000    0.1086287
47560.0000000    0.1155573
47600.0000000    0.1083839
47640.0000000    0.1056995
47680.0000000    0.1130516
47720.0000000    0.1133295
47760.0000000    0.1122147
47800.0000000    0.1088485
47840.0000000    0.1116149
47880.0000000    0.1101631
47920.0000000    0.1047680
47960.0000000    0.1013688
48000.0000000    0.1075526
48040.0000000    0.1101788
48080.0000000    0.1114327
48120.0000000    0.1098131
48160.0000000    0.1139716
48200.0000000    0.1157999
48240.0000000    0.1189125
48280.0000000    0.1048321
48320.0000000    0.1236159
48360.0000000    0.1230669
48400.0000000    0.1310344
48440.0000000    0.1159316
48480.0000000    0.1242126
48520.0000000    0.1142269
48560.0000000    0.1181465
48600.0000000    0.1202665
48640.0000000    0.1232555
48680.0000000    0.1284498
48720.0000000    0.1277681
48760.0000000    0.1379018
48800.0000000    0.1224882
48840.0000000    0.1196943
48880.0000000    0.1148836
48920.0000000    0.1050222
48960.0000000    0.1054969
49000.0000000    0.1297911
49040.0000000    0.1150127
49080.0000000    0.1088282
49120.0000000    0.1089298
49160.0000000    0.1117457
49200.0000000    0.1065355
49240.0000000    0.1095498
49280.0000000    0.1060358
49320.0000000    0.1017003
49360.0000000    0.1165042
49400.0000000    0.1104554
49440.0000000    0.1183342
49480.0000000    0.1010870
49520.0000000    0.1134890
49560.0000000    0.1175739
49600.0000000    0.1116090
49640.0000000    0.1134495
49680.0000000    0.1101663
49720.0000000    0.1135439
49760.0000000    0.1172958
49800.0000000    0.0998142
49840.0000000    0.1039494
49880.0000000    0.1215650
49920.0000000    0.0996987
49960.0000000    0.1109050
50000.0000000    0.1081224
50040.0000000    0.1089423
50080.0000000    0.1094377
50120.0000000    0.1041316
50160.0000000    0.1203574
50200.0000000    0.1048468
50240.0000000    0.0972650
50280.0000000    0.1138094
50320.0000000    0.1050471
50360.0000000    0.0897612
50400.0000000    0.1033534
50440.0000000    0.1034066
50480.0000000    0.1038766
50520.0000000    0.1034459
50560.0000000    0.1125422
50600.0000000    0.1075924
50640.0000000    0.1017172
50680.0000000    0.0965773
50720.0000000    0.1135030
50760.0000000    0.1041413
50800.0000000    0.1053438
50840.0000000    0.1085776
50880.0000000    0.1111217
50920.0000000    0.1126289
50960.0000000    0.1185081
51000.0000000    0.1281431
51040.0000000    0.1318607
51080.0000000    0.1199279
51120.0000000    0.1152208
51160.0000000    0.1060074
51200.0000000    0.1112762
51240.0000000    0.1246299
51280.0000000    0.1108423
51320.0000000    0.1061928
51360.0000000    0.1036465
51400.0000000    0.0939424
51440.0000000    0.1016357
51480.0000000    0.0984144
51520.0000000    0.1082106
51560.0000000    0.1054644
51600.0000000    0.1177651
51640.0000000    0.1146461
51680.0000000    0.1165981
51720.0000000    0.1077323
51760.0000000    0.1117765
51800.0000000    0.1123062
51840.0000000    0.1106563
51880.0000000    0.1227859
51920.0000000    0.1167854
51960.0000000    0.1128977
52000.0000000    0.1111370
52040.0000000    0.1041304
52080.0000000    0.1052204
52120.0000000    0.1036289
52160.0000000    0.1249384
52200.0000000    0.1158455
52240.0000000    0.1255462
52280.0000000    0.1163024
52320.0000000    0.1183469
52360.0000000    0.1091055
52400.0000000    0.0994722
52440.0000000    0.1093477
52480.0000000    0.1125220
52520.0000000    0.1053604
52560.0000000    0.1051892
52600.0000000    0.1088668
52640.0000000    0.1233158
52680.0000000    0.1138384
52720.0000000    0.1051733
52760.0000000    0.1066063
52800.0000000    0.1051351
52840.0000000    0.1108567
52880.0000000    0.1237532
52920.0000000    0.1244105
52960.0000000    0.1103937
53000.0000000    0.1094441
53040.0000000    0.1008353
53080.0000000    0.1081436
53120.0000000    0.1176908
53160.0000000    0.1216494
53200.0000000    0.1075883
53240.0000000    0.1048959
53280.0000000    0.1055123
53320.0000000    0.1021408
53360.0000000    0.1262250
53400.0000000    0.1095614
53440.0000000    0.0966394
53480.0000000    0.0941605
53520.0000000    0.0976382
53560.0000000    0.1020608
53600.0000000    0.1008842
53640.0000000    0.0977750
53680.0000000    0.1011420
53720.0000000    0.1003843
53760.0000000    0.0917307
53800.0000000    0.1158725
53840.0000000    0.1036464
53880.0000000    0.0992462
53920.0000000    0.0965303
53960.0000000    0.0950465
54000.0000000    0.1018507
54040.0000000    0.1027341
54080.0000000    0.1042094
54120.0000000    0.0930962
54160.0000000    0.1126951
54200.0000000    0.1011878
54240.0000000    0.0904500
54280.0000000    0.0988558
54320.0000000    0.0956995
54360.0000000    0.1036759
54400.0000000    0.1205407
54440.0000000    0.1069565
54480.0000000    0.1079867
54520.0000000    0.1062133
54560.0000000    0.1146519
54600.0000000    0.1040620
54640.0000000    0.1048352
54680.0000000    0.0963140
54720.0000000    0.1076922
54760.0000000    0.0920602
54800.0000000    0.0902214
54840.0000000    0.0924409
54880.0000000    0.1053205
54920.0000000    0.1043097
54960.0000000    0.1043582
55000.0000000    0.1219376
55040.0000000    0.0996169
55080.0000000    0.0985964
55120.0000000    0.0964872
55160.0000000    0.0852813
55200.0000000    0.0981600
55240.0000000    0.1081981
55280.0000000    0.0897332
55320.0000000    0.0957021
55360.0000000    0.0905665
55400.0000000    0.0992017
55440.0000000    0.0909756
55480.0000000    0.0928121
55520.0000000    0.0979860
55560.0000000    0.1032820
55600.0000000    0.1080590
55640.0000000    0.0945031
55680.0000000    0.0952178
55720.0000000    0.0921387
55760.0000000    0.0950979
55800.0000000    0.1011480
55840.0000000    0.1106014
55880.0000000    0.1132281
55920.0000000    0.0949105
55960.0000000    0.0935896
56000.0000000    0.0914730
56040.0000000    0.1074979
56080.0000000    0.1093908
56120.0000000    0.1117020
56160.0000000    0.1125071
56200.0000000    0.1099317
56240.0000000    0.1005046
56280.0000000    0.1064006
56320.0000000    0.1103362
56360.0000000    0.1087115
56400.0000000    0.1207972
56440.0000000    0.1171749
56480.0000000    0.1250684
56520.0000000    0.1245135
56560.0000000    0.1211368
56600.0000000    0.1158349
56640.0000000    0.1093830
56680.0000000    0.1239014
56720.0000000    0.1350611
56760.0000000    0.1312541
56800.0000000    0.1148539
56840.0000000    0.1121882
56880.0000000    0.1110709
56920.0000000    0.1015756
56960.0000000    0.1010833
57000.0000000    0.1022836
57040.0000000    0.1029091
57080.0000000    0.1009071
57120.0000000    0.1086072
57160.0000000    0.1079380
57200.0000000    0.0982274
57240.0000000    0.0984986
57280.0000000    0.1075947
57320.0000000    0.1044330
57360.0000000    0.1114955
57400.0000000    0.0860760
57440.0000000    0.1126279
57480.0000000    0.1009361
57520.0000000    0.1201043
57560.0000000    0.1058248
57600.0000000    0.0999766
57640.0000000    0.1049939
57680.0000000    0.1062285
57720.0000000    0.0995601
57760.0000000    0.1003135
57800.0000000    0.1074790
57840.0000000    0.1111621
57880.0000000    0.1176337
57920.0000000    0.1209100
57960.0000000    0.1194525
58000.0000000    0.1164886
58040.0000000    0.1208772
58080.0000000    0.1235306
58120.0000000    0.1122486
58160.0000000    0.1161596
58200.0000000    0.1175014
58240.0000000    0.1391101
58280.0000000    0.1125054
58320.0000000    0.1040944
58360.0000000    0.1277577
58400.0000000    0.1116860
58440.0000000    0.1177093
58480.0000000    0.1089273
58520.0000000    0.1110064
58560.0000000    0.1202861
58600.0000000    0.1283321
58640.0000000    0.1202026
58680.0000000    0.1159380
58720.0000000    0.1208097
58760.0000000    0.1167079
58800.0000000    0.1120484
58840.0000000    0.1162020
58880.0000000    0.1200809
58920.0000000    0.1216550
58960.0000000    0.1113345
59000.0000000    0.1137533
59040.0000000    0.1348490
59080.0000000    0.1193368
59120.0000000    0.1361622
59160.0000000    0.1189071
59200.0000000    0.1179736
59240.0000000    0.1198739
59280.0000000    0.1258716
59320.0000000    0.1080146
59360.0000000    0.1250672
59400.0000000    0.1111092
59440.0000000    0.1330604
59480.0000000    0.1237894
59520.0000000    0.1084016
59560.0000000    0.1077830
59600.0000000    0.1209544
59640.0000000    0.1160478
59680.0000000    0.1312635
59720.0000000    0.1124623
59760.0000000    0.1147229
59800.0000000    0.1232978
59840.0000000    0.1168865
59880.0000000    0.1160089
59920.0000000    0.1159112
59960.0000000    0.1290190
60000.0000000    0.1269210
60040.0000000    0.1252234
60080.0000000    0.1287855
60120.0000000    0.1155097
60160.0000000    0.1306176
60200.0000000    0.1302038
60240.0000000    0.1182229
60280.0000000    0.1100801
60320.0000000    0.1065912
60360.0000000    0.1007875
60400.0000000    0.1100379
60440.0000000    0.1144708
60480.0000000    0.1031585
60520.0000000    0.1069655
60560.0000000    0.1089707
60600.0000000    0.1143354
60640.0000000    0.1229762
60680.0000000    0.1191475
60720.0000000    0.1179288
60760.0000000    0.1259790
60800.0000000    0.1245639
60840.0000000    0.1090988
60880.0000000    0.1184696
60920.0000000    0.1206471
60960.0000000    0.1171549
61000.0000000    0.1259438
61040.0000000    0.1126701
61080.0000000    0.1212951
61120.0000000    0.1196304
61160.0000000    0.1059012
61200.0000000    0.1006225
61240.0000000    0.0994374
61280.0000000    0.1060791
61320.0000000    0.1073941
61360.0000000    0.1030972
61400.0000000    0.1124021
61440.0000000    0.1091377
61480.0000000    0.1161780
61520.0000000    0.1169263
61560.0000000    0.1140039
61600.0000000    0.1171359
61640.0000000    0.1092076
61680.0000000    0.1232470
61720.0000000    0.1069728
61760.0000000    0.1064010
61800.0000000    0.1193534
61840.0000000    0.1139378
61880.0000000    0.1182011
61920.0000000    0.1096935
61960.0000000    0.1107501
62000.0000000    0.1027217
62040.0000000    0.1016786
62080.0000000    0.1097997
62120.0000000    0.1078442
62160.0000000    0.1227462
62200.0000000    0.1136945
62240.0000000    0.1116272
62280.0000000    0.1124291
62320.0000000    0.1007453
62360.0000000    0.1076569
62400.0000000    0.1173846
62440.0000000    0.1099376
62480.0000000    0.1117846
62520.0000000    0.1145513
62560.0000000    0.1184391
62600.0000000    0.1203869
62640.0000000    0.1244139
62680.0000000    0.1183204
62720.0000000    0.1300204
62760.0000000    0.1090777
62800.0000000    0.1162030
62840.0000000    0.1093124
62880.0000000    0.1225566
62920.0000000    0.1205980
62960.0000000    0.1206118
63000.0000000    0.1088222
63040.0000000    0.1123588
63080.0000000    0.1117577
63120.0000000    0.1141905
63160.0000000    0.1073724
63200.0000000    0.1075816
63240.0000000    0.1168445
63280.0000000    0.1106183
63320.0000000    0.1184794
63360.0000000    0.1257217
63400.0000000    0.1143377
63440.0000000    0.1202289
63480.0000000    0.1070973
63520.0000000    0.1140487
63560.0000000    0.1232030
63600.0000000    0.1202643
63640.0000000    0.1223397
63680.0000000    0.1126736
63720.0000000    0.1157509
63760.0000000    0.1174007
63800.0000000    0.1091308
63840.0000000    0.1169577
63880.0000000    0.1053861
63920.0000000    0.1147118
63960.0000000    0.1341557
64000.0000000    0.1200459
64040.0000000    0.1158398
64080.0000000    0.1210378
64120.0000000    0.1149653
64160.0000000    0.1197929
64200.0000000    0.1132678
64240.0000000    0.1157811
64280.0000000    0.1140982
64320.0000000    0.1193434
64360.0000000    0.1080512
64400.0000000    0.1092958
64440.0000000    0.1232681
64480.0000000    0.1014715
64520.0000000    0.1095218
64560.0000000    0.1112969
64600.0000000    0.1074219
64640.0000000    0.1272665
64680.0000000    0.1176554
64720.0000000    0.1153349
64760.0000000    0.1156650
64800.0000000    0.1063743
64840.0000000    0.1236485
64880.0000000    0.1201934
64920.0000000    0.1133187
64960.0000000    0.1241991
65000.0000000    0.1201042
65040.0000000    0.1271799
65080.0000000    0.1206914
65120.0000000    0.1175656
65160.0000000    0.1233426
65200.0000000    0.1131783
65240.0000000    0.1244675
65280.0000000    0.1149510
65320.0000000    0.1134380
65360.0000000    0.1272206
65400.0000000    0.1255917
65440.0000000    0.1133186
65480.0000000    0.1001911
65520.0000000    0.1174848
65560.0000000    0.1194016
65600.0000000    0.1291185
65640.0000000    0.1133853
65680.0000000    0.1305187
65720.0000000    0.1253067
65760.0000000    0.1275090
65800.0000000    0.1166667
65840.0000000    0.1258435
65880.0000000    0.1228589
65920.0000000    0.1066775
65960.0000000    0.1203098
66000.0000000    0.1177411
66040.0000000    0.1139648
66080.0000000    0.1151453
66120.0000000    0.1139262
66160.0000000    0.1219010
66200.0000000    0.1167091
66240.0000000    0.1184089
66280.0000000    0.1263826
66320.0000000    0.1386572
66360.0000000    0.1227062
66400.0000000    0.1356840
66440.0000000    0.1271315
66480.0000000    0.1213772
66520.0000000    0.1190545
66560.0000000    0.1251200
66600.0000000    0.0989970
66640.0000000    0.0984136
66680.0000000    0.1057359
66720.0000000    0.1016397
66760.0000000    0.1000609
66800.0000000    0.1164356
66840.0000000    0.1016145
66880.0000000    0.1134664
66920.0000000    0.1029404
66960.0000000    0.1127619
67000.0000000    0.1148881
67040.0000000    0.1219303
67080.0000000    0.1072968
67120.0000000    0.0995926
67160.0000000    0.1026683
67200.0000000    0.1130661
67240.0000000    0.1022606
67280.0000000    0.1034879
67320.0000000    0.1228512
67360.0000000    0.1244953
67400.0000000    0.1119365
67440.0000000    0.1163782
67480.0000000    0.1050017
67520.0000000    0.1111799
67560.0000000    0.1103715
67600.0000000    0.1046550
67640.0000000    0.1052303
67680.0000000    0.1109921
67720.0000000    0.1012967
67760.0000000    0.1055556
67800.0000000    0.1115309
67840.0000000    0.0993332
67880.0000000    0.0922226
67920.0000000    0.1002334
67960.0000000    0.1056479
68000.0000000    0.1139866
68040.0000000    0.1101931
68080.0000000    0.1178634
68120.0000000    0.1031989
68160.0000000    0.1159530
68200.0000000    0.1101350
68240.0000000    0.1059440
68280.0000000    0.1172002
68320.0000000    0.1108087
68360.0000000    0.1080714
68400.0000000    0.1176979
68440.0000000    0.1138956
68480.0000000    0.1089183
68520.0000000    0.1109676
68560.0000000    0.1252946
68600.0000000    0.1162398
68640.0000000    0.1077883
68680.0000000    0.1001449
68720.0000000    0.0917052
68760.0000000    0.0937346
68800.0000000    0.0905422
68840.0000000    0.0980798
68880.0000000    0.1044968
68920.0000000    0.0979089
68960.0000000    0.0967235
69000.0000000    0.1025591
69040.0000000    0.1044155
69080.0000000    0.1123371
69120.0000000    0.0949401
69160.0000000    0.1082317
69200.0000000    0.0992008
69240.0000000    0.0948424
69280.0000000    0.0905853
69320.0000000    0.0944227
69360.0000000    0.1063877
69400.0000000    0.1004183
69440.0000000    0.1094644
69480.0000000    0.1022300
69520.0000000    0.1154994
69560.0000000    0.1055962
69600.0000000    0.1059843
69640.0000000    0.1075279
69680.0000000    0.0996095
69720.0000000    0.1069563
69760.0000000    0.1022836
69800.0000000    0.1045262
69840.0000000    0.1077439
69880.0000000    0.1075160
69920.0000000    0.1149937
69960.0000000    0.1182808
70000.0000000    0.1013075
70040.0000000    0.1181275
70080.0000000    0.1165903
70120.0000000    0.1135285
70160.0000000    0.1028534
70200.0000000    0.1051184
70240.0000000    0.1022728
70280.0000000    0.1091729
70320.0000000    0.1127569
70360.0000000    0.1062185
70400.0000000    0.1278420
70440.0000000    0.1248448
70480.0000000    0.1124099
70520.0000000    0.1320521
70560.0000000    0.1066976
70600.0000000    0.0985198
70640.0000000    0.0989631
70680.0000000    0.1052966
70720.0000000    0.1114956
70760.0000000    0.1074318
70800.0000000    0.1006961
70840.0000000    0.1022500
70880.0000000    0.0978993
70920.0000000    0.1089048
70960.0000000    0.0982569
71000.0000000    0.1082845
71040.0000000    0.1013938
71080.0000000    0.1141729
71120.0000000    0.1079805
71160.0000000    0.1024568
71200.0000000    0.0898970
71240.0000000    0.1120958
71280.0000000    0.1068171
71320.0000000    0.1115471
71360.0000000    0.1028917
71400.0000000    0.0951101
71440.0000000    0.0994200
71480.0000000    0.1163844
71520.0000000    0.1063861
71560.0000000    0.1000699
71600.0000000    0.1109423
71640.0000000    0.1178399
71680.0000000    0.1015391
71720.0000000    0.1078588
71760.0000000    0.1138843
71800.0000000    0.1101331
71840.0000000    0.0915854
71880.0000000    0.1047925
71920.0000000    0.1087838
71960.0000000    0.1003954
72000.0000000    0.1094875
72040.0000000    0.1097051
72080.0000000    0.1071248
72120.0000000    0.1029187
72160.0000000    0.1086080
72200.0000000    0.1057570
72240.0000000    0.1144248
72280.0000000    0.1164857
72320.0000000    0.1156118
72360.0000000    0.1197539
72400.0000000    0.0983374
72440.0000000    0.1071026
72480.0000000    0.1062460
72520.0000000    0.1097798
72560.0000000    0.1086547
72600.0000000    0.1101892
72640.0000000    0.1225817
72680.0000000    0.1156806
72720.0000000    0.1067747
72760.0000000    0.0981805
72800.0000000    0.1126036
72840.0000000    0.1131217
72880.0000000    0.1088693
72920.0000000    0.1384183
72960.0000000    0.1219630
73000.0000000    0.1214681
73040.0000000    0.1178242
73080.0000000    0.1141178
73120.0000000    0.1242031
73160.0000000    0.1167509
73200.0000000    0.1238012
73240.0000000    0.1147479
73280.0000000    0.1157941
73320.0000000    0.1170070
73360.0000000    0.1238694
73400.0000000    0.1332299
73440.0000000    0.1214922
73480.0000000    0.1336698
73520.0000000    0.1257369
73560.0000000    0.1141408
73600.0000000    0.1142801
73640.0000000    0.1296313
73680.0000000    0.1288736
73720.0000000    0.1215244
73760.0000000    0.1292925
73800.0000000    0.1361503
73840.0000000    0.1272908
73880.0000000    0.1081124
73920.0000000    0.1136317
73960.0000000    0.1208340
74000.0000000    0.1281253
74040.0000000    0.1147607
74080.0000000    0.1171310
74120.0000000    0.1212728
74160.0000000    0.1206125
74200.0000000    0.1118277
74240.0000000    0.1278299
74280.0000000    0.1179395
74320.0000000    0.1129986
74360.0000000    0.1405189
74400.0000000    0.1274981
74440.0000000    0.1327787
74480.0000000    0.1434176
74520.0000000    0.1368275
74560.0000000    0.1270426
74600.0000000    0.1263406
74640.0000000    0.1338587
74680.0000000    0.1285099
74720.0000000    0.1298526
74760.0000000    0.1339231
74800.0000000    0.1171364
74840.0000000    0.1382278
74880.0000000    0.1250108
74920.0000000    0.1425160
74960.0000000    0.1358773
75000.0000000    0.1355128
75040.0000000    0.1291221
75080.0000000    0.1299844
75120.0000000    0.1217622
75160.0000000    0.1382793
75200.0000000    0.1385419
75240.0000000    0.1332269
75280.0000000    0.1211867
75320.0000000    0.1298288
75360.0000000    0.1094687
75400.0000000    0.1155553
75440.0000000    0.1259379
75480.0000000    0.1330186
75520.0000000    0.1426127
75560.0000000    0.1207885
75600.0000000    0.1445600
75640.0000000    0.1262622
75680.0000000    0.1264196
75720.0000000    0.1348532
75760.0000000    0.1273015
75800.0000000    0.1303025
75840.0000000    0.1312928
75880.0000000    0.1232762
75920.0000000    0.1075855
75960.0000000    0.1256632
76000.0000000    0.1077198
76040.0000000    0.1238267
76080.0000000    0.1177229
76120.0000000    0.1037446
76160.0000000    0.1032759
76200.0000000    0.1174809
76240.0000000    0.1221446
76280.0000000    0.1253098
76320.0000000    0.1312787
76360.0000000    0.1221802
76400.0000000    0.1147122
76440.0000000    0.1103183
76480.0000000    0.1178610
76520.0000000    0.1083577
76560.0000000    0.1231057
76600.0000000    0.1207344
76640.0000000    0.1112766
76680.0000000    0.1123201
76720.0000000    0.1163812
76760.0000000    0.1405575
76800.0000000    0.1168121
76840.0000000    0.1329047
76880.0000000    0.1302948
76920.0000000    0.1308227
76960.0000000    0.1333914
77000.0000000    0.1295918
77040.0000000    0.1116904
77080.0000000    0.1107000
77120.0000000    0.1111868
77160.0000000    0.1071983
77200.0000000    0.1293687
77240.0000000    0.1086536
77280.0000000    0.1211398
77320.0000000    0.1114483
77360.0000000    0.1131565
77400.0000000    0.1038216
77440.0000000    0.1123480
77480.0000000    0.1238930
77520.0000000    0.1221968
77560.0000000    0.1379101
77600.0000000    0.1317064
77640.0000000    0.1217851
77680.0000000    0.1164127
77720.0000000    0.1234793
77760.0000000    0.1129793
77800.0000000    0.1357202
77840.0000000    0.1223503
77880.0000000    0.1309543
77920.0000000    0.1272997
77960.0000000    0.1266950
78000.0000000    0.1348846
78040.0000000    0.1353452
78080.0000000    0.1393880
78120.0000000    0.1438539
78160.0000000    0.1436874
78200.0000000    0.1312382
78240.0000000    0.1412895
78280.0000000    0.1314208
78320.0000000    0.1250302
78360.0000000    0.1393085
78400.0000000    0.1357965
78440.0000000    0.1445016
78480.0000000    0.1419305
78520.0000000    0.1495920
78560.0000000    0.1306246
78600.0000000    0.1321319
78640.0000000    0.1446234
78680.0000000    0.1581993
78720.0000000    0.1449092
78760.0000000    0.1456769
78800.0000000    0.1293074
78840.0000000    0.1488441
78880.0000000    0.1469381
78920.0000000    0.1394760
78960.0000000    0.1351887
79000.0000000    0.1259005
79040.0000000    0.1329639
79080.0000000    0.1242290
79120.0000000    0.1414345
79160.0000000    0.1351617
79200.0000000    0.1281946
79240.0000000    0.1255331
79280.0000000    0.1274803
79320.0000000    0.1189101
79360.0000000    0.1337298
79400.0000000    0.1222733
79440.0000000    0.1290585
79480.0000000    0.1153695
79520.0000000    0.1258066
79560.0000000    0.1179395
79600.0000000    0.1310344
79640.0000000    0.1260930
79680.0000000    0.1276755
79720.0000000    0.1298382
79760.0000000    0.1226632
79800.0000000    0.1276360
79840.0000000    0.1199361
79880.0000000    0.1082073
79920.0000000    0.1091975
79960.0000000    0.1120135
80000.0000000    0.1169302
80040.0000000    0.1182689
80080.0000000    0.1204279
80120.0000000    0.1356261
80160.0000000    0.1352808
80200.0000000    0.1270300
80240.0000000    0.1395513
80280.0000000    0.1348566
80320.0000000    0.1239492
80360.0000000    0.1299372
80400.0000000    0.1387320
80440.0000000    0.1267892
80480.0000000    0.1225082
80520.0000000    0.1529306
80560.0000000    0.1243460
80600.0000000    0.1183729
80640.0000000    0.1379825
80680.0000000    0.1382179
80720.0000000    0.1299502
80760.0000000    0.1414684
80800.0000000    0.1294210
80840.0000000    0.1196687
80880.0000000    0.1329561
80920.0000000    0.1352698
80960.0000000    0.1246041
81000.0000000    0.1164953
81040.0000000    0.1080906
81080.0000000    0.1251052
81120.0000000    0.1240200
81160.0000000    0.1099960
81200.0000000    0.1264793
81240.0000000    0.1128565
81280.0000000    0.1185112
81320.0000000    0.1277027
81360.0000000    0.1236359
81400.0000000    0.1224102
81440.0000000    0.1349915
81480.0000000    0.1369333
81520.0000000    0.1343444
81560.0000000    0.1287344
81600.0000000    0.1294911
81640.0000000    0.1335951
81680.0000000    0.1332313
81720.0000000    0.1447801
81760.0000000    0.1403433
81800.0000000    0.1415377
81840.0000000    0.1305051
81880.0000000    0.1128089
81920.0000000    0.1190558
81960.0000000    0.1075478
82000.0000000    0.1183883
82040.0000000    0.1120358
82080.0000000    0.1170318
82120.0000000    0.1129144
82160.0000000    0.1214540
82200.0000000    0.1210781
82240.0000000    0.1096232
82280.0000000    0.1095373
82320.0000000    0.1162382
82360.0000000    0.1119329
82400.0000000    0.1041453
82440.0000000    0.1088738
82480.0000000    0.1128214
82520.0000000    0.1089478
82560.0000000    0.1089159
82600.0000000    0.1136441
82640.0000000    0.1129880
82680.0000000    0.1112104
82720.0000000    0.1144439
82760.0000000    0.1118605
82800.0000000    0.1121935
82840.0000000    0.1126455
82880.0000000    0.1165348
82920.0000000    0.1101691
82960.0000000    0.1133914
83000.0000000    0.1140210
83040.0000000    0.1059586
83080.0000000    0.1142368
83120.0000000    0.1086642
83160.0000000    0.1226214
83200.0000000    0.1221742
83240.0000000    0.1199400
83280.0000000    0.1197035
83320.0000000    0.1070313
83360.0000000    0.1265440
83400.0000000    0.1073684
83440.0000000    0.1109673
83480.0000000    0.1161806
83520.0000000    0.1063667
83560.0000000    0.1025957
83600.0000000    0.1065446
83640.0000000    0.1057197
83680.0000000    0.1150980
83720.0000000    0.1168903
83760.0000000    0.1062439
83800.0000000    0.1130954
83840.0000000    0.1093139
83880.0000000    0.1171480
83920.0000000    0.1084444
83960.0000000    0.1161829
84000.0000000    0.1124235
84040.0000000    0.1041699
84080.0000000    0.1162007
84120.0000000    0.1134749
84160.0000000    0.1072088
84200.0000000    0.1101608
84240.0000000    0.0945239
84280.0000000    0.1128005
84320.0000000    0.1286826
84360.0000000    0.1139985
84400.0000000    0.1073021
84440.0000000    0.1199877
84480.0000000    0.1003518
84520.0000000    0.1215788
84560.0000000    0.1191842
84600.0000000    0.1218527
84640.0000000    0.1248693
84680.0000000    0.1028877
84720.0000000    0.1095574
84760.0000000    0.1127557
84800.0000000    0.1316913
84840.0000000    0.1049568
84880.0000000    0.1021826
84920.0000000    0.1133689
84960.0000000    0.0993643
85000.0000000    0.1018950
85040.0000000    0.1107670
85080.0000000    0.1192274
85120.0000000    0.1088057
85160.0000000    0.1121482
85200.0000000    0.0983708
85240.0000000    0.1092248
85280.0000000    0.1137552
85320.0000000    0.1153764
85360.0000000    0.1238343
85400.0000000    0.1243917
85440.0000000    0.1258593
85480.0000000    0.1169548
85520.0000000    0.1096764
85560.0000000    0.1017601
85600.0000000    0.1053786
85640.0000000    0.1052478
85680.0000000    0.1128867
85720.0000000    0.1143229
85760.0000000    0.0971055
85800.0000000    0.0901569
85840.0000000    0.1048476
85880.0000000    0.1103527
85920.0000000    0.0997462
85960.0000000    0.1033970
86000.0000000    0.0999498
86040.0000000    0.1016177
86080.0000000    0.1125376
86120.0000000    0.1047226
86160.0000000    0.1042193
86200.0000000    0.1053833
86240.0000000    0.1052392
86280.0000000    0.1056339
86320.0000000    0.0948122
86360.0000000    0.1029645
86400.0000000    0.1065063
86440.0000000    0.1015270
86480.0000000    0.1029017
86520.0000000    0.1143517
86560.0000000    0.1086878
86600.0000000    0.1131498
86640.0000000    0.1067967
86680.0000000    0.0989755
86720.0000000    0.1103647
86760.0000000    0.1139972
86800.0000000    0.1075603
86840.0000000    0.1153244
86880.0000000    0.1324804
86920.0000000    0.1275826
86960.0000000    0.1277195
87000.0000000    0.1146521
87040.0000000    0.1244732
87080.0000000    0.1284376
87120.0000000    0.1351082
87160.0000000    0.1188181
87200.0000000    0.1054764
87240.0000000    0.1134949
87280.0000000    0.1098509
87320.0000000    0.1021265
87360.0000000    0.1106828
87400.0000000    0.1168494
87440.0000000    0.1105981
87480.0000000    0.1248109
87520.0000000    0.1121576
87560.0000000    0.1146266
87600.0000000    0.1113305
87640.0000000    0.1218747
87680.0000000    0.1031447
87720.0000000    0.1127015
87760.0000000    0.1134977
87800.0000000    0.1118606
87840.0000000    0.1299346
87880.0000000    0.1085648
87920.0000000    0.1075894
87960.0000000    0.1046113
88000.0000000    0.1160918
88040.0000000    0.1226845
88080.0000000    0.1290987
88120.0000000    0.1200139
88160.0000000    0.1103748
88200.0000000    0.1173467
88240.0000000    0.1170454
88280.0000000    0.1301394
88320.0000000    0.1223857
88360.0000000    0.1172372
88400.0000000    0.1216291
88440.0000000    0.1168477
88480.0000000    0.1114489
88520.0000000    0.1207687
88560.0000000    0.1230432
88600.0000000    0.1276548
88640.0000000    0.1209652
88680.0000000    0.1201599
88720.0000000    0.1215859
88760.0000000    0.1207153
88800.0000000    0.1152130
88840.0000000    0.1145970
88880.0000000    0.1129756
88920.0000000    0.1214354
88960.0000000    0.1087665
89000.0000000    0.1125470
89040.0000000    0.1079873
89080.0000000    0.1126019
89120.0000000    0.1200432
89160.0000000    0.1197310
89200.0000000    0.1101760
89240.0000000    0.1256380
89280.0000000    0.1372499
89320.0000000    0.1313423
89360.0000000    0.1183181
89400.0000000    0.1412868
89440.0000000    0.1384919
89480.0000000    0.1312926
89520.0000000    0.1345790
89560.0000000    0.1270259
89600.0000000    0.1259536
89640.0000000    0.1178913
89680.0000000    0.1357979
89720.0000000    0.1347523
89760.0000000    0.1165570
89800.0000000    0.1246704
89840.0000000    0.1146525
89880.0000000    0.1253970
89920.0000000    0.1062199
89960.0000000    0.1085747
90000.0000000    0.1130376
90040.0000000    0.1073937
90080.0000000    0.1101040
90120.0000000    0.1186613
90160.0000000    0.1223402
90200.0000000    0.1169789
90240.0000000    0.1129975
90280.0000000    0.1141546
90320.0000000    0.1224557
90360.0000000    0.1000796
90400.0000000    0.0991350
90440.0000000    0.1171971
90480.0000000    0.1221424
90520.0000000    0.1065881
90560.0000000    0.0989794
90600.0000000    0.1224292
90640.0000000    0.1169487
90680.0000000    0.1154906
90720.0000000    0.1217584
90760.0000000    0.1283722
90800.0000000    0.1242744
90840.0000000    0.1148368
90880.0000000    0.1085034
90920.0000000    0.1183866
90960.0000000    0.1296441
91000.0000000    0.1288401
91040.0000000    0.1139205
91080.0000000    0.1147738
91120.0000000    0.1154718
91160.0000000    0.1263047
91200.0000000    0.1241093
91240.0000000    0.1223884
91280.0000000    0.1245421
91320.0000000    0.1186558
91360.0000000    0.1259830
91400.0000000    0.1150282
91440.0000000    0.1172797
91480.0000000    0.1068922
91520.0000000    0.1155498
91560.0000000    0.1182996
91600.0000000    0.1112966
91640.0000000    0.1111172
91680.0000000    0.1082807
91720.0000000    0.0998437
91760.0000000    0.1064914
91800.0000000    0.1047344
91840.0000000    0.1128617
91880.0000000    0.1130155
91920.0000000    0.1128300
91960.0000000    0.1044042
92000.0000000    0.1029145
92040.0000000    0.0987089
92080.0000000    0.0979584
92120.0000000    0.1007897
92160.0000000    0.1045350
92200.0000000    0.0950682
92240.0000000    0.1177704
92280.0000000    0.1093943
92320.0000000    0.1125088
92360.0000000    0.0991631
92400.0000000    0.1012951
92440.0000000    0.0981615
92480.0000000    0.1133876
92520.0000000    0.1107867
92560.0000000    0.1116249
92600.0000000    0.1066373
92640.0000000    0.0991872
92680.0000000    0.1027389
92720.0000000    0.1116864
92760.0000000    0.1174491
92800.0000000    0.1072555
92840.0000000    0.1172166
92880.0000000    0.1293982
92920.0000000    0.1133942
92960.0000000    0.1033403
93000.0000000    0.1056246
93040.0000000    0.1077144
93080.0000000    0.1012845
93120.0000000    0.1140625
93160.0000000    0.1189555
93200.0000000    0.1163734
93240.0000000    0.1146797
93280.0000000    0.1137126
93320.0000000    0.1176902
93360.0000000    0.1105648
93400.0000000    0.1064008
93440.0000000    0.1064754
93480.0000000    0.1197794
93520.0000000    0.1157924
93560.0000000    0.1119127
93600.0000000    0.1154199
93640.0000000    0.1125286
93680.0000000    0.1189408
93720.0000000    0.1220405
93760.0000000    0.1226221
93800.0000000    0.1376653
93840.0000000    0.1396744
93880.0000000    0.1204416
93920.0000000    0.1178254
93960.0000000    0.1077972
94000.0000000    0.1042451
94040.0000000    0.1103144
94080.0000000    0.1146498
94120.0000000    0.1079061
94160.0000000    0.1142199
94200.0000000    0.1058241
94240.0000000    0.1093962
94280.0000000    0.1139369
94320.0000000    0.1098459
94360.0000000    0.1100963
94400.0000000    0.1154170
94440.0000000    0.1086843
94480.0000000    0.1143846
94520.0000000    0.1190501
94560.0000000    0.1048575
94600.0000000    0.1053424
94640.0000000    0.1116039
94680.0000000    0.1070847
94720.0000000    0.1129034
94760.0000000    0.1036473
94800.0000000    0.1009679
94840.0000000    0.1064837
94880.0000000    0.1078330
94920.0000000    0.1133461
94960.0000000    0.1102175
95000.0000000    0.1155134
95040.0000000    0.1092176
95080.0000000    0.1123767
95120.0000000    0.1095374
95160.0000000    0.1091682
95200.0000000    0.0995765
95240.0000000    0.1110742
95280.0000000    0.1101210
95320.0000000    0.1048068
95360.0000000    0.1145071
95400.0000000    0.1126054
95440.0000000    0.1187223
95480.0000000    0.1033099
95520.0000000    0.1030459
95560.0000000    0.1027803
95600.0000000    0.1028971
95640.0000000    0.0885595
95680.0000000    0.1045447
95720.0000000    0.1011530
95760.0000000    0.1006119
95800.0000000    0.0933631
95840.0000000    0.1010547
95880.0000000    0.1034429
95920.0000000    0.1000081
95960.0000000    0.1012238
96000.0000000    0.1112433
96040.0000000    0.1021852
96080.0000000    0.0949240
96120.0000000    0.0955526
96160.0000000    0.0892601
96200.0000000    0.0948431
96240.0000000    0.0938175
96280.0000000    0.0894396
96320.0000000    0.0977357
96360.0000000    0.1132665
96400.0000000    0.1128810
96440.0000000    0.0975193
96480.0000000    0.0964024
96520.0000000    0.0907777
96560.0000000    0.1124572
96600.0000000    0.1096856
96640.0000000    0.1003643
96680.0000000    0.1153007
96720.0000000    0.1094127
96760.0000000    0.1098361
96800.0000000    0.1042372
96840.0000000    0.1076759
96880.0000000    0.0989125
96920.0000000    0.1074927
96960.0000000    0.0997769
97000.0000000    0.1029342
97040.0000000    0.1094242
97080.0000000    0.1112683
97120.0000000    0.1095227
97160.0000000    0.1077654
97200.0000000    0.1194989
97240.0000000    0.1161254
97280.0000000    0.1091713
97320.0000000    0.1171821
97360.0000000    0.1135731
97400.0000000    0.1070021
97440.0000000    0.1050042
97480.0000000    0.1079879
97520.0000000    0.1114675
97560.0000000    0.1156804
97600.0000000    0.1295545
97640.0000000    0.1246883
97680.0000000    0.1126985
97720.0000000    0.1183937
97760.0000000    0.1188389
97800.0000000    0.1074470
97840.0000000    0.1100014
97880.0000000    0.1032192
97920.0000000    0.1189904
97960.0000000    0.1001429
98000.0000000    0.1162807
98040.0000000    0.1122183
98080.0000000    0.1112054
98120.0000000    0.1216146
98160.0000000    0.1175133
98200.0000000    0.1243838
98240.0000000    0.1103979
98280.0000000    0.1134911
98320.0000000    0.1049661
98360.0000000    0.1246260
98400.0000000    0.1164499
98440.0000000    0.1037840
98480.0000000    0.1053977
98520.0000000    0.1077978
98560.0000000    0.1153484
98600.0000000    0.1181916
98640.0000000    0.1130497
98680.0000000    0.1271973
98720.0000000    0.1171501
98760.0000000    0.1050210
98800.0000000    0.1040581
98840.0000000    0.1087091
98880.0000000    0.1021939
98920.0000000    0.1222864
98960.0000000    0.1129364
99000.0000000    0.1059242
99040.0000000    0.1061662
99080.0000000    0.1073312
99120.0000000    0.1076675
99160.0000000    0.0999022
99200.0000000    0.1059150
99240.0000000    0.0986785
99280.0000000    0.0987135
99320.0000000    0.1029386
99360.0000000    0.1023175
99400.0000000    0.1002591
99440.0000000    0.1027039
99480.0000000    0.0992282
99520.0000000    0.0993511
99560.0000000    0.0946046
99600.0000000    0.0957535
99640.0000000    0.0888071
99680.0000000    0.0921458
99720.0000000    0.0907275
99760.0000000    0.1092389
99800.0000000    0.1073649
99840.0000000    0.1048311
99880.0000000    0.1097708
99920.0000000    0.1120507
99960.0000000    0.1173275
100000.0000000    0.1032939
100040.0000000    0.1183876
100080.0000000    0.1223366
100120.0000000    0.1189520
100160.0000000    0.1128451
100200.0000000    0.1019975
100240.0000000    0.1224872
100280.0000000    0.0991719
100320.0000000    0.1099364
100360.0000000    0.1171036
100400.0000000    0.1078888
100440.0000000    0.1077332
100480.0000000    0.1044498
100520.0000000    0.1085072
100560.0000000    0.1094628
100600.0000000    0.1059702
100640.0000000    0.1016063
100680.0000000    0.1180329
100720.0000000    0.1035649
100760.0000000    0.1155232
100800.0000000    0.1168896
100840.0000000    0.1098331
100880.0000000    0.1084407
100920.0000000    0.0954283
100960.0000000    0.1048972
101000.0000000    0.1123103
101040.0000000    0.1130546
101080.0000000    0.1131079
101120.0000000    0.0994427
101160.0000000    0.1025781
101200.0000000    0.1013920
101240.0000000    0.1009266
101280.0000000    0.1031556
101320.0000000    0.1020013
101360.0000000    0.1103302
101400.0000000    0.1021713
101440.0000000    0.1011929
101480.0000000    0.1001427
101520.0000000    0.0992818
101560.0000000    0.1085966
101600.0000000    0.1136025
101640.0000000    0.1045662
101680.0000000    0.0913028
101720.0000000    0.0960910
101760.0000000    0.0993114
101800.0000000    0.0972983
101840.0000000    0.1009497
101880.0000000    0.0945405
101920.0000000    0.0875315
101960.0000000    0.0912595
102000.0000000    0.0966973
102040.0000000    0.0934967
102080.0000000    0.1044227
102120.0000000    0.1027799
102160.0000000    0.1057079
102200.0000000    0.1033313
102240.0000000    0.1006593
102280.0000000    0.1186501
102320.0000000    0.1100350
102360.0000000    0.1056457
102400.0000000    0.1145922
102440.0000000    0.1070092
102480.0000000    0.1028378
102520.0000000    0.1002718
102560.0000000    0.1012447
102600.0000000    0.1008661
102640.0000000    0.1040728
102680.0000000    0.0978742
102720.0000000    0.1035539
102760.0000000    0.0937069
102800.0000000    0.1013180
102840.0000000    0.1059595
102880.0000000    0.1124274
102920.0000000    0.0878469
102960.0000000    0.0948492
103000.0000000    0.0961253
103040.0000000    0.0896354
103080.0000000    0.1066067
103120.0000000    0.1069251
103160.0000000    0.0998683
103200.0000000    0.1010137
103240.0000000    0.1086563
103280.0000000    0.1131772
103320.0000000    0.1120312
103360.0000000    0.1115424
103400.0000000    0.1080040
103440.0000000    0.1137936
103480.0000000    0.1127475
103520.0000000    0.1161282
103560.0000000    0.1237924
103600.0000000    0.1181387
103640.0000000    0.1227848
103680.0000000    0.1083934
103720.0000000    0.1127111
103760.0000000    0.0963594
103800.0000000    0.1066665
103840.0000000    0.1263564
103880.0000000    0.1135951
103920.0000000    0.1141207
103960.0000000    0.1109077
104000.0000000    0.1083694
104040.0000000    0.1118117
104080.0000000    0.1132053
104120.0000000    0.1219285
104160.0000000    0.1215981
104200.0000000    0.1323404
104240.0000000    0.1118052
104280.0000000    0.1277848
104320.0000000    0.1333997
104360.0000000    0.1259056
104400.0000000    0.1258355
104440.0000000    0.1283442
104480.0000000    0.1248068
104520.0000000    0.1292642
104560.0000000    0.1177252
104600.0000000    0.1141910
104640.0000000    0.1170191
104680.0000000    0.1162592
104720.0000000    0.1205598
104760.0000000    0.1401558
104800.0000000    0.1261781
104840.0000000    0.1290101
104880.0000000    0.1240135
104920.0000000    0.0993834
104960.0000000    0.1085167
105000.0000000    0.1063535
105040.0000000    0.1002952
105080.0000000    0.1247628
105120.0000000    0.1019411
105160.0000000    0.1025720
105200.0000000    0.1069964
105240.0000000    0.1010438
105280.0000000    0.1078163
105320.0000000    0.1017220
105360.0000000    0.1113854
105400.0000000    0.1003442
105440.0000000    0.1052721
105480.0000000    0.1028271
105520.0000000    0.0983371
105560.0000000    0.0993804
105600.0000000    0.1101861
105640.0000000    0.1195010
105680.0000000    0.1171513
105720.0000000    0.1168731
105760.0000000    0.1147998
105800.0000000    0.1162464
105840.0000000    0.1191465
105880.0000000    0.1347611
105920.0000000    0.1083888
105960.0000000    0.1101882
106000.0000000    0.1193065
106040.0000000    0.1139901
106080.0000000    0.1303898
106120.0000000    0.1084635
106160.0000000    0.1014481
106200.0000000    0.1226616
106240.0000000    0.1189007
106280.0000000    0.1032872
106320.0000000    0.1099230
106360.0000000    0.1173086
106400.0000000    0.1113838
106440.0000000    0.1145253
106480.0000000    0.1152601
106520.0000000    0.0987900
106560.0000000    0.1051194
106600.0000000    0.1013063
106640.0000000    0.1028637
106680.0000000    0.1118784
106720.0000000    0.1148629
106760.0000000    0.1222201
106800.0000000    0.1091442
106840.0000000    0.1136497
106880.0000000    0.1084349
106920.0000000    0.1041067
106960.0000000    0.1155343
107000.0000000    0.1120033
107040.0000000    0.1179798
107080.0000000    0.1090511
107120.0000000    0.1249356
107160.0000000    0.1372535
107200.0000000    0.1367669
107240.0000000    0.1338388
107280.0000000    0.1279346
107320.0000000    0.1325808
107360.0000000    0.1139611
107400.0000000    0.1269439
107440.0000000    0.1190842
107480.0000000    0.1052084
107520.0000000    0.0988423
107560.0000000    0.1205589
107600.0000000    0.1210737
107640.0000000    0.1072841
107680.0000000    0.1163472
107720.0000000    0.1002603
107760.0000000    0.1284503
107800.0000000    0.1217719
107840.0000000    0.1250215
107880.0000000    0.1431583
107920.0000000    0.1136266
107960.0000000    0.1247891
108000.0000000    0.1207800
108040.0000000    0.1084811
108080.0000000    0.1227377
108120.0000000    0.1313741
108160.0000000    0.1412446
108200.0000000    0.1187902
108240.0000000    0.1166447
108280.0000000    0.1150048
108320.0000000    0.1189393
108360.0000000    0.1287176
108400.0000000    0.1221411
108440.0000000    0.1279718
108480.0000000    0.1170091
108520.0000000    0.1257808
108560.0000000    0.1175507
108600.0000000    0.1286082
108640.0000000    0.1250814
108680.0000000    0.1244752
108720.0000000    0.1224897
108760.0000000    0.1314119
108800.0000000    0.1146513
108840.0000000    0.1281312
108880.0000000    0.1182326
108920.0000000    0.1302461
108960.0000000    0.1320619
109000.0000000    0.1312550
109040.0000000    0.1286914
109080.0000000    0.1335022
109120.0000000    0.1424107
109160.0000000    0.1499468
109200.0000000    0.1555103
109240.0000000    0.1388340
109280.0000000    0.1377497
109320.0000000    0.1323482
109360.0000000    0.1249256
109400.0000000    0.1263110
109440.0000000    0.1325497
109480.0000000    0.1111917
109520.0000000    0.1138430
109560.0000000    0.1164066
109600.0000000    0.1200523
109640.0000000    0.1178847
109680.0000000    0.1235623
109720.0000000    0.1259122
109760.0000000    0.1367698
109800.0000000    0.1106720
109840.0000000    0.1267373
109880.0000000    0.1264307
109920.0000000    0.1202142
109960.0000000    0.1289471
110000.0000000    0.1299503
110040.0000000    0.1345973
110080.0000000    0.1194042
110120.0000000    0.1386287
110160.0000000    0.1385444
110200.0000000    0.1415470
110240.0000000    0.1249492
110280.0000000    0.1308756
110320.0000000    0.1210945
110360.0000000    0.1301502
110400.0000000    0.1322220
110440.0000000    0.1425340
110480.0000000    0.1318866
110520.0000000    0.1258817
110560.0000000    0.1166244
110600.0000000    0.1237914
110640.0000000    0.1280309
110680.0000000    0.1185651
110720.0000000    0.1174500
110760.0000000    0.1307720
110800.0000000    0.1165338
110840.0000000    0.1291861
110880.0000000    0.1204790
110920.0000000    0.1231538
110960.0000000    0.1189886
111000.0000000    0.1230018
111040.0000000    0.1329591
111080.0000000    0.1226600
111120.0000000    0.1141062
111160.0000000    0.1349622
111200.0000000    0.1277145
111240.0000000    0.1176355
111280.0000000    0.1019899
111320.0000000    0.1312714
111360.0000000    0.1328454
111400.0000000    0.1439243
111440.0000000    0.1400729
111480.0000000    0.1424480
111520.0000000    0.1424410
111560.0000000    0.1370296
111600.0000000    0.1384376
111640.0000000    0.1339067
111680.0000000    0.1366998
111720.0000000    0.1187858
111760.0000000    0.1236410
111800.0000000    0.1418676
111840.0000000    0.1224986
111880.0000000    0.1317496
111920.0000000    0.1295057
111960.0000000    0.1464286
112000.0000000    0.1224719
112040.0000000    0.1270738
112080.0000000    0.1242357
112120.0000000    0.1154536
112160.0000000    0.1148544
112200.0000000    0.1400435
112240.0000000    0.1313436
112280.0000000    0.1262326
112320.0000000    0.1386571
112360.0000000    0.1365910
112400.0000000    0.1499828
112440.0000000    0.1293588
112480.0000000    0.1362394
112520.0000000    0.1303454
112560.0000000    0.1083906
112600.0000000    0.1235983
112640.0000000    0.1210004
112680.0000000    0.1542868
112720.0000000    0.1526256
112760.0000000    0.1468832
112800.0000000    0.1467253
112840.0000000    0.1542384
112880.0000000    0.1519593
112920.0000000    0.1330837
112960.0000000    0.1332248
113000.0000000    0.1337410
113040.0000000    0.1282909
113080.0000000    0.1480413
113120.0000000    0.1277237
113160.0000000    0.1369317
113200.0000000    0.1375245
113240.0000000    0.1261856
113280.0000000    0.1381666
113320.0000000    0.1463121
113360.0000000    0.1277784
113400.0000000    0.1291245
113440.0000000    0.1227209
113480.0000000    0.1249289
113520.0000000    0.1243314
113560.0000000    0.1125399
113600.0000000    0.1233556
113640.0000000    0.1386821
113680.0000000    0.1293225
113720.0000000    0.1212430
113760.0000000    0.1197933
113800.0000000    0.1225563
113840.0000000    0.1479784
113880.0000000    0.1286261
113920.0000000    0.1378494
113960.0000000    0.1342066
114000.0000000    0.1388687
114040.0000000    0.1371202
114080.0000000    0.1354196
114120.0000000    0.1347512
114160.0000000    0.1259599
114200.0000000    0.1213270
114240.0000000    0.1097525
114280.0000000    0.1252126
114320.0000000    0.1328876
114360.0000000    0.1326009
114400.0000000    0.1391943
114440.0000000    0.1209579
114480.0000000    0.1293231
114520.0000000    0.1233511
114560.0000000    0.1228091
114600.0000000    0.1387524
114640.0000000    0.1364741
114680.0000000    0.1221078
114720.0000000    0.1167977
114760.0000000    0.1374592
114800.0000000    0.1375598
114840.0000000    0.1166867
114880.0000000    0.1155435
114920.0000000    0.1109868
114960.0000000    0.1319315
115000.0000000    0.1216839
115040.0000000    0.1124978
115080.0000000    0.1245560
115120.0000000    0.1160682
115160.0000000    0.1031273
115200.0000000    0.1163565
115240.0000000    0.1144898
115280.0000000    0.1242376
115320.0000000    0.1214976
115360.0000000    0.1267740
115400.0000000    0.1147070
115440.0000000    0.1075715
115480.0000000    0.1232072
115520.0000000    0.1125589
115560.0000000    0.1201669
115600.0000000    0.1201989
115640.0000000    0.1262538
115680.0000000    0.1420767
115720.0000000    0.1350410
115760.0000000    0.1276359
115800.0000000    0.1359124
115840.0000000    0.1218583
115880.0000000    0.1201664
115920.0000000    0.1069218
115960.0000000    0.1341621
116000.0000000    0.1139301
116040.0000000    0.1327998
116080.0000000    0.1322199
116120.0000000    0.1203047
116160.0000000    0.1299222
116200.0000000    0.1248624
116240.0000000    0.1183148
116280.0000000    0.1264868
116320.0000000    0.1198264
116360.0000000    0.1232523
116400.0000000    0.1205540
116440.0000000    0.1403677
116480.0000000    0.1241150
116520.0000000    0.1133238
116560.0000000    0.1017586
116600.0000000    0.1183505
116640.0000000    0.1016436
116680.0000000    0.1019110
116720.0000000    0.1063312
116760.0000000    0.1140276
116800.0000000    0.1100092
116840.0000000    0.1298453
116880.0000000    0.1113833
116920.0000000    0.1152345
116960.0000000    0.1139384
117000.0000000    0.1198754
117040.0000000    0.1197687
117080.0000000    0.1197548
117120.0000000    0.1374985
117160.0000000    0.1411517
117200.0000000    0.1275456
117240.0000000    0.1390389
117280.0000000    0.1320853
117320.0000000    0.1307427
117360.0000000    0.1314278
117400.0000000    0.1216153
117440.0000000    0.1297789
117480.0000000    0.1312757
117520.0000000    0.1378711
117560.0000000    0.1311502
117600.0000000    0.1288994
117640.0000000    0.1238317
117680.0000000    0.1279330
117720.0000000    0.1230470
117760.0000000    0.1298266
117800.0000000    0.1452612
117840.0000000    0.1169859
117880.0000000    0.1445096
117920.0000000    0.1161649
117960.0000000    0.1313295
118000.0000000    0.1374098
118040.0000000    0.1251177
118080.0000000    0.1243154
118120.0000000    0.1337840
118160.0000000    0.1162774
118200.0000000    0.1266233
118240.0000000    0.1274034
118280.0000000    0.1272203
118320.0000000    0.1127962
118360.0000000    0.1211473
118400.0000000    0.1326524
118440.0000000    0.1386748
118480.0000000    0.1351006
118520.0000000    0.1431845
118560.0000000    0.1441873
118600.0000000    0.1539460
118640.0000000    0.1438677
118680.0000000    0.1419749
118720.0000000    0.1304954
118760.0000000    0.1384968
118800.0000000    0.1466179
118840.0000000    0.1426055
118880.0000000    0.1378581
118920.0000000    0.1335469
118960.0000000    0.1311619
119000.0000000    0.1374035
119040.0000000    0.1234876
119080.0000000    0.1366382
119120.0000000    0.1323566
119160.0000000    0.1365969
119200.0000000    0.1360698
119240.0000000    0.1307978
119280.0000000    0.1256485
119320.0000000    0.1654683
119360.0000000    0.1478229
119400.0000000    0.1398976
119440.0000000    0.1389680
119480.0000000    0.1456049
119520.0000000    0.1579153
119560.0000000    0.1261529
119600.0000000    0.1410415
119640.0000000    0.1368809
119680.0000000    0.1200232
119720.0000000    0.1311058
119760.0000000    0.1240018
119800.0000000    0.1280638
119840.0000000    0.1266115
119880.0000000    0.1377493
119920.0000000    0.1217906
119960.0000000    0.1197605
120000.0000000    0.1146580
120040.0000000    0.1276414
120080.0000000    0.1235910
120120.0000000    0.1197855
120160.0000000    0.1328782
120200.0000000    0.1421421
120240.0000000    0.1190000
120280.0000000    0.1298114
120320.0000000    0.1273835
120360.0000000    0.1199901
120400.0000000    0.1218258
120440.0000000    0.1276695
120480.0000000    0.1326315
120520.0000000    0.1207510
120560.0000000    0.1251332
120600.0000000    0.1259042
120640.0000000    0.1140642
120680.0000000    0.1165089
120720.0000000    0.1253632
120760.0000000    0.1262872
120800.0000000    0.1346494
120840.0000000    0.1079401
120880.0000000    0.1063830
120920.0000000    0.1199530
120960.0000000    0.1149674
121000.0000000    0.1120453
121040.0000000    0.1195269
121080.0000000    0.1186450
121120.0000000    0.1142721
121160.0000000    0.1271237
121200.0000000    0.1288191
121240.0000000    0.1020922
121280.0000000    0.1169894
121320.0000000    0.1092391
121360.0000000    0.1140663
121400.0000000    0.1081267
121440.0000000    0.1138438
121480.0000000    0.1170125
121520.0000000    0.1265162
121560.0000000    0.1248564
121600.0000000    0.1140251
121640.0000000    0.1010574
121680.0000000    0.1083993
121720.0000000    0.0991934
121760.0000000    0.0971298
121800.0000000    0.1106728
121840.0000000    0.1100343
121880.0000000    0.1197805
121920.0000000    0.1228718
121960.0000000    0.1262659
122000.0000000    0.1280270
122040.0000000    0.1213225
122080.0000000    0.1179892
122120.0000000    0.1252484
122160.0000000    0.1184490
122200.0000000    0.1373248
122240.0000000    0.1316477
122280.0000000    0.1177726
122320.0000000    0.1189344
122360.0000000    0.1104999
122400.0000000    0.1159507
122440.0000000    0.0967967
122480.0000000    0.1238222
122520.0000000    0.1111507
122560.0000000    0.1098440
122600.0000000    0.1287184
122640.0000000    0.1281166
122680.0000000    0.1202685
122720.0000000    0.1377519
122760.0000000    0.1214030
122800.0000000    0.1234273
122840.0000000    0.1121532
122880.0000000    0.1157452
122920.0000000    0.1080828
122960.0000000    0.1145407
123000.0000000    0.1225153
123040.0000000    0.1156363
123080.0000000    0.1085336
123120.0000000    0.1125438
123160.0000000    0.1140770
123200.0000000    0.1154634
123240.0000000    0.1225533
123280.0000000    0.1212482
123320.0000000    0.1219724
123360.0000000    0.1173869
123400.0000000    0.0944385
123440.0000000    0.1150566
123480.0000000    0.1093294
123520.0000000    0.1077407
123560.0000000    0.1037284
123600.0000000    0.1119481
123640.0000000    0.1063791
123680.0000000    0.1047922
123720.0000000    0.0979288
123760.0000000    0.0986944
123800.0000000    0.1008450
123840.0000000    0.1064198
123880.0000000    0.1228814
123920.0000000    0.1181608
123960.0000000    0.1198455
124000.0000000    0.1050384
124040.0000000    0.1135634
124080.0000000    0.1227173
124120.0000000    0.1176418
124160.0000000    0.1357068
124200.0000000    0.1230008
124240.0000000    0.1278403
124280.0000000    0.1264473
124320.0000000    0.1330184
124360.0000000    0.1187564
124400.0000000    0.1246106
124440.0000000    0.1185423
124480.0000000    0.1202787
124520.0000000    0.1168106
124560.0000000    0.1245386
124600.0000000    0.1323330
124640.0000000    0.1143418
124680.0000000    0.1317417
124720.0000000    0.1321581
124760.0000000    0.1336515
124800.0000000    0.1215208
124840.0000000    0.1353520
124880.0000000    0.1182780
124920.0000000    0.1202435
124960.0000000    0.1058525
125000.0000000    0.1158535
125040.0000000    0.1129435
125080.0000000    0.1294831
125120.0000000    0.1055575
125160.0000000    0.1126911
125200.0000000    0.1105992
125240.0000000    0.1112302
125280.0000000    0.1009358
125320.0000000    0.0989775
125360.0000000    0.1187555
125400.0000000    0.1026459
125440.0000000    0.1113492
125480.0000000    0.1081779
125520.0000000    0.1200472
125560.0000000    0.1126428
125600.0000000    0.1110746
125640.0000000    0.1150051
125680.0000000    0.1213032
125720.0000000    0.1280324
125760.0000000    0.1012871
125800.0000000    0.0994317
125840.0000000    0.1079920
125880.0000000    0.1001800
125920.0000000    0.1187138
125960.0000000    0.1105849
126000.0000000    0.1151767
126040.0000000    0.1156212
126080.0000000    0.1225599
126120.0000000    0.1262672
126160.0000000    0.1239895
126200.0000000    0.1150757
126240.0000000    0.1235025
126280.0000000    0.1213149
126320.0000000    0.1244117
126360.0000000    0.1275474
126400.0000000    0.1162655
126440.0000000    0.1225064
126480.0000000    0.1190139
126520.0000000    0.1238105
126560.0000000    0.1059997
126600.0000000    0.1163201
126640.0000000    0.1026766
126680.0000000    0.1112327
126720.0000000    0.1285993
126760.0000000    0.1312927
126800.0000000    0.1226592
126840.0000000    0.1232969
126880.0000000    0.1270979
126920.0000000    0.1207781
126960.0000000    0.1151281
127000.0000000    0.1176796
127040.0000000    0.1252320
127080.0000000    0.1328801
127120.0000000    0.1326489
127160.0000000    0.1327078
127200.0000000    0.1276770
127240.0000000    0.1388664
127280.0000000    0.1363531
127320.0000000    0.1377158
127360.0000000    0.1404340
127400.0000000    0.1332557
127440.0000000    0.1315742
127480.0000000    0.1201691
127520.0000000    0.1145943
127560.0000000    0.1221355
127600.0000000    0.1170336
127640.0000000    0.1155901
127680.0000000    0.1126605
127720.0000000    0.1285593
127760.0000000    0.1161362
127800.0000000    0.1216704
127840.0000000    0.1246086
127880.0000000    0.1417108
127920.0000000    0.1234694
127960.0000000    0.1372458
128000.0000000    0.1467777
128040.0000000    0.1323899
128080.0000000    0.1303651
128120.0000000    0.1342225
128160.0000000    0.1370643
128200.0000000    0.1394780
128240.0000000    0.1281295
128280.0000000    0.1298664
128320.0000000    0.1327547
128360.0000000    0.1289468
128400.0000000    0.1447698
128440.0000000    0.1604677
128480.0000000    0.1519922
128520.0000000    0.1553629
128560.0000000    0.1532686
128600.0000000    0.1409885
128640.0000000    0.1247106
128680.0000000    0.1371159
128720.0000000    0.1357346
128760.0000000    0.1305794
128800.0000000    0.1296786
128840.0000000    0.1299083
128880.0000000    0.1373959
128920.0000000    0.1411211
128960.0000000    0.1283898
129000.0000000    0.1324652
129040.0000000    0.1219451
129080.0000000    0.1388709
129120.0000000    0.1394068
129160.0000000    0.1485424
129200.0000000    0.1351791
129240.0000000    0.1229560
129280.0000000    0.1539860
129320.0000000    0.1272734
129360.0000000    0.1475770
129400.0000000    0.1375995
129440.0000000    0.1466552
129480.0000000    0.1394479
129520.0000000    0.1273046
129560.0000000    0.1344990
129600.0000000    0.1197573
129640.0000000    0.1292860
129680.0000000    0.1192527
129720.0000000    0.1330438
129760.0000000    0.1329885
129800.0000000    0.1376876
129840.0000000    0.1173399
129880.0000000    0.1288967
129920.0000000    0.1276318
129960.0000000    0.1272193
130000.0000000    0.1203077
130040.0000000    0.1364919
130080.0000000    0.1301894
130120.0000000    0.1271622
130160.0000000    0.1253835
130200.0000000    0.1236726
130240.0000000    0.1251231
130280.0000000    0.1256723
130320.0000000    0.1161052
130360.0000000    0.1137407
130400.0000000    0.1214103
130440.0000000    0.1198281
130480.0000000    0.1129659
130520.0000000    0.1167739
130560.0000000    0.1078073
130600.0000000    0.1109785
130640.0000000    0.1039057
130680.0000000    0.1232884
130720.0000000    0.1138007
130760.0000000    0.1164401
130800.0000000    0.1130201
130840.0000000    0.1057223
130880.0000000    0.1196785
130920.0000000    0.1112822
130960.0000000    0.1029340
131000.0000000    0.1068825
131040.0000000    0.1090163
131080.0000000    0.0992145
131120.0000000    0.0992927
131160.0000000    0.1170438
131200.0000000    0.1147283
131240.0000000    0.1091822
131280.0000000    0.1042459
131320.0000000    0.0996599
131360.0000000    0.1125401
131400.0000000    0.1084807
131440.0000000    0.1014233
131480.0000000    0.1056201
131520.0000000    0.1128516
131560.0000000    0.1213571
131600.0000000    0.1203140
131640.0000000    0.1128052
131680.0000000    0.1055736
131720.0000000    0.1178759
131760.0000000    0.1210331
131800.0000000    0.1086828
131840.0000000    0.1174311
131880.0000000    0.1261612
131920.0000000    0.1171843
131960.0000000    0.1188858
132000.0000000    0.1119551
132040.0000000    0.1183231
132080.0000000    0.1271497
132120.0000000    0.1331171
132160.0000000    0.1308479
132200.0000000    0.1028686
132240.0000000    0.1216106
132280.0000000    0.1228517
132320.0000000    0.1254729
132360.0000000    0.1200002
132400.0000000    0.1236633
132440.0000000    0.1255454
132480.0000000    0.1284290
132520.0000000    0.1158957
132560.0000000    0.1283318
132600.0000000    0.1349600
132640.0000000    0.1263572
132680.0000000    0.1218689
132720.0000000    0.1250645
132760.0000000    0.1333897
132800.0000000    0.1349725
132840.0000000    0.1368719
132880.0000000    0.1356090
132920.0000000    0.1301165
132960.0000000    0.1183526
133000.0000000    0.1262491
133040.0000000    0.1137836
133080.0000000    0.1157407
133120.0000000    0.1136932
133160.0000000    0.1193254
133200.0000000    0.1169552
133240.0000000    0.1086784
133280.0000000    0.1125114
133320.0000000    0.1055965
133360.0000000    0.1150843
133400.0000000    0.1129704
133440.0000000    0.1089750
133480.0000000    0.0979110
133520.0000000    0.0992685
133560.0000000    0.1213025
133600.0000000    0.1175049
133640.0000000    0.1254940
133680.0000000    0.1200948
133720.0000000    0.1223924
133760.0000000    0.1124370
133800.0000000    0.1071306
133840.0000000    0.1173837
133880.0000000    0.1194945
133920.0000000    0.1132626
133960.0000000    0.1222056
134000.0000000    0.1071177
134040.0000000    0.1096442
134080.0000000    0.1140667
134120.0000000    0.1079273
134160.0000000    0.1107272
134200.0000000    0.1181373
134240.0000000    0.1076770
134280.0000000    0.1104785
134320.0000000    0.1114258
134360.0000000    0.1006695
134400.0000000    0.1154809
134440.0000000    0.1135641
134480.0000000    0.1088645
134520.0000000    0.1217551
134560.0000000    0.1149627
134600.0000000    0.1002876
134640.0000000    0.1106128
134680.0000000    0.1070857
134720.0000000    0.0985046
134760.0000000    0.1011070
134800.0000000    0.1052465
134840.0000000    0.0958642
134880.0000000    0.1144916
134920.0000000    0.1124051
134960.0000000    0.1123587
135000.0000000    0.1195864
135040.0000000    0.1080075
135080.0000000    0.0980442
135120.0000000    0.0973062
135160.0000000    0.1032887
135200.0000000    0.0968484
135240.0000000    0.1150268
135280.0000000    0.1136248
135320.0000000    0.1099965
135360.0000000    0.1026168
135400.0000000    0.1029428
135440.0000000    0.0988615
135480.0000000    0.1019787
135520.0000000    0.1160730
135560.0000000    0.1146701
135600.0000000    0.1151937
135640.0000000    0.1274295
135680.0000000    0.1170163
135720.0000000    0.1064154
135760.0000000    0.1102607
135800.0000000    0.1114997
135840.0000000    0.1106695
135880.0000000    0.1008992
135920.0000000    0.1049942
135960.0000000    0.1019532
136000.0000000    0.1040958
136040.0000000    0.1128029
136080.0000000    0.1058386
136120.0000000    0.1104459
136160.0000000    0.1292645
136200.0000000    0.1126470
136240.0000000    0.1100774
136280.0000000    0.1195634
136320.0000000    0.1085299
136360.0000000    0.1250694
136400.0000000    0.1262917
136440.0000000    0.1252127
136480.0000000    0.1222697
136520.0000000    0.1157271
136560.0000000    0.1061810
136600.0000000    0.1135623
136640.0000000    0.0998461
136680.0000000    0.1004519
136720.0000000    0.1060505
136760.0000000    0.1090439
136800.0000000    0.1047304
136840.0000000    0.0979112
136880.0000000    0.1072892
136920.0000000    0.1034747
136960.0000000    0.1006299
137000.0000000    0.1041242
137040.0000000    0.0925008
137080.0000000    0.0966386
137120.0000000    0.1023975
137160.0000000    0.0938252
137200.0000000    0.1032920
137240.0000000    0.1058177
137280.0000000    0.1083729
137320.0000000    0.1120240
137360.0000000    0.1040130
137400.0000000    0.1109136
137440.0000000    0.1092535
137480.0000000    0.1130935
137520.0000000    0.1177728
137560.0000000    0.1194495
137600.0000000    0.1061319
137640.0000000    0.1119059
137680.0000000    0.1068704
137720.0000000    0.1141326
137760.0000000    0.1114772
137800.0000000    0.0946224
137840.0000000    0.1006141
137880.0000000    0.1071667
137920.0000000    0.1104450
137960.0000000    0.1050124
138000.0000000    0.1005544
138040.0000000    0.1035311
138080.0000000    0.1026996
138120.0000000    0.1017010
138160.0000000    0.1234319
138200.0000000    0.1205046
138240.0000000    0.1188698
138280.0000000    0.1095713
138320.0000000    0.1032930
138360.0000000    0.1001525
138400.0000000    0.1160681
138440.0000000    0.1132694
138480.0000000    0.1135333
138520.0000000    0.1136308
138560.0000000    0.1081436
138600.0000000    0.1037348
138640.0000000    0.1027305
138680.0000000    0.1041113
138720.0000000    0.1099321
138760.0000000    0.1043599
138800.0000000    0.0965202
138840.0000000    0.1086265
138880.0000000    0.1081349
138920.0000000    0.1060443
138960.0000000    0.1023583
139000.0000000    0.1083702
139040.0000000    0.1073064
139080.0000000    0.1004228
139120.0000000    0.1049334
139160.0000000    0.1008038
139200.0000000    0.0962920
139240.0000000    0.0942711
139280.0000000    0.1020922
139320.0000000    0.1070722
139360.0000000    0.1057207
139400.0000000    0.1026390
139440.0000000    0.1093633
139480.0000000    0.1084429
139520.0000000    0.1053036
139560.0000000    0.1086659
139600.0000000    0.1170845
139640.0000000    0.1175263
139680.0000000    0.1112761
139720.0000000    0.1084026
139760.0000000    0.1082029
139800.0000000    0.1150676
139840.0000000    0.0996348
139880.0000000    0.1132034
139920.0000000    0.1037986
139960.0000000    0.1080822
140000.0000000    0.1093903
140040.0000000    0.1132319
140080.0000000    0.1040579
140120.0000000    0.1077625
140160.0000000    0.1308464
140200.0000000    0.1102755
140240.0000000    0.1160395
140280.0000000    0.1208902
140320.0000000    0.1197974
140360.0000000    0.1068995
140400.0000000    0.1160391
140440.0000000    0.1123469
140480.0000000    0.1125141
140520.0000000    0.1124220
140560.0000000    0.1140077
140600.0000000    0.1143734
140640.0000000    0.1059309
140680.0000000    0.1098209
140720.0000000    0.0935735
140760.0000000    0.0909037
140800.0000000    0.0924330
140840.0000000    0.0995217
140880.0000000    0.1094064
140920.0000000    0.1079414
140960.0000000    0.1162379
141000.0000000    0.1126065
141040.0000000    0.1249234
141080.0000000    0.1263341
141120.0000000    0.1186726
141160.0000000    0.1120906
141200.0000000    0.1119349
141240.0000000    0.1089734
141280.0000000    0.1031692
141320.0000000    0.1063611
141360.0000000    0.0993327
141400.0000000    0.0986570
141440.0000000    0.1020999
141480.0000000    0.1119424
141520.0000000    0.0972960
141560.0000000    0.1038742
141600.0000000    0.0954912
141640.0000000    0.1061003
141680.0000000    0.1091124
141720.0000000    0.1154469
141760.0000000    0.1132233
141800.0000000    0.1102153
141840.0000000    0.1110744
141880.0000000    0.1150312
141920.0000000    0.1149695
141960.0000000    0.1190407
142000.0000000    0.1076505
142040.0000000    0.1044055
142080.0000000    0.1108851
142120.0000000    0.1183426
142160.0000000    0.1063897
142200.0000000    0.1070951
142240.0000000    0.1062135
142280.0000000    0.1067982
142320.0000000    0.1170077
142360.0000000    0.1177146
142400.0000000    0.1020360
142440.0000000    0.1008504
142480.0000000    0.1050752
142520.0000000    0.1046312
142560.0000000    0.0959370
142600.0000000    0.1013873
142640.0000000    0.0927818
142680.0000000    0.0985178
142720.0000000    0.1044588
142760.0000000    0.1048961
142800.0000000    0.1235820
142840.0000000    0.1087234
142880.0000000    0.1116239
142920.0000000    0.1110251
142960.0000000    0.1040244
143000.0000000    0.1011723
143040.0000000    0.1071994
143080.0000000    0.0956393
143120.0000000    0.1045989
143160.0000000    0.1137923
143200.0000000    0.1142319
143240.0000000    0.1085179
143280.0000000    0.1058782
143320.0000000    0.0981736
143360.0000000    0.0984953
143400.0000000    0.0916171
143440.0000000    0.0885431
143480.0000000    0.0978386
143520.0000000    0.0921876
143560.0000000    0.0963986
143600.0000000    0.0976542
143640.0000000    0.1009216
143680.0000000    0.1020225
143720.0000000    0.1029898
143760.0000000    0.1152218
143800.0000000    0.0985418
143840.0000000    0.1054082
143880.0000000    0.0944523
143920.0000000    0.0998604
143960.0000000    0.0979265
144000.0000000    0.0958605
144040.0000000    0.1008073
144080.0000000    0.1012590
144120.0000000    0.0982155
144160.0000000    0.1024658
144200.0000000    0.0959048
144240.0000000    0.1020989
144280.0000000    0.0995477
144320.0000000    0.0866809
144360.0000000    0.0909421
144400.0000000    0.0936291
144440.0000000    0.0946275
144480.0000000    0.1026663
144520.0000000    0.0890647
144560.0000000    0.0881652
144600.0000000    0.0880469
144640.0000000    0.0928633
144680.0000000    0.0986539
144720.0000000    0.0875368
144760.0000000    0.0937681
144800.0000000    0.0952493
144840.0000000    0.0971835
144880.0000000    0.1047981
144920.0000000    0.0991920
144960.0000000    0.1118216
145000.0000000    0.1154540
145040.0000000    0.1133423
145080.0000000    0.1141430
145120.0000000    0.1118970
145160.0000000    0.1036330
145200.0000000    0.0973878
145240.0000000    0.1023305
145280.0000000    0.0839367
145320.0000000    0.0938762
145360.0000000    0.0868263
145400.0000000    0.0858296
145440.0000000    0.0863898
145480.0000000    0.0938551
145520.0000000    0.0905517
145560.0000000    0.0992364
145600.0000000    0.0964956
145640.0000000    0.1020886
145680.0000000    0.0895639
145720.0000000    0.0942604
145760.0000000    0.0971897
145800.0000000    0.1038531
145840.0000000    0.0967829
145880.0000000    0.0978495
145920.0000000    0.1051931
145960.0000000    0.1031874
146000.0000000    0.1099839
146040.0000000    0.1103801
146080.0000000    0.1083107
146120.0000000    0.0985420
146160.0000000    0.0972317
146200.0000000    0.0912055
146240.0000000    0.1021415
146280.0000000    0.1020938
146320.0000000    0.1046993
146360.0000000    0.1008091
146400.0000000    0.0993693
146440.0000000    0.0954957
146480.0000000    0.0927794
146520.0000000    0.0931465
146560.0000000    0.0893685
146600.0000000    0.0996674
146640.0000000    0.0954371
146680.0000000    0.0940413
146720.0000000    0.0961169
146760.0000000    0.1098377
146800.0000000    0.0977157
146840.0000000    0.0948612
146880.0000000    0.0927192
146920.0000000    0.0965563
146960.0000000    0.0920775
147000.0000000    0.1095410
147040.0000000    0.1140397
147080.0000000    0.1053664
147120.0000000    0.1022314
147160.0000000    0.0980980
147200.0000000    0.0943049
147240.0000000    0.0901108
147280.0000000    0.0958772
147320.0000000    0.1100647
147360.0000000    0.0959500
147400.0000000    0.1057306
147440.0000000    0.1006904
147480.0000000    0.1102806
147520.0000000    0.1033365
147560.0000000    0.1013692
147600.0000000    0.0920283
147640.0000000    0.0980059
147680.0000000    0.1056978
147720.0000000    0.1017379
147760.0000000    0.1096808
147800.0000000    0.1019989
147840.0000000    0.1101816
147880.0000000    0.0952454
147920.0000000    0.1059409
147960.0000000    0.0980342
148000.0000000    0.0996296
148040.0000000    0.1119649
148080.0000000    0.1138985
148120.0000000    0.1115563
148160.0000000    0.1188835
148200.0000000    0.1199781
148240.0000000    0.1049450
148280.0000000    0.1150909
148320.0000000    0.1093049
148360.0000000    0.1083156
148400.0000000    0.1122177
148440.0000000    0.1067680
148480.0000000    0.1228042
148520.0000000    0.1189699
148560.0000000    0.1097094
148600.0000000    0.1072225
148640.0000000    0.1183159
148680.0000000    0.1208588
148720.0000000    0.1164300
148760.0000000    0.1173608
148800.0000000    0.1131015
148840.0000000    0.1162235
148880.0000000    0.1101962
148920.0000000    0.1014308
148960.0000000    0.1005383
149000.0000000    0.1138137
149040.0000000    0.1090250
149080.0000000    0.1050473
149120.0000000    0.1025441
149160.0000000    0.0996053
149200.0000000    0.1111581
149240.0000000    0.1034141
149280.0000000    0.0965388
149320.0000000    0.0984665
149360.0000000    0.1002259
149400.0000000    0.1076124
149440.0000000    0.1100331
149480.0000000    0.1051414
149520.0000000    0.1069419
149560.0000000    0.1049773
149600.0000000    0.1020162
149640.0000000    0.1109376
149680.0000000    0.1027438
149720.0000000    0.0981980
149760.0000000    0.1033484
149800.0000000    0.1017229
149840.0000000    0.1024073
149880.0000000    0.1150826
149920.0000000    0.1133442
149960.0000000    0.1108399
150000.0000000    0.1147670
150040.0000000    0.1068076
150080.0000000    0.1120106
150120.0000000    0.0947517
150160.0000000    0.0982934
150200.0000000    0.1089531
150240.0000000    0.1138463
150280.0000000    0.0994904
150320.0000000    0.1043376
150360.0000000    0.1046757
150400.0000000    0.1116226
150440.0000000    0.1103345
150480.0000000    0.1152020
150520.0000000    0.1078026
150560.0000000    0.0988846
150600.0000000    0.1137472
150640.0000000    0.1110943
150680.0000000    0.1085978
150720.0000000    0.1059143
150760.0000000    0.1082543
150800.0000000    0.1051017
150840.0000000    0.1035537
150880.0000000    0.0965412
150920.0000000    0.1157672
150960.0000000    0.1135372
151000.0000000    0.1095258
151040.0000000    0.1023975
151080.0000000    0.1095706
151120.0000000    0.1060217
151160.0000000    0.1014843
151200.0000000    0.1179566
151240.0000000    0.1080100
151280.0000000    0.1138148
151320.0000000    0.1049961
151360.0000000    0.1074094
151400.0000000    0.1142680
151440.0000000    0.1103910
151480.0000000    0.1015964
151520.0000000    0.1119618
151560.0000000    0.1100611
151600.0000000    0.1148652
151640.0000000    0.1124457
151680.0000000    0.1030691
151720.0000000    0.1025281
151760.0000000    0.0983420
151800.0000000    0.0981028
151840.0000000    0.1016611
151880.0000000    0.1134219
151920.0000000    0.1121337
151960.0000000    0.1034998
152000.0000000    0.1099854
152040.0000000    0.1129220
152080.0000000    0.1073145
152120.0000000    0.1103073
152160.0000000    0.1180568
152200.0000000    0.0997646
152240.0000000    0.1043517
152280.0000000    0.1129916
152320.0000000    0.1225183
152360.0000000    0.1115542
152400.0000000    0.1121276
152440.0000000    0.1111089
152480.0000000    0.0989638
152520.0000000    0.1022738
152560.0000000    0.1124310
152600.0000000    0.1154811
152640.0000000    0.1045410
152680.0000000    0.1077697
152720.0000000    0.1100255
152760.0000000    0.1040623
152800.0000000    0.1076555
152840.0000000    0.1048152
152880.0000000    0.1074005
152920.0000000    0.1093314
152960.0000000    0.1058542
153000.0000000    0.1010059
153040.0000000    0.1100965
153080.0000000    0.1043828
153120.0000000    0.1065685
153160.0000000    0.1039206
153200.0000000    0.1153584
153240.0000000    0.1111962
153280.0000000    0.1112125
153320.0000000    0.1117864
153360.0000000    0.1173923
153400.0000000    0.1206279
153440.0000000    0.1192453
153480.0000000    0.1184515
153520.0000000    0.1235334
153560.0000000    0.0996321
153600.0000000    0.1228764
153640.0000000    0.1210660
153680.0000000    0.1273623
153720.0000000    0.1303803
153760.0000000    0.1226249
153800.0000000    0.1220198
153840.0000000    0.1177685
153880.0000000    0.1169565
153920.0000000    0.1168953
153960.0000000    0.1046764
154000.0000000    0.1044954
154040.0000000    0.1153390
154080.0000000    0.1081799
154120.0000000    0.1121325
154160.0000000    0.1091433
154200.0000000    0.1077334
154240.0000000    0.1117552
154280.0000000    0.1102557
154320.0000000    0.1064223
154360.0000000    0.1092818
154400.0000000    0.1221547
154440.0000000    0.1056461
154480.0000000    0.1066725
154520.0000000    0.1177227
154560.0000000    0.1065338
154600.0000000    0.1116368
154640.0000000    0.1045301
154680.0000000    0.1097532
154720.0000000    0.1166791
154760.0000000    0.1175580
154800.0000000    0.1169597
154840.0000000    0.1162155
154880.0000000    0.1154443
154920.0000000    0.1333822
154960.0000000    0.1108440
155000.0000000    0.1230002
155040.0000000    0.1146630
155080.0000000    0.1191270
155120.0000000    0.1197750
155160.0000000    0.1236196
155200.0000000    0.1238039
155240.0000000    0.1171625
155280.0000000    0.1094280
155320.0000000    0.1095500
155360.0000000    0.1057748
155400.0000000    0.1127122
155440.0000000    0.1236800
155480.0000000    0.1098194
155520.0000000    0.1031822
155560.0000000    0.1187778
155600.0000000    0.1100537
155640.0000000    0.1051293
155680.0000000    0.1023773
155720.0000000    0.1030877
155760.0000000    0.0895651
155800.0000000    0.1004948
155840.0000000    0.1119949
155880.0000000    0.1245715
155920.0000000    0.1059093
155960.0000000    0.1181670
156000.0000000    0.1039506
156040.0000000    0.0991529
156080.0000000    0.0997301
156120.0000000    0.1059884
156160.0000000    0.1009307
156200.0000000    0.1058327
156240.0000000    0.1069818
156280.0000000    0.1124961
156320.0000000    0.1090167
156360.0000000    0.1026173
156400.0000000    0.1057135
156440.0000000    0.1034707
156480.0000000    0.1009283
156520.0000000    0.1079321
156560.0000000    0.1117201
156600.0000000    0.1123983
156640.0000000    0.1137516
156680.0000000    0.1220957
156720.0000000    0.1037346
156760.0000000    0.1014541
156800.0000000    0.1074564
156840.0000000    0.1237079
156880.0000000    0.1145331
156920.0000000    0.1041331
156960.0000000    0.1005612
157000.0000000    0.1029934
157040.0000000    0.1038526
157080.0000000    0.1235743
157120.0000000    0.1062099
157160.0000000    0.1132742
157200.0000000    0.1067366
157240.0000000    0.1044248
157280.0000000    0.1083037
157320.0000000    0.0990924
157360.0000000    0.0920007
157400.0000000    0.1068104
157440.0000000    0.1003927
157480.0000000    0.1092382
157520.0000000    0.1063933
157560.0000000    0.0992590
157600.0000000    0.1028909
157640.0000000    0.1031142
157680.0000000    0.1033004
157720.0000000    0.1242065
157760.0000000    0.1056517
157800.0000000    0.1096758
157840.0000000    0.1043348
157880.0000000    0.1130344
157920.0000000    0.1011623
157960.0000000    0.1004206
158000.0000000    0.1038206
158040.0000000    0.1051858
158080.0000000    0.1020698
158120.0000000    0.1027310
158160.0000000    0.1030000
158200.0000000    0.1130195
158240.0000000    0.1083321
158280.0000000    0.1047882
158320.0000000    0.0956096
158360.0000000    0.1048403
158400.0000000    0.1111094
158440.0000000    0.1068972
158480.0000000    0.1037324
158520.0000000    0.0981593
158560.0000000    0.1097201
158600.0000000    0.1073937
158640.0000000    0.0961074
158680.0000000    0.1022585
158720.0000000    0.1160339
158760.0000000    0.1078852
158800.0000000    0.1097348
158840.0000000    0.1158277
158880.0000000    0.1152422
158920.0000000    0.1016045
158960.0000000    0.0972096
159000.0000000    0.1123285
159040.0000000    0.0991313
159080.0000000    0.1078699
159120.0000000    0.1043276
159160.0000000    0.0996841
159200.0000000    0.1069994
159240.0000000    0.1076614
159280.0000000    0.1069206
159320.0000000    0.0976017
159360.0000000    0.1079031
159400.0000000    0.1137012
159440.0000000    0.1129701
159480.0000000    0.1108364
159520.0000000    0.1127011
159560.0000000    0.1022142
159600.0000000    0.1015415
159640.0000000    0.0997652
159680.0000000    0.1085284
159720.0000000    0.0952696
159760.0000000    0.1017960
159800.0000000    0.1078111
159840.0000000    0.1100088
159880.0000000    0.1029638
159920.0000000    0.1034310
159960.0000000    0.1010730
160000.0000000    0.0981691
160040.0000000    0.1090033
160080.0000000    0.0998372
160120.0000000    0.1003014
160160.0000000    0.1085796
160200.0000000    0.1033115
160240.0000000    0.1184159
160280.0000000    0.1117859
160320.0000000    0.1153951
160360.0000000    0.1019140
160400.0000000    0.1051684
160440.0000000    0.1133300
160480.0000000    0.1181491
160520.0000000    0.1079354
160560.0000000    0.1141365
160600.0000000    0.1202420
160640.0000000    0.1101227
160680.0000000    0.1170102
160720.0000000    0.1048473
160760.0000000    0.1114713
160800.0000000    0.1148325
160840.0000000    0.1131415
160880.0000000    0.1039547
160920.0000000    0.1143314
160960.0000000    0.1196199
161000.0000000    0.1058028
161040.0000000    0.1161263
161080.0000000    0.1077352
161120.0000000    0.1105372
161160.0000000    0.1085569
161200.0000000    0.1159548
161240.0000000    0.1120833
161280.0000000    0.1067997
161320.0000000    0.1095786
161360.0000000    0.1079919
161400.0000000    0.1032958
161440.0000000    0.1103647
161480.0000000    0.1097782
161520.0000000    0.0997051
161560.0000000    0.1240151
161600.0000000    0.1147309
161640.0000000    0.1145777
161680.0000000    0.1076538
161720.0000000    0.1131114
161760.0000000    0.1091437
161800.0000000    0.1067505
161840.0000000    0.1095282
161880.0000000    0.0975215
161920.0000000    0.0962510
161960.0000000    0.1018034
162000.0000000    0.0982665
162040.0000000    0.0949272
162080.0000000    0.1069000
162120.0000000    0.1085131
162160.0000000    0.1191134
162200.0000000    0.0965380
162240.0000000    0.1033148
162280.0000000    0.1124798
162320.0000000    0.1060489
162360.0000000    0.1191547
162400.0000000    0.1055859
162440.0000000    0.0979479
162480.0000000    0.1131843
162520.0000000    0.1088430
162560.0000000    0.1070160
162600.0000000    0.1064093
162640.0000000    0.1119930
162680.0000000    0.1005293
162720.0000000    0.1098130
162760.0000000    0.1109104
162800.0000000    0.1133013
162840.0000000    0.1225455
162880.0000000    0.1178321
162920.0000000    0.1097836
162960.0000000    0.1058686
163000.0000000    0.1038102
163040.0000000    0.1247306
163080.0000000    0.1042532
163120.0000000    0.0952796
163160.0000000    0.1074847
163200.0000000    0.0967903
163240.0000000    0.0986509
163280.0000000    0.1027183
163320.0000000    0.0995774
163360.0000000    0.1061377
163400.0000000    0.1092710
163440.0000000    0.1066694
163480.0000000    0.1055878
163520.0000000    0.1041484
163560.0000000    0.1029891
163600.0000000    0.1037521
163640.0000000    0.0974810
163680.0000000    0.1085126
163720.0000000    0.0947829
163760.0000000    0.1040117
163800.0000000    0.0982421
163840.0000000    0.1126388
163880.0000000    0.0985960
163920.0000000    0.1020102
163960.0000000    0.0960416
164000.0000000    0.1062392
164040.0000000    0.1052514
164080.0000000    0.0981622
164120.0000000    0.0914301
164160.0000000    0.1004827
164200.0000000    0.0904924
164240.0000000    0.0993777
164280.0000000    0.0972365
164320.0000000    0.0934118
164360.0000000    0.0928161
164400.0000000    0.1019254
164440.0000000    0.0960729
164480.0000000    0.1112573
164520.0000000    0.1014247
164560.0000000    0.1062371
164600.0000000    0.1015322
164640.0000000    0.0964865
164680.0000000    0.1004555
164720.0000000    0.1017414
164760.0000000    0.1010266
164800.0000000    0.1014503
164840.0000000    0.1090525
164880.0000000    0.0938880
164920.0000000    0.0922854
164960.0000000    0.1009876
165000.0000000    0.1065603
165040.0000000    0.1055787
165080.0000000    0.1038716
165120.0000000    0.1122513
165160.0000000    0.1001443
165200.0000000    0.0927301
165240.0000000    0.0984727
165280.0000000    0.1039261
165320.0000000    0.0996410
165360.0000000    0.1067467
165400.0000000    0.0927561
165440.0000000    0.0948646
165480.0000000    0.0983444
165520.0000000    0.0954586
165560.0000000    0.0954259
165600.0000000    0.0942719
165640.0000000    0.1010948
165680.0000000    0.0984970
165720.0000000    0.1115427
165760.0000000    0.1073378
165800.0000000    0.1171201
165840.0000000    0.1161227
165880.0000000    0.1004179
165920.0000000    0.1006438
165960.0000000    0.1030041
166000.0000000    0.1082360
166040.0000000    0.1079380
166080.0000000    0.1110861
166120.0000000    0.1073266
166160.0000000    0.1004222
166200.0000000    0.1010513
166240.0000000    0.0963717
166280.0000000    0.1017548
166320.0000000    0.1012916
166360.0000000    0.0998120
166400.0000000    0.1078111
166440.0000000    0.1003410
166480.0000000    0.1045392
166520.0000000    0.0994927
166560.0000000    0.0960570
166600.0000000    0.0891929
166640.0000000    0.0971007
166680.0000000    0.1029166
166720.0000000    0.1026229
166760.0000000    0.0989542
166800.0000000    0.1056158
166840.0000000    0.0935901
166880.0000000    0.0985658
166920.0000000    0.0997522
166960.0000000    0.1041480
167000.0000000    0.0996743
167040.0000000    0.1004875
167080.0000000    0.0985125
167120.0000000    0.0999817
167160.0000000    0.0999373
167200.0000000    0.1114928
167240.0000000    0.1020927
167280.0000000    0.1131916
167320.0000000    0.0944319
167360.0000000    0.0922442
167400.0000000    0.1071656
167440.0000000    0.0992519
167480.0000000    0.1198679
167520.0000000    0.1193206
167560.0000000    0.1068105
167600.0000000    0.1200946
167640.0000000    0.1133089
167680.0000000    0.1213661
167720.0000000    0.1052072
167760.0000000    0.1186350
167800.0000000    0.1032176
167840.0000000    0.1001842
167880.0000000    0.1033805
167920.0000000    0.1036603
167960.0000000    0.1056737
168000.0000000    0.1014821
168040.0000000    0.1066227
168080.0000000    0.1118116
168120.0000000    0.1037200
168160.0000000    0.1102153
168200.0000000    0.0973546
168240.0000000    0.0994853
168280.0000000    0.1070966
168320.0000000    0.1015593
168360.0000000    0.0909935
168400.0000000    0.0986833
168440.0000000    0.0986874
168480.0000000    0.1058287
168520.0000000    0.1098995
168560.0000000    0.1003144
168600.0000000    0.1078611
168640.0000000    0.1018262
168680.0000000    0.1081415
168720.0000000    0.1096652
168760.0000000    0.1041215
168800.0000000    0.1131209
168840.0000000    0.0961770
168880.0000000    0.0967763
168920.0000000    0.1017175
168960.0000000    0.1105661
169000.0000000    0.1103196
169040.0000000    0.1055154
169080.0000000    0.1016160
169120.0000000    0.1047723
169160.0000000    0.0998186
169200.0000000    0.0892038
169240.0000000    0.0971813
169280.0000000    0.1022715
169320.0000000    0.1007046
169360.0000000    0.1009641
169400.0000000    0.0937600
169440.0000000    0.1011304
169480.0000000    0.1019675
169520.0000000    0.1046358
169560.0000000    0.1003916
169600.0000000    0.1064444
169640.0000000    0.1043042
169680.0000000    0.0955393
169720.0000000    0.1115132
169760.0000000    0.1047909
169800.0000000    0.1090485
169840.0000000    0.1072305
169880.0000000    0.1075561
169920.0000000    0.1058517
169960.0000000    0.1111307
170000.0000000    0.0999508
170040.0000000    0.1104820
170080.0000000    0.1054425
170120.0000000    0.1119412
170160.0000000    0.1092226
170200.0000000    0.1108129
170240.0000000    0.1010320
170280.0000000    0.1079370
170320.0000000    0.1085789
170360.0000000    0.1065761
170400.0000000    0.1006281
170440.0000000    0.1157091
170480.0000000    0.1150818
170520.0000000    0.1100715
170560.0000000    0.1107298
170600.0000000    0.1173869
170640.0000000    0.1375871
170680.0000000    0.1213930
170720.0000000    0.1051226
170760.0000000    0.0984791
170800.0000000    0.1031029
170840.0000000    0.1002241
170880.0000000    0.1156140
170920.0000000    0.1058670
170960.0000000    0.1175105
171000.0000000    0.1039570
171040.0000000    0.1081988
171080.0000000    0.1066820
171120.0000000    0.1085993
171160.0000000    0.1087205
171200.0000000    0.1102196
171240.0000000    0.1115008
171280.0000000    0.1209395
171320.0000000    0.1105210
171360.0000000    0.1202720
171400.0000000    0.1205745
171440.0000000    0.1153611
171480.0000000    0.1218767
171520.0000000    0.1135169
171560.0000000    0.1203208
171600.0000000    0.1133220
171640.0000000    0.1165264
171680.0000000    0.1198692
171720.0000000    0.1200100
171760.0000000    0.1113415
171800.0000000    0.1191389
171840.0000000    0.1124494
171880.0000000    0.1169567
171920.0000000    0.1109378
171960.0000000    0.1007806
172000.0000000    0.1068261
172040.0000000    0.1024920
172080.0000000    0.1098344
172120.0000000    0.1087814
172160.0000000    0.1108640
172200.0000000    0.1025805
172240.0000000    0.1082431
172280.0000000    0.1094579
172320.0000000    0.1055014
172360.0000000    0.1079521
172400.0000000    0.1060815
172440.0000000    0.1049115
172480.0000000    0.1005461
172520.0000000    0.1070611
172560.0000000    0.1052774
172600.0000000    0.1076424
172640.0000000    0.0952658
172680.0000000    0.1053169
172720.0000000    0.0922438
172760.0000000    0.0963769
172800.0000000    0.1035983
172840.0000000    0.0951903
172880.0000000    0.0906662
172920.0000000    0.1076997
172960.0000000    0.1037279
173000.0000000    0.1054901
173040.0000000    0.1017022
173080.0000000    0.0995476
173120.0000000    0.1053485
173160.0000000    0.1052184
173200.0000000    0.1039326
173240.0000000    0.1102093
173280.0000000    0.1027953
173320.0000000    0.1075813
173360.0000000    0.1090246
173400.0000000    0.1052832
173440.0000000    0.1070353
173480.0000000    0.1092084
173520.0000000    0.1128675
173560.0000000    0.1080943
173600.0000000    0.1058216
173640.0000000    0.1139875
173680.0000000    0.1068562
173720.0000000    0.1033773
173760.0000000    0.1125089
173800.0000000    0.1018867
173840.0000000    0.1107637
173880.0000000    0.1079075
173920.0000000    0.1097884
173960.0000000    0.1138922
174000.0000000    0.1054799
174040.0000000    0.1177654
174080.0000000    0.1188112
174120.0000000    0.1117929
174160.0000000    0.1022675
174200.0000000    0.1168547
174240.0000000    0.0974592
174280.0000000    0.1039056
174320.0000000    0.1072832
174360.0000000    0.1141334
174400.0000000    0.1132553
174440.0000000    0.1109589
174480.0000000    0.1076973
174520.0000000    0.1095922
174560.0000000    0.1029207
174600.0000000    0.1007235
174640.0000000    0.1133055
174680.0000000    0.0980686
174720.0000000    0.1176379
174760.0000000    0.1004134
174800.0000000    0.0918201
174840.0000000    0.0893835
174880.0000000    0.1034863
174920.0000000    0.0989705
174960.0000000    0.1000563
175000.0000000    0.1035831
175040.0000000    0.1039674
175080.0000000    0.1215362
175120.0000000    0.1099952
175160.0000000    0.1159555
175200.0000000    0.1098841
175240.0000000    0.1023807
175280.0000000    0.1143454
175320.0000000    0.1031462
175360.0000000    0.1106015
175400.0000000    0.1143549
175440.0000000    0.1125229
175480.0000000    0.1124019
175520.0000000    0.1032133
175560.0000000    0.1045928
175600.0000000    0.1179423
175640.0000000    0.1247741
175680.0000000    0.1096622
175720.0000000    0.1113589
175760.0000000    0.1002775
175800.0000000    0.1011323
175840.0000000    0.1015891
175880.0000000    0.0887945
175920.0000000    0.1010285
175960.0000000    0.0917211
176000.0000000    0.0937596
176040.0000000    0.0892462
176080.0000000    0.0918826
176120.0000000    0.1031232
176160.0000000    0.0866688
176200.0000000    0.0896122
176240.0000000    0.0917508
176280.0000000    0.0879077
176320.0000000    0.0826625
176360.0000000    0.0892385
176400.0000000    0.0871918
176440.0000000    0.0955047
176480.0000000    0.0923021
176520.0000000    0.0944875
176560.0000000    0.0945137
176600.0000000    0.0978036
176640.0000000    0.0940297
176680.0000000    0.0841733
176720.0000000    0.0888889
176760.0000000    0.0932859
176800.0000000    0.0923566
176840.0000000    0.1105685
176880.0000000    0.1025670
176920.0000000    0.1032948
176960.0000000    0.0999026
177000.0000000    0.0853097
177040.0000000    0.0923223
177080.0000000    0.0971300
177120.0000000    0.0976254
177160.0000000    0.0923695
177200.0000000    0.0908968
177240.0000000    0.0895675
177280.0000000    0.0906053
177320.0000000    0.0947686
177360.0000000    0.0955224
177400.0000000    0.0967579
177440.0000000    0.0934736
177480.0000000    0.1079330
177520.0000000    0.1088390
177560.0000000    0.1022813
177600.0000000    0.0994566
177640.0000000    0.0995217
177680.0000000    0.0975157
177720.0000000    0.0915876
177760.0000000    0.1007394
177800.0000000    0.0992166
177840.0000000    0.0964839
177880.0000000    0.0892068
177920.0000000    0.0926690
177960.0000000    0.1002388
178000.0000000    0.0899337
178040.0000000    0.0873991
178080.0000000    0.0910571
178120.0000000    0.0847209
178160.0000000    0.0904977
178200.0000000    0.1057829
178240.0000000    0.0985107
178280.0000000    0.0958355
178320.0000000    0.0955201
178360.0000000    0.0972244
178400.0000000    0.1025164
178440.0000000    0.0943179
178480.0000000    0.0931779
178520.0000000    0.0934136
178560.0000000    0.0939881
178600.0000000    0.0893291
178640.0000000    0.0958276
178680.0000000    0.0994832
178720.0000000    0.1035358
178760.0000000    0.1028075
178800.0000000    0.1079035
178840.0000000    0.0992651
178880.0000000    0.0954347
178920.0000000    0.0975633
178960.0000000    0.1040924
179000.0000000    0.0940600
179040.0000000    0.0979326
179080.0000000    0.0900694
179120.0000000    0.0973193
179160.0000000    0.0845448
179200.0000000    0.0906801
179240.0000000    0.0998417
179280.0000000    0.1078079
179320.0000000    0.1055643
179360.0000000    0.0845514
179400.0000000    0.0964843
179440.0000000    0.0944610
179480.0000000    0.0943394
179520.0000000    0.0956406
179560.0000000    0.0998936
179600.0000000    0.0907963
179640.0000000    0.0998170
179680.0000000    0.0857711
179720.0000000    0.0923258
179760.0000000    0.0915718
179800.0000000    0.0990465
179840.0000000    0.0884912
179880.0000000    0.0925604
179920.0000000    0.0986714
179960.0000000    0.0996308
180000.0000000    0.1063017
180040.0000000    0.1023795
180080.0000000    0.0967629
180120.0000000    0.0930185
180160.0000000    0.0984637
180200.0000000    0.0979190
180240.0000000    0.0956751
180280.0000000    0.0891635
180320.0000000    0.1007667
180360.0000000    0.0995022
180400.0000000    0.1000890
180440.0000000    0.0911128
180480.0000000    0.0862814
180520.0000000    0.0885824
180560.0000000    0.0853226
180600.0000000    0.0932453
180640.0000000    0.0895126
180680.0000000    0.0947958
180720.0000000    0.0964131
180760.0000000    0.0947305
180800.0000000    0.0866420
180840.0000000    0.0958335
180880.0000000    0.0967679
180920.0000000    0.0999390
180960.0000000    0.0935069
181000.0000000    0.0911413
181040.0000000    0.1034959
181080.0000000    0.1054415
181120.0000000    0.0919355
181160.0000000    0.0973433
181200.0000000    0.0988269
181240.0000000    0.0908593
181280.0000000    0.0908527
181320.0000000    0.0939494
181360.0000000    0.1066765
181400.0000000    0.0976547
181440.0000000    0.0968410
181480.0000000    0.1006309
181520.0000000    0.1039236
181560.0000000    0.1021308
181600.0000000    0.0971656
181640.0000000    0.0883720
181680.0000000    0.0891756
181720.0000000    0.1015031
181760.0000000    0.0899648
181800.0000000    0.1026904
181840.0000000    0.0989796
181880.0000000    0.0975246
181920.0000000    0.0955450
181960.0000000    0.0947356
182000.0000000    0.0935596
182040.0000000    0.0852668
182080.0000000    0.0890058
182120.0000000    0.1033053
182160.0000000    0.1037475
182200.0000000    0.1010327
182240.0000000    0.1060939
182280.0000000    0.0923777
182320.0000000    0.0944048
182360.0000000    0.0934039
182400.0000000    0.0886888
182440.0000000    0.0941966
182480.0000000    0.1008369
182520.0000000    0.0947128
182560.0000000    0.0943523
182600.0000000    0.0942432
182640.0000000    0.0963681
182680.0000000    0.0807906
182720.0000000    0.0908349
182760.0000000    0.0906906
182800.0000000    0.0896439
182840.0000000    0.0948766
182880.0000000    0.0960632
182920.0000000    0.0962413
182960.0000000    0.0925408
183000.0000000    0.1014469
183040.0000000    0.0956283
183080.0000000    0.0955851
183120.0000000    0.0927723
183160.0000000    0.0823453
183200.0000000    0.0914200
183240.0000000    0.0982835
183280.0000000    0.0946882
183320.0000000    0.0947003
183360.0000000    0.0940804
183400.0000000    0.0986094
183440.0000000    0.0915811
183480.0000000    0.0850805
183520.0000000    0.0845577
183560.0000000    0.0920565
183600.0000000    0.0919115
183640.0000000    0.0955057
183680.0000000    0.0913433
183720.0000000    0.0882831
183760.0000000    0.0876254
183800.0000000    0.0851752
183840.0000000    0.0944937
183880.0000000    0.0975789
183920.0000000    0.0959494
183960.0000000    0.0794246
184000.0000000    0.0814173
184040.0000000    0.0879952
184080.0000000    0.0878980
184120.0000000    0.0895098
184160.0000000    0.0938967
184200.0000000    0.0843914
184240.0000000    0.0920805
184280.0000000    0.0833190
184320.0000000    0.0955237
184360.0000000    0.0864329
184400.0000000    0.0914162
184440.0000000    0.0835320
184480.0000000    0.0995690
184520.0000000    0.1002165
184560.0000000    0.0866931
184600.0000000    0.0906064
184640.0000000    0.0876146
184680.0000000    0.0872574
184720.0000000    0.0941878
184760.0000000    0.0937041
184800.0000000    0.1046033
184840.0000000    0.0982685
184880.0000000    0.0953165
184920.0000000    0.0845392
184960.0000000    0.0988086
185000.0000000    0.1025820
185040.0000000    0.0924257
185080.0000000    0.0915198
185120.0000000    0.0944655
185160.0000000    0.0971379
185200.0000000    0.0909682
185240.0000000    0.0920794
185280.0000000    0.0885315
185320.0000000    0.0982502
185360.0000000    0.0971633
185400.0000000    0.0888934
185440.0000000    0.0983035
185480.0000000    0.0936704
185520.0000000    0.0926065
185560.0000000    0.0993254
185600.0000000    0.0977914
185640.0000000    0.1009580
185680.0000000    0.1061079
185720.0000000    0.1013174
185760.0000000    0.1032526
185800.0000000    0.0966554
185840.0000000    0.0967298
185880.0000000    0.0962357
185920.0000000    0.0936038
185960.0000000    0.1023707
186000.0000000    0.1064533
186040.0000000    0.0940087
186080.0000000    0.0931350
186120.0000000    0.0941076
186160.0000000    0.1051832
186200.0000000    0.0868257
186240.0000000    0.0932009
186280.0000000    0.0976535
186320.0000000    0.0808351
186360.0000000    0.0954204
186400.0000000    0.0883740
186440.0000000    0.1009248
186480.0000000    0.0971604
186520.0000000    0.0950078
186560.0000000    0.0963513
186600.0000000    0.1123451
186640.0000000    0.0998300
186680.0000000    0.0959662
186720.0000000    0.0907714
186760.0000000    0.0950402
186800.0000000    0.0982770
186840.0000000    0.0938205
186880.0000000    0.0989047
186920.0000000    0.0947018
186960.0000000    0.0862043
187000.0000000    0.0913194
187040.0000000    0.0901969
187080.0000000    0.0979482
187120.0000000    0.1027845
187160.0000000    0.1143562
187200.0000000    0.1087396
187240.0000000    0.1008698
187280.0000000    0.1037802
187320.0000000    0.1067349
187360.0000000    0.1007572
187400.0000000    0.1107212
187440.0000000    0.1010771
187480.0000000    0.1003612
187520.0000000    0.1135270
187560.0000000    0.1072063
187600.0000000    0.1025528
187640.0000000    0.1093420
187680.0000000    0.1010093
187720.0000000    0.0952900
187760.0000000    0.1014804
187800.0000000    0.0984404
187840.0000000    0.1032358
187880.0000000    0.0934879
187920.0000000    0.0946509
187960.0000000    0.0889121
188000.0000000    0.0959950
188040.0000000    0.1135459
188080.0000000    0.1026754
188120.0000000    0.0999478
188160.0000000    0.1015747
188200.0000000    0.0989500
188240.0000000    0.0979797
188280.0000000    0.1005061
188320.0000000    0.1015553
188360.0000000    0.0963388
188400.0000000    0.1033911
188440.0000000    0.1047502
188480.0000000    0.1058859
188520.0000000    0.1102428
188560.0000000    0.1046520
188600.0000000    0.0981851
188640.0000000    0.1116376
188680.0000000    0.1091449
188720.0000000    0.1037518
188760.0000000    0.1034970
188800.0000000    0.1025751
188840.0000000    0.0968416
188880.0000000    0.0994625
188920.0000000    0.1067706
188960.0000000    0.1113861
189000.0000000    0.1060313
189040.0000000    0.1098522
189080.0000000    0.1108966
189120.0000000    0.1075171
189160.0000000    0.1012464
189200.0000000    0.0965424
189240.0000000    0.0944765
189280.0000000    0.0972348
189320.0000000    0.0943592
189360.0000000    0.1029756
189400.0000000    0.1045285
189440.0000000    0.0975094
189480.0000000    0.0879112
189520.0000000    0.0960417
189560.0000000    0.0910665
189600.0000000    0.0885033
189640.0000000    0.0944681
189680.0000000    0.0997406
189720.0000000    0.0985788
189760.0000000    0.0935344
189800.0000000    0.0929989
189840.0000000    0.0914333
189880.0000000    0.0909384
189920.0000000    0.0905026
189960.0000000    0.1077352
190000.0000000    0.0891923
190040.0000000    0.0949147
190080.0000000    0.0963727
190120.0000000    0.0964886
190160.0000000    0.0904217
190200.0000000    0.0882650
190240.0000000    0.0850478
190280.0000000    0.0891482
190320.0000000    0.0834061
190360.0000000    0.0956852
190400.0000000    0.0948275
190440.0000000    0.0990161
190480.0000000    0.0848301
190520.0000000    0.0863250
190560.0000000    0.0911366
190600.0000000    0.0932096
190640.0000000    0.0893859
190680.0000000    0.0982512
190720.0000000    0.0973559
190760.0000000    0.0936060
190800.0000000    0.0916778
190840.0000000    0.0784373
190880.0000000    0.0952551
190920.0000000    0.1008262
190960.0000000    0.0955743
191000.0000000    0.1011643
191040.0000000    0.0939906
191080.0000000    0.0990636
191120.0000000    0.0853060
191160.0000000    0.0914216
191200.0000000    0.0928852
191240.0000000    0.1081163
191280.0000000    0.1043996
191320.0000000    0.1101521
191360.0000000    0.1002975
191400.0000000    0.1029170
191440.0000000    0.0931302
191480.0000000    0.0993484
191520.0000000    0.0957830
191560.0000000    0.0782241
191600.0000000    0.0803996
191640.0000000    0.0904332
191680.0000000    0.0922067
191720.0000000    0.0847025
191760.0000000    0.0982774
191800.0000000    0.0902118
191840.0000000    0.0920954
191880.0000000    0.0887718
191920.0000000    0.0869456
191960.0000000    0.0960082
192000.0000000    0.0999908
192040.0000000    0.0887586
192080.0000000    0.0988517
192120.0000000    0.1009644
192160.0000000    0.0913172
192200.0000000    0.0954938
192240.0000000    0.0919425
192280.0000000    0.0916499
192320.0000000    0.1052027
192360.0000000    0.1001944
192400.0000000    0.0887834
192440.0000000    0.1013971
192480.0000000    0.0953183
192520.0000000    0.0912496
192560.0000000    0.1018185
192600.0000000    0.1004382
192640.0000000    0.0960798
192680.0000000    0.0897725
192720.0000000    0.0897734
192760.0000000    0.0858379
192800.0000000    0.0951615
192840.0000000    0.0922928
192880.0000000    0.0902398
192920.0000000    0.0943310
192960.0000000    0.0912051
193000.0000000    0.0994891
193040.0000000    0.0904105
193080.0000000    0.0892965
193120.0000000    0.0902989
193160.0000000    0.1007393
193200.0000000    0.0973742
193240.0000000    0.0948367
193280.0000000    0.0926662
193320.0000000    0.0931813
193360.0000000    0.0927779
193400.0000000    0.0928605
193440.0000000    0.0895653
193480.0000000    0.0925153
193520.0000000    0.0971821
193560.0000000    0.0942572
193600.0000000    0.0991221
193640.0000000    0.1038822
193680.0000000    0.0938946
193720.0000000    0.0939935
193760.0000000    0.0932805
193800.0000000    0.1025818
193840.0000000    0.1062153
193880.0000000    0.1018235
193920.0000000    0.1072725
193960.0000000    0.0996858
194000.0000000    0.1019155
194040.0000000    0.1161974
194080.0000000    0.1236262
194120.0000000    0.1063428
194160.0000000    0.1178137
194200.0000000    0.0988448
194240.0000000    0.0921553
194280.0000000    0.1039983
194320.0000000    0.0970315
194360.0000000    0.0948801
194400.0000000    0.0993645
194440.0000000    0.0906693
194480.0000000    0.0892456
194520.0000000    0.0934262
194560.0000000    0.1041647
194600.0000000    0.0877893
194640.0000000    0.0977693
194680.0000000    0.0975157
194720.0000000    0.0893257
194760.0000000    0.0925739
194800.0000000    0.0963320
194840.0000000    0.1094921
194880.0000000    0.0932874
194920.0000000    0.0976752
194960.0000000    0.1018948
195000.0000000    0.1089832
195040.0000000    0.0991802
195080.0000000    0.0976613
195120.0000000    0.1000014
195160.0000000    0.1100005
195200.0000000    0.1074873
195240.0000000    0.1132527
195280.0000000    0.0952113
195320.0000000    0.1012511
195360.0000000    0.1037959
195400.0000000    0.1086707
195440.0000000    0.1081961
195480.0000000    0.0996505
195520.0000000    0.1088066
195560.0000000    0.1049330
195600.0000000    0.0934310
195640.0000000    0.1025785
195680.0000000    0.0958004
195720.0000000    0.1036408
195760.0000000    0.1021538
195800.0000000    0.1082870
195840.0000000    0.1077470
195880.0000000    0.1016802
195920.0000000    0.0962318
195960.0000000    0.1009324
196000.0000000    0.1059915
196040.0000000    0.0980150
196080.0000000    0.1005900
196120.0000000    0.0968402
196160.0000000    0.1054875
196200.0000000    0.1038086
196240.0000000    0.0956316
196280.0000000    0.1001545
196320.0000000    0.1068619
196360.0000000    0.0964252
196400.0000000    0.1018862
196440.0000000    0.1018605
196480.0000000    0.1128027
196520.0000000    0.1053422
196560.0000000    0.1061006
196600.0000000    0.0940867
196640.0000000    0.1012140
196680.0000000    0.0912120
196720.0000000    0.0910867
196760.0000000    0.1040562
196800.0000000    0.1082243
196840.0000000    0.0979191
196880.0000000    0.0900561
196920.0000000    0.1018862
196960.0000000    0.1071099
197000.0000000    0.1019846
197040.0000000    0.0990463
197080.0000000    0.1044832
197120.0000000    0.1064561
197160.0000000    0.0971475
197200.0000000    0.0906689
197240.0000000    0.0905640
197280.0000000    0.0927989
197320.0000000    0.1020931
197360.0000000    0.0934910
197400.0000000    0.0926562
197440.0000000    0.0869443
197480.0000000    0.0934878
197520.0000000    0.0855405
197560.0000000    0.1104572
197600.0000000    0.0999386
197640.0000000    0.0943203
197680.0000000    0.0848307
197720.0000000    0.1058340
197760.0000000    0.1052375
197800.0000000    0.0976865
197840.0000000    0.1140085
197880.0000000    0.1139919
197920.0000000    0.1034893
197960.0000000    0.1009334
198000.0000000    0.1022931
198040.0000000    0.1049390
198080.0000000    0.0920661
198120.0000000    0.0966520
198160.0000000    0.1062326
198200.0000000    0.1199562
198240.0000000    0.1256782
198280.0000000    0.1166467
198320.0000000    0.1031669
198360.0000000    0.0976471
198400.0000000    0.0992242
198440.0000000    0.1056170
198480.0000000    0.1148588
198520.0000000    0.0971094
198560.0000000    0.1144968
198600.0000000    0.1105239
198640.0000000    0.1162179
198680.0000000    0.0981040
198720.0000000    0.1041310
198760.0000000    0.1121915
198800.0000000    0.0939340
198840.0000000    0.0954046
198880.0000000    0.0918407
198920.0000000    0.1037934
198960.0000000    0.1013017
199000.0000000    0.1046887
199040.0000000    0.0927544
199080.0000000    0.0989193
199120.0000000    0.0973488
199160.0000000    0.0960299
199200.0000000    0.0981339
199240.0000000    0.1004433
199280.0000000    0.1057509
199320.0000000    0.1026271
199360.0000000    0.1002367
199400.0000000    0.1049726
199440.0000000    0.1051076
199480.0000000    0.0996254
199520.0000000    0.0949203
199560.0000000    0.1089906
199600.0000000    0.0940318
199640.0000000    0.0988691
199680.0000000    0.0968768
199720.0000000    0.0994527
199760.0000000    0.0873215
199800.0000000    0.0857245
199840.0000000    0.0932497
199880.0000000    0.0887920
199920.0000000    0.0837709
199960.0000000    0.0925234
200000.0000000    0.0942227
200040.0000000    0.0898796
200080.0000000    0.0995580
200120.0000000    0.0982192
200160.0000000    0.0862274
200200.0000000    0.0849571
200240.0000000    0.0967202
200280.0000000    0.0883197
200320.0000000    0.0959549
200360.0000000    0.0875738
200400.0000000    0.0977909
200440.0000000    0.0880060
200480.0000000    0.0902910
200520.0000000    0.0971615
200560.0000000    0.0953441
200600.0000000    0.1015320
200640.0000000    0.0993975
200680.0000000    0.0919705
200720.0000000    0.0920503
200760.0000000    0.0947995
200800.0000000    0.1011428
200840.0000000    0.1042583
200880.0000000    0.1000167
200920.0000000    0.0914239
200960.0000000    0.1002764
201000.0000000    0.0940454
201040.0000000    0.0941468
201080.0000000    0.1076560
201120.0000000    0.1041292
201160.0000000    0.1035969
201200.0000000    0.0992520
201240.0000000    0.0996328
201280.0000000    0.1070500
201320.0000000    0.0934087
201360.0000000    0.1022517
201400.0000000    0.0985363
201440.0000000    0.0929273
201480.0000000    0.1007671
201520.0000000    0.1053755
201560.0000000    0.1157568
201600.0000000    0.1092769
201640.0000000    0.1065335
201680.0000000    0.1141539
201720.0000000    0.1042691
201760.0000000    0.1049068
201800.0000000    0.1049422
201840.0000000    0.1003521
201880.0000000    0.0918491
201920.0000000    0.0965606
201960.0000000    0.0937056
202000.0000000    0.1025033
202040.0000000    0.1004071
202080.0000000    0.1153221
202120.0000000    0.1056553
202160.0000000    0.1008710
202200.0000000    0.1100580
202240.0000000    0.1025706
202280.0000000    0.0957897
202320.0000000    0.0889454
202360.0000000    0.0995480
202400.0000000    0.0870959
202440.0000000    0.1019529
202480.0000000    0.0986689
202520.0000000    0.0991794
202560.0000000    0.0862039
202600.0000000    0.0837205
202640.0000000    0.0822477
202680.0000000    0.0925768
202720.0000000    0.0923030
202760.0000000    0.0943974
202800.0000000    0.0926317
202840.0000000    0.0952673
202880.0000000    0.0969036
202920.0000000    0.1020419
202960.0000000    0.1104347
203000.0000000    0.0968659
203040.0000000    0.0964558
203080.0000000    0.1059245
203120.0000000    0.0996912
203160.0000000    0.1034836
203200.0000000    0.1015911
203240.0000000    0.1018592
203280.0000000    0.0983196
203320.0000000    0.1117192
203360.0000000    0.0997057
203400.0000000    0.0998852
203440.0000000    0.1067844
203480.0000000    0.1161198
203520.0000000    0.0991039
203560.0000000    0.1028121
203600.0000000    0.1020903
203640.0000000    0.0988469
203680.0000000    0.1044672
203720.0000000    0.0944135
203760.0000000    0.1036072
203800.0000000    0.0962191
203840.0000000    0.1041508
203880.0000000    0.0995464
203920.0000000    0.1086584
203960.0000000    0.1028508
204000.0000000    0.0907257
204040.0000000    0.0979172
204080.0000000    0.1087722
204120.0000000    0.0874344
204160.0000000    0.0965211
204200.0000000    0.0988394
204240.0000000    0.0965437
204280.0000000    0.1012925
204320.0000000    0.1179686
204360.0000000    0.1109670
204400.0000000    0.1018075
204440.0000000    0.0928723
204480.0000000    0.0868213
204520.0000000    0.0810234
204560.0000000    0.0867584
204600.0000000    0.0916087
204640.0000000    0.1001116
204680.0000000    0.1129769
204720.0000000    0.1066839
204760.0000000    0.1107276
204800.0000000    0.1121985
204840.0000000    0.1146586
204880.0000000    0.1082223
204920.0000000    0.1121589
204960.0000000    0.1059144
205000.0000000    0.0943265
205040.0000000    0.0972389
205080.0000000    0.0975523
205120.0000000    0.0987974
205160.0000000    0.1029250
205200.0000000    0.1049092
205240.0000000    0.1003794
205280.0000000    0.1278527
205320.0000000    0.1189461
205360.0000000    0.1113040
205400.0000000    0.1053849
205440.0000000    0.1106015
205480.0000000    0.0993172
205520.0000000    0.0950628
205560.0000000    0.0986192
205600.0000000    0.0867707
205640.0000000    0.0923499
205680.0000000    0.0970889
205720.0000000    0.1138947
205760.0000000    0.0974257
205800.0000000    0.0975700
205840.0000000    0.1070392
205880.0000000    0.1217983
205920.0000000    0.1057767
205960.0000000    0.1266619
206000.0000000    0.1110896
206040.0000000    0.1193350
206080.0000000    0.1235511
206120.0000000    0.1192229
206160.0000000    0.1188829
206200.0000000    0.1257044
206240.0000000    0.1226359
206280.0000000    0.1155844
206320.0000000    0.1183900
206360.0000000    0.1029901
206400.0000000    0.1196975
206440.0000000    0.1059687
206480.0000000    0.1093098
206520.0000000    0.1078575
206560.0000000    0.1155470
206600.0000000    0.1110628
206640.0000000    0.1088258
206680.0000000    0.1106373
206720.0000000    0.1163647
206760.0000000    0.1136021
206800.0000000    0.1076779
206840.0000000    0.1113851
206880.0000000    0.1167668
206920.0000000    0.1187708
206960.0000000    0.1171774
207000.0000000    0.1165155
207040.0000000    0.1078271
207080.0000000    0.1072382
207120.0000000    0.1042420
207160.0000000    0.1022196
207200.0000000    0.1053467
207240.0000000    0.1206350
207280.0000000    0.1022686
207320.0000000    0.1122920
207360.0000000    0.0992425
207400.0000000    0.0943730
207440.0000000    0.0997079
207480.0000000    0.1173285
207520.0000000    0.1129649
207560.0000000    0.0996892
207600.0000000    0.0929243
207640.0000000    0.0990260
207680.0000000    0.1144605
207720.0000000    0.0915422
207760.0000000    0.0968546
207800.0000000    0.1004613
207840.0000000    0.0936179
207880.0000000    0.0988697
207920.0000000    0.0961393
207960.0000000    0.0819964
208000.0000000    0.0882914
208040.0000000    0.0954358
208080.0000000    0.1032021
208120.0000000    0.1017300
208160.0000000    0.0989868
208200.0000000    0.0908818
208240.0000000    0.0989039
208280.0000000    0.0985812
208320.0000000    0.0885876
208360.0000000    0.0925277
208400.0000000    0.0938306
208440.0000000    0.1048090
208480.0000000    0.1000993
208520.0000000    0.0925469
208560.0000000    0.0921188
208600.0000000    0.0886214
208640.0000000    0.0919978
208680.0000000    0.0970582
208720.0000000    0.0978491
208760.0000000    0.0978073
208800.0000000    0.0984574
208840.0000000    0.1057371
208880.0000000    0.0919039
208920.0000000    0.1038644
208960.0000000    0.1062891
209000.0000000    0.1081973
209040.0000000    0.0975731
209080.0000000    0.0965003
209120.0000000    0.0977907
209160.0000000    0.1122360
209200.0000000    0.1024699
209240.0000000    0.0970267
209280.0000000    0.1040429
209320.0000000    0.1073164
209360.0000000    0.1084549
209400.0000000    0.1028965
209440.0000000    0.1119462
209480.0000000    0.0990956
209520.0000000    0.0987188
209560.0000000    0.1136179
209600.0000000    0.0981684
209640.0000000    0.1081036
209680.0000000    0.1177959
209720.0000000    0.0999064
209760.0000000    0.1019089
209800.0000000    0.1006500
209840.0000000    0.0999251
209880.0000000    0.1010681
209920.0000000    0.1025359
209960.0000000    0.1000459
210000.0000000    0.1074157
210040.0000000    0.0923955
210080.0000000    0.1058319
210120.0000000    0.1080347
210160.0000000    0.1045884
210200.0000000    0.1082320
210240.0000000    0.1095999
210280.0000000    0.1147071
210320.0000000    0.1234952
210360.0000000    0.1128504
210400.0000000    0.1166603
210440.0000000    0.1165630
210480.0000000    0.1125357
210520.0000000    0.1105663
210560.0000000    0.1105373
210600.0000000    0.1111887
210640.0000000    0.1138489
210680.0000000    0.1076285
210720.0000000    0.1145504
210760.0000000    0.1079068
210800.0000000    0.1112457
210840.0000000    0.1092056
210880.0000000    0.1149049
210920.0000000    0.1141855
210960.0000000    0.1199195
211000.0000000    0.1073902
211040.0000000    0.1087863
211080.0000000    0.1131916
211120.0000000    0.1197334
211160.0000000    0.1177098
211200.0000000    0.1127815
211240.0000000    0.1070770
211280.0000000    0.1107729
211320.0000000    0.1091536
211360.0000000    0.1178863
211400.0000000    0.1085315
211440.0000000    0.1049848
211480.0000000    0.1046959
211520.0000000    0.1060992
211560.0000000    0.0927339
211600.0000000    0.0963129
211640.0000000    0.0913423
211680.0000000    0.1033330
211720.0000000    0.1034213
211760.0000000    0.0963642
211800.0000000    0.0965324
211840.0000000    0.0965339
211880.0000000    0.0927085
211920.0000000    0.1011484
211960.0000000    0.0996565
212000.0000000    0.0956401
212040.0000000    0.0860653
212080.0000000    0.0879249
212120.0000000    0.0883587
212160.0000000    0.0889774
212200.0000000    0.0912553
212240.0000000    0.0961045
212280.0000000    0.0953093
212320.0000000    0.0982332
212360.0000000    0.1025397
212400.0000000    0.0937003
212440.0000000    0.1080135
212480.0000000    0.0983219
212520.0000000    0.1066594
212560.0000000    0.1090594
212600.0000000    0.1070924
212640.0000000    0.0941132
212680.0000000    0.0968076
212720.0000000    0.1025096
212760.0000000    0.0955819
212800.0000000    0.1028690
212840.0000000    0.0932987
212880.0000000    0.0948317
212920.0000000    0.1046751
212960.0000000    0.1018846
213000.0000000    0.0996367
213040.0000000    0.0989719
213080.0000000    0.1134318
213120.0000000    0.0961403
213160.0000000    0.0977336
213200.0000000    0.1110712
213240.0000000    0.1024077
213280.0000000    0.1024792
213320.0000000    0.0988875
213360.0000000    0.1066010
213400.0000000    0.0999302
213440.0000000    0.0923876
213480.0000000    0.1014685
213520.0000000    0.1057494
213560.0000000    0.1064432
213600.0000000    0.1128497
213640.0000000    0.1053980
213680.0000000    0.1051178
213720.0000000    0.1222013
213760.0000000    0.1054544
213800.0000000    0.1016093
213840.0000000    0.0976330
213880.0000000    0.1077501
213920.0000000    0.1206453
213960.0000000    0.1347248
214000.0000000    0.1229939
214040.0000000    0.1265528
214080.0000000    0.1097404
214120.0000000    0.0986879
214160.0000000    0.1005292
214200.0000000    0.1004750
214240.0000000    0.1075203
214280.0000000    0.1067651
214320.0000000    0.1091635
214360.0000000    0.1045946
214400.0000000    0.0929486
214440.0000000    0.1043366
214480.0000000    0.0954894
214520.0000000    0.1015428
214560.0000000    0.0934616
214600.0000000    0.1020787
214640.0000000    0.1049541
214680.0000000    0.1011302
214720.0000000    0.0997568
214760.0000000    0.0943601
214800.0000000    0.1113542
214840.0000000    0.1002526
214880.0000000    0.1159578
214920.0000000    0.1097605
214960.0000000    0.0979209
215000.0000000    0.1043544
215040.0000000    0.1207448
215080.0000000    0.0885067
215120.0000000    0.0959337
215160.0000000    0.0917296
215200.0000000    0.0926489
215240.0000000    0.0920776
215280.0000000    0.1033582
215320.0000000    0.1092795
215360.0000000    0.1009093
215400.0000000    0.1065631
215440.0000000    0.1053624
215480.0000000    0.0996597
215520.0000000    0.1131951
215560.0000000    0.0992357
215600.0000000    0.1040105
215640.0000000    0.0973940
215680.0000000    0.0980276
215720.0000000    0.0924885
215760.0000000    0.0938812
215800.0000000    0.1079674
215840.0000000    0.1124928
215880.0000000    0.1020023
215920.0000000    0.0997474
215960.0000000    0.0940539
216000.0000000    0.1000151
216040.0000000    0.1000532
216080.0000000    0.0997084
216120.0000000    0.0968105
216160.0000000    0.0933955
216200.0000000    0.1014848
216240.0000000    0.0976917
216280.0000000    0.1033685
216320.0000000    0.1018121
216360.0000000    0.1013826
216400.0000000    0.1111220
216440.0000000    0.1058127
216480.0000000    0.1178101
216520.0000000    0.0939145
216560.0000000    0.1180234
216600.0000000    0.1144432
216640.0000000    0.1071558
216680.0000000    0.0993035
216720.0000000    0.1217289
216760.0000000    0.1124777
216800.0000000    0.1220778
216840.0000000    0.1052223
216880.0000000    0.1168082
216920.0000000    0.1169534
216960.0000000    0.1394913
217000.0000000    0.1242361
217040.0000000    0.1245271
217080.0000000    0.1392998
217120.0000000    0.1364209
217160.0000000    0.1310532
217200.0000000    0.1332342
217240.0000000    0.1320091
217280.0000000    0.1254481
217320.0000000    0.1362470
217360.0000000    0.1240817
217400.0000000    0.1256127
217440.0000000    0.1022394
217480.0000000    0.1159441
217520.0000000    0.0974831
217560.0000000    0.1055518
217600.0000000    0.1177117
217640.0000000    0.1080915
217680.0000000    0.0955883
217720.0000000    0.0972231
217760.0000000    0.0999716
217800.0000000    0.1001075
217840.0000000    0.0941530
217880.0000000    0.0970216
217920.0000000    0.1059067
217960.0000000    0.0936139
218000.0000000    0.1098087
218040.0000000    0.1043826
218080.0000000    0.1012812
218120.0000000    0.0937643
218160.0000000    0.0940749
218200.0000000    0.0866040
218240.0000000    0.0907296
218280.0000000    0.1062163
218320.0000000    0.1124043
218360.0000000    0.1056411
218400.0000000    0.1084088
218440.0000000    0.1167006
218480.0000000    0.0961245
218520.0000000    0.1142638
218560.0000000    0.1165794
218600.0000000    0.1089340
218640.0000000    0.0990590
218680.0000000    0.1010179
218720.0000000    0.0923463
218760.0000000    0.1028547
218800.0000000    0.0987243
218840.0000000    0.0898729
218880.0000000    0.0888478
218920.0000000    0.1047111
218960.0000000    0.0953571
219000.0000000    0.0970137
219040.0000000    0.0986412
219080.0000000    0.0999993
219120.0000000    0.0905367
219160.0000000    0.0913729
219200.0000000    0.0982405
219240.0000000    0.1025518
219280.0000000    0.1021584
219320.0000000    0.1123795
219360.0000000    0.1043280
219400.0000000    0.1079889
219440.0000000    0.0917930
219480.0000000    0.1003423
219520.0000000    0.0958153
219560.0000000    0.1029396
219600.0000000    0.0887846
219640.0000000    0.0911211
219680.0000000    0.0877344
219720.0000000    0.1002442
219760.0000000    0.1063010
219800.0000000    0.1128666
219840.0000000    0.1152973
219880.0000000    0.1108005
219920.0000000    0.1036581
219960.0000000    0.1006973
220000.0000000    0.1185850
220040.0000000    0.1052840
220080.0000000    0.1066174
220120.0000000    0.1095207
220160.0000000    0.1137964
220200.0000000    0.1088790
220240.0000000    0.1087225
220280.0000000    0.1007693
220320.0000000    0.1136878
220360.0000000    0.1147310
220400.0000000    0.1008629
220440.0000000    0.1034780
220480.0000000    0.1107613
220520.0000000    0.1072038
220560.0000000    0.1198102
220600.0000000    0.1244100
220640.0000000    0.1140471
220680.0000000    0.1037652
220720.0000000    0.0934287
220760.0000000    0.1012806
220800.0000000    0.1092686
220840.0000000    0.1345952
220880.0000000    0.0999355
220920.0000000    0.1115607
220960.0000000    0.1015288
221000.0000000    0.0951815
221040.0000000    0.0997559
221080.0000000    0.1045761
221120.0000000    0.0909868
221160.0000000    0.1015861
221200.0000000    0.1040124
221240.0000000    0.0896509
221280.0000000    0.0969051
221320.0000000    0.1040378
221360.0000000    0.1010895
221400.0000000    0.1058929
221440.0000000    0.1044413
221480.0000000    0.1074185
221520.0000000    0.1097458
221560.0000000    0.1093089
221600.0000000    0.1168015
221640.0000000    0.1054085
221680.0000000    0.1080823
221720.0000000    0.1150935
221760.0000000    0.1078094
221800.0000000    0.1098930
221840.0000000    0.0986824
221880.0000000    0.1070166
221920.0000000    0.1003615
221960.0000000    0.1104109
222000.0000000    0.1016829
222040.0000000    0.0980737
222080.0000000    0.1062689
222120.0000000    0.1048752
222160.0000000    0.1177252
222200.0000000    0.1216450
222240.0000000    0.1105905
222280.0000000    0.1241578
222320.0000000    0.1037413
222360.0000000    0.1173307
222400.0000000    0.1187566
222440.0000000    0.1224319
222480.0000000    0.1180323
222520.0000000    0.1115644
222560.0000000    0.1167005
222600.0000000    0.1095058
222640.0000000    0.0972883
222680.0000000    0.1081550
222720.0000000    0.1036387
222760.0000000    0.1052302
222800.0000000    0.0992504
222840.0000000    0.1227138
222880.0000000    0.1066228
222920.0000000    0.1123425
222960.0000000    0.1059066
223000.0000000    0.1070123
223040.0000000    0.1181465
223080.0000000    0.1021035
223120.0000000    0.1095305
223160.0000000    0.0983794
223200.0000000    0.1035271
223240.0000000    0.1051181
223280.0000000    0.1304949
223320.0000000    0.1110424
223360.0000000    0.1160875
223400.0000000    0.1119959
223440.0000000    0.1146739
223480.0000000    0.1081919
223520.0000000    0.1061994
223560.0000000    0.1022473
223600.0000000    0.1182101
223640.0000000    0.1179327
223680.0000000    0.1071660
223720.0000000    0.1202495
223760.0000000    0.1333087
223800.0000000    0.1175203
223840.0000000    0.1245670
223880.0000000    0.1195710
223920.0000000    0.1069849
223960.0000000    0.1101126
224000.0000000    0.1167817
224040.0000000    0.1151880
224080.0000000    0.1130669
224120.0000000    0.1138802
224160.0000000    0.1108375
224200.0000000    0.1186072
224240.0000000    0.1297938
224280.0000000    0.1103799
224320.0000000    0.1037566
224360.0000000    0.1123387
224400.0000000    0.1071050
224440.0000000    0.1167999
224480.0000000    0.1163366
224520.0000000    0.1103001
224560.0000000    0.1027562
224600.0000000    0.1136773
224640.0000000    0.1071721
224680.0000000    0.1086519
224720.0000000    0.1101929
224760.0000000    0.1134558
224800.0000000    0.1092239
224840.0000000    0.1139272
224880.0000000    0.1012129
224920.0000000    0.1101812
224960.0000000    0.1087277
225000.0000000    0.1192618
225040.0000000    0.1129491
225080.0000000    0.1211074
225120.0000000    0.1132177
225160.0000000    0.1080221
225200.0000000    0.1197755
225240.0000000    0.1111838
225280.0000000    0.1061544
225320.0000000    0.1080030
225360.0000000    0.1161297
225400.0000000    0.1204453
225440.0000000    0.1128645
225480.0000000    0.1324244
225520.0000000    0.1166852
225560.0000000    0.1151239
225600.0000000    0.1258750
225640.0000000    0.1149529
225680.0000000    0.1291487
225720.0000000    0.1115420
225760.0000000    0.1015861
225800.0000000    0.1114352
225840.0000000    0.1164492
225880.0000000    0.1100674
225920.0000000    0.1155771
225960.0000000    0.1144972
226000.0000000    0.1208401
226040.0000000    0.1229184
226080.0000000    0.1100456
226120.0000000    0.1038004
226160.0000000    0.1029055
226200.0000000    0.1066510
226240.0000000    0.1104145
226280.0000000    0.1045835
226320.0000000    0.1090832
226360.0000000    0.1070700
226400.0000000    0.1100595
226440.0000000    0.1019506
226480.0000000    0.1109267
226520.0000000    0.1055562
226560.0000000    0.1059944
226600.0000000    0.0986931
226640.0000000    0.1012249
226680.0000000    0.1159935
226720.0000000    0.1037045
226760.0000000    0.1075158
226800.0000000    0.1004097
226840.0000000    0.0985479
226880.0000000    0.0991801
226920.0000000    0.0994040
226960.0000000    0.1113130
227000.0000000    0.1008612
227040.0000000    0.1010374
227080.0000000    0.0984274
227120.0000000    0.1066264
227160.0000000    0.1035286
227200.0000000    0.1074077
227240.0000000    0.1001626
227280.0000000    0.0927650
227320.0000000    0.1254057
227360.0000000    0.1102017
227400.0000000    0.1083415
227440.0000000    0.1091246
227480.0000000    0.1042352
227520.0000000    0.1035156
227560.0000000    0.0993616
227600.0000000    0.1007492
227640.0000000    0.1142977
227680.0000000    0.1033545
227720.0000000    0.0907899
227760.0000000    0.0996876
227800.0000000    0.0944330
227840.0000000    0.0978653
227880.0000000    0.1081129
227920.0000000    0.1062324
227960.0000000    0.1136228
228000.0000000    0.1140753
228040.0000000    0.0970939
228080.0000000    0.0954540
228120.0000000    0.1069790
228160.0000000    0.1054480
228200.0000000    0.1147587
228240.0000000    0.1066537
228280.0000000    0.1118985
228320.0000000    0.1028443
228360.0000000    0.0943939
228400.0000000    0.1079731
228440.0000000    0.1007623
228480.0000000    0.1025759
228520.0000000    0.1072407
228560.0000000    0.0893989
228600.0000000    0.1069987
228640.0000000    0.1014550
228680.0000000    0.1035771
228720.0000000    0.1051591
228760.0000000    0.1112323
228800.0000000    0.1035642
228840.0000000    0.1059797
228880.0000000    0.1166181
228920.0000000    0.1212931
228960.0000000    0.1194898
229000.0000000    0.1051984
229040.0000000    0.1082121
229080.0000000    0.1080040
229120.0000000    0.1151313
229160.0000000    0.0981470
229200.0000000    0.1071311
229240.0000000    0.0967128
229280.0000000    0.0957819
229320.0000000    0.1069138
229360.0000000    0.1023166
229400.0000000    0.1104205
229440.0000000    0.1109011
229480.0000000    0.1074398
229520.0000000    0.1025900
229560.0000000    0.1209288
229600.0000000    0.1048485
229640.0000000    0.1161492
229680.0000000    0.1083906
229720.0000000    0.0990803
229760.0000000    0.1171161
229800.0000000    0.1103287
229840.0000000    0.1064020
229880.0000000    0.0996778
229920.0000000    0.1087658
229960.0000000    0.1024280
230000.0000000    0.1084681
230040.0000000    0.1105888
230080.0000000    0.1103486
230120.0000000    0.1142959
230160.0000000    0.1020339
230200.0000000    0.1125765
230240.0000000    0.1185932
230280.0000000    0.1121505
230320.0000000    0.1142804
230360.0000000    0.1093185
230400.0000000    0.1169363
230440.0000000    0.1225365
230480.0000000    0.1121905
230520.0000000    0.1144310
230560.0000000    0.1098749
230600.0000000    0.1035966
230640.0000000    0.1118147
230680.0000000    0.1082175
230720.0000000    0.1098972
230760.0000000    0.1077243
230800.0000000    0.1126135
230840.0000000    0.1177526
230880.0000000    0.1110355
230920.0000000    0.1105100
230960.0000000    0.1056810
231000.0000000    0.1094977
231040.0000000    0.1084427
231080.0000000    0.1046955
231120.0000000    0.1098809
231160.0000000    0.1249235
231200.0000000    0.1140760
231240.0000000    0.1243424
231280.0000000    0.1132872
231320.0000000    0.1161407
231360.0000000    0.1151070
231400.0000000    0.1219059
231440.0000000    0.1225814
231480.0000000    0.1228857
231520.0000000    0.1137688
231560.0000000    0.1153870
231600.0000000    0.1120782
231640.0000000    0.1172636
231680.0000000    0.1116144
231720.0000000    0.1148605
231760.0000000    0.1092613
231800.0000000    0.1154928
231840.0000000    0.1164176
231880.0000000    0.1049510
231920.0000000    0.1061861
231960.0000000    0.1114117
232000.0000000    0.1081122
232040.0000000    0.1054301
232080.0000000    0.1057246
232120.0000000    0.1101394
232160.0000000    0.1128553
232200.0000000    0.1033309
232240.0000000    0.1093385
232280.0000000    0.1052333
232320.0000000    0.1193833
232360.0000000    0.1089238
232400.0000000    0.1021624
232440.0000000    0.1008775
232480.0000000    0.1038414
232520.0000000    0.1018423
232560.0000000    0.1100133
232600.0000000    0.1105263
232640.0000000    0.1076641
232680.0000000    0.1079482
232720.0000000    0.1065370
232760.0000000    0.1135184
232800.0000000    0.1016108
232840.0000000    0.1067604
232880.0000000    0.1159463
232920.0000000    0.1156077
232960.0000000    0.1037552
233000.0000000    0.1006720
233040.0000000    0.1056376
233080.0000000    0.1089649
233120.0000000    0.1164255
233160.0000000    0.1042778
233200.0000000    0.0915173
233240.0000000    0.0941250
233280.0000000    0.1065159
233320.0000000    0.1069630
233360.0000000    0.1104075
233400.0000000    0.0909053
233440.0000000    0.0959787
233480.0000000    0.0909268
233520.0000000    0.1060034
233560.0000000    0.1027087
233600.0000000    0.0995424
233640.0000000    0.1064985
233680.0000000    0.1085317
233720.0000000    0.1146753
233760.0000000    0.1185999
233800.0000000    0.1029792
233840.0000000    0.1120565
233880.0000000    0.1069513
233920.0000000    0.1034174
233960.0000000    0.1141133
234000.0000000    0.1136340
234040.0000000    0.1160123
234080.0000000    0.1145158
234120.0000000    0.1092351
234160.0000000    0.1099497
234200.0000000    0.1037403
234240.0000000    0.1077665
234280.0000000    0.0934536
234320.0000000    0.1041005
234360.0000000    0.1055944
234400.0000000    0.1059276
234440.0000000    0.1017581
234480.0000000    0.1024776
234520.0000000    0.1074298
234560.0000000    0.1167924
234600.0000000    0.1166694
234640.0000000    0.1118426
234680.0000000    0.1135679
234720.0000000    0.1228175
234760.0000000    0.1149948
234800.0000000    0.1077294
234840.0000000    0.1199712
234880.0000000    0.1251855
234920.0000000    0.1167082
234960.0000000    0.1164845
235000.0000000    0.1234579
235040.0000000    0.1138020
235080.0000000    0.1154856
235120.0000000    0.1323833
235160.0000000    0.1358295
235200.0000000    0.1262719
235240.0000000    0.1337336
235280.0000000    0.1323898
235320.0000000    0.1216123
235360.0000000    0.1205213
235400.0000000    0.1196481
235440.0000000    0.1251493
235480.0000000    0.1187540
235520.0000000    0.1186951
235560.0000000    0.1171698
235600.0000000    0.1159340
235640.0000000    0.1208187
235680.0000000    0.1161552
235720.0000000    0.1230890
235760.0000000    0.1322969
235800.0000000    0.1216249
235840.0000000    0.1249598
235880.0000000    0.1175101
235920.0000000    0.1237610
235960.0000000    0.1138945
236000.0000000    0.1145669
236040.0000000    0.1133613
236080.0000000    0.1012031
236120.0000000    0.1023740
236160.0000000    0.1222396
236200.0000000    0.1232603
236240.0000000    0.1291515
236280.0000000    0.1232985
236320.0000000    0.1315883
236360.0000000    0.1180605
236400.0000000    0.1241553
236440.0000000    0.1219102
236480.0000000    0.1102727
236520.0000000    0.1107433
236560.0000000    0.1103292
236600.0000000    0.1082618
236640.0000000    0.1067344
236680.0000000    0.1090742
236720.0000000    0.1087290
236760.0000000    0.1042357
236800.0000000    0.1014933
236840.0000000    0.1063127
236880.0000000    0.1055586
236920.0000000    0.1077003
236960.0000000    0.1073897
237000.0000000    0.1024119
237040.0000000    0.1004386
237080.0000000    0.1024406
237120.0000000    0.1044985
237160.0000000    0.1064427
237200.0000000    0.1099043
237240.0000000    0.1010138
237280.0000000    0.1118721
237320.0000000    0.1109390
237360.0000000    0.1122305
237400.0000000    0.1202065
237440.0000000    0.1136344
237480.0000000    0.1143155
237520.0000000    0.1093572
237560.0000000    0.1115701
237600.0000000    0.1131099
237640.0000000    0.1092095
237680.0000000    0.1044170
237720.0000000    0.1067071
237760.0000000    0.1203535
237800.0000000    0.1126981
237840.0000000    0.1096478
237880.0000000    0.1054033
237920.0000000    0.1173627
237960.0000000    0.1152577
238000.0000000    0.1063840
238040.0000000    0.1105292
238080.0000000    0.1108866
238120.0000000    0.1172905
238160.0000000    0.1210842
238200.0000000    0.1084798
238240.0000000    0.1082104
238280.0000000    0.1078389
238320.0000000    0.1148845
238360.0000000    0.1156235
238400.0000000    0.1065026
238440.0000000    0.1080289
238480.0000000    0.1051927
238520.0000000    0.1015621
238560.0000000    0.1071472
238600.0000000    0.1118559
238640.0000000    0.1138427
238680.0000000    0.1106103
238720.0000000    0.1111229
238760.0000000    0.1042176
238800.0000000    0.1050101
238840.0000000    0.1047531
238880.0000000    0.1028152
238920.0000000    0.1206043
238960.0000000    0.1187707
239000.0000000    0.1207075
239040.0000000    0.1131373
239080.0000000    0.1086518
239120.0000000    0.1129264
239160.0000000    0.1009368
239200.0000000    0.1059892
239240.0000000    0.0995289
239280.0000000    0.1007830
239320.0000000    0.1010345
239360.0000000    0.0898171
239400.0000000    0.1028410
239440.0000000    0.0979409
239480.0000000    0.0986954
239520.0000000    0.1045754
239560.0000000    0.1028875
239600.0000000    0.0995268
239640.0000000    0.0967881
239680.0000000    0.0979945
239720.0000000    0.1058521
239760.0000000    0.0968222
239800.0000000    0.0960163
239840.0000000    0.1013705
239880.0000000    0.0982077
239920.0000000    0.1002731
239960.0000000    0.0995323
240000.0000000    0.1038283
240040.0000000    0.0989550
240080.0000000    0.1120071
240120.0000000    0.1102638
240160.0000000    0.1125506
240200.0000000    0.1100124
240240.0000000    0.1094053
240280.0000000    0.1063464
240320.0000000    0.1020806
240360.0000000    0.1072533
240400.0000000    0.1104694
240440.0000000    0.1056548
240480.0000000    0.1092013
240520.0000000    0.1058361
240560.0000000    0.1069038
240600.0000000    0.1090304
240640.0000000    0.0997368
240680.0000000    0.1181161
240720.0000000    0.1188187
240760.0000000    0.1075179
240800.0000000    0.1131120
240840.0000000    0.1131470
240880.0000000    0.1225807
240920.0000000    0.1086969
240960.0000000    0.1134844
241000.0000000    0.1031276
241040.0000000    0.1111963
241080.0000000    0.1053205
241120.0000000    0.1120269
241160.0000000    0.1076276
241200.0000000    0.1172214
241240.0000000    0.1044394
241280.0000000    0.1134368
241320.0000000    0.1203903
241360.0000000    0.1179797
241400.0000000    0.1144112
241440.0000000    0.1243863
241480.0000000    0.1191508
241520.0000000    0.1140812
241560.0000000    0.1098661
241600.0000000    0.1290312
241640.0000000    0.1175985
241680.0000000    0.1203929
241720.0000000    0.1071510
241760.0000000    0.1162449
241800.0000000    0.1199188
241840.0000000    0.1093217
241880.0000000    0.1108352
241920.0000000    0.1297855
241960.0000000    0.1181231
242000.0000000    0.1269299
242040.0000000    0.1084329
242080.0000000    0.1132467
242120.0000000    0.1202140
242160.0000000    0.1235532
242200.0000000    0.1093197
242240.0000000    0.1099254
242280.0000000    0.1138475
242320.0000000    0.0999531
242360.0000000    0.1144268
242400.0000000    0.1009826
242440.0000000    0.1228167
242480.0000000    0.1149646
242520.0000000    0.1130380
242560.0000000    0.0983206
242600.0000000    0.1083023
242640.0000000    0.1094339
242680.0000000    0.1201021
242720.0000000    0.1125022
242760.0000000    0.0995636
242800.0000000    0.1166678
242840.0000000    0.1091840
242880.0000000    0.1090946
242920.0000000    0.1047581
242960.0000000    0.1095711
243000.0000000    0.1052917
243040.0000000    0.1059485
243080.0000000    0.1103265
243120.0000000    0.1001610
243160.0000000    0.1098400
243200.0000000    0.1094453
243240.0000000    0.1078293
243280.0000000    0.1154953
243320.0000000    0.1143801
243360.0000000    0.1073114
243400.0000000    0.1182334
243440.0000000    0.1089240
243480.0000000    0.1213175
243520.0000000    0.1126183
243560.0000000    0.1194367
243600.0000000    0.1211063
243640.0000000    0.1155045
243680.0000000    0.1208956
243720.0000000    0.1156111
243760.0000000    0.1124252
243800.0000000    0.1131721
243840.0000000    0.1146059
243880.0000000    0.1169295
243920.0000000    0.1211776
243960.0000000    0.1153476
244000.0000000    0.1152297
244040.0000000    0.1151970
244080.0000000    0.1107938
244120.0000000    0.1188112
244160.0000000    0.1090153
244200.0000000    0.1210633
244240.0000000    0.1174208
244280.0000000    0.1201353
244320.0000000    0.1290101
244360.0000000    0.1254801
244400.0000000    0.1155018
244440.0000000    0.1132123
244480.0000000    0.0997253
244520.0000000    0.1035199
244560.0000000    0.1002522
244600.0000000    0.1030275
244640.0000000    0.1074562
244680.0000000    0.1173676
244720.0000000    0.1063375
244760.0000000    0.1053582
244800.0000000    0.1080107
244840.0000000    0.1151154
244880.0000000    0.1030779
244920.0000000    0.1004992
244960.0000000    0.1053493
245000.0000000    0.1042022
245040.0000000    0.1093678
245080.0000000    0.1125662
245120.0000000    0.1190929
245160.0000000    0.1093486
245200.0000000    0.1039831
245240.0000000    0.1130441
245280.0000000    0.1149489
245320.0000000    0.1069058
245360.0000000    0.1154016
245400.0000000    0.1156514
245440.0000000    0.1150039
245480.0000000    0.1092136
245520.0000000    0.1067488
245560.0000000    0.1207998
245600.0000000    0.1089502
245640.0000000    0.1038875
245680.0000000    0.1155706
245720.0000000    0.1233077
245760.0000000    0.1186921
245800.0000000    0.1079898
245840.0000000    0.1113869
245880.0000000    0.1087591
245920.0000000    0.1076805
245960.0000000    0.1074816
246000.0000000    0.1065776
246040.0000000    0.1079567
246080.0000000    0.1068725
246120.0000000    0.1294640
246160.0000000    0.1118514
246200.0000000    0.1101123
246240.0000000    0.1202290
246280.0000000    0.1185572
246320.0000000    0.1323353
246360.0000000    0.1304632
246400.0000000    0.1234638
246440.0000000    0.1238069
246480.0000000    0.1218515
246520.0000000    0.1156847
246560.0000000    0.1118405
246600.0000000    0.1167342
246640.0000000    0.1168031
246680.0000000    0.1185934
246720.0000000    0.1255097
246760.0000000    0.1136041
246800.0000000    0.1117715
246840.0000000    0.1087318
246880.0000000    0.1065470
246920.0000000    0.0936525
246960.0000000    0.0940871
247000.0000000    0.0959084
247040.0000000    0.0939422
247080.0000000    0.1025368
247120.0000000    0.1045877
247160.0000000    0.0999255
247200.0000000    0.0984967
247240.0000000    0.1006816
247280.0000000    0.0982254
247320.0000000    0.0911769
247360.0000000    0.1003327
247400.0000000    0.1001558
247440.0000000    0.1070281
247480.0000000    0.1057514
247520.0000000    0.1064063
247560.0000000    0.1062804
247600.0000000    0.1019292
247640.0000000    0.1148042
247680.0000000    0.1039281
247720.0000000    0.1008261
247760.0000000    0.1034746
247800.0000000    0.1194965
247840.0000000    0.1145600
247880.0000000    0.1284042
247920.0000000    0.1148919
247960.0000000    0.1150270
248000.0000000    0.1147278
248040.0000000    0.1109741
248080.0000000    0.1169508
248120.0000000    0.1068450
248160.0000000    0.1085156
248200.0000000    0.1157246
248240.0000000    0.1043435
248280.0000000    0.1056734
248320.0000000    0.1014886
248360.0000000    0.0980318
248400.0000000    0.1129365
248440.0000000    0.1100182
248480.0000000    0.1167467
248520.0000000    0.1111308
248560.0000000    0.1027945
248600.0000000    0.1044361
248640.0000000    0.1056844
248680.0000000    0.1021669
248720.0000000    0.1115338
248760.0000000    0.1037421
248800.0000000    0.1045441
248840.0000000    0.1020700
248880.0000000    0.0983599
248920.0000000    0.1109465
248960.0000000    0.1018920
249000.0000000    0.1114470
249040.0000000    0.1145186
249080.0000000    0.1148720
249120.0000000    0.1180223
249160.0000000    0.1252320
249200.0000000    0.1014845
249240.0000000    0.1125169
249280.0000000    0.1093904
249320.0000000    0.1106524
249360.0000000    0.1067869
249400.0000000    0.1177151
249440.0000000    0.1098505
249480.0000000    0.1084951
249520.0000000    0.1217847
249560.0000000    0.1248219
249600.0000000    0.1310972
249640.0000000    0.1204704
249680.0000000    0.1291598
249720.0000000    0.1435459
249760.0000000    0.1179792
249800.0000000    0.1195564
249840.0000000    0.1120012
249880.0000000    0.1203936
249920.0000000    0.1206146
249960.0000000    0.1128536
250000.0000000    0.1113810
250040.0000000    0.1119531
250080.0000000    0.1041380
250120.0000000    0.1046307
250160.0000000    0.1208714
250200.0000000    0.1153922
250240.0000000    0.1170943
250280.0000000    0.1188181
250320.0000000    0.1124051
250360.0000000    0.1114320
250400.0000000    0.0992502
250440.0000000    0.1003767
250480.0000000    0.0913910
250520.0000000    0.1062592
250560.0000000    0.1068668
250600.0000000    0.1110678
250640.0000000    0.1150387
250680.0000000    0.1026754
250720.0000000    0.1253406
250760.0000000    0.1221494
250800.0000000    0.1156351
250840.0000000    0.1154575
250880.0000000    0.1097707
250920.0000000    0.1294052
250960.0000000    0.1174648
251000.0000000    0.1020208
251040.0000000    0.1140406
251080.0000000    0.1228998
251120.0000000    0.1073426
251160.0000000    0.1144949
251200.0000000    0.1121742
251240.0000000    0.1032185
251280.0000000    0.1222067
251320.0000000    0.1117141
251360.0000000    0.1001228
251400.0000000    0.0993817
251440.0000000    0.1015150
251480.0000000    0.1061394
251520.0000000    0.1056486
251560.0000000    0.1071358
251600.0000000    0.1141480
251640.0000000    0.1226943
251680.0000000    0.1035792
251720.0000000    0.1007341
251760.0000000    0.1124107
251800.0000000    0.0971334
251840.0000000    0.1064034
251880.0000000    0.1052964
251920.0000000    0.1020869
251960.0000000    0.1001036
252000.0000000    0.0944107
252040.0000000    0.0952553
252080.0000000    0.0959887
252120.0000000    0.0925270
252160.0000000    0.0817617
252200.0000000    0.0923013
252240.0000000    0.0869744
252280.0000000    0.0920865
252320.0000000    0.0991805
252360.0000000    0.0979626
252400.0000000    0.1021134
252440.0000000    0.0989601
252480.0000000    0.0921182
252520.0000000    0.0936438
252560.0000000    0.0979528
252600.0000000    0.1004746
252640.0000000    0.1049279
252680.0000000    0.1173894
252720.0000000    0.1154300
252760.0000000    0.1095386
252800.0000000    0.1009403
252840.0000000    0.1109229
252880.0000000    0.1088064
252920.0000000    0.1153463
252960.0000000    0.0982129
253000.0000000    0.1128957
253040.0000000    0.1147007
253080.0000000    0.1100200
253120.0000000    0.1200723
253160.0000000    0.1220411
253200.0000000    0.1168346
253240.0000000    0.1043461
253280.0000000    0.1099601
253320.0000000    0.1130604
253360.0000000    0.1042577
253400.0000000    0.1115777
253440.0000000    0.0999007
253480.0000000    0.1003644
253520.0000000    0.1121197
253560.0000000    0.1093355
253600.0000000    0.1088108
253640.0000000    0.1146104
253680.0000000    0.1204134
253720.0000000    0.1152172
253760.0000000    0.1286172
253800.0000000    0.1139950
253840.0000000    0.1114890
253880.0000000    0.1259127
253920.0000000    0.1163567
253960.0000000    0.1154267
254000.0000000    0.1134507
254040.0000000    0.0997880
254080.0000000    0.1062406
254120.0000000    0.1264739
254160.0000000    0.1103521
254200.0000000    0.1093550
254240.0000000    0.1084405
254280.0000000    0.1162603
254320.0000000    0.1100637
254360.0000000    0.1112448
254400.0000000    0.1182624
254440.0000000    0.1192559
254480.0000000    0.1279146
254520.0000000    0.1223643
254560.0000000    0.1299341
254600.0000000    0.1397825
254640.0000000    0.1249606
254680.0000000    0.1146046
254720.0000000    0.1035868
254760.0000000    0.1095164
254800.0000000    0.1026577
254840.0000000    0.1199986
254880.0000000    0.1065284
254920.0000000    0.1056547
254960.0000000    0.1087282
255000.0000000    0.1068708
255040.0000000    0.1037607
255080.0000000    0.1123480
255120.0000000    0.1074071
255160.0000000    0.1087056
255200.0000000    0.1068443
255240.0000000    0.1193426
255280.0000000    0.1163903
255320.0000000    0.1232971
255360.0000000    0.1229243
255400.0000000    0.1196908
255440.0000000    0.1290234
255480.0000000    0.1257095
255520.0000000    0.1174552
255560.0000000    0.1222173
255600.0000000    0.1153691
255640.0000000    0.1128430
255680.0000000    0.1188519
255720.0000000    0.1229755
255760.0000000    0.1167649
255800.0000000    0.1234745
255840.0000000    0.1279055
255880.0000000    0.1217370
255920.0000000    0.1216399
255960.0000000    0.1160901
256000.0000000    0.1125796
256040.0000000    0.1225026
256080.0000000    0.1076502
256120.0000000    0.1088325
256160.0000000    0.1093681
256200.0000000    0.1078484
256240.0000000    0.1259070
256280.0000000    0.1061429
256320.0000000    0.1064914
256360.0000000    0.1132164
256400.0000000    0.1091512
256440.0000000    0.0960980
256480.0000000    0.1010327
256520.0000000    0.1049737
256560.0000000    0.0980246
256600.0000000    0.1166094
256640.0000000    0.1052612
256680.0000000    0.1077767
256720.0000000    0.1167269
256760.0000000    0.1107628
256800.0000000    0.1236681
256840.0000000    0.1208931
256880.0000000    0.1100566
256920.0000000    0.1120187
256960.0000000    0.1104642
257000.0000000    0.1020554
257040.0000000    0.1007080
257080.0000000    0.1109726
257120.0000000    0.1009469
257160.0000000    0.1188595
257200.0000000    0.1205792
257240.0000000    0.1115597
257280.0000000    0.1068500
257320.0000000    0.1083588
257360.0000000    0.1050584
257400.0000000    0.1067215
257440.0000000    0.0949674
257480.0000000    0.1051319
257520.0000000    0.1173607
257560.0000000    0.1134900
257600.0000000    0.0907283
257640.0000000    0.1118582
257680.0000000    0.1033867
257720.0000000    0.1015453
257760.0000000    0.1017838
257800.0000000    0.1099614
257840.0000000    0.1032817
257880.0000000    0.0945208
257920.0000000    0.1206470
257960.0000000    0.1145603
258000.0000000    0.1003384
258040.0000000    0.1046953
258080.0000000    0.0968828
258120.0000000    0.1056621
258160.0000000    0.1037021
258200.0000000    0.1081194
258240.0000000    0.0999392
258280.0000000    0.1121428
258320.0000000    0.1042992
258360.0000000    0.1049361
258400.0000000    0.0962407
258440.0000000    0.1100502
258480.0000000    0.1075280
258520.0000000    0.1109302
258560.0000000    0.1087604
258600.0000000    0.1348225
258640.0000000    0.1214456
258680.0000000    0.1128324
258720.0000000    0.1103288
258760.0000000    0.1140084
258800.0000000    0.1071641
258840.0000000    0.0994403
258880.0000000    0.0964784
258920.0000000    0.1038406
258960.0000000    0.1120591
259000.0000000    0.1193164
259040.0000000    0.1193501
259080.0000000    0.1093924
259120.0000000    0.1345437
259160.0000000    0.1237120
259200.0000000    0.1240464
259240.0000000    0.1158667
259280.0000000    0.1134525
259320.0000000    0.1224661
259360.0000000    0.1136796
259400.0000000    0.1100090
259440.0000000    0.1154222
259480.0000000    0.1044536
259520.0000000    0.1038989
259560.0000000    0.1110709
259600.0000000    0.1015894
259640.0000000    0.1205542
259680.0000000    0.1200949
259720.0000000    0.1221620
259760.0000000    0.1290054
259800.0000000    0.1286334
259840.0000000    0.1191670
259880.0000000    0.1225889
259920.0000000    0.1075428
259960.0000000    0.0999170
260000.0000000    0.1042881
260040.0000000    0.1016422
260080.0000000    0.1020040
260120.0000000    0.0928003
260160.0000000    0.1070181
260200.0000000    0.1006582
260240.0000000    0.1059596
260280.0000000    0.1043417
260320.0000000    0.1006693
260360.0000000    0.1003556
260400.0000000    0.1190949
260440.0000000    0.1065441
260480.0000000    0.1121277
260520.0000000    0.1246352
260560.0000000    0.1045114
260600.0000000    0.1124915
260640.0000000    0.1058060
260680.0000000    0.0975745
260720.0000000    0.0981753
260760.0000000    0.1029053
260800.0000000    0.1022757
260840.0000000    0.0988632
260880.0000000    0.1090211
260920.0000000    0.0988445
260960.0000000    0.0928245
261000.0000000    0.1059509
261040.0000000    0.1046079
261080.0000000    0.1077886
261120.0000000    0.1162581
261160.0000000    0.1156553
261200.0000000    0.1112326
261240.0000000    0.1184335
261280.0000000    0.1215615
261320.0000000    0.1198493
261360.0000000    0.1177622
261400.0000000    0.1153589
261440.0000000    0.1351944
261480.0000000    0.1235513
261520.0000000    0.1123873
261560.0000000    0.1064350
261600.0000000    0.1133518
261640.0000000    0.1107356
261680.0000000    0.1068306
261720.0000000    0.1029058
261760.0000000    0.1158078
261800.0000000    0.1036054
261840.0000000    0.1160249
261880.0000000    0.0994152
261920.0000000    0.1159470
261960.0000000    0.1156718
262000.0000000    0.1026750
262040.0000000    0.1017110
262080.0000000    0.1099078
262120.0000000    0.0999890
262160.0000000    0.0954289
262200.0000000    0.1045512
262240.0000000    0.1071110
262280.0000000    0.0975207
262320.0000000    0.1001545
262360.0000000    0.1164107
262400.0000000    0.1138509
262440.0000000    0.1214915
262480.0000000    0.1122830
262520.0000000    0.1117394
262560.0000000    0.1175474
262600.0000000    0.1155404
262640.0000000    0.1060105
262680.0000000    0.1067136
262720.0000000    0.1178197
262760.0000000    0.1093548
262800.0000000    0.1125413
262840.0000000    0.1117916
262880.0000000    0.1171358
262920.0000000    0.1236738
262960.0000000    0.1199827
263000.0000000    0.1263928
263040.0000000    0.1076501
263080.0000000    0.1137195
263120.0000000    0.1255487
263160.0000000    0.1238484
263200.0000000    0.1222710
263240.0000000    0.1168584
263280.0000000    0.1202913
263320.0000000    0.1078240
263360.0000000    0.1068894
263400.0000000    0.1080471
263440.0000000    0.1100571
263480.0000000    0.1185304
263520.0000000    0.1198028
263560.0000000    0.1134222
263600.0000000    0.1160909
263640.0000000    0.1199479
263680.0000000    0.0970894
263720.0000000    0.1023254
263760.0000000    0.1082038
263800.0000000    0.0927645
263840.0000000    0.1055034
263880.0000000    0.1210610
263920.0000000    0.1174488
263960.0000000    0.1103557
264000.0000000    0.0969953
264040.0000000    0.1059648
264080.0000000    0.1156612
264120.0000000    0.0992529
264160.0000000    0.1152044
264200.0000000    0.1179540
264240.0000000    0.1062182
264280.0000000    0.1036316
264320.0000000    0.0983727
264360.0000000    0.1071629
264400.0000000    0.1122546
264440.0000000    0.1107372
264480.0000000    0.1086879
264520.0000000    0.1035358
264560.0000000    0.1055806
264600.0000000    0.1052009
264640.0000000    0.1110264
264680.0000000    0.1188484
264720.0000000    0.1077082
264760.0000000    0.0982303
264800.0000000    0.1066824
264840.0000000    0.1059855
264880.0000000    0.1151475
264920.0000000    0.1084379
264960.0000000    0.1061580
265000.0000000    0.1153012
265040.0000000    0.1139470
265080.0000000    0.1017084
265120.0000000    0.1008706
265160.0000000    0.1072604
265200.0000000    0.1101607
265240.0000000    0.1105052
265280.0000000    0.1141750
265320.0000000    0.1306817
265360.0000000    0.1114182
265400.0000000    0.1147072
265440.0000000    0.1092136
265480.0000000    0.1205214
265520.0000000    0.1154734
265560.0000000    0.1262593
265600.0000000    0.1236866
265640.0000000    0.1164492
265680.0000000    0.1150825
265720.0000000    0.1032105
265760.0000000    0.1001499
265800.0000000    0.1023857
265840.0000000    0.1038683
265880.0000000    0.1021081
265920.0000000    0.1161235
265960.0000000    0.1197448
266000.0000000    0.1064274
266040.0000000    0.1020656
266080.0000000    0.1098512
266120.0000000    0.0942976
266160.0000000    0.1065668
266200.0000000    0.0985746
266240.0000000    0.1251067
266280.0000000    0.1235186
266320.0000000    0.1223833
266360.0000000    0.1122199
266400.0000000    0.1100470
266440.0000000    0.1166113
266480.0000000    0.1282578
266520.0000000    0.1178621
266560.0000000    0.1132657
266600.0000000    0.0992409
266640.0000000    0.1141404
266680.0000000    0.1063666
266720.0000000    0.1086830
266760.0000000    0.1174663
266800.0000000    0.1100911
266840.0000000    0.1180989
266880.0000000    0.1176372
266920.0000000    0.1160890
266960.0000000    0.0995441
267000.0000000    0.1022033
267040.0000000    0.1109097
267080.0000000    0.1139808
267120.0000000    0.1152957
267160.0000000    0.1054870
267200.0000000    0.0984758
267240.0000000    0.0975444
267280.0000000    0.0924648
267320.0000000    0.1186136
267360.0000000    0.1103967
267400.0000000    0.1081623
267440.0000000    0.1105549
267480.0000000    0.1132811
267520.0000000    0.1217069
267560.0000000    0.1061209
267600.0000000    0.1065466
267640.0000000    0.1111909
267680.0000000    0.1180077
267720.0000000    0.1180931
267760.0000000    0.1184683
267800.0000000    0.1082399
267840.0000000    0.1038049
267880.0000000    0.1080088
267920.0000000    0.1145242
267960.0000000    0.1097000
268000.0000000    0.1099824
268040.0000000    0.1120809
268080.0000000    0.1086650
268120.0000000    0.1111308
268160.0000000    0.1082632
268200.0000000    0.1138328
268240.0000000    0.1141483
268280.0000000    0.1155219
268320.0000000    0.1099662
268360.0000000    0.1090603
268400.0000000    0.0995285
268440.0000000    0.1078870
268480.0000000    0.1258628
268520.0000000    0.1076161
268560.0000000    0.1053610
268600.0000000    0.1188899
268640.0000000    0.1200116
268680.0000000    0.1226673
268720.0000000    0.1190665
268760.0000000    0.1282120
268800.0000000    0.1049587
268840.0000000    0.1187738
268880.0000000    0.1219331
268920.0000000    0.1139171
268960.0000000    0.0996080
269000.0000000    0.0990772
269040.0000000    0.1072281
269080.0000000    0.1080645
269120.0000000    0.1086276
269160.0000000    0.1000850
269200.0000000    0.1063787
269240.0000000    0.1093620
269280.0000000    0.0964621
269320.0000000    0.1020691
269360.0000000    0.1054539
269400.0000000    0.1071266
269440.0000000    0.1031575
269480.0000000    0.1018260
269520.0000000    0.1090606
269560.0000000    0.1085955
269600.0000000    0.0973335
269640.0000000    0.0977014
269680.0000000    0.0942161
269720.0000000    0.1018894
269760.0000000    0.0984309
269800.0000000    0.0950474
269840.0000000    0.1100259
269880.0000000    0.0992014
269920.0000000    0.1038151
269960.0000000    0.1008449
270000.0000000    0.0934554
270040.0000000    0.1004877
270080.0000000    0.1194380
270120.0000000    0.1191135
270160.0000000    0.1163613
270200.0000000    0.1122634
270240.0000000    0.0899722
270280.0000000    0.1103391
270320.0000000    0.0904122
270360.0000000    0.1040033
270400.0000000    0.1081586
270440.0000000    0.1103489
270480.0000000    0.1121639
270520.0000000    0.1133107
270560.0000000    0.1121923
270600.0000000    0.1130098
270640.0000000    0.1161365
270680.0000000    0.1041764
270720.0000000    0.1170063
270760.0000000    0.1178797
270800.0000000    0.1177666
270840.0000000    0.1088749
270880.0000000    0.1221784
270920.0000000    0.1034847
270960.0000000    0.1182392
271000.0000000    0.0934570
271040.0000000    0.1005309
271080.0000000    0.1035558
271120.0000000    0.0995267
271160.0000000    0.1008842
271200.0000000    0.0962500
271240.0000000    0.0985361
271280.0000000    0.1007911
271320.0000000    0.1113871
271360.0000000    0.1058924
271400.0000000    0.1145859
271440.0000000    0.1161265
271480.0000000    0.1103784
271520.0000000    0.1113622
271560.0000000    0.1158006
271600.0000000    0.1007881
271640.0000000    0.1141970
271680.0000000    0.1211376
271720.0000000    0.1134647
271760.0000000    0.1196660
271800.0000000    0.1076045
271840.0000000    0.1193768
271880.0000000    0.1109806
271920.0000000    0.1103525
271960.0000000    0.1186007
272000.0000000    0.1074552
272040.0000000    0.1037298
272080.0000000    0.1205885
272120.0000000    0.1051794
272160.0000000    0.1085353
272200.0000000    0.1174181
272240.0000000    0.1182388
272280.0000000    0.1056933
272320.0000000    0.1241465
272360.0000000    0.1108989
272400.0000000    0.1116795
272440.0000000    0.1074639
272480.0000000    0.1013101
272520.0000000    0.1018995
272560.0000000    0.1033339
272600.0000000    0.1043120
272640.0000000    0.0965018
272680.0000000    0.1040100
272720.0000000    0.1087420
272760.0000000    0.1012564
272800.0000000    0.1170082
272840.0000000    0.1255211
272880.0000000    0.1185863
272920.0000000    0.1013494
272960.0000000    0.0969365
273000.0000000    0.1192062
273040.0000000    0.0994186
273080.0000000    0.1081422
273120.0000000    0.1124205
273160.0000000    0.1042544
273200.0000000    0.1004287
273240.0000000    0.1102927
273280.0000000    0.1181346
273320.0000000    0.1118337
273360.0000000    0.1063137
273400.0000000    0.1036451
273440.0000000    0.1113512
273480.0000000    0.1132870
273520.0000000    0.0947519
273560.0000000    0.1027948
273600.0000000    0.0988246
273640.0000000    0.1119815
273680.0000000    0.1058819
273720.0000000    0.0992690
273760.0000000    0.1026304
273800.0000000    0.1050795
273840.0000000    0.1066026
273880.0000000    0.1036303
273920.0000000    0.1118935
273960.0000000    0.0973642
274000.0000000    0.1055916
274040.0000000    0.0971661
274080.0000000    0.1095451
274120.0000000    0.1004727
274160.0000000    0.1060200
274200.0000000    0.0997683
274240.0000000    0.1087475
274280.0000000    0.1189327
274320.0000000    0.1147393
274360.0000000    0.1107303
274400.0000000    0.1071939
274440.0000000    0.1085642
274480.0000000    0.1156583
274520.0000000    0.1128531
274560.0000000    0.1159784
274600.0000000    0.1057364
274640.0000000    0.1084139
274680.0000000    0.1093785
274720.0000000    0.1169259
274760.0000000    0.1163945
274800.0000000    0.1112103
274840.0000000    0.1046352
274880.0000000    0.1117284
274920.0000000    0.1052110
274960.0000000    0.1136127
275000.0000000    0.1034554
275040.0000000    0.1014762
275080.0000000    0.1021672
275120.0000000    0.1108769
275160.0000000    0.1009865
275200.0000000    0.1142526
275240.0000000    0.1128933
275280.0000000    0.1041273
275320.0000000    0.1081401
275360.0000000    0.1130675
275400.0000000    0.1304414
275440.0000000    0.1152981
275480.0000000    0.1119195
275520.0000000    0.1135129
275560.0000000    0.1164852
275600.0000000    0.1136225
275640.0000000    0.1228933
275680.0000000    0.1064605
275720.0000000    0.1101683
275760.0000000    0.1153821
275800.0000000    0.1183559
275840.0000000    0.1243152
275880.0000000    0.1125442
275920.0000000    0.1226084
275960.0000000    0.1239281
276000.0000000    0.1168806
276040.0000000    0.1114433
276080.0000000    0.1161063
276120.0000000    0.1152124
276160.0000000    0.1176074
276200.0000000    0.1351578
276240.0000000    0.1240642
276280.0000000    0.1147772
276320.0000000    0.1159051
276360.0000000    0.1152850
276400.0000000    0.1257003
276440.0000000    0.1211672
276480.0000000    0.1237329
276520.0000000    0.1280475
276560.0000000    0.1173694
276600.0000000    0.1150377
276640.0000000    0.1393977
276680.0000000    0.1345884
276720.0000000    0.1192207
276760.0000000    0.1138955
276800.0000000    0.1096777
276840.0000000    0.0996870
276880.0000000    0.1021599
276920.0000000    0.1071657
276960.0000000    0.1140773
277000.0000000    0.1198299
277040.0000000    0.1197649
277080.0000000    0.1241824
277120.0000000    0.1361320
277160.0000000    0.1166703
277200.0000000    0.1179746
277240.0000000    0.1123098
277280.0000000    0.1104523
277320.0000000    0.1143317
277360.0000000    0.1068344
277400.0000000    0.1102999
277440.0000000    0.1217883
277480.0000000    0.1092496
277520.0000000    0.1198603
277560.0000000    0.1052285
277600.0000000    0.1213122
277640.0000000    0.1038882
277680.0000000    0.1119843
277720.0000000    0.1168271
277760.0000000    0.1208807
277800.0000000    0.1091530
277840.0000000    0.1144756
277880.0000000    0.1023824
277920.0000000    0.0942210
277960.0000000    0.1095879
278000.0000000    0.1060820
278040.0000000    0.1090857
278080.0000000    0.1170658
278120.0000000    0.1135170
278160.0000000    0.1099476
278200.0000000    0.1069093
278240.0000000    0.1158592
278280.0000000    0.1131717
278320.0000000    0.1035110
278360.0000000    0.1106165
278400.0000000    0.1049903
278440.0000000    0.1084427
278480.0000000    0.1051009
278520.0000000    0.1055431
278560.0000000    0.1253386
278600.0000000    0.1219747
278640.0000000    0.1126014
278680.0000000    0.1104979
278720.0000000    0.0991330
278760.0000000    0.1036274
278800.0000000    0.1120595
278840.0000000    0.1139027
278880.0000000    0.1051085
278920.0000000    0.1177602
278960.0000000    0.1104718
279000.0000000    0.1097350
279040.0000000    0.1147491
279080.0000000    0.1094827
279120.0000000    0.1259180
279160.0000000    0.1234090
279200.0000000    0.1226055
279240.0000000    0.1089573
279280.0000000    0.1245290
279320.0000000    0.1283722
279360.0000000    0.1227983
279400.0000000    0.1333007
279440.0000000    0.1111805
279480.0000000    0.1136668
279520.0000000    0.1207835
279560.0000000    0.1108227
279600.0000000    0.1157836
279640.0000000    0.1245556
279680.0000000    0.0973206
279720.0000000    0.1077857
279760.0000000    0.1109605
279800.0000000    0.1023130
279840.0000000    0.1103977
279880.0000000    0.1061949
279920.0000000    0.1120698
279960.0000000    0.1047336
280000.0000000    0.0965476
280040.0000000    0.1027732
280080.0000000    0.1054638
280120.0000000    0.0979984
280160.0000000    0.1033975
280200.0000000    0.1055025
280240.0000000    0.1162499
280280.0000000    0.1101975
280320.0000000    0.1103866
280360.0000000    0.1024238
280400.0000000    0.1110596
280440.0000000    0.1169588
280480.0000000    0.1141480
280520.0000000    0.1236522
280560.0000000    0.1082160
280600.0000000    0.1054263
280640.0000000    0.1137723
280680.0000000    0.1140837
280720.0000000    0.1108190
280760.0000000    0.1250535
280800.0000000    0.1215554
280840.0000000    0.1169825
280880.0000000    0.0987688
280920.0000000    0.1091308
280960.0000000    0.1093435
281000.0000000    0.1076198
281040.0000000    0.1089057
281080.0000000    0.1157387
281120.0000000    0.1000967
281160.0000000    0.1114653
281200.0000000    0.1193544
281240.0000000    0.1122444
281280.0000000    0.1234804
281320.0000000    0.1225089
281360.0000000    0.1178302
281400.0000000    0.1171914
281440.0000000    0.1077461
281480.0000000    0.1019838
281520.0000000    0.1162191
281560.0000000    0.1085415
281600.0000000    0.1018698
281640.0000000    0.0920075
281680.0000000    0.1100090
281720.0000000    0.1099370
281760.0000000    0.1114169
281800.0000000    0.1104460
281840.0000000    0.1084630
281880.0000000    0.0967968
281920.0000000    0.1043243
281960.0000000    0.1053812
282000.0000000    0.1025941
282040.0000000    0.1020326
282080.0000000    0.1078629
282120.0000000    0.1043271
282160.0000000    0.1031793
282200.0000000    0.1177026
282240.0000000    0.0986441
282280.0000000    0.1015168
282320.0000000    0.1023249
282360.0000000    0.1268287
282400.0000000    0.1216707
282440.0000000    0.1005219
282480.0000000    0.1029889
282520.0000000    0.1126456
282560.0000000    0.1117447
282600.0000000    0.1209521
282640.0000000    0.1119061
282680.0000000    0.1120933
282720.0000000    0.1078565
282760.0000000    0.1077449
282800.0000000    0.1077926
282840.0000000    0.1071021
282880.0000000    0.1150373
282920.0000000    0.1052218
282960.0000000    0.1136457
283000.0000000    0.1056666
283040.0000000    0.1156260
283080.0000000    0.1088845
283120.0000000    0.1190657
283160.0000000    0.1091660
283200.0000000    0.1181845
283240.0000000    0.1166063
283280.0000000    0.1273326
283320.0000000    0.1385903
283360.0000000    0.1375441
283400.0000000    0.1182413
283440.0000000    0.1104390
283480.0000000    0.1110293
283520.0000000    0.1067570
283560.0000000    0.1141935
283600.0000000    0.1305766
283640.0000000    0.1110663
283680.0000000    0.1240461
283720.0000000    0.1100411
283760.0000000    0.1188568
283800.0000000    0.1115605
283840.0000000    0.1182818
283880.0000000    0.1174959
283920.0000000    0.1196791
283960.0000000    0.1069253
284000.0000000    0.1063761
284040.0000000    0.1043779
284080.0000000    0.1253070
284120.0000000    0.1103916
284160.0000000    0.1134477
284200.0000000    0.1012287
284240.0000000    0.1112270
284280.0000000    0.1125307
284320.0000000    0.1078948
284360.0000000    0.1096088
284400.0000000    0.1106882
284440.0000000    0.1050605
284480.0000000    0.1120133
284520.0000000    0.1207749
284560.0000000    0.1173546
284600.0000000    0.1213944
284640.0000000    0.1355988
284680.0000000    0.1333883
284720.0000000    0.1177221
284760.0000000    0.1275996
284800.0000000    0.1311436
284840.0000000    0.1152321
284880.0000000    0.1077453
284920.0000000    0.1054058
284960.0000000    0.1160308
285000.0000000    0.1108982
285040.0000000    0.1230021
285080.0000000    0.1148281
285120.0000000    0.1227842
285160.0000000    0.1280830
285200.0000000    0.1279320
285240.0000000    0.1252153
285280.0000000    0.1247192
285320.0000000    0.1320834
285360.0000000    0.1308033
285400.0000000    0.1200745
285440.0000000    0.1332982
285480.0000000    0.1247354
285520.0000000    0.1255778
285560.0000000    0.1113732
285600.0000000    0.1356524
285640.0000000    0.1200480
285680.0000000    0.1186644
285720.0000000    0.1236066
285760.0000000    0.1307668
285800.0000000    0.1312159
285840.0000000    0.1247532
285880.0000000    0.1227753
285920.0000000    0.1254524
285960.0000000    0.1184045
286000.0000000    0.1168259
286040.0000000    0.1219097
286080.0000000    0.1214106
286120.0000000    0.1243572
286160.0000000    0.1311136
286200.0000000    0.1270908
286240.0000000    0.1145348
286280.0000000    0.1178657
286320.0000000    0.1308428
286360.0000000    0.1201633
286400.0000000    0.1289084
286440.0000000    0.1286606
286480.0000000    0.1231169
286520.0000000    0.1293028
286560.0000000    0.1126712
286600.0000000    0.1199127
286640.0000000    0.1103421
286680.0000000    0.1095330
286720.0000000    0.0985388
286760.0000000    0.1028832
286800.0000000    0.1137112
286840.0000000    0.1174745
286880.0000000    0.1065153
286920.0000000    0.1108490
286960.0000000    0.1122658
287000.0000000    0.1017356
287040.0000000    0.0990452
287080.0000000    0.0969959
287120.0000000    0.1101550
287160.0000000    0.1210745
287200.0000000    0.1145492
287240.0000000    0.1112886
287280.0000000    0.1212623
287320.0000000    0.1157831
287360.0000000    0.1091127
287400.0000000    0.1178887
287440.0000000    0.1054517
287480.0000000    0.1115297
287520.0000000    0.1065542
287560.0000000    0.1088695
287600.0000000    0.0992153
287640.0000000    0.1008369
287680.0000000    0.0978890
287720.0000000    0.0925035
287760.0000000    0.1044870
287800.0000000    0.1036231
287840.0000000    0.1136321
287880.0000000    0.1070086
287920.0000000    0.0993353
287960.0000000    0.1018825
288000.0000000    0.1065921
288040.0000000    0.0957038
288080.0000000    0.1055960
288120.0000000    0.1033630
288160.0000000    0.1047764
288200.0000000    0.1017199
288240.0000000    0.1114454
288280.0000000    0.1149750
288320.0000000    0.1036949
288360.0000000    0.0997611
288400.0000000    0.0968080
288440.0000000    0.0968618
288480.0000000    0.1020713
288520.0000000    0.1005419
288560.0000000    0.0957156
288600.0000000    0.1050639
288640.0000000    0.1085088
288680.0000000    0.1102806
288720.0000000    0.1040881
288760.0000000    0.1041338
288800.0000000    0.1075128
288840.0000000    0.1038728
288880.0000000    0.1046808
288920.0000000    0.1029066
288960.0000000    0.1046972
289000.0000000    0.0970374
289040.0000000    0.1026648
289080.0000000    0.0991538
289120.0000000    0.1055057
289160.0000000    0.1040983
289200.0000000    0.1046249
289240.0000000    0.1041196
289280.0000000    0.1120889
289320.0000000    0.0948247
289360.0000000    0.0931775
289400.0000000    0.1036908
289440.0000000    0.1007214
289480.0000000    0.1120923
289520.0000000    0.1060921
289560.0000000    0.1012220
289600.0000000    0.1008747
289640.0000000    0.1029128
289680.0000000    0.1038612
289720.0000000    0.1033572
289760.0000000    0.1020562
289800.0000000    0.0952871
289840.0000000    0.0975039
289880.0000000    0.1046013
289920.0000000    0.1040087
289960.0000000    0.1092002
290000.0000000    0.1013835
290040.0000000    0.0963695
290080.0000000    0.1030033
290120.0000000    0.0966860
290160.0000000    0.1030042
290200.0000000    0.1033530
290240.0000000    0.1065123
290280.0000000    0.1040443
290320.0000000    0.1026522
290360.0000000    0.0963047
290400.0000000    0.1111485
290440.0000000    0.1129504
290480.0000000    0.1177068
290520.0000000    0.1100670
290560.0000000    0.1097852
290600.0000000    0.1241961
290640.0000000    0.1105696
290680.0000000    0.1051759
290720.0000000    0.1155031
290760.0000000    0.1175581
290800.0000000    0.1195555
290840.0000000    0.1093709
290880.0000000    0.1017893
290920.0000000    0.1094975
290960.0000000    0.1124967
291000.0000000    0.1079898
291040.0000000    0.0945440
291080.0000000    0.1090071
291120.0000000    0.0946852
291160.0000000    0.0976799
291200.0000000    0.0931235
291240.0000000    0.0925660
291280.0000000    0.0950518
291320.0000000    0.0997907
291360.0000000    0.1013490
291400.0000000    0.1109065
291440.0000000    0.0922142
291480.0000000    0.0974776
291520.0000000    0.1010339
291560.0000000    0.0941805
291600.0000000    0.1015900
291640.0000000    0.0987935
291680.0000000    0.0927698
291720.0000000    0.0927840
291760.0000000    0.1023561
291800.0000000    0.1080832
291840.0000000    0.0940472
291880.0000000    0.0990367
291920.0000000    0.1048280
291960.0000000    0.1153417
292000.0000000    0.1142967
292040.0000000    0.1076006
292080.0000000    0.1017249
292120.0000000    0.1008788
292160.0000000    0.1118264
292200.0000000    0.0993914
292240.0000000    0.1170887
292280.0000000    0.0940905
292320.0000000    0.1020420
292360.0000000    0.0943284
292400.0000000    0.0977024
292440.0000000    0.0989421
292480.0000000    0.1049014
292520.0000000    0.0999762
292560.0000000    0.0905365
292600.0000000    0.0951530
292640.0000000    0.1093310
292680.0000000    0.0962156
292720.0000000    0.1112686
292760.0000000    0.0989910
292800.0000000    0.1019563
292840.0000000    0.1165888
292880.0000000    0.1158824
292920.0000000    0.0993279
292960.0000000    0.1023939
293000.0000000    0.1029618
293040.0000000    0.0988366
293080.0000000    0.0940444
293120.0000000    0.0976807
293160.0000000    0.1021010
293200.0000000    0.0945393
293240.0000000    0.0974689
293280.0000000    0.0957192
293320.0000000    0.0962824
293360.0000000    0.0864938
293400.0000000    0.0945472
293440.0000000    0.0916178
293480.0000000    0.0969529
293520.0000000    0.0917765
293560.0000000    0.1046100
293600.0000000    0.1005434
293640.0000000    0.1152352
293680.0000000    0.1108477
293720.0000000    0.1057480
293760.0000000    0.0966296
293800.0000000    0.0915204
293840.0000000    0.0963085
293880.0000000    0.1027653
293920.0000000    0.1139849
293960.0000000    0.1090251
294000.0000000    0.0910111
294040.0000000    0.0990012
294080.0000000    0.1028077
294120.0000000    0.1007226
294160.0000000    0.0915461
294200.0000000    0.0925746
294240.0000000    0.0957111
294280.0000000    0.0954061
294320.0000000    0.1001793
294360.0000000    0.1001526
294400.0000000    0.1094700
294440.0000000    0.0997961
294480.0000000    0.0898912
294520.0000000    0.0878099
294560.0000000    0.0915021
294600.0000000    0.1020893
294640.0000000    0.1023119
294680.0000000    0.0987765
294720.0000000    0.1063495
294760.0000000    0.1049569
294800.0000000    0.1018144
294840.0000000    0.1021614
294880.0000000    0.1058919
294920.0000000    0.1039336
294960.0000000    0.1114663
295000.0000000    0.0924362
295040.0000000    0.0967719
295080.0000000    0.0894868
295120.0000000    0.0995607
295160.0000000    0.0926092
295200.0000000    0.0898875
295240.0000000    0.0997510
295280.0000000    0.0909595
295320.0000000    0.1003417
295360.0000000    0.1010650
295400.0000000    0.1025232
295440.0000000    0.0955333
295480.0000000    0.1001836
295520.0000000    0.0894267
295560.0000000    0.0951132
295600.0000000    0.0990620
295640.0000000    0.1062384
295680.0000000    0.0999902
295720.0000000    0.1048035
295760.0000000    0.0970555
295800.0000000    0.0984467
295840.0000000    0.1046161
295880.0000000    0.1003167
295920.0000000    0.0952064
295960.0000000    0.0969226
296000.0000000    0.0894125
296040.0000000    0.1002366
296080.0000000    0.0943365
296120.0000000    0.1062920
296160.0000000    0.0997781
296200.0000000    0.1023194
296240.0000000    0.1039961
296280.0000000    0.1037491
296320.0000000    0.0959518
296360.0000000    0.1096407
296400.0000000    0.0930866
296440.0000000    0.1069805
296480.0000000    0.0921807
296520.0000000    0.0942559
296560.0000000    0.0994055
296600.0000000    0.1041120
296640.0000000    0.1001406
296680.0000000    0.1052989
296720.0000000    0.1043388
296760.0000000    0.0973389
296800.0000000    0.1248549
296840.0000000    0.1102922
296880.0000000    0.1028724
296920.0000000    0.0947616
296960.0000000    0.0993460
297000.0000000    0.1045320
297040.0000000    0.1045794
297080.0000000    0.0990807
297120.0000000    0.0941498
297160.0000000    0.0958681
297200.0000000    0.0999242
297240.0000000    0.0977081
297280.0000000    0.1006436
297320.0000000    0.1070281
297360.0000000    0.0933490
297400.0000000    0.0896581
297440.0000000    0.0921050
297480.0000000    0.0950864
297520.0000000    0.0942132
297560.0000000    0.0985932
297600.0000000    0.0979308
297640.0000000    0.0990501
297680.0000000    0.1025273
297720.0000000    0.1030106
297760.0000000    0.1104535
297800.0000000    0.1002288
297840.0000000    0.1117754
297880.0000000    0.1151005
297920.0000000    0.1120567
297960.0000000    0.1088710
298000.0000000    0.1050400
298040.0000000    0.1029243
298080.0000000    0.0960677
298120.0000000    0.1004851
298160.0000000    0.0930780
298200.0000000    0.0949368
298240.0000000    0.0946282
298280.0000000    0.0963585
298320.0000000    0.1067443
298360.0000000    0.0931707
298400.0000000    0.1045336
298440.0000000    0.1165461
298480.0000000    0.1150019
298520.0000000    0.1185871
298560.0000000    0.1074562
298600.0000000    0.1051936
298640.0000000    0.0982082
298680.0000000    0.1013433
298720.0000000    0.1062084
298760.0000000    0.1045597
298800.0000000    0.1045515
298840.0000000    0.1069330
298880.0000000    0.1126587
298920.0000000    0.1133790
298960.0000000    0.1130999
299000.0000000    0.1012387
299040.0000000    0.1039077
299080.0000000    0.0915341
299120.0000000    0.1025422
299160.0000000    0.1050097
299200.0000000    0.0972527
299240.0000000    0.0953298
299280.0000000    0.1042346
299320.0000000    0.1068412
299360.0000000    0.1034796
299400.0000000    0.0991794
299440.0000000    0.1066363
299480.0000000    0.1042022
299520.0000000    0.1064328
299560.0000000    0.0924838
299600.0000000    0.0895985
299640.0000000    0.0897766
299680.0000000    0.0836732
299720.0000000    0.0835616
299760.0000000    0.0896299
299800.0000000    0.0932683
299840.0000000    0.0818390
299880.0000000    0.0929462
299920.0000000    0.0972946
299960.0000000    0.0916998
300000.0000000    0.0928419
300040.0000000    0.0965990
300080.0000000    0.0935588
300120.0000000    0.0981854
300160.0000000    0.0964916
300200.0000000    0.0989960
300240.0000000    0.0874346
300280.0000000    0.0996267
300320.0000000    0.0941772
300360.0000000    0.0910474
300400.0000000    0.1021526
300440.0000000    0.1092772
300480.0000000    0.1122354
300520.0000000    0.1016626
300560.0000000    0.0998842
300600.0000000    0.0941401
300640.0000000    0.0992656
300680.0000000    0.0982079
300720.0000000    0.1036540
300760.0000000    0.1011848
300800.0000000    0.0957171
300840.0000000    0.1032974
300880.0000000    0.0948127
300920.0000000    0.0879694
300960.0000000    0.0967665
301000.0000000    0.1095842
301040.0000000    0.1194921
301080.0000000    0.1034507
301120.0000000    0.0987484
301160.0000000    0.1075378
301200.0000000    0.0998168
301240.0000000    0.0960615
301280.0000000    0.0975266
301320.0000000    0.1025942
301360.0000000    0.1186645
301400.0000000    0.1081506
301440.0000000    0.1017815
301480.0000000    0.1101208
301520.0000000    0.0948091
301560.0000000    0.1026405
301600.0000000    0.1034159
301640.0000000    0.1073256
301680.0000000    0.1192339
301720.0000000    0.1154779
301760.0000000    0.1091243
301800.0000000    0.1093601
301840.0000000    0.1057993
301880.0000000    0.0944730
301920.0000000    0.0954249
301960.0000000    0.0917660
302000.0000000    0.1012330
302040.0000000    0.0923016
302080.0000000    0.0980085
302120.0000000    0.1007108
302160.0000000    0.0887577
302200.0000000    0.1078238
302240.0000000    0.1114111
302280.0000000    0.0955930
302320.0000000    0.0968320
302360.0000000    0.0982705
302400.0000000    0.1015021
302440.0000000    0.1116736
302480.0000000    0.1019815
302520.0000000    0.1136191
302560.0000000    0.1158725
302600.0000000    0.1033365
302640.0000000    0.1145044
302680.0000000    0.1263397
302720.0000000    0.1264212
302760.0000000    0.1169154
302800.0000000    0.1092975
302840.0000000    0.1139403
302880.0000000    0.0940761
302920.0000000    0.0986997
302960.0000000    0.1064726
303000.0000000    0.1046591
303040.0000000    0.1118019
303080.0000000    0.1096766
303120.0000000    0.1075032
303160.0000000    0.1105606
303200.0000000    0.1145447
303240.0000000    0.1085633
303280.0000000    0.0946667
303320.0000000    0.1053764
303360.0000000    0.0981064
303400.0000000    0.1120799
303440.0000000    0.0975838
303480.0000000    0.1010079
303520.0000000    0.0880737
303560.0000000    0.1133880
303600.0000000    0.1023527
303640.0000000    0.0953302
303680.0000000    0.0951051
303720.0000000    0.1003160
303760.0000000    0.1091452
303800.0000000    0.1001989
303840.0000000    0.0952477
303880.0000000    0.1027775
303920.0000000    0.0986457
303960.0000000    0.1085008
304000.0000000    0.0989357
304040.0000000    0.1116089
304080.0000000    0.1048574
304120.0000000    0.1121479
304160.0000000    0.0930052
304200.0000000    0.0953612
304240.0000000    0.0958633
304280.0000000    0.0927804
304320.0000000    0.0913164
304360.0000000    0.0909526
304400.0000000    0.1006120
304440.0000000    0.1006315
304480.0000000    0.0995945
304520.0000000    0.0947315
304560.0000000    0.0971211
304600.0000000    0.0996100
304640.0000000    0.1032264
304680.0000000    0.0889107
304720.0000000    0.0984628
304760.0000000    0.0996002
304800.0000000    0.1033313
304840.0000000    0.1162235
304880.0000000    0.1015608
304920.0000000    0.1112006
304960.0000000    0.1170424
305000.0000000    0.1223343
305040.0000000    0.1110331
305080.0000000    0.1155705
305120.0000000    0.1020545
305160.0000000    0.1129980
305200.0000000    0.1114957
305240.0000000    0.0973025
305280.0000000    0.1052757
305320.0000000    0.1076113
305360.0000000    0.1112941
305400.0000000    0.1183625
305440.0000000    0.1138340
305480.0000000    0.1035573
305520.0000000    0.1285843
305560.0000000    0.1037166
305600.0000000    0.1103205
305640.0000000    0.1161499
305680.0000000    0.1142270
305720.0000000    0.1080677
305760.0000000    0.1094466
305800.0000000    0.0977747
305840.0000000    0.1111547
305880.0000000    0.1010488
305920.0000000    0.1060349
305960.0000000    0.1006486
306000.0000000    0.1141833
306040.0000000    0.1082437
306080.0000000    0.1052185
306120.0000000    0.1139791
306160.0000000    0.1055886
306200.0000000    0.1162860
306240.0000000    0.1019567
306280.0000000    0.1041116
306320.0000000    0.1076399
306360.0000000    0.1055278
306400.0000000    0.1045862
306440.0000000    0.0995441
306480.0000000    0.0978586
306520.0000000    0.0976488
306560.0000000    0.1025943
306600.0000000    0.1007859
306640.0000000    0.0949158
306680.0000000    0.0995885
306720.0000000    0.1065359
306760.0000000    0.1015479
306800.0000000    0.0973043
306840.0000000    0.1031283
306880.0000000    0.1106015
306920.0000000    0.1074212
306960.0000000    0.1055397
307000.0000000    0.1090170
307040.0000000    0.1104710
307080.0000000    0.1138419
307120.0000000    0.1150825
307160.0000000    0.1086515
307200.0000000    0.1122145
307240.0000000    0.1078529
307280.0000000    0.1069897
307320.0000000    0.1043027
307360.0000000    0.1042146
307400.0000000    0.0958943
307440.0000000    0.0900250
307480.0000000    0.0938040
307520.0000000    0.1004151
307560.0000000    0.1076388
307600.0000000    0.1001872
307640.0000000    0.1033361
307680.0000000    0.1024229
307720.0000000    0.0918218
307760.0000000    0.0981602
307800.0000000    0.1016169
307840.0000000    0.0923205
307880.0000000    0.0994386
307920.0000000    0.1042857
307960.0000000    0.1060153
308000.0000000    0.0842133
308040.0000000    0.0962841
308080.0000000    0.0807893
308120.0000000    0.0900962
308160.0000000    0.0968796
308200.0000000    0.0930937
308240.0000000    0.0911113
308280.0000000    0.0920556
308320.0000000    0.0944192
308360.0000000    0.0895977
308400.0000000    0.0973294
308440.0000000    0.0949531
308480.0000000    0.0984118
308520.0000000    0.0924502
308560.0000000    0.1050975
308600.0000000    0.0881442
308640.0000000    0.0968512
308680.0000000    0.0997497
308720.0000000    0.0877391
308760.0000000    0.0974310
308800.0000000    0.0999105
308840.0000000    0.1192425
308880.0000000    0.1005904
308920.0000000    0.0993010
308960.0000000    0.0938983
309000.0000000    0.0974464
309040.0000000    0.0964260
309080.0000000    0.1134191
309120.0000000    0.1078942
309160.0000000    0.1126199
309200.0000000    0.1108519
309240.0000000    0.1072036
309280.0000000    0.0998416
309320.0000000    0.1103037
309360.0000000    0.1161481
309400.0000000    0.0893052
309440.0000000    0.0976490
309480.0000000    0.1142087
309520.0000000    0.0940306
309560.0000000    0.0987905
309600.0000000    0.0929113
309640.0000000    0.0987136
309680.0000000    0.0914430
309720.0000000    0.1005603
309760.0000000    0.0958832
309800.0000000    0.0950876
309840.0000000    0.1021465
309880.0000000    0.0918221
309920.0000000    0.0995350
309960.0000000    0.1195532
310000.0000000    0.0974831
310040.0000000    0.1064728
310080.0000000    0.0927401
310120.0000000    0.0906200
310160.0000000    0.1005110
310200.0000000    0.1014676
310240.0000000    0.0861758
310280.0000000    0.1091679
310320.0000000    0.0969178
310360.0000000    0.1059732
310400.0000000    0.1118380
310440.0000000    0.1116359
310480.0000000    0.1162565
310520.0000000    0.1039926
310560.0000000    0.0988095
310600.0000000    0.1042832
310640.0000000    0.0971965
310680.0000000    0.0954663
310720.0000000    0.0871666
310760.0000000    0.0834435
310800.0000000    0.0888734
310840.0000000    0.1041561
310880.0000000    0.1170995
310920.0000000    0.1053512
310960.0000000    0.1092554
311000.0000000    0.1078857
311040.0000000    0.1144453
311080.0000000    0.1076468
311120.0000000    0.1086818
311160.0000000    0.1153735
311200.0000000    0.1243246
311240.0000000    0.1175288
311280.0000000    0.1122524
311320.0000000    0.1139550
311360.0000000    0.1107721
311400.0000000    0.1146528
311440.0000000    0.1134560
311480.0000000    0.1260069
311520.0000000    0.1017353
311560.0000000    0.1153675
311600.0000000    0.1127243
311640.0000000    0.1172991
311680.0000000    0.1011667
311720.0000000    0.1112946
311760.0000000    0.1023739
311800.0000000    0.1212544
311840.0000000    0.1157435
311880.0000000    0.1181733
311920.0000000    0.1101398
311960.0000000    0.1115311
312000.0000000    0.1061560
312040.0000000    0.1308337
312080.0000000    0.1295480
312120.0000000    0.1191300
312160.0000000    0.1125557
312200.0000000    0.1238918
312240.0000000    0.1053568
312280.0000000    0.0946845
312320.0000000    0.1007604
312360.0000000    0.1039474
312400.0000000    0.1000057
312440.0000000    0.0918095
312480.0000000    0.0976210
312520.0000000    0.0999209
312560.0000000    0.0928516
312600.0000000    0.0989788
312640.0000000    0.0940329
312680.0000000    0.0964199
312720.0000000    0.0933029
312760.0000000    0.0932121
312800.0000000    0.0955099
312840.0000000    0.0911820
312880.0000000    0.0959971
312920.0000000    0.0794320
312960.0000000    0.0944580
313000.0000000    0.0938004
313040.0000000    0.0923199
313080.0000000    0.0946201
313120.0000000    0.1011812
313160.0000000    0.1009865
313200.0000000    0.1034483
313240.0000000    0.0954280
313280.0000000    0.0980901
313320.0000000    0.0918624
313360.0000000    0.0942192
313400.0000000    0.0970797
313440.0000000    0.1068001
313480.0000000    0.1015415
313520.0000000    0.1000136
313560.0000000    0.1017356
313600.0000000    0.0970356
313640.0000000    0.0927682
313680.0000000    0.1007535
313720.0000000    0.0923708
313760.0000000    0.0932766
313800.0000000    0.0908520
313840.0000000    0.1011533
313880.0000000    0.0933170
313920.0000000    0.1029775
313960.0000000    0.1066931
314000.0000000    0.0934687
314040.0000000    0.0897620
314080.0000000    0.1054214
314120.0000000    0.1061090
314160.0000000    0.1120768
314200.0000000    0.0992280
314240.0000000    0.0995490
314280.0000000    0.1029311
314320.0000000    0.1075164
314360.0000000    0.1006436
314400.0000000    0.1086938
314440.0000000    0.0998327
314480.0000000    0.0936453
314520.0000000    0.1033269
314560.0000000    0.0983113
314600.0000000    0.0867369
314640.0000000    0.0860083
314680.0000000    0.0913770
314720.0000000    0.1004109
314760.0000000    0.0940520
314800.0000000    0.0980136
314840.0000000    0.0995912
314880.0000000    0.0968993
314920.0000000    0.0974847
314960.0000000    0.0904534
315000.0000000    0.1024385
315040.0000000    0.1008355
315080.0000000    0.1028165
315120.0000000    0.0927389
315160.0000000    0.0976062
315200.0000000    0.1198828
315240.0000000    0.1099364
315280.0000000    0.1123894
315320.0000000    0.0966389
315360.0000000    0.1105373
315400.0000000    0.1120933
315440.0000000    0.0993263
315480.0000000    0.1060147
315520.0000000    0.1028235
315560.0000000    0.1061598
315600.0000000    0.1024685
315640.0000000    0.1018264
315680.0000000    0.1000182
315720.0000000    0.0954676
315760.0000000    0.1051189
315800.0000000    0.1059812
315840.0000000    0.1032045
315880.0000000    0.1022241
315920.0000000    0.1022243
315960.0000000    0.1070537
316000.0000000    0.1060831
316040.0000000    0.1131799
316080.0000000    0.0989972
316120.0000000    0.0959419
316160.0000000    0.0978285
316200.0000000    0.0990519
316240.0000000    0.0910448
316280.0000000    0.0928622
316320.0000000    0.1086019
316360.0000000    0.0998290
316400.0000000    0.0840652
316440.0000000    0.0967667
316480.0000000    0.0962611
316520.0000000    0.1040875
316560.0000000    0.1017197
316600.0000000    0.1009685
316640.0000000    0.0941205
316680.0000000    0.0913189
316720.0000000    0.0998546
316760.0000000    0.0949220
316800.0000000    0.0920400
316840.0000000    0.0916311
316880.0000000    0.0887830
316920.0000000    0.1141111
316960.0000000    0.1007832
317000.0000000    0.1077997
317040.0000000    0.0989891
317080.0000000    0.1066707
317120.0000000    0.1128400
317160.0000000    0.1162472
317200.0000000    0.1011319
317240.0000000    0.0924014
317280.0000000    0.0895699
317320.0000000    0.1009232
317360.0000000    0.1054063
317400.0000000    0.1019818
317440.0000000    0.0901852
317480.0000000    0.0898410
317520.0000000    0.1070367
317560.0000000    0.1035164
317600.0000000    0.0962888
317640.0000000    0.1113072
317680.0000000    0.0954124
317720.0000000    0.0946428
317760.0000000    0.1000790
317800.0000000    0.0965454
317840.0000000    0.0938243
317880.0000000    0.0968777
317920.0000000    0.0992584
317960.0000000    0.0980648
318000.0000000    0.0961479
318040.0000000    0.0940662
318080.0000000    0.0821205
318120.0000000    0.0860201
318160.0000000    0.0927555
318200.0000000    0.0916285
318240.0000000    0.0872781
318280.0000000    0.0954180
318320.0000000    0.1098139
318360.0000000    0.0951004
318400.0000000    0.0970854
318440.0000000    0.0906008
318480.0000000    0.0893882
318520.0000000    0.1048054
318560.0000000    0.1012815
318600.0000000    0.1086356
318640.0000000    0.0994727
318680.0000000    0.0858236
318720.0000000    0.1047129
318760.0000000    0.0971376
318800.0000000    0.1091832
318840.0000000    0.1110339
318880.0000000    0.0982070
318920.0000000    0.1054718
318960.0000000    0.1045714
319000.0000000    0.0966119
319040.0000000    0.1031418
319080.0000000    0.1004982
319120.0000000    0.1022545
319160.0000000    0.0959577
319200.0000000    0.1021122
319240.0000000    0.1094941
319280.0000000    0.0953194
319320.0000000    0.0966258
319360.0000000    0.0941186
319400.0000000    0.0952297
319440.0000000    0.0913679
319480.0000000    0.1009330
319520.0000000    0.0890770
319560.0000000    0.0861166
319600.0000000    0.0852000
319640.0000000    0.0944287
319680.0000000    0.1038741
319720.0000000    0.0883525
319760.0000000    0.0898838
319800.0000000    0.0941591
319840.0000000    0.0941712
319880.0000000    0.0915554
319920.0000000    0.0928142
319960.0000000    0.0931898
320000.0000000    0.0914954
320040.0000000    0.0905645
320080.0000000    0.0908962
320120.0000000    0.0935845
320160.0000000    0.0880756
320200.0000000    0.0931618
320240.0000000    0.1067409
320280.0000000    0.0860040
320320.0000000    0.0944532
320360.0000000    0.0922817
320400.0000000    0.0996137
320440.0000000    0.0904860
320480.0000000    0.0907452
320520.0000000    0.0885582
320560.0000000    0.1005281
320600.0000000    0.0992291
320640.0000000    0.0984762
320680.0000000    0.0900110
320720.0000000    0.0946513
320760.0000000    0.0977820
320800.0000000    0.0921474
320840.0000000    0.0931909
320880.0000000    0.0995075
320920.0000000    0.0945786
320960.0000000    0.1019529
321000.0000000    0.0995782
321040.0000000    0.0967931
321080.0000000    0.0995821
321120.0000000    0.1031514
321160.0000000    0.0910783
321200.0000000    0.0953473
321240.0000000    0.0956592
321280.0000000    0.0968262
321320.0000000    0.0942520
321360.0000000    0.0961807
321400.0000000    0.0956056
321440.0000000    0.0968421
321480.0000000    0.0927132
321520.0000000    0.1031221
321560.0000000    0.0982543
321600.0000000    0.0999124
321640.0000000    0.0965784
321680.0000000    0.0981908
321720.0000000    0.0945469
321760.0000000    0.0959267
321800.0000000    0.0978245
321840.0000000    0.0909784
321880.0000000    0.0974000
321920.0000000    0.0921355
321960.0000000    0.0938380
322000.0000000    0.0914969
322040.0000000    0.0987845
322080.0000000    0.1019992
322120.0000000    0.0961406
322160.0000000    0.0990970
322200.0000000    0.0952827
322240.0000000    0.0921377
322280.0000000    0.0927362
322320.0000000    0.0969613
322360.0000000    0.0929152
322400.0000000    0.0939435
322440.0000000    0.0947141
322480.0000000    0.0944877
322520.0000000    0.0960203
322560.0000000    0.1015283
322600.0000000    0.0995701
322640.0000000    0.1056953
322680.0000000    0.0998027
322720.0000000    0.1023975
322760.0000000    0.0906926
322800.0000000    0.0914154
322840.0000000    0.1004258
322880.0000000    0.0994347
322920.0000000    0.0943365
322960.0000000    0.0953904
323000.0000000    0.1017795
323040.0000000    0.1062985
323080.0000000    0.1034347
323120.0000000    0.1053109
323160.0000000    0.1013184
323200.0000000    0.0998964
323240.0000000    0.0978636
323280.0000000    0.0946686
323320.0000000    0.1079895
323360.0000000    0.1011625
323400.0000000    0.1080530
323440.0000000    0.1017705
323480.0000000    0.1076805
323520.0000000    0.0934508
323560.0000000    0.1194116
323600.0000000    0.1049210
323640.0000000    0.0983089
323680.0000000    0.1141011
323720.0000000    0.1055047
323760.0000000    0.1122590
323800.0000000    0.1144215
323840.0000000    0.0989089
323880.0000000    0.1107673
323920.0000000    0.0990658
323960.0000000    0.1074741
324000.0000000    0.0941293
324040.0000000    0.0974120
324080.0000000    0.1139071
324120.0000000    0.0999710
324160.0000000    0.1022786
324200.0000000    0.1023363
324240.0000000    0.1173306
324280.0000000    0.1058672
324320.0000000    0.1172020
324360.0000000    0.0976030
324400.0000000    0.0995215
324440.0000000    0.0966156
324480.0000000    0.1021341
324520.0000000    0.0937110
324560.0000000    0.1002283
324600.0000000    0.0954479
324640.0000000    0.0846509
324680.0000000    0.0933848
324720.0000000    0.1016575
324760.0000000    0.1049754
324800.0000000    0.0982473
324840.0000000    0.0876834
324880.0000000    0.0962871
324920.0000000    0.0992086
324960.0000000    0.0997776
325000.0000000    0.1002240
325040.0000000    0.1057126
325080.0000000    0.1020050
325120.0000000    0.0956145
325160.0000000    0.0967435
325200.0000000    0.1004863
325240.0000000    0.1010335
325280.0000000    0.0986824
325320.0000000    0.0962681
325360.0000000    0.1013037
325400.0000000    0.1036282
325440.0000000    0.1052176
325480.0000000    0.0983874
325520.0000000    0.0846571
325560.0000000    0.0916739
325600.0000000    0.0926844
325640.0000000    0.0984649
325680.0000000    0.0941469
325720.0000000    0.1055232
325760.0000000    0.1045431
325800.0000000    0.1061904
325840.0000000    0.1161231
325880.0000000    0.1101000
325920.0000000    0.1020132
325960.0000000    0.0995822
326000.0000000    0.1048152
326040.0000000    0.1159177
326080.0000000    0.1076582
326120.0000000    0.1026208
326160.0000000    0.1086072
326200.0000000    0.0998900
326240.0000000    0.0957992
326280.0000000    0.1053462
326320.0000000    0.1028982
326360.0000000    0.1028558
326400.0000000    0.0987356
326440.0000000    0.0915857
326480.0000000    0.0984520
326520.0000000    0.0961203
326560.0000000    0.0980087
326600.0000000    0.1005435
326640.0000000    0.1051560
326680.0000000    0.0947958
326720.0000000    0.0942103
326760.0000000    0.0969873
326800.0000000    0.0966262
326840.0000000    0.0978683
326880.0000000    0.1003229
326920.0000000    0.0963316
326960.0000000    0.0946296
327000.0000000    0.0904002
327040.0000000    0.0925561
327080.0000000    0.0925979
327120.0000000    0.1077827
327160.0000000    0.1044961
327200.0000000    0.1063321
327240.0000000    0.1007249
327280.0000000    0.1088818
327320.0000000    0.1152649
327360.0000000    0.1190976
327400.0000000    0.1046605
327440.0000000    0.1161450
327480.0000000    0.1098645
327520.0000000    0.1061966
327560.0000000    0.1112992
327600.0000000    0.1174475
327640.0000000    0.1146472
327680.0000000    0.1099524
327720.0000000    0.1088111
327760.0000000    0.1043938
327800.0000000    0.1069675
327840.0000000    0.1021669
327880.0000000    0.1052361
327920.0000000    0.1054253
327960.0000000    0.0929910
328000.0000000    0.0999097
328040.0000000    0.1033007
328080.0000000    0.1115807
328120.0000000    0.0996628
328160.0000000    0.1171041
328200.0000000    0.1036435
328240.0000000    0.1006030
328280.0000000    0.1143548
328320.0000000    0.1108091
328360.0000000    0.1177660
328400.0000000    0.1125306
328440.0000000    0.1139533
328480.0000000    0.1193122
328520.0000000    0.1019351
328560.0000000    0.1047668
328600.0000000    0.0962290
328640.0000000    0.1136547
328680.0000000    0.1022922
328720.0000000    0.1082198
328760.0000000    0.1087237
328800.0000000    0.1030600
328840.0000000    0.0927660
328880.0000000    0.1124274
328920.0000000    0.1060231
328960.0000000    0.1002621
329000.0000000    0.1017190
329040.0000000    0.1014156
329080.0000000    0.1111416
329120.0000000    0.0977970
329160.0000000    0.0991428
329200.0000000    0.1086362
329240.0000000    0.1037922
329280.0000000    0.0969603
329320.0000000    0.1111702
329360.0000000    0.1047740
329400.0000000    0.1096501
329440.0000000    0.1038385
329480.0000000    0.1020846
329520.0000000    0.1022879
329560.0000000    0.1054550
329600.0000000    0.1115426
329640.0000000    0.1091400
329680.0000000    0.1084670
329720.0000000    0.1198406
329760.0000000    0.1105091
329800.0000000    0.1024585
329840.0000000    0.1171588
329880.0000000    0.1096257
329920.0000000    0.1127053
329960.0000000    0.1207747
330000.0000000    0.1107359
330040.0000000    0.1265408
330080.0000000    0.1219612
330120.0000000    0.1221243
330160.0000000    0.1158961
330200.0000000    0.1100386
330240.0000000    0.1135352
330280.0000000    0.1077738
330320.0000000    0.1065052
330360.0000000    0.1007444
330400.0000000    0.1070178
330440.0000000    0.1034563
330480.0000000    0.1040251
330520.0000000    0.0921155
330560.0000000    0.1071604
330600.0000000    0.1303926
330640.0000000    0.1087276
330680.0000000    0.1084978
330720.0000000    0.1297994
330760.0000000    0.1061535
330800.0000000    0.1124641
330840.0000000    0.1123466
330880.0000000    0.1019302
330920.0000000    0.0933975
330960.0000000    0.1016086
331000.0000000    0.0996761
331040.0000000    0.1013434
331080.0000000    0.1119769
331120.0000000    0.1171264
331160.0000000    0.1103621
331200.0000000    0.1052548
331240.0000000    0.1075107
331280.0000000    0.1140476
331320.0000000    0.1144259
331360.0000000    0.1022098
331400.0000000    0.1071794
331440.0000000    0.1049814
331480.0000000    0.1095052
331520.0000000    0.0967765
331560.0000000    0.0981717
331600.0000000    0.1080923
331640.0000000    0.1058215
331680.0000000    0.1013448
331720.0000000    0.1100340
331760.0000000    0.1048187
331800.0000000    0.1158828
331840.0000000    0.1066725
331880.0000000    0.1090213
331920.0000000    0.1069481
331960.0000000    0.1039383
332000.0000000    0.1187931
332040.0000000    0.1139066
332080.0000000    0.1193823
332120.0000000    0.1174553
332160.0000000    0.1207222
332200.0000000    0.1124629
332240.0000000    0.1039103
332280.0000000    0.0976830
332320.0000000    0.0964659
332360.0000000    0.1002633
332400.0000000    0.0967657
332440.0000000    0.1007669
332480.0000000    0.1067404
332520.0000000    0.1005170
332560.0000000    0.1083095
332600.0000000    0.1099324
332640.0000000    0.1121977
332680.0000000    0.1006221
332720.0000000    0.1120591
332760.0000000    0.0979031
332800.0000000    0.0905875
332840.0000000    0.1034940
332880.0000000    0.1062082
332920.0000000    0.0951450
332960.0000000    0.1110211
333000.0000000    0.0965569
333040.0000000    0.1170461
333080.0000000    0.1102277
333120.0000000    0.1003830
333160.0000000    0.1052710
333200.0000000    0.0918750
333240.0000000    0.1021650
333280.0000000    0.0958110
333320.0000000    0.1054171
333360.0000000    0.0943038
333400.0000000    0.0972150
333440.0000000    0.1063696
333480.0000000    0.1087882
333520.0000000    0.1122388
333560.0000000    0.1019363
333600.0000000    0.1130250
333640.0000000    0.1162933
333680.0000000    0.1258311
333720.0000000    0.1025436
333760.0000000    0.1145262
333800.0000000    0.1229780
333840.0000000    0.1050446
333880.0000000    0.1163072
333920.0000000    0.1125093
333960.0000000    0.1212213
334000.0000000    0.1151930
334040.0000000    0.1096825
334080.0000000    0.1160938
334120.0000000    0.1244031
334160.0000000    0.1189559
334200.0000000    0.1293349
334240.0000000    0.1191344
334280.0000000    0.1099337
334320.0000000    0.1243090
334360.0000000    0.1209387
334400.0000000    0.1075438
334440.0000000    0.1167845
334480.0000000    0.1141632
334520.0000000    0.1247990
334560.0000000    0.1226516
334600.0000000    0.1168008
334640.0000000    0.1171069
334680.0000000    0.1102467
334720.0000000    0.1135668
334760.0000000    0.1216336
334800.0000000    0.1159203
334840.0000000    0.1180094
334880.0000000    0.1180422
334920.0000000    0.1165447
334960.0000000    0.1199064
335000.0000000    0.1287076
335040.0000000    0.1240087
335080.0000000    0.1082937
335120.0000000    0.1264453
335160.0000000    0.1206340
335200.0000000    0.1176730
335240.0000000    0.1296669
335280.0000000    0.1054996
335320.0000000    0.1172362
335360.0000000    0.1250276
335400.0000000    0.1207623
335440.0000000    0.1124511
335480.0000000    0.1134201
335520.0000000    0.1016386
335560.0000000    0.1216685
335600.0000000    0.1020588
335640.0000000    0.1308827
335680.0000000    0.1173330
335720.0000000    0.1170717
335760.0000000    0.1156437
335800.0000000    0.1091987
335840.0000000    0.1244216
335880.0000000    0.1212310
335920.0000000    0.1158611
335960.0000000    0.1114115
336000.0000000    0.1111047
336040.0000000    0.1136317
336080.0000000    0.1116318
336120.0000000    0.1220952
336160.0000000    0.1152183
336200.0000000    0.1180543
336240.0000000    0.1152931
336280.0000000    0.1196267
336320.0000000    0.1122209
336360.0000000    0.1144894
336400.0000000    0.1072649
336440.0000000    0.1226149
336480.0000000    0.1039415
336520.0000000    0.1141777
336560.0000000    0.1134726
336600.0000000    0.1109432
336640.0000000    0.1180957
336680.0000000    0.1025872
336720.0000000    0.1388584
336760.0000000    0.1056037
336800.0000000    0.1350675
336840.0000000    0.1117463
336880.0000000    0.1214797
336920.0000000    0.1155756
336960.0000000    0.1131498
337000.0000000    0.1107699
337040.0000000    0.1096709
337080.0000000    0.1184468
337120.0000000    0.1024899
337160.0000000    0.1064040
337200.0000000    0.1026866
337240.0000000    0.1154169
337280.0000000    0.1157633
337320.0000000    0.1071590
337360.0000000    0.1105980
337400.0000000    0.1071589
337440.0000000    0.1084444
337480.0000000    0.1016661
337520.0000000    0.1103029
337560.0000000    0.1077478
337600.0000000    0.1096602
337640.0000000    0.1062055
337680.0000000    0.1221474
337720.0000000    0.1088962
337760.0000000    0.1036953
337800.0000000    0.1102609
337840.0000000    0.1019995
337880.0000000    0.1124188
337920.0000000    0.1024074
337960.0000000    0.1094161
338000.0000000    0.1012107
338040.0000000    0.0944028
338080.0000000    0.1106257
338120.0000000    0.1093082
338160.0000000    0.1087182
338200.0000000    0.0973800
338240.0000000    0.1292337
338280.0000000    0.1095107
338320.0000000    0.1072544
338360.0000000    0.1227229
338400.0000000    0.1202793
338440.0000000    0.1198765
338480.0000000    0.1121612
338520.0000000    0.1189960
338560.0000000    0.1132349
338600.0000000    0.1015410
338640.0000000    0.1082364
338680.0000000    0.1016217
338720.0000000    0.1150488
338760.0000000    0.1083359
338800.0000000    0.1092864
338840.0000000    0.1044391
338880.0000000    0.1255126
338920.0000000    0.1107482
338960.0000000    0.1110446
339000.0000000    0.1236655
339040.0000000    0.1258934
339080.0000000    0.1210763
339120.0000000    0.1222507
339160.0000000    0.1135093
339200.0000000    0.1326639
339240.0000000    0.1175107
339280.0000000    0.1177824
339320.0000000    0.1181778
339360.0000000    0.1057032
339400.0000000    0.1038278
339440.0000000    0.0991836
339480.0000000    0.1086716
339520.0000000    0.1263672
339560.0000000    0.1071972
339600.0000000    0.1188674
339640.0000000    0.1213150
339680.0000000    0.1172777
339720.0000000    0.1261795
339760.0000000    0.1020575
339800.0000000    0.1176099
339840.0000000    0.1105803
339880.0000000    0.1159006
339920.0000000    0.1006232
339960.0000000    0.1029298
340000.0000000    0.1166689
340040.0000000    0.1071822
340080.0000000    0.0992426
340120.0000000    0.1246270
340160.0000000    0.1105027
340200.0000000    0.1174121
340240.0000000    0.1197377
340280.0000000    0.1143154
340320.0000000    0.1268304
340360.0000000    0.1103920
340400.0000000    0.1155619
340440.0000000    0.1166425
340480.0000000    0.1099780
340520.0000000    0.1180165
340560.0000000    0.1138101
340600.0000000    0.1175792
340640.0000000    0.1156791
340680.0000000    0.1252191
340720.0000000    0.1195980
340760.0000000    0.1240951
340800.0000000    0.1349135
340840.0000000    0.1187618
340880.0000000    0.1167237
340920.0000000    0.1367197
340960.0000000    0.1078284
341000.0000000    0.1265469
341040.0000000    0.1240256
341080.0000000    0.1142806
341120.0000000    0.1228880
341160.0000000    0.1096288
341200.0000000    0.0979469
341240.0000000    0.1050725
341280.0000000    0.1003683
341320.0000000    0.0943737
341360.0000000    0.1123536
341400.0000000    0.1036758
341440.0000000    0.1049229
341480.0000000    0.1135115
341520.0000000    0.1182007
341560.0000000    0.1229895
341600.0000000    0.1160508
341640.0000000    0.1261423
341680.0000000    0.1179772
341720.0000000    0.1137053
341760.0000000    0.1168007
341800.0000000    0.1186222
341840.0000000    0.1127922
341880.0000000    0.1099645
341920.0000000    0.1221688
341960.0000000    0.1145369
342000.0000000    0.1114773
342040.0000000    0.1023799
342080.0000000    0.1124035
342120.0000000    0.1136446
342160.0000000    0.1191131
342200.0000000    0.1260751
342240.0000000    0.1099677
342280.0000000    0.1103592
342320.0000000    0.1062015
342360.0000000    0.1061414
342400.0000000    0.1243401
342440.0000000    0.1362018
342480.0000000    0.1085918
342520.0000000    0.1086128
342560.0000000    0.1155253
342600.0000000    0.1061125
342640.0000000    0.1051563
342680.0000000    0.1108299
342720.0000000    0.1132777
342760.0000000    0.1069715
342800.0000000    0.1132179
342840.0000000    0.1271798
342880.0000000    0.1252946
342920.0000000    0.1258420
342960.0000000    0.1341431
343000.0000000    0.1246523
343040.0000000    0.1458956
343080.0000000    0.1327222
343120.0000000    0.1086982
343160.0000000    0.1195133
343200.0000000    0.1215293
343240.0000000    0.1036617
343280.0000000    0.1105658
343320.0000000    0.1139135
343360.0000000    0.1320436
343400.0000000    0.1173664
343440.0000000    0.1208086
343480.0000000    0.1197783
343520.0000000    0.1139468
343560.0000000    0.1090405
343600.0000000    0.1167522
343640.0000000    0.1170759
343680.0000000    0.1193019
343720.0000000    0.1269039
343760.0000000    0.1170539
343800.0000000    0.1341976
343840.0000000    0.1203448
343880.0000000    0.1209532
343920.0000000    0.1293891
343960.0000000    0.1114743
344000.0000000    0.1144074
344040.0000000    0.1024749
344080.0000000    0.1123672
344120.0000000    0.1275629
344160.0000000    0.1242724
344200.0000000    0.1325362
344240.0000000    0.1377393
344280.0000000    0.1220204
344320.0000000    0.1249360
344360.0000000    0.1229494
344400.0000000    0.1023666
344440.0000000    0.1154623
344480.0000000    0.1126689
344520.0000000    0.1186936
344560.0000000    0.1100230
344600.0000000    0.1182785
344640.0000000    0.1143721
344680.0000000    0.1129096
344720.0000000    0.1252435
344760.0000000    0.1102100
344800.0000000    0.1229243
344840.0000000    0.1261160
344880.0000000    0.1300427
344920.0000000    0.1200645
344960.0000000    0.1168778
345000.0000000    0.1237178
345040.0000000    0.1122828
345080.0000000    0.1240556
345120.0000000    0.1189336
345160.0000000    0.1017901
345200.0000000    0.1103606
345240.0000000    0.1203991
345280.0000000    0.1236682
345320.0000000    0.1235591
345360.0000000    0.1020750
345400.0000000    0.1142193
345440.0000000    0.1070095
345480.0000000    0.1187204
345520.0000000    0.1044249
345560.0000000    0.1029292
345600.0000000    0.1107990
345640.0000000    0.1251097
345680.0000000    0.1164679
345720.0000000    0.1085690
345760.0000000    0.1235418
345800.0000000    0.1229651
345840.0000000    0.1115849
345880.0000000    0.1289951
345920.0000000    0.1153851
345960.0000000    0.1160288
346000.0000000    0.1283271
346040.0000000    0.1354002
346080.0000000    0.1181945
346120.0000000    0.1273342
346160.0000000    0.1236230
346200.0000000    0.1206930
346240.0000000    0.1306564
346280.0000000    0.1174716
346320.0000000    0.1366278
346360.0000000    0.1268616
346400.0000000    0.1294126
346440.0000000    0.1302765
346480.0000000    0.1161513
346520.0000000    0.1232257
346560.0000000    0.1178279
346600.0000000    0.1120743
346640.0000000    0.1200517
346680.0000000    0.1229601
346720.0000000    0.1268741
346760.0000000    0.1292884
346800.0000000    0.1042589
346840.0000000    0.1098340
346880.0000000    0.1170020
346920.0000000    0.1048718
346960.0000000    0.1161370
347000.0000000    0.1176649
347040.0000000    0.1183366
347080.0000000    0.1338329
347120.0000000    0.1141503
347160.0000000    0.1131351
347200.0000000    0.1106289
347240.0000000    0.1058259
347280.0000000    0.1181511
347320.0000000    0.1059280
347360.0000000    0.1059232
347400.0000000    0.1193475
347440.0000000    0.1078884
347480.0000000    0.1060766
347520.0000000    0.1013966
347560.0000000    0.1148879
347600.0000000    0.1120075
347640.0000000    0.1136027
347680.0000000    0.1089299
347720.0000000    0.1183991
347760.0000000    0.1239500
347800.0000000    0.1232293
347840.0000000    0.1274890
347880.0000000    0.1403778
347920.0000000    0.1073399
347960.0000000    0.1155959
348000.0000000    0.1079453
348040.0000000    0.1121841
348080.0000000    0.1114738
348120.0000000    0.1113279
348160.0000000    0.1164569
348200.0000000    0.1165379
348240.0000000    0.1118892
348280.0000000    0.1027687
348320.0000000    0.1202929
348360.0000000    0.1091899
348400.0000000    0.1214234
348440.0000000    0.1138492
348480.0000000    0.1149243
348520.0000000    0.1182659
348560.0000000    0.1266098
348600.0000000    0.1156188
348640.0000000    0.1131686
348680.0000000    0.1226494
348720.0000000    0.1132129
348760.0000000    0.1066955
348800.0000000    0.1148198
348840.0000000    0.1160294
348880.0000000    0.1115056
348920.0000000    0.1143519
348960.0000000    0.1203170
349000.0000000    0.1040338
349040.0000000    0.1162780
349080.0000000    0.1301896
349120.0000000    0.1219995
349160.0000000    0.1177457
349200.0000000    0.1136307
349240.0000000    0.1166788
349280.0000000    0.1277699
349320.0000000    0.1278834
349360.0000000    0.1059971
349400.0000000    0.1012140
349440.0000000    0.1121848
349480.0000000    0.1069422
349520.0000000    0.1110086
349560.0000000    0.1022971
349600.0000000    0.1075500
349640.0000000    0.1088720
349680.0000000    0.1111303
349720.0000000    0.1065607
349760.0000000    0.1276828
349800.0000000    0.1200277
349840.0000000    0.1079108
349880.0000000    0.1358275
349920.0000000    0.1240185
349960.0000000    0.1218664
350000.0000000    0.1091251
350040.0000000    0.1120586
350080.0000000    0.1094687
350120.0000000    0.1348355
350160.0000000    0.1247615
350200.0000000    0.1163818
350240.0000000    0.1197586
350280.0000000    0.1282831
350320.0000000    0.1419319
350360.0000000    0.1329597
350400.0000000    0.1378357
350440.0000000    0.1422994
350480.0000000    0.1272070
350520.0000000    0.1113126
350560.0000000    0.1250969
350600.0000000    0.1310063
350640.0000000    0.1256903
350680.0000000    0.1427127
350720.0000000    0.1131231
350760.0000000    0.1310995
350800.0000000    0.1265633
350840.0000000    0.1133025
350880.0000000    0.1173979
350920.0000000    0.1193300
350960.0000000    0.1086037
351000.0000000    0.1144336
351040.0000000    0.1388867
351080.0000000    0.1213522
351120.0000000    0.1353481
351160.0000000    0.1147334
351200.0000000    0.1237962
351240.0000000    0.1214851
351280.0000000    0.1122698
351320.0000000    0.1267339
351360.0000000    0.1221867
351400.0000000    0.1145818
351440.0000000    0.1151626
351480.0000000    0.1245044
351520.0000000    0.1134105
351560.0000000    0.1177950
351600.0000000    0.1126739
351640.0000000    0.1086992
351680.0000000    0.1187330
351720.0000000    0.1239605
351760.0000000    0.1170554
351800.0000000    0.1067400
351840.0000000    0.1136658
351880.0000000    0.1094271
351920.0000000    0.1198141
351960.0000000    0.1140290
352000.0000000    0.1167984
352040.0000000    0.1079270
352080.0000000    0.1153098
352120.0000000    0.1038360
352160.0000000    0.1058987
352200.0000000    0.1096935
352240.0000000    0.1219352
352280.0000000    0.0987482
352320.0000000    0.1072245
352360.0000000    0.1167163
352400.0000000    0.1168339
352440.0000000    0.1251344
352480.0000000    0.1164757
352520.0000000    0.1206315
352560.0000000    0.1097949
352600.0000000    0.1080956
352640.0000000    0.1113090
352680.0000000    0.0924777
352720.0000000    0.0980531
352760.0000000    0.0931123
352800.0000000    0.0998925
352840.0000000    0.0956805
352880.0000000    0.1104931
352920.0000000    0.1057482
352960.0000000    0.1185483
353000.0000000    0.1047202
353040.0000000    0.1095615
353080.0000000    0.1022232
353120.0000000    0.1051712
353160.0000000    0.0984640
353200.0000000    0.1021565
353240.0000000    0.1144824
353280.0000000    0.1125986
353320.0000000    0.1027488
353360.0000000    0.1074165
353400.0000000    0.1125777
353440.0000000    0.1028670
353480.0000000    0.1156379
353520.0000000    0.1155531
353560.0000000    0.1202893
353600.0000000    0.1107646
353640.0000000    0.0977345
353680.0000000    0.1076588
353720.0000000    0.1095212
353760.0000000    0.1076108
353800.0000000    0.1144367
353840.0000000    0.1300327
353880.0000000    0.1088767
353920.0000000    0.1182102
353960.0000000    0.1152579
354000.0000000    0.1176185
354040.0000000    0.1111912
354080.0000000    0.1121449
354120.0000000    0.1160155
354160.0000000    0.1258550
354200.0000000    0.1139251
354240.0000000    0.1166211
354280.0000000    0.1143597
354320.0000000    0.1045096
354360.0000000    0.1255399
354400.0000000    0.1093535
354440.0000000    0.1043998
354480.0000000    0.1093904
354520.0000000    0.1092706
354560.0000000    0.1074042
354600.0000000    0.1105529
354640.0000000    0.1086129
354680.0000000    0.0976329
354720.0000000    0.1034111
354760.0000000    0.1062893
354800.0000000    0.1139192
354840.0000000    0.1058272
354880.0000000    0.1004999
354920.0000000    0.0963052
354960.0000000    0.0991087
355000.0000000    0.1137417
355040.0000000    0.1207826
355080.0000000    0.1094584
355120.0000000    0.1165831
355160.0000000    0.1123914
355200.0000000    0.1092484
355240.0000000    0.1097827
355280.0000000    0.1045799
355320.0000000    0.1056665
355360.0000000    0.1199869
355400.0000000    0.1231885
355440.0000000    0.1111771
355480.0000000    0.0998190
355520.0000000    0.1017594
355560.0000000    0.1045273
355600.0000000    0.1090117
355640.0000000    0.1164762
355680.0000000    0.1136895
355720.0000000    0.1320411
355760.0000000    0.1202311
355800.0000000    0.1132167
355840.0000000    0.1123691
355880.0000000    0.1146985
355920.0000000    0.1169296
355960.0000000    0.1125827
356000.0000000    0.1193959
356040.0000000    0.1158638
356080.0000000    0.1153860
356120.0000000    0.1080483
356160.0000000    0.1162690
356200.0000000    0.1220340
356240.0000000    0.1043099
356280.0000000    0.1177246
356320.0000000    0.1048582
356360.0000000    0.1221407
356400.0000000    0.1202090
356440.0000000    0.1260402
356480.0000000    0.1295804
356520.0000000    0.1145968
356560.0000000    0.1226037
356600.0000000    0.1284040
356640.0000000    0.1288994
356680.0000000    0.1264017
356720.0000000    0.1130076
356760.0000000    0.1179909
356800.0000000    0.1105767
356840.0000000    0.1150072
356880.0000000    0.1128570
356920.0000000    0.1201261
356960.0000000    0.1129698
357000.0000000    0.1054766
357040.0000000    0.1121548
357080.0000000    0.1185148
357120.0000000    0.1178716
357160.0000000    0.1295793
357200.0000000    0.1211776
357240.0000000    0.1326383
357280.0000000    0.1208581
357320.0000000    0.1217023
357360.0000000    0.1152769
357400.0000000    0.1078608
357440.0000000    0.1224073
357480.0000000    0.1082801
357520.0000000    0.1095984
357560.0000000    0.1127233
357600.0000000    0.1094023
357640.0000000    0.1092498
357680.0000000    0.1100594
357720.0000000    0.1095114
357760.0000000    0.1080148
357800.0000000    0.1002530
357840.0000000    0.1017919
357880.0000000    0.1083871
357920.0000000    0.1219917
357960.0000000    0.1087767
358000.0000000    0.1032492
358040.0000000    0.0969959
358080.0000000    0.1108697
358120.0000000    0.1184935
358160.0000000    0.1188015
358200.0000000    0.1155875
358240.0000000    0.1121437
358280.0000000    0.1128513
358320.0000000    0.1045075
358360.0000000    0.1073410
358400.0000000    0.1109348
358440.0000000    0.1157532
358480.0000000    0.1175797
358520.0000000    0.1114072
358560.0000000    0.1111346
358600.0000000    0.1110009
358640.0000000    0.1121279
358680.0000000    0.1155229
358720.0000000    0.1306560
358760.0000000    0.1311965
358800.0000000    0.1260045
358840.0000000    0.1062421
358880.0000000    0.1193204
358920.0000000    0.1107028
358960.0000000    0.1172279
359000.0000000    0.1074571
359040.0000000    0.1212529
359080.0000000    0.1210221
359120.0000000    0.1235632
359160.0000000    0.1168736
359200.0000000    0.1212632
359240.0000000    0.1199577
359280.0000000    0.1181002
359320.0000000    0.1104037
359360.0000000    0.1025740
359400.0000000    0.1095628
359440.0000000    0.1142087
359480.0000000    0.1048024
359520.0000000    0.1069735
359560.0000000    0.1065255
359600.0000000    0.1068517
359640.0000000    0.1064408
359680.0000000    0.1207381
359720.0000000    0.1122667
359760.0000000    0.1205334
359800.0000000    0.1132144
359840.0000000    0.1234970
359880.0000000    0.1106008
359920.0000000    0.1114105
359960.0000000    0.1171070
360000.0000000    0.1056622
360040.0000000    0.1042410
360080.0000000    0.1062487
360120.0000000    0.1191478
360160.0000000    0.1071969
360200.0000000    0.0973929
360240.0000000    0.0998709
360280.0000000    0.1102665
360320.0000000    0.1076774
360360.0000000    0.1046955
360400.0000000    0.1133959
360440.0000000    0.0987360
360480.0000000    0.1029217
360520.0000000    0.1148292
360560.0000000    0.0977460
360600.0000000    0.1113785
360640.0000000    0.1138224
360680.0000000    0.1099601
360720.0000000    0.1095502
360760.0000000    0.1124342
360800.0000000    0.1132586
360840.0000000    0.1078722
360880.0000000    0.1149953
360920.0000000    0.1072936
360960.0000000    0.1043968
361000.0000000    0.1035125
361040.0000000    0.1070650
361080.0000000    0.1068208
361120.0000000    0.1147194
361160.0000000    0.1105275
361200.0000000    0.1048336
361240.0000000    0.1073823
361280.0000000    0.1133442
361320.0000000    0.1102489
361360.0000000    0.1072513
361400.0000000    0.1103039
361440.0000000    0.1022002
361480.0000000    0.1071894
361520.0000000    0.1087784
361560.0000000    0.1098152
361600.0000000    0.0998153
361640.0000000    0.1120550
361680.0000000    0.1141974
361720.0000000    0.1060616
361760.0000000    0.1266463
361800.0000000    0.1112442
361840.0000000    0.1021254
361880.0000000    0.1195172
361920.0000000    0.1244090
361960.0000000    0.1125236
362000.0000000    0.1033810
362040.0000000    0.1105976
362080.0000000    0.1163996
362120.0000000    0.1062061
362160.0000000    0.1123031
362200.0000000    0.1119893
362240.0000000    0.1057137
362280.0000000    0.1147113
362320.0000000    0.1018693
362360.0000000    0.1022649
362400.0000000    0.1203115
362440.0000000    0.1080857
362480.0000000    0.1045598
362520.0000000    0.1122422
362560.0000000    0.1089008
362600.0000000    0.0995439
362640.0000000    0.1024900
362680.0000000    0.1067206
362720.0000000    0.1052622
362760.0000000    0.1083856
362800.0000000    0.1149528
362840.0000000    0.0952880
362880.0000000    0.1070019
362920.0000000    0.1077025
362960.0000000    0.1265131
363000.0000000    0.1203950
363040.0000000    0.1054908
363080.0000000    0.1127615
363120.0000000    0.1077870
363160.0000000    0.1069464
363200.0000000    0.1103689
363240.0000000    0.1107881
363280.0000000    0.1207900
363320.0000000    0.1262012
363360.0000000    0.1148177
363400.0000000    0.1184782
363440.0000000    0.1227777
363480.0000000    0.1214012
363520.0000000    0.1219904
363560.0000000    0.1119768
363600.0000000    0.1249591
363640.0000000    0.1067583
363680.0000000    0.1022826
363720.0000000    0.1111022
363760.0000000    0.1243651
363800.0000000    0.1128869
363840.0000000    0.1086080
363880.0000000    0.1133993
363920.0000000    0.0999510
363960.0000000    0.1060856
364000.0000000    0.1101469
364040.0000000    0.1127192
364080.0000000    0.1138492
364120.0000000    0.1093630
364160.0000000    0.1039220
364200.0000000    0.1056536
364240.0000000    0.1052066
364280.0000000    0.1002221
364320.0000000    0.1073300
364360.0000000    0.1059043
364400.0000000    0.1070057
364440.0000000    0.1101506
364480.0000000    0.1127538
364520.0000000    0.1004387
364560.0000000    0.1146325
364600.0000000    0.1107762
364640.0000000    0.1180638
364680.0000000    0.1141875
364720.0000000    0.1208892
364760.0000000    0.1110745
364800.0000000    0.1174216
364840.0000000    0.1151742
364880.0000000    0.1186208
364920.0000000    0.1195147
364960.0000000    0.1076835
365000.0000000    0.1088916
365040.0000000    0.1063843
365080.0000000    0.1130967
365120.0000000    0.1126100
365160.0000000    0.1105526
365200.0000000    0.0997683
365240.0000000    0.1012910
365280.0000000    0.1179052
365320.0000000    0.1070752
365360.0000000    0.1019907
365400.0000000    0.1135315
365440.0000000    0.1206497
365480.0000000    0.0982424
365520.0000000    0.1023515
365560.0000000    0.1058157
365600.0000000    0.1061746
365640.0000000    0.1285279
365680.0000000    0.1050939
365720.0000000    0.1031455
365760.0000000    0.1229726
365800.0000000    0.1194076
365840.0000000    0.1135547
365880.0000000    0.1067925
365920.0000000    0.1119390
365960.0000000    0.1223621
366000.0000000    0.1125644
366040.0000000    0.1100576
366080.0000000    0.1168131
366120.0000000    0.1240456
366160.0000000    0.1171269
366200.0000000    0.1201204
366240.0000000    0.1097642
366280.0000000    0.1108197
366320.0000000    0.1151027
366360.0000000    0.1120840
366400.0000000    0.1027354
366440.0000000    0.1029454
366480.0000000    0.1081137
366520.0000000    0.1038032
366560.0000000    0.1069665
366600.0000000    0.1114633
366640.0000000    0.1117760
366680.0000000    0.1067442
366720.0000000    0.1067435
366760.0000000    0.1108197
366800.0000000    0.1123796
366840.0000000    0.1141603
366880.0000000    0.1181631
366920.0000000    0.1199900
366960.0000000    0.1182726
367000.0000000    0.1177758
367040.0000000    0.1212371
367080.0000000    0.1159631
367120.0000000    0.1172860
367160.0000000    0.1106400
367200.0000000    0.1168960
367240.0000000    0.1046125
367280.0000000    0.1172873
367320.0000000    0.1150674
367360.0000000    0.1200923
367400.0000000    0.1187586
367440.0000000    0.1170386
367480.0000000    0.1121000
367520.0000000    0.1221909
367560.0000000    0.1100544
367600.0000000    0.1078549
367640.0000000    0.1028422
367680.0000000    0.1072040
367720.0000000    0.1104911
367760.0000000    0.1056328
367800.0000000    0.1018565
367840.0000000    0.1049489
367880.0000000    0.0901656
367920.0000000    0.0941755
367960.0000000    0.0967087
368000.0000000    0.1051015
368040.0000000    0.0955809
368080.0000000    0.1028192
368120.0000000    0.0958996
368160.0000000    0.1043734
368200.0000000    0.1006696
368240.0000000    0.0970820
368280.0000000    0.1027203
368320.0000000    0.0990064
368360.0000000    0.0998868
368400.0000000    0.1002549
368440.0000000    0.1054041
368480.0000000    0.1078764
368520.0000000    0.1061326
368560.0000000    0.1214997
368600.0000000    0.1104295
368640.0000000    0.1055160
368680.0000000    0.1099096
368720.0000000    0.1176761
368760.0000000    0.1100385
368800.0000000    0.1137164
368840.0000000    0.1026824
368880.0000000    0.1164750
368920.0000000    0.1167544
368960.0000000    0.1115339
369000.0000000    0.1074115
369040.0000000    0.1133371
369080.0000000    0.1084270
369120.0000000    0.1114026
369160.0000000    0.1190823
369200.0000000    0.1143011
369240.0000000    0.1239244
369280.0000000    0.1166114
369320.0000000    0.1231040
369360.0000000    0.1089368
369400.0000000    0.1096804
369440.0000000    0.1173354
369480.0000000    0.1053453
369520.0000000    0.1102586
369560.0000000    0.1290621
369600.0000000    0.1174048
369640.0000000    0.1275180
369680.0000000    0.1126472
369720.0000000    0.1170530
369760.0000000    0.1204875
369800.0000000    0.1155002
369840.0000000    0.1139022
369880.0000000    0.1161493
369920.0000000    0.1254052
369960.0000000    0.1079305
370000.0000000    0.1009749
370040.0000000    0.1079866
370080.0000000    0.1155710
370120.0000000    0.1066938
370160.0000000    0.1087453
370200.0000000    0.1096498
370240.0000000    0.1186542
370280.0000000    0.1194019
370320.0000000    0.1186533
370360.0000000    0.0950263
370400.0000000    0.0948670
370440.0000000    0.1030616
370480.0000000    0.0985480
370520.0000000    0.1009079
370560.0000000    0.1002144
370600.0000000    0.1059682
370640.0000000    0.1067211
370680.0000000    0.0936327
370720.0000000    0.1059536
370760.0000000    0.1032115
370800.0000000    0.1115844
370840.0000000    0.0981044
370880.0000000    0.1002246
370920.0000000    0.0961163
370960.0000000    0.1012509
371000.0000000    0.1008929
371040.0000000    0.0970843
371080.0000000    0.1080236
371120.0000000    0.1207723
371160.0000000    0.1137580
371200.0000000    0.1060998
371240.0000000    0.1123258
371280.0000000    0.1069590
371320.0000000    0.1000577
371360.0000000    0.1048936
371400.0000000    0.1040860
371440.0000000    0.0988087
371480.0000000    0.1137365
371520.0000000    0.1041319
371560.0000000    0.1067750
371600.0000000    0.0968694
371640.0000000    0.1001540
371680.0000000    0.1057340
371720.0000000    0.1084918
371760.0000000    0.1193925
371800.0000000    0.1155044
371840.0000000    0.1218471
371880.0000000    0.1026616
371920.0000000    0.1110620
371960.0000000    0.1065182
372000.0000000    0.0985307
372040.0000000    0.0996332
372080.0000000    0.1053128
372120.0000000    0.0980184
372160.0000000    0.0954203
372200.0000000    0.0984815
372240.0000000    0.0960354
372280.0000000    0.1022242
372320.0000000    0.0947019
372360.0000000    0.0970394
372400.0000000    0.0965760
372440.0000000    0.1034470
372480.0000000    0.0891172
372520.0000000    0.1017601
372560.0000000    0.1015361
372600.0000000    0.0921920
372640.0000000    0.1062358
372680.0000000    0.0941130
372720.0000000    0.0951908
372760.0000000    0.0990899
372800.0000000    0.0955747
372840.0000000    0.1018360
372880.0000000    0.1111089
372920.0000000    0.0981863
372960.0000000    0.1111604
373000.0000000    0.1150197
373040.0000000    0.1087745
373080.0000000    0.1092486
373120.0000000    0.1084674
373160.0000000    0.1163532
373200.0000000    0.1003643
373240.0000000    0.1094005
373280.0000000    0.1083697
373320.0000000    0.1153370
373360.0000000    0.1059944
373400.0000000    0.1083794
373440.0000000    0.1061929
373480.0000000    0.1035415
373520.0000000    0.1105219
373560.0000000    0.1108979
373600.0000000    0.1021833
373640.0000000    0.1048582
373680.0000000    0.1068626
373720.0000000    0.1035391
373760.0000000    0.1045934
373800.0000000    0.1074346
373840.0000000    0.1070675
373880.0000000    0.1105486
373920.0000000    0.1091900
373960.0000000    0.1144228
374000.0000000    0.1073284
374040.0000000    0.1220471
374080.0000000    0.1103250
374120.0000000    0.1076341
374160.0000000    0.1087328
374200.0000000    0.1084362
374240.0000000    0.1196044
374280.0000000    0.1132246
374320.0000000    0.1103938
374360.0000000    0.1022703
374400.0000000    0.1066827
374440.0000000    0.1170626
374480.0000000    0.1201996
374520.0000000    0.1237765
374560.0000000    0.1144867
374600.0000000    0.1148177
374640.0000000    0.1224091
374680.0000000    0.1205819
374720.0000000    0.1147550
374760.0000000    0.1159253
374800.0000000    0.1160562
374840.0000000    0.1162802
374880.0000000    0.1106544
374920.0000000    0.1159330
374960.0000000    0.1107984
375000.0000000    0.1146227
375040.0000000    0.1089358
375080.0000000    0.1067594
375120.0000000    0.1149141
375160.0000000    0.1199655
375200.0000000    0.1285315
375240.0000000    0.1170286
375280.0000000    0.1225654
375320.0000000    0.1143441
375360.0000000    0.1158447
375400.0000000    0.1100510
375440.0000000    0.1136463
375480.0000000    0.1158166
375520.0000000    0.1085507
375560.0000000    0.1164547
375600.0000000    0.1167478
375640.0000000    0.1089701
375680.0000000    0.1192711
375720.0000000    0.1152665
375760.0000000    0.0994896
375800.0000000    0.1064846
375840.0000000    0.1117955
375880.0000000    0.1091917
375920.0000000    0.1112313
375960.0000000    0.1074225
376000.0000000    0.1044845
376040.0000000    0.1052342
376080.0000000    0.1114836
376120.0000000    0.1050543
376160.0000000    0.1101168
376200.0000000    0.0991551
376240.0000000    0.1038830
376280.0000000    0.1178359
376320.0000000    0.1078131
376360.0000000    0.1172649
376400.0000000    0.1001414
376440.0000000    0.1206740
376480.0000000    0.1053660
376520.0000000    0.1177050
376560.0000000    0.1079476
376600.0000000    0.1166454
376640.0000000    0.0982539
376680.0000000    0.1054998
376720.0000000    0.1065491
376760.0000000    0.1214023
376800.0000000    0.1170736
376840.0000000    0.1057984
376880.0000000    0.1068489
376920.0000000    0.1159646
376960.0000000    0.1098501
377000.0000000    0.1111334
377040.0000000    0.1170514
377080.0000000    0.1232946
377120.0000000    0.1127298
377160.0000000    0.1037705
377200.0000000    0.1129276
377240.0000000    0.1050784
377280.0000000    0.1129962
377320.0000000    0.1189915
377360.0000000    0.1076465
377400.0000000    0.1109180
377440.0000000    0.1162401
377480.0000000    0.1036075
377520.0000000    0.1052395
377560.0000000    0.1186093
377600.0000000    0.1139626
377640.0000000    0.1052913
377680.0000000    0.1247607
377720.0000000    0.1249451
377760.0000000    0.1160883
377800.0000000    0.1211628
377840.0000000    0.1086673
377880.0000000    0.1193291
377920.0000000    0.1057279
377960.0000000    0.1100294
378000.0000000    0.1143540
378040.0000000    0.1135586
378080.0000000    0.1145490
378120.0000000    0.1204108
378160.0000000    0.1255113
378200.0000000    0.1187012
378240.0000000    0.1282891
378280.0000000    0.1317772
378320.0000000    0.1129062
378360.0000000    0.1191277
378400.0000000    0.1335879
378440.0000000    0.1238815
378480.0000000    0.1287538
378520.0000000    0.1279225
378560.0000000    0.1249962
378600.0000000    0.1241919
378640.0000000    0.1503377
378680.0000000    0.1248921
378720.0000000    0.1338492
378760.0000000    0.1130521
378800.0000000    0.1148684
378840.0000000    0.1272043
378880.0000000    0.1237012
378920.0000000    0.1146521
378960.0000000    0.1277806
379000.0000000    0.1228357
379040.0000000    0.1224108
379080.0000000    0.1376731
379120.0000000    0.1305501
379160.0000000    0.1169190
379200.0000000    0.1191322
379240.0000000    0.1186069
379280.0000000    0.1172338
379320.0000000    0.1197443
379360.0000000    0.1255173
379400.0000000    0.1160673
379440.0000000    0.1264110
379480.0000000    0.1174663
379520.0000000    0.1208087
379560.0000000    0.1214845
379600.0000000    0.1152199
379640.0000000    0.1032807
379680.0000000    0.1079966
379720.0000000    0.1163575
379760.0000000    0.1005336
379800.0000000    0.1161102
379840.0000000    0.1115858
379880.0000000    0.1051274
379920.0000000    0.0979332
379960.0000000    0.1159463
380000.0000000    0.1046311
380040.0000000    0.1181511
380080.0000000    0.1180695
380120.0000000    0.1088688
380160.0000000    0.1079993
380200.0000000    0.1134309
380240.0000000    0.1249990
380280.0000000    0.1110275
380320.0000000    0.1167208
380360.0000000    0.1181013
380400.0000000    0.1187344
380440.0000000    0.1342131
380480.0000000    0.1160312
380520.0000000    0.1225331
380560.0000000    0.1150083
380600.0000000    0.1268118
380640.0000000    0.1301289
380680.0000000    0.1223557
380720.0000000    0.1137476
380760.0000000    0.1280770
380800.0000000    0.1225701
380840.0000000    0.1275744
380880.0000000    0.1259576
380920.0000000    0.1268938
380960.0000000    0.1147399
381000.0000000    0.1203846
381040.0000000    0.1291339
381080.0000000    0.1240436
381120.0000000    0.1144061
381160.0000000    0.1137079
381200.0000000    0.1171231
381240.0000000    0.1158318
381280.0000000    0.1202554
381320.0000000    0.1275258
381360.0000000    0.1303191
381400.0000000    0.1182672
381440.0000000    0.1135557
381480.0000000    0.1260900
381520.0000000    0.1269713
381560.0000000    0.1133034
381600.0000000    0.1202508
381640.0000000    0.1242682
381680.0000000    0.1183935
381720.0000000    0.1055532
381760.0000000    0.1267921
381800.0000000    0.1171993
381840.0000000    0.1292712
381880.0000000    0.1104583
381920.0000000    0.1167457
381960.0000000    0.1257339
382000.0000000    0.1316624
382040.0000000    0.1205790
382080.0000000    0.1128926
382120.0000000    0.1185919
382160.0000000    0.1130056
382200.0000000    0.1064813
382240.0000000    0.1056019
382280.0000000    0.1052343
382320.0000000    0.1024795
382360.0000000    0.0879423
382400.0000000    0.0903691
382440.0000000    0.0972670
382480.0000000    0.1181966
382520.0000000    0.1073313
382560.0000000    0.1146271
382600.0000000    0.1051838
382640.0000000    0.1221335
382680.0000000    0.1086941
382720.0000000    0.1091954
382760.0000000    0.1078043
382800.0000000    0.1040799
382840.0000000    0.1080540
382880.0000000    0.1055310
382920.0000000    0.1093731
382960.0000000    0.1198783
383000.0000000    0.1171793
383040.0000000    0.1109828
383080.0000000    0.1001199
383120.0000000    0.1080561
383160.0000000    0.0991288
383200.0000000    0.0991878
383240.0000000    0.1023314
383280.0000000    0.1041738
383320.0000000    0.1012944
383360.0000000    0.1038396
383400.0000000    0.0960690
383440.0000000    0.1109470
383480.0000000    0.1206451
383520.0000000    0.1043444
383560.0000000    0.1119016
383600.0000000    0.1158897
383640.0000000    0.1117827
383680.0000000    0.1053098
383720.0000000    0.1030503
383760.0000000    0.1032983
383800.0000000    0.1194140
383840.0000000    0.1028484
383880.0000000    0.1138785
383920.0000000    0.1072107
383960.0000000    0.1041192
384000.0000000    0.1113346
384040.0000000    0.1168943
384080.0000000    0.1133679
384120.0000000    0.1198641
384160.0000000    0.1271961
384200.0000000    0.1065450
384240.0000000    0.1175672
384280.0000000    0.1202739
384320.0000000    0.1135368
384360.0000000    0.1038501
384400.0000000    0.0951103
384440.0000000    0.1160178
384480.0000000    0.1043069
384520.0000000    0.0939851
384560.0000000    0.1039093
384600.0000000    0.1046836
384640.0000000    0.0958520
384680.0000000    0.1054040
384720.0000000    0.1053066
384760.0000000    0.0976093
384800.0000000    0.0968453
384840.0000000    0.0988361
384880.0000000    0.1016405
384920.0000000    0.1053156
384960.0000000    0.0923760
385000.0000000    0.1115149
385040.0000000    0.0942505
385080.0000000    0.0945805
385120.0000000    0.0943762
385160.0000000    0.1001699
385200.0000000    0.0941478
385240.0000000    0.0938158
385280.0000000    0.0939421
385320.0000000    0.1030245
385360.0000000    0.1204268
385400.0000000    0.1065489
385440.0000000    0.1085705
385480.0000000    0.1119735
385520.0000000    0.1037938
385560.0000000    0.1099014
385600.0000000    0.1144920
385640.0000000    0.1078403
385680.0000000    0.1120428
385720.0000000    0.1065841
385760.0000000    0.1205645
385800.0000000    0.1040311
385840.0000000    0.1036710
385880.0000000    0.1074814
385920.0000000    0.1152439
385960.0000000    0.1014802
386000.0000000    0.1139279
386040.0000000    0.1139685
386080.0000000    0.1137813
386120.0000000    0.1032606
386160.0000000    0.1055916
386200.0000000    0.1101106
386240.0000000    0.1052460
386280.0000000    0.1083888
386320.0000000    0.0988017
386360.0000000    0.1032864
386400.0000000    0.1042964
386440.0000000    0.0935891
386480.0000000    0.0974835
386520.0000000    0.0994635
386560.0000000    0.1031398
386600.0000000    0.1132489
386640.0000000    0.1080996
386680.0000000    0.1104883
386720.0000000    0.1040589
386760.0000000    0.1158454
386800.0000000    0.1092618
386840.0000000    0.1140226
386880.0000000    0.1034186
386920.0000000    0.0944351
386960.0000000    0.1026381
387000.0000000    0.1028548
387040.0000000    0.1080922
387080.0000000    0.1173633
387120.0000000    0.1062406
387160.0000000    0.0957408
387200.0000000    0.1034657
387240.0000000    0.1126118
387280.0000000    0.1126244
387320.0000000    0.1014184
387360.0000000    0.0903599
387400.0000000    0.0997186
387440.0000000    0.1045501
387480.0000000    0.1003207
387520.0000000    0.1184061
387560.0000000    0.1113619
387600.0000000    0.1098600
387640.0000000    0.1144226
387680.0000000    0.1017386
387720.0000000    0.1085801
387760.0000000    0.1057497
387800.0000000    0.1019035
387840.0000000    0.1074418
387880.0000000    0.1122997
387920.0000000    0.0998859
387960.0000000    0.1109788
388000.0000000    0.1051229
388040.0000000    0.1050038
388080.0000000    0.1125650
388120.0000000    0.1188940
388160.0000000    0.1127875
388200.0000000    0.1104100
388240.0000000    0.1106086
388280.0000000    0.1008373
388320.0000000    0.1037814
388360.0000000    0.1116401
388400.0000000    0.1068020
388440.0000000    0.1045170
388480.0000000    0.1024085
388520.0000000    0.0903086
388560.0000000    0.0980939
388600.0000000    0.0937352
388640.0000000    0.0952543
388680.0000000    0.0996350
388720.0000000    0.1007881
388760.0000000    0.0999246
388800.0000000    0.1021583
388840.0000000    0.1074386
388880.0000000    0.1011666
388920.0000000    0.1141052
388960.0000000    0.1097293
389000.0000000    0.1205710
389040.0000000    0.1040991
389080.0000000    0.1111443
389120.0000000    0.1038304
389160.0000000    0.1098558
389200.0000000    0.1121528
389240.0000000    0.1125580
389280.0000000    0.1198393
389320.0000000    0.1169013
389360.0000000    0.1144584
389400.0000000    0.1027401
389440.0000000    0.1178403
389480.0000000    0.1248280
389520.0000000    0.1153045
389560.0000000    0.1074113
389600.0000000    0.1201111
389640.0000000    0.1027554
389680.0000000    0.1098797
389720.0000000    0.1126190
389760.0000000    0.1081553
389800.0000000    0.1118121
389840.0000000    0.1178136
389880.0000000    0.1010320
389920.0000000    0.1107093
389960.0000000    0.1112684
390000.0000000    0.1116955
390040.0000000    0.1047906
390080.0000000    0.1035655
390120.0000000    0.1029940
390160.0000000    0.1095452
390200.0000000    0.1048544
390240.0000000    0.0957015
390280.0000000    0.1059268
390320.0000000    0.1032042
390360.0000000    0.1065354
390400.0000000    0.1037683
390440.0000000    0.1021404
390480.0000000    0.1065968
390520.0000000    0.0956248
390560.0000000    0.1035394
390600.0000000    0.0864467
390640.0000000    0.0983220
390680.0000000    0.1050508
390720.0000000    0.0997410
390760.0000000    0.1086774
390800.0000000    0.1024939
390840.0000000    0.1153872
390880.0000000    0.1173104
390920.0000000    0.1021307
390960.0000000    0.1108520
391000.0000000    0.1248490
391040.0000000    0.1043602
391080.0000000    0.1120607
391120.0000000    0.1132672
391160.0000000    0.1075046
391200.0000000    0.1242384
391240.0000000    0.1157532
391280.0000000    0.1201809
391320.0000000    0.1115292
391360.0000000    0.1212753
391400.0000000    0.1035264
391440.0000000    0.1077543
391480.0000000    0.0992151
391520.0000000    0.0966583
391560.0000000    0.1037576
391600.0000000    0.1053638
391640.0000000    0.1019117
391680.0000000    0.0937473
391720.0000000    0.0959149
391760.0000000    0.1064041
391800.0000000    0.1110029
391840.0000000    0.1128286
391880.0000000    0.1063038
391920.0000000    0.1016329
391960.0000000    0.1166418
392000.0000000    0.1131662
392040.0000000    0.1215524
392080.0000000    0.1073704
392120.0000000    0.1102032
392160.0000000    0.1153249
392200.0000000    0.1125318
392240.0000000    0.1126788
392280.0000000    0.1147758
392320.0000000    0.1173187
392360.0000000    0.1138747
392400.0000000    0.1207863
392440.0000000    0.1294700
392480.0000000    0.1095410
392520.0000000    0.1179167
392560.0000000    0.1095287
392600.0000000    0.1209207
392640.0000000    0.1183389
392680.0000000    0.1102013
392720.0000000    0.1140016
392760.0000000    0.1105292
392800.0000000    0.1063561
392840.0000000    0.1056160
392880.0000000    0.1052839
392920.0000000    0.1059322
392960.0000000    0.1094510
393000.0000000    0.1095913
393040.0000000    0.1096146
393080.0000000    0.1193558
393120.0000000    0.1039555
393160.0000000    0.1103748
393200.0000000    0.1151642
393240.0000000    0.1127818
393280.0000000    0.1204446
393320.0000000    0.1145577
393360.0000000    0.1048325
393400.0000000    0.1050851
393440.0000000    0.1013393
393480.0000000    0.1071608
393520.0000000    0.1093165
393560.0000000    0.1108310
393600.0000000    0.1154397
393640.0000000    0.1164062
393680.0000000    0.1148066
393720.0000000    0.1217995
393760.0000000    0.1211072
393800.0000000    0.1149495
393840.0000000    0.1259854
393880.0000000    0.1148416
393920.0000000    0.1073492
393960.0000000    0.1044666
394000.0000000    0.1098885
394040.0000000    0.1082148
394080.0000000    0.1119912
394120.0000000    0.1082312
394160.0000000    0.1060686
394200.0000000    0.1215200
394240.0000000    0.1077686
394280.0000000    0.1188339
394320.0000000    0.1092760
394360.0000000    0.1100897
394400.0000000    0.1182706
394440.0000000    0.1132947
394480.0000000    0.1104011
394520.0000000    0.1220187
394560.0000000    0.1159324
394600.0000000    0.1110454
394640.0000000    0.1136095
394680.0000000    0.1072840
394720.0000000    0.1069179
394760.0000000    0.1034893
394800.0000000    0.1009569
394840.0000000    0.1071792
394880.0000000    0.1146047
394920.0000000    0.1058029
394960.0000000    0.1088713
395000.0000000    0.1145504
395040.0000000    0.1127111
395080.0000000    0.1107520
395120.0000000    0.1072839
395160.0000000    0.1127848
395200.0000000    0.1001163
395240.0000000    0.1084507
395280.0000000    0.1143106
395320.0000000    0.1072445
395360.0000000    0.1026014
395400.0000000    0.1051438
395440.0000000    0.1173545
395480.0000000    0.1273909
395520.0000000    0.1240205
395560.0000000    0.1199666
395600.0000000    0.1151693
395640.0000000    0.1105290
395680.0000000    0.1077794
395720.0000000    0.1148700
395760.0000000    0.1014347
395800.0000000    0.1007433
395840.0000000    0.1104080
395880.0000000    0.1062566
395920.0000000    0.1002056
395960.0000000    0.0978795
396000.0000000    0.1073783
396040.0000000    0.1013714
396080.0000000    0.1061711
396120.0000000    0.1001167
396160.0000000    0.1024530
396200.0000000    0.0951478
396240.0000000    0.1006713
396280.0000000    0.1084644
396320.0000000    0.1191090
396360.0000000    0.1110303
396400.0000000    0.1150610
396440.0000000    0.1069160
396480.0000000    0.1042749
396520.0000000    0.1076317
396560.0000000    0.1058710
396600.0000000    0.1162201
396640.0000000    0.1203904
396680.0000000    0.1219534
396720.0000000    0.1119158
396760.0000000    0.1114579
396800.0000000    0.1110744
396840.0000000    0.1028851
396880.0000000    0.1103756
396920.0000000    0.1107159
396960.0000000    0.1053212
397000.0000000    0.1110042
397040.0000000    0.1207173
397080.0000000    0.1071381
397120.0000000    0.1069337
397160.0000000    0.1081821
397200.0000000    0.1086852
397240.0000000    0.1087169
397280.0000000    0.1105440
397320.0000000    0.1119039
397360.0000000    0.1184089
397400.0000000    0.1136616
397440.0000000    0.1147215
397480.0000000    0.1043128
397520.0000000    0.1065869
397560.0000000    0.1035660
397600.0000000    0.1065473
397640.0000000    0.1140693
397680.0000000    0.1118825
397720.0000000    0.1096204
397760.0000000    0.1064806
397800.0000000    0.0957878
397840.0000000    0.1009183
397880.0000000    0.1224461
397920.0000000    0.1098906
397960.0000000    0.1041756
398000.0000000    0.1202886
398040.0000000    0.1105274
398080.0000000    0.1077462
398120.0000000    0.1169954
398160.0000000    0.1108646
398200.0000000    0.1146563
398240.0000000    0.0977071
398280.0000000    0.0995920
398320.0000000    0.0986758
398360.0000000    0.1034119
398400.0000000    0.1044030
398440.0000000    0.1107323
398480.0000000    0.1117598
398520.0000000    0.1058321
398560.0000000    0.1123139
398600.0000000    0.1071680
398640.0000000    0.1066159
398680.0000000    0.1138114
398720.0000000    0.1236991
398760.0000000    0.1121194
398800.0000000    0.1024116
398840.0000000    0.1075198
398880.0000000    0.1064687
398920.0000000    0.1252586
398960.0000000    0.0945493
399000.0000000    0.0967381
399040.0000000    0.1157700
399080.0000000    0.1026024
399120.0000000    0.0978449
399160.0000000    0.1034465
399200.0000000    0.1066268
399240.0000000    0.1074161
399280.0000000    0.1043257
399320.0000000    0.1031828
399360.0000000    0.0939290
399400.0000000    0.1025592
399440.0000000    0.1075300
399480.0000000    0.1069327
399520.0000000    0.0964022
399560.0000000    0.1098548
399600.0000000    0.1083509
399640.0000000    0.1065812
399680.0000000    0.1050394
399720.0000000    0.0976806
399760.0000000    0.1047520
399800.0000000    0.1063298
399840.0000000    0.0989635
399880.0000000    0.0993993
399920.0000000    0.1027386
399960.0000000    0.1077383
400000.0000000    0.1021222
400040.0000000    0.1035238
400080.0000000    0.0994498
400120.0000000    0.1021063
400160.0000000    0.0965892
400200.0000000    0.1118564
400240.0000000    0.1050320
400280.0000000    0.0995229
400320.0000000    0.0958909
400360.0000000    0.1038259
400400.0000000    0.1034467
400440.0000000    0.1134260
400480.0000000    0.1124857
400520.0000000    0.1172084
400560.0000000    0.1157073
400600.0000000    0.1119119
400640.0000000    0.1093840
400680.0000000    0.1170795
400720.0000000    0.1101179
400760.0000000    0.1122119
400800.0000000    0.1122436
400840.0000000    0.1224466
400880.0000000    0.1124550
400920.0000000    0.1288901
400960.0000000    0.1119443
401000.0000000    0.1031322
401040.0000000    0.1044622
401080.0000000    0.1188470
401120.0000000    0.1132794
401160.0000000    0.0950163
401200.0000000    0.1016139
401240.0000000    0.1055964
401280.0000000    0.1050191
401320.0000000    0.1221225
401360.0000000    0.1063883
401400.0000000    0.0991132
401440.0000000    0.1069842
401480.0000000    0.1076777
401520.0000000    0.1179658
401560.0000000    0.1026855
401600.0000000    0.1138872
401640.0000000    0.1044608
401680.0000000    0.1078929
401720.0000000    0.1105155
401760.0000000    0.1074863
401800.0000000    0.0943738
401840.0000000    0.1033853
401880.0000000    0.1124763
401920.0000000    0.1099580
401960.0000000    0.1114197
402000.0000000    0.1157054
402040.0000000    0.1220729
402080.0000000    0.1275660
402120.0000000    0.1161467
402160.0000000    0.1074189
402200.0000000    0.1177447
402240.0000000    0.1119381
402280.0000000    0.1041489
402320.0000000    0.1111127
402360.0000000    0.1121819
402400.0000000    0.1030584
402440.0000000    0.1074064
402480.0000000    0.1059416
402520.0000000    0.1116410
402560.0000000    0.1177372
402600.0000000    0.1220920
402640.0000000    0.1035413
402680.0000000    0.0977730
402720.0000000    0.1031485
402760.0000000    0.1009843
402800.0000000    0.0986669
402840.0000000    0.1059945
402880.0000000    0.0903666
402920.0000000    0.1035098
402960.0000000    0.1015769
403000.0000000    0.1089462
403040.0000000    0.1098787
403080.0000000    0.1012055
403120.0000000    0.1030127
403160.0000000    0.1108678
403200.0000000    0.1069058
403240.0000000    0.1069300
403280.0000000    0.1099515
403320.0000000    0.1082135
403360.0000000    0.1073104
403400.0000000    0.1179683
403440.0000000    0.1036258
403480.0000000    0.1163520
403520.0000000    0.1043006
403560.0000000    0.1101020
403600.0000000    0.1165666
403640.0000000    0.1177755
403680.0000000    0.1145851
403720.0000000    0.1109085
403760.0000000    0.1076497
403800.0000000    0.1109738
403840.0000000    0.1113731
403880.0000000    0.1138317
403920.0000000    0.1154848
403960.0000000    0.1206879
404000.0000000    0.1138385
404040.0000000    0.1098136
404080.0000000    0.1165237
404120.0000000    0.1134792
404160.0000000    0.1149455
404200.0000000    0.1029902
404240.0000000    0.0947700
404280.0000000    0.1014676
404320.0000000    0.0970378
404360.0000000    0.1056372
404400.0000000    0.1134971
404440.0000000    0.1109647
404480.0000000    0.1228004
404520.0000000    0.1107343
404560.0000000    0.1112212
404600.0000000    0.1266053
404640.0000000    0.1025899
404680.0000000    0.1059552
404720.0000000    0.1068079
404760.0000000    0.0986835
404800.0000000    0.1047325
404840.0000000    0.1092043
404880.0000000    0.1185055
404920.0000000    0.1283937
404960.0000000    0.1171066
405000.0000000    0.1079064
405040.0000000    0.1005562
405080.0000000    0.1026277
405120.0000000    0.1038851
405160.0000000    0.1119590
405200.0000000    0.1034162
405240.0000000    0.1089461
405280.0000000    0.1042815
405320.0000000    0.0975575
405360.0000000    0.1051609
405400.0000000    0.1081856
405440.0000000    0.0963436
405480.0000000    0.1145999
405520.0000000    0.1070200
405560.0000000    0.1062184
405600.0000000    0.1058260
405640.0000000    0.1044458
405680.0000000    0.1020908
405720.0000000    0.1102627
405760.0000000    0.0996496
405800.0000000    0.1093170
405840.0000000    0.1218716
405880.0000000    0.1047240
405920.0000000    0.1016510
405960.0000000    0.1120177
406000.0000000    0.1068164
406040.0000000    0.1010910
406080.0000000    0.1123991
406120.0000000    0.1233756
406160.0000000    0.1157757
406200.0000000    0.1080577
406240.0000000    0.1077253
406280.0000000    0.1090985
406320.0000000    0.1092486
406360.0000000    0.1059630
406400.0000000    0.1197953
406440.0000000    0.1073635
406480.0000000    0.1113010
406520.0000000    0.1049131
406560.0000000    0.1038908
406600.0000000    0.1148956
406640.0000000    0.1127835
406680.0000000    0.0997767
406720.0000000    0.1017537
406760.0000000    0.1026120
406800.0000000    0.1056469
406840.0000000    0.1078696
406880.0000000    0.1022006
406920.0000000    0.1125227
406960.0000000    0.1058045
407000.0000000    0.1186650
407040.0000000    0.1068930
407080.0000000    0.1090940
407120.0000000    0.1114350
407160.0000000    0.1017266
407200.0000000    0.1036541
407240.0000000    0.1031347
407280.0000000    0.1117536
407320.0000000    0.1072564
407360.0000000    0.1119889
407400.0000000    0.1154729
407440.0000000    0.1020812
407480.0000000    0.1099155
407520.0000000    0.1092642
407560.0000000    0.1156802
407600.0000000    0.1191145
407640.0000000    0.1131145
407680.0000000    0.1149399
407720.0000000    0.1072102
407760.0000000    0.1116519
407800.0000000    0.1079338
407840.0000000    0.1090554
407880.0000000    0.1081407
407920.0000000    0.1009480
407960.0000000    0.1041437
408000.0000000    0.1046467
408040.0000000    0.1104474
408080.0000000    0.1076125
408120.0000000    0.1058077
408160.0000000    0.1101449
408200.0000000    0.1152029
408240.0000000    0.1174259
408280.0000000    0.1172881
408320.0000000    0.1122545
408360.0000000    0.1044454
408400.0000000    0.1055708
408440.0000000    0.1153080
408480.0000000    0.1155431
408520.0000000    0.1184164
408560.0000000    0.1173606
408600.0000000    0.1113197
408640.0000000    0.1068489
408680.0000000    0.1070584
408720.0000000    0.1110967
408760.0000000    0.1090188
408800.0000000    0.1213703
408840.0000000    0.1153235
408880.0000000    0.1225403
408920.0000000    0.1089023
408960.0000000    0.1133743
409000.0000000    0.1139879
409040.0000000    0.1080799
409080.0000000    0.1083837
409120.0000000    0.1105275
409160.0000000    0.1130118
409200.0000000    0.1175702
409240.0000000    0.1169050
409280.0000000    0.1140476
409320.0000000    0.1084379
409360.0000000    0.1177040
409400.0000000    0.1119693
409440.0000000    0.1159914
409480.0000000    0.1120899
409520.0000000    0.1156452
409560.0000000    0.1236733
409600.0000000    0.1165314
409640.0000000    0.1130432
409680.0000000    0.1279448
409720.0000000    0.1228001
409760.0000000    0.1196146
409800.0000000    0.1108635
409840.0000000    0.1118002
409880.0000000    0.1130938
409920.0000000    0.1236474
409960.0000000    0.1202000
410000.0000000    0.1197377
410040.0000000    0.1175118
410080.0000000    0.1222524
410120.0000000    0.1228607
410160.0000000    0.1176091
410200.0000000    0.1297000
410240.0000000    0.1255287
410280.0000000    0.1177034
410320.0000000    0.1221409
410360.0000000    0.1219678
410400.0000000    0.1219034
410440.0000000    0.1202616
410480.0000000    0.1135983
410520.0000000    0.1103047
410560.0000000    0.1059107
410600.0000000    0.1101806
410640.0000000    0.1211143
410680.0000000    0.1035813
410720.0000000    0.1167601
410760.0000000    0.1014145
410800.0000000    0.1163756
410840.0000000    0.1103496
410880.0000000    0.1062937
410920.0000000    0.1039933
410960.0000000    0.1139995
411000.0000000    0.1087433
411040.0000000    0.1203781
411080.0000000    0.1087590
411120.0000000    0.1118791
411160.0000000    0.1015403
411200.0000000    0.1208030
411240.0000000    0.1218427
411280.0000000    0.1109802
411320.0000000    0.1171470
411360.0000000    0.1061161
411400.0000000    0.1183844
411440.0000000    0.1133299
411480.0000000    0.1140533
411520.0000000    0.1204692
411560.0000000    0.1199646
411600.0000000    0.1194940
411640.0000000    0.1117868
411680.0000000    0.1246134
411720.0000000    0.1160014
411760.0000000    0.1069874
411800.0000000    0.1105902
411840.0000000    0.1168368
411880.0000000    0.1174549
411920.0000000    0.1074641
411960.0000000    0.1066011
412000.0000000    0.1060493
412040.0000000    0.1216137
412080.0000000    0.1139926
412120.0000000    0.1103990
412160.0000000    0.1064749
412200.0000000    0.1048133
412240.0000000    0.1220834
412280.0000000    0.1223374
412320.0000000    0.1157040
412360.0000000    0.1131323
412400.0000000    0.1168688
412440.0000000    0.1075711
412480.0000000    0.1205235
412520.0000000    0.1073996
412560.0000000    0.1136526
412600.0000000    0.1073213
412640.0000000    0.1043017
412680.0000000    0.1021579
412720.0000000    0.1003390
412760.0000000    0.0992723
412800.0000000    0.0969061
412840.0000000    0.0992333
412880.0000000    0.0999405
412920.0000000    0.0987165
412960.0000000    0.1011916
413000.0000000    0.0989537
413040.0000000    0.1018145
413080.0000000    0.0946344
413120.0000000    0.1113535
413160.0000000    0.0974675
413200.0000000    0.1078924
413240.0000000    0.1028000
413280.0000000    0.1128103
413320.0000000    0.1009125
413360.0000000    0.1068173
413400.0000000    0.1200059
413440.0000000    0.1070538
413480.0000000    0.1186388
413520.0000000    0.1094511
413560.0000000    0.1098523
413600.0000000    0.1065814
413640.0000000    0.1046008
413680.0000000    0.1038121
413720.0000000    0.1085366
413760.0000000    0.1029587
413800.0000000    0.1165763
413840.0000000    0.1138264
413880.0000000    0.1051617
413920.0000000    0.1064347
413960.0000000    0.1159323
414000.0000000    0.1170532
414040.0000000    0.1226906
414080.0000000    0.1127712
414120.0000000    0.1207202
414160.0000000    0.1281788
414200.0000000    0.1131292
414240.0000000    0.1148302
414280.0000000    0.1186120
414320.0000000    0.1300517
414360.0000000    0.1241038
414400.0000000    0.1122404
414440.0000000    0.1238962
414480.0000000    0.1231874
414520.0000000    0.1257552
414560.0000000    0.1279583
414600.0000000    0.1301750
414640.0000000    0.1052891
414680.0000000    0.1140256
414720.0000000    0.1132448
414760.0000000    0.1307780
414800.0000000    0.1130527
414840.0000000    0.1294053
414880.0000000    0.1221298
414920.0000000    0.1221417
414960.0000000    0.1250677
415000.0000000    0.1218942
415040.0000000    0.1238729
415080.0000000    0.1098704
415120.0000000    0.1156501
415160.0000000    0.1155600
415200.0000000    0.1095150
415240.0000000    0.1268458
415280.0000000    0.1192827
415320.0000000    0.1109294
415360.0000000    0.1152966
415400.0000000    0.1101523
415440.0000000    0.1283045
415480.0000000    0.1134315
415520.0000000    0.1171745
415560.0000000    0.1146065
415600.0000000    0.1283852
415640.0000000    0.1286507
415680.0000000    0.1163205
415720.0000000    0.1130041
415760.0000000    0.1115833
415800.0000000    0.1182931
415840.0000000    0.1099508
415880.0000000    0.1117006
415920.0000000    0.1163814
415960.0000000    0.1165627
416000.0000000    0.1192811
416040.0000000    0.1088810
416080.0000000    0.1146509
416120.0000000    0.1187561
416160.0000000    0.1133878
416200.0000000    0.1211084
416240.0000000    0.1156738
416280.0000000    0.1077599
416320.0000000    0.1079644
416360.0000000    0.1111788
416400.0000000    0.1109188
416440.0000000    0.1238677
416480.0000000    0.1221449
416520.0000000    0.1111199
416560.0000000    0.1199244
416600.0000000    0.1245020
416640.0000000    0.1124347
416680.0000000    0.1110572
416720.0000000    0.1023531
416760.0000000    0.1066266
416800.0000000    0.1055419
416840.0000000    0.1116433
416880.0000000    0.1294402
416920.0000000    0.1144344
416960.0000000    0.1150540
417000.0000000    0.1196155
417040.0000000    0.1183893
417080.0000000    0.1137872
417120.0000000    0.1178776
417160.0000000    0.1129271
417200.0000000    0.1123213
417240.0000000    0.1065288
417280.0000000    0.1175850
417320.0000000    0.1150969
417360.0000000    0.1212912
417400.0000000    0.1238510
417440.0000000    0.1085931
417480.0000000    0.1144745
417520.0000000    0.1043775
417560.0000000    0.1061697
417600.0000000    0.1088665
417640.0000000    0.1111384
417680.0000000    0.1128395
417720.0000000    0.1075202
417760.0000000    0.1092436
417800.0000000    0.0979820
417840.0000000    0.1157318
417880.0000000    0.1027233
417920.0000000    0.1099274
417960.0000000    0.1055884
418000.0000000    0.0945805
418040.0000000    0.1043232
418080.0000000    0.1006220
418120.0000000    0.0989811
418160.0000000    0.1080230
418200.0000000    0.1135775
418240.0000000    0.1008547
418280.0000000    0.1128810
418320.0000000    0.1094434
418360.0000000    0.1181261
418400.0000000    0.1258863
418440.0000000    0.1182600
418480.0000000    0.1136704
418520.0000000    0.1102053
418560.0000000    0.1067514
418600.0000000    0.0996123
418640.0000000    0.1157081
418680.0000000    0.1128861
418720.0000000    0.1196908
418760.0000000    0.1095419
418800.0000000    0.1165502
418840.0000000    0.1098307
418880.0000000    0.1018872
418920.0000000    0.1198979
418960.0000000    0.1189431
419000.0000000    0.1140224
419040.0000000    0.1207924
419080.0000000    0.1185131
419120.0000000    0.1197704
419160.0000000    0.1106326
419200.0000000    0.1053069
419240.0000000    0.1157525
419280.0000000    0.1027840
419320.0000000    0.1128452
419360.0000000    0.1148017
419400.0000000    0.1091141
419440.0000000    0.1169231
419480.0000000    0.1212200
419520.0000000    0.1168377
419560.0000000    0.1115917
419600.0000000    0.1098094
419640.0000000    0.1166300
419680.0000000    0.1143633
419720.0000000    0.1114600
419760.0000000    0.1113706
419800.0000000    0.1001643
419840.0000000    0.1065648
419880.0000000    0.1176117
419920.0000000    0.1199877
419960.0000000    0.1207428
420000.0000000    0.1174040
420040.0000000    0.1211567
420080.0000000    0.1141856
420120.0000000    0.1143854
420160.0000000    0.1366750
420200.0000000    0.1142705
420240.0000000    0.1196812
420280.0000000    0.1158514
420320.0000000    0.1019248
420360.0000000    0.1077559
420400.0000000    0.1155695
420440.0000000    0.1196678
420480.0000000    0.1174400
420520.0000000    0.1084179
420560.0000000    0.1010291
420600.0000000    0.1045388
420640.0000000    0.0944664
420680.0000000    0.1071586
420720.0000000    0.0972750
420760.0000000    0.1133337
420800.0000000    0.1232839
420840.0000000    0.1233264
420880.0000000    0.1038910
420920.0000000    0.1206733
420960.0000000    0.1143233
421000.0000000    0.1031390
421040.0000000    0.1031792
421080.0000000    0.1025733
421120.0000000    0.1001271
421160.0000000    0.1133189
421200.0000000    0.1097973
421240.0000000    0.1165588
421280.0000000    0.1187190
421320.0000000    0.1079167
421360.0000000    0.1136730
421400.0000000    0.1130270
421440.0000000    0.1093241
421480.0000000    0.1106309
421520.0000000    0.1120850
421560.0000000    0.1013223
421600.0000000    0.1118707
421640.0000000    0.1172702
421680.0000000    0.1154273
421720.0000000    0.1087632
421760.0000000    0.1086426
421800.0000000    0.1218283
421840.0000000    0.1256325
421880.0000000    0.1204674
421920.0000000    0.1193697
421960.0000000    0.1056902
422000.0000000    0.1063634
422040.0000000    0.1225874
422080.0000000    0.1215569
422120.0000000    0.1189223
422160.0000000    0.1071121
422200.0000000    0.1216739
422240.0000000    0.1273825
422280.0000000    0.1108364
422320.0000000    0.1238587
422360.0000000    0.1164745
422400.0000000    0.1239476
422440.0000000    0.1235587
422480.0000000    0.1126540
422520.0000000    0.1261193
422560.0000000    0.1281613
422600.0000000    0.1199995
422640.0000000    0.1147614
422680.0000000    0.1231450
422720.0000000    0.1232991
422760.0000000    0.1225981
422800.0000000    0.1096691
422840.0000000    0.1195090
422880.0000000    0.1253789
422920.0000000    0.1195343
422960.0000000    0.1231747
423000.0000000    0.1209315
423040.0000000    0.1124069
423080.0000000    0.1299093
423120.0000000    0.1191133
423160.0000000    0.1198041
423200.0000000    0.1262767
423240.0000000    0.1185652
423280.0000000    0.1374325
423320.0000000    0.1227546
423360.0000000    0.1186034
423400.0000000    0.1192072
423440.0000000    0.1210969
423480.0000000    0.1110464
423520.0000000    0.1127030
423560.0000000    0.1100077
423600.0000000    0.1198058
423640.0000000    0.1296673
423680.0000000    0.1152231
423720.0000000    0.1132083
423760.0000000    0.1228438
423800.0000000    0.1232498
423840.0000000    0.1150446
423880.0000000    0.1139883
423920.0000000    0.1142206
423960.0000000    0.1106328
424000.0000000    0.1101913
424040.0000000    0.1156544
424080.0000000    0.1112465
424120.0000000    0.1227230
424160.0000000    0.1241950
424200.0000000    0.1103120
424240.0000000    0.1096006
424280.0000000    0.1164210
424320.0000000    0.1107911
424360.0000000    0.1140577
424400.0000000    0.1122432
424440.0000000    0.1189833
424480.0000000    0.1217786
424520.0000000    0.1223043
424560.0000000    0.1208110
424600.0000000    0.1253133
424640.0000000    0.1227296
424680.0000000    0.1317780
424720.0000000    0.1179827
424760.0000000    0.1147048
424800.0000000    0.1258308
424840.0000000    0.1218579
424880.0000000    0.1092099
424920.0000000    0.1260253
424960.0000000    0.1165093
425000.0000000    0.1123335
425040.0000000    0.1247592
425080.0000000    0.1250729
425120.0000000    0.1091936
425160.0000000    0.1292750
425200.0000000    0.1207298
425240.0000000    0.1082723
425280.0000000    0.1101272
425320.0000000    0.1039650
425360.0000000    0.1031215
425400.0000000    0.1109254
425440.0000000    0.1133925
425480.0000000    0.1109386
425520.0000000    0.1084279
425560.0000000    0.1199552
425600.0000000    0.1107411
425640.0000000    0.1232250
425680.0000000    0.1144760
425720.0000000    0.1186374
425760.0000000    0.1278787
425800.0000000    0.1076671
425840.0000000    0.1169818
425880.0000000    0.1038775
425920.0000000    0.1090246
425960.0000000    0.1105513
426000.0000000    0.1119663
426040.0000000    0.1182706
426080.0000000    0.1067874
426120.0000000    0.0910933
426160.0000000    0.1136158
426200.0000000    0.1107322
426240.0000000    0.1069703
426280.0000000    0.1129359
426320.0000000    0.1196864
426360.0000000    0.1101024
426400.0000000    0.1124083
426440.0000000    0.1079230
426480.0000000    0.1138396
426520.0000000    0.1121410
426560.0000000    0.1036174
426600.0000000    0.1032369
426640.0000000    0.1088447
426680.0000000    0.0977373
426720.0000000    0.1038652
426760.0000000    0.0997917
426800.0000000    0.1184784
426840.0000000    0.1189397
426880.0000000    0.1094661
426920.0000000    0.1019172
426960.0000000    0.1124549
427000.0000000    0.1067346
427040.0000000    0.0969685
427080.0000000    0.1059227
427120.0000000    0.1086565
427160.0000000    0.1093768
427200.0000000    0.1109346
427240.0000000    0.1197573
427280.0000000    0.1117764
427320.0000000    0.1172658
427360.0000000    0.1209456
427400.0000000    0.1157009
427440.0000000    0.1068126
427480.0000000    0.1165591
427520.0000000    0.1146643
427560.0000000    0.1193853
427600.0000000    0.1062243
427640.0000000    0.1048741
427680.0000000    0.1062056
427720.0000000    0.1146482
427760.0000000    0.1162804
427800.0000000    0.1112292
427840.0000000    0.1149507
427880.0000000    0.1190076
427920.0000000    0.1238455
427960.0000000    0.1131972
428000.0000000    0.1095455
428040.0000000    0.1020671
428080.0000000    0.1063174
428120.0000000    0.1116514
428160.0000000    0.1077374
428200.0000000    0.1083174
428240.0000000    0.1065256
428280.0000000    0.1158022
428320.0000000    0.1080202
428360.0000000    0.1301472
428400.0000000    0.1239700
428440.0000000    0.1034412
428480.0000000    0.1066962
428520.0000000    0.1084856
428560.0000000    0.1085619
428600.0000000    0.1100702
428640.0000000    0.1070387
428680.0000000    0.1150547
428720.0000000    0.1225434
428760.0000000    0.1143966
428800.0000000    0.1167344
428840.0000000    0.1129675
428880.0000000    0.1209211
428920.0000000    0.1157144
428960.0000000    0.1149909
429000.0000000    0.1027792
429040.0000000    0.1145027
429080.0000000    0.1186437
429120.0000000    0.1122467
429160.0000000    0.1134814
429200.0000000    0.1179386
429240.0000000    0.1072160
429280.0000000    0.1102735
429320.0000000    0.1064237
429360.0000000    0.1109626
429400.0000000    0.1136785
429440.0000000    0.1168621
429480.0000000    0.1293638
429520.0000000    0.1179773
429560.0000000    0.1185748
429600.0000000    0.1108251
429640.0000000    0.1175875
429680.0000000    0.1053608
429720.0000000    0.1192335
429760.0000000    0.1182890
429800.0000000    0.1066479
429840.0000000    0.1153578
429880.0000000    0.1148254
429920.0000000    0.1134552
429960.0000000    0.1201303
430000.0000000    0.1201859
430040.0000000    0.1258939
430080.0000000    0.1201449
430120.0000000    0.1123519
430160.0000000    0.1160751
430200.0000000    0.1122350
430240.0000000    0.1149924
430280.0000000    0.1127673
430320.0000000    0.1099675
430360.0000000    0.1163605
430400.0000000    0.1094376
430440.0000000    0.1175092
430480.0000000    0.1184042
430520.0000000    0.1179940
430560.0000000    0.1058843
430600.0000000    0.1216714
430640.0000000    0.1304692
430680.0000000    0.1154356
430720.0000000    0.1185853
430760.0000000    0.1140131
430800.0000000    0.1093018
430840.0000000    0.1054707
430880.0000000    0.1156722
430920.0000000    0.1120366
430960.0000000    0.1066845
431000.0000000    0.1129756
431040.0000000    0.1100063
431080.0000000    0.1139238
431120.0000000    0.1266504
431160.0000000    0.1094022
431200.0000000    0.1150644
431240.0000000    0.1162771
431280.0000000    0.1161143
431320.0000000    0.1155147
431360.0000000    0.1220280
431400.0000000    0.1110630
431440.0000000    0.1261161
431480.0000000    0.1081087
431520.0000000    0.1198146
431560.0000000    0.1041716
431600.0000000    0.1090673
431640.0000000    0.1203483
431680.0000000    0.1131474
431720.0000000    0.1195950
431760.0000000    0.1185300
431800.0000000    0.1171746
431840.0000000    0.1043656
431880.0000000    0.1060347
431920.0000000    0.1095194
431960.0000000    0.1130935
432000.0000000    0.1229365
432040.0000000    0.1174316
432080.0000000    0.1121688
432120.0000000    0.1146259
432160.0000000    0.1144334
432200.0000000    0.1177532
432240.0000000    0.1128414
432280.0000000    0.1203426
432320.0000000    0.1162726
432360.0000000    0.1260507
432400.0000000    0.1164089
432440.0000000    0.1151666
432480.0000000    0.1151273
432520.0000000    0.1159393
432560.0000000    0.1245339
432600.0000000    0.1242872
432640.0000000    0.1203269
432680.0000000    0.1099157
432720.0000000    0.1146609
432760.0000000    0.1227790
432800.0000000    0.1198920
432840.0000000    0.1112702
432880.0000000    0.1147905
432920.0000000    0.1149146
432960.0000000    0.1139932
433000.0000000    0.1205579
433040.0000000    0.1164737
433080.0000000    0.1150275
433120.0000000    0.1222064
433160.0000000    0.1202012
433200.0000000    0.1157254
433240.0000000    0.1186544
433280.0000000    0.1137389
433320.0000000    0.1077664
433360.0000000    0.1142241
433400.0000000    0.1080793
433440.0000000    0.1207621
433480.0000000    0.1123725
433520.0000000    0.1116547
433560.0000000    0.1115315
433600.0000000    0.1144427
433640.0000000    0.1050589
433680.0000000    0.1078872
433720.0000000    0.1166531
433760.0000000    0.1204334
433800.0000000    0.1089700
433840.0000000    0.1122325
433880.0000000    0.1131424
433920.0000000    0.1158983
433960.0000000    0.1140583
434000.0000000    0.1153116
434040.0000000    0.1161619
434080.0000000    0.1148661
434120.0000000    0.1167567
434160.0000000    0.1181752
434200.0000000    0.1241649
434240.0000000    0.1222388
434280.0000000    0.1173623
434320.0000000    0.1233323
434360.0000000    0.1263177
434400.0000000    0.1239087
434440.0000000    0.1194947
434480.0000000    0.1173831
434520.0000000    0.1191331
434560.0000000    0.1188818
434600.0000000    0.1190152
434640.0000000    0.1202244
434680.0000000    0.1220439
434720.0000000    0.1069323
434760.0000000    0.1173134
434800.0000000    0.1200758
434840.0000000    0.1254609
434880.0000000    0.1149170
434920.0000000    0.1171823
434960.0000000    0.1203677
435000.0000000    0.1296989
435040.0000000    0.1233529
435080.0000000    0.1244702
435120.0000000    0.1285240
435160.0000000    0.1219406
435200.0000000    0.1202860
435240.0000000    0.1223688
435280.0000000    0.1238875
435320.0000000    0.1223921
435360.0000000    0.1265510
435400.0000000    0.1227276
435440.0000000    0.1283590
435480.0000000    0.1159059
435520.0000000    0.1244910
435560.0000000    0.1191332
435600.0000000    0.1225376
435640.0000000    0.1281273
435680.0000000    0.1240299
435720.0000000    0.1264912
435760.0000000    0.1176654
435800.0000000    0.1235768
435840.0000000    0.1266114
435880.0000000    0.1270639
435920.0000000    0.1245906
435960.0000000    0.1258836
436000.0000000    0.1245310
436040.0000000    0.1125199
436080.0000000    0.1214239
436120.0000000    0.1196339
436160.0000000    0.1299863
436200.0000000    0.1261436
436240.0000000    0.1259968
436280.0000000    0.1135579
436320.0000000    0.1194195
436360.0000000    0.1184585
436400.0000000    0.1244310
436440.0000000    0.1197945
436480.0000000    0.1156003
436520.0000000    0.1187372
436560.0000000    0.1375696
436600.0000000    0.1223541
436640.0000000    0.1208873
436680.0000000    0.1325670
436720.0000000    0.1202617
436760.0000000    0.1186216
436800.0000000    0.1263977
436840.0000000    0.1281393
436880.0000000    0.1216404
436920.0000000    0.1272258
436960.0000000    0.1250238
437000.0000000    0.1235926
437040.0000000    0.1281179
437080.0000000    0.1222271
437120.0000000    0.1200393
437160.0000000    0.1153819
437200.0000000    0.1123050
437240.0000000    0.1158443
437280.0000000    0.1106398
437320.0000000    0.1149444
437360.0000000    0.1204692
437400.0000000    0.1121893
437440.0000000    0.1247631
437480.0000000    0.1155153
437520.0000000    0.1140405
437560.0000000    0.1235244
437600.0000000    0.1129515
437640.0000000    0.1205069
437680.0000000    0.1241589
437720.0000000    0.1112602
437760.0000000    0.1173950
437800.0000000    0.1292133
437840.0000000    0.1239160
437880.0000000    0.1244930
437920.0000000    0.1174544
437960.0000000    0.1186596
438000.0000000    0.1207482
438040.0000000    0.1202527
438080.0000000    0.1210188
438120.0000000    0.1108638
438160.0000000    0.1110180
438200.0000000    0.1119787
438240.0000000    0.1142004
438280.0000000    0.1080702
438320.0000000    0.1235678
438360.0000000    0.1167188
438400.0000000    0.1162612
438440.0000000    0.1111814
438480.0000000    0.1166604
438520.0000000    0.1053897
438560.0000000    0.1169644
438600.0000000    0.1284389
438640.0000000    0.1172328
438680.0000000    0.1105550
438720.0000000    0.1149864
438760.0000000    0.1180220
438800.0000000    0.1120371
438840.0000000    0.1338855
438880.0000000    0.1213301
438920.0000000    0.1196875
438960.0000000    0.1180525
439000.0000000    0.1204892
439040.0000000    0.1250763
439080.0000000    0.1217730
439120.0000000    0.1217752
439160.0000000    0.1256497
439200.0000000    0.1159332
439240.0000000    0.1138992
439280.0000000    0.1276498
439320.0000000    0.1219365
439360.0000000    0.1146700
439400.0000000    0.1221337
439440.0000000    0.1232895
439480.0000000    0.1199893
439520.0000000    0.1212411
439560.0000000    0.1178976
439600.0000000    0.1211676
439640.0000000    0.1173841
439680.0000000    0.1161670
439720.0000000    0.1169184
439760.0000000    0.1197462
439800.0000000    0.1092953
439840.0000000    0.1201316
439880.0000000    0.1277999
439920.0000000    0.1227914
439960.0000000    0.1138359
440000.0000000    0.1159975
440040.0000000    0.1197656
440080.0000000    0.1179253
440120.0000000    0.1233805
440160.0000000    0.1194367
440200.0000000    0.1212465
440240.0000000    0.1197515
440280.0000000    0.1170689
440320.0000000    0.1120578
440360.0000000    0.1238131
440400.0000000    0.1203597
440440.0000000    0.1183428
440480.0000000    0.1197310
440520.0000000    0.1269923
440560.0000000    0.1222533
440600.0000000    0.1224134
440640.0000000    0.1270090
440680.0000000    0.1179571
440720.0000000    0.1247484
440760.0000000    0.1181522
440800.0000000    0.1286020
440840.0000000    0.1104378
440880.0000000    0.1246843
440920.0000000    0.1198707
440960.0000000    0.1217271
441000.0000000    0.1206733
441040.0000000    0.1217930
441080.0000000    0.1129474
441120.0000000    0.1175707
441160.0000000    0.1138092
441200.0000000    0.1189840
441240.0000000    0.1176396
441280.0000000    0.1160505
441320.0000000    0.1120448
441360.0000000    0.1218744
441400.0000000    0.1185284
441440.0000000    0.1232892
441480.0000000    0.1196534
441520.0000000    0.1153141
441560.0000000    0.1052228
441600.0000000    0.1080671
441640.0000000    0.1106635
441680.0000000    0.1089786
441720.0000000    0.1123600
441760.0000000    0.1070311
441800.0000000    0.1176458
441840.0000000    0.1183393
441880.0000000    0.1106661
441920.0000000    0.1117344
441960.0000000    0.1072585
442000.0000000    0.1073109
442040.0000000    0.1074073
442080.0000000    0.1017207
442120.0000000    0.1076209
442160.0000000    0.1037698
442200.0000000    0.1142766
442240.0000000    0.1174227
442280.0000000    0.1194855
442320.0000000    0.1194688
442360.0000000    0.1253821
442400.0000000    0.1246344
442440.0000000    0.1307582
442480.0000000    0.1329495
442520.0000000    0.1170691
442560.0000000    0.1135373
442600.0000000    0.1228316
442640.0000000    0.1155052
442680.0000000    0.1142397
442720.0000000    0.1200467
442760.0000000    0.1241260
442800.0000000    0.1257433
442840.0000000    0.1236495
442880.0000000    0.1225787
442920.0000000    0.1152070
442960.0000000    0.1191986
443000.0000000    0.1227245
443040.0000000    0.1204154
443080.0000000    0.1239945
443120.0000000    0.1150487
443160.0000000    0.1057492
443200.0000000    0.1115293
443240.0000000    0.1232900
443280.0000000    0.1211877
443320.0000000    0.1165713
443360.0000000    0.1132932
443400.0000000    0.1236155
443440.0000000    0.1198524
443480.0000000    0.1186513
443520.0000000    0.1247247
443560.0000000    0.1238121
443600.0000000    0.1184993
443640.0000000    0.1218997
443680.0000000    0.1307820
443720.0000000    0.1229107
443760.0000000    0.1196995
443800.0000000    0.1214708
443840.0000000    0.1286247
443880.0000000    0.1241223
443920.0000000    0.1213356
443960.0000000    0.1338855
444000.0000000    0.1191820
444040.0000000    0.1245010
444080.0000000    0.1266117
444120.0000000    0.1253335
444160.0000000    0.1205137
444200.0000000    0.1272119
444240.0000000    0.1242509
444280.0000000    0.1250019
444320.0000000    0.1353778
444360.0000000    0.1220426
444400.0000000    0.1269011
444440.0000000    0.1298639
444480.0000000    0.1200351
444520.0000000    0.1290581
444560.0000000    0.1288151
444600.0000000    0.1396173
444640.0000000    0.1387255
444680.0000000    0.1257472
444720.0000000    0.1254307
444760.0000000    0.1321845
444800.0000000    0.1346552
444840.0000000    0.1251765
444880.0000000    0.1261601
444920.0000000    0.1251189
444960.0000000    0.1212000
445000.0000000    0.1404259
445040.0000000    0.1198842
445080.0000000    0.1187403
445120.0000000    0.1290760
445160.0000000    0.1307525
445200.0000000    0.1293218
445240.0000000    0.1257894
445280.0000000    0.1161990
445320.0000000    0.1201189
445360.0000000    0.1261498
445400.0000000    0.1366735
445440.0000000    0.1444449
445480.0000000    0.1299885
445520.0000000    0.1327963
445560.0000000    0.1337920
445600.0000000    0.1211680
445640.0000000    0.1226207
445680.0000000    0.1293279
445720.0000000    0.1244318
445760.0000000    0.1273811
445800.0000000    0.1367043
445840.0000000    0.1317766
445880.0000000    0.1307580
445920.0000000    0.1318628
445960.0000000    0.1242769
446000.0000000    0.1357899
446040.0000000    0.1234320
446080.0000000    0.1336810
446120.0000000    0.1282536
446160.0000000    0.1228356
446200.0000000    0.1256740
446240.0000000    0.1276563
446280.0000000    0.1233854
446320.0000000    0.1341971
446360.0000000    0.1370861
446400.0000000    0.1379980
446440.0000000    0.1342324
446480.0000000    0.1367979
446520.0000000    0.1240366
446560.0000000    0.1277722
446600.0000000    0.1331290
446640.0000000    0.1294497
446680.0000000    0.1258705
446720.0000000    0.1315100
446760.0000000    0.1256231
446800.0000000    0.1343749
446840.0000000    0.1339571
446880.0000000    0.1381784
446920.0000000    0.1267307
446960.0000000    0.1294619
447000.0000000    0.1414944
447040.0000000    0.1370068
447080.0000000    0.1322850
447120.0000000    0.1276839
447160.0000000    0.1297997
447200.0000000    0.1270837
447240.0000000    0.1266987
447280.0000000    0.1336660
447320.0000000    0.1290894
447360.0000000    0.1228841
447400.0000000    0.1204070
447440.0000000    0.1268339
447480.0000000    0.1208729
447520.0000000    0.1181152
447560.0000000    0.1187198
447600.0000000    0.1235414
447640.0000000    0.1169281
447680.0000000    0.1265358
447720.0000000    0.1265015
447760.0000000    0.1257068
447800.0000000    0.1234312
447840.0000000    0.1108919
447880.0000000    0.1201851
447920.0000000    0.1204554
447960.0000000    0.1179895
448000.0000000    0.1164490
448040.0000000    0.1161309
448080.0000000    0.1140044
448120.0000000    0.1159844
448160.0000000    0.1202653
448200.0000000    0.1207438
448240.0000000    0.1234284
448280.0000000    0.1165793
448320.0000000    0.1180860
448360.0000000    0.1182776
448400.0000000    0.1306088
448440.0000000    0.1245910
448480.0000000    0.1202031
448520.0000000    0.1245895
448560.0000000    0.1205854
448600.0000000    0.1133518
448640.0000000    0.1152796
448680.0000000    0.1212845
448720.0000000    0.1194795
448760.0000000    0.1237002
448800.0000000    0.1261894
448840.0000000    0.1168991
448880.0000000    0.1143042
448920.0000000    0.1281797
448960.0000000    0.1328408
449000.0000000    0.1151520
449040.0000000    0.1266253
449080.0000000    0.1221476
449120.0000000    0.1215229
449160.0000000    0.1134272
449200.0000000    0.1172531
449240.0000000    0.1140622
449280.0000000    0.1186459
449320.0000000    0.1263167
449360.0000000    0.1152208
449400.0000000    0.1171371
449440.0000000    0.1199132
449480.0000000    0.1261095
449520.0000000    0.1171493
449560.0000000    0.1282149
449600.0000000    0.1334221
449640.0000000    0.1240582
449680.0000000    0.1310213
449720.0000000    0.1378916
449760.0000000    0.1322813
449800.0000000    0.1233293
449840.0000000    0.1289723
449880.0000000    0.1205735
449920.0000000    0.1231581
449960.0000000    0.1265182
450000.0000000    0.1210610
450040.0000000    0.1282233
450080.0000000    0.1290446
450120.0000000    0.1254324
450160.0000000    0.1264567
450200.0000000    0.1240218
450240.0000000    0.1201421
450280.0000000    0.1172252
450320.0000000    0.1302922
450360.0000000    0.1256434
450400.0000000    0.1232095
450440.0000000    0.1276382
450480.0000000    0.1226300
450520.0000000    0.1355070
450560.0000000    0.1249418
450600.0000000    0.1228143
450640.0000000    0.1178914
450680.0000000    0.1174729
450720.0000000    0.1208709
450760.0000000    0.1200205
450800.0000000    0.1252035
450840.0000000    0.1290791
450880.0000000    0.1367442
450920.0000000    0.1247942
450960.0000000    0.1256015
451000.0000000    0.1312304
451040.0000000    0.1265391
451080.0000000    0.1237297
451120.0000000    0.1268009
451160.0000000    0.1326070
451200.0000000    0.1352750
451240.0000000    0.1437655
451280.0000000    0.1470703
451320.0000000    0.1386167
451360.0000000    0.1313666
451400.0000000    0.1272001
451440.0000000    0.1291800
451480.0000000    0.1285107
451520.0000000    0.1307497
451560.0000000    0.1365154
451600.0000000    0.1393445
451640.0000000    0.1256262
451680.0000000    0.1271612
451720.0000000    0.1289362
451760.0000000    0.1189137
451800.0000000    0.1241895
451840.0000000    0.1209133
451880.0000000    0.1294001
451920.0000000    0.1335975
451960.0000000    0.1261696
452000.0000000    0.1310827
452040.0000000    0.1390261
452080.0000000    0.1292824
452120.0000000    0.1186647
452160.0000000    0.1388208
452200.0000000    0.1356287
452240.0000000    0.1264143
452280.0000000    0.1380806
452320.0000000    0.1352646
452360.0000000    0.1369937
452400.0000000    0.1377562
452440.0000000    0.1368645
452480.0000000    0.1394756
452520.0000000    0.1336363
452560.0000000    0.1294163
452600.0000000    0.1246789
452640.0000000    0.1349220
452680.0000000    0.1285819
452720.0000000    0.1303572
452760.0000000    0.1320989
452800.0000000    0.1320517
452840.0000000    0.1428187
452880.0000000    0.1398920
452920.0000000    0.1305687
452960.0000000    0.1284251
453000.0000000    0.1293226
453040.0000000    0.1304742
453080.0000000    0.1260991
453120.0000000    0.1320112
453160.0000000    0.1294784
453200.0000000    0.1211053
453240.0000000    0.1250051
453280.0000000    0.1325464
453320.0000000    0.1313351
453360.0000000    0.1302726
453400.0000000    0.1322232
453440.0000000    0.1341466
453480.0000000    0.1385205
453520.0000000    0.1477253
453560.0000000    0.1346864
453600.0000000    0.1426809
453640.0000000    0.1383299
453680.0000000    0.1421242
453720.0000000    0.1280143
453760.0000000    0.1312549
453800.0000000    0.1304402
453840.0000000    0.1203184
453880.0000000    0.1275535
453920.0000000    0.1241414
453960.0000000    0.1269374
454000.0000000    0.1354572
454040.0000000    0.1312440
454080.0000000    0.1334762
454120.0000000    0.1373597
454160.0000000    0.1415334
454200.0000000    0.1364822
454240.0000000    0.1407996
454280.0000000    0.1368270
454320.0000000    0.1300825
454360.0000000    0.1276221
454400.0000000    0.1416516
454440.0000000    0.1329782
454480.0000000    0.1398067
454520.0000000    0.1379798
454560.0000000    0.1342553
454600.0000000    0.1349257
454640.0000000    0.1314069
454680.0000000    0.1274762
454720.0000000    0.1335517
454760.0000000    0.1412501
454800.0000000    0.1313123
454840.0000000    0.1282953
454880.0000000    0.1257052
454920.0000000    0.1252289
454960.0000000    0.1246754
455000.0000000    0.1316440
455040.0000000    0.1272427
455080.0000000    0.1300518
455120.0000000    0.1323603
455160.0000000    0.1346838
455200.0000000    0.1323622
455240.0000000    0.1271137
455280.0000000    0.1310857
455320.0000000    0.1243454
455360.0000000    0.1340634
455400.0000000    0.1371340
455440.0000000    0.1257855
455480.0000000    0.1232011
455520.0000000    0.1185932
455560.0000000    0.1160705
455600.0000000    0.1187720
455640.0000000    0.1115844
455680.0000000    0.1253548
455720.0000000    0.1193419
455760.0000000    0.1232851
455800.0000000    0.1211172
455840.0000000    0.1254064
455880.0000000    0.1227180
455920.0000000    0.1162803
455960.0000000    0.1143194
456000.0000000    0.1204664
456040.0000000    0.1298286
456080.0000000    0.1232352
456120.0000000    0.1335797
456160.0000000    0.1328291
456200.0000000    0.1269795
456240.0000000    0.1269373
456280.0000000    0.1176364
456320.0000000    0.1277619
456360.0000000    0.1336845
456400.0000000    0.1273231
456440.0000000    0.1241153
456480.0000000    0.1224486
456520.0000000    0.1309928
456560.0000000    0.1286539
456600.0000000    0.1214523
456640.0000000    0.1279346
456680.0000000    0.1285216
456720.0000000    0.1259779
456760.0000000    0.1300712
456800.0000000    0.1342600
456840.0000000    0.1341695
456880.0000000    0.1240102
456920.0000000    0.1276064
456960.0000000    0.1296185
457000.0000000    0.1338821
457040.0000000    0.1316359
457080.0000000    0.1415453
457120.0000000    0.1185165
457160.0000000    0.1274420
457200.0000000    0.1249885
457240.0000000    0.1179948
457280.0000000    0.1164949
457320.0000000    0.1276781
457360.0000000    0.1229800
457400.0000000    0.1352534
457440.0000000    0.1191548
457480.0000000    0.1250255
457520.0000000    0.1300839
457560.0000000    0.1253351
457600.0000000    0.1389499
457640.0000000    0.1384509
457680.0000000    0.1314172
457720.0000000    0.1212601
457760.0000000    0.1267061
457800.0000000    0.1277531
457840.0000000    0.1261962
457880.0000000    0.1395009
457920.0000000    0.1260179
457960.0000000    0.1351619
458000.0000000    0.1217276
458040.0000000    0.1306723
458080.0000000    0.1133373
458120.0000000    0.1224938
458160.0000000    0.1189926
458200.0000000    0.1248241
458240.0000000    0.1266323
458280.0000000    0.1310108
458320.0000000    0.1272120
458360.0000000    0.1287098
458400.0000000    0.1353479
458440.0000000    0.1251436
458480.0000000    0.1283370
458520.0000000    0.1294506
458560.0000000    0.1246602
458600.0000000    0.1375370
458640.0000000    0.1251601
458680.0000000    0.1283804
458720.0000000    0.1333282
458760.0000000    0.1259667
458800.0000000    0.1319246
458840.0000000    0.1248916
458880.0000000    0.1287938
458920.0000000    0.1168107
458960.0000000    0.1242014
459000.0000000    0.1172497
459040.0000000    0.1263944
459080.0000000    0.1199352
459120.0000000    0.1210230
459160.0000000    0.1310674
459200.0000000    0.1363129
459240.0000000    0.1334558
459280.0000000    0.1285245
459320.0000000    0.1312419
459360.0000000    0.1187529
459400.0000000    0.1351206
459440.0000000    0.1234931
459480.0000000    0.1199539
459520.0000000    0.1190986
459560.0000000    0.1131933
459600.0000000    0.1336227
459640.0000000    0.1228831
459680.0000000    0.1330256
459720.0000000    0.1379938
459760.0000000    0.1305782
459800.0000000    0.1226403
459840.0000000    0.1204046
459880.0000000    0.1289777
459920.0000000    0.1253168
459960.0000000    0.1265170
460000.0000000    0.1297642
460040.0000000    0.1244678
460080.0000000    0.1282318
460120.0000000    0.1282135
460160.0000000    0.1280909
460200.0000000    0.1275259
460240.0000000    0.1331363
460280.0000000    0.1387597
460320.0000000    0.1321280
460360.0000000    0.1304328
460400.0000000    0.1249598
460440.0000000    0.1260698
460480.0000000    0.1356494
460520.0000000    0.1342339
460560.0000000    0.1379660
460600.0000000    0.1389143
460640.0000000    0.1269525
460680.0000000    0.1322480
460720.0000000    0.1225049
460760.0000000    0.1216053
460800.0000000    0.1269231
460840.0000000    0.1346029
460880.0000000    0.1393476
460920.0000000    0.1321359
460960.0000000    0.1382719
461000.0000000    0.1395566
461040.0000000    0.1366362
461080.0000000    0.1341598
461120.0000000    0.1256718
461160.0000000    0.1223104
461200.0000000    0.1271709
461240.0000000    0.1339654
461280.0000000    0.1364324
461320.0000000    0.1401159
461360.0000000    0.1346376
461400.0000000    0.1324247
461440.0000000    0.1337063
461480.0000000    0.1180807
461520.0000000    0.1263386
461560.0000000    0.1243098
461600.0000000    0.1301910
461640.0000000    0.1273907
461680.0000000    0.1282832
461720.0000000    0.1247380
461760.0000000    0.1360993
461800.0000000    0.1381313
461840.0000000    0.1325955
461880.0000000    0.1285052
461920.0000000    0.1346639
461960.0000000    0.1243810
462000.0000000    0.1273996
462040.0000000    0.1370907
462080.0000000    0.1357255
462120.0000000    0.1239539
462160.0000000    0.1201470
462200.0000000    0.1326430
462240.0000000    0.1195239
462280.0000000    0.1214127
462320.0000000    0.1187257
462360.0000000    0.1243258
462400.0000000    0.1184119
462440.0000000    0.1249933
462480.0000000    0.1273692
462520.0000000    0.1236021
462560.0000000    0.1251552
462600.0000000    0.1213234
462640.0000000    0.1219215
462680.0000000    0.1192558
462720.0000000    0.1279435
462760.0000000    0.1251391
462800.0000000    0.1205022
462840.0000000    0.1213929
462880.0000000    0.1214622
462920.0000000    0.1169717
462960.0000000    0.1217685
463000.0000000    0.1128032
463040.0000000    0.1207990
463080.0000000    0.1215283
463120.0000000    0.1156777
463160.0000000    0.1291227
463200.0000000    0.1284612
463240.0000000    0.1354470
463280.0000000    0.1416658
463320.0000000    0.1359675
463360.0000000    0.1332295
463400.0000000    0.1333231
463440.0000000    0.1411898
463480.0000000    0.1249087
463520.0000000    0.1366419
463560.0000000    0.1306423
463600.0000000    0.1286074
463640.0000000    0.1124153
463680.0000000    0.1257529
463720.0000000    0.1292152
463760.0000000    0.1264354
463800.0000000    0.1223848
463840.0000000    0.1183272
463880.0000000    0.1169343
463920.0000000    0.1310978
463960.0000000    0.1262206
464000.0000000    0.1299357
464040.0000000    0.1240118
464080.0000000    0.1206628
464120.0000000    0.1219882
464160.0000000    0.1290139
464200.0000000    0.1176266
464240.0000000    0.1175516
464280.0000000    0.1212026
464320.0000000    0.1063044
464360.0000000    0.1122357
464400.0000000    0.1115475
464440.0000000    0.1205212
464480.0000000    0.1165049
464520.0000000    0.1280571
464560.0000000    0.1207264
464600.0000000    0.1140010
464640.0000000    0.1195722
464680.0000000    0.1092771
464720.0000000    0.1206000
464760.0000000    0.1178914
464800.0000000    0.1276621
464840.0000000    0.1116366
464880.0000000    0.1208632
464920.0000000    0.1266135
464960.0000000    0.1133588
465000.0000000    0.1226940
465040.0000000    0.1257074
465080.0000000    0.1108916
465120.0000000    0.1147221
465160.0000000    0.1213270
465200.0000000    0.1121543
465240.0000000    0.1097989
465280.0000000    0.1044186
465320.0000000    0.1141822
465360.0000000    0.1129055
465400.0000000    0.1131701
465440.0000000    0.1176297
465480.0000000    0.1115942
465520.0000000    0.1158253
465560.0000000    0.1294026
465600.0000000    0.1142132
465640.0000000    0.1223808
465680.0000000    0.1185925
465720.0000000    0.1192771
465760.0000000    0.1108748
465800.0000000    0.1117293
465840.0000000    0.1178147
465880.0000000    0.1146840
465920.0000000    0.1149426
465960.0000000    0.1061414
466000.0000000    0.1045496
466040.0000000    0.1089201
466080.0000000    0.1020190
466120.0000000    0.1051058
466160.0000000    0.1026347
466200.0000000    0.1059881
466240.0000000    0.1042193
466280.0000000    0.1054728
466320.0000000    0.1161585
466360.0000000    0.1180488
466400.0000000    0.1181372
466440.0000000    0.1068040
466480.0000000    0.1148778
466520.0000000    0.1063130
466560.0000000    0.1056615
466600.0000000    0.1101514
466640.0000000    0.1038991
466680.0000000    0.1159627
466720.0000000    0.1063821
466760.0000000    0.1000884
466800.0000000    0.1049011
466840.0000000    0.1070963
466880.0000000    0.1090148
466920.0000000    0.1038918
466960.0000000    0.1144306
467000.0000000    0.1184820
467040.0000000    0.1074065
467080.0000000    0.1078420
467120.0000000    0.1108410
467160.0000000    0.1146474
467200.0000000    0.1170805
467240.0000000    0.1192096
467280.0000000    0.1128487
467320.0000000    0.1086906
467360.0000000    0.1039125
467400.0000000    0.1096866
467440.0000000    0.1098864
467480.0000000    0.1079255
467520.0000000    0.1064673
467560.0000000    0.1122205
467600.0000000    0.1136642
467640.0000000    0.1125522
467680.0000000    0.1092132
467720.0000000    0.1160183
467760.0000000    0.1120009
467800.0000000    0.1134350
467840.0000000    0.1233239
467880.0000000    0.1198365
467920.0000000    0.1163982
467960.0000000    0.1215916
468000.0000000    0.1081567
468040.0000000    0.1021363
468080.0000000    0.1057417
468120.0000000    0.1083660
468160.0000000    0.1031208
468200.0000000    0.1031496
468240.0000000    0.1064422
468280.0000000    0.1017754
468320.0000000    0.1078123
468360.0000000    0.1111544
468400.0000000    0.1027467
468440.0000000    0.1140270
468480.0000000    0.1123461
468520.0000000    0.1183185
468560.0000000    0.1114373
468600.0000000    0.1150680
468640.0000000    0.1044137
468680.0000000    0.1202784
468720.0000000    0.1231008
468760.0000000    0.1321137
468800.0000000    0.1124069
468840.0000000    0.1091166
468880.0000000    0.1147485
468920.0000000    0.1057030
468960.0000000    0.1083126
469000.0000000    0.1053974
469040.0000000    0.1079731
469080.0000000    0.1129412
469120.0000000    0.1073668
469160.0000000    0.1016690
469200.0000000    0.1078359
469240.0000000    0.1035251
469280.0000000    0.1014555
469320.0000000    0.1064085
469360.0000000    0.1125547
469400.0000000    0.1127892
469440.0000000    0.0977747
469480.0000000    0.1036650
469520.0000000    0.1041159
469560.0000000    0.1051578
469600.0000000    0.1189804
469640.0000000    0.1101798
469680.0000000    0.1183883
469720.0000000    0.1089549
469760.0000000    0.1165162
469800.0000000    0.1092189
469840.0000000    0.1134965
469880.0000000    0.1126439
469920.0000000    0.1060493
469960.0000000    0.1157778
470000.0000000    0.1068544
470040.0000000    0.1187942
470080.0000000    0.1176069
470120.0000000    0.1140294
470160.0000000    0.1115804
470200.0000000    0.1116504
470240.0000000    0.1136925
470280.0000000    0.1133742
470320.0000000    0.1194441
470360.0000000    0.1175355
470400.0000000    0.1151889
470440.0000000    0.1158810
470480.0000000    0.1165105
470520.0000000    0.1206761
470560.0000000    0.1123501
470600.0000000    0.1203869
470640.0000000    0.1205072
470680.0000000    0.1132476
470720.0000000    0.1158985
470760.0000000    0.1107053
470800.0000000    0.1102320
470840.0000000    0.1021342
470880.0000000    0.1037902
470920.0000000    0.1103649
470960.0000000    0.1152327
471000.0000000    0.1094392
471040.0000000    0.1095036
471080.0000000    0.1047739
471120.0000000    0.1083073
471160.0000000    0.1071228
471200.0000000    0.1088460
471240.0000000    0.1072507
471280.0000000    0.1066704
471320.0000000    0.1185812
471360.0000000    0.1137291
471400.0000000    0.1166832
471440.0000000    0.1091029
471480.0000000    0.1068361
471520.0000000    0.1004227
471560.0000000    0.1046869
471600.0000000    0.1075822
471640.0000000    0.1081184
471680.0000000    0.1093815
471720.0000000    0.1088630
471760.0000000    0.1128072
471800.0000000    0.1111696
471840.0000000    0.1172331
471880.0000000    0.1067704
471920.0000000    0.1136974
471960.0000000    0.1167324
472000.0000000    0.1154230
472040.0000000    0.1165974
472080.0000000    0.1138406
472120.0000000    0.1163444
472160.0000000    0.1169258
472200.0000000    0.1076429
472240.0000000    0.1043143
472280.0000000    0.1079369
472320.0000000    0.1096847
472360.0000000    0.1188637
472400.0000000    0.1087705
472440.0000000    0.1082378
472480.0000000    0.1146839
472520.0000000    0.1097621
472560.0000000    0.1022273
472600.0000000    0.1105098
472640.0000000    0.1102607
472680.0000000    0.1097742
472720.0000000    0.1120439
472760.0000000    0.1084226
472800.0000000    0.1152214
472840.0000000    0.1093055
472880.0000000    0.1114764
472920.0000000    0.1085253
472960.0000000    0.1021066
473000.0000000    0.1110442
473040.0000000    0.1051503
473080.0000000    0.1102858
473120.0000000    0.1050345
473160.0000000    0.1067910
473200.0000000    0.1089268
473240.0000000    0.1084573
473280.0000000    0.1157833
473320.0000000    0.1128953
473360.0000000    0.1130716
473400.0000000    0.1197724
473440.0000000    0.1084038
473480.0000000    0.1144579
473520.0000000    0.1135482
473560.0000000    0.1142819
473600.0000000    0.1083821
473640.0000000    0.1223802
473680.0000000    0.1131359
473720.0000000    0.1089991
473760.0000000    0.1109591
473800.0000000    0.1128611
473840.0000000    0.1145898
473880.0000000    0.1176419
473920.0000000    0.1185955
473960.0000000    0.1189170
474000.0000000    0.1053491
474040.0000000    0.1154267
474080.0000000    0.1080087
474120.0000000    0.1144824
474160.0000000    0.1181818
474200.0000000    0.1174834
474240.0000000    0.1145871
474280.0000000    0.1017936
474320.0000000    0.1081879
474360.0000000    0.1087083
474400.0000000    0.1127513
474440.0000000    0.1196788
474480.0000000    0.1126375
474520.0000000    0.1039418
474560.0000000    0.1091798
474600.0000000    0.1104184
474640.0000000    0.1079940
474680.0000000    0.1062473
474720.0000000    0.1093822
474760.0000000    0.1174687
474800.0000000    0.1113412
474840.0000000    0.1157807
474880.0000000    0.1051344
474920.0000000    0.1050314
474960.0000000    0.1128797
475000.0000000    0.1161303
475040.0000000    0.1178288
475080.0000000    0.1144148
475120.0000000    0.1095633
475160.0000000    0.1155847
475200.0000000    0.1170145
475240.0000000    0.1155859
475280.0000000    0.1107336
475320.0000000    0.1229481
475360.0000000    0.1103810
475400.0000000    0.1152540
475440.0000000    0.1053448
475480.0000000    0.1064525
475520.0000000    0.1061958
475560.0000000    0.1143660
475600.0000000    0.1093617
475640.0000000    0.1077476
475680.0000000    0.1103909
475720.0000000    0.1102252
475760.0000000    0.1116459
475800.0000000    0.1106021
475840.0000000    0.1013284
475880.0000000    0.0995339
475920.0000000    0.1052839
475960.0000000    0.1085940
476000.0000000    0.1056028
476040.0000000    0.1142360
476080.0000000    0.1002841
476120.0000000    0.1022071
476160.0000000    0.1041421
476200.0000000    0.1054480
476240.0000000    0.0961137
476280.0000000    0.0961531
476320.0000000    0.1069252
476360.0000000    0.1160524
476400.0000000    0.1151783
476440.0000000    0.1124595
476480.0000000    0.1213209
476520.0000000    0.1216135
476560.0000000    0.1279005
476600.0000000    0.1223353
476640.0000000    0.1218303
476680.0000000    0.1352830
476720.0000000    0.1235640
476760.0000000    0.1333908
476800.0000000    0.1381420
476840.0000000    0.1328280
476880.0000000    0.1220681
476920.0000000    0.1218552
476960.0000000    0.1245572
477000.0000000    0.1136837
477040.0000000    0.1155613
477080.0000000    0.1134724
477120.0000000    0.1194587
477160.0000000    0.1192365
477200.0000000    0.1207498
477240.0000000    0.1126925
477280.0000000    0.1149147
477320.0000000    0.1049698
477360.0000000    0.1098911
477400.0000000    0.1143645
477440.0000000    0.1112330
477480.0000000    0.1103939
477520.0000000    0.1039020
477560.0000000    0.1048477
477600.0000000    0.1000531
477640.0000000    0.1088624
477680.0000000    0.0994899
477720.0000000    0.1032359
477760.0000000    0.1011371
477800.0000000    0.1055999
477840.0000000    0.1087374
477880.0000000    0.0961511
477920.0000000    0.1022130
477960.0000000    0.1057629
478000.0000000    0.1031616
478040.0000000    0.1032935
478080.0000000    0.1151567
478120.0000000    0.1080220
478160.0000000    0.1064813
478200.0000000    0.1000550
478240.0000000    0.1031678
478280.0000000    0.1085498
478320.0000000    0.1078207
478360.0000000    0.1100090
478400.0000000    0.0938751
478440.0000000    0.1016335
478480.0000000    0.1082815
478520.0000000    0.1147988
478560.0000000    0.1121431
478600.0000000    0.1145361
478640.0000000    0.1007138
478680.0000000    0.1032901
478720.0000000    0.0967523
478760.0000000    0.1005193
478800.0000000    0.0991040
478840.0000000    0.1000835
478880.0000000    0.1051468
478920.0000000    0.1130862
478960.0000000    0.0966024
479000.0000000    0.0933496
479040.0000000    0.0936118
479080.0000000    0.1098767
479120.0000000    0.0957001
479160.0000000    0.1096797
479200.0000000    0.1001482
479240.0000000    0.1005765
479280.0000000    0.1027868
479320.0000000    0.1077094
479360.0000000    0.1072195
479400.0000000    0.1091470
479440.0000000    0.1189630
479480.0000000    0.1080160
479520.0000000    0.1195114
479560.0000000    0.1105287
479600.0000000    0.1109786
479640.0000000    0.1150610
479680.0000000    0.1041775
479720.0000000    0.1083238
479760.0000000    0.1102812
479800.0000000    0.1053252
479840.0000000    0.1119733
479880.0000000    0.1009973
479920.0000000    0.1117177
479960.0000000    0.1135084
480000.0000000    0.1102500
480040.0000000    0.1190066
480080.0000000    0.1089921
480120.0000000    0.1041709
480160.0000000    0.1179133
480200.0000000    0.1046237
480240.0000000    0.1127624
480280.0000000    0.1150329
480320.0000000    0.1208727
480360.0000000    0.1214571
480400.0000000    0.1206680
480440.0000000    0.1160595
480480.0000000    0.1257267
480520.0000000    0.1172435
480560.0000000    0.1182906
480600.0000000    0.1194295
480640.0000000    0.1146039
480680.0000000    0.1088240
480720.0000000    0.1167559
480760.0000000    0.1051632
480800.0000000    0.1018175
480840.0000000    0.1107938
480880.0000000    0.1100915
480920.0000000    0.1047666
480960.0000000    0.1165841
481000.0000000    0.1085125
481040.0000000    0.1120656
481080.0000000    0.1106117
481120.0000000    0.0947626
481160.0000000    0.1070860
481200.0000000    0.1125999
481240.0000000    0.1003956
481280.0000000    0.1018070
481320.0000000    0.1159157
481360.0000000    0.1133265
481400.0000000    0.1079933
481440.0000000    0.1054328
481480.0000000    0.1062946
481520.0000000    0.1228245
481560.0000000    0.0994339
481600.0000000    0.0966304
481640.0000000    0.1039919
481680.0000000    0.0985290
481720.0000000    0.0990052
481760.0000000    0.1020651
481800.0000000    0.1099760
481840.0000000    0.1109308
481880.0000000    0.1139158
481920.0000000    0.1196165
481960.0000000    0.1175966
482000.0000000    0.1124926
482040.0000000    0.1193025
482080.0000000    0.1113549
482120.0000000    0.1124497
482160.0000000    0.1105549
482200.0000000    0.1064374
482240.0000000    0.1054411
482280.0000000    0.1119508
482320.0000000    0.1196016
482360.0000000    0.0950308
482400.0000000    0.1087436
482440.0000000    0.1074195
482480.0000000    0.1035469
482520.0000000    0.0929842
482560.0000000    0.0998008
482600.0000000    0.1151233
482640.0000000    0.1058005
482680.0000000    0.0993040
482720.0000000    0.1035163
482760.0000000    0.1048359
482800.0000000    0.1098887
482840.0000000    0.0958234
482880.0000000    0.1038494
482920.0000000    0.1059413
482960.0000000    0.1032569
483000.0000000    0.1137142
483040.0000000    0.1136049
483080.0000000    0.1126525
483120.0000000    0.1156809
483160.0000000    0.1058162
483200.0000000    0.1195834
483240.0000000    0.1142620
483280.0000000    0.1098194
483320.0000000    0.1101367
483360.0000000    0.1127575
483400.0000000    0.1088303
483440.0000000    0.1055676
483480.0000000    0.1041742
483520.0000000    0.1146542
483560.0000000    0.1078154
483600.0000000    0.1160945
483640.0000000    0.1118540
483680.0000000    0.1085515
483720.0000000    0.0993929
483760.0000000    0.1090034
483800.0000000    0.1118887
483840.0000000    0.1087226
483880.0000000    0.1204954
483920.0000000    0.1068812
483960.0000000    0.1062098
484000.0000000    0.1147971
484040.0000000    0.1074469
484080.0000000    0.1250360
484120.0000000    0.1247900
484160.0000000    0.1192850
484200.0000000    0.1075644
484240.0000000    0.1121940
484280.0000000    0.1114756
484320.0000000    0.1074165
484360.0000000    0.1015668
484400.0000000    0.1008809
484440.0000000    0.0963273
484480.0000000    0.0978175
484520.0000000    0.1040065
484560.0000000    0.0974221
484600.0000000    0.0963772
484640.0000000    0.1125499
484680.0000000    0.1116054
484720.0000000    0.0993464
484760.0000000    0.1024229
484800.0000000    0.1019476
484840.0000000    0.1015878
484880.0000000    0.1090172
484920.0000000    0.1090978
484960.0000000    0.1018111
485000.0000000    0.1029214
485040.0000000    0.1073305
485080.0000000    0.1146723
485120.0000000    0.1008272
485160.0000000    0.1017503
485200.0000000    0.1081703
485240.0000000    0.1051100
485280.0000000    0.1034164
485320.0000000    0.1143080
485360.0000000    0.1119642
485400.0000000    0.1152970
485440.0000000    0.1048490
485480.0000000    0.1138609
485520.0000000    0.1058869
485560.0000000    0.1128906
485600.0000000    0.1068892
485640.0000000    0.1149744
485680.0000000    0.1129097
485720.0000000    0.1129540
485760.0000000    0.1146927
485800.0000000    0.1114369
485840.0000000    0.0997956
485880.0000000    0.1109547
485920.0000000    0.1171298
485960.0000000    0.1131964
486000.0000000    0.1131660
486040.0000000    0.0963255
486080.0000000    0.1066873
486120.0000000    0.1064075
486160.0000000    0.1111451
486200.0000000    0.1157709
486240.0000000    0.1166591
486280.0000000    0.1170391
486320.0000000    0.1146145
486360.0000000    0.1175486
486400.0000000    0.1241266
486440.0000000    0.1052258
486480.0000000    0.1175132
486520.0000000    0.1082711
486560.0000000    0.1168683
486600.0000000    0.1112384
486640.0000000    0.1149896
486680.0000000    0.1187739
486720.0000000    0.1044813
486760.0000000    0.1011955
486800.0000000    0.1111625
486840.0000000    0.1015449
486880.0000000    0.1196731
486920.0000000    0.1173083
486960.0000000    0.1107775
487000.0000000    0.1156237
487040.0000000    0.1199383
487080.0000000    0.1155093
487120.0000000    0.1162439
487160.0000000    0.1136302
487200.0000000    0.1108145
487240.0000000    0.1157951
487280.0000000    0.1069512
487320.0000000    0.1031781
487360.0000000    0.1222773
487400.0000000    0.1201975
487440.0000000    0.1157610
487480.0000000    0.1106183
487520.0000000    0.1122372
487560.0000000    0.1218423
487600.0000000    0.1109004
487640.0000000    0.1144925
487680.0000000    0.1181522
487720.0000000    0.1133070
487760.0000000    0.1108439
487800.0000000    0.1133073
487840.0000000    0.1184337
487880.0000000    0.1135379
487920.0000000    0.1064344
487960.0000000    0.1108659
488000.0000000    0.1173696
488040.0000000    0.1156041
488080.0000000    0.1281690
488120.0000000    0.1215901
488160.0000000    0.1215561
488200.0000000    0.1187811
488240.0000000    0.1160439
488280.0000000    0.1247339
488320.0000000    0.1270835
488360.0000000    0.1099094
488400.0000000    0.1045934
488440.0000000    0.1093046
488480.0000000    0.1098909
488520.0000000    0.1069022
488560.0000000    0.1045843
488600.0000000    0.1124749
488640.0000000    0.1088649
488680.0000000    0.1078274
488720.0000000    0.1165005
488760.0000000    0.1284508
488800.0000000    0.1092220
488840.0000000    0.1098772
488880.0000000    0.1166624
488920.0000000    0.1250911
488960.0000000    0.1146266
489000.0000000    0.1133490
489040.0000000    0.1076324
489080.0000000    0.1164144
489120.0000000    0.1227039
489160.0000000    0.1281294
489200.0000000    0.1212354
489240.0000000    0.1035714
489280.0000000    0.1144372
489320.0000000    0.1188015
489360.0000000    0.1170221
489400.0000000    0.1200065
489440.0000000    0.1190734
489480.0000000    0.1144449
489520.0000000    0.1276191
489560.0000000    0.1223285
489600.0000000    0.1169992
489640.0000000    0.1138848
489680.0000000    0.1130149
489720.0000000    0.1163456
489760.0000000    0.1257675
489800.0000000    0.1171995
489840.0000000    0.1124795
489880.0000000    0.1239414
489920.0000000    0.1200887
489960.0000000    0.1110604
490000.0000000    0.1324845
490040.0000000    0.1184710
490080.0000000    0.1104039
490120.0000000    0.1127389
490160.0000000    0.1174435
490200.0000000    0.1088284
490240.0000000    0.1007065
490280.0000000    0.1075972
490320.0000000    0.0995792
490360.0000000    0.1037764
490400.0000000    0.1057393
490440.0000000    0.1057388
490480.0000000    0.1010979
490520.0000000    0.1066735
490560.0000000    0.1067731
490600.0000000    0.1155142
490640.0000000    0.0954486
490680.0000000    0.1045702
490720.0000000    0.1084403
490760.0000000    0.1054889
490800.0000000    0.1167854
490840.0000000    0.1050350
490880.0000000    0.1060352
490920.0000000    0.1036100
490960.0000000    0.1064823
491000.0000000    0.1049714
491040.0000000    0.1072441
491080.0000000    0.1105074
491120.0000000    0.1100570
491160.0000000    0.1074082
491200.0000000    0.1091313
491240.0000000    0.1096635
491280.0000000    0.1062975
491320.0000000    0.1119998
491360.0000000    0.1085013
491400.0000000    0.1117168
491440.0000000    0.1020924
491480.0000000    0.1003139
491520.0000000    0.0997931
491560.0000000    0.1101897
491600.0000000    0.1078767
491640.0000000    0.0999225
491680.0000000    0.0997255
491720.0000000    0.1060608
491760.0000000    0.1006966
491800.0000000    0.1076192
491840.0000000    0.1031848
491880.0000000    0.1138772
491920.0000000    0.1085644
491960.0000000    0.1073772
492000.0000000    0.1002026
492040.0000000    0.1123116
492080.0000000    0.0993830
492120.0000000    0.1116145
492160.0000000    0.1054483
492200.0000000    0.1136080
492240.0000000    0.1123333
492280.0000000    0.1035367
492320.0000000    0.1134395
492360.0000000    0.1094878
492400.0000000    0.1168274
492440.0000000    0.1028649
492480.0000000    0.1043947
492520.0000000    0.1195038
492560.0000000    0.1149186
492600.0000000    0.1146119
492640.0000000    0.1062240
492680.0000000    0.1032761
492720.0000000    0.1116521
492760.0000000    0.1039898
492800.0000000    0.1081235
492840.0000000    0.1080290
492880.0000000    0.1136302
492920.0000000    0.1174688
492960.0000000    0.1094999
493000.0000000    0.1115898
493040.0000000    0.1020826
493080.0000000    0.1089517
493120.0000000    0.1077878
493160.0000000    0.1085621
493200.0000000    0.1033671
493240.0000000    0.1058775
493280.0000000    0.1040869
493320.0000000    0.1100841
493360.0000000    0.1069589
493400.0000000    0.1121309
493440.0000000    0.1075253
493480.0000000    0.1112650
493520.0000000    0.1125881
493560.0000000    0.1137041
493600.0000000    0.1125845
493640.0000000    0.1088983
493680.0000000    0.1108542
493720.0000000    0.1075125
493760.0000000    0.1113885
493800.0000000    0.1079095
493840.0000000    0.1155114
493880.0000000    0.1088782
493920.0000000    0.1179887
493960.0000000    0.1266992
494000.0000000    0.1127100
494040.0000000    0.1011226
494080.0000000    0.1023304
494120.0000000    0.1089624
494160.0000000    0.1108477
494200.0000000    0.1079411
494240.0000000    0.1209811
494280.0000000    0.1154241
494320.0000000    0.1103286
494360.0000000    0.1160399
494400.0000000    0.1024596
494440.0000000    0.1090658
494480.0000000    0.1125955
494520.0000000    0.1180939
494560.0000000    0.1206805
494600.0000000    0.1142944
494640.0000000    0.1182744
494680.0000000    0.1145734
494720.0000000    0.1211215
494760.0000000    0.1002179
494800.0000000    0.1221614
494840.0000000    0.1034388
494880.0000000    0.1016603
494920.0000000    0.1083640
494960.0000000    0.0950232
495000.0000000    0.1056729
495040.0000000    0.1033621
495080.0000000    0.1076121
495120.0000000    0.1134847
495160.0000000    0.1097660
495200.0000000    0.1048272
495240.0000000    0.1087316
495280.0000000    0.1083261
495320.0000000    0.1165648
495360.0000000    0.1000340
495400.0000000    0.1025326
495440.0000000    0.1056646
495480.0000000    0.1158413
495520.0000000    0.1147030
495560.0000000    0.1112579
495600.0000000    0.1069774
495640.0000000    0.1147864
495680.0000000    0.1145824
495720.0000000    0.1142111
495760.0000000    0.1014082
495800.0000000    0.1066981
495840.0000000    0.1056868
495880.0000000    0.1027194
495920.0000000    0.1096182
495960.0000000    0.1065351
496000.0000000    0.0986625
496040.0000000    0.1019753
496080.0000000    0.1032504
496120.0000000    0.1054876
496160.0000000    0.1000259
496200.0000000    0.1005980
496240.0000000    0.0913747
496280.0000000    0.1000557
496320.0000000    0.0996271
496360.0000000    0.1039581
496400.0000000    0.1049897
496440.0000000    0.1020178
496480.0000000    0.1045012
496520.0000000    0.1027956
496560.0000000    0.1085999
496600.0000000    0.1011862
496640.0000000    0.1075594
496680.0000000    0.1062709
496720.0000000    0.1056508
496760.0000000    0.0999850
496800.0000000    0.0972762
496840.0000000    0.1047555
496880.0000000    0.1050898
496920.0000000    0.1056606
496960.0000000    0.1075222
497000.0000000    0.1041250
497040.0000000    0.1157942
497080.0000000    0.1047424
497120.0000000    0.1141552
497160.0000000    0.1178463
497200.0000000    0.1125015
497240.0000000    0.1126182
497280.0000000    0.1022224
497320.0000000    0.1090144
497360.0000000    0.1049663
497400.0000000    0.0994869
497440.0000000    0.0998192
497480.0000000    0.1074277
497520.0000000    0.1117910
497560.0000000    0.1210177
497600.0000000    0.1152220
497640.0000000    0.1132799
497680.0000000    0.1117655
497720.0000000    0.1135588
497760.0000000    0.1163767
497800.0000000    0.1162504
497840.0000000    0.1090136
497880.0000000    0.1010411
497920.0000000    0.1088696
497960.0000000    0.0986006
498000.0000000    0.1086989
498040.0000000    0.0945371
498080.0000000    0.0956222
498120.0000000    0.1048890
498160.0000000    0.1079347
498200.0000000    0.1031821
498240.0000000    0.1043472
498280.0000000    0.1003353
498320.0000000    0.1041957
498360.0000000    0.1012836
498400.0000000    0.0983086
498440.0000000    0.1025530
498480.0000000    0.1028907
498520.0000000    0.1026135
498560.0000000    0.1036218
498600.0000000    0.0990454
498640.0000000    0.1034363
498680.0000000    0.1149298
498720.0000000    0.1079333
498760.0000000    0.1068297
498800.0000000    0.1117959
498840.0000000    0.1190629
498880.0000000    0.0995212
498920.0000000    0.1068439
498960.0000000    0.1093422
499000.0000000    0.1016544
499040.0000000    0.1106447
499080.0000000    0.0963438
499120.0000000    0.1069577
499160.0000000    0.1019201
499200.0000000    0.1009490
499240.0000000    0.1054498
499280.0000000    0.0990752
499320.0000000    0.0960876
499360.0000000    0.0967375
499400.0000000    0.1136493
499440.0000000    0.1050649
499480.0000000    0.1067408
499520.0000000    0.1024911
499560.0000000    0.1157684
499600.0000000    0.0985682
499640.0000000    0.1023227
499680.0000000    0.1084211
499720.0000000    0.0998875
499760.0000000    0.1105143
499800.0000000    0.1093920
499840.0000000    0.1061336
499880.0000000    0.1117097
499920.0000000    0.1078474
499960.0000000    0.1151301
500000.0000000    0.1093517
500040.0000000    0.1140936
500080.0000000    0.1133680
500120.0000000    0.1077196
500160.0000000    0.1016557
500200.0000000    0.1078312
500240.0000000    0.1143405
500280.0000000    0.1104758
500320.0000000    0.1173782
500360.0000000    0.1225955
500400.0000000    0.1238436
500440.0000000    0.1244856
500480.0000000    0.1410662
500520.0000000    0.1233232
500560.0000000    0.1150818
500600.0000000    0.1104059
500640.0000000    0.1173343
500680.0000000    0.1148589
500720.0000000    0.1116880
500760.0000000    0.1162499
500800.0000000    0.1266549
500840.0000000    0.1279200
500880.0000000    0.1154349
500920.0000000    0.1148608
500960.0000000    0.1115897
501000.0000000    0.1036256
501040.0000000    0.1057918
501080.0000000    0.1089436
501120.0000000    0.1290435
501160.0000000    0.1045619
501200.0000000    0.1117816
501240.0000000    0.1092424
501280.0000000    0.1116704
501320.0000000    0.1189028
501360.0000000    0.1093385
501400.0000000    0.1047164
501440.0000000    0.1207854
501480.0000000    0.1230282
501520.0000000    0.1135857
501560.0000000    0.1231920
501600.0000000    0.1151947
501640.0000000    0.1150772
501680.0000000    0.1214818
501720.0000000    0.1134640
501760.0000000    0.1289959
501800.0000000    0.1193489
501840.0000000    0.1086679
501880.0000000    0.1062448
501920.0000000    0.1039447
501960.0000000    0.1024715
502000.0000000    0.1016348
502040.0000000    0.1010972
502080.0000000    0.0992136
502120.0000000    0.1157397
502160.0000000    0.1186814
502200.0000000    0.1175292
502240.0000000    0.1132516
502280.0000000    0.1173181
502320.0000000    0.1059453
502360.0000000    0.0996984
502400.0000000    0.1101193
502440.0000000    0.1145436
502480.0000000    0.1124708
502520.0000000    0.1179366
502560.0000000    0.1111368
502600.0000000    0.1121786
502640.0000000    0.1134321
502680.0000000    0.1258717
502720.0000000    0.1158569
502760.0000000    0.1175579
502800.0000000    0.1085292
502840.0000000    0.1118702
502880.0000000    0.1164029
502920.0000000    0.1133614
502960.0000000    0.1046946
503000.0000000    0.1070801
503040.0000000    0.1157728
503080.0000000    0.1115459
503120.0000000    0.1119469
503160.0000000    0.1156004
503200.0000000    0.1160509
503240.0000000    0.1134580
503280.0000000    0.1080929
503320.0000000    0.1104384
503360.0000000    0.1288326
503400.0000000    0.1142723
503440.0000000    0.1141059
503480.0000000    0.1189690
503520.0000000    0.1141899
503560.0000000    0.1353113
503600.0000000    0.1204878
503640.0000000    0.1315952
503680.0000000    0.1161148
503720.0000000    0.1097982
503760.0000000    0.1164418
503800.0000000    0.1103796
503840.0000000    0.1065386
503880.0000000    0.1132177
503920.0000000    0.1194838
503960.0000000    0.1083410
504000.0000000    0.1151202
504040.0000000    0.1152654
504080.0000000    0.1071864
504120.0000000    0.1073685
504160.0000000    0.1047128
504200.0000000    0.1024290
504240.0000000    0.1028921
504280.0000000    0.1035046
504320.0000000    0.1142324
504360.0000000    0.1121686
504400.0000000    0.1153090
504440.0000000    0.1059491
504480.0000000    0.1048450
504520.0000000    0.1028633
504560.0000000    0.1067951
504600.0000000    0.1156807
504640.0000000    0.1086762
504680.0000000    0.1019909
504720.0000000    0.0939334
504760.0000000    0.1037546
504800.0000000    0.0980783
504840.0000000    0.1097639
504880.0000000    0.1033269
504920.0000000    0.1051423
504960.0000000    0.1111785
505000.0000000    0.1064382
505040.0000000    0.1028245
505080.0000000    0.1007013
505120.0000000    0.1035796
505160.0000000    0.1077272
505200.0000000    0.0997726
505240.0000000    0.1034014
505280.0000000    0.1007306
505320.0000000    0.1185557
505360.0000000    0.1063964
505400.0000000    0.0994489
505440.0000000    0.1064923
505480.0000000    0.1048673
505520.0000000    0.0968974
505560.0000000    0.1044001
505600.0000000    0.0964475
505640.0000000    0.0938317
505680.0000000    0.1041501
505720.0000000    0.1043268
505760.0000000    0.0949135
505800.0000000    0.1127475
505840.0000000    0.1109148
505880.0000000    0.0947797
505920.0000000    0.1028135
505960.0000000    0.1040162
506000.0000000    0.0975392
506040.0000000    0.1037870
506080.0000000    0.1070559
506120.0000000    0.1072523
506160.0000000    0.1076800
506200.0000000    0.0945440
506240.0000000    0.1016636
506280.0000000    0.1091408
506320.0000000    0.0946058
506360.0000000    0.0986474
506400.0000000    0.0951020
506440.0000000    0.0894539
506480.0000000    0.1056550
506520.0000000    0.0890124
506560.0000000    0.1021362
506600.0000000    0.1052116
506640.0000000    0.1009610
506680.0000000    0.1033055
506720.0000000    0.1026917
506760.0000000    0.1067518
506800.0000000    0.0986869
506840.0000000    0.1095536
506880.0000000    0.1107455
506920.0000000    0.0926706
506960.0000000    0.1065156
507000.0000000    0.1129807
507040.0000000    0.1119218
507080.0000000    0.1117528
507120.0000000    0.1020737
507160.0000000    0.1074154
507200.0000000    0.0889346
507240.0000000    0.0914807
507280.0000000    0.0911120
507320.0000000    0.0854477
507360.0000000    0.0993829
507400.0000000    0.0951762
507440.0000000    0.1023651
507480.0000000    0.1085830
507520.0000000    0.0979629
507560.0000000    0.1085565
507600.0000000    0.0989812
507640.0000000    0.1015889
507680.0000000    0.1019728
507720.0000000    0.1035388
507760.0000000    0.1081644
507800.0000000    0.0982639
507840.0000000    0.1071486
507880.0000000    0.1110734
507920.0000000    0.1146325
507960.0000000    0.1151050
508000.0000000    0.0994327
508040.0000000    0.1086276
508080.0000000    0.1098526
508120.0000000    0.1036573
508160.0000000    0.1067864
508200.0000000    0.1104901
508240.0000000    0.1050453
508280.0000000    0.1131563
508320.0000000    0.1221547
508360.0000000    0.1100262
508400.0000000    0.1168161
508440.0000000    0.1132061
508480.0000000    0.1168268
508520.0000000    0.1259530
508560.0000000    0.1204020
508600.0000000    0.1162681
508640.0000000    0.1149816
508680.0000000    0.1159067
508720.0000000    0.1029558
508760.0000000    0.1110256
508800.0000000    0.1156433
508840.0000000    0.1165425
508880.0000000    0.1059219
508920.0000000    0.1270493
508960.0000000    0.1372079
509000.0000000    0.1093189
509040.0000000    0.1134154
509080.0000000    0.1079206
509120.0000000    0.1078054
509160.0000000    0.1165396
509200.0000000    0.1144249
509240.0000000    0.1086755
509280.0000000    0.1130591
509320.0000000    0.1314459
509360.0000000    0.1133887
509400.0000000    0.1164545
509440.0000000    0.1146078
509480.0000000    0.1223335
509520.0000000    0.1091623
509560.0000000    0.1128525
509600.0000000    0.1109592
509640.0000000    0.1210814
509680.0000000    0.1182185
509720.0000000    0.1074922
509760.0000000    0.0951071
509800.0000000    0.1133444
509840.0000000    0.1064721
509880.0000000    0.1103253
509920.0000000    0.1143099
509960.0000000    0.1130273
510000.0000000    0.1124188
510040.0000000    0.0964413
510080.0000000    0.1033040
510120.0000000    0.1057876
510160.0000000    0.0960516
510200.0000000    0.0994902
510240.0000000    0.0990443
510280.0000000    0.1130752
510320.0000000    0.0981252
510360.0000000    0.1008387
510400.0000000    0.1055257
510440.0000000    0.1033877
510480.0000000    0.0985817
510520.0000000    0.0963729
510560.0000000    0.1024720
510600.0000000    0.0899737
510640.0000000    0.1083024
510680.0000000    0.0953508
510720.0000000    0.0947899
510760.0000000    0.1033411
510800.0000000    0.1026958
510840.0000000    0.0983981
510880.0000000    0.1042693
510920.0000000    0.1054464
510960.0000000    0.0969089
511000.0000000    0.0952054
511040.0000000    0.0935586
511080.0000000    0.0931783
511120.0000000    0.0916946
511160.0000000    0.0981378
511200.0000000    0.0983489
511240.0000000    0.0945575
511280.0000000    0.0947608
511320.0000000    0.0960739
511360.0000000    0.1048382
511400.0000000    0.1054211
511440.0000000    0.1076165
511480.0000000    0.1022921
511520.0000000    0.0970215
511560.0000000    0.1099589
511600.0000000    0.1109052
511640.0000000    0.1025476
511680.0000000    0.0955565
511720.0000000    0.1028373
511760.0000000    0.1051352
511800.0000000    0.1041619
511840.0000000    0.1035247
511880.0000000    0.0958462
511920.0000000    0.1088944
511960.0000000    0.1079806
512000.0000000    0.1039224
512040.0000000    0.1029133
512080.0000000    0.1092651
512120.0000000    0.1098673
512160.0000000    0.1066519
512200.0000000    0.1126890
512240.0000000    0.1000403
512280.0000000    0.1099905
512320.0000000    0.1071212
512360.0000000    0.0966082
512400.0000000    0.0988688
512440.0000000    0.1117178
512480.0000000    0.0991983
512520.0000000    0.0953846
512560.0000000    0.0954445
512600.0000000    0.1049668
512640.0000000    0.1086548
512680.0000000    0.1131270
512720.0000000    0.1036829
512760.0000000    0.1189519
512800.0000000    0.1203813
512840.0000000    0.1129841
512880.0000000    0.1001464
512920.0000000    0.1074429
512960.0000000    0.1152254
513000.0000000    0.1092050
513040.0000000    0.1043268
513080.0000000    0.1070498
513120.0000000    0.1165887
513160.0000000    0.1009690
513200.0000000    0.0994793
513240.0000000    0.0954155
513280.0000000    0.1008052
513320.0000000    0.1020060
513360.0000000    0.1133802
513400.0000000    0.0998151
513440.0000000    0.1049869
513480.0000000    0.1077608
513520.0000000    0.1024430
513560.0000000    0.0998360
513600.0000000    0.1013740
513640.0000000    0.0996725
513680.0000000    0.1051596
513720.0000000    0.1080409
513760.0000000    0.1009998
513800.0000000    0.1048675
513840.0000000    0.1112976
513880.0000000    0.1019764
513920.0000000    0.1058727
513960.0000000    0.0992832
514000.0000000    0.0946621
514040.0000000    0.0999455
514080.0000000    0.0994927
514120.0000000    0.1102060
514160.0000000    0.1034385
514200.0000000    0.0979376
514240.0000000    0.0971323
514280.0000000    0.1027875
514320.0000000    0.0946573
514360.0000000    0.0973610
514400.0000000    0.1027914
514440.0000000    0.1011851
514480.0000000    0.1079801
514520.0000000    0.1039127
514560.0000000    0.1023069
514600.0000000    0.1051769
514640.0000000    0.1017674
514680.0000000    0.0939165
514720.0000000    0.0992789
514760.0000000    0.1135110
514800.0000000    0.1011418
514840.0000000    0.1067314
514880.0000000    0.1034725
514920.0000000    0.1021299
514960.0000000    0.1034046
515000.0000000    0.1016239
515040.0000000    0.1046817
515080.0000000    0.0992886
515120.0000000    0.1094907
515160.0000000    0.1004375
515200.0000000    0.1027222
515240.0000000    0.1111943
515280.0000000    0.1037438
515320.0000000    0.1048158
515360.0000000    0.1119881
515400.0000000    0.1085895
515440.0000000    0.1068496
515480.0000000    0.1135812
515520.0000000    0.1217749
515560.0000000    0.1111276
515600.0000000    0.1042713
515640.0000000    0.1100750
515680.0000000    0.0983617
515720.0000000    0.1064587
515760.0000000    0.1118301
515800.0000000    0.1046837
515840.0000000    0.1210510
515880.0000000    0.1215238
515920.0000000    0.1175702
515960.0000000    0.1103841
516000.0000000    0.1130066
516040.0000000    0.1062737
516080.0000000    0.1074809
516120.0000000    0.0982632
516160.0000000    0.1158666
516200.0000000    0.1123077
516240.0000000    0.1042046
516280.0000000    0.1044656
516320.0000000    0.1052258
516360.0000000    0.1113570
516400.0000000    0.1062218
516440.0000000    0.1092233
516480.0000000    0.0988414
516520.0000000    0.0968554
516560.0000000    0.1010235
516600.0000000    0.1103808
516640.0000000    0.1112708
516680.0000000    0.1003641
516720.0000000    0.1203313
516760.0000000    0.1108723
516800.0000000    0.1145045
516840.0000000    0.1020843
516880.0000000    0.0978781
516920.0000000    0.1093536
516960.0000000    0.1004525
517000.0000000    0.0943968
517040.0000000    0.0960927
517080.0000000    0.1013554
517120.0000000    0.0993380
517160.0000000    0.1031774
517200.0000000    0.0969449
517240.0000000    0.0953030
517280.0000000    0.1023368
517320.0000000    0.0983049
517360.0000000    0.1013597
517400.0000000    0.0945311
517440.0000000    0.0906875
517480.0000000    0.0910970
517520.0000000    0.1049781
517560.0000000    0.0900679
517600.0000000    0.0965866
517640.0000000    0.1031747
517680.0000000    0.0976983
517720.0000000    0.1054666
517760.0000000    0.0954305
517800.0000000    0.1017235
517840.0000000    0.1036289
517880.0000000    0.1013225
517920.0000000    0.1057389
517960.0000000    0.1011544
518000.0000000    0.1119889
518040.0000000    0.1053687
518080.0000000    0.1027130
518120.0000000    0.0952536
518160.0000000    0.1167567
518200.0000000    0.0991592
518240.0000000    0.0957794
518280.0000000    0.1001126
518320.0000000    0.0995902
518360.0000000    0.1060519
518400.0000000    0.0968848
518440.0000000    0.0951404
518480.0000000    0.0909054
518520.0000000    0.0953458
518560.0000000    0.0960844
518600.0000000    0.0925273
518640.0000000    0.0939871
518680.0000000    0.0942581
518720.0000000    0.1029042
518760.0000000    0.0978692
518800.0000000    0.0866866
518840.0000000    0.1063577
518880.0000000    0.0990762
518920.0000000    0.1026079
518960.0000000    0.1029463
519000.0000000    0.0956113
519040.0000000    0.1092594
519080.0000000    0.1124808
519120.0000000    0.1101858
519160.0000000    0.1067384
519200.0000000    0.1206577
519240.0000000    0.1065253
519280.0000000    0.1023376
519320.0000000    0.0959832
519360.0000000    0.0914641
519400.0000000    0.0926902
519440.0000000    0.0975147
519480.0000000    0.0936826
519520.0000000    0.0920651
519560.0000000    0.0926905
519600.0000000    0.0880021
519640.0000000    0.0878626
519680.0000000    0.1102570
519720.0000000    0.1068463
519760.0000000    0.1158437
519800.0000000    0.1076100
519840.0000000    0.1091946
519880.0000000    0.0993448
519920.0000000    0.1066608
519960.0000000    0.1003742
520000.0000000    0.0976917
520040.0000000    0.1038906
520080.0000000    0.1057661
520120.0000000    0.1044773
520160.0000000    0.1174403
520200.0000000    0.1024670
520240.0000000    0.1072052
520280.0000000    0.1091547
520320.0000000    0.1103740
520360.0000000    0.1023751
520400.0000000    0.1117760
520440.0000000    0.0994414
520480.0000000    0.0926783
520520.0000000    0.1098228
520560.0000000    0.1056822
520600.0000000    0.1187970
520640.0000000    0.1108768
520680.0000000    0.1043511
520720.0000000    0.0998178
520760.0000000    0.1045274
520800.0000000    0.1098946
520840.0000000    0.0910184
520880.0000000    0.0958304
520920.0000000    0.1045698
520960.0000000    0.1004390
521000.0000000    0.1029315
521040.0000000    0.1037980
521080.0000000    0.1087519
521120.0000000    0.1034849
521160.0000000    0.1053782
521200.0000000    0.1012745
521240.0000000    0.1147506
521280.0000000    0.1188180
521320.0000000    0.0997933
521360.0000000    0.1108729
521400.0000000    0.1108327
521440.0000000    0.1019116
521480.0000000    0.1028306
521520.0000000    0.1063618
521560.0000000    0.1059346
521600.0000000    0.1195420
521640.0000000    0.1100638
521680.0000000    0.1114470
521720.0000000    0.1149322
521760.0000000    0.1251147
521800.0000000    0.1149172
521840.0000000    0.1236366
521880.0000000    0.1027192
521920.0000000    0.1139621
521960.0000000    0.1139959
522000.0000000    0.1037715
522040.0000000    0.1143344
522080.0000000    0.1143942
522120.0000000    0.0958571
522160.0000000    0.1033177
522200.0000000    0.1080962
522240.0000000    0.1137689
522280.0000000    0.1068832
522320.0000000    0.1127155
522360.0000000    0.1127213
522400.0000000    0.1106841
522440.0000000    0.0930284
522480.0000000    0.1110810
522520.0000000    0.1010171
522560.0000000    0.0957470
522600.0000000    0.0981623
522640.0000000    0.1006222
522680.0000000    0.1117590
522720.0000000    0.0997614
522760.0000000    0.1020356
522800.0000000    0.0985548
522840.0000000    0.1072097
522880.0000000    0.1027759
522920.0000000    0.0939566
522960.0000000    0.0976822
523000.0000000    0.1052315
523040.0000000    0.1107748
523080.0000000    0.1149957
523120.0000000    0.1005969
523160.0000000    0.1071677
523200.0000000    0.1013263
523240.0000000    0.1066440
523280.0000000    0.1098813
523320.0000000    0.1192150
523360.0000000    0.1291495
523400.0000000    0.1252953
523440.0000000    0.1236597
523480.0000000    0.1231495
523520.0000000    0.1378231
523560.0000000    0.1214532
523600.0000000    0.1068621
523640.0000000    0.1217255
523680.0000000    0.1185865
523720.0000000    0.1101776
523760.0000000    0.1013594
523800.0000000    0.1018017
523840.0000000    0.1155271
523880.0000000    0.1204869
523920.0000000    0.1140741
523960.0000000    0.1203538
524000.0000000    0.1179718
524040.0000000    0.1106547
524080.0000000    0.1137100
524120.0000000    0.1055675
524160.0000000    0.1056132
524200.0000000    0.1133591
524240.0000000    0.1215336
524280.0000000    0.1075587
524320.0000000    0.1267180
524360.0000000    0.1236442
524400.0000000    0.1220144
524440.0000000    0.1105999
524480.0000000    0.1000420
524520.0000000    0.1023555
524560.0000000    0.1146036
524600.0000000    0.1047007
524640.0000000    0.1196025
524680.0000000    0.1091539
524720.0000000    0.1133304
524760.0000000    0.1078501
524800.0000000    0.1112413
524840.0000000    0.0969359
524880.0000000    0.1135517
524920.0000000    0.1261526
524960.0000000    0.1142814
525000.0000000    0.1169474
525040.0000000    0.1184356
525080.0000000    0.1273602
525120.0000000    0.1342826
525160.0000000    0.1267108
525200.0000000    0.1318898
525240.0000000    0.1206842
525280.0000000    0.1230275
525320.0000000    0.1158219
525360.0000000    0.1110380
525400.0000000    0.1135636
525440.0000000    0.1257136
525480.0000000    0.1128564
525520.0000000    0.1117625
525560.0000000    0.1090902
525600.0000000    0.1037829
525640.0000000    0.1118296
525680.0000000    0.1143776
525720.0000000    0.1093397
525760.0000000    0.1102730
525800.0000000    0.1011853
525840.0000000    0.1223655
525880.0000000    0.1202730
525920.0000000    0.1043524
525960.0000000    0.1140714
526000.0000000    0.1071411
526040.0000000    0.1264905
526080.0000000    0.1166863
526120.0000000    0.1124782
526160.0000000    0.1185705
526200.0000000    0.1153877
526240.0000000    0.1190017
526280.0000000    0.1156731
526320.0000000    0.1115865
526360.0000000    0.1179026
526400.0000000    0.1052625
526440.0000000    0.1101368
526480.0000000    0.1190644
526520.0000000    0.1149893
526560.0000000    0.1133037
526600.0000000    0.1067426
526640.0000000    0.1141581
526680.0000000    0.1208579
526720.0000000    0.1180704
526760.0000000    0.1167575
526800.0000000    0.1171681
526840.0000000    0.1184719
526880.0000000    0.1121257
526920.0000000    0.1190587
526960.0000000    0.1076990
527000.0000000    0.1045408
527040.0000000    0.1163177
527080.0000000    0.1067117
527120.0000000    0.1101323
527160.0000000    0.1195263
527200.0000000    0.1154065
527240.0000000    0.1235319
527280.0000000    0.1292597
527320.0000000    0.1189679
527360.0000000    0.1200371
527400.0000000    0.1264838
527440.0000000    0.1267596
527480.0000000    0.1328315
527520.0000000    0.1423931
527560.0000000    0.1269825
527600.0000000    0.1365583
527640.0000000    0.1351251
527680.0000000    0.1194525
527720.0000000    0.1146400
527760.0000000    0.1315627
527800.0000000    0.1155245
527840.0000000    0.1236641
527880.0000000    0.1351696
527920.0000000    0.1212893
527960.0000000    0.1209634
528000.0000000    0.1202820
528040.0000000    0.1205320
528080.0000000    0.1161364
528120.0000000    0.1235395
528160.0000000    0.1192187
528200.0000000    0.1156964
528240.0000000    0.1241821
528280.0000000    0.1256269
528320.0000000    0.1175944
528360.0000000    0.1274066
528400.0000000    0.1252396
528440.0000000    0.1226931
528480.0000000    0.1241651
528520.0000000    0.1278010
528560.0000000    0.1256505
528600.0000000    0.1177228
528640.0000000    0.1364523
528680.0000000    0.1199805
528720.0000000    0.1292088
528760.0000000    0.1240866
528800.0000000    0.1243692
528840.0000000    0.1237499
528880.0000000    0.1256048
528920.0000000    0.1305166
528960.0000000    0.1269858
529000.0000000    0.1258831
529040.0000000    0.1227373
529080.0000000    0.1203044
529120.0000000    0.1190739
529160.0000000    0.1154874
529200.0000000    0.1098313
529240.0000000    0.1083379
529280.0000000    0.1071810
529320.0000000    0.1085358
529360.0000000    0.1085606
529400.0000000    0.1076172
529440.0000000    0.1174087
529480.0000000    0.1164903
529520.0000000    0.1211269
529560.0000000    0.1181079
529600.0000000    0.1098739
529640.0000000    0.1196568
529680.0000000    0.1111863
529720.0000000    0.1138419
529760.0000000    0.1224888
529800.0000000    0.1217661
529840.0000000    0.1126327
529880.0000000    0.1139788
529920.0000000    0.1169990
529960.0000000    0.1238634
530000.0000000    0.1104342
530040.0000000    0.1203253
530080.0000000    0.1184977
530120.0000000    0.1277807
530160.0000000    0.1170727
530200.0000000    0.1143634
530240.0000000    0.1173944
530280.0000000    0.1105375
530320.0000000    0.1017243
530360.0000000    0.1044963
530400.0000000    0.1157774
530440.0000000    0.1084532
530480.0000000    0.1215990
530520.0000000    0.1084206
530560.0000000    0.1168574
530600.0000000    0.1178687
530640.0000000    0.1198726
530680.0000000    0.1107766
530720.0000000    0.1254765
530760.0000000    0.1155624
530800.0000000    0.1160238
530840.0000000    0.1184109
530880.0000000    0.1301827
530920.0000000    0.1217278
530960.0000000    0.1111185
531000.0000000    0.1188525
531040.0000000    0.1174632
531080.0000000    0.1233904
531120.0000000    0.1182036
531160.0000000    0.1116614
531200.0000000    0.1153527
531240.0000000    0.1297895
531280.0000000    0.1176198
531320.0000000    0.1047814
531360.0000000    0.1141556
531400.0000000    0.1223767
531440.0000000    0.1106373
531480.0000000    0.1146673
531520.0000000    0.1273174
531560.0000000    0.1158773
531600.0000000    0.1134466
531640.0000000    0.1104313
531680.0000000    0.1156072
531720.0000000    0.1096129
531760.0000000    0.1130581
531800.0000000    0.1119177
531840.0000000    0.1092103
531880.0000000    0.1128748
531920.0000000    0.1184497
531960.0000000    0.1063244
532000.0000000    0.1073745
532040.0000000    0.1037501
532080.0000000    0.1119741
532120.0000000    0.1166223
532160.0000000    0.1108000
532200.0000000    0.1068096
532240.0000000    0.1215640
532280.0000000    0.1077826
532320.0000000    0.1066419
532360.0000000    0.1059362
532400.0000000    0.1104779
532440.0000000    0.1089134
532480.0000000    0.1134876
532520.0000000    0.1099228
532560.0000000    0.1107593
532600.0000000    0.1060976
532640.0000000    0.1137895
532680.0000000    0.1051086
532720.0000000    0.1045758
532760.0000000    0.1054486
532800.0000000    0.1097904
532840.0000000    0.1063247
532880.0000000    0.1046047
532920.0000000    0.1118644
532960.0000000    0.1068442
533000.0000000    0.1055534
533040.0000000    0.1126133
533080.0000000    0.1083634
533120.0000000    0.1176902
533160.0000000    0.1195411
533200.0000000    0.1151022
533240.0000000    0.1070388
533280.0000000    0.1030195
533320.0000000    0.1124044
533360.0000000    0.1140819
533400.0000000    0.1044258
533440.0000000    0.1004784
533480.0000000    0.1111807
533520.0000000    0.1130848
533560.0000000    0.1058990
533600.0000000    0.1096563
533640.0000000    0.1110952
533680.0000000    0.1116083
533720.0000000    0.1197758
533760.0000000    0.1107985
533800.0000000    0.1254354
533840.0000000    0.1221453
533880.0000000    0.1210023
533920.0000000    0.1128485
533960.0000000    0.1216223
534000.0000000    0.1059252
534040.0000000    0.1077321
534080.0000000    0.1080463
534120.0000000    0.1075173
534160.0000000    0.1186754
534200.0000000    0.1145543
534240.0000000    0.1115040
534280.0000000    0.1186840
534320.0000000    0.1085023
534360.0000000    0.1021295
534400.0000000    0.1115118
534440.0000000    0.1099167
534480.0000000    0.1080600
534520.0000000    0.0995479
534560.0000000    0.1047276
534600.0000000    0.1131296
534640.0000000    0.1218314
534680.0000000    0.1191261
534720.0000000    0.1259314
534760.0000000    0.1147151
534800.0000000    0.1236736
534840.0000000    0.1123106
534880.0000000    0.1197362
534920.0000000    0.1130459
534960.0000000    0.1183095
535000.0000000    0.1174537
535040.0000000    0.1177874
535080.0000000    0.1140767
535120.0000000    0.1192578
535160.0000000    0.1176055
535200.0000000    0.1082591
535240.0000000    0.1185438
535280.0000000    0.1195165
535320.0000000    0.1110153
535360.0000000    0.1123389
535400.0000000    0.1152121
535440.0000000    0.1206902
535480.0000000    0.1260484
535520.0000000    0.1197238
535560.0000000    0.1322596
535600.0000000    0.1205547
535640.0000000    0.1220751
535680.0000000    0.1175900
535720.0000000    0.1222352
535760.0000000    0.1216085
535800.0000000    0.1284692
535840.0000000    0.1114485
535880.0000000    0.1165444
535920.0000000    0.1153930
535960.0000000    0.1188428
536000.0000000    0.1133730
536040.0000000    0.1100651
536080.0000000    0.1203066
536120.0000000    0.1168473
536160.0000000    0.1205730
536200.0000000    0.1314618
536240.0000000    0.1265198
536280.0000000    0.1289724
536320.0000000    0.1110402
536360.0000000    0.1243707
536400.0000000    0.1269148
536440.0000000    0.1076990
536480.0000000    0.1241754
536520.0000000    0.1113482
536560.0000000    0.1315335
536600.0000000    0.1130842
536640.0000000    0.1208477
536680.0000000    0.1144535
536720.0000000    0.1090348
536760.0000000    0.1024284
536800.0000000    0.1087360
536840.0000000    0.1080637
536880.0000000    0.1229557
536920.0000000    0.1207787
536960.0000000    0.1174090
537000.0000000    0.1142879
537040.0000000    0.1177268
537080.0000000    0.1082809
537120.0000000    0.1077870
537160.0000000    0.1089398
537200.0000000    0.1082662
537240.0000000    0.1108876
537280.0000000    0.1217799
537320.0000000    0.1084597
537360.0000000    0.1095358
537400.0000000    0.1146360
537440.0000000    0.1090618
537480.0000000    0.1156277
537520.0000000    0.1161031
537560.0000000    0.1114336
537600.0000000    0.1250890
537640.0000000    0.1130001
537680.0000000    0.1127946
537720.0000000    0.1184299
537760.0000000    0.1166722
537800.0000000    0.1141073
537840.0000000    0.1152751
537880.0000000    0.1162162
537920.0000000    0.1166157
537960.0000000    0.1106819
538000.0000000    0.1074115
538040.0000000    0.1192108
538080.0000000    0.1173869
538120.0000000    0.1031535
538160.0000000    0.1088358
538200.0000000    0.1089377
538240.0000000    0.1151667
538280.0000000    0.1101829
538320.0000000    0.1225869
538360.0000000    0.1236483
538400.0000000    0.1097220
538440.0000000    0.1099751
538480.0000000    0.1192318
538520.0000000    0.1087233
538560.0000000    0.1150001
538600.0000000    0.1114497
538640.0000000    0.1148288
538680.0000000    0.1106884
538720.0000000    0.1141901
538760.0000000    0.1106250
538800.0000000    0.1173629
538840.0000000    0.1202871
538880.0000000    0.1186633
538920.0000000    0.1115493
538960.0000000    0.1166553
539000.0000000    0.1093833
539040.0000000    0.1092624
539080.0000000    0.1031335
539120.0000000    0.1125187
539160.0000000    0.1140597
539200.0000000    0.1075433
539240.0000000    0.1007285
539280.0000000    0.1055456
539320.0000000    0.1039309
539360.0000000    0.1027882
539400.0000000    0.1077394
539440.0000000    0.1109039
539480.0000000    0.1142616
539520.0000000    0.1123918
539560.0000000    0.1132239
539600.0000000    0.1133455
539640.0000000    0.1155129
539680.0000000    0.1175637
539720.0000000    0.1157823
539760.0000000    0.1092331
539800.0000000    0.1078706
539840.0000000    0.1072042
539880.0000000    0.1131951
539920.0000000    0.1153231
539960.0000000    0.1051425
540000.0000000    0.1089481
540040.0000000    0.1075188
540080.0000000    0.1068972
540120.0000000    0.1146997
540160.0000000    0.1110954
540200.0000000    0.1086205
540240.0000000    0.1102797
540280.0000000    0.1185300
540320.0000000    0.1124921
540360.0000000    0.1021301
540400.0000000    0.1136553
540440.0000000    0.1073944
540480.0000000    0.1096782
540520.0000000    0.1078123
540560.0000000    0.1123667
540600.0000000    0.1116421
540640.0000000    0.1075578
540680.0000000    0.1096706
540720.0000000    0.1040826
540760.0000000    0.1116701
540800.0000000    0.1047549
540840.0000000    0.1077110
540880.0000000    0.1155382
540920.0000000    0.1145004
540960.0000000    0.1104355
541000.0000000    0.1025880
541040.0000000    0.1118977
541080.0000000    0.1107768
541120.0000000    0.1197062
541160.0000000    0.1041955
541200.0000000    0.1099063
541240.0000000    0.1035257
541280.0000000    0.0980472
541320.0000000    0.1222836
541360.0000000    0.1157158
541400.0000000    0.0984994
541440.0000000    0.1099037
541480.0000000    0.1176225
541520.0000000    0.1056868
541560.0000000    0.1141602
541600.0000000    0.1127255
541640.0000000    0.1145994
541680.0000000    0.1057177
541720.0000000    0.1218118
541760.0000000    0.1102531
541800.0000000    0.1211208
541840.0000000    0.1034121
541880.0000000    0.1092849
541920.0000000    0.0996405
541960.0000000    0.1021550
542000.0000000    0.1142834
542040.0000000    0.1081961
542080.0000000    0.1067768
542120.0000000    0.1051338
542160.0000000    0.1014231
542200.0000000    0.1000914
542240.0000000    0.1034646
542280.0000000    0.1064242
542320.0000000    0.1038608
542360.0000000    0.1023350
542400.0000000    0.1057480
542440.0000000    0.1027930
542480.0000000    0.0981223
542520.0000000    0.1026399
542560.0000000    0.1039596
542600.0000000    0.1019121
542640.0000000    0.1040559
542680.0000000    0.1008954
542720.0000000    0.1054475
542760.0000000    0.1077027
542800.0000000    0.1068475
542840.0000000    0.1068222
542880.0000000    0.1098065
542920.0000000    0.1014399
542960.0000000    0.1102576
543000.0000000    0.0999008
543040.0000000    0.1047439
543080.0000000    0.1009272
543120.0000000    0.1162732
543160.0000000    0.1144458
543200.0000000    0.1050106
543240.0000000    0.1075103
543280.0000000    0.1096671
543320.0000000    0.1262342
543360.0000000    0.1079717
543400.0000000    0.1153944
543440.0000000    0.1158137
543480.0000000    0.1177739
543520.0000000    0.1129574
543560.0000000    0.1073124
543600.0000000    0.1056166
543640.0000000    0.1067113
543680.0000000    0.1105068
543720.0000000    0.1070842
543760.0000000    0.1056704
543800.0000000    0.1043652
543840.0000000    0.1068994
543880.0000000    0.1100312
543920.0000000    0.1046995
543960.0000000    0.1044750
544000.0000000    0.1073613
544040.0000000    0.1025226
544080.0000000    0.1186882
544120.0000000    0.1095592
544160.0000000    0.1142204
544200.0000000    0.1163155
544240.0000000    0.1225944
544280.0000000    0.1190389
544320.0000000    0.1089570
544360.0000000    0.1193802
544400.0000000    0.1119457
544440.0000000    0.1180050
544480.0000000    0.1194144
544520.0000000    0.1139375
544560.0000000    0.1248550
544600.0000000    0.1135604
544640.0000000    0.1220879
544680.0000000    0.1170017
544720.0000000    0.1188042
544760.0000000    0.1166041
544800.0000000    0.1119700
544840.0000000    0.1212179
544880.0000000    0.1119999
544920.0000000    0.1153058
544960.0000000    0.1236403
545000.0000000    0.1170539
545040.0000000    0.1182467
545080.0000000    0.1252258
545120.0000000    0.1023372
545160.0000000    0.1196967
545200.0000000    0.1139657
545240.0000000    0.1168186
545280.0000000    0.1118855
545320.0000000    0.1223717
545360.0000000    0.1216124
545400.0000000    0.1202317
545440.0000000    0.1102456
545480.0000000    0.1215734
545520.0000000    0.1189766
545560.0000000    0.1154901
545600.0000000    0.1079477
545640.0000000    0.1163566
545680.0000000    0.1203098
545720.0000000    0.1136910
545760.0000000    0.1177812
545800.0000000    0.1148681
545840.0000000    0.1170828
545880.0000000    0.1213093
545920.0000000    0.1161002
545960.0000000    0.1112981
546000.0000000    0.1104504
546040.0000000    0.1163311
546080.0000000    0.1067468
546120.0000000    0.1067095
546160.0000000    0.0985683
546200.0000000    0.1025953
546240.0000000    0.1116197
546280.0000000    0.1213644
546320.0000000    0.1029999
546360.0000000    0.1075852
546400.0000000    0.1136294
546440.0000000    0.1065332
546480.0000000    0.1096724
546520.0000000    0.1036293
546560.0000000    0.1147727
546600.0000000    0.1148298
546640.0000000    0.1091463
546680.0000000    0.1003827
546720.0000000    0.1100135
546760.0000000    0.1074396
546800.0000000    0.0935790
546840.0000000    0.1037088
546880.0000000    0.1043892
546920.0000000    0.1054724
546960.0000000    0.1012088
547000.0000000    0.0986139
547040.0000000    0.1009356
547080.0000000    0.1045999
547120.0000000    0.1037302
547160.0000000    0.0983192
547200.0000000    0.1099238
547240.0000000    0.1079541
547280.0000000    0.0956871
547320.0000000    0.1026817
547360.0000000    0.1095129
547400.0000000    0.0905137
547440.0000000    0.0932015
547480.0000000    0.0999102
547520.0000000    0.0943960
547560.0000000    0.0888475
547600.0000000    0.0994482
547640.0000000    0.1002735
547680.0000000    0.1067150
547720.0000000    0.1037272
547760.0000000    0.0960002
547800.0000000    0.0978864
547840.0000000    0.0917834
547880.0000000    0.0932829
547920.0000000    0.0913216
547960.0000000    0.0947795
548000.0000000    0.0937167
548040.0000000    0.0928291
548080.0000000    0.0945043
548120.0000000    0.1059372
548160.0000000    0.0963661
548200.0000000    0.1014963
548240.0000000    0.0954451
548280.0000000    0.0952739
548320.0000000    0.0929714
548360.0000000    0.0943915
548400.0000000    0.1085064
548440.0000000    0.0977734
548480.0000000    0.1132816
548520.0000000    0.1014055
548560.0000000    0.0975057
548600.0000000    0.0984122
548640.0000000    0.1005582
548680.0000000    0.1098859
548720.0000000    0.1093818
548760.0000000    0.1067116
548800.0000000    0.0947020
548840.0000000    0.1062414
548880.0000000    0.1204477
548920.0000000    0.1105023
548960.0000000    0.1043429
549000.0000000    0.1050263
549040.0000000    0.0943079
549080.0000000    0.0961118
549120.0000000    0.1074662
549160.0000000    0.1110732
549200.0000000    0.1162546
549240.0000000    0.1141064
549280.0000000    0.1083643
549320.0000000    0.1140954
549360.0000000    0.1072350
549400.0000000    0.1082778
549440.0000000    0.1133260
549480.0000000    0.1149815
549520.0000000    0.1299025
549560.0000000    0.1195608
549600.0000000    0.1156609
549640.0000000    0.1243719
549680.0000000    0.1190025
549720.0000000    0.1181552
549760.0000000    0.1096022
549800.0000000    0.0970919
549840.0000000    0.1033615
549880.0000000    0.1112774
549920.0000000    0.0984530
549960.0000000    0.1175581
550000.0000000    0.1220828
550040.0000000    0.1142198
550080.0000000    0.1057271
550120.0000000    0.1144015
550160.0000000    0.1194496
550200.0000000    0.1084543
550240.0000000    0.1079327
550280.0000000    0.1123663
550320.0000000    0.1131353
550360.0000000    0.1115342
550400.0000000    0.1050668
550440.0000000    0.1157013
550480.0000000    0.1096507
550520.0000000    0.1118518
550560.0000000    0.1089995
550600.0000000    0.1008198
550640.0000000    0.0996131
550680.0000000    0.1002460
550720.0000000    0.1093296
550760.0000000    0.1065377
550800.0000000    0.1104278
550840.0000000    0.1032984
550880.0000000    0.1033812
550920.0000000    0.1031168
550960.0000000    0.1090983
551000.0000000    0.1047219
551040.0000000    0.1206902
551080.0000000    0.1102354
551120.0000000    0.1297907
551160.0000000    0.1146472
551200.0000000    0.0988039
551240.0000000    0.0969031
551280.0000000    0.0995083
551320.0000000    0.1024692
551360.0000000    0.0927068
551400.0000000    0.1113555
551440.0000000    0.1129018
551480.0000000    0.1142424
551520.0000000    0.1185955
551560.0000000    0.1052861
551600.0000000    0.1055673
551640.0000000    0.1070828
551680.0000000    0.1170957
551720.0000000    0.1139614
551760.0000000    0.1176669
551800.0000000    0.1093406
551840.0000000    0.0991486
551880.0000000    0.1034293
551920.0000000    0.0993394
551960.0000000    0.1008910
552000.0000000    0.1048971
552040.0000000    0.0956579
552080.0000000    0.1035226
552120.0000000    0.1042849
552160.0000000    0.1035676
552200.0000000    0.0958802
552240.0000000    0.0994525
552280.0000000    0.1017282
552320.0000000    0.1085534
552360.0000000    0.0957597
552400.0000000    0.0977408
552440.0000000    0.0947717
552480.0000000    0.1086774
552520.0000000    0.1060810
552560.0000000    0.0947302
552600.0000000    0.1018515
552640.0000000    0.1058381
552680.0000000    0.1018442
552720.0000000    0.1065386
552760.0000000    0.1120958
552800.0000000    0.0918774
552840.0000000    0.1075518
552880.0000000    0.1044159
552920.0000000    0.1068624
552960.0000000    0.1081787
553000.0000000    0.0984874
553040.0000000    0.0965777
553080.0000000    0.1040440
553120.0000000    0.1040888
553160.0000000    0.1068494
553200.0000000    0.1027390
553240.0000000    0.1055545
553280.0000000    0.1037891
553320.0000000    0.1127819
553360.0000000    0.0987210
553400.0000000    0.1059101
553440.0000000    0.0991642
553480.0000000    0.0995454
553520.0000000    0.0987316
553560.0000000    0.0963254
553600.0000000    0.0937305
553640.0000000    0.0932814
553680.0000000    0.0980400
553720.0000000    0.0943465
553760.0000000    0.1007853
553800.0000000    0.1010655
553840.0000000    0.0990460
553880.0000000    0.0918747
553920.0000000    0.1035196
553960.0000000    0.1002722
554000.0000000    0.0965361
554040.0000000    0.1007186
554080.0000000    0.1013433
554120.0000000    0.1013910
554160.0000000    0.1019396
554200.0000000    0.1023338
554240.0000000    0.0983570
554280.0000000    0.1065912
554320.0000000    0.0942324
554360.0000000    0.0956248
554400.0000000    0.1009526
554440.0000000    0.1065453
554480.0000000    0.0974870
554520.0000000    0.1007705
554560.0000000    0.1007005
554600.0000000    0.1039926
554640.0000000    0.1039895
554680.0000000    0.1007725
554720.0000000    0.1049121
554760.0000000    0.1116823
554800.0000000    0.1078569
554840.0000000    0.1033384
554880.0000000    0.1036048
554920.0000000    0.1038272
554960.0000000    0.0979901
555000.0000000    0.1142244
555040.0000000    0.1019500
555080.0000000    0.1058199
555120.0000000    0.1173481
555160.0000000    0.1141841
555200.0000000    0.1202571
555240.0000000    0.1032611
555280.0000000    0.1042223
555320.0000000    0.1064380
555360.0000000    0.1107746
555400.0000000    0.1123354
555440.0000000    0.1240145
555480.0000000    0.1178042
555520.0000000    0.1099013
555560.0000000    0.1179115
555600.0000000    0.1156804
555640.0000000    0.1149910
555680.0000000    0.1151477
555720.0000000    0.1179941
555760.0000000    0.1130005
555800.0000000    0.1172571
555840.0000000    0.1267235
555880.0000000    0.1190319
555920.0000000    0.1285559
555960.0000000    0.1257741
556000.0000000    0.1169267
556040.0000000    0.1240876
556080.0000000    0.1231905
556120.0000000    0.1182798
556160.0000000    0.1109857
556200.0000000    0.1047028
556240.0000000    0.1095038
556280.0000000    0.1142747
556320.0000000    0.0964614
556360.0000000    0.1093080
556400.0000000    0.1028215
556440.0000000    0.1091537
556480.0000000    0.1091563
556520.0000000    0.1173434
556560.0000000    0.1185004
556600.0000000    0.1260113
556640.0000000    0.1235545
556680.0000000    0.1280951
556720.0000000    0.1231470
556760.0000000    0.1348330
556800.0000000    0.1362736
556840.0000000    0.1265823
556880.0000000    0.1165637
556920.0000000    0.1221307
556960.0000000    0.1165103
557000.0000000    0.1173182
557040.0000000    0.1095465
557080.0000000    0.1163592
557120.0000000    0.1156538
557160.0000000    0.1084843
557200.0000000    0.1001411
557240.0000000    0.1170417
557280.0000000    0.1129614
557320.0000000    0.1071162
557360.0000000    0.1082614
557400.0000000    0.1135870
557440.0000000    0.1025174
557480.0000000    0.1045643
557520.0000000    0.1122244
557560.0000000    0.1040564
557600.0000000    0.1197258
557640.0000000    0.1152699
557680.0000000    0.1116098
557720.0000000    0.1054198
557760.0000000    0.1076191
557800.0000000    0.1201691
557840.0000000    0.1177361
557880.0000000    0.1145157
557920.0000000    0.1194381
557960.0000000    0.1103147
558000.0000000    0.1127595
558040.0000000    0.1159311
558080.0000000    0.1235139
558120.0000000    0.1101310
558160.0000000    0.1142982
558200.0000000    0.1138801
558240.0000000    0.1107343
558280.0000000    0.1180641
558320.0000000    0.1081224
558360.0000000    0.1062160
558400.0000000    0.1152000
558440.0000000    0.1177385
558480.0000000    0.1136040
558520.0000000    0.1153284
558560.0000000    0.1188074
558600.0000000    0.1202127
558640.0000000    0.1112534
558680.0000000    0.1128200
558720.0000000    0.1138768
558760.0000000    0.1108507
558800.0000000    0.1091800
558840.0000000    0.1149157
558880.0000000    0.1142123
558920.0000000    0.1158323
558960.0000000    0.1143636
559000.0000000    0.1144364
559040.0000000    0.1107486
559080.0000000    0.1236550
559120.0000000    0.1163404
559160.0000000    0.1065000
559200.0000000    0.1104861
559240.0000000    0.1078038
559280.0000000    0.1065888
559320.0000000    0.1056055
559360.0000000    0.1090406
559400.0000000    0.1092624
559440.0000000    0.1078324
559480.0000000    0.1095741
559520.0000000    0.1082719
559560.0000000    0.1136191
559600.0000000    0.1071068
559640.0000000    0.1084693
559680.0000000    0.1151648
559720.0000000    0.1092539
559760.0000000    0.1073575
559800.0000000    0.1163654
559840.0000000    0.1137281
559880.0000000    0.1172869
559920.0000000    0.1084042
559960.0000000    0.1140309
560000.0000000    0.1061392
560040.0000000    0.1122525
560080.0000000    0.1015123
560120.0000000    0.1135226
560160.0000000    0.1161563
560200.0000000    0.1190017
560240.0000000    0.1116620
560280.0000000    0.1162307
560320.0000000    0.1186875
560360.0000000    0.1092413
560400.0000000    0.1054447
560440.0000000    0.1086654
560480.0000000    0.1137035
560520.0000000    0.1083538
560560.0000000    0.1161817
560600.0000000    0.1088380
560640.0000000    0.1183741
560680.0000000    0.1219411
560720.0000000    0.1128176
560760.0000000    0.1116767
560800.0000000    0.1194493
560840.0000000    0.1020499
560880.0000000    0.1192131
560920.0000000    0.1145769
560960.0000000    0.1058795
561000.0000000    0.1088656
561040.0000000    0.1162930
561080.0000000    0.1122082
561120.0000000    0.1090904
561160.0000000    0.1122698
561200.0000000    0.1027392
561240.0000000    0.1171050
561280.0000000    0.1137462
561320.0000000    0.1056801
561360.0000000    0.1116252
561400.0000000    0.1068734
561440.0000000    0.1115967
561480.0000000    0.1207658
561520.0000000    0.1028859
561560.0000000    0.0996852
561600.0000000    0.0929289
561640.0000000    0.1020601
561680.0000000    0.1029721
561720.0000000    0.0982890
561760.0000000    0.1057783
561800.0000000    0.1030238
561840.0000000    0.1090157
561880.0000000    0.0977227
561920.0000000    0.1014992
561960.0000000    0.0942862
562000.0000000    0.0987541
562040.0000000    0.0966023
562080.0000000    0.1015782
562120.0000000    0.1073830
562160.0000000    0.1071689
562200.0000000    0.1120580
562240.0000000    0.1044906
562280.0000000    0.1099034
562320.0000000    0.1091834
562360.0000000    0.1104998
562400.0000000    0.1117664
562440.0000000    0.1083134
562480.0000000    0.1125834
562520.0000000    0.0936508
562560.0000000    0.0990686
562600.0000000    0.1041580
562640.0000000    0.1003845
562680.0000000    0.0991094
562720.0000000    0.1012657
562760.0000000    0.1091266
562800.0000000    0.0957830
562840.0000000    0.1024099
562880.0000000    0.1072116
562920.0000000    0.0993573
562960.0000000    0.1132834
563000.0000000    0.1038125
563040.0000000    0.1073698
563080.0000000    0.1043790
563120.0000000    0.1047434
563160.0000000    0.1105985
563200.0000000    0.1111951
563240.0000000    0.1156443
563280.0000000    0.1038498
563320.0000000    0.0938286
563360.0000000    0.1001157
563400.0000000    0.0934008
563440.0000000    0.1127657
563480.0000000    0.0988874
563520.0000000    0.1170112
563560.0000000    0.1140588
563600.0000000    0.1082683
563640.0000000    0.1042082
563680.0000000    0.1006179
563720.0000000    0.1037602
563760.0000000    0.0956772
563800.0000000    0.1062533
563840.0000000    0.1034355
563880.0000000    0.1090136
563920.0000000    0.1108901
563960.0000000    0.1101446
564000.0000000    0.1143929
564040.0000000    0.1071332
564080.0000000    0.1070930
564120.0000000    0.1124832
564160.0000000    0.1103874
564200.0000000    0.1130410
564240.0000000    0.1073588
564280.0000000    0.1093384
564320.0000000    0.1060839
564360.0000000    0.1138244
564400.0000000    0.1000067
564440.0000000    0.0987565
564480.0000000    0.1001088
564520.0000000    0.1039440
564560.0000000    0.1069353
564600.0000000    0.0983008
564640.0000000    0.0985741
564680.0000000    0.1033063
564720.0000000    0.1179247
564760.0000000    0.1047189
564800.0000000    0.1084440
564840.0000000    0.1015758
564880.0000000    0.1085645
564920.0000000    0.1009439
564960.0000000    0.0987971
565000.0000000    0.1021011
565040.0000000    0.1052536
565080.0000000    0.0974813
565120.0000000    0.1036832
565160.0000000    0.1036828
565200.0000000    0.1006055
565240.0000000    0.1122663
565280.0000000    0.1120416
565320.0000000    0.0974475
565360.0000000    0.0994001
565400.0000000    0.1022410
565440.0000000    0.0989657
565480.0000000    0.1069890
565520.0000000    0.0998875
565560.0000000    0.1002448
565600.0000000    0.1178638
565640.0000000    0.0967162
565680.0000000    0.1177567
565720.0000000    0.1018034
565760.0000000    0.1072182
565800.0000000    0.1020275
565840.0000000    0.1078760
565880.0000000    0.1050475
565920.0000000    0.1167761
565960.0000000    0.1048629
566000.0000000    0.1229595
566040.0000000    0.1050109
566080.0000000    0.1209109
566120.0000000    0.1198332
566160.0000000    0.1135634
566200.0000000    0.1162662
566240.0000000    0.1063719
566280.0000000    0.1068945
566320.0000000    0.1113892
566360.0000000    0.1208895
566400.0000000    0.1270238
566440.0000000    0.1141951
566480.0000000    0.1193216
566520.0000000    0.1052537
566560.0000000    0.1075148
566600.0000000    0.1125048
566640.0000000    0.1071333
566680.0000000    0.1163382
566720.0000000    0.1042080
566760.0000000    0.0948242
566800.0000000    0.0989009
566840.0000000    0.1022187
566880.0000000    0.1157086
566920.0000000    0.1131848
566960.0000000    0.1021737
567000.0000000    0.1038561
567040.0000000    0.1036193
567080.0000000    0.1024505
567120.0000000    0.1127919
567160.0000000    0.1114217
567200.0000000    0.1038868
567240.0000000    0.1000424
567280.0000000    0.1143771
567320.0000000    0.0976186
567360.0000000    0.0946560
567400.0000000    0.1112052
567440.0000000    0.1016331
567480.0000000    0.1197509
567520.0000000    0.0989755
567560.0000000    0.1165066
567600.0000000    0.1112827
567640.0000000    0.1134257
567680.0000000    0.1028720
567720.0000000    0.1012853
567760.0000000    0.1066140
567800.0000000    0.1088626
567840.0000000    0.0899579
567880.0000000    0.1109689
567920.0000000    0.1014470
567960.0000000    0.1055209
568000.0000000    0.1164682
568040.0000000    0.1091356
568080.0000000    0.1005065
568120.0000000    0.1054882
568160.0000000    0.1060586
568200.0000000    0.1035303
568240.0000000    0.1076294
568280.0000000    0.1118803
568320.0000000    0.0985445
568360.0000000    0.1065393
568400.0000000    0.1097276
568440.0000000    0.1081380
568480.0000000    0.1053673
568520.0000000    0.1162846
568560.0000000    0.1210173
568600.0000000    0.1042828
568640.0000000    0.1210028
568680.0000000    0.1098539
568720.0000000    0.1163789
568760.0000000    0.1111983
568800.0000000    0.1118461
568840.0000000    0.1107522
568880.0000000    0.1045987
568920.0000000    0.1049051
568960.0000000    0.1154645
569000.0000000    0.0951925
569040.0000000    0.1065399
569080.0000000    0.1015220
569120.0000000    0.1167777
569160.0000000    0.1195376
569200.0000000    0.1066864
569240.0000000    0.1208826
569280.0000000    0.1135670
569320.0000000    0.1104920
569360.0000000    0.1137090
569400.0000000    0.1051218
569440.0000000    0.1097524
569480.0000000    0.1026768
569520.0000000    0.1108752
569560.0000000    0.0982419
569600.0000000    0.1026344
569640.0000000    0.1026989
569680.0000000    0.0988945
569720.0000000    0.1070948
569760.0000000    0.1008152
569800.0000000    0.1154750
569840.0000000    0.1044559
569880.0000000    0.1001944
569920.0000000    0.0955409
569960.0000000    0.0993952
570000.0000000    0.1084149
570040.0000000    0.1085857
570080.0000000    0.1037502
570120.0000000    0.1101304
570160.0000000    0.1084150
570200.0000000    0.1175317
570240.0000000    0.1054638
570280.0000000    0.1032632
570320.0000000    0.1021456
570360.0000000    0.0997166
570400.0000000    0.1049153
570440.0000000    0.1070376
570480.0000000    0.1093752
570520.0000000    0.1074815
570560.0000000    0.1005761
570600.0000000    0.1045746
570640.0000000    0.1073476
570680.0000000    0.1023538
570720.0000000    0.1003371
570760.0000000    0.1056772
570800.0000000    0.1038348
570840.0000000    0.1000970
570880.0000000    0.1171892
570920.0000000    0.1021157
570960.0000000    0.1042723
571000.0000000    0.1027658
571040.0000000    0.1085196
571080.0000000    0.1063490
571120.0000000    0.1091948
571160.0000000    0.0999845
571200.0000000    0.1145518
571240.0000000    0.1159102
571280.0000000    0.1091700
571320.0000000    0.1058406
571360.0000000    0.1129697
571400.0000000    0.1045699
571440.0000000    0.1061505
571480.0000000    0.1040729
571520.0000000    0.1052620
571560.0000000    0.1061255
571600.0000000    0.1067561
571640.0000000    0.1086644
571680.0000000    0.1076703
571720.0000000    0.1174616
571760.0000000    0.1196987
571800.0000000    0.1141413
571840.0000000    0.0999442
571880.0000000    0.1128827
571920.0000000    0.1042842
571960.0000000    0.1054553
572000.0000000    0.1139587
572040.0000000    0.1103607
572080.0000000    0.1099646
572120.0000000    0.1082607
572160.0000000    0.1160738
572200.0000000    0.1098909
572240.0000000    0.1138822
572280.0000000    0.1087229
572320.0000000    0.1070901
572360.0000000    0.1085554
572400.0000000    0.1110216
572440.0000000    0.1153498
572480.0000000    0.1057084
572520.0000000    0.1116764
572560.0000000    0.1074226
572600.0000000    0.1055577
572640.0000000    0.1201961
572680.0000000    0.1239642
572720.0000000    0.1173130
572760.0000000    0.1166805
572800.0000000    0.1071679
572840.0000000    0.1202113
572880.0000000    0.1222643
572920.0000000    0.1142168
572960.0000000    0.1158808
573000.0000000    0.1111869
573040.0000000    0.1039986
573080.0000000    0.1002918
573120.0000000    0.1024868
573160.0000000    0.1114214
573200.0000000    0.1161644
573240.0000000    0.1055237
573280.0000000    0.1065836
573320.0000000    0.1108341
573360.0000000    0.1152173
573400.0000000    0.1148802
573440.0000000    0.1096253
573480.0000000    0.1139894
573520.0000000    0.1139916
573560.0000000    0.1100961
573600.0000000    0.1147041
573640.0000000    0.1080798
573680.0000000    0.0983585
573720.0000000    0.1029227
573760.0000000    0.1023894
573800.0000000    0.1065775
573840.0000000    0.1130407
573880.0000000    0.1017907
573920.0000000    0.1093925
573960.0000000    0.1111476
574000.0000000    0.1097588
574040.0000000    0.1069151
574080.0000000    0.1060735
574120.0000000    0.1096937
574160.0000000    0.1094998
574200.0000000    0.1114399
574240.0000000    0.1005045
574280.0000000    0.1039544
574320.0000000    0.1043658
574360.0000000    0.0963317
[truncated: 297,950 more chars]
