# Supplementary material for: Comment on 'Valid molecular dynamics simulations of human hemoglobin require a surprisingly large box size'
Source: eLife. 2019 Jun 20;8:e44718. doi: 10.7554/eLife.44718 (PMC6586461; doi:10.7554/eLife.44718)
Supplement: Figure 1—source data 1. — The zip archive contains a README file describing which source files correspond to the different panels. [file elife-44718-fig1-data1.zip › figure1/panels_AB/90A/9/rmsd_2dn3.xvg]

# This file was created Sat Nov 10 08:11:27 2018
# Created by:
#             :-) GROMACS - gmx rms, 2018.3-dev-20180823-5d5eb38 (-:
# 
# Executable:   /usr/local/gromacs/2018/2018.3-impi2017-fftw337-gcc640-cuda91/bin/gmx
# Data prefix:  /usr/local/gromacs/2018/2018.3-impi2017-fftw337-gcc640-cuda91
# Working dir:  /home/degroot/hb/2dn2/Meuwly/90a-elife/9
# Command line:
#   gmx rms -s ../../../2dn3/conf.pdb -f xx.xtc -o rmsd_2dn3.xvg -nice 0
# gmx rms is part of G R O M A C S:
#
# Getting the Right Output Means no Artefacts in Calculating Stuff
#
@    title "RMSD"
@    xaxis  label "Time (ps)"
@    yaxis  label "RMSD (nm)"
@TYPE xy
@ subtitle "Backbone after lsq fit to Backbone"
   0.0000000    0.2453844
  40.0000000    0.2669982
  80.0000000    0.2684377
 120.0000000    0.2561812
 160.0000000    0.2914805
 200.0000000    0.3016208
 240.0000000    0.2759077
 280.0000000    0.2874756
 320.0000000    0.2683954
 360.0000000    0.2789697
 400.0000000    0.2811269
 440.0000000    0.2721384
 480.0000000    0.2892020
 520.0000000    0.2905034
 560.0000000    0.2783481
 600.0000000    0.2921227
 640.0000000    0.2898724
 680.0000000    0.2697686
 720.0000000    0.2744935
 760.0000000    0.2737857
 800.0000000    0.2833145
 840.0000000    0.2763612
 880.0000000    0.2724290
 920.0000000    0.2687629
 960.0000000    0.2420808
1000.0000000    0.2601416
1040.0000000    0.2620331
1080.0000000    0.2611923
1120.0000000    0.2744017
1160.0000000    0.2762023
1200.0000000    0.2790694
1240.0000000    0.2862225
1280.0000000    0.2674528
1320.0000000    0.2673157
1360.0000000    0.2627116
1400.0000000    0.2643960
1440.0000000    0.2714701
1480.0000000    0.2822910
1520.0000000    0.2919872
1560.0000000    0.2732766
1600.0000000    0.2843839
1640.0000000    0.2976235
1680.0000000    0.2855997
1720.0000000    0.3016494
1760.0000000    0.2726487
1800.0000000    0.2891048
1840.0000000    0.2850558
1880.0000000    0.2616514
1920.0000000    0.2612806
1960.0000000    0.2711584
2000.0000000    0.2570418
2040.0000000    0.2856855
2080.0000000    0.2940456
2120.0000000    0.2733068
2160.0000000    0.2969405
2200.0000000    0.2879335
2240.0000000    0.2794943
2280.0000000    0.2245712
2320.0000000    0.2474013
2360.0000000    0.2779674
2400.0000000    0.2619808
2440.0000000    0.2710426
2480.0000000    0.2515285
2520.0000000    0.2564580
2560.0000000    0.2662149
2600.0000000    0.2305597
2640.0000000    0.2604232
2680.0000000    0.2807391
2720.0000000    0.2507426
2760.0000000    0.2790007
2800.0000000    0.2776173
2840.0000000    0.2581173
2880.0000000    0.2537198
2920.0000000    0.2529329
2960.0000000    0.2702592
3000.0000000    0.2620501
3040.0000000    0.2584044
3080.0000000    0.2639258
3120.0000000    0.2578234
3160.0000000    0.2610856
3200.0000000    0.2572389
3240.0000000    0.2539049
3280.0000000    0.2672607
3320.0000000    0.2550860
3360.0000000    0.2596636
3400.0000000    0.2360725
3440.0000000    0.2300466
3480.0000000    0.2586855
3520.0000000    0.2449357
3560.0000000    0.2622161
3600.0000000    0.2668902
3640.0000000    0.2231710
3680.0000000    0.2409796
3720.0000000    0.2503924
3760.0000000    0.2664270
3800.0000000    0.2609604
3840.0000000    0.2508252
3880.0000000    0.2550991
3920.0000000    0.2615274
3960.0000000    0.2623825
4000.0000000    0.2462616
4040.0000000    0.2575688
4080.0000000    0.2675683
4120.0000000    0.2635324
4160.0000000    0.2688830
4200.0000000    0.2497331
4240.0000000    0.2704990
4280.0000000    0.2539209
4320.0000000    0.2722697
4360.0000000    0.2585010
4400.0000000    0.2534301
4440.0000000    0.2665213
4480.0000000    0.2851504
4520.0000000    0.2634734
4560.0000000    0.2584700
4600.0000000    0.2595861
4640.0000000    0.2381993
4680.0000000    0.2587856
4720.0000000    0.2699815
4760.0000000    0.2655317
4800.0000000    0.2427371
4840.0000000    0.2664382
4880.0000000    0.2511965
4920.0000000    0.2756391
4960.0000000    0.2606049
5000.0000000    0.2608775
5040.0000000    0.2501310
5080.0000000    0.2602488
5120.0000000    0.2492977
5160.0000000    0.2637081
5200.0000000    0.2543193
5240.0000000    0.2625658
5280.0000000    0.2688141
5320.0000000    0.2825668
5360.0000000    0.2781154
5400.0000000    0.2693766
5440.0000000    0.2768028
5480.0000000    0.2818101
5520.0000000    0.2733480
5560.0000000    0.2630100
5600.0000000    0.2583104
5640.0000000    0.2715520
5680.0000000    0.2609874
5720.0000000    0.2523762
5760.0000000    0.2551941
5800.0000000    0.2808979
5840.0000000    0.2640708
5880.0000000    0.2701275
5920.0000000    0.2737471
5960.0000000    0.3007894
6000.0000000    0.2756902
6040.0000000    0.2402478
6080.0000000    0.2611231
6120.0000000    0.2700661
6160.0000000    0.2627048
6200.0000000    0.2575736
6240.0000000    0.2641599
6280.0000000    0.2457538
6320.0000000    0.2725426
6360.0000000    0.2617352
6400.0000000    0.2537549
6440.0000000    0.2538224
6480.0000000    0.2586231
6520.0000000    0.2381835
6560.0000000    0.2579280
6600.0000000    0.2539899
6640.0000000    0.2593586
6680.0000000    0.2553814
6720.0000000    0.2548756
6760.0000000    0.2483774
6800.0000000    0.2464035
6840.0000000    0.2559599
6880.0000000    0.2613177
6920.0000000    0.2414030
6960.0000000    0.2704857
7000.0000000    0.2699594
7040.0000000    0.2529705
7080.0000000    0.2782511
7120.0000000    0.2816335
7160.0000000    0.2672433
7200.0000000    0.2726038
7240.0000000    0.2814749
7280.0000000    0.2606481
7320.0000000    0.2597675
7360.0000000    0.2683256
7400.0000000    0.2546680
7440.0000000    0.2584891
7480.0000000    0.2593518
7520.0000000    0.2645654
7560.0000000    0.2685151
7600.0000000    0.2691001
7640.0000000    0.2618720
7680.0000000    0.2528653
7720.0000000    0.2552520
7760.0000000    0.2649014
7800.0000000    0.2553245
7840.0000000    0.2592043
7880.0000000    0.2773889
7920.0000000    0.2689417
7960.0000000    0.2752198
8000.0000000    0.2709112
8040.0000000    0.2584982
8080.0000000    0.2576473
8120.0000000    0.2889869
8160.0000000    0.2721145
8200.0000000    0.2716302
8240.0000000    0.2740952
8280.0000000    0.2669273
8320.0000000    0.2646979
8360.0000000    0.2944021
8400.0000000    0.2876225
8440.0000000    0.2897698
8480.0000000    0.2787675
8520.0000000    0.2535769
8560.0000000    0.2687116
8600.0000000    0.2850471
8640.0000000    0.2759317
8680.0000000    0.2804840
8720.0000000    0.2739952
8760.0000000    0.2702292
8800.0000000    0.2623094
8840.0000000    0.2748685
8880.0000000    0.2635456
8920.0000000    0.2552696
8960.0000000    0.2602608
9000.0000000    0.2506791
9040.0000000    0.2749539
9080.0000000    0.2466800
9120.0000000    0.2682016
9160.0000000    0.2661036
9200.0000000    0.2512554
9240.0000000    0.2290841
9280.0000000    0.2765001
9320.0000000    0.2604856
9360.0000000    0.2349193
9400.0000000    0.2536985
9440.0000000    0.2553564
9480.0000000    0.2522243
9520.0000000    0.2655091
9560.0000000    0.2584994
9600.0000000    0.2616390
9640.0000000    0.2543645
9680.0000000    0.2681023
9720.0000000    0.2594226
9760.0000000    0.2378089
9800.0000000    0.2687917
9840.0000000    0.2628684
9880.0000000    0.2572437
9920.0000000    0.2587268
9960.0000000    0.2618102
10000.0000000    0.2636832
10040.0000000    0.2640583
10080.0000000    0.2529861
10120.0000000    0.2601418
10160.0000000    0.2644682
10200.0000000    0.2620414
10240.0000000    0.2557632
10280.0000000    0.2606557
10320.0000000    0.2592762
10360.0000000    0.2449672
10400.0000000    0.2483858
10440.0000000    0.2501848
10480.0000000    0.2689405
10520.0000000    0.2617199
10560.0000000    0.2787292
10600.0000000    0.2554121
10640.0000000    0.2579617
10680.0000000    0.2652287
10720.0000000    0.2550002
10760.0000000    0.2760372
10800.0000000    0.2712113
10840.0000000    0.2591217
10880.0000000    0.2595302
10920.0000000    0.2763790
10960.0000000    0.3021803
11000.0000000    0.2723537
11040.0000000    0.2759052
11080.0000000    0.2574522
11120.0000000    0.2725104
11160.0000000    0.2696552
11200.0000000    0.2893538
11240.0000000    0.2572895
11280.0000000    0.2770983
11320.0000000    0.2562871
11360.0000000    0.2670002
11400.0000000    0.2714217
11440.0000000    0.2632908
11480.0000000    0.2674537
11520.0000000    0.2759404
11560.0000000    0.2725006
11600.0000000    0.2794817
11640.0000000    0.2688332
11680.0000000    0.2457445
11720.0000000    0.2547414
11760.0000000    0.2641093
11800.0000000    0.2695723
11840.0000000    0.2699703
11880.0000000    0.2592744
11920.0000000    0.2633216
11960.0000000    0.2751566
12000.0000000    0.2663977
12040.0000000    0.2770298
12080.0000000    0.2706394
12120.0000000    0.2518755
12160.0000000    0.2557845
12200.0000000    0.2527628
12240.0000000    0.2741022
12280.0000000    0.2633898
12320.0000000    0.2626131
12360.0000000    0.2609228
12400.0000000    0.2790856
12440.0000000    0.2779995
12480.0000000    0.2850570
12520.0000000    0.2877744
12560.0000000    0.2770600
12600.0000000    0.2684217
12640.0000000    0.2530476
12680.0000000    0.2643519
12720.0000000    0.2661525
12760.0000000    0.2611546
12800.0000000    0.2493185
12840.0000000    0.2638159
12880.0000000    0.2679713
12920.0000000    0.2816823
12960.0000000    0.2802631
13000.0000000    0.2745762
13040.0000000    0.2847387
13080.0000000    0.2811978
13120.0000000    0.2728781
13160.0000000    0.2826051
13200.0000000    0.2839904
13240.0000000    0.2833069
13280.0000000    0.2840016
13320.0000000    0.2906903
13360.0000000    0.2685922
13400.0000000    0.2574950
13440.0000000    0.2659626
13480.0000000    0.2622403
13520.0000000    0.2739414
13560.0000000    0.2619655
13600.0000000    0.2564725
13640.0000000    0.2670355
13680.0000000    0.2551321
13720.0000000    0.2480208
13760.0000000    0.2751395
13800.0000000    0.2682460
13840.0000000    0.2582684
13880.0000000    0.2724163
13920.0000000    0.2453783
13960.0000000    0.2796113
14000.0000000    0.2607720
14040.0000000    0.2580349
14080.0000000    0.2944161
14120.0000000    0.2581251
14160.0000000    0.2600918
14200.0000000    0.2414726
14240.0000000    0.2529411
14280.0000000    0.2514143
14320.0000000    0.2419701
14360.0000000    0.2587982
14400.0000000    0.2781528
14440.0000000    0.2684098
14480.0000000    0.2728843
14520.0000000    0.2536629
14560.0000000    0.2677163
14600.0000000    0.2676563
14640.0000000    0.2710889
14680.0000000    0.2794139
14720.0000000    0.2723975
14760.0000000    0.2766285
14800.0000000    0.2739495
14840.0000000    0.2832279
14880.0000000    0.2793166
14920.0000000    0.2574165
14960.0000000    0.2789716
15000.0000000    0.2709457
15040.0000000    0.2830214
15080.0000000    0.2884784
15120.0000000    0.2887865
15160.0000000    0.2790594
15200.0000000    0.2854961
15240.0000000    0.2870887
15280.0000000    0.2660869
15320.0000000    0.2744328
15360.0000000    0.2850631
15400.0000000    0.2956443
15440.0000000    0.2832227
15480.0000000    0.2955856
15520.0000000    0.2588049
15560.0000000    0.2480477
15600.0000000    0.2553244
15640.0000000    0.2888911
15680.0000000    0.3101761
15720.0000000    0.2852448
15760.0000000    0.2890792
15800.0000000    0.2889704
15840.0000000    0.2784725
15880.0000000    0.2992960
15920.0000000    0.2855853
15960.0000000    0.2847514
16000.0000000    0.2811278
16040.0000000    0.2796899
16080.0000000    0.2923730
16120.0000000    0.2690459
16160.0000000    0.2714878
16200.0000000    0.2882322
16240.0000000    0.2980276
16280.0000000    0.2752799
16320.0000000    0.2865697
16360.0000000    0.2851116
16400.0000000    0.2900945
16440.0000000    0.2740511
16480.0000000    0.2949751
16520.0000000    0.2945581
16560.0000000    0.2900716
16600.0000000    0.2907932
16640.0000000    0.2971838
16680.0000000    0.2989111
16720.0000000    0.2851191
16760.0000000    0.2870999
16800.0000000    0.2862174
16840.0000000    0.3034706
16880.0000000    0.3024025
16920.0000000    0.2910028
16960.0000000    0.2742909
17000.0000000    0.2883180
17040.0000000    0.2803576
17080.0000000    0.2837386
17120.0000000    0.2718804
17160.0000000    0.2856734
17200.0000000    0.2840262
17240.0000000    0.2751821
17280.0000000    0.2768664
17320.0000000    0.2742878
17360.0000000    0.2850945
17400.0000000    0.2525462
17440.0000000    0.2696374
17480.0000000    0.2704665
17520.0000000    0.2666495
17560.0000000    0.2675145
17600.0000000    0.2775511
17640.0000000    0.2796813
17680.0000000    0.2688293
17720.0000000    0.2766073
17760.0000000    0.2756779
17800.0000000    0.2595887
17840.0000000    0.2704515
17880.0000000    0.2708893
17920.0000000    0.2514920
17960.0000000    0.2627613
18000.0000000    0.2850581
18040.0000000    0.2763481
18080.0000000    0.2725160
18120.0000000    0.2848454
18160.0000000    0.2736326
18200.0000000    0.2887415
18240.0000000    0.2899526
18280.0000000    0.2885987
18320.0000000    0.2782494
18360.0000000    0.2968683
18400.0000000    0.2828765
18440.0000000    0.2980917
18480.0000000    0.2735520
18520.0000000    0.2796205
18560.0000000    0.2944111
18600.0000000    0.2952409
18640.0000000    0.3031820
18680.0000000    0.2909030
18720.0000000    0.2837162
18760.0000000    0.2600357
18800.0000000    0.2870404
18840.0000000    0.2641692
18880.0000000    0.2800561
18920.0000000    0.2783985
18960.0000000    0.2838832
19000.0000000    0.2661895
19040.0000000    0.2660441
19080.0000000    0.2740284
19120.0000000    0.2729115
19160.0000000    0.2652499
19200.0000000    0.2899765
19240.0000000    0.2874118
19280.0000000    0.2760727
19320.0000000    0.2794626
19360.0000000    0.2847923
19400.0000000    0.2745158
19440.0000000    0.2759579
19480.0000000    0.2810069
19520.0000000    0.3014111
19560.0000000    0.2828253
19600.0000000    0.3000284
19640.0000000    0.2785926
19680.0000000    0.2895984
19720.0000000    0.2830069
19760.0000000    0.2798760
19800.0000000    0.2830031
19840.0000000    0.2680639
19880.0000000    0.2896224
19920.0000000    0.2763186
19960.0000000    0.2616404
20000.0000000    0.2660248
20040.0000000    0.2772382
20080.0000000    0.2637638
20120.0000000    0.2749840
20160.0000000    0.2634400
20200.0000000    0.2454182
20240.0000000    0.2731887
20280.0000000    0.2661238
20320.0000000    0.2838656
20360.0000000    0.2606806
20400.0000000    0.2774051
20440.0000000    0.2734627
20480.0000000    0.2869929
20520.0000000    0.2676848
20560.0000000    0.2682374
20600.0000000    0.2660080
20640.0000000    0.2507794
20680.0000000    0.2664683
20720.0000000    0.2728553
20760.0000000    0.2793347
20800.0000000    0.2684592
20840.0000000    0.2834999
20880.0000000    0.2903742
20920.0000000    0.2834509
20960.0000000    0.2733796
21000.0000000    0.2915365
21040.0000000    0.2658042
21080.0000000    0.2693198
21120.0000000    0.2490131
21160.0000000    0.2610023
21200.0000000    0.2568010
21240.0000000    0.2629579
21280.0000000    0.2694964
21320.0000000    0.2749401
21360.0000000    0.2860048
21400.0000000    0.2671181
21440.0000000    0.2930421
21480.0000000    0.3090291
21520.0000000    0.2791582
21560.0000000    0.2891639
21600.0000000    0.2767613
21640.0000000    0.2702784
21680.0000000    0.2921565
21720.0000000    0.2680346
21760.0000000    0.2734011
21800.0000000    0.2736363
21840.0000000    0.2888766
21880.0000000    0.2712155
21920.0000000    0.2775817
21960.0000000    0.2580704
22000.0000000    0.2849720
22040.0000000    0.2629920
22080.0000000    0.2459114
22120.0000000    0.2646130
22160.0000000    0.2532648
22200.0000000    0.2750917
22240.0000000    0.2583491
22280.0000000    0.2586708
22320.0000000    0.2651922
22360.0000000    0.2661207
22400.0000000    0.2593062
22440.0000000    0.2580650
22480.0000000    0.2712336
22520.0000000    0.2810395
22560.0000000    0.2725555
22600.0000000    0.2675724
22640.0000000    0.2558778
22680.0000000    0.2593548
22720.0000000    0.2834662
22760.0000000    0.2889776
22800.0000000    0.2813831
22840.0000000    0.2696977
22880.0000000    0.2811982
22920.0000000    0.2680165
22960.0000000    0.2775383
23000.0000000    0.2720287
23040.0000000    0.2684214
23080.0000000    0.2735363
23120.0000000    0.2829757
23160.0000000    0.2595652
23200.0000000    0.2691371
23240.0000000    0.2797723
23280.0000000    0.2711912
23320.0000000    0.2770728
23360.0000000    0.2810059
23400.0000000    0.3140830
23440.0000000    0.2909390
23480.0000000    0.2987090
23520.0000000    0.2734291
23560.0000000    0.2716910
23600.0000000    0.2697737
23640.0000000    0.2689168
23680.0000000    0.2505866
23720.0000000    0.2720717
23760.0000000    0.2674856
23800.0000000    0.2828873
23840.0000000    0.2749139
23880.0000000    0.2616374
23920.0000000    0.2375412
23960.0000000    0.2453411
24000.0000000    0.2496415
24040.0000000    0.2721387
24080.0000000    0.2719967
24120.0000000    0.2579275
24160.0000000    0.2562797
24200.0000000    0.2626540
24240.0000000    0.2394688
24280.0000000    0.2451128
24320.0000000    0.2702888
24360.0000000    0.2735023
24400.0000000    0.2435820
24440.0000000    0.2518291
24480.0000000    0.2745613
24520.0000000    0.2510224
24560.0000000    0.2606187
24600.0000000    0.2648875
24640.0000000    0.2493947
24680.0000000    0.2756400
24720.0000000    0.2641607
24760.0000000    0.2602488
24800.0000000    0.2553051
24840.0000000    0.2631695
24880.0000000    0.2633022
24920.0000000    0.2843484
24960.0000000    0.2853708
25000.0000000    0.2767765
25040.0000000    0.2618020
25080.0000000    0.2623345
25120.0000000    0.2661471
25160.0000000    0.2672609
25200.0000000    0.2554575
25240.0000000    0.2633282
25280.0000000    0.2552867
25320.0000000    0.2467651
25360.0000000    0.2514900
25400.0000000    0.2562177
25440.0000000    0.2467815
25480.0000000    0.2498099
25520.0000000    0.2551607
25560.0000000    0.2499695
25600.0000000    0.2308890
25640.0000000    0.2347234
25680.0000000    0.2476876
25720.0000000    0.2537245
25760.0000000    0.2582866
25800.0000000    0.2515335
25840.0000000    0.2657921
25880.0000000    0.2527850
25920.0000000    0.2634479
25960.0000000    0.2538482
26000.0000000    0.2525581
26040.0000000    0.2584350
26080.0000000    0.2670958
26120.0000000    0.2591004
26160.0000000    0.2685810
26200.0000000    0.2701910
26240.0000000    0.2584153
26280.0000000    0.2818912
26320.0000000    0.2632935
26360.0000000    0.2723039
26400.0000000    0.2494513
26440.0000000    0.2501828
26480.0000000    0.2552762
26520.0000000    0.2748657
26560.0000000    0.2674671
26600.0000000    0.2596391
26640.0000000    0.2616077
26680.0000000    0.2800042
26720.0000000    0.2927248
26760.0000000    0.2872762
26800.0000000    0.2795815
26840.0000000    0.2725997
26880.0000000    0.2908802
26920.0000000    0.2812459
26960.0000000    0.2594256
27000.0000000    0.2754253
27040.0000000    0.2998839
27080.0000000    0.3056499
27120.0000000    0.2657038
27160.0000000    0.2703975
27200.0000000    0.2579025
27240.0000000    0.2648616
27280.0000000    0.2424875
27320.0000000    0.2503838
27360.0000000    0.2498311
27400.0000000    0.2416347
27440.0000000    0.2338643
27480.0000000    0.2424576
27520.0000000    0.2239469
27560.0000000    0.2401060
27600.0000000    0.2453431
27640.0000000    0.2609466
27680.0000000    0.2719478
27720.0000000    0.2808388
27760.0000000    0.2511161
27800.0000000    0.2757400
27840.0000000    0.2561588
27880.0000000    0.2706401
27920.0000000    0.2666656
27960.0000000    0.2609057
28000.0000000    0.2488213
28040.0000000    0.2720222
28080.0000000    0.2642156
28120.0000000    0.2472267
28160.0000000    0.2623953
28200.0000000    0.2660246
28240.0000000    0.2510062
28280.0000000    0.2553064
28320.0000000    0.2435946
28360.0000000    0.2356935
28400.0000000    0.2459164
28440.0000000    0.2368092
28480.0000000    0.2547494
28520.0000000    0.2564474
28560.0000000    0.2520879
28600.0000000    0.2490230
28640.0000000    0.2538288
28680.0000000    0.2534214
28720.0000000    0.2699401
28760.0000000    0.2456055
28800.0000000    0.2443626
28840.0000000    0.2652689
28880.0000000    0.2601326
28920.0000000    0.2568591
28960.0000000    0.2363827
29000.0000000    0.2375929
29040.0000000    0.2568207
29080.0000000    0.2559904
29120.0000000    0.2475187
29160.0000000    0.2583369
29200.0000000    0.2651180
29240.0000000    0.2497944
29280.0000000    0.2637766
29320.0000000    0.2778205
29360.0000000    0.2646471
29400.0000000    0.2818294
29440.0000000    0.2615639
29480.0000000    0.2792536
29520.0000000    0.2675079
29560.0000000    0.2561521
29600.0000000    0.2573768
29640.0000000    0.2664481
29680.0000000    0.2616290
29720.0000000    0.2550093
29760.0000000    0.2458076
29800.0000000    0.2578763
29840.0000000    0.2407759
29880.0000000    0.2721659
29920.0000000    0.2527635
29960.0000000    0.2703112
30000.0000000    0.2779841
30040.0000000    0.2729036
30080.0000000    0.2521027
30120.0000000    0.2601306
30160.0000000    0.2821869
30200.0000000    0.2755539
30240.0000000    0.2722987
30280.0000000    0.2642279
30320.0000000    0.2501746
30360.0000000    0.2703561
30400.0000000    0.2494965
30440.0000000    0.2618305
30480.0000000    0.2880265
30520.0000000    0.2832212
30560.0000000    0.2728494
30600.0000000    0.2635036
30640.0000000    0.2494262
30680.0000000    0.2593336
30720.0000000    0.2534485
30760.0000000    0.2613051
30800.0000000    0.2672028
30840.0000000    0.2557665
30880.0000000    0.2725577
30920.0000000    0.2563970
30960.0000000    0.2580901
31000.0000000    0.2737266
31040.0000000    0.2634967
31080.0000000    0.2428117
31120.0000000    0.2612922
31160.0000000    0.2640940
31200.0000000    0.2758580
31240.0000000    0.2497734
31280.0000000    0.2646971
31320.0000000    0.2599608
31360.0000000    0.2464130
31400.0000000    0.2514621
31440.0000000    0.2615579
31480.0000000    0.2512584
31520.0000000    0.2391305
31560.0000000    0.2697335
31600.0000000    0.2715066
31640.0000000    0.2649475
31680.0000000    0.2487362
31720.0000000    0.2788173
31760.0000000    0.2649694
31800.0000000    0.2564982
31840.0000000    0.2576470
31880.0000000    0.2717026
31920.0000000    0.2698500
31960.0000000    0.2608311
32000.0000000    0.2423832
32040.0000000    0.2505508
32080.0000000    0.2565121
32120.0000000    0.2703260
32160.0000000    0.2562193
32200.0000000    0.2682163
32240.0000000    0.2382757
32280.0000000    0.2739113
32320.0000000    0.2774606
32360.0000000    0.2802632
32400.0000000    0.2743991
32440.0000000    0.2843651
32480.0000000    0.2799151
32520.0000000    0.2769374
32560.0000000    0.2891798
32600.0000000    0.2862061
32640.0000000    0.2722131
32680.0000000    0.2546763
32720.0000000    0.2736548
32760.0000000    0.2617069
32800.0000000    0.2829636
32840.0000000    0.2701397
32880.0000000    0.2431628
32920.0000000    0.2611101
32960.0000000    0.2777293
33000.0000000    0.2606252
33040.0000000    0.2680471
33080.0000000    0.2719627
33120.0000000    0.2848241
33160.0000000    0.2740113
33200.0000000    0.2596663
33240.0000000    0.2761831
33280.0000000    0.2650491
33320.0000000    0.2643267
33360.0000000    0.2612342
33400.0000000    0.2638228
33440.0000000    0.2984666
33480.0000000    0.2747974
33520.0000000    0.2806494
33560.0000000    0.2715795
33600.0000000    0.2645486
33640.0000000    0.2727156
33680.0000000    0.2678470
33720.0000000    0.2512409
33760.0000000    0.2641224
33800.0000000    0.2651874
33840.0000000    0.2746530
33880.0000000    0.2766947
33920.0000000    0.2488605
33960.0000000    0.2616891
34000.0000000    0.2445056
34040.0000000    0.2543730
34080.0000000    0.2745389
34120.0000000    0.2406635
34160.0000000    0.2633896
34200.0000000    0.2467105
34240.0000000    0.2550321
34280.0000000    0.2489243
34320.0000000    0.2537528
34360.0000000    0.2474682
34400.0000000    0.2567554
34440.0000000    0.2607491
34480.0000000    0.2468383
34520.0000000    0.2586574
34560.0000000    0.2635358
34600.0000000    0.2577975
34640.0000000    0.2704511
34680.0000000    0.2483266
34720.0000000    0.2523402
34760.0000000    0.2728214
34800.0000000    0.2792859
34840.0000000    0.2672811
34880.0000000    0.2665295
34920.0000000    0.2669947
34960.0000000    0.2706668
35000.0000000    0.2703502
35040.0000000    0.2466229
35080.0000000    0.2307102
35120.0000000    0.2395431
35160.0000000    0.2518993
35200.0000000    0.2376906
35240.0000000    0.2322893
35280.0000000    0.2468800
35320.0000000    0.2418820
35360.0000000    0.2434173
35400.0000000    0.2421681
35440.0000000    0.2381919
35480.0000000    0.2382848
35520.0000000    0.2625585
35560.0000000    0.2575432
35600.0000000    0.2556543
35640.0000000    0.2680501
35680.0000000    0.2646724
35720.0000000    0.2612565
35760.0000000    0.2657478
35800.0000000    0.2440301
35840.0000000    0.2818338
35880.0000000    0.2711817
35920.0000000    0.2755490
35960.0000000    0.2481121
36000.0000000    0.2555885
36040.0000000    0.2695825
36080.0000000    0.2135701
36120.0000000    0.2319664
36160.0000000    0.2243366
36200.0000000    0.2298602
36240.0000000    0.2332949
36280.0000000    0.2311980
36320.0000000    0.2536017
36360.0000000    0.2499343
36400.0000000    0.2409575
36440.0000000    0.2623394
36480.0000000    0.2496156
36520.0000000    0.2452619
36560.0000000    0.2373039
36600.0000000    0.2387415
36640.0000000    0.2450574
36680.0000000    0.2238763
36720.0000000    0.2337613
36760.0000000    0.2257659
36800.0000000    0.2252714
36840.0000000    0.2428592
36880.0000000    0.2217527
36920.0000000    0.2411170
36960.0000000    0.2185873
37000.0000000    0.2458259
37040.0000000    0.2413666
37080.0000000    0.2520711
37120.0000000    0.2449531
37160.0000000    0.2453398
37200.0000000    0.2468374
37240.0000000    0.2635908
37280.0000000    0.2806423
37320.0000000    0.2823099
37360.0000000    0.2457396
37400.0000000    0.2517215
37440.0000000    0.2587945
37480.0000000    0.2254930
37520.0000000    0.2508784
37560.0000000    0.2508095
37600.0000000    0.2589572
37640.0000000    0.2602613
37680.0000000    0.2761580
37720.0000000    0.2625520
37760.0000000    0.2505996
37800.0000000    0.2461399
37840.0000000    0.2490461
37880.0000000    0.2874908
37920.0000000    0.2484952
37960.0000000    0.2609827
38000.0000000    0.2690850
38040.0000000    0.2676654
38080.0000000    0.2725104
38120.0000000    0.2634832
38160.0000000    0.2692077
38200.0000000    0.2469548
38240.0000000    0.2521004
38280.0000000    0.2603947
38320.0000000    0.2705859
38360.0000000    0.2631715
38400.0000000    0.2673524
38440.0000000    0.2733249
38480.0000000    0.2546061
38520.0000000    0.2465865
38560.0000000    0.2455977
38600.0000000    0.2390968
38640.0000000    0.2415826
38680.0000000    0.2605291
38720.0000000    0.2642214
38760.0000000    0.2443509
38800.0000000    0.2518381
38840.0000000    0.2507595
38880.0000000    0.2302335
38920.0000000    0.2647273
38960.0000000    0.2387944
39000.0000000    0.2311935
39040.0000000    0.2648709
39080.0000000    0.2554661
39120.0000000    0.2706767
39160.0000000    0.2700199
39200.0000000    0.2658539
39240.0000000    0.2691483
39280.0000000    0.2630029
39320.0000000    0.2681524
39360.0000000    0.2611526
39400.0000000    0.2720414
39440.0000000    0.2753425
39480.0000000    0.2681445
39520.0000000    0.2691519
39560.0000000    0.2600365
39600.0000000    0.2655849
39640.0000000    0.2507499
39680.0000000    0.2661874
39720.0000000    0.2618561
39760.0000000    0.2642630
39800.0000000    0.2646529
39840.0000000    0.2461417
39880.0000000    0.2558758
39920.0000000    0.2625309
39960.0000000    0.2762428
40000.0000000    0.2590625
40040.0000000    0.2706046
40080.0000000    0.2642839
40120.0000000    0.2600794
40160.0000000    0.2758573
40200.0000000    0.2573774
40240.0000000    0.2627108
40280.0000000    0.2608899
40320.0000000    0.2598309
40360.0000000    0.2529986
40400.0000000    0.2651033
40440.0000000    0.2471380
40480.0000000    0.2627616
40520.0000000    0.2511879
40560.0000000    0.2467516
40600.0000000    0.2628436
40640.0000000    0.2750256
40680.0000000    0.2710690
40720.0000000    0.2717491
40760.0000000    0.2766435
40800.0000000    0.2688923
40840.0000000    0.2668060
40880.0000000    0.2599711
40920.0000000    0.2614258
40960.0000000    0.2534081
41000.0000000    0.2632526
41040.0000000    0.2799232
41080.0000000    0.2564735
41120.0000000    0.2637955
41160.0000000    0.2726599
41200.0000000    0.2587792
41240.0000000    0.2379632
41280.0000000    0.2432282
41320.0000000    0.2423772
41360.0000000    0.2586497
41400.0000000    0.2776571
41440.0000000    0.2672871
41480.0000000    0.2776850
41520.0000000    0.2904386
41560.0000000    0.2653090
41600.0000000    0.2598734
41640.0000000    0.2666484
41680.0000000    0.2788448
41720.0000000    0.2684276
41760.0000000    0.2724465
41800.0000000    0.2389859
41840.0000000    0.2740439
41880.0000000    0.2596335
41920.0000000    0.2427910
41960.0000000    0.2363420
42000.0000000    0.2730337
42040.0000000    0.2744260
42080.0000000    0.2670725
42120.0000000    0.2490649
42160.0000000    0.2768252
42200.0000000    0.2716202
42240.0000000    0.2717048
42280.0000000    0.2681675
42320.0000000    0.2750168
42360.0000000    0.2664450
42400.0000000    0.2573586
42440.0000000    0.2738836
42480.0000000    0.2684013
42520.0000000    0.2906197
42560.0000000    0.2903414
42600.0000000    0.2931879
42640.0000000    0.2589700
42680.0000000    0.2542038
42720.0000000    0.2751099
42760.0000000    0.2727898
42800.0000000    0.2613974
42840.0000000    0.2700228
42880.0000000    0.2473602
42920.0000000    0.2655651
42960.0000000    0.2481058
43000.0000000    0.2626562
43040.0000000    0.2537003
43080.0000000    0.2691184
43120.0000000    0.2622318
43160.0000000    0.2803241
43200.0000000    0.2663742
43240.0000000    0.2609422
43280.0000000    0.2497934
43320.0000000    0.2532239
43360.0000000    0.2596157
43400.0000000    0.2603991
43440.0000000    0.2642507
43480.0000000    0.2610430
43520.0000000    0.2638431
43560.0000000    0.2661478
43600.0000000    0.2471402
43640.0000000    0.2591119
43680.0000000    0.2494044
43720.0000000    0.2555884
43760.0000000    0.2756042
43800.0000000    0.2743155
43840.0000000    0.2616109
43880.0000000    0.2697977
43920.0000000    0.2810199
43960.0000000    0.2691521
44000.0000000    0.2737693
44040.0000000    0.2730579
44080.0000000    0.2570423
44120.0000000    0.2618877
44160.0000000    0.2664485
44200.0000000    0.2548455
44240.0000000    0.2653801
44280.0000000    0.2700582
44320.0000000    0.2805314
44360.0000000    0.2874430
44400.0000000    0.2774867
44440.0000000    0.2842976
44480.0000000    0.2710029
44520.0000000    0.2786135
44560.0000000    0.2894275
44600.0000000    0.2843177
44640.0000000    0.2645808
44680.0000000    0.2815286
44720.0000000    0.2613403
44760.0000000    0.2677376
44800.0000000    0.2525909
44840.0000000    0.2730373
44880.0000000    0.2736753
44920.0000000    0.2830966
44960.0000000    0.3001067
45000.0000000    0.2774826
45040.0000000    0.2483834
45080.0000000    0.2721398
45120.0000000    0.2966515
45160.0000000    0.2847861
45200.0000000    0.2810425
45240.0000000    0.2597450
45280.0000000    0.2762749
45320.0000000    0.2672256
45360.0000000    0.2825144
45400.0000000    0.2880993
45440.0000000    0.2767955
45480.0000000    0.2460440
45520.0000000    0.2618376
45560.0000000    0.2651112
45600.0000000    0.2506153
45640.0000000    0.2577985
45680.0000000    0.2657653
45720.0000000    0.2728740
45760.0000000    0.2538920
45800.0000000    0.2643116
45840.0000000    0.2633390
45880.0000000    0.2728471
45920.0000000    0.2871518
45960.0000000    0.2626493
46000.0000000    0.2725593
46040.0000000    0.2685644
46080.0000000    0.2700369
46120.0000000    0.2758853
46160.0000000    0.2839549
46200.0000000    0.2668095
46240.0000000    0.2895871
46280.0000000    0.2751855
46320.0000000    0.2812584
46360.0000000    0.2756558
46400.0000000    0.2673853
46440.0000000    0.2546268
46480.0000000    0.2503065
46520.0000000    0.2706701
46560.0000000    0.2776627
46600.0000000    0.2767478
46640.0000000    0.2728673
46680.0000000    0.2642890
46720.0000000    0.2629640
46760.0000000    0.2772957
46800.0000000    0.2557400
46840.0000000    0.2722278
46880.0000000    0.2703946
46920.0000000    0.2781987
46960.0000000    0.2635319
47000.0000000    0.2642165
47040.0000000    0.2638161
47080.0000000    0.2783587
47120.0000000    0.2768393
47160.0000000    0.2596565
47200.0000000    0.2615020
47240.0000000    0.2506952
47280.0000000    0.2415494
47320.0000000    0.2657920
47360.0000000    0.2807245
47400.0000000    0.2653798
47440.0000000    0.2802922
47480.0000000    0.2548757
47520.0000000    0.2738058
47560.0000000    0.2854093
47600.0000000    0.2811038
47640.0000000    0.2725130
47680.0000000    0.2730573
47720.0000000    0.2827013
47760.0000000    0.2844659
47800.0000000    0.2437541
47840.0000000    0.2532557
47880.0000000    0.2611340
47920.0000000    0.2670583
47960.0000000    0.2716984
48000.0000000    0.2792113
48040.0000000    0.2771224
48080.0000000    0.2715568
48120.0000000    0.2675022
48160.0000000    0.2708707
48200.0000000    0.2844889
48240.0000000    0.2815984
48280.0000000    0.2633720
48320.0000000    0.2834242
48360.0000000    0.2970788
48400.0000000    0.2913226
48440.0000000    0.2913375
48480.0000000    0.2903356
48520.0000000    0.2744844
48560.0000000    0.2790024
48600.0000000    0.2520384
48640.0000000    0.2568658
48680.0000000    0.2561997
48720.0000000    0.2757197
48760.0000000    0.2845480
48800.0000000    0.2827381
48840.0000000    0.2668723
48880.0000000    0.2759632
48920.0000000    0.2667634
48960.0000000    0.2783932
49000.0000000    0.3105782
49040.0000000    0.2827395
49080.0000000    0.2631548
49120.0000000    0.2557781
49160.0000000    0.2709421
49200.0000000    0.2691332
49240.0000000    0.2554799
49280.0000000    0.2862636
49320.0000000    0.2588210
49360.0000000    0.2845767
49400.0000000    0.2626046
49440.0000000    0.2837583
49480.0000000    0.2667410
49520.0000000    0.2962768
49560.0000000    0.3013161
49600.0000000    0.2944876
49640.0000000    0.2844825
49680.0000000    0.2914217
49720.0000000    0.2881663
49760.0000000    0.3016455
49800.0000000    0.2649454
49840.0000000    0.2740153
49880.0000000    0.3062696
49920.0000000    0.2571836
49960.0000000    0.2827104
50000.0000000    0.2899434
50040.0000000    0.2902513
50080.0000000    0.2752151
50120.0000000    0.2670405
50160.0000000    0.2685797
50200.0000000    0.2849130
50240.0000000    0.2770851
50280.0000000    0.2873521
50320.0000000    0.2740264
50360.0000000    0.2552329
50400.0000000    0.2650177
50440.0000000    0.2654668
50480.0000000    0.2794985
50520.0000000    0.2849853
50560.0000000    0.2891611
50600.0000000    0.2697602
50640.0000000    0.2452050
50680.0000000    0.2549274
50720.0000000    0.2547607
50760.0000000    0.2541495
50800.0000000    0.2729718
50840.0000000    0.2841133
50880.0000000    0.2601351
50920.0000000    0.2762875
50960.0000000    0.2519418
51000.0000000    0.2745673
51040.0000000    0.2685703
51080.0000000    0.2538969
51120.0000000    0.2631540
51160.0000000    0.2571786
51200.0000000    0.2729209
51240.0000000    0.2682101
51280.0000000    0.2371142
51320.0000000    0.2760783
51360.0000000    0.2835426
51400.0000000    0.2672922
51440.0000000    0.2776078
51480.0000000    0.2610655
51520.0000000    0.2807212
51560.0000000    0.2646033
51600.0000000    0.2756554
51640.0000000    0.2608929
51680.0000000    0.2767355
51720.0000000    0.2625962
51760.0000000    0.2645829
51800.0000000    0.2678369
51840.0000000    0.2619964
51880.0000000    0.2707623
51920.0000000    0.2827204
51960.0000000    0.2831082
52000.0000000    0.2641861
52040.0000000    0.2543982
52080.0000000    0.2696926
52120.0000000    0.2687959
52160.0000000    0.2746643
52200.0000000    0.2685238
52240.0000000    0.2735201
52280.0000000    0.2712713
52320.0000000    0.2761987
52360.0000000    0.2711228
52400.0000000    0.2762927
52440.0000000    0.2689773
52480.0000000    0.2797918
52520.0000000    0.2767867
52560.0000000    0.2653077
52600.0000000    0.2866896
52640.0000000    0.2991155
52680.0000000    0.2813075
52720.0000000    0.2715600
52760.0000000    0.2701211
52800.0000000    0.2631270
52840.0000000    0.2723159
52880.0000000    0.2567526
52920.0000000    0.2638739
52960.0000000    0.2471645
53000.0000000    0.2708603
53040.0000000    0.2560921
53080.0000000    0.2636599
53120.0000000    0.2811487
53160.0000000    0.2813579
53200.0000000    0.2764114
53240.0000000    0.2609003
53280.0000000    0.2589616
53320.0000000    0.2499010
53360.0000000    0.2464013
53400.0000000    0.2588873
53440.0000000    0.2651010
53480.0000000    0.2648670
53520.0000000    0.2578921
53560.0000000    0.2918940
53600.0000000    0.2853694
53640.0000000    0.2823277
53680.0000000    0.2640480
53720.0000000    0.2692854
53760.0000000    0.2691686
53800.0000000    0.2793826
53840.0000000    0.2728013
53880.0000000    0.2625059
53920.0000000    0.2616691
53960.0000000    0.2753687
54000.0000000    0.2771060
54040.0000000    0.2822620
54080.0000000    0.2686949
54120.0000000    0.2699686
54160.0000000    0.2787616
54200.0000000    0.2834094
54240.0000000    0.2569938
54280.0000000    0.2806913
54320.0000000    0.2761822
54360.0000000    0.2604356
54400.0000000    0.2720421
54440.0000000    0.2550780
54480.0000000    0.2476943
54520.0000000    0.2668702
54560.0000000    0.2725204
54600.0000000    0.2365768
54640.0000000    0.2555323
54680.0000000    0.2654148
54720.0000000    0.2498666
54760.0000000    0.2541615
54800.0000000    0.2494196
54840.0000000    0.2557455
54880.0000000    0.2614006
54920.0000000    0.2539541
54960.0000000    0.2714294
55000.0000000    0.2622142
55040.0000000    0.2476397
55080.0000000    0.2655685
55120.0000000    0.2718775
55160.0000000    0.2683100
55200.0000000    0.2921078
55240.0000000    0.3027179
55280.0000000    0.2787797
55320.0000000    0.2779705
55360.0000000    0.2541450
55400.0000000    0.2802057
55440.0000000    0.2832818
55480.0000000    0.2593887
55520.0000000    0.2631912
55560.0000000    0.2758374
55600.0000000    0.2763512
55640.0000000    0.2684929
55680.0000000    0.2687228
55720.0000000    0.2652015
55760.0000000    0.2682073
55800.0000000    0.2830920
55840.0000000    0.2980895
55880.0000000    0.2801641
55920.0000000    0.2764345
55960.0000000    0.2651913
56000.0000000    0.2755567
56040.0000000    0.2842212
56080.0000000    0.2766906
56120.0000000    0.2736410
56160.0000000    0.2756909
56200.0000000    0.2783836
56240.0000000    0.2693859
56280.0000000    0.2793222
56320.0000000    0.2741321
56360.0000000    0.2668635
56400.0000000    0.2779868
56440.0000000    0.2675499
56480.0000000    0.2743475
56520.0000000    0.2843000
56560.0000000    0.2823726
56600.0000000    0.2953977
56640.0000000    0.2771674
56680.0000000    0.2854304
56720.0000000    0.2850297
56760.0000000    0.2568761
56800.0000000    0.2518390
56840.0000000    0.2569975
56880.0000000    0.2704059
56920.0000000    0.2837114
56960.0000000    0.2559546
57000.0000000    0.2703688
57040.0000000    0.2779429
57080.0000000    0.2748300
57120.0000000    0.2649433
57160.0000000    0.2728674
57200.0000000    0.2731702
57240.0000000    0.2692855
57280.0000000    0.2791501
57320.0000000    0.2727647
57360.0000000    0.2883446
57400.0000000    0.2624310
57440.0000000    0.2903403
57480.0000000    0.2775922
57520.0000000    0.3030057
57560.0000000    0.2713955
57600.0000000    0.2718289
57640.0000000    0.2629345
57680.0000000    0.2726649
57720.0000000    0.2820500
57760.0000000    0.2791033
57800.0000000    0.2947445
57840.0000000    0.2966859
57880.0000000    0.3049121
57920.0000000    0.2957191
57960.0000000    0.2916152
58000.0000000    0.2773333
58040.0000000    0.2834869
58080.0000000    0.2959668
58120.0000000    0.2743152
58160.0000000    0.2711039
58200.0000000    0.2788125
58240.0000000    0.3171355
58280.0000000    0.2819202
58320.0000000    0.2764804
58360.0000000    0.2931613
58400.0000000    0.2810135
58440.0000000    0.2809152
58480.0000000    0.2802694
58520.0000000    0.2901993
58560.0000000    0.2892660
58600.0000000    0.2916884
58640.0000000    0.2850319
58680.0000000    0.2704437
58720.0000000    0.2862137
58760.0000000    0.2871875
58800.0000000    0.2991897
58840.0000000    0.2707957
58880.0000000    0.2675196
58920.0000000    0.2900891
58960.0000000    0.2770861
59000.0000000    0.2603433
59040.0000000    0.2722942
59080.0000000    0.2759427
59120.0000000    0.2696132
59160.0000000    0.2687927
59200.0000000    0.2867019
59240.0000000    0.2640648
59280.0000000    0.2836345
59320.0000000    0.2807963
59360.0000000    0.2753619
59400.0000000    0.2664305
59440.0000000    0.3041062
59480.0000000    0.2925248
59520.0000000    0.2812570
59560.0000000    0.2826570
59600.0000000    0.2959529
59640.0000000    0.2756197
59680.0000000    0.2845272
59720.0000000    0.2744146
59760.0000000    0.2667272
59800.0000000    0.2804815
59840.0000000    0.2757197
59880.0000000    0.2826725
59920.0000000    0.2903839
59960.0000000    0.2790993
60000.0000000    0.2868947
60040.0000000    0.2863307
60080.0000000    0.2764888
60120.0000000    0.2596976
60160.0000000    0.2843385
60200.0000000    0.2891844
60240.0000000    0.2635611
60280.0000000    0.2784092
60320.0000000    0.2841203
60360.0000000    0.2612770
60400.0000000    0.2557437
60440.0000000    0.2672530
60480.0000000    0.2513054
60520.0000000    0.2812606
60560.0000000    0.2695701
60600.0000000    0.2680078
60640.0000000    0.2765722
60680.0000000    0.2709216
60720.0000000    0.2736354
60760.0000000    0.2654931
60800.0000000    0.2888419
60840.0000000    0.2846233
60880.0000000    0.2844652
60920.0000000    0.2722869
60960.0000000    0.2857083
61000.0000000    0.2685412
61040.0000000    0.2589495
61080.0000000    0.2773001
61120.0000000    0.2901249
61160.0000000    0.2708818
61200.0000000    0.2777293
61240.0000000    0.2635459
61280.0000000    0.2665352
61320.0000000    0.2641553
61360.0000000    0.2696511
61400.0000000    0.2739609
61440.0000000    0.2722074
61480.0000000    0.2797968
61520.0000000    0.2860721
61560.0000000    0.2785217
61600.0000000    0.2704069
61640.0000000    0.2666953
61680.0000000    0.2698619
61720.0000000    0.2732555
61760.0000000    0.2733222
61800.0000000    0.2871029
61840.0000000    0.2822023
61880.0000000    0.2887428
61920.0000000    0.2837645
61960.0000000    0.2665099
62000.0000000    0.2879308
62040.0000000    0.2885030
62080.0000000    0.2958170
62120.0000000    0.2720021
62160.0000000    0.2973822
62200.0000000    0.2795357
62240.0000000    0.2837164
62280.0000000    0.2806639
62320.0000000    0.2773552
62360.0000000    0.2801872
62400.0000000    0.2880219
62440.0000000    0.2797754
62480.0000000    0.2734704
62520.0000000    0.2582541
62560.0000000    0.2657475
62600.0000000    0.2703993
62640.0000000    0.2700796
62680.0000000    0.2767714
62720.0000000    0.2845167
62760.0000000    0.2823359
62800.0000000    0.2788230
62840.0000000    0.2677027
62880.0000000    0.3008838
62920.0000000    0.2661787
62960.0000000    0.2971236
63000.0000000    0.2907872
63040.0000000    0.2748466
63080.0000000    0.2770785
63120.0000000    0.2785163
63160.0000000    0.2663220
63200.0000000    0.2566603
63240.0000000    0.2647694
63280.0000000    0.2749786
63320.0000000    0.2864341
63360.0000000    0.2839367
63400.0000000    0.2763989
63440.0000000    0.2877325
63480.0000000    0.2766726
63520.0000000    0.2782955
63560.0000000    0.2864037
63600.0000000    0.2821447
63640.0000000    0.2714365
63680.0000000    0.2567170
63720.0000000    0.2617284
63760.0000000    0.2894628
63800.0000000    0.2508962
63840.0000000    0.2785920
63880.0000000    0.2874426
63920.0000000    0.2728451
63960.0000000    0.3109897
64000.0000000    0.2741441
64040.0000000    0.2573459
64080.0000000    0.2792751
64120.0000000    0.2749275
64160.0000000    0.2733496
64200.0000000    0.2721985
64240.0000000    0.2536540
64280.0000000    0.2628766
64320.0000000    0.2793464
64360.0000000    0.2688111
64400.0000000    0.2854024
64440.0000000    0.2913603
64480.0000000    0.2687950
64520.0000000    0.2861746
64560.0000000    0.2818435
64600.0000000    0.2758554
64640.0000000    0.2875811
64680.0000000    0.2814761
64720.0000000    0.2687383
64760.0000000    0.2875481
64800.0000000    0.2688701
64840.0000000    0.2943938
64880.0000000    0.2811595
64920.0000000    0.2789905
64960.0000000    0.3047223
65000.0000000    0.2880250
65040.0000000    0.3050797
65080.0000000    0.2840951
65120.0000000    0.2765006
65160.0000000    0.2925386
65200.0000000    0.2716689
65240.0000000    0.2845996
65280.0000000    0.2802164
65320.0000000    0.2842892
65360.0000000    0.2931075
65400.0000000    0.2936662
65440.0000000    0.2746765
65480.0000000    0.2752298
65520.0000000    0.2791246
65560.0000000    0.2832917
65600.0000000    0.2957607
65640.0000000    0.2805580
65680.0000000    0.2830335
65720.0000000    0.2852325
65760.0000000    0.3016914
65800.0000000    0.2794273
65840.0000000    0.3061157
65880.0000000    0.2875961
65920.0000000    0.2750449
65960.0000000    0.2926110
66000.0000000    0.2902204
66040.0000000    0.3027667
66080.0000000    0.2955467
66120.0000000    0.2835338
66160.0000000    0.3024011
66200.0000000    0.2818809
66240.0000000    0.2842953
66280.0000000    0.3036134
66320.0000000    0.3199249
66360.0000000    0.3068177
66400.0000000    0.3039386
66440.0000000    0.2891179
66480.0000000    0.2825427
66520.0000000    0.2861651
66560.0000000    0.2987577
66600.0000000    0.2801204
66640.0000000    0.2710464
66680.0000000    0.2762157
66720.0000000    0.2628520
66760.0000000    0.2544152
66800.0000000    0.2872040
66840.0000000    0.2756836
66880.0000000    0.2807129
66920.0000000    0.2851469
66960.0000000    0.2795646
67000.0000000    0.2619309
67040.0000000    0.2832106
67080.0000000    0.2819928
67120.0000000    0.2643101
67160.0000000    0.2785744
67200.0000000    0.2748240
67240.0000000    0.2791826
67280.0000000    0.2732169
67320.0000000    0.3023746
67360.0000000    0.2893458
67400.0000000    0.2711493
67440.0000000    0.2792365
67480.0000000    0.2859606
67520.0000000    0.2949180
67560.0000000    0.3011846
67600.0000000    0.2916645
67640.0000000    0.2950579
67680.0000000    0.2954401
67720.0000000    0.2666558
67760.0000000    0.2588391
67800.0000000    0.2905432
67840.0000000    0.2720392
67880.0000000    0.2688436
67920.0000000    0.2667732
67960.0000000    0.2751930
68000.0000000    0.2838600
68040.0000000    0.2850229
68080.0000000    0.3097849
68120.0000000    0.2755742
68160.0000000    0.2959005
68200.0000000    0.2875836
68240.0000000    0.2969287
68280.0000000    0.2985234
68320.0000000    0.2848313
68360.0000000    0.2934197
68400.0000000    0.2996065
68440.0000000    0.2918802
68480.0000000    0.2893942
68520.0000000    0.2825941
68560.0000000    0.3048030
68600.0000000    0.2998742
68640.0000000    0.2719244
68680.0000000    0.2588983
68720.0000000    0.2740588
68760.0000000    0.2648999
68800.0000000    0.2570780
68840.0000000    0.2796144
68880.0000000    0.2740391
68920.0000000    0.2778168
68960.0000000    0.2558528
69000.0000000    0.2794541
69040.0000000    0.2598574
69080.0000000    0.2731864
69120.0000000    0.2706303
69160.0000000    0.2926897
69200.0000000    0.2823121
69240.0000000    0.2707489
69280.0000000    0.2701457
69320.0000000    0.2662969
69360.0000000    0.2823661
69400.0000000    0.2800799
69440.0000000    0.2839110
69480.0000000    0.2739843
69520.0000000    0.2850853
69560.0000000    0.2998808
69600.0000000    0.2724990
69640.0000000    0.2703573
69680.0000000    0.2701701
69720.0000000    0.2815010
69760.0000000    0.2633781
69800.0000000    0.2764213
69840.0000000    0.2835348
69880.0000000    0.2805319
69920.0000000    0.2831392
69960.0000000    0.2917804
70000.0000000    0.2713850
70040.0000000    0.2769587
70080.0000000    0.2699103
70120.0000000    0.2798427
70160.0000000    0.2677361
70200.0000000    0.2833921
70240.0000000    0.2767178
70280.0000000    0.2729891
70320.0000000    0.3011681
70360.0000000    0.2882814
70400.0000000    0.3054189
70440.0000000    0.2921926
70480.0000000    0.2701155
70520.0000000    0.3131595
70560.0000000    0.2720692
70600.0000000    0.2789271
70640.0000000    0.2889519
70680.0000000    0.2828229
70720.0000000    0.2857103
70760.0000000    0.2935320
70800.0000000    0.2858406
70840.0000000    0.2566578
70880.0000000    0.2690555
70920.0000000    0.3024485
70960.0000000    0.2748465
71000.0000000    0.2927014
71040.0000000    0.2847399
71080.0000000    0.2884502
71120.0000000    0.2743704
71160.0000000    0.2725727
71200.0000000    0.2584222
71240.0000000    0.2633454
71280.0000000    0.2640237
71320.0000000    0.2900167
71360.0000000    0.2725309
71400.0000000    0.2596243
71440.0000000    0.2521518
71480.0000000    0.2768773
71520.0000000    0.2694867
71560.0000000    0.2665153
71600.0000000    0.2699699
71640.0000000    0.2897934
71680.0000000    0.2717651
71720.0000000    0.2734080
71760.0000000    0.2864428
71800.0000000    0.2840729
71840.0000000    0.2640759
71880.0000000    0.2716695
71920.0000000    0.2847548
71960.0000000    0.2824122
72000.0000000    0.2667617
72040.0000000    0.2802604
72080.0000000    0.2655340
72120.0000000    0.2807399
72160.0000000    0.2902895
72200.0000000    0.2855290
72240.0000000    0.2906838
72280.0000000    0.2882877
72320.0000000    0.2953629
72360.0000000    0.2728521
72400.0000000    0.2701815
72440.0000000    0.2724357
72480.0000000    0.2746524
72520.0000000    0.2734925
72560.0000000    0.2625160
72600.0000000    0.2714986
72640.0000000    0.2759850
72680.0000000    0.2736788
72720.0000000    0.2584383
72760.0000000    0.2615713
72800.0000000    0.2852903
72840.0000000    0.3036093
72880.0000000    0.2853954
72920.0000000    0.3018645
72960.0000000    0.2988645
73000.0000000    0.2910579
73040.0000000    0.2947385
73080.0000000    0.2898178
73120.0000000    0.2791736
73160.0000000    0.2901889
73200.0000000    0.2775063
73240.0000000    0.2909186
73280.0000000    0.2664688
73320.0000000    0.2643836
73360.0000000    0.2791909
73400.0000000    0.2636490
73440.0000000    0.2856151
73480.0000000    0.2743526
73520.0000000    0.2757608
73560.0000000    0.2788280
73600.0000000    0.2698352
73640.0000000    0.2621480
73680.0000000    0.2744575
73720.0000000    0.2616263
73760.0000000    0.2583206
73800.0000000    0.2762734
73840.0000000    0.2927051
73880.0000000    0.2556676
73920.0000000    0.2570232
73960.0000000    0.2722582
74000.0000000    0.2893868
74040.0000000    0.2702083
74080.0000000    0.2620296
74120.0000000    0.2814427
74160.0000000    0.2645440
74200.0000000    0.2540289
74240.0000000    0.2784335
74280.0000000    0.2594137
74320.0000000    0.2731104
74360.0000000    0.3113943
74400.0000000    0.2573612
74440.0000000    0.2703716
74480.0000000    0.2651704
74520.0000000    0.2961868
74560.0000000    0.2726744
74600.0000000    0.2606215
74640.0000000    0.2690230
74680.0000000    0.2775941
74720.0000000    0.2786671
74760.0000000    0.2784738
74800.0000000    0.2729652
74840.0000000    0.2869098
74880.0000000    0.2740916
74920.0000000    0.3043276
74960.0000000    0.2857831
75000.0000000    0.2747574
75040.0000000    0.2720668
75080.0000000    0.2472849
75120.0000000    0.2582724
75160.0000000    0.2637895
75200.0000000    0.2705713
75240.0000000    0.2624337
75280.0000000    0.2487553
75320.0000000    0.2615856
75360.0000000    0.2594348
75400.0000000    0.2529131
75440.0000000    0.2639659
75480.0000000    0.2711017
75520.0000000    0.2760752
75560.0000000    0.2639819
75600.0000000    0.3063826
75640.0000000    0.2622049
75680.0000000    0.2542475
75720.0000000    0.2420782
75760.0000000    0.2582626
75800.0000000    0.2639858
75840.0000000    0.2438281
75880.0000000    0.2612892
75920.0000000    0.2470872
75960.0000000    0.2788484
76000.0000000    0.2576883
76040.0000000    0.2744379
76080.0000000    0.2744697
76120.0000000    0.2621752
76160.0000000    0.2676936
76200.0000000    0.2906234
76240.0000000    0.2894429
76280.0000000    0.2687395
76320.0000000    0.2851852
76360.0000000    0.2734799
76400.0000000    0.2708710
76440.0000000    0.2824700
76480.0000000    0.2886755
76520.0000000    0.2610723
76560.0000000    0.2915825
76600.0000000    0.2724316
76640.0000000    0.2764440
76680.0000000    0.2562922
76720.0000000    0.2534612
76760.0000000    0.3009249
76800.0000000    0.2675717
76840.0000000    0.2814454
76880.0000000    0.3001006
76920.0000000    0.2885988
76960.0000000    0.2936338
77000.0000000    0.2978874
77040.0000000    0.2876605
77080.0000000    0.2846588
77120.0000000    0.2907246
77160.0000000    0.2807669
77200.0000000    0.3090845
77240.0000000    0.2780574
77280.0000000    0.2894879
77320.0000000    0.2764564
77360.0000000    0.2800134
77400.0000000    0.2724694
77440.0000000    0.2636444
77480.0000000    0.2838958
77520.0000000    0.2803358
77560.0000000    0.2844474
77600.0000000    0.3042857
77640.0000000    0.2952912
77680.0000000    0.2710782
77720.0000000    0.2932366
77760.0000000    0.2847281
77800.0000000    0.3086476
77840.0000000    0.2903560
77880.0000000    0.2930396
77920.0000000    0.2761017
77960.0000000    0.2775669
78000.0000000    0.2890765
78040.0000000    0.2809889
78080.0000000    0.2839020
78120.0000000    0.3195043
78160.0000000    0.3107465
78200.0000000    0.3031311
78240.0000000    0.3035145
78280.0000000    0.2819277
78320.0000000    0.2729602
78360.0000000    0.2757275
78400.0000000    0.2813582
78440.0000000    0.2884332
78480.0000000    0.2738029
78520.0000000    0.2618943
78560.0000000    0.2610669
78600.0000000    0.2806593
78640.0000000    0.2927456
78680.0000000    0.2889704
78720.0000000    0.2861144
78760.0000000    0.2955731
78800.0000000    0.2834536
78840.0000000    0.3123583
78880.0000000    0.2981283
78920.0000000    0.2838940
78960.0000000    0.2799270
79000.0000000    0.2758423
79040.0000000    0.2895764
79080.0000000    0.2849846
79120.0000000    0.2958983
79160.0000000    0.2773446
79200.0000000    0.2661870
79240.0000000    0.2683671
79280.0000000    0.2869087
79320.0000000    0.2751899
79360.0000000    0.3102472
79400.0000000    0.2723777
79440.0000000    0.2856529
79480.0000000    0.2880218
79520.0000000    0.2938312
79560.0000000    0.2652155
79600.0000000    0.2720630
79640.0000000    0.2731971
79680.0000000    0.2788872
79720.0000000    0.2821092
79760.0000000    0.2716721
79800.0000000    0.2898228
79840.0000000    0.2760531
79880.0000000    0.2546679
79920.0000000    0.2813633
79960.0000000    0.2707406
80000.0000000    0.2708640
80040.0000000    0.2651216
80080.0000000    0.2708858
80120.0000000    0.3049031
80160.0000000    0.3013517
80200.0000000    0.3056315
80240.0000000    0.3089580
80280.0000000    0.3229921
80320.0000000    0.3037245
80360.0000000    0.3010220
80400.0000000    0.3185519
80440.0000000    0.2953439
80480.0000000    0.3076820
80520.0000000    0.3174691
80560.0000000    0.2822047
80600.0000000    0.2886996
80640.0000000    0.3056526
80680.0000000    0.2918402
80720.0000000    0.3033799
80760.0000000    0.3051344
80800.0000000    0.2964057
80840.0000000    0.3051893
80880.0000000    0.2970590
80920.0000000    0.3115754
80960.0000000    0.2857110
81000.0000000    0.2605154
81040.0000000    0.2847587
81080.0000000    0.3025276
81120.0000000    0.2924249
81160.0000000    0.2799901
81200.0000000    0.2667852
81240.0000000    0.2846345
81280.0000000    0.2925033
81320.0000000    0.2815287
81360.0000000    0.2885948
81400.0000000    0.2806588
81440.0000000    0.2685573
81480.0000000    0.2959662
81520.0000000    0.3137709
81560.0000000    0.2968294
81600.0000000    0.2865114
81640.0000000    0.2817306
81680.0000000    0.2899937
81720.0000000    0.2980506
81760.0000000    0.2956098
81800.0000000    0.2507524
81840.0000000    0.2724071
81880.0000000    0.2749753
81920.0000000    0.2565369
81960.0000000    0.2610730
82000.0000000    0.2541784
82040.0000000    0.2541131
82080.0000000    0.2518031
82120.0000000    0.2596369
82160.0000000    0.2507699
82200.0000000    0.2727968
82240.0000000    0.2595012
82280.0000000    0.2620348
82320.0000000    0.2517160
82360.0000000    0.2581770
82400.0000000    0.2396532
82440.0000000    0.2399203
82480.0000000    0.2490872
82520.0000000    0.2613525
82560.0000000    0.2580431
82600.0000000    0.2563179
82640.0000000    0.2508175
82680.0000000    0.2537509
82720.0000000    0.2533320
82760.0000000    0.2698438
82800.0000000    0.2507142
82840.0000000    0.2616068
82880.0000000    0.2744818
82920.0000000    0.2683550
82960.0000000    0.2709259
83000.0000000    0.2464490
83040.0000000    0.2466802
83080.0000000    0.2439894
83120.0000000    0.2581042
83160.0000000    0.2727917
83200.0000000    0.2896155
83240.0000000    0.2827062
83280.0000000    0.2578453
83320.0000000    0.2632851
83360.0000000    0.2857883
83400.0000000    0.2690328
83440.0000000    0.2766446
83480.0000000    0.2634560
83520.0000000    0.2413052
83560.0000000    0.2563314
83600.0000000    0.2466363
83640.0000000    0.2404151
83680.0000000    0.2554717
83720.0000000    0.2560013
83760.0000000    0.2550196
83800.0000000    0.2637334
83840.0000000    0.2697275
83880.0000000    0.2669324
83920.0000000    0.2469161
83960.0000000    0.2715337
84000.0000000    0.2604138
84040.0000000    0.2708941
84080.0000000    0.2639206
84120.0000000    0.2603779
84160.0000000    0.2831973
84200.0000000    0.3021578
84240.0000000    0.2625597
84280.0000000    0.2441693
84320.0000000    0.2460328
84360.0000000    0.2664755
84400.0000000    0.2638351
84440.0000000    0.2382865
84480.0000000    0.2573897
84520.0000000    0.2638730
84560.0000000    0.2508607
84600.0000000    0.2477980
84640.0000000    0.2374728
84680.0000000    0.2736073
84720.0000000    0.2653376
84760.0000000    0.2667490
84800.0000000    0.2716539
84840.0000000    0.2895339
84880.0000000    0.2816464
84920.0000000    0.2830563
84960.0000000    0.2679991
85000.0000000    0.2712848
85040.0000000    0.2627994
85080.0000000    0.2778403
85120.0000000    0.2754339
85160.0000000    0.2680172
85200.0000000    0.2855803
85240.0000000    0.2742650
85280.0000000    0.2833043
85320.0000000    0.2793458
85360.0000000    0.2800310
85400.0000000    0.2882095
85440.0000000    0.2797216
85480.0000000    0.2523265
85520.0000000    0.2671644
85560.0000000    0.2899322
85600.0000000    0.2781909
85640.0000000    0.2796735
85680.0000000    0.2997816
85720.0000000    0.2833115
85760.0000000    0.2697819
85800.0000000    0.2548890
85840.0000000    0.2459120
85880.0000000    0.2418969
85920.0000000    0.2507627
85960.0000000    0.2664160
86000.0000000    0.2573575
86040.0000000    0.2579859
86080.0000000    0.2510804
86120.0000000    0.2579449
86160.0000000    0.2509418
86200.0000000    0.2462763
86240.0000000    0.2381308
86280.0000000    0.2626421
86320.0000000    0.2682865
86360.0000000    0.2716375
86400.0000000    0.2840048
86440.0000000    0.2516043
86480.0000000    0.2554308
86520.0000000    0.2283354
86560.0000000    0.2415777
86600.0000000    0.2572630
86640.0000000    0.2490359
86680.0000000    0.2515708
86720.0000000    0.2474256
86760.0000000    0.2522606
86800.0000000    0.2670557
86840.0000000    0.2812426
86880.0000000    0.2693094
86920.0000000    0.2705351
86960.0000000    0.2781760
87000.0000000    0.2573865
87040.0000000    0.2838829
87080.0000000    0.2785113
87120.0000000    0.3036200
87160.0000000    0.2905644
87200.0000000    0.2795359
87240.0000000    0.2779969
87280.0000000    0.2565917
87320.0000000    0.2603799
87360.0000000    0.2449521
87400.0000000    0.2612205
87440.0000000    0.2554733
87480.0000000    0.2864815
87520.0000000    0.2517200
87560.0000000    0.2543756
87600.0000000    0.2712166
87640.0000000    0.2719745
87680.0000000    0.2718527
87720.0000000    0.2801129
87760.0000000    0.2830397
87800.0000000    0.2751555
87840.0000000    0.2707644
87880.0000000    0.2696706
87920.0000000    0.2732237
87960.0000000    0.2531268
88000.0000000    0.2557711
88040.0000000    0.2845593
88080.0000000    0.2655590
88120.0000000    0.2590310
88160.0000000    0.2604147
88200.0000000    0.2547188
88240.0000000    0.2474026
88280.0000000    0.2739657
88320.0000000    0.2653752
88360.0000000    0.2636561
88400.0000000    0.2672617
88440.0000000    0.2500454
88480.0000000    0.2541332
88520.0000000    0.2808546
88560.0000000    0.2688916
88600.0000000    0.2721160
88640.0000000    0.2517370
88680.0000000    0.2641936
88720.0000000    0.2534931
88760.0000000    0.2424201
88800.0000000    0.2437658
88840.0000000    0.2585119
88880.0000000    0.2455314
88920.0000000    0.2766680
88960.0000000    0.2595512
89000.0000000    0.2719252
89040.0000000    0.2602406
89080.0000000    0.2652987
89120.0000000    0.2621545
89160.0000000    0.2633523
89200.0000000    0.2614044
89240.0000000    0.2638468
89280.0000000    0.2674735
89320.0000000    0.2472003
89360.0000000    0.2495470
89400.0000000    0.2612294
89440.0000000    0.2513984
89480.0000000    0.2642986
89520.0000000    0.2495172
89560.0000000    0.2661297
89600.0000000    0.2578539
89640.0000000    0.2661954
89680.0000000    0.2649577
89720.0000000    0.2830968
89760.0000000    0.2892578
89800.0000000    0.2862920
89840.0000000    0.2785570
89880.0000000    0.3019063
89920.0000000    0.2877845
89960.0000000    0.2703392
90000.0000000    0.2660702
90040.0000000    0.2624443
90080.0000000    0.2692129
90120.0000000    0.2773314
90160.0000000    0.2971985
90200.0000000    0.2882264
90240.0000000    0.2707241
90280.0000000    0.2775563
90320.0000000    0.2702353
90360.0000000    0.2789692
90400.0000000    0.2633014
90440.0000000    0.2915483
90480.0000000    0.2993886
90520.0000000    0.2955676
90560.0000000    0.2852385
90600.0000000    0.3033969
90640.0000000    0.2978610
90680.0000000    0.3064703
90720.0000000    0.3132900
90760.0000000    0.3091689
90800.0000000    0.2810163
90840.0000000    0.2774292
90880.0000000    0.2647609
90920.0000000    0.3024513
90960.0000000    0.3151027
91000.0000000    0.3009663
91040.0000000    0.2681335
91080.0000000    0.2727543
91120.0000000    0.2688856
91160.0000000    0.2574184
91200.0000000    0.2517688
91240.0000000    0.2632865
91280.0000000    0.2479633
91320.0000000    0.2317422
91360.0000000    0.2444068
91400.0000000    0.2417456
91440.0000000    0.2650558
91480.0000000    0.2503518
91520.0000000    0.2605484
91560.0000000    0.2611317
91600.0000000    0.2570395
91640.0000000    0.2625031
91680.0000000    0.2628164
91720.0000000    0.2514423
91760.0000000    0.2371821
91800.0000000    0.2610932
91840.0000000    0.2607085
91880.0000000    0.2452567
91920.0000000    0.2469982
91960.0000000    0.2621973
92000.0000000    0.2541825
92040.0000000    0.2526367
92080.0000000    0.2508014
92120.0000000    0.2315706
92160.0000000    0.2430506
92200.0000000    0.2516910
92240.0000000    0.2176109
92280.0000000    0.2425551
92320.0000000    0.2217407
92360.0000000    0.2430853
92400.0000000    0.2448851
92440.0000000    0.2440172
92480.0000000    0.2377964
92520.0000000    0.2299228
92560.0000000    0.2752669
92600.0000000    0.2638558
92640.0000000    0.2392282
92680.0000000    0.2492319
92720.0000000    0.2573502
92760.0000000    0.2304523
92800.0000000    0.2325258
92840.0000000    0.2456937
92880.0000000    0.2216536
92920.0000000    0.2409798
92960.0000000    0.2551346
93000.0000000    0.2484832
93040.0000000    0.2582363
93080.0000000    0.2597364
93120.0000000    0.2435731
93160.0000000    0.2529692
93200.0000000    0.2341648
93240.0000000    0.2237782
93280.0000000    0.2350165
93320.0000000    0.2596279
93360.0000000    0.2693833
93400.0000000    0.2610043
93440.0000000    0.2554767
93480.0000000    0.2766335
93520.0000000    0.2704556
93560.0000000    0.2744019
93600.0000000    0.2812493
93640.0000000    0.2619627
93680.0000000    0.2704811
93720.0000000    0.2456343
93760.0000000    0.2593106
93800.0000000    0.2716490
93840.0000000    0.2638678
93880.0000000    0.2618758
93920.0000000    0.2367366
93960.0000000    0.2460839
94000.0000000    0.2648045
94040.0000000    0.2547549
94080.0000000    0.2489378
94120.0000000    0.2675969
94160.0000000    0.2844166
94200.0000000    0.2535076
94240.0000000    0.2439138
94280.0000000    0.2324564
94320.0000000    0.2465224
94360.0000000    0.2614927
94400.0000000    0.2628765
94440.0000000    0.2672209
94480.0000000    0.2741707
94520.0000000    0.2855468
94560.0000000    0.2620516
94600.0000000    0.2555434
94640.0000000    0.2662087
94680.0000000    0.2649800
94720.0000000    0.2650327
94760.0000000    0.2503693
94800.0000000    0.2749069
94840.0000000    0.2785365
94880.0000000    0.2745678
94920.0000000    0.2465085
94960.0000000    0.2487361
95000.0000000    0.2480202
95040.0000000    0.2604807
95080.0000000    0.2429955
95120.0000000    0.2428582
95160.0000000    0.2311156
95200.0000000    0.2481078
95240.0000000    0.2526758
95280.0000000    0.2470892
95320.0000000    0.2532448
95360.0000000    0.2460003
95400.0000000    0.2395396
95440.0000000    0.2436464
95480.0000000    0.2564376
95520.0000000    0.2462123
95560.0000000    0.2537286
95600.0000000    0.2678878
95640.0000000    0.2535543
95680.0000000    0.2394543
95720.0000000    0.2319865
95760.0000000    0.2495702
95800.0000000    0.2580270
95840.0000000    0.2559316
95880.0000000    0.2669512
95920.0000000    0.2669506
95960.0000000    0.2518409
96000.0000000    0.2427470
96040.0000000    0.2557522
96080.0000000    0.2611036
96120.0000000    0.2568309
96160.0000000    0.2593727
96200.0000000    0.2434094
96240.0000000    0.2592296
96280.0000000    0.2542247
96320.0000000    0.2253984
96360.0000000    0.2111246
96400.0000000    0.2212912
96440.0000000    0.2393638
96480.0000000    0.2381709
96520.0000000    0.2576105
96560.0000000    0.2532917
96600.0000000    0.2465375
96640.0000000    0.2361184
96680.0000000    0.2312180
96720.0000000    0.2440733
96760.0000000    0.2354272
96800.0000000    0.2610860
96840.0000000    0.2538655
96880.0000000    0.2480897
96920.0000000    0.2310594
96960.0000000    0.2567423
97000.0000000    0.2540402
97040.0000000    0.2565257
97080.0000000    0.2453915
97120.0000000    0.2561473
97160.0000000    0.2392894
97200.0000000    0.2439383
97240.0000000    0.2469584
97280.0000000    0.2647090
97320.0000000    0.2412247
97360.0000000    0.2475386
97400.0000000    0.2534632
97440.0000000    0.2636669
97480.0000000    0.2450061
97520.0000000    0.2561234
97560.0000000    0.2678865
97600.0000000    0.2890099
97640.0000000    0.2632299
97680.0000000    0.2511584
97720.0000000    0.2615092
97760.0000000    0.2355271
97800.0000000    0.2451429
97840.0000000    0.2791098
97880.0000000    0.2565174
97920.0000000    0.2504449
97960.0000000    0.2407744
98000.0000000    0.2481738
98040.0000000    0.2444218
98080.0000000    0.2612126
98120.0000000    0.2539148
98160.0000000    0.2606220
98200.0000000    0.2774682
98240.0000000    0.2583188
98280.0000000    0.2717327
98320.0000000    0.2584406
98360.0000000    0.2901310
98400.0000000    0.2596067
98440.0000000    0.2652593
98480.0000000    0.2403778
98520.0000000    0.2604770
98560.0000000    0.2326624
98600.0000000    0.2455603
98640.0000000    0.2493295
98680.0000000    0.2155896
98720.0000000    0.2367486
98760.0000000    0.2381784
98800.0000000    0.2337869
98840.0000000    0.2301344
98880.0000000    0.2295868
98920.0000000    0.2416732
98960.0000000    0.2615443
99000.0000000    0.2509753
99040.0000000    0.2736135
99080.0000000    0.2494768
99120.0000000    0.2622945
99160.0000000    0.2499971
99200.0000000    0.2699532
99240.0000000    0.2446342
99280.0000000    0.2646576
99320.0000000    0.2726670
99360.0000000    0.2592189
99400.0000000    0.2493231
99440.0000000    0.2582937
99480.0000000    0.2436454
99520.0000000    0.2383925
99560.0000000    0.2630264
99600.0000000    0.2574808
99640.0000000    0.2633995
99680.0000000    0.2658002
99720.0000000    0.2491868
99760.0000000    0.2366688
99800.0000000    0.2429341
99840.0000000    0.2400175
99880.0000000    0.2301301
99920.0000000    0.2279456
99960.0000000    0.2313917
100000.0000000    0.2366067
100040.0000000    0.2364866
100080.0000000    0.2239234
100120.0000000    0.2094353
100160.0000000    0.2330249
100200.0000000    0.2478059
100240.0000000    0.2785348
100280.0000000    0.2594889
100320.0000000    0.2687507
100360.0000000    0.2564446
100400.0000000    0.2603310
100440.0000000    0.2655027
100480.0000000    0.2706338
100520.0000000    0.2655351
100560.0000000    0.2556080
100600.0000000    0.2480711
100640.0000000    0.2406908
100680.0000000    0.2507928
100720.0000000    0.2434045
100760.0000000    0.2405313
100800.0000000    0.2337707
100840.0000000    0.2410563
100880.0000000    0.2369651
100920.0000000    0.2615339
100960.0000000    0.2735472
101000.0000000    0.2484376
101040.0000000    0.2600832
101080.0000000    0.2568059
101120.0000000    0.2485021
101160.0000000    0.2359613
101200.0000000    0.2597551
101240.0000000    0.2626019
101280.0000000    0.2368106
101320.0000000    0.2223758
101360.0000000    0.2585959
101400.0000000    0.2434261
101440.0000000    0.2342750
101480.0000000    0.2400914
101520.0000000    0.2402428
101560.0000000    0.2528746
101600.0000000    0.2429422
101640.0000000    0.2284912
101680.0000000    0.2546310
101720.0000000    0.2491975
101760.0000000    0.2611490
101800.0000000    0.2452891
101840.0000000    0.2614205
101880.0000000    0.2569531
101920.0000000    0.2511378
101960.0000000    0.2619862
102000.0000000    0.2513527
102040.0000000    0.2560293
102080.0000000    0.2538774
102120.0000000    0.2416522
102160.0000000    0.2524560
102200.0000000    0.2598376
102240.0000000    0.2806413
102280.0000000    0.2921594
102320.0000000    0.2817354
102360.0000000    0.2726474
102400.0000000    0.2835456
102440.0000000    0.2656289
102480.0000000    0.2542426
102520.0000000    0.2588359
102560.0000000    0.2657501
102600.0000000    0.2733774
102640.0000000    0.2649822
102680.0000000    0.2664570
102720.0000000    0.2808105
102760.0000000    0.2577800
102800.0000000    0.2662105
102840.0000000    0.2699414
102880.0000000    0.2707619
102920.0000000    0.2679298
102960.0000000    0.2601503
103000.0000000    0.2614884
103040.0000000    0.2497649
103080.0000000    0.2589853
103120.0000000    0.2615589
103160.0000000    0.2745324
103200.0000000    0.2618474
103240.0000000    0.2776013
103280.0000000    0.2787332
103320.0000000    0.2646131
103360.0000000    0.2632888
103400.0000000    0.2850063
103440.0000000    0.2966901
103480.0000000    0.2928341
103520.0000000    0.2818728
103560.0000000    0.3003936
103600.0000000    0.2898534
103640.0000000    0.2692194
103680.0000000    0.2723392
103720.0000000    0.2611803
103760.0000000    0.2491766
103800.0000000    0.2521356
103840.0000000    0.2676417
103880.0000000    0.2617240
103920.0000000    0.2605700
103960.0000000    0.2830570
104000.0000000    0.2446046
104040.0000000    0.2499786
104080.0000000    0.2609944
104120.0000000    0.2665492
104160.0000000    0.2601230
104200.0000000    0.2633707
104240.0000000    0.2616766
104280.0000000    0.2546857
104320.0000000    0.2773172
104360.0000000    0.2660880
104400.0000000    0.2623570
104440.0000000    0.2441469
104480.0000000    0.2623895
104520.0000000    0.2693558
104560.0000000    0.2617102
104600.0000000    0.2453708
104640.0000000    0.2635979
104680.0000000    0.2409045
104720.0000000    0.2451494
104760.0000000    0.2644142
104800.0000000    0.2478366
104840.0000000    0.2418599
104880.0000000    0.2628038
104920.0000000    0.2327058
104960.0000000    0.2560036
105000.0000000    0.2542845
105040.0000000    0.2628707
105080.0000000    0.2400421
105120.0000000    0.2661437
105160.0000000    0.2405878
105200.0000000    0.2755638
105240.0000000    0.2732802
105280.0000000    0.2864273
105320.0000000    0.2706193
105360.0000000    0.2721945
105400.0000000    0.2641917
105440.0000000    0.2708454
105480.0000000    0.2609056
105520.0000000    0.2639876
105560.0000000    0.2590375
105600.0000000    0.2712888
105640.0000000    0.2805606
105680.0000000    0.2763208
105720.0000000    0.2796227
105760.0000000    0.2835939
105800.0000000    0.2837639
105840.0000000    0.2973582
105880.0000000    0.2899680
105920.0000000    0.2744106
105960.0000000    0.2708193
106000.0000000    0.2598886
106040.0000000    0.2602827
106080.0000000    0.2714807
106120.0000000    0.2588039
106160.0000000    0.2545199
106200.0000000    0.2576836
106240.0000000    0.2520245
106280.0000000    0.2573363
106320.0000000    0.2639441
106360.0000000    0.2485292
106400.0000000    0.2539830
106440.0000000    0.2728584
106480.0000000    0.2651405
106520.0000000    0.2693249
106560.0000000    0.2603595
106600.0000000    0.2597374
106640.0000000    0.2756599
106680.0000000    0.2537170
106720.0000000    0.2569006
106760.0000000    0.2717658
106800.0000000    0.2602846
106840.0000000    0.2541518
106880.0000000    0.2619154
106920.0000000    0.2567320
106960.0000000    0.2715673
107000.0000000    0.2373851
107040.0000000    0.2619559
107080.0000000    0.2680878
107120.0000000    0.2665816
107160.0000000    0.2857654
107200.0000000    0.2805672
107240.0000000    0.2674673
107280.0000000    0.2535793
107320.0000000    0.2597679
107360.0000000    0.2590772
107400.0000000    0.2630335
107440.0000000    0.2824197
107480.0000000    0.2420330
107520.0000000    0.2544125
107560.0000000    0.2445724
107600.0000000    0.2367370
107640.0000000    0.2396966
107680.0000000    0.2364404
107720.0000000    0.2429701
107760.0000000    0.2595411
107800.0000000    0.2572349
107840.0000000    0.2679790
107880.0000000    0.2990595
107920.0000000    0.2642733
107960.0000000    0.2801335
108000.0000000    0.2979536
108040.0000000    0.2648519
108080.0000000    0.2648259
108120.0000000    0.2627860
108160.0000000    0.2806945
108200.0000000    0.2502288
108240.0000000    0.2369762
108280.0000000    0.2555960
108320.0000000    0.2652942
108360.0000000    0.2691084
108400.0000000    0.2706229
108440.0000000    0.2667726
108480.0000000    0.2775328
108520.0000000    0.2601373
108560.0000000    0.2506748
108600.0000000    0.2326615
108640.0000000    0.2648738
108680.0000000    0.2612371
108720.0000000    0.2762434
108760.0000000    0.2567008
108800.0000000    0.2668130
108840.0000000    0.2333744
108880.0000000    0.2423657
108920.0000000    0.2589313
108960.0000000    0.2612204
109000.0000000    0.2600839
109040.0000000    0.2620341
109080.0000000    0.2556728
109120.0000000    0.2724984
109160.0000000    0.2673046
109200.0000000    0.2515199
109240.0000000    0.2448642
109280.0000000    0.2723131
109320.0000000    0.2895227
109360.0000000    0.2849039
109400.0000000    0.2755708
109440.0000000    0.2681744
109480.0000000    0.2646441
109520.0000000    0.2662285
109560.0000000    0.2553675
109600.0000000    0.2642028
109640.0000000    0.2806618
109680.0000000    0.2575950
109720.0000000    0.2839241
109760.0000000    0.2944627
109800.0000000    0.2540250
109840.0000000    0.2537873
109880.0000000    0.2737025
109920.0000000    0.2722295
109960.0000000    0.2857775
110000.0000000    0.2780915
110040.0000000    0.2706499
110080.0000000    0.2627024
110120.0000000    0.2604568
110160.0000000    0.2691441
110200.0000000    0.2675117
110240.0000000    0.2645031
110280.0000000    0.2692376
110320.0000000    0.2455081
110360.0000000    0.2599381
110400.0000000    0.2364868
110440.0000000    0.2548843
110480.0000000    0.2606816
110520.0000000    0.2574177
110560.0000000    0.2673109
110600.0000000    0.2634147
110640.0000000    0.2741404
110680.0000000    0.2591555
110720.0000000    0.2495767
110760.0000000    0.2955728
110800.0000000    0.2824179
110840.0000000    0.2391161
110880.0000000    0.2637310
110920.0000000    0.2807761
110960.0000000    0.2708595
111000.0000000    0.2744092
111040.0000000    0.2784645
111080.0000000    0.2579393
111120.0000000    0.2593543
111160.0000000    0.2741414
111200.0000000    0.2514029
111240.0000000    0.2367672
111280.0000000    0.2522452
111320.0000000    0.2150758
111360.0000000    0.2285248
111400.0000000    0.2169335
111440.0000000    0.2401205
111480.0000000    0.2139075
111520.0000000    0.2163862
111560.0000000    0.2126631
111600.0000000    0.2097342
111640.0000000    0.2440294
111680.0000000    0.2353604
111720.0000000    0.2301929
111760.0000000    0.2393610
111800.0000000    0.2114060
111840.0000000    0.2346086
111880.0000000    0.2384370
111920.0000000    0.2344739
111960.0000000    0.2277605
112000.0000000    0.2625858
112040.0000000    0.2268084
112080.0000000    0.2496609
112120.0000000    0.2643864
112160.0000000    0.2422422
112200.0000000    0.2250948
112240.0000000    0.2299046
112280.0000000    0.2383748
112320.0000000    0.2331385
112360.0000000    0.2320310
112400.0000000    0.2265566
112440.0000000    0.2219272
112480.0000000    0.2335604
112520.0000000    0.2264121
112560.0000000    0.2474575
112600.0000000    0.2299980
112640.0000000    0.2235742
112680.0000000    0.2015618
112720.0000000    0.2241839
112760.0000000    0.2079697
112800.0000000    0.2344776
112840.0000000    0.2504281
112880.0000000    0.2290412
112920.0000000    0.2312509
112960.0000000    0.2315573
113000.0000000    0.2265209
113040.0000000    0.2155829
113080.0000000    0.2254472
113120.0000000    0.2368462
113160.0000000    0.2180254
113200.0000000    0.2108349
113240.0000000    0.2257732
113280.0000000    0.2198540
113320.0000000    0.2253885
113360.0000000    0.2238471
113400.0000000    0.2207849
113440.0000000    0.2144098
113480.0000000    0.2187928
113520.0000000    0.2252628
113560.0000000    0.2242898
113600.0000000    0.2152559
113640.0000000    0.2060829
113680.0000000    0.2094436
113720.0000000    0.2295195
113760.0000000    0.2518046
113800.0000000    0.2231605
113840.0000000    0.2327213
113880.0000000    0.2268616
113920.0000000    0.2098220
113960.0000000    0.2309566
114000.0000000    0.2310569
114040.0000000    0.2037184
114080.0000000    0.2087418
114120.0000000    0.1992439
114160.0000000    0.2127665
114200.0000000    0.2188521
114240.0000000    0.2239963
114280.0000000    0.2265856
114320.0000000    0.1993497
114360.0000000    0.2065299
114400.0000000    0.1914981
114440.0000000    0.2132385
114480.0000000    0.2122929
114520.0000000    0.2123914
114560.0000000    0.2250352
114600.0000000    0.1952489
114640.0000000    0.2122650
114680.0000000    0.2195415
114720.0000000    0.2287651
114760.0000000    0.2080146
114800.0000000    0.2267715
114840.0000000    0.2247534
114880.0000000    0.2204127
114920.0000000    0.2446063
114960.0000000    0.2119958
115000.0000000    0.2458333
115040.0000000    0.2303543
115080.0000000    0.2317661
115120.0000000    0.2415203
115160.0000000    0.2382092
115200.0000000    0.2304865
115240.0000000    0.2331363
115280.0000000    0.2535303
115320.0000000    0.2447343
115360.0000000    0.2473763
115400.0000000    0.2478877
115440.0000000    0.2378709
115480.0000000    0.2399623
115520.0000000    0.2348181
115560.0000000    0.2172865
115600.0000000    0.2278404
115640.0000000    0.2123641
115680.0000000    0.2038289
115720.0000000    0.2178840
115760.0000000    0.2067526
115800.0000000    0.2112832
115840.0000000    0.2140690
115880.0000000    0.2237150
115920.0000000    0.2252013
115960.0000000    0.2020108
116000.0000000    0.2088075
116040.0000000    0.1969433
116080.0000000    0.1927448
116120.0000000    0.2056818
116160.0000000    0.2050334
116200.0000000    0.2338929
116240.0000000    0.2198876
116280.0000000    0.2072189
116320.0000000    0.2308102
116360.0000000    0.2423439
116400.0000000    0.2369726
116440.0000000    0.2094896
116480.0000000    0.2222007
116520.0000000    0.2290664
116560.0000000    0.2240767
116600.0000000    0.2454009
116640.0000000    0.2297390
116680.0000000    0.2318377
116720.0000000    0.2365310
116760.0000000    0.2302352
116800.0000000    0.2367743
116840.0000000    0.2081171
116880.0000000    0.2440557
116920.0000000    0.2272500
116960.0000000    0.2202180
117000.0000000    0.2111470
117040.0000000    0.2105270
117080.0000000    0.1991639
117120.0000000    0.1936370
117160.0000000    0.2091175
117200.0000000    0.2012261
117240.0000000    0.1983145
117280.0000000    0.1979636
117320.0000000    0.2059008
117360.0000000    0.2191462
117400.0000000    0.2073655
117440.0000000    0.2121720
117480.0000000    0.1999010
117520.0000000    0.1879628
117560.0000000    0.1997772
117600.0000000    0.2290597
117640.0000000    0.2213898
117680.0000000    0.2287627
117720.0000000    0.2224942
117760.0000000    0.2155691
117800.0000000    0.1987253
117840.0000000    0.2324999
117880.0000000    0.2152605
117920.0000000    0.2154251
117960.0000000    0.2167726
118000.0000000    0.1992359
118040.0000000    0.2022514
118080.0000000    0.2434826
118120.0000000    0.2151401
118160.0000000    0.2329092
118200.0000000    0.2180047
118240.0000000    0.2270086
118280.0000000    0.2405025
118320.0000000    0.2298861
118360.0000000    0.2112211
118400.0000000    0.2184150
118440.0000000    0.1901348
118480.0000000    0.2197944
118520.0000000    0.2152944
118560.0000000    0.2049603
118600.0000000    0.2051272
118640.0000000    0.2123719
118680.0000000    0.2161497
118720.0000000    0.1997310
118760.0000000    0.2035989
118800.0000000    0.1967404
118840.0000000    0.2094258
118880.0000000    0.2055933
118920.0000000    0.2105626
118960.0000000    0.2098169
119000.0000000    0.1965123
119040.0000000    0.2032489
119080.0000000    0.1980021
119120.0000000    0.2084371
119160.0000000    0.2050401
119200.0000000    0.1963110
119240.0000000    0.1878946
119280.0000000    0.2240870
119320.0000000    0.2235336
119360.0000000    0.2050200
119400.0000000    0.1991327
119440.0000000    0.2329259
119480.0000000    0.1862796
119520.0000000    0.1811929
119560.0000000    0.2092097
119600.0000000    0.2078432
119640.0000000    0.2044684
119680.0000000    0.2189144
119720.0000000    0.2031740
119760.0000000    0.2043532
119800.0000000    0.2138527
119840.0000000    0.2061904
119880.0000000    0.1887888
119920.0000000    0.2126803
119960.0000000    0.2180997
120000.0000000    0.2198801
120040.0000000    0.1987020
120080.0000000    0.2184965
120120.0000000    0.2363320
120160.0000000    0.2454073
120200.0000000    0.2618197
120240.0000000    0.2465239
120280.0000000    0.2385382
120320.0000000    0.2555820
120360.0000000    0.2441150
120400.0000000    0.2246531
120440.0000000    0.2262397
120480.0000000    0.2114103
120520.0000000    0.2406951
120560.0000000    0.2296156
120600.0000000    0.2275256
120640.0000000    0.2580101
120680.0000000    0.2682615
120720.0000000    0.2483654
120760.0000000    0.2648531
120800.0000000    0.2892953
120840.0000000    0.2474600
120880.0000000    0.2487095
120920.0000000    0.2694936
120960.0000000    0.2571177
121000.0000000    0.2666970
121040.0000000    0.2720623
121080.0000000    0.2637260
121120.0000000    0.2738762
121160.0000000    0.2756723
121200.0000000    0.2805612
121240.0000000    0.2753367
121280.0000000    0.2842500
121320.0000000    0.2452554
121360.0000000    0.2556433
121400.0000000    0.2476650
121440.0000000    0.2788688
121480.0000000    0.2863733
121520.0000000    0.2900432
121560.0000000    0.2628854
121600.0000000    0.2635726
121640.0000000    0.2500913
121680.0000000    0.2703364
121720.0000000    0.2683319
121760.0000000    0.2636149
121800.0000000    0.2573153
121840.0000000    0.2673204
121880.0000000    0.2616523
121920.0000000    0.2704277
121960.0000000    0.2642484
122000.0000000    0.2683240
122040.0000000    0.2607723
122080.0000000    0.2672496
122120.0000000    0.2971911
122160.0000000    0.2672824
122200.0000000    0.2960400
122240.0000000    0.2800658
122280.0000000    0.2776301
122320.0000000    0.2904931
122360.0000000    0.2888688
122400.0000000    0.2771738
122440.0000000    0.2734625
122480.0000000    0.2972460
122520.0000000    0.2573530
122560.0000000    0.2603656
122600.0000000    0.2744487
122640.0000000    0.2563667
122680.0000000    0.2738776
122720.0000000    0.2970792
122760.0000000    0.2747673
122800.0000000    0.2799360
122840.0000000    0.2785133
122880.0000000    0.2813533
122920.0000000    0.2780443
122960.0000000    0.2919818
123000.0000000    0.2965114
123040.0000000    0.2766080
123080.0000000    0.2722224
123120.0000000    0.2687398
123160.0000000    0.2796045
123200.0000000    0.2784616
123240.0000000    0.2609861
123280.0000000    0.2707206
123320.0000000    0.2725893
123360.0000000    0.2925791
123400.0000000    0.2602928
123440.0000000    0.2903539
123480.0000000    0.2742264
123520.0000000    0.2614843
123560.0000000    0.2764111
123600.0000000    0.2716125
123640.0000000    0.2922256
123680.0000000    0.2694656
123720.0000000    0.2628787
123760.0000000    0.2828997
123800.0000000    0.2793666
123840.0000000    0.2514823
123880.0000000    0.2531220
123920.0000000    0.2773450
123960.0000000    0.2724620
124000.0000000    0.2663665
124040.0000000    0.2781396
124080.0000000    0.2716918
124120.0000000    0.2696562
124160.0000000    0.2756284
124200.0000000    0.2703376
124240.0000000    0.2713699
124280.0000000    0.2875797
124320.0000000    0.2733328
124360.0000000    0.2553441
124400.0000000    0.2721454
124440.0000000    0.2728105
124480.0000000    0.2670131
124520.0000000    0.2695090
124560.0000000    0.2730915
124600.0000000    0.2785988
124640.0000000    0.2486800
124680.0000000    0.2589767
124720.0000000    0.2549620
124760.0000000    0.2483194
124800.0000000    0.2511900
124840.0000000    0.2612236
124880.0000000    0.2639508
124920.0000000    0.2538929
124960.0000000    0.2510287
125000.0000000    0.2842005
125040.0000000    0.2659748
125080.0000000    0.2852287
125120.0000000    0.2659532
125160.0000000    0.2803924
125200.0000000    0.2782319
125240.0000000    0.2670334
125280.0000000    0.2666913
125320.0000000    0.2498447
125360.0000000    0.2855931
125400.0000000    0.2484430
125440.0000000    0.2704686
125480.0000000    0.2534783
125520.0000000    0.2768099
125560.0000000    0.2828788
125600.0000000    0.2696564
125640.0000000    0.2592716
125680.0000000    0.2815624
125720.0000000    0.2800095
125760.0000000    0.2557160
125800.0000000    0.2856158
125840.0000000    0.2641576
125880.0000000    0.2846678
125920.0000000    0.2949462
125960.0000000    0.2815136
126000.0000000    0.2793192
126040.0000000    0.2925066
126080.0000000    0.2817569
126120.0000000    0.2790353
126160.0000000    0.2579831
126200.0000000    0.2664331
126240.0000000    0.2817780
126280.0000000    0.2829079
126320.0000000    0.2766047
126360.0000000    0.2806162
126400.0000000    0.2622342
126440.0000000    0.2704836
126480.0000000    0.2700195
126520.0000000    0.2781013
126560.0000000    0.2703082
126600.0000000    0.2607253
126640.0000000    0.2432717
126680.0000000    0.2374653
126720.0000000    0.2425902
126760.0000000    0.2349011
126800.0000000    0.2512479
126840.0000000    0.2576741
126880.0000000    0.2752723
126920.0000000    0.2666224
126960.0000000    0.2707784
127000.0000000    0.2652684
127040.0000000    0.2734061
127080.0000000    0.2671756
127120.0000000    0.2875066
127160.0000000    0.2795618
127200.0000000    0.2592777
127240.0000000    0.2559676
127280.0000000    0.2726313
127320.0000000    0.2577775
127360.0000000    0.2643016
127400.0000000    0.2448335
127440.0000000    0.2603334
127480.0000000    0.2513983
127520.0000000    0.2454908
127560.0000000    0.2526603
127600.0000000    0.2663170
127640.0000000    0.2531718
127680.0000000    0.2714338
127720.0000000    0.2629787
127760.0000000    0.2566285
127800.0000000    0.2489225
127840.0000000    0.2599371
127880.0000000    0.2547761
127920.0000000    0.2646914
127960.0000000    0.2684109
128000.0000000    0.2739379
128040.0000000    0.2611372
128080.0000000    0.2441286
128120.0000000    0.2407922
128160.0000000    0.2659473
128200.0000000    0.2768793
128240.0000000    0.2667107
128280.0000000    0.2394701
128320.0000000    0.2581476
128360.0000000    0.2797498
128400.0000000    0.2943352
128440.0000000    0.3029335
128480.0000000    0.2929408
128520.0000000    0.2933463
128560.0000000    0.3011937
128600.0000000    0.2889572
128640.0000000    0.2807846
128680.0000000    0.2891562
128720.0000000    0.2915299
128760.0000000    0.2790258
128800.0000000    0.2880661
128840.0000000    0.2873259
128880.0000000    0.2982516
128920.0000000    0.2817761
128960.0000000    0.2755817
129000.0000000    0.2722833
129040.0000000    0.2607348
129080.0000000    0.2908338
129120.0000000    0.2900239
129160.0000000    0.3010622
129200.0000000    0.2703338
129240.0000000    0.2764207
129280.0000000    0.3079194
129320.0000000    0.2941152
129360.0000000    0.3139785
129400.0000000    0.2920145
129440.0000000    0.2892977
129480.0000000    0.2756421
129520.0000000    0.2778761
129560.0000000    0.2856115
129600.0000000    0.2573719
129640.0000000    0.2793989
129680.0000000    0.2588859
129720.0000000    0.2589745
129760.0000000    0.2775888
129800.0000000    0.2786367
129840.0000000    0.2660200
129880.0000000    0.2617431
129920.0000000    0.2740597
129960.0000000    0.2725078
130000.0000000    0.2528350
130040.0000000    0.2644498
130080.0000000    0.2712442
130120.0000000    0.2601947
130160.0000000    0.2953646
130200.0000000    0.2748926
130240.0000000    0.2496115
130280.0000000    0.2625366
130320.0000000    0.2759677
130360.0000000    0.2515311
130400.0000000    0.2570383
130440.0000000    0.2624757
130480.0000000    0.2588639
130520.0000000    0.2478816
130560.0000000    0.2605123
130600.0000000    0.2470742
130640.0000000    0.2535853
130680.0000000    0.2661079
130720.0000000    0.2672626
130760.0000000    0.2709141
130800.0000000    0.2581179
130840.0000000    0.2627360
130880.0000000    0.2654078
130920.0000000    0.2697934
130960.0000000    0.2544123
131000.0000000    0.2522866
131040.0000000    0.2598472
131080.0000000    0.2512842
131120.0000000    0.2442885
131160.0000000    0.2742831
131200.0000000    0.2751849
131240.0000000    0.2469769
131280.0000000    0.2555551
131320.0000000    0.2700777
131360.0000000    0.2473059
131400.0000000    0.2738272
131440.0000000    0.2599155
131480.0000000    0.2418423
131520.0000000    0.2570960
131560.0000000    0.2509942
131600.0000000    0.2434540
131640.0000000    0.2502491
131680.0000000    0.2549525
131720.0000000    0.2555413
131760.0000000    0.2631564
131800.0000000    0.2328431
131840.0000000    0.2589594
131880.0000000    0.2533500
131920.0000000    0.2576332
131960.0000000    0.2648250
132000.0000000    0.2594116
132040.0000000    0.2473455
132080.0000000    0.2762256
132120.0000000    0.2501837
132160.0000000    0.2432766
132200.0000000    0.2526995
132240.0000000    0.2606781
132280.0000000    0.2886631
132320.0000000    0.2449064
132360.0000000    0.2628946
132400.0000000    0.2615347
132440.0000000    0.2616689
132480.0000000    0.2648781
132520.0000000    0.2452884
132560.0000000    0.2553213
132600.0000000    0.2563376
132640.0000000    0.2737971
132680.0000000    0.2720806
132720.0000000    0.2737562
132760.0000000    0.2399042
132800.0000000    0.2603475
132840.0000000    0.2541725
132880.0000000    0.2589309
132920.0000000    0.2544707
132960.0000000    0.2611933
133000.0000000    0.2454544
133040.0000000    0.2555047
133080.0000000    0.2428546
133120.0000000    0.2477869
133160.0000000    0.2600131
133200.0000000    0.2381557
133240.0000000    0.2501000
133280.0000000    0.2420638
133320.0000000    0.2661774
133360.0000000    0.2648557
133400.0000000    0.2421488
133440.0000000    0.2659597
133480.0000000    0.2578404
133520.0000000    0.2732008
133560.0000000    0.2589948
133600.0000000    0.2796614
133640.0000000    0.2767750
133680.0000000    0.2767862
133720.0000000    0.2773545
133760.0000000    0.2670039
133800.0000000    0.2659450
133840.0000000    0.2632865
133880.0000000    0.2775570
133920.0000000    0.2721351
133960.0000000    0.2574202
134000.0000000    0.2631483
134040.0000000    0.2618107
134080.0000000    0.2499484
134120.0000000    0.2497447
134160.0000000    0.2669734
134200.0000000    0.2729499
134240.0000000    0.2657383
134280.0000000    0.2719468
134320.0000000    0.2669689
134360.0000000    0.2631471
134400.0000000    0.2615576
134440.0000000    0.2758725
134480.0000000    0.2587920
134520.0000000    0.2597264
134560.0000000    0.2807993
134600.0000000    0.2497354
134640.0000000    0.2656500
134680.0000000    0.2754564
134720.0000000    0.2670736
134760.0000000    0.2539912
134800.0000000    0.2787872
134840.0000000    0.2785608
134880.0000000    0.2914294
134920.0000000    0.2775602
134960.0000000    0.2718136
135000.0000000    0.2708877
135040.0000000    0.2835034
135080.0000000    0.2538140
135120.0000000    0.2413726
135160.0000000    0.2817887
135200.0000000    0.2527086
135240.0000000    0.2792923
135280.0000000    0.2705926
135320.0000000    0.2277993
135360.0000000    0.2355572
135400.0000000    0.2764942
135440.0000000    0.2630998
135480.0000000    0.2625465
135520.0000000    0.2816141
135560.0000000    0.2721343
135600.0000000    0.2783657
135640.0000000    0.2806478
135680.0000000    0.2614246
135720.0000000    0.2731020
135760.0000000    0.2573736
135800.0000000    0.2668816
135840.0000000    0.2640507
135880.0000000    0.2565498
135920.0000000    0.2474203
135960.0000000    0.2630477
136000.0000000    0.2532706
136040.0000000    0.2769776
136080.0000000    0.2636581
136120.0000000    0.2637828
136160.0000000    0.2631034
136200.0000000    0.2559563
136240.0000000    0.2723018
136280.0000000    0.2813628
136320.0000000    0.2687669
136360.0000000    0.2894194
136400.0000000    0.2817037
136440.0000000    0.2887070
136480.0000000    0.2561011
136520.0000000    0.2652709
136560.0000000    0.2667632
136600.0000000    0.2857785
136640.0000000    0.2719191
136680.0000000    0.2813694
136720.0000000    0.2892561
136760.0000000    0.2885486
136800.0000000    0.2660924
136840.0000000    0.2682671
136880.0000000    0.2773502
136920.0000000    0.2835836
136960.0000000    0.2627553
137000.0000000    0.2824238
137040.0000000    0.2653176
137080.0000000    0.2690159
137120.0000000    0.2621494
137160.0000000    0.2719757
137200.0000000    0.2739843
137240.0000000    0.2756225
137280.0000000    0.2607705
137320.0000000    0.2625499
137360.0000000    0.2650002
137400.0000000    0.2799655
137440.0000000    0.2848885
137480.0000000    0.2868263
137520.0000000    0.2832553
137560.0000000    0.2766297
137600.0000000    0.2676889
137640.0000000    0.2953900
137680.0000000    0.2619525
137720.0000000    0.2778537
137760.0000000    0.2641927
137800.0000000    0.2695709
137840.0000000    0.2498491
137880.0000000    0.2529460
137920.0000000    0.2534752
137960.0000000    0.2343137
138000.0000000    0.2587151
138040.0000000    0.2690111
138080.0000000    0.2712029
138120.0000000    0.2503247
138160.0000000    0.2744568
138200.0000000    0.2578602
138240.0000000    0.2595237
138280.0000000    0.2515432
138320.0000000    0.2483650
138360.0000000    0.2672189
138400.0000000    0.2483649
138440.0000000    0.2638091
138480.0000000    0.2570469
138520.0000000    0.2464004
138560.0000000    0.2686509
138600.0000000    0.2628967
138640.0000000    0.2469768
138680.0000000    0.2675503
138720.0000000    0.2738885
138760.0000000    0.2697144
138800.0000000    0.2570401
138840.0000000    0.2738882
138880.0000000    0.2697732
138920.0000000    0.2770355
138960.0000000    0.2669002
139000.0000000    0.2858318
139040.0000000    0.2676825
139080.0000000    0.2660775
139120.0000000    0.2361990
139160.0000000    0.2723055
139200.0000000    0.2519976
139240.0000000    0.2459708
139280.0000000    0.2678011
139320.0000000    0.2337474
139360.0000000    0.2582883
139400.0000000    0.2672208
139440.0000000    0.2642555
139480.0000000    0.2669046
139520.0000000    0.2569297
139560.0000000    0.2466746
139600.0000000    0.2415747
139640.0000000    0.2537320
139680.0000000    0.2535500
139720.0000000    0.2590035
139760.0000000    0.2569538
139800.0000000    0.2645844
139840.0000000    0.2564438
139880.0000000    0.2717308
139920.0000000    0.2656184
139960.0000000    0.2584193
140000.0000000    0.2760480
140040.0000000    0.2718556
140080.0000000    0.2547183
140120.0000000    0.2635421
140160.0000000    0.2933982
140200.0000000    0.2514255
140240.0000000    0.2746902
140280.0000000    0.2651221
140320.0000000    0.2638242
140360.0000000    0.2479917
140400.0000000    0.2677946
140440.0000000    0.2788634
140480.0000000    0.2458408
140520.0000000    0.2625236
140560.0000000    0.2730701
140600.0000000    0.2797519
140640.0000000    0.2428950
140680.0000000    0.2483421
140720.0000000    0.2552178
140760.0000000    0.2551583
140800.0000000    0.2511603
140840.0000000    0.2571188
140880.0000000    0.2670186
140920.0000000    0.2545595
140960.0000000    0.2692194
141000.0000000    0.2540468
141040.0000000    0.2619960
141080.0000000    0.2640225
141120.0000000    0.2666142
141160.0000000    0.2444527
141200.0000000    0.2400687
141240.0000000    0.2575203
141280.0000000    0.2513111
141320.0000000    0.2661681
141360.0000000    0.2599533
141400.0000000    0.2549322
141440.0000000    0.2599801
141480.0000000    0.2592469
141520.0000000    0.2550451
141560.0000000    0.2592743
141600.0000000    0.2556160
141640.0000000    0.2325531
141680.0000000    0.2597829
141720.0000000    0.2527174
141760.0000000    0.2682117
141800.0000000    0.2662039
141840.0000000    0.2546287
141880.0000000    0.2614250
141920.0000000    0.2781322
141960.0000000    0.2712967
142000.0000000    0.2686989
142040.0000000    0.2618834
142080.0000000    0.2628912
142120.0000000    0.2492160
142160.0000000    0.2392052
142200.0000000    0.2376750
142240.0000000    0.2562932
142280.0000000    0.2679859
142320.0000000    0.2642830
142360.0000000    0.2409216
142400.0000000    0.2675464
142440.0000000    0.2708142
142480.0000000    0.2349228
142520.0000000    0.2497521
142560.0000000    0.2585093
142600.0000000    0.2819901
142640.0000000    0.2525658
142680.0000000    0.2776786
142720.0000000    0.2821703
142760.0000000    0.2858002
142800.0000000    0.2757252
142840.0000000    0.2539174
142880.0000000    0.2700464
142920.0000000    0.2564223
142960.0000000    0.2540525
143000.0000000    0.2734807
143040.0000000    0.2606962
143080.0000000    0.2514473
143120.0000000    0.2562072
143160.0000000    0.2588310
143200.0000000    0.2553993
143240.0000000    0.2637771
143280.0000000    0.2652283
143320.0000000    0.2695946
143360.0000000    0.2617012
143400.0000000    0.2735621
143440.0000000    0.2446221
143480.0000000    0.2608482
143520.0000000    0.2513866
143560.0000000    0.2659656
143600.0000000    0.2576897
143640.0000000    0.2438901
143680.0000000    0.2600678
143720.0000000    0.2609264
143760.0000000    0.2470039
143800.0000000    0.2558084
143840.0000000    0.2519403
143880.0000000    0.2458497
143920.0000000    0.2405767
143960.0000000    0.2499981
144000.0000000    0.2323408
144040.0000000    0.2578328
144080.0000000    0.2489320
144120.0000000    0.2504651
144160.0000000    0.2416656
144200.0000000    0.2409381
144240.0000000    0.2596786
144280.0000000    0.2554482
144320.0000000    0.2542449
144360.0000000    0.2574861
144400.0000000    0.2555450
144440.0000000    0.2484089
144480.0000000    0.2579691
144520.0000000    0.2649136
144560.0000000    0.2557992
144600.0000000    0.2509502
144640.0000000    0.2694034
144680.0000000    0.2782025
144720.0000000    0.2701626
144760.0000000    0.2486754
144800.0000000    0.2538199
144840.0000000    0.2584365
144880.0000000    0.2570390
144920.0000000    0.2398545
144960.0000000    0.2569379
145000.0000000    0.2498399
145040.0000000    0.2467908
145080.0000000    0.2390547
145120.0000000    0.2803954
145160.0000000    0.2592722
145200.0000000    0.2588141
145240.0000000    0.2542202
145280.0000000    0.2577397
145320.0000000    0.2271751
145360.0000000    0.2533354
145400.0000000    0.2468895
145440.0000000    0.2398547
145480.0000000    0.2496231
145520.0000000    0.2679922
145560.0000000    0.2731517
145600.0000000    0.2740586
145640.0000000    0.2474365
145680.0000000    0.2561214
145720.0000000    0.2681144
145760.0000000    0.2680514
145800.0000000    0.2654139
145840.0000000    0.2712843
145880.0000000    0.2698401
145920.0000000    0.2587850
145960.0000000    0.2774538
146000.0000000    0.2878678
146040.0000000    0.2866593
146080.0000000    0.2909386
146120.0000000    0.2805005
146160.0000000    0.2667725
146200.0000000    0.2590690
146240.0000000    0.2582705
146280.0000000    0.2781095
146320.0000000    0.2773347
146360.0000000    0.2768146
146400.0000000    0.2592551
146440.0000000    0.2597994
146480.0000000    0.2561167
146520.0000000    0.2645964
146560.0000000    0.2585780
146600.0000000    0.2698630
146640.0000000    0.2624195
146680.0000000    0.2582174
146720.0000000    0.2549108
146760.0000000    0.2742689
146800.0000000    0.2649855
146840.0000000    0.2722918
146880.0000000    0.2725184
146920.0000000    0.2607453
146960.0000000    0.2591417
147000.0000000    0.2843846
147040.0000000    0.3071150
147080.0000000    0.3004163
147120.0000000    0.2898086
147160.0000000    0.2766868
147200.0000000    0.2576386
147240.0000000    0.2645732
147280.0000000    0.2447096
147320.0000000    0.2882044
147360.0000000    0.2690703
147400.0000000    0.2457168
147440.0000000    0.2649481
147480.0000000    0.2920877
147520.0000000    0.2542359
147560.0000000    0.2535607
147600.0000000    0.2513285
147640.0000000    0.2593551
147680.0000000    0.2560145
147720.0000000    0.2480570
147760.0000000    0.2794430
147800.0000000    0.2828312
147840.0000000    0.2935178
147880.0000000    0.2531772
147920.0000000    0.2836795
147960.0000000    0.2754861
148000.0000000    0.2674665
148040.0000000    0.2521957
148080.0000000    0.2712301
148120.0000000    0.2663402
148160.0000000    0.2882519
148200.0000000    0.2866856
148240.0000000    0.2513370
148280.0000000    0.2561272
148320.0000000    0.2834106
148360.0000000    0.2651352
148400.0000000    0.2810770
148440.0000000    0.2598186
148480.0000000    0.2666280
148520.0000000    0.2629555
148560.0000000    0.2611748
148600.0000000    0.2614154
148640.0000000    0.2506295
148680.0000000    0.2558059
148720.0000000    0.2484081
148760.0000000    0.2646920
148800.0000000    0.2460836
148840.0000000    0.2460162
148880.0000000    0.2533989
148920.0000000    0.2577561
148960.0000000    0.2437199
149000.0000000    0.2512883
149040.0000000    0.2527671
149080.0000000    0.2680458
149120.0000000    0.2633597
149160.0000000    0.2415749
149200.0000000    0.2984421
149240.0000000    0.2626959
149280.0000000    0.2449465
149320.0000000    0.2728927
149360.0000000    0.2701436
149400.0000000    0.2829997
149440.0000000    0.2807934
149480.0000000    0.2596340
149520.0000000    0.2690917
149560.0000000    0.2548843
149600.0000000    0.2599341
149640.0000000    0.2710305
149680.0000000    0.2809708
149720.0000000    0.2648247
149760.0000000    0.2524594
149800.0000000    0.2561654
149840.0000000    0.2582654
149880.0000000    0.2454523
149920.0000000    0.2538825
149960.0000000    0.2639188
150000.0000000    0.2756663
150040.0000000    0.2580894
150080.0000000    0.2462936
150120.0000000    0.2681367
150160.0000000    0.2525169
150200.0000000    0.2744482
150240.0000000    0.2735071
150280.0000000    0.2434221
150320.0000000    0.2346335
150360.0000000    0.2543696
150400.0000000    0.2397238
150440.0000000    0.2419963
150480.0000000    0.2702472
150520.0000000    0.2696085
150560.0000000    0.2659535
150600.0000000    0.2857068
150640.0000000    0.2695968
150680.0000000    0.2786374
150720.0000000    0.2692699
150760.0000000    0.2602164
150800.0000000    0.2728935
150840.0000000    0.2656221
150880.0000000    0.2557702
150920.0000000    0.2623511
150960.0000000    0.2552575
151000.0000000    0.2709053
151040.0000000    0.2391939
151080.0000000    0.2513035
151120.0000000    0.2708429
151160.0000000    0.2613456
151200.0000000    0.2697623
151240.0000000    0.2553329
151280.0000000    0.2392591
151320.0000000    0.2759070
151360.0000000    0.2473451
151400.0000000    0.2571140
151440.0000000    0.2635776
151480.0000000    0.2641313
151520.0000000    0.2690730
151560.0000000    0.2690754
151600.0000000    0.2464860
151640.0000000    0.2775044
151680.0000000    0.2782443
151720.0000000    0.2609926
151760.0000000    0.2656186
151800.0000000    0.2604756
151840.0000000    0.2643519
151880.0000000    0.2704185
151920.0000000    0.2791628
151960.0000000    0.2550010
152000.0000000    0.2620604
152040.0000000    0.2606970
152080.0000000    0.2511085
152120.0000000    0.2790765
152160.0000000    0.2922109
152200.0000000    0.2581087
152240.0000000    0.2531777
152280.0000000    0.2746137
152320.0000000    0.2969968
152360.0000000    0.2772460
152400.0000000    0.2836109
152440.0000000    0.2800654
152480.0000000    0.2592216
152520.0000000    0.2530275
152560.0000000    0.2414413
152600.0000000    0.2671759
152640.0000000    0.2667852
152680.0000000    0.2718591
152720.0000000    0.2742170
152760.0000000    0.2659253
152800.0000000    0.2487029
152840.0000000    0.2694482
152880.0000000    0.2509434
152920.0000000    0.2787262
152960.0000000    0.2618704
153000.0000000    0.2572803
153040.0000000    0.2813246
153080.0000000    0.2690332
153120.0000000    0.2765761
153160.0000000    0.2679326
153200.0000000    0.2855215
153240.0000000    0.2720202
153280.0000000    0.2810515
153320.0000000    0.2585242
153360.0000000    0.2711346
153400.0000000    0.2676361
153440.0000000    0.2540729
153480.0000000    0.2706134
153520.0000000    0.2691365
153560.0000000    0.2659480
153600.0000000    0.2820687
153640.0000000    0.2658985
153680.0000000    0.2829982
153720.0000000    0.2836346
153760.0000000    0.2829981
153800.0000000    0.2699835
153840.0000000    0.2795499
153880.0000000    0.2820598
153920.0000000    0.2764640
153960.0000000    0.2629091
154000.0000000    0.2639205
154040.0000000    0.2829201
154080.0000000    0.2562677
154120.0000000    0.2643978
154160.0000000    0.2550049
154200.0000000    0.2513894
154240.0000000    0.2654723
154280.0000000    0.2760119
154320.0000000    0.2752527
154360.0000000    0.2549176
154400.0000000    0.2625274
154440.0000000    0.2523431
154480.0000000    0.2481979
154520.0000000    0.2818023
154560.0000000    0.2753595
154600.0000000    0.2696615
154640.0000000    0.2681990
154680.0000000    0.2849409
154720.0000000    0.2759152
154760.0000000    0.2644309
154800.0000000    0.2888008
154840.0000000    0.2692991
154880.0000000    0.2994814
154920.0000000    0.2967190
154960.0000000    0.2725814
155000.0000000    0.2818352
155040.0000000    0.2504348
155080.0000000    0.2670110
155120.0000000    0.2638801
155160.0000000    0.2610140
155200.0000000    0.2540653
155240.0000000    0.2575725
155280.0000000    0.2417286
155320.0000000    0.2563041
155360.0000000    0.2595578
155400.0000000    0.2488043
155440.0000000    0.2397770
155480.0000000    0.2540063
155520.0000000    0.2701243
155560.0000000    0.2982548
155600.0000000    0.2677846
155640.0000000    0.2735901
155680.0000000    0.2633712
155720.0000000    0.2733718
155760.0000000    0.2710796
155800.0000000    0.2707886
155840.0000000    0.2690997
155880.0000000    0.2998420
155920.0000000    0.2615896
155960.0000000    0.2581574
156000.0000000    0.2649351
156040.0000000    0.2519632
156080.0000000    0.2739153
156120.0000000    0.2701173
156160.0000000    0.2691320
156200.0000000    0.2721175
156240.0000000    0.2586517
156280.0000000    0.2520827
156320.0000000    0.2642225
156360.0000000    0.2647853
156400.0000000    0.2492359
156440.0000000    0.2692722
156480.0000000    0.2596765
156520.0000000    0.2622286
156560.0000000    0.2594927
156600.0000000    0.2753859
156640.0000000    0.2753292
156680.0000000    0.2972101
156720.0000000    0.2518406
156760.0000000    0.2630920
156800.0000000    0.2623828
156840.0000000    0.2833832
156880.0000000    0.2688605
156920.0000000    0.2512553
156960.0000000    0.2533021
157000.0000000    0.2333668
157040.0000000    0.2326275
157080.0000000    0.2724474
157120.0000000    0.2580478
157160.0000000    0.2561104
157200.0000000    0.2623754
157240.0000000    0.2707223
157280.0000000    0.2559859
157320.0000000    0.2764891
157360.0000000    0.2639180
157400.0000000    0.2646959
157440.0000000    0.2612553
157480.0000000    0.2595222
157520.0000000    0.2505186
157560.0000000    0.2602767
157600.0000000    0.2697852
157640.0000000    0.2580943
157680.0000000    0.2578374
157720.0000000    0.2757178
157760.0000000    0.2686947
157800.0000000    0.2492473
157840.0000000    0.2406685
157880.0000000    0.2799418
157920.0000000    0.2539076
157960.0000000    0.2600943
158000.0000000    0.2472012
158040.0000000    0.2500877
158080.0000000    0.2594855
158120.0000000    0.2555969
158160.0000000    0.2636437
158200.0000000    0.2787204
158240.0000000    0.2647689
158280.0000000    0.2715885
158320.0000000    0.2601061
158360.0000000    0.2419995
158400.0000000    0.2540190
158440.0000000    0.2645064
158480.0000000    0.2737639
158520.0000000    0.2634969
158560.0000000    0.2830352
158600.0000000    0.2643820
158640.0000000    0.2526237
158680.0000000    0.2581985
158720.0000000    0.2535579
158760.0000000    0.2569411
158800.0000000    0.2537552
158840.0000000    0.2639179
158880.0000000    0.2576309
158920.0000000    0.2670959
158960.0000000    0.2552423
159000.0000000    0.2537287
159040.0000000    0.2524767
159080.0000000    0.2787883
159120.0000000    0.2700968
159160.0000000    0.2648216
159200.0000000    0.2523140
159240.0000000    0.2777032
159280.0000000    0.2781272
159320.0000000    0.2713522
159360.0000000    0.2777099
159400.0000000    0.2686036
159440.0000000    0.2647873
159480.0000000    0.2768693
159520.0000000    0.2656257
159560.0000000    0.2447387
159600.0000000    0.2450904
159640.0000000    0.2603931
159680.0000000    0.2813413
159720.0000000    0.2581271
159760.0000000    0.2609970
159800.0000000    0.2409081
159840.0000000    0.2636749
159880.0000000    0.2533781
159920.0000000    0.2556755
159960.0000000    0.2552314
160000.0000000    0.2732694
160040.0000000    0.2793564
160080.0000000    0.2501321
160120.0000000    0.2602640
160160.0000000    0.2503931
160200.0000000    0.2544264
160240.0000000    0.2511037
160280.0000000    0.2655508
160320.0000000    0.2593757
160360.0000000    0.2558147
160400.0000000    0.2586704
160440.0000000    0.2532062
160480.0000000    0.2676557
160520.0000000    0.2533389
160560.0000000    0.2500054
160600.0000000    0.2741256
160640.0000000    0.2406134
160680.0000000    0.2527698
160720.0000000    0.2444008
160760.0000000    0.2494871
160800.0000000    0.2629309
160840.0000000    0.2606744
160880.0000000    0.2581275
160920.0000000    0.2476417
160960.0000000    0.2706099
161000.0000000    0.2520864
161040.0000000    0.2490521
161080.0000000    0.2607531
161120.0000000    0.2419332
161160.0000000    0.2600173
161200.0000000    0.2514615
161240.0000000    0.2311171
161280.0000000    0.2411487
161320.0000000    0.2748872
161360.0000000    0.2609375
161400.0000000    0.2628362
161440.0000000    0.2547935
161480.0000000    0.2627352
161520.0000000    0.2733660
161560.0000000    0.2719907
161600.0000000    0.2709636
161640.0000000    0.2717908
161680.0000000    0.2732840
161720.0000000    0.2584743
161760.0000000    0.2733493
161800.0000000    0.2562683
161840.0000000    0.2634967
161880.0000000    0.2540259
161920.0000000    0.2463637
161960.0000000    0.2517466
162000.0000000    0.2502039
162040.0000000    0.2550830
162080.0000000    0.2558712
162120.0000000    0.2721083
162160.0000000    0.2748117
162200.0000000    0.2452090
162240.0000000    0.2585934
162280.0000000    0.2455279
162320.0000000    0.2418145
162360.0000000    0.2486392
162400.0000000    0.2514043
162440.0000000    0.2506892
162480.0000000    0.2345939
162520.0000000    0.2581287
162560.0000000    0.2362779
162600.0000000    0.2586329
162640.0000000    0.2686662
162680.0000000    0.2397245
162720.0000000    0.2717960
162760.0000000    0.2617046
162800.0000000    0.2402014
162840.0000000    0.2646064
162880.0000000    0.2649304
162920.0000000    0.2470879
162960.0000000    0.2416918
163000.0000000    0.2311683
163040.0000000    0.2384435
163080.0000000    0.2618665
163120.0000000    0.2494720
163160.0000000    0.2534978
163200.0000000    0.2384234
163240.0000000    0.2425465
163280.0000000    0.2530069
163320.0000000    0.2431313
163360.0000000    0.2409448
163400.0000000    0.2620507
163440.0000000    0.2541642
163480.0000000    0.2508768
163520.0000000    0.2509821
163560.0000000    0.2498660
163600.0000000    0.2568783
163640.0000000    0.2442166
163680.0000000    0.2649003
163720.0000000    0.2599097
163760.0000000    0.2735493
163800.0000000    0.2741174
163840.0000000    0.2802885
163880.0000000    0.2755885
163920.0000000    0.2804381
163960.0000000    0.2653450
164000.0000000    0.2732188
164040.0000000    0.2742136
164080.0000000    0.2658623
164120.0000000    0.2607809
164160.0000000    0.2691363
164200.0000000    0.2660716
164240.0000000    0.2674559
164280.0000000    0.2809380
164320.0000000    0.2510960
164360.0000000    0.2692507
164400.0000000    0.2809507
164440.0000000    0.2681098
164480.0000000    0.2931963
164520.0000000    0.2731682
164560.0000000    0.2859824
164600.0000000    0.2799556
164640.0000000    0.2686922
164680.0000000    0.2743059
164720.0000000    0.2712354
164760.0000000    0.2598987
164800.0000000    0.2482274
164840.0000000    0.2621666
164880.0000000    0.2581883
164920.0000000    0.2417753
164960.0000000    0.2577596
165000.0000000    0.2558770
165040.0000000    0.2672368
165080.0000000    0.2748324
165120.0000000    0.2738310
165160.0000000    0.2573971
165200.0000000    0.2770651
165240.0000000    0.2593701
165280.0000000    0.2752317
165320.0000000    0.2709639
165360.0000000    0.2869995
165400.0000000    0.2721155
165440.0000000    0.2631994
165480.0000000    0.2694167
165520.0000000    0.2676120
165560.0000000    0.2717732
165600.0000000    0.2654614
165640.0000000    0.2785211
165680.0000000    0.2543777
165720.0000000    0.2682758
165760.0000000    0.2452935
165800.0000000    0.2604676
165840.0000000    0.2863269
165880.0000000    0.2648112
165920.0000000    0.2516388
165960.0000000    0.2588120
166000.0000000    0.2610378
166040.0000000    0.2395841
166080.0000000    0.2555111
166120.0000000    0.2557099
166160.0000000    0.2713759
166200.0000000    0.2659847
166240.0000000    0.2720615
166280.0000000    0.2688355
166320.0000000    0.2774918
166360.0000000    0.2676184
166400.0000000    0.2724044
166440.0000000    0.2551361
166480.0000000    0.2623766
166520.0000000    0.2538019
166560.0000000    0.2757998
166600.0000000    0.2652221
166640.0000000    0.2735046
166680.0000000    0.2693028
166720.0000000    0.2669826
166760.0000000    0.2705370
166800.0000000    0.2695993
166840.0000000    0.2680969
166880.0000000    0.2717316
166920.0000000    0.2822419
166960.0000000    0.2802472
167000.0000000    0.2868372
167040.0000000    0.2673545
167080.0000000    0.2585233
167120.0000000    0.2645499
167160.0000000    0.2508735
167200.0000000    0.2668937
167240.0000000    0.2473168
167280.0000000    0.2420092
167320.0000000    0.2445480
167360.0000000    0.2592060
167400.0000000    0.2818888
167440.0000000    0.2648432
167480.0000000    0.2562213
167520.0000000    0.2690894
167560.0000000    0.2677010
167600.0000000    0.2823654
167640.0000000    0.2391421
167680.0000000    0.2650995
167720.0000000    0.2323008
167760.0000000    0.2376388
167800.0000000    0.2514364
167840.0000000    0.2468935
167880.0000000    0.2301240
167920.0000000    0.2528610
167960.0000000    0.2750588
168000.0000000    0.2573833
168040.0000000    0.2551007
168080.0000000    0.2765545
168120.0000000    0.2712783
168160.0000000    0.2628914
168200.0000000    0.2582234
168240.0000000    0.2636087
168280.0000000    0.2692341
168320.0000000    0.2556576
168360.0000000    0.2551484
168400.0000000    0.2536386
168440.0000000    0.2609937
168480.0000000    0.2506714
168520.0000000    0.2711435
168560.0000000    0.2552440
168600.0000000    0.2516146
168640.0000000    0.2753440
168680.0000000    0.2690131
168720.0000000    0.2535276
168760.0000000    0.2654891
168800.0000000    0.2507264
168840.0000000    0.2558306
168880.0000000    0.2662197
168920.0000000    0.2670750
168960.0000000    0.2700199
169000.0000000    0.2382913
169040.0000000    0.2444100
169080.0000000    0.2812654
169120.0000000    0.2812985
169160.0000000    0.2754107
169200.0000000    0.2496251
169240.0000000    0.2707581
169280.0000000    0.2776729
169320.0000000    0.2714409
169360.0000000    0.2660396
169400.0000000    0.2490651
169440.0000000    0.2611192
169480.0000000    0.2623413
169520.0000000    0.2644475
169560.0000000    0.2667257
169600.0000000    0.2832719
169640.0000000    0.2810081
169680.0000000    0.2679805
169720.0000000    0.2874269
169760.0000000    0.2743918
169800.0000000    0.2643468
169840.0000000    0.2569798
169880.0000000    0.2575521
169920.0000000    0.2455276
169960.0000000    0.2345901
170000.0000000    0.2507169
170040.0000000    0.2571047
170080.0000000    0.2483614
170120.0000000    0.2558362
170160.0000000    0.2666183
170200.0000000    0.2884907
170240.0000000    0.2620502
170280.0000000    0.2774807
170320.0000000    0.2613898
170360.0000000    0.2687059
170400.0000000    0.2628427
170440.0000000    0.2606212
170480.0000000    0.2447783
170520.0000000    0.2665850
170560.0000000    0.2632809
170600.0000000    0.2570263
170640.0000000    0.2883855
170680.0000000    0.2670133
170720.0000000    0.2525599
170760.0000000    0.2492877
170800.0000000    0.2443987
170840.0000000    0.2567554
170880.0000000    0.2422745
170920.0000000    0.2701322
170960.0000000    0.2747892
171000.0000000    0.2508250
171040.0000000    0.2614720
171080.0000000    0.2575479
171120.0000000    0.2645589
171160.0000000    0.2887369
171200.0000000    0.2702127
171240.0000000    0.2628164
171280.0000000    0.2515150
171320.0000000    0.2617793
171360.0000000    0.2704447
171400.0000000    0.2668633
171440.0000000    0.2576715
171480.0000000    0.2678554
171520.0000000    0.2445156
171560.0000000    0.2668265
171600.0000000    0.2544608
171640.0000000    0.2551310
171680.0000000    0.2585278
171720.0000000    0.2538741
171760.0000000    0.2643197
171800.0000000    0.2608300
171840.0000000    0.2602180
171880.0000000    0.2392859
171920.0000000    0.2687323
171960.0000000    0.2470853
172000.0000000    0.2521262
172040.0000000    0.2836365
172080.0000000    0.2618846
172120.0000000    0.2838501
172160.0000000    0.2891938
172200.0000000    0.2624957
172240.0000000    0.2821558
172280.0000000    0.2614928
172320.0000000    0.2671241
172360.0000000    0.2807661
172400.0000000    0.2906439
172440.0000000    0.2754894
172480.0000000    0.2771927
172520.0000000    0.2804604
172560.0000000    0.2752602
172600.0000000    0.2966135
172640.0000000    0.2770526
172680.0000000    0.2776532
172720.0000000    0.2669839
172760.0000000    0.2743504
172800.0000000    0.2726393
172840.0000000    0.2767405
172880.0000000    0.2612477
172920.0000000    0.2905208
172960.0000000    0.2704532
173000.0000000    0.2854381
173040.0000000    0.2784596
173080.0000000    0.2730691
173120.0000000    0.2796635
173160.0000000    0.2835375
173200.0000000    0.2687725
173240.0000000    0.2860635
173280.0000000    0.2607015
173320.0000000    0.2600425
173360.0000000    0.2566713
173400.0000000    0.2737099
173440.0000000    0.2645190
173480.0000000    0.2571918
173520.0000000    0.2764963
173560.0000000    0.2650570
173600.0000000    0.2457591
173640.0000000    0.2566074
173680.0000000    0.2583129
173720.0000000    0.2519387
173760.0000000    0.2334479
173800.0000000    0.2470736
173840.0000000    0.2661697
173880.0000000    0.2711452
173920.0000000    0.2679895
173960.0000000    0.2684059
174000.0000000    0.2588064
174040.0000000    0.2840043
174080.0000000    0.2940106
174120.0000000    0.2769060
174160.0000000    0.2609198
174200.0000000    0.2434008
174240.0000000    0.2559883
174280.0000000    0.2708358
174320.0000000    0.2777106
174360.0000000    0.2836905
174400.0000000    0.2884033
174440.0000000    0.2799703
174480.0000000    0.2705240
174520.0000000    0.2825519
174560.0000000    0.2785418
174600.0000000    0.2685468
174640.0000000    0.2915852
174680.0000000    0.2623731
174720.0000000    0.2953541
174760.0000000    0.2695734
174800.0000000    0.2678777
174840.0000000    0.2681447
174880.0000000    0.2608787
174920.0000000    0.2688399
174960.0000000    0.2575785
175000.0000000    0.2759493
175040.0000000    0.2702321
175080.0000000    0.2778079
175120.0000000    0.2733028
175160.0000000    0.2732428
175200.0000000    0.2646784
175240.0000000    0.2649519
175280.0000000    0.2840187
175320.0000000    0.2743041
175360.0000000    0.2818158
175400.0000000    0.2912911
175440.0000000    0.2499233
175480.0000000    0.2736135
175520.0000000    0.2692236
175560.0000000    0.2596736
175600.0000000    0.2235219
175640.0000000    0.2585481
175680.0000000    0.2660455
175720.0000000    0.2778744
175760.0000000    0.2607369
175800.0000000    0.2751015
175840.0000000    0.2734015
175880.0000000    0.2638133
175920.0000000    0.2873859
175960.0000000    0.2620558
176000.0000000    0.2561777
176040.0000000    0.2645929
176080.0000000    0.2663772
176120.0000000    0.2875063
176160.0000000    0.2624418
176200.0000000    0.2474034
176240.0000000    0.2780939
176280.0000000    0.2694761
176320.0000000    0.2546985
176360.0000000    0.2756608
176400.0000000    0.2685770
176440.0000000    0.2516607
176480.0000000    0.2714030
176520.0000000    0.2734436
176560.0000000    0.2647256
176600.0000000    0.2784796
176640.0000000    0.2760164
176680.0000000    0.2614105
176720.0000000    0.2526164
176760.0000000    0.2692850
176800.0000000    0.2613169
176840.0000000    0.2835678
176880.0000000    0.2898300
176920.0000000    0.2744965
176960.0000000    0.2468717
177000.0000000    0.2532087
177040.0000000    0.2576331
177080.0000000    0.2501027
177120.0000000    0.2675388
177160.0000000    0.2552126
177200.0000000    0.2530544
177240.0000000    0.2648587
177280.0000000    0.2537516
177320.0000000    0.2503567
177360.0000000    0.2358156
177400.0000000    0.2626562
177440.0000000    0.2414353
177480.0000000    0.2626252
177520.0000000    0.2810355
177560.0000000    0.2649270
177600.0000000    0.2552043
177640.0000000    0.2729132
177680.0000000    0.2488310
177720.0000000    0.2444568
177760.0000000    0.2606626
177800.0000000    0.2567141
177840.0000000    0.2680082
177880.0000000    0.2679259
177920.0000000    0.2629715
177960.0000000    0.2691668
178000.0000000    0.2650267
178040.0000000    0.2662382
178080.0000000    0.2573555
178120.0000000    0.2603464
178160.0000000    0.2657728
178200.0000000    0.2769766
178240.0000000    0.2786903
178280.0000000    0.2635247
178320.0000000    0.2559908
178360.0000000    0.2337609
178400.0000000    0.2625114
178440.0000000    0.2732968
178480.0000000    0.2573360
178520.0000000    0.2702008
178560.0000000    0.2709724
178600.0000000    0.2569347
178640.0000000    0.2598697
178680.0000000    0.2514582
178720.0000000    0.2614274
178760.0000000    0.2536751
178800.0000000    0.2876216
178840.0000000    0.2599627
178880.0000000    0.2598802
178920.0000000    0.2652947
178960.0000000    0.2657523
179000.0000000    0.2649976
179040.0000000    0.2717808
179080.0000000    0.2621077
179120.0000000    0.2825945
179160.0000000    0.2646795
179200.0000000    0.2737927
179240.0000000    0.2873272
179280.0000000    0.2830342
179320.0000000    0.2550388
179360.0000000    0.2460239
179400.0000000    0.2540282
179440.0000000    0.2516488
179480.0000000    0.2483623
179520.0000000    0.2616290
179560.0000000    0.2528982
179600.0000000    0.2582026
179640.0000000    0.2500764
179680.0000000    0.2448984
179720.0000000    0.2392041
179760.0000000    0.2395613
179800.0000000    0.2647494
179840.0000000    0.2453962
179880.0000000    0.2478072
179920.0000000    0.2666154
179960.0000000    0.2617727
180000.0000000    0.2722619
180040.0000000    0.2576546
180080.0000000    0.2589477
180120.0000000    0.2659685
180160.0000000    0.2784485
180200.0000000    0.2693764
180240.0000000    0.2625472
180280.0000000    0.2495050
180320.0000000    0.2811674
180360.0000000    0.2880517
180400.0000000    0.2514969
180440.0000000    0.2477308
180480.0000000    0.2384026
180520.0000000    0.2720201
180560.0000000    0.2406812
180600.0000000    0.2564749
180640.0000000    0.2514841
180680.0000000    0.2660148
180720.0000000    0.2659614
180760.0000000    0.2752693
180800.0000000    0.2463722
180840.0000000    0.2810829
180880.0000000    0.2760954
180920.0000000    0.2720279
180960.0000000    0.2671638
181000.0000000    0.2750176
181040.0000000    0.2908230
181080.0000000    0.2800370
181120.0000000    0.2754337
181160.0000000    0.2559010
181200.0000000    0.2407060
181240.0000000    0.2506743
181280.0000000    0.2695374
181320.0000000    0.2838480
181360.0000000    0.2812277
181400.0000000    0.2740968
181440.0000000    0.2761924
181480.0000000    0.2762359
181520.0000000    0.2818954
181560.0000000    0.2751638
181600.0000000    0.2783699
181640.0000000    0.2662942
181680.0000000    0.2661967
181720.0000000    0.2611649
181760.0000000    0.2634499
181800.0000000    0.2565556
181840.0000000    0.2752844
181880.0000000    0.2732141
181920.0000000    0.2771848
181960.0000000    0.2644956
182000.0000000    0.2647634
182040.0000000    0.2636350
182080.0000000    0.2532112
182120.0000000    0.2509329
182160.0000000    0.2389945
182200.0000000    0.2275565
182240.0000000    0.2309489
182280.0000000    0.2708428
182320.0000000    0.2495835
182360.0000000    0.2426229
182400.0000000    0.2619693
182440.0000000    0.2479401
182480.0000000    0.2554879
182520.0000000    0.2550041
182560.0000000    0.2618186
182600.0000000    0.2617091
182640.0000000    0.2671132
182680.0000000    0.2577355
182720.0000000    0.2610309
182760.0000000    0.2576271
182800.0000000    0.2645119
182840.0000000    0.2743550
182880.0000000    0.2642708
182920.0000000    0.2685744
182960.0000000    0.2511425
183000.0000000    0.2609024
183040.0000000    0.2543242
183080.0000000    0.2454155
183120.0000000    0.2510664
183160.0000000    0.2552399
183200.0000000    0.2529921
183240.0000000    0.2691648
183280.0000000    0.2399821
183320.0000000    0.2444772
183360.0000000    0.2591875
183400.0000000    0.2614512
183440.0000000    0.2532767
183480.0000000    0.2466317
183520.0000000    0.2606576
183560.0000000    0.2430892
183600.0000000    0.2481801
183640.0000000    0.2575019
183680.0000000    0.2340838
183720.0000000    0.2570039
183760.0000000    0.2362386
183800.0000000    0.2586913
183840.0000000    0.2841502
183880.0000000    0.2412035
183920.0000000    0.2610137
183960.0000000    0.2546882
184000.0000000    0.2548372
184040.0000000    0.2536289
184080.0000000    0.2408778
184120.0000000    0.2730479
184160.0000000    0.2533015
184200.0000000    0.2482632
184240.0000000    0.2535844
184280.0000000    0.2468420
184320.0000000    0.2209817
184360.0000000    0.2605084
184400.0000000    0.2688963
184440.0000000    0.2428053
184480.0000000    0.2535635
184520.0000000    0.2409166
184560.0000000    0.2331624
184600.0000000    0.2443936
184640.0000000    0.2324799
184680.0000000    0.2456936
184720.0000000    0.2434317
184760.0000000    0.2641632
184800.0000000    0.2467051
184840.0000000    0.2604665
184880.0000000    0.2485246
184920.0000000    0.2589290
184960.0000000    0.2727635
185000.0000000    0.2892638
185040.0000000    0.2514860
185080.0000000    0.2646076
185120.0000000    0.2766016
185160.0000000    0.2520324
185200.0000000    0.2505540
185240.0000000    0.2762325
185280.0000000    0.2591358
185320.0000000    0.2598558
185360.0000000    0.2383538
185400.0000000    0.2549598
185440.0000000    0.2652462
185480.0000000    0.2548616
185520.0000000    0.2602609
185560.0000000    0.2522960
185600.0000000    0.2583067
185640.0000000    0.2443003
185680.0000000    0.2429435
185720.0000000    0.2611088
185760.0000000    0.2523948
185800.0000000    0.2606540
185840.0000000    0.2676949
185880.0000000    0.2551453
185920.0000000    0.2735733
185960.0000000    0.2757048
186000.0000000    0.2472691
186040.0000000    0.2340254
186080.0000000    0.2644570
186120.0000000    0.2659228
186160.0000000    0.2651059
186200.0000000    0.2657374
186240.0000000    0.2611656
186280.0000000    0.2705114
186320.0000000    0.2482884
186360.0000000    0.2645143
186400.0000000    0.2574534
186440.0000000    0.2482613
186480.0000000    0.2730857
186520.0000000    0.2727035
186560.0000000    0.2910707
186600.0000000    0.3001851
186640.0000000    0.2805029
186680.0000000    0.2714507
186720.0000000    0.2666427
186760.0000000    0.2705129
186800.0000000    0.2680315
186840.0000000    0.2487768
186880.0000000    0.2568092
186920.0000000    0.2639944
186960.0000000    0.2467949
187000.0000000    0.2563316
187040.0000000    0.2432793
187080.0000000    0.2548071
187120.0000000    0.2552758
187160.0000000    0.2594847
187200.0000000    0.2748321
187240.0000000    0.2664252
187280.0000000    0.2548229
187320.0000000    0.2550601
187360.0000000    0.2675410
187400.0000000    0.2498447
187440.0000000    0.2645086
187480.0000000    0.2696693
187520.0000000    0.2641349
187560.0000000    0.2429776
187600.0000000    0.2456017
187640.0000000    0.2493537
187680.0000000    0.2469277
187720.0000000    0.2457518
187760.0000000    0.2664516
187800.0000000    0.2520757
187840.0000000    0.2555100
187880.0000000    0.2588456
187920.0000000    0.2443734
187960.0000000    0.2529011
188000.0000000    0.2288822
188040.0000000    0.2271701
188080.0000000    0.2519738
188120.0000000    0.2417061
188160.0000000    0.2415083
188200.0000000    0.2624629
188240.0000000    0.2496648
188280.0000000    0.2460102
188320.0000000    0.2472457
188360.0000000    0.2332626
188400.0000000    0.2463081
188440.0000000    0.2579110
188480.0000000    0.2475039
188520.0000000    0.2750703
188560.0000000    0.2605526
188600.0000000    0.2683176
188640.0000000    0.2577530
188680.0000000    0.2627129
188720.0000000    0.2489331
188760.0000000    0.2654892
188800.0000000    0.2682808
188840.0000000    0.2381074
188880.0000000    0.2608154
188920.0000000    0.2466051
188960.0000000    0.2557814
189000.0000000    0.2441691
189040.0000000    0.2313502
189080.0000000    0.2486653
189120.0000000    0.2644756
189160.0000000    0.2608959
189200.0000000    0.2509062
189240.0000000    0.2653913
189280.0000000    0.2564170
189320.0000000    0.2346970
189360.0000000    0.2297424
189400.0000000    0.2421275
189440.0000000    0.2572349
189480.0000000    0.2582173
189520.0000000    0.2642698
189560.0000000    0.2620429
189600.0000000    0.2455087
189640.0000000    0.2614973
189680.0000000    0.2573469
189720.0000000    0.2563366
189760.0000000    0.2729902
189800.0000000    0.2507254
189840.0000000    0.2716771
189880.0000000    0.2597698
189920.0000000    0.2478221
189960.0000000    0.2853623
190000.0000000    0.2495764
190040.0000000    0.2638165
190080.0000000    0.2562070
190120.0000000    0.2572721
190160.0000000    0.2609254
190200.0000000    0.2593390
190240.0000000    0.2506751
190280.0000000    0.2728764
190320.0000000    0.2592988
190360.0000000    0.2348026
190400.0000000    0.2511860
190440.0000000    0.2455868
190480.0000000    0.2538694
190520.0000000    0.2506136
190560.0000000    0.2499396
190600.0000000    0.2389641
190640.0000000    0.2492252
190680.0000000    0.2567772
190720.0000000    0.2370510
190760.0000000    0.2643189
190800.0000000    0.2412011
190840.0000000    0.2349692
190880.0000000    0.2591419
190920.0000000    0.2383002
190960.0000000    0.2374847
191000.0000000    0.2384954
191040.0000000    0.2373129
191080.0000000    0.2167605
191120.0000000    0.2334831
191160.0000000    0.2396107
191200.0000000    0.2380833
191240.0000000    0.2239000
191280.0000000    0.2284983
191320.0000000    0.2352270
191360.0000000    0.2458770
191400.0000000    0.2094410
191440.0000000    0.2362533
191480.0000000    0.2431228
191520.0000000    0.2471593
191560.0000000    0.2527535
191600.0000000    0.2450939
191640.0000000    0.2508253
191680.0000000    0.2480921
191720.0000000    0.2566123
191760.0000000    0.2653112
191800.0000000    0.2487995
191840.0000000    0.2657647
191880.0000000    0.2586607
191920.0000000    0.2568736
191960.0000000    0.2533105
192000.0000000    0.2600174
192040.0000000    0.2589225
192080.0000000    0.2478699
192120.0000000    0.2365529
192160.0000000    0.2447577
192200.0000000    0.2611493
192240.0000000    0.2572655
192280.0000000    0.2303911
192320.0000000    0.2468710
192360.0000000    0.2519114
192400.0000000    0.2431588
192440.0000000    0.2689171
192480.0000000    0.2505653
192520.0000000    0.2594931
192560.0000000    0.2755919
192600.0000000    0.2774992
192640.0000000    0.2864141
192680.0000000    0.2713919
192720.0000000    0.2640737
192760.0000000    0.2641772
192800.0000000    0.2556490
192840.0000000    0.2643918
192880.0000000    0.2612446
192920.0000000    0.2642265
192960.0000000    0.2596430
193000.0000000    0.2559872
193040.0000000    0.2464924
193080.0000000    0.2490714
193120.0000000    0.2577551
193160.0000000    0.2527383
193200.0000000    0.2426269
193240.0000000    0.2464666
193280.0000000    0.2418809
193320.0000000    0.2338085
193360.0000000    0.2553765
193400.0000000    0.2414588
193440.0000000    0.2419551
193480.0000000    0.2379280
193520.0000000    0.2426677
193560.0000000    0.2676591
193600.0000000    0.2453405
193640.0000000    0.2782701
193680.0000000    0.2698276
193720.0000000    0.2502833
193760.0000000    0.2537350
193800.0000000    0.2635415
193840.0000000    0.2784463
193880.0000000    0.2671994
193920.0000000    0.2537569
193960.0000000    0.2545357
194000.0000000    0.2666682
194040.0000000    0.2680964
194080.0000000    0.2441319
194120.0000000    0.2488873
194160.0000000    0.2598720
194200.0000000    0.2698179
194240.0000000    0.2552770
194280.0000000    0.2468697
194320.0000000    0.2481163
194360.0000000    0.2473196
194400.0000000    0.2816970
194440.0000000    0.2526534
194480.0000000    0.2703386
194520.0000000    0.2816102
194560.0000000    0.2772442
194600.0000000    0.2623632
194640.0000000    0.2679848
194680.0000000    0.2428831
194720.0000000    0.2559122
194760.0000000    0.2727779
194800.0000000    0.2625437
194840.0000000    0.2934240
194880.0000000    0.2598668
194920.0000000    0.2443221
194960.0000000    0.2513923
195000.0000000    0.2679318
195040.0000000    0.2509729
195080.0000000    0.2564784
195120.0000000    0.2573947
195160.0000000    0.2814665
195200.0000000    0.2730894
195240.0000000    0.2948139
195280.0000000    0.2727923
195320.0000000    0.2762039
195360.0000000    0.2703170
195400.0000000    0.2720020
195440.0000000    0.2625619
195480.0000000    0.2734907
195520.0000000    0.2701326
195560.0000000    0.2597379
195600.0000000    0.2697567
195640.0000000    0.2672121
195680.0000000    0.2534166
195720.0000000    0.2442614
195760.0000000    0.2443732
195800.0000000    0.2610587
195840.0000000    0.2438027
195880.0000000    0.2467723
195920.0000000    0.2433214
195960.0000000    0.2291582
196000.0000000    0.2467380
196040.0000000    0.2551924
196080.0000000    0.2680229
196120.0000000    0.2226629
196160.0000000    0.2585328
196200.0000000    0.2626646
196240.0000000    0.2509609
196280.0000000    0.2723961
196320.0000000    0.2590057
196360.0000000    0.2487002
196400.0000000    0.2601950
196440.0000000    0.2495708
196480.0000000    0.2431493
196520.0000000    0.2308889
196560.0000000    0.2434388
196600.0000000    0.2484507
196640.0000000    0.2429767
196680.0000000    0.2447358
196720.0000000    0.2433929
196760.0000000    0.2417436
196800.0000000    0.2106653
196840.0000000    0.2481165
196880.0000000    0.2319371
196920.0000000    0.2284424
196960.0000000    0.2113294
197000.0000000    0.2495950
197040.0000000    0.2460534
197080.0000000    0.2505178
197120.0000000    0.2285993
197160.0000000    0.2382898
197200.0000000    0.2524664
197240.0000000    0.2310273
197280.0000000    0.2354910
197320.0000000    0.2188703
197360.0000000    0.2458138
197400.0000000    0.2551979
197440.0000000    0.2673469
197480.0000000    0.2570518
197520.0000000    0.2484869
197560.0000000    0.2811967
197600.0000000    0.2556765
197640.0000000    0.2729145
197680.0000000    0.2640643
197720.0000000    0.2882518
197760.0000000    0.2658999
197800.0000000    0.2677621
197840.0000000    0.2388886
197880.0000000    0.2420622
197920.0000000    0.2505403
197960.0000000    0.2642976
198000.0000000    0.2623554
198040.0000000    0.2576636
198080.0000000    0.2378479
198120.0000000    0.2437946
198160.0000000    0.2266078
198200.0000000    0.2374262
198240.0000000    0.2386330
198280.0000000    0.2664192
198320.0000000    0.2362182
198360.0000000    0.2497913
198400.0000000    0.2500129
198440.0000000    0.2567454
198480.0000000    0.2659272
198520.0000000    0.2420814
198560.0000000    0.2818560
198600.0000000    0.2705040
198640.0000000    0.2889665
198680.0000000    0.2505795
198720.0000000    0.2364803
198760.0000000    0.2345413
198800.0000000    0.2473377
198840.0000000    0.2658614
198880.0000000    0.2491332
198920.0000000    0.2440810
198960.0000000    0.2385127
199000.0000000    0.2544021
199040.0000000    0.2595371
199080.0000000    0.2542537
199120.0000000    0.2557004
199160.0000000    0.2772649
199200.0000000    0.2683396
199240.0000000    0.2733058
199280.0000000    0.2910543
199320.0000000    0.2701521
199360.0000000    0.2477875
199400.0000000    0.2935244
199440.0000000    0.2805776
199480.0000000    0.2757054
199520.0000000    0.2663914
199560.0000000    0.2842534
199600.0000000    0.2723760
199640.0000000    0.2748795
199680.0000000    0.2612416
199720.0000000    0.2640852
199760.0000000    0.2440620
199800.0000000    0.2579534
199840.0000000    0.2629396
199880.0000000    0.2547054
199920.0000000    0.2554991
199960.0000000    0.2532739
200000.0000000    0.2688181
200040.0000000    0.2648564
200080.0000000    0.2738198
200120.0000000    0.2916614
200160.0000000    0.2781155
200200.0000000    0.2637749
200240.0000000    0.2790969
200280.0000000    0.2682070
200320.0000000    0.2545174
200360.0000000    0.2777511
200400.0000000    0.2597805
200440.0000000    0.2566293
200480.0000000    0.2667141
200520.0000000    0.2612860
200560.0000000    0.2377931
200600.0000000    0.2781110
200640.0000000    0.2783954
200680.0000000    0.2745803
200720.0000000    0.2535422
200760.0000000    0.2267627
200800.0000000    0.2266132
200840.0000000    0.2449846
200880.0000000    0.2299829
200920.0000000    0.2361934
200960.0000000    0.2597807
201000.0000000    0.2602615
201040.0000000    0.2470793
201080.0000000    0.2643870
201120.0000000    0.2713013
201160.0000000    0.2853576
201200.0000000    0.2652216
201240.0000000    0.2803347
201280.0000000    0.2769983
201320.0000000    0.2656905
201360.0000000    0.2678654
201400.0000000    0.2725838
201440.0000000    0.2577422
201480.0000000    0.2678189
201520.0000000    0.2574025
201560.0000000    0.2711115
201600.0000000    0.2410181
201640.0000000    0.2717384
201680.0000000    0.2745477
201720.0000000    0.2669831
201760.0000000    0.2570356
201800.0000000    0.2596398
201840.0000000    0.2807615
201880.0000000    0.2704420
201920.0000000    0.2676641
201960.0000000    0.2554650
202000.0000000    0.2464332
202040.0000000    0.2549823
202080.0000000    0.2576168
202120.0000000    0.2487555
202160.0000000    0.2656797
202200.0000000    0.2738854
202240.0000000    0.2499952
202280.0000000    0.2541157
202320.0000000    0.2663791
202360.0000000    0.2617822
202400.0000000    0.2621618
202440.0000000    0.2641950
202480.0000000    0.2624298
202520.0000000    0.2473333
202560.0000000    0.2540036
202600.0000000    0.2577109
202640.0000000    0.2580555
202680.0000000    0.2405760
202720.0000000    0.2597182
202760.0000000    0.2660322
202800.0000000    0.2519902
202840.0000000    0.2575449
202880.0000000    0.2699102
202920.0000000    0.2714129
202960.0000000    0.2724998
203000.0000000    0.2739216
203040.0000000    0.2700045
203080.0000000    0.2566801
203120.0000000    0.2789600
203160.0000000    0.2742959
203200.0000000    0.2753310
203240.0000000    0.2603037
203280.0000000    0.2640575
203320.0000000    0.2675470
203360.0000000    0.2479420
203400.0000000    0.2533672
203440.0000000    0.2792608
203480.0000000    0.2662444
203520.0000000    0.2485274
203560.0000000    0.2719764
203600.0000000    0.2723426
203640.0000000    0.2765302
203680.0000000    0.2656913
203720.0000000    0.2660390
203760.0000000    0.2613926
203800.0000000    0.2559958
203840.0000000    0.2832564
203880.0000000    0.2875953
203920.0000000    0.2978489
203960.0000000    0.2890941
204000.0000000    0.2782885
204040.0000000    0.2567376
204080.0000000    0.2727770
204120.0000000    0.2728736
204160.0000000    0.2747067
204200.0000000    0.2768210
204240.0000000    0.2611508
204280.0000000    0.2710608
204320.0000000    0.2945086
204360.0000000    0.2658262
204400.0000000    0.2661416
204440.0000000    0.2762988
204480.0000000    0.2572038
204520.0000000    0.2544147
204560.0000000    0.2477820
204600.0000000    0.2532840
204640.0000000    0.2776833
204680.0000000    0.3018358
204720.0000000    0.2744603
204760.0000000    0.2827538
204800.0000000    0.2813916
204840.0000000    0.2993808
204880.0000000    0.2706634
204920.0000000    0.2617229
204960.0000000    0.2639810
205000.0000000    0.2656977
205040.0000000    0.2771311
205080.0000000    0.2667618
205120.0000000    0.2770164
205160.0000000    0.2704149
205200.0000000    0.2627859
205240.0000000    0.2768340
205280.0000000    0.2759544
205320.0000000    0.2782621
205360.0000000    0.2695087
205400.0000000    0.2813582
205440.0000000    0.2596305
205480.0000000    0.2828989
205520.0000000    0.2667838
205560.0000000    0.2554006
205600.0000000    0.2425110
205640.0000000    0.2697413
205680.0000000    0.2682352
205720.0000000    0.2810094
205760.0000000    0.2513229
205800.0000000    0.2801737
205840.0000000    0.2831020
205880.0000000    0.2830187
205920.0000000    0.2568460
205960.0000000    0.2867222
206000.0000000    0.2649409
206040.0000000    0.2766906
206080.0000000    0.2901042
206120.0000000    0.2933038
206160.0000000    0.2648189
206200.0000000    0.2685223
206240.0000000    0.2622011
206280.0000000    0.2613298
206320.0000000    0.2736141
206360.0000000    0.2592229
206400.0000000    0.2683262
206440.0000000    0.2646989
206480.0000000    0.2787514
206520.0000000    0.2766602
206560.0000000    0.2810245
206600.0000000    0.2688528
206640.0000000    0.2629882
206680.0000000    0.2721197
206720.0000000    0.2653636
206760.0000000    0.2711482
206800.0000000    0.2705317
206840.0000000    0.2555474
206880.0000000    0.2696794
206920.0000000    0.2665240
206960.0000000    0.2573186
207000.0000000    0.2455616
207040.0000000    0.2606328
207080.0000000    0.2757378
207120.0000000    0.2519508
207160.0000000    0.2526100
207200.0000000    0.2620915
207240.0000000    0.2817106
207280.0000000    0.2699570
207320.0000000    0.2946573
207360.0000000    0.2654368
207400.0000000    0.2662219
207440.0000000    0.2861415
207480.0000000    0.3025549
207520.0000000    0.2817182
207560.0000000    0.2621593
207600.0000000    0.2647776
207640.0000000    0.2545395
207680.0000000    0.2439750
207720.0000000    0.2554035
207760.0000000    0.2447316
207800.0000000    0.2544078
207840.0000000    0.2832637
207880.0000000    0.2803935
207920.0000000    0.2659757
207960.0000000    0.2574197
208000.0000000    0.2489709
208040.0000000    0.2509999
208080.0000000    0.2607768
208120.0000000    0.2780575
208160.0000000    0.2660911
208200.0000000    0.2608494
208240.0000000    0.2637685
208280.0000000    0.2630330
208320.0000000    0.2483601
208360.0000000    0.2624557
208400.0000000    0.2875297
208440.0000000    0.2950631
208480.0000000    0.2936751
208520.0000000    0.2671316
208560.0000000    0.2832646
208600.0000000    0.2625746
208640.0000000    0.2506731
208680.0000000    0.2672342
208720.0000000    0.2642625
208760.0000000    0.2571681
208800.0000000    0.2723633
208840.0000000    0.2769789
208880.0000000    0.2636793
208920.0000000    0.2670952
208960.0000000    0.2916237
209000.0000000    0.2759148
209040.0000000    0.2716827
209080.0000000    0.2634281
209120.0000000    0.2623338
209160.0000000    0.2643977
209200.0000000    0.2491351
209240.0000000    0.2620745
209280.0000000    0.2552997
209320.0000000    0.2637345
209360.0000000    0.2377147
209400.0000000    0.2369514
209440.0000000    0.2659512
209480.0000000    0.2715064
209520.0000000    0.2544618
209560.0000000    0.2726689
209600.0000000    0.2686467
209640.0000000    0.2818931
209680.0000000    0.2954349
209720.0000000    0.2467702
209760.0000000    0.2575410
209800.0000000    0.2707835
209840.0000000    0.2646571
209880.0000000    0.2731251
209920.0000000    0.2676511
209960.0000000    0.2623470
210000.0000000    0.2653566
210040.0000000    0.2713457
210080.0000000    0.2811400
210120.0000000    0.2924938
210160.0000000    0.2797107
210200.0000000    0.2733496
210240.0000000    0.2619429
210280.0000000    0.2503673
210320.0000000    0.2253165
210360.0000000    0.2667502
210400.0000000    0.2626082
210440.0000000    0.2625830
210480.0000000    0.2645620
210520.0000000    0.2512720
210560.0000000    0.2494921
210600.0000000    0.2644627
210640.0000000    0.2446055
210680.0000000    0.2680664
210720.0000000    0.2658685
210760.0000000    0.2797335
210800.0000000    0.2595064
210840.0000000    0.2597627
210880.0000000    0.2589660
210920.0000000    0.2645440
210960.0000000    0.2857478
211000.0000000    0.2643915
211040.0000000    0.2790768
211080.0000000    0.2806120
211120.0000000    0.2741273
211160.0000000    0.2727987
211200.0000000    0.2609108
211240.0000000    0.2678002
211280.0000000    0.2660634
211320.0000000    0.2728968
211360.0000000    0.2855387
211400.0000000    0.2848121
211440.0000000    0.2737050
211480.0000000    0.2693989
211520.0000000    0.2675081
211560.0000000    0.2652768
211600.0000000    0.2501504
211640.0000000    0.2441331
211680.0000000    0.2561750
211720.0000000    0.2701530
211760.0000000    0.2534328
211800.0000000    0.2650582
211840.0000000    0.2511509
211880.0000000    0.2652522
211920.0000000    0.2779759
211960.0000000    0.2753298
212000.0000000    0.2618313
212040.0000000    0.2650347
212080.0000000    0.2557836
212120.0000000    0.2774594
212160.0000000    0.2674114
212200.0000000    0.2787446
212240.0000000    0.2897620
212280.0000000    0.2786928
212320.0000000    0.2855750
212360.0000000    0.2870562
212400.0000000    0.2687237
212440.0000000    0.2899957
212480.0000000    0.2481591
212520.0000000    0.2526718
212560.0000000    0.2503750
212600.0000000    0.2706728
212640.0000000    0.2529260
212680.0000000    0.2651212
212720.0000000    0.2471370
212760.0000000    0.2637668
212800.0000000    0.2760729
212840.0000000    0.2717997
212880.0000000    0.2592560
212920.0000000    0.2707397
212960.0000000    0.2755971
213000.0000000    0.2695498
213040.0000000    0.2786645
213080.0000000    0.2884336
213120.0000000    0.2772326
213160.0000000    0.2849715
213200.0000000    0.2810021
213240.0000000    0.2823581
213280.0000000    0.2752673
213320.0000000    0.2703587
213360.0000000    0.2632027
213400.0000000    0.2813461
213440.0000000    0.2663986
213480.0000000    0.2658166
213520.0000000    0.2739866
213560.0000000    0.2871411
213600.0000000    0.2872953
213640.0000000    0.2670490
213680.0000000    0.2808298
213720.0000000    0.2937638
213760.0000000    0.2768098
213800.0000000    0.2750089
213840.0000000    0.2658514
213880.0000000    0.2686490
213920.0000000    0.2838269
213960.0000000    0.2805051
214000.0000000    0.2611770
214040.0000000    0.2724079
214080.0000000    0.2754943
214120.0000000    0.2565108
214160.0000000    0.2547614
214200.0000000    0.2455839
214240.0000000    0.2698051
214280.0000000    0.2589174
214320.0000000    0.2389762
214360.0000000    0.2665311
214400.0000000    0.2598708
214440.0000000    0.2372867
214480.0000000    0.2494939
214520.0000000    0.2440187
214560.0000000    0.2615140
214600.0000000    0.2788334
214640.0000000    0.2964044
214680.0000000    0.2719171
214720.0000000    0.2751385
214760.0000000    0.2621228
214800.0000000    0.2797228
214840.0000000    0.2755630
214880.0000000    0.2790351
214920.0000000    0.2778825
214960.0000000    0.2644907
215000.0000000    0.2612124
215040.0000000    0.2593669
215080.0000000    0.2550310
215120.0000000    0.2643793
215160.0000000    0.2525533
215200.0000000    0.2674868
215240.0000000    0.2616102
215280.0000000    0.2758018
215320.0000000    0.2779585
215360.0000000    0.2716739
215400.0000000    0.2750912
215440.0000000    0.2489401
215480.0000000    0.2563500
215520.0000000    0.2597770
215560.0000000    0.2564604
215600.0000000    0.2583378
215640.0000000    0.2550395
215680.0000000    0.2629869
215720.0000000    0.2648108
215760.0000000    0.2582792
215800.0000000    0.2629119
215840.0000000    0.2629739
215880.0000000    0.2756184
215920.0000000    0.2635205
215960.0000000    0.2510889
216000.0000000    0.2479267
216040.0000000    0.2598431
216080.0000000    0.2477798
216120.0000000    0.2439165
216160.0000000    0.2446673
216200.0000000    0.2624697
216240.0000000    0.2669265
216280.0000000    0.2415247
216320.0000000    0.2426162
216360.0000000    0.2793258
216400.0000000    0.2643967
216440.0000000    0.2515869
216480.0000000    0.2417713
216520.0000000    0.2468482
216560.0000000    0.2764484
216600.0000000    0.2718482
216640.0000000    0.2737080
216680.0000000    0.2662793
216720.0000000    0.3023073
216760.0000000    0.2961240
216800.0000000    0.2776094
216840.0000000    0.2701522
216880.0000000    0.2699714
216920.0000000    0.2795207
216960.0000000    0.3009762
217000.0000000    0.2758663
217040.0000000    0.2884896
217080.0000000    0.3082283
217120.0000000    0.2940726
217160.0000000    0.2975386
217200.0000000    0.3094185
217240.0000000    0.3087707
217280.0000000    0.3019455
217320.0000000    0.3124049
217360.0000000    0.2909526
217400.0000000    0.3006523
217440.0000000    0.2750245
217480.0000000    0.2872416
217520.0000000    0.2753228
217560.0000000    0.2913266
217600.0000000    0.2923135
217640.0000000    0.2901507
217680.0000000    0.2779309
217720.0000000    0.2768269
217760.0000000    0.2773148
217800.0000000    0.2842645
217840.0000000    0.2864153
217880.0000000    0.2712928
217920.0000000    0.2855559
217960.0000000    0.2731502
218000.0000000    0.2806715
218040.0000000    0.2682359
218080.0000000    0.2802599
218120.0000000    0.2697192
218160.0000000    0.2769356
218200.0000000    0.2595036
218240.0000000    0.2766828
218280.0000000    0.2943622
218320.0000000    0.2970067
218360.0000000    0.2696710
218400.0000000    0.2894908
218440.0000000    0.2944527
218480.0000000    0.2705394
218520.0000000    0.2835183
218560.0000000    0.2764654
218600.0000000    0.2743463
218640.0000000    0.2676218
218680.0000000    0.2867595
218720.0000000    0.2757704
218760.0000000    0.2864589
218800.0000000    0.2824678
218840.0000000    0.2646277
218880.0000000    0.2691841
218920.0000000    0.2737936
218960.0000000    0.2654783
219000.0000000    0.2747764
219040.0000000    0.2742037
219080.0000000    0.2860642
219120.0000000    0.2595164
219160.0000000    0.2529333
219200.0000000    0.2684072
219240.0000000    0.2511764
219280.0000000    0.2386737
219320.0000000    0.2314311
219360.0000000    0.2347703
219400.0000000    0.2378171
219440.0000000    0.2490868
219480.0000000    0.2660638
219520.0000000    0.2558314
219560.0000000    0.2500172
219600.0000000    0.2340120
219640.0000000    0.2482951
219680.0000000    0.2546593
219720.0000000    0.2378020
219760.0000000    0.2585326
219800.0000000    0.2538171
219840.0000000    0.2888207
219880.0000000    0.2930544
219920.0000000    0.2699072
219960.0000000    0.2724453
220000.0000000    0.2870055
220040.0000000    0.2838100
220080.0000000    0.2885395
220120.0000000    0.2849059
220160.0000000    0.2794192
220200.0000000    0.2742812
220240.0000000    0.2850252
220280.0000000    0.2776543
220320.0000000    0.2939940
220360.0000000    0.2980495
220400.0000000    0.2749639
220440.0000000    0.2841099
220480.0000000    0.2885463
220520.0000000    0.2786778
220560.0000000    0.2879755
220600.0000000    0.3058433
220640.0000000    0.2842557
220680.0000000    0.2707195
220720.0000000    0.2759260
220760.0000000    0.2682460
220800.0000000    0.2780313
220840.0000000    0.3180540
220880.0000000    0.2789007
220920.0000000    0.2869561
220960.0000000    0.2835379
221000.0000000    0.2707576
221040.0000000    0.2746701
221080.0000000    0.2874455
221120.0000000    0.2599678
221160.0000000    0.2648754
221200.0000000    0.2838318
221240.0000000    0.2597116
221280.0000000    0.2673758
221320.0000000    0.2775116
221360.0000000    0.2769285
221400.0000000    0.2501653
221440.0000000    0.2650816
221480.0000000    0.2471033
221520.0000000    0.2694599
221560.0000000    0.2527537
221600.0000000    0.2718498
221640.0000000    0.2546071
221680.0000000    0.2609398
221720.0000000    0.2651603
221760.0000000    0.2369695
221800.0000000    0.2662421
221840.0000000    0.2568680
221880.0000000    0.2782678
221920.0000000    0.2655052
221960.0000000    0.2652130
222000.0000000    0.2666017
222040.0000000    0.2760828
222080.0000000    0.2794906
222120.0000000    0.2680191
222160.0000000    0.2981625
222200.0000000    0.3008678
222240.0000000    0.2877494
222280.0000000    0.2996469
222320.0000000    0.2653874
222360.0000000    0.2856406
222400.0000000    0.2784996
222440.0000000    0.3093973
222480.0000000    0.2970766
222520.0000000    0.2876187
222560.0000000    0.3084575
222600.0000000    0.2890854
222640.0000000    0.2715930
222680.0000000    0.2940773
222720.0000000    0.2930225
222760.0000000    0.2801126
222800.0000000    0.2720799
222840.0000000    0.2957519
222880.0000000    0.2838306
222920.0000000    0.2904999
222960.0000000    0.2773932
223000.0000000    0.2873420
223040.0000000    0.2993313
223080.0000000    0.2660896
223120.0000000    0.2965076
223160.0000000    0.2747286
223200.0000000    0.2735765
223240.0000000    0.2819335
223280.0000000    0.3122595
223320.0000000    0.2936140
223360.0000000    0.2937788
223400.0000000    0.2894211
223440.0000000    0.2966880
223480.0000000    0.2931708
223520.0000000    0.2835286
223560.0000000    0.2675990
223600.0000000    0.2958009
223640.0000000    0.2755694
223680.0000000    0.2613058
223720.0000000    0.2539528
223760.0000000    0.2640539
223800.0000000    0.2554006
223840.0000000    0.2680912
223880.0000000    0.2755269
223920.0000000    0.2572366
223960.0000000    0.2570493
224000.0000000    0.2607239
224040.0000000    0.2689136
224080.0000000    0.2617954
224120.0000000    0.2720024
224160.0000000    0.2889175
224200.0000000    0.2755326
224240.0000000    0.2924033
224280.0000000    0.2750171
224320.0000000    0.2600433
224360.0000000    0.2719103
224400.0000000    0.2717999
224440.0000000    0.2853632
224480.0000000    0.2651965
224520.0000000    0.2659795
224560.0000000    0.2658346
224600.0000000    0.2878175
224640.0000000    0.2674829
224680.0000000    0.2580025
224720.0000000    0.2498539
224760.0000000    0.2623550
224800.0000000    0.2608818
224840.0000000    0.2694573
224880.0000000    0.2593785
224920.0000000    0.2576793
224960.0000000    0.2574114
225000.0000000    0.2536073
225040.0000000    0.2548004
225080.0000000    0.2597895
225120.0000000    0.2605126
225160.0000000    0.2591438
225200.0000000    0.2657778
225240.0000000    0.2796292
225280.0000000    0.2599019
225320.0000000    0.2586430
225360.0000000    0.2660774
225400.0000000    0.2728454
225440.0000000    0.2574484
225480.0000000    0.2662087
225520.0000000    0.2680938
225560.0000000    0.2783330
225600.0000000    0.2400385
225640.0000000    0.2744092
225680.0000000    0.2637091
225720.0000000    0.2772022
225760.0000000    0.2685777
225800.0000000    0.2889658
225840.0000000    0.2598916
225880.0000000    0.2690476
225920.0000000    0.2751601
225960.0000000    0.2858669
226000.0000000    0.2832811
226040.0000000    0.2858357
226080.0000000    0.2671195
226120.0000000    0.2827768
226160.0000000    0.2796049
226200.0000000    0.2664855
226240.0000000    0.2545488
226280.0000000    0.2697544
226320.0000000    0.2859800
226360.0000000    0.2737409
226400.0000000    0.2607582
226440.0000000    0.2671067
226480.0000000    0.2766682
226520.0000000    0.2829360
226560.0000000    0.2494640
226600.0000000    0.2740414
226640.0000000    0.2755735
226680.0000000    0.2902707
226720.0000000    0.2779649
226760.0000000    0.2848762
226800.0000000    0.2774428
226840.0000000    0.2724608
226880.0000000    0.2768465
226920.0000000    0.2714693
226960.0000000    0.3033569
227000.0000000    0.2836380
227040.0000000    0.2784916
227080.0000000    0.2738445
227120.0000000    0.2824778
227160.0000000    0.2597324
227200.0000000    0.2579544
227240.0000000    0.2675970
227280.0000000    0.2532502
227320.0000000    0.2840394
227360.0000000    0.2540666
227400.0000000    0.2541220
227440.0000000    0.2510575
227480.0000000    0.2803150
227520.0000000    0.2699361
227560.0000000    0.2683401
227600.0000000    0.2651320
227640.0000000    0.2824104
227680.0000000    0.2694566
227720.0000000    0.2690818
227760.0000000    0.2643175
227800.0000000    0.2432772
227840.0000000    0.2486768
227880.0000000    0.2779028
227920.0000000    0.2576938
227960.0000000    0.2763409
228000.0000000    0.2752930
228040.0000000    0.2606149
228080.0000000    0.2425478
228120.0000000    0.2527790
228160.0000000    0.2596380
228200.0000000    0.2813465
228240.0000000    0.2824519
228280.0000000    0.2866073
228320.0000000    0.2735900
228360.0000000    0.2762749
228400.0000000    0.2597775
228440.0000000    0.2908098
228480.0000000    0.2879947
228520.0000000    0.2779376
228560.0000000    0.2472638
228600.0000000    0.2650961
228640.0000000    0.2686764
228680.0000000    0.2720692
228720.0000000    0.2785074
228760.0000000    0.2705690
228800.0000000    0.2793406
228840.0000000    0.2671062
228880.0000000    0.2940205
228920.0000000    0.2807615
228960.0000000    0.2899143
229000.0000000    0.2892564
229040.0000000    0.2850253
229080.0000000    0.2756243
229120.0000000    0.2729261
229160.0000000    0.2543862
229200.0000000    0.2717391
229240.0000000    0.2773827
229280.0000000    0.2657723
229320.0000000    0.2685413
229360.0000000    0.2636638
229400.0000000    0.2765034
229440.0000000    0.2694009
229480.0000000    0.2608638
229520.0000000    0.2626990
229560.0000000    0.2671401
229600.0000000    0.2685196
229640.0000000    0.2842139
229680.0000000    0.2892742
229720.0000000    0.2680515
229760.0000000    0.2814759
229800.0000000    0.2958745
229840.0000000    0.2703330
229880.0000000    0.2412059
229920.0000000    0.2583650
229960.0000000    0.2563547
230000.0000000    0.2832249
230040.0000000    0.2756486
230080.0000000    0.2877797
230120.0000000    0.2933465
230160.0000000    0.2738233
230200.0000000    0.2566195
230240.0000000    0.2927866
230280.0000000    0.2721726
230320.0000000    0.2838817
230360.0000000    0.2786610
230400.0000000    0.2669364
230440.0000000    0.2807594
230480.0000000    0.2739335
230520.0000000    0.2976669
230560.0000000    0.2867180
230600.0000000    0.2552413
230640.0000000    0.2829607
230680.0000000    0.2712023
230720.0000000    0.2681242
230760.0000000    0.2692701
230800.0000000    0.2474572
230840.0000000    0.2701460
230880.0000000    0.2518917
230920.0000000    0.2589166
230960.0000000    0.2727892
231000.0000000    0.2612763
231040.0000000    0.2749305
231080.0000000    0.2716166
231120.0000000    0.2756712
231160.0000000    0.3017098
231200.0000000    0.2955500
231240.0000000    0.2877316
231280.0000000    0.2781706
231320.0000000    0.2693684
231360.0000000    0.2822688
231400.0000000    0.2884877
231440.0000000    0.2830646
231480.0000000    0.2726459
231520.0000000    0.2570276
231560.0000000    0.2692736
231600.0000000    0.2795427
231640.0000000    0.2823654
231680.0000000    0.2638815
231720.0000000    0.2556028
231760.0000000    0.2617874
231800.0000000    0.2706861
231840.0000000    0.2961832
231880.0000000    0.2667696
231920.0000000    0.2591680
231960.0000000    0.2666331
232000.0000000    0.2672200
232040.0000000    0.2732764
232080.0000000    0.2705981
232120.0000000    0.2649288
232160.0000000    0.2674225
232200.0000000    0.2596398
232240.0000000    0.2641806
232280.0000000    0.2559090
232320.0000000    0.2534953
232360.0000000    0.2459650
232400.0000000    0.2581648
232440.0000000    0.2707418
232480.0000000    0.2629767
232520.0000000    0.2448155
232560.0000000    0.2502067
232600.0000000    0.2420506
232640.0000000    0.2430010
232680.0000000    0.2543326
232720.0000000    0.2553100
232760.0000000    0.2429961
232800.0000000    0.2526252
232840.0000000    0.2463837
232880.0000000    0.2481750
232920.0000000    0.2434512
232960.0000000    0.2555610
233000.0000000    0.2551399
233040.0000000    0.2462241
233080.0000000    0.2654416
233120.0000000    0.2542190
233160.0000000    0.2578354
233200.0000000    0.2466835
233240.0000000    0.2425956
233280.0000000    0.2121136
233320.0000000    0.2660763
233360.0000000    0.2591549
233400.0000000    0.2636949
233440.0000000    0.2473063
233480.0000000    0.2467414
233520.0000000    0.2774894
233560.0000000    0.2647390
233600.0000000    0.2642293
233640.0000000    0.2626240
233680.0000000    0.2352240
233720.0000000    0.2278538
233760.0000000    0.2574945
233800.0000000    0.2486305
233840.0000000    0.2626327
233880.0000000    0.2461987
233920.0000000    0.2481257
233960.0000000    0.2611206
234000.0000000    0.2700990
234040.0000000    0.2696661
234080.0000000    0.2534220
234120.0000000    0.2305037
234160.0000000    0.2682552
234200.0000000    0.2614329
234240.0000000    0.2628252
234280.0000000    0.2502042
234320.0000000    0.2504670
234360.0000000    0.2546998
234400.0000000    0.2456361
234440.0000000    0.2458872
234480.0000000    0.2452753
234520.0000000    0.2641737
234560.0000000    0.2703460
234600.0000000    0.2662085
234640.0000000    0.2667291
234680.0000000    0.2660752
234720.0000000    0.2702192
234760.0000000    0.2667021
234800.0000000    0.2492055
234840.0000000    0.2535768
234880.0000000    0.2424873
234920.0000000    0.2453285
234960.0000000    0.2499220
235000.0000000    0.2583517
235040.0000000    0.2560176
235080.0000000    0.2683512
235120.0000000    0.2770058
235160.0000000    0.2635297
235200.0000000    0.2688103
235240.0000000    0.2723676
235280.0000000    0.2751510
235320.0000000    0.2748068
235360.0000000    0.2647522
235400.0000000    0.2685477
235440.0000000    0.2716263
235480.0000000    0.2800667
235520.0000000    0.2734578
235560.0000000    0.2808913
235600.0000000    0.2680871
235640.0000000    0.2791933
235680.0000000    0.2719000
235720.0000000    0.2634812
235760.0000000    0.2456297
235800.0000000    0.2698451
235840.0000000    0.2541686
235880.0000000    0.2588893
235920.0000000    0.2813518
235960.0000000    0.2485905
236000.0000000    0.2576247
236040.0000000    0.2693776
236080.0000000    0.2674523
236120.0000000    0.2570007
236160.0000000    0.2798321
236200.0000000    0.2644818
236240.0000000    0.2544495
236280.0000000    0.2781380
236320.0000000    0.2774343
236360.0000000    0.2655923
236400.0000000    0.2704532
236440.0000000    0.2723485
236480.0000000    0.2497527
236520.0000000    0.2365489
236560.0000000    0.2277865
236600.0000000    0.2606878
236640.0000000    0.2296858
236680.0000000    0.2429635
236720.0000000    0.2513682
236760.0000000    0.2424919
236800.0000000    0.2411646
236840.0000000    0.2418906
236880.0000000    0.2510579
236920.0000000    0.2691426
236960.0000000    0.2668037
237000.0000000    0.2449352
237040.0000000    0.2491609
237080.0000000    0.2534939
237120.0000000    0.2429260
237160.0000000    0.2465338
237200.0000000    0.2714593
237240.0000000    0.2546090
237280.0000000    0.2534467
237320.0000000    0.2719175
237360.0000000    0.2727931
237400.0000000    0.2742248
237440.0000000    0.2661601
237480.0000000    0.2697856
237520.0000000    0.2539027
237560.0000000    0.2698727
237600.0000000    0.2659042
237640.0000000    0.2632902
237680.0000000    0.2642525
237720.0000000    0.2622357
237760.0000000    0.2797875
237800.0000000    0.2633618
237840.0000000    0.2640160
237880.0000000    0.2653767
237920.0000000    0.2770295
237960.0000000    0.2765659
238000.0000000    0.2522600
238040.0000000    0.2709484
238080.0000000    0.2759861
238120.0000000    0.2796840
238160.0000000    0.2718399
238200.0000000    0.2613826
238240.0000000    0.2714114
238280.0000000    0.2463698
238320.0000000    0.2329295
238360.0000000    0.2327914
238400.0000000    0.2308210
238440.0000000    0.2401837
238480.0000000    0.2472661
238520.0000000    0.2476101
238560.0000000    0.2661664
238600.0000000    0.2489957
238640.0000000    0.2612941
238680.0000000    0.2587523
238720.0000000    0.2520446
238760.0000000    0.2541547
238800.0000000    0.2533255
238840.0000000    0.2420399
238880.0000000    0.2639219
238920.0000000    0.2814569
238960.0000000    0.2564522
239000.0000000    0.2846029
239040.0000000    0.2776173
239080.0000000    0.2698395
239120.0000000    0.2543968
239160.0000000    0.2639393
239200.0000000    0.2657331
239240.0000000    0.2595892
239280.0000000    0.2720718
239320.0000000    0.2425791
239360.0000000    0.2481744
239400.0000000    0.2424705
239440.0000000    0.2517061
239480.0000000    0.2641152
239520.0000000    0.2647281
239560.0000000    0.2648299
239600.0000000    0.2595371
239640.0000000    0.2475999
239680.0000000    0.2618694
239720.0000000    0.2647040
239760.0000000    0.2649472
239800.0000000    0.2608365
239840.0000000    0.2738982
239880.0000000    0.2447300
239920.0000000    0.2567510
239960.0000000    0.2596877
240000.0000000    0.2517042
240040.0000000    0.2528025
240080.0000000    0.2770689
240120.0000000    0.2550984
240160.0000000    0.2538239
240200.0000000    0.2617352
240240.0000000    0.2649099
240280.0000000    0.2719891
240320.0000000    0.2787906
240360.0000000    0.2575331
240400.0000000    0.2425330
240440.0000000    0.2535825
240480.0000000    0.2682372
240520.0000000    0.2446606
240560.0000000    0.2711111
240600.0000000    0.2764556
240640.0000000    0.2575613
240680.0000000    0.2726623
240720.0000000    0.2621974
240760.0000000    0.2422678
240800.0000000    0.2335554
240840.0000000    0.2426593
240880.0000000    0.2618069
240920.0000000    0.2491625
240960.0000000    0.2499385
241000.0000000    0.2261082
241040.0000000    0.2316744
241080.0000000    0.2549830
241120.0000000    0.2733491
241160.0000000    0.2635010
241200.0000000    0.2681659
241240.0000000    0.2675980
241280.0000000    0.2680351
241320.0000000    0.2548851
241360.0000000    0.2478097
241400.0000000    0.2476282
241440.0000000    0.2687623
241480.0000000    0.2701916
241520.0000000    0.2594060
241560.0000000    0.2552322
241600.0000000    0.2704653
241640.0000000    0.2656631
241680.0000000    0.2888488
241720.0000000    0.2526407
241760.0000000    0.2510604
241800.0000000    0.2803631
241840.0000000    0.2761696
241880.0000000    0.2798226
241920.0000000    0.3004619
241960.0000000    0.2864174
242000.0000000    0.2808919
242040.0000000    0.2762348
242080.0000000    0.2622878
242120.0000000    0.2970439
242160.0000000    0.2845177
242200.0000000    0.2611478
242240.0000000    0.2477820
242280.0000000    0.2668220
242320.0000000    0.2675805
242360.0000000    0.2832884
242400.0000000    0.2583063
242440.0000000    0.2652098
242480.0000000    0.2704326
242520.0000000    0.2785675
242560.0000000    0.2534330
242600.0000000    0.2819969
242640.0000000    0.2744013
242680.0000000    0.2882434
242720.0000000    0.2844642
242760.0000000    0.2615413
242800.0000000    0.2925838
242840.0000000    0.2871277
242880.0000000    0.2582200
242920.0000000    0.2707971
242960.0000000    0.2588111
243000.0000000    0.2493067
243040.0000000    0.2674892
243080.0000000    0.2728092
243120.0000000    0.2633278
243160.0000000    0.2733841
243200.0000000    0.2528376
243240.0000000    0.2452961
243280.0000000    0.2544684
243320.0000000    0.2636639
243360.0000000    0.2636994
243400.0000000    0.2508606
243440.0000000    0.2555197
243480.0000000    0.2698269
243520.0000000    0.2684198
243560.0000000    0.2457971
243600.0000000    0.2774116
243640.0000000    0.2784776
243680.0000000    0.2745287
243720.0000000    0.2735335
243760.0000000    0.2620462
243800.0000000    0.2851026
243840.0000000    0.2726149
243880.0000000    0.2540665
243920.0000000    0.2674702
243960.0000000    0.2571030
244000.0000000    0.2652807
244040.0000000    0.2583656
244080.0000000    0.2459194
244120.0000000    0.2464215
244160.0000000    0.2434773
244200.0000000    0.2553309
244240.0000000    0.2375041
244280.0000000    0.2401360
244320.0000000    0.2377996
244360.0000000    0.2433621
244400.0000000    0.2405027
244440.0000000    0.2539313
244480.0000000    0.2535869
244520.0000000    0.2410136
244560.0000000    0.2531084
244600.0000000    0.2447626
244640.0000000    0.2371835
244680.0000000    0.2508067
244720.0000000    0.2458167
244760.0000000    0.2543561
244800.0000000    0.2612119
244840.0000000    0.2469360
244880.0000000    0.2380310
244920.0000000    0.2630203
244960.0000000    0.2490089
245000.0000000    0.2626355
245040.0000000    0.2481016
245080.0000000    0.2501534
245120.0000000    0.2528400
245160.0000000    0.2622154
245200.0000000    0.2571134
245240.0000000    0.2658340
245280.0000000    0.2495457
245320.0000000    0.2472296
245360.0000000    0.2590605
245400.0000000    0.2555028
245440.0000000    0.2530240
245480.0000000    0.2629301
245520.0000000    0.2419514
245560.0000000    0.2600941
245600.0000000    0.2555512
245640.0000000    0.2571605
245680.0000000    0.2553956
245720.0000000    0.2668746
245760.0000000    0.2582766
245800.0000000    0.2581809
245840.0000000    0.2772692
245880.0000000    0.2703420
245920.0000000    0.2702270
245960.0000000    0.2741611
246000.0000000    0.2741099
246040.0000000    0.2760862
246080.0000000    0.2411664
246120.0000000    0.2555413
246160.0000000    0.2403695
246200.0000000    0.2535077
246240.0000000    0.2691227
246280.0000000    0.2537652
246320.0000000    0.2676101
246360.0000000    0.2603870
246400.0000000    0.2355348
246440.0000000    0.2545911
246480.0000000    0.2664956
246520.0000000    0.2622117
246560.0000000    0.2499721
246600.0000000    0.2628821
246640.0000000    0.2593058
246680.0000000    0.2621094
246720.0000000    0.2540186
246760.0000000    0.2540879
246800.0000000    0.2282868
246840.0000000    0.2606981
246880.0000000    0.2491654
246920.0000000    0.2562730
246960.0000000    0.2590118
247000.0000000    0.2601407
247040.0000000    0.2584160
247080.0000000    0.2707319
247120.0000000    0.2500423
247160.0000000    0.2686686
247200.0000000    0.2647746
247240.0000000    0.2695358
247280.0000000    0.2837106
247320.0000000    0.2694992
247360.0000000    0.2663788
247400.0000000    0.2762948
247440.0000000    0.2635503
247480.0000000    0.2637109
247520.0000000    0.2551987
247560.0000000    0.2419399
247600.0000000    0.2645873
247640.0000000    0.2452705
247680.0000000    0.2358995
247720.0000000    0.2378211
247760.0000000    0.2517847
247800.0000000    0.2474651
247840.0000000    0.2351103
247880.0000000    0.2383402
247920.0000000    0.2477846
247960.0000000    0.2542234
248000.0000000    0.2512168
248040.0000000    0.2272464
248080.0000000    0.2266596
248120.0000000    0.2403091
248160.0000000    0.2532701
248200.0000000    0.2357883
248240.0000000    0.2475223
248280.0000000    0.2460344
248320.0000000    0.2434011
248360.0000000    0.2510936
248400.0000000    0.2347936
248440.0000000    0.2437397
248480.0000000    0.2580838
248520.0000000    0.2697758
248560.0000000    0.2551006
248600.0000000    0.2587414
248640.0000000    0.2500960
248680.0000000    0.2396459
248720.0000000    0.2757320
248760.0000000    0.2615404
248800.0000000    0.2699445
248840.0000000    0.2505285
248880.0000000    0.2609316
248920.0000000    0.2632125
248960.0000000    0.2614022
249000.0000000    0.2697989
249040.0000000    0.2655957
249080.0000000    0.2648522
249120.0000000    0.2689124
249160.0000000    0.2815619
249200.0000000    0.2549357
249240.0000000    0.2742617
249280.0000000    0.2578080
249320.0000000    0.2764359
249360.0000000    0.2544219
249400.0000000    0.2529916
249440.0000000    0.2489614
249480.0000000    0.2633119
249520.0000000    0.2637794
249560.0000000    0.2663121
249600.0000000    0.2701325
249640.0000000    0.2570035
249680.0000000    0.2737390
249720.0000000    0.2720951
249760.0000000    0.2597215
249800.0000000    0.2736050
249840.0000000    0.2451136
249880.0000000    0.2421243
249920.0000000    0.2441417
249960.0000000    0.2504972
250000.0000000    0.2562240
250040.0000000    0.2435305
250080.0000000    0.2637438
250120.0000000    0.2646032
250160.0000000    0.2680076
250200.0000000    0.2655516
250240.0000000    0.2723857
250280.0000000    0.2690291
250320.0000000    0.2645261
250360.0000000    0.2705167
250400.0000000    0.2666242
250440.0000000    0.2749724
250480.0000000    0.2551460
250520.0000000    0.2651374
250560.0000000    0.2533430
250600.0000000    0.2652786
250640.0000000    0.2565547
250680.0000000    0.2530501
250720.0000000    0.2351088
250760.0000000    0.2672914
250800.0000000    0.2657958
250840.0000000    0.2602145
250880.0000000    0.2490171
250920.0000000    0.2787121
250960.0000000    0.2629297
251000.0000000    0.2607753
251040.0000000    0.2586332
251080.0000000    0.2865730
251120.0000000    0.2705432
251160.0000000    0.2633644
251200.0000000    0.2856297
251240.0000000    0.2567281
251280.0000000    0.2756636
251320.0000000    0.2724072
251360.0000000    0.2694121
251400.0000000    0.2741253
251440.0000000    0.2660743
251480.0000000    0.2598719
251520.0000000    0.2369153
251560.0000000    0.2720882
251600.0000000    0.2581080
251640.0000000    0.2930424
251680.0000000    0.2702910
251720.0000000    0.2714703
251760.0000000    0.2550089
251800.0000000    0.2654751
251840.0000000    0.2536532
251880.0000000    0.2743723
251920.0000000    0.2780698
251960.0000000    0.2748193
252000.0000000    0.2584804
252040.0000000    0.2590881
252080.0000000    0.2658406
252120.0000000    0.2447778
252160.0000000    0.2489203
252200.0000000    0.2578641
252240.0000000    0.2515143
252280.0000000    0.2705908
252320.0000000    0.2664637
252360.0000000    0.2756494
252400.0000000    0.2759402
252440.0000000    0.2777468
252480.0000000    0.2600786
252520.0000000    0.2687473
252560.0000000    0.2691335
252600.0000000    0.2792029
252640.0000000    0.2603230
252680.0000000    0.2835884
252720.0000000    0.2853445
252760.0000000    0.2741042
252800.0000000    0.2794156
252840.0000000    0.2922797
252880.0000000    0.2903982
252920.0000000    0.2816777
252960.0000000    0.2674988
253000.0000000    0.2753077
253040.0000000    0.2777933
253080.0000000    0.2732151
253120.0000000    0.2836066
253160.0000000    0.3009540
253200.0000000    0.2914971
253240.0000000    0.2639032
253280.0000000    0.2788244
253320.0000000    0.2731668
253360.0000000    0.2526459
253400.0000000    0.2728837
253440.0000000    0.2462375
253480.0000000    0.2623227
253520.0000000    0.2789651
253560.0000000    0.2630736
253600.0000000    0.2692159
253640.0000000    0.2811410
253680.0000000    0.2851175
253720.0000000    0.2967761
253760.0000000    0.2912373
253800.0000000    0.2874052
253840.0000000    0.2858340
253880.0000000    0.2911534
253920.0000000    0.2853676
253960.0000000    0.2783507
254000.0000000    0.2836733
254040.0000000    0.2764270
254080.0000000    0.2703838
254120.0000000    0.2681241
254160.0000000    0.2709207
254200.0000000    0.2817399
254240.0000000    0.2714246
254280.0000000    0.2862556
254320.0000000    0.2853970
254360.0000000    0.2594684
254400.0000000    0.2620549
254440.0000000    0.2812261
254480.0000000    0.2948613
254520.0000000    0.2864040
254560.0000000    0.2862454
254600.0000000    0.2790941
254640.0000000    0.2757457
254680.0000000    0.2839864
254720.0000000    0.2726602
254760.0000000    0.2568223
254800.0000000    0.2693805
254840.0000000    0.2797672
254880.0000000    0.2808921
254920.0000000    0.2633032
254960.0000000    0.2736980
255000.0000000    0.2752819
255040.0000000    0.2730883
255080.0000000    0.2860543
255120.0000000    0.2730341
255160.0000000    0.2847505
255200.0000000    0.2777704
255240.0000000    0.2727515
255280.0000000    0.2743167
255320.0000000    0.2906173
255360.0000000    0.2997001
255400.0000000    0.2596114
255440.0000000    0.2912069
255480.0000000    0.2906820
255520.0000000    0.2780737
255560.0000000    0.2882876
255600.0000000    0.2757965
255640.0000000    0.2749302
255680.0000000    0.2624624
255720.0000000    0.2754767
255760.0000000    0.2855671
255800.0000000    0.2750221
255840.0000000    0.2909240
255880.0000000    0.2849402
255920.0000000    0.2734785
255960.0000000    0.2888819
256000.0000000    0.2745914
256040.0000000    0.2810939
256080.0000000    0.2779579
256120.0000000    0.2803720
256160.0000000    0.2879478
256200.0000000    0.2842099
256240.0000000    0.3178277
256280.0000000    0.2837897
256320.0000000    0.2826762
256360.0000000    0.2771943
256400.0000000    0.2545114
256440.0000000    0.2538092
256480.0000000    0.2649288
256520.0000000    0.2697913
256560.0000000    0.2547348
256600.0000000    0.2915067
256640.0000000    0.2591642
256680.0000000    0.2548856
256720.0000000    0.2471872
256760.0000000    0.2492980
256800.0000000    0.2890050
256840.0000000    0.2779299
256880.0000000    0.2582292
256920.0000000    0.2723207
256960.0000000    0.2852218
257000.0000000    0.2554718
257040.0000000    0.2631067
257080.0000000    0.2757040
257120.0000000    0.2485122
257160.0000000    0.2786331
257200.0000000    0.2907099
257240.0000000    0.2821947
257280.0000000    0.2704640
257320.0000000    0.2791193
257360.0000000    0.2866249
257400.0000000    0.2815975
257440.0000000    0.2794737
257480.0000000    0.2814003
257520.0000000    0.2992852
257560.0000000    0.3032704
257600.0000000    0.2631254
257640.0000000    0.2929791
257680.0000000    0.2992293
257720.0000000    0.2828242
257760.0000000    0.2629043
257800.0000000    0.2927658
257840.0000000    0.2838381
257880.0000000    0.2671062
257920.0000000    0.2743259
257960.0000000    0.2732610
258000.0000000    0.2510539
258040.0000000    0.2775158
258080.0000000    0.2709730
258120.0000000    0.2500371
258160.0000000    0.2862091
258200.0000000    0.2736379
258240.0000000    0.2643248
258280.0000000    0.2747249
258320.0000000    0.2572282
258360.0000000    0.2572484
258400.0000000    0.2598011
258440.0000000    0.2620671
258480.0000000    0.2696120
258520.0000000    0.2737925
258560.0000000    0.2834011
258600.0000000    0.3123722
258640.0000000    0.3144249
258680.0000000    0.2900955
258720.0000000    0.2925618
258760.0000000    0.3036825
258800.0000000    0.2741469
258840.0000000    0.2785099
258880.0000000    0.2575399
258920.0000000    0.2609473
258960.0000000    0.2649987
259000.0000000    0.2765360
259040.0000000    0.2819774
259080.0000000    0.2761782
259120.0000000    0.2861241
259160.0000000    0.2774236
259200.0000000    0.2719962
259240.0000000    0.2744830
259280.0000000    0.2602873
259320.0000000    0.2864055
259360.0000000    0.2515913
259400.0000000    0.2592845
259440.0000000    0.2482802
259480.0000000    0.2662537
259520.0000000    0.2693699
259560.0000000    0.2624836
259600.0000000    0.2426306
259640.0000000    0.2606257
259680.0000000    0.2668849
259720.0000000    0.2643510
259760.0000000    0.2755249
259800.0000000    0.2693541
259840.0000000    0.2471747
259880.0000000    0.2646132
259920.0000000    0.2458924
259960.0000000    0.2569642
260000.0000000    0.2720464
260040.0000000    0.2641820
260080.0000000    0.2568498
260120.0000000    0.2504489
260160.0000000    0.2910017
260200.0000000    0.2673372
260240.0000000    0.2916868
260280.0000000    0.2705712
260320.0000000    0.2652589
260360.0000000    0.2708765
260400.0000000    0.2709590
260440.0000000    0.2610994
260480.0000000    0.2563449
260520.0000000    0.2640362
260560.0000000    0.2643486
260600.0000000    0.2528039
260640.0000000    0.2592578
260680.0000000    0.2739321
260720.0000000    0.2517956
260760.0000000    0.2607581
260800.0000000    0.2572348
260840.0000000    0.2468515
260880.0000000    0.2616155
260920.0000000    0.2669509
260960.0000000    0.2644971
261000.0000000    0.2740105
261040.0000000    0.2546493
261080.0000000    0.2558886
261120.0000000    0.2431410
261160.0000000    0.2633535
261200.0000000    0.2611435
261240.0000000    0.2553845
261280.0000000    0.2519051
261320.0000000    0.2395963
261360.0000000    0.2531888
261400.0000000    0.2782794
261440.0000000    0.2807314
261480.0000000    0.2694307
261520.0000000    0.2811657
261560.0000000    0.2532922
261600.0000000    0.2654488
261640.0000000    0.2840220
261680.0000000    0.2680094
261720.0000000    0.2771867
261760.0000000    0.2903686
261800.0000000    0.2698311
261840.0000000    0.2754943
261880.0000000    0.2580788
261920.0000000    0.2535200
261960.0000000    0.2546120
262000.0000000    0.2403249
262040.0000000    0.2602115
262080.0000000    0.2573087
262120.0000000    0.2557552
262160.0000000    0.2399086
262200.0000000    0.2707453
262240.0000000    0.2798721
262280.0000000    0.2841631
262320.0000000    0.2795124
262360.0000000    0.2939406
262400.0000000    0.2932379
262440.0000000    0.2798734
262480.0000000    0.2669594
262520.0000000    0.2676755
262560.0000000    0.2747940
262600.0000000    0.2518743
262640.0000000    0.2697577
262680.0000000    0.2677017
262720.0000000    0.2593039
262760.0000000    0.2845078
262800.0000000    0.2814120
262840.0000000    0.2946892
262880.0000000    0.2836926
262920.0000000    0.2882054
262960.0000000    0.2643885
263000.0000000    0.2856680
263040.0000000    0.2627327
263080.0000000    0.2667052
263120.0000000    0.2818295
263160.0000000    0.2948209
263200.0000000    0.2982554
263240.0000000    0.2995121
263280.0000000    0.2976329
263320.0000000    0.2632002
263360.0000000    0.2714731
263400.0000000    0.2805375
263440.0000000    0.2650279
263480.0000000    0.2779320
263520.0000000    0.2963137
263560.0000000    0.2919227
263600.0000000    0.2850229
263640.0000000    0.2943424
263680.0000000    0.2657908
263720.0000000    0.2871894
263760.0000000    0.3103704
263800.0000000    0.2562447
263840.0000000    0.2849655
263880.0000000    0.2726685
263920.0000000    0.2864761
263960.0000000    0.2871494
264000.0000000    0.2701624
264040.0000000    0.2812889
264080.0000000    0.2847612
264120.0000000    0.2684970
264160.0000000    0.2705924
264200.0000000    0.2772359
264240.0000000    0.2801024
264280.0000000    0.2689411
264320.0000000    0.2770546
264360.0000000    0.2742757
264400.0000000    0.2759947
264440.0000000    0.2772062
264480.0000000    0.2752441
264520.0000000    0.2700219
264560.0000000    0.2639431
264600.0000000    0.2575345
264640.0000000    0.2556853
264680.0000000    0.2678335
264720.0000000    0.2642204
264760.0000000    0.2856805
264800.0000000    0.2715535
264840.0000000    0.2792734
264880.0000000    0.2925085
264920.0000000    0.2889659
264960.0000000    0.2771160
265000.0000000    0.2806545
265040.0000000    0.2951586
265080.0000000    0.2884219
265120.0000000    0.2817203
265160.0000000    0.2838936
265200.0000000    0.2876176
265240.0000000    0.2902962
265280.0000000    0.2923825
265320.0000000    0.3130937
265360.0000000    0.2842975
265400.0000000    0.2832306
265440.0000000    0.2751528
265480.0000000    0.2645664
265520.0000000    0.2815005
265560.0000000    0.2674501
265600.0000000    0.2606940
265640.0000000    0.2630278
265680.0000000    0.2723291
265720.0000000    0.2738056
265760.0000000    0.2676211
265800.0000000    0.2752433
265840.0000000    0.2814294
265880.0000000    0.2768127
265920.0000000    0.2842683
265960.0000000    0.2627744
266000.0000000    0.2548644
266040.0000000    0.2612331
266080.0000000    0.2538359
266120.0000000    0.2603013
266160.0000000    0.2756901
266200.0000000    0.2638153
266240.0000000    0.2622075
266280.0000000    0.2742527
266320.0000000    0.2759930
266360.0000000    0.2739826
266400.0000000    0.2816349
266440.0000000    0.2654007
266480.0000000    0.2720927
266520.0000000    0.2639515
266560.0000000    0.2842184
266600.0000000    0.2714792
266640.0000000    0.2772811
266680.0000000    0.2557788
266720.0000000    0.2658322
266760.0000000    0.2689728
266800.0000000    0.2672524
266840.0000000    0.2762554
266880.0000000    0.2618270
266920.0000000    0.2524763
266960.0000000    0.2549249
267000.0000000    0.2673746
267040.0000000    0.2820424
267080.0000000    0.2513515
267120.0000000    0.2467905
267160.0000000    0.2438717
267200.0000000    0.2646586
267240.0000000    0.2781132
267280.0000000    0.2647538
267320.0000000    0.2978124
267360.0000000    0.2590093
267400.0000000    0.2584003
267440.0000000    0.2599875
267480.0000000    0.2506894
267520.0000000    0.2564897
267560.0000000    0.2507473
267600.0000000    0.2463811
267640.0000000    0.2582276
267680.0000000    0.2571686
267720.0000000    0.2514978
267760.0000000    0.2401923
267800.0000000    0.2555816
267840.0000000    0.2442574
267880.0000000    0.2604289
267920.0000000    0.2643655
267960.0000000    0.2605142
268000.0000000    0.2418349
268040.0000000    0.2448073
268080.0000000    0.2483365
268120.0000000    0.2533712
268160.0000000    0.2645727
268200.0000000    0.2684396
268240.0000000    0.2656790
268280.0000000    0.2592703
268320.0000000    0.2646651
268360.0000000    0.2637101
268400.0000000    0.2671368
268440.0000000    0.2589561
268480.0000000    0.2853740
268520.0000000    0.2724335
268560.0000000    0.2718475
268600.0000000    0.2892945
268640.0000000    0.2871587
268680.0000000    0.2992812
268720.0000000    0.2965163
268760.0000000    0.2861876
268800.0000000    0.2660871
268840.0000000    0.2695951
268880.0000000    0.2683902
268920.0000000    0.2526188
268960.0000000    0.2688359
269000.0000000    0.2676810
269040.0000000    0.2711728
269080.0000000    0.2538034
269120.0000000    0.2610282
269160.0000000    0.2659695
269200.0000000    0.2632333
269240.0000000    0.2720392
269280.0000000    0.2635503
269320.0000000    0.2731610
269360.0000000    0.2632464
269400.0000000    0.2723561
269440.0000000    0.2762452
269480.0000000    0.2728285
269520.0000000    0.2761584
269560.0000000    0.2863487
269600.0000000    0.2688527
269640.0000000    0.2462289
269680.0000000    0.2627563
269720.0000000    0.2539661
269760.0000000    0.2636874
269800.0000000    0.2603433
269840.0000000    0.2650872
269880.0000000    0.2728528
269920.0000000    0.2837248
269960.0000000    0.2771259
270000.0000000    0.2612575
270040.0000000    0.2749348
270080.0000000    0.2739395
270120.0000000    0.2892939
270160.0000000    0.2945006
270200.0000000    0.2868778
270240.0000000    0.2781682
270280.0000000    0.2969988
270320.0000000    0.2511322
270360.0000000    0.2654773
270400.0000000    0.2881244
270440.0000000    0.2703596
270480.0000000    0.2735045
270520.0000000    0.2493466
270560.0000000    0.2540310
270600.0000000    0.2678209
270640.0000000    0.3047081
270680.0000000    0.2872428
270720.0000000    0.2936872
270760.0000000    0.2908596
270800.0000000    0.2738168
270840.0000000    0.2830682
270880.0000000    0.2841477
270920.0000000    0.2786586
270960.0000000    0.2996431
271000.0000000    0.2775086
271040.0000000    0.2774202
271080.0000000    0.2882124
271120.0000000    0.2799303
271160.0000000    0.2735862
271200.0000000    0.2610742
271240.0000000    0.2573931
271280.0000000    0.2662180
271320.0000000    0.2724699
271360.0000000    0.2655080
271400.0000000    0.2788082
271440.0000000    0.2819415
271480.0000000    0.2820392
271520.0000000    0.2728289
271560.0000000    0.2793715
271600.0000000    0.2892480
271640.0000000    0.2827342
271680.0000000    0.2635666
271720.0000000    0.2588457
271760.0000000    0.2696134
271800.0000000    0.2679930
271840.0000000    0.2622810
271880.0000000    0.2790577
271920.0000000    0.2910421
271960.0000000    0.2622359
272000.0000000    0.2540178
272040.0000000    0.2648096
272080.0000000    0.2819799
272120.0000000    0.2635058
272160.0000000    0.2771882
272200.0000000    0.2562989
272240.0000000    0.2809915
272280.0000000    0.2659637
272320.0000000    0.3091474
272360.0000000    0.2952200
272400.0000000    0.2773826
272440.0000000    0.2869254
272480.0000000    0.2752946
272520.0000000    0.2780664
272560.0000000    0.2488544
272600.0000000    0.2807040
272640.0000000    0.2513164
272680.0000000    0.2721497
272720.0000000    0.2624032
272760.0000000    0.2569825
272800.0000000    0.2608242
272840.0000000    0.2819611
272880.0000000    0.2774062
272920.0000000    0.2559730
272960.0000000    0.2548818
273000.0000000    0.2702501
273040.0000000    0.2728750
273080.0000000    0.2520399
273120.0000000    0.2775517
273160.0000000    0.2514248
273200.0000000    0.2577337
273240.0000000    0.2636831
273280.0000000    0.2681442
273320.0000000    0.2556580
273360.0000000    0.2674336
273400.0000000    0.2790591
273440.0000000    0.2744917
273480.0000000    0.2803181
273520.0000000    0.2626132
273560.0000000    0.2705732
273600.0000000    0.2568720
273640.0000000    0.2668582
273680.0000000    0.2654107
273720.0000000    0.2816351
273760.0000000    0.2629301
273800.0000000    0.2659582
273840.0000000    0.2942199
273880.0000000    0.2599164
273920.0000000    0.2782863
273960.0000000    0.2681535
274000.0000000    0.2604252
274040.0000000    0.2788314
274080.0000000    0.2925957
274120.0000000    0.2739453
274160.0000000    0.2854008
274200.0000000    0.2730710
274240.0000000    0.2833634
274280.0000000    0.2887604
274320.0000000    0.2702239
274360.0000000    0.2827571
274400.0000000    0.2885856
274440.0000000    0.2917918
274480.0000000    0.2933337
274520.0000000    0.2912402
274560.0000000    0.3023118
274600.0000000    0.2878065
274640.0000000    0.2834651
274680.0000000    0.2836091
274720.0000000    0.2925296
274760.0000000    0.2866938
274800.0000000    0.2925409
274840.0000000    0.2942089
274880.0000000    0.2778784
274920.0000000    0.2811349
274960.0000000    0.2966758
275000.0000000    0.2822638
275040.0000000    0.2805820
275080.0000000    0.2748537
275120.0000000    0.2845509
275160.0000000    0.2747542
275200.0000000    0.2875443
275240.0000000    0.3020587
275280.0000000    0.2788701
275320.0000000    0.2831078
275360.0000000    0.2887149
275400.0000000    0.3060667
275440.0000000    0.2955291
275480.0000000    0.2887286
275520.0000000    0.2878324
275560.0000000    0.2908237
275600.0000000    0.2829942
275640.0000000    0.2960639
275680.0000000    0.2756964
275720.0000000    0.2776151
275760.0000000    0.2855721
275800.0000000    0.2734438
275840.0000000    0.2754882
275880.0000000    0.2545873
275920.0000000    0.2664776
275960.0000000    0.2589131
276000.0000000    0.2695211
276040.0000000    0.2534007
276080.0000000    0.2708727
276120.0000000    0.2697727
276160.0000000    0.2598856
276200.0000000    0.2884834
276240.0000000    0.2770334
276280.0000000    0.2878671
276320.0000000    0.2790768
276360.0000000    0.2812980
276400.0000000    0.2757500
276440.0000000    0.2722170
276480.0000000    0.2649492
276520.0000000    0.2823203
276560.0000000    0.2735154
276600.0000000    0.2714275
276640.0000000    0.2877783
276680.0000000    0.2961720
276720.0000000    0.2981075
276760.0000000    0.2851611
276800.0000000    0.2765151
276840.0000000    0.2807688
276880.0000000    0.2754677
276920.0000000    0.2839547
276960.0000000    0.2857092
277000.0000000    0.2976147
277040.0000000    0.2880095
277080.0000000    0.2908271
277120.0000000    0.3059441
277160.0000000    0.2708501
277200.0000000    0.2826552
277240.0000000    0.2602041
277280.0000000    0.2862507
277320.0000000    0.3099456
277360.0000000    0.2838189
277400.0000000    0.2923648
277440.0000000    0.2906124
277480.0000000    0.2836111
277520.0000000    0.2872448
277560.0000000    0.2732010
277600.0000000    0.2927490
277640.0000000    0.2804817
277680.0000000    0.2853329
277720.0000000    0.2742841
277760.0000000    0.3018697
277800.0000000    0.2672534
277840.0000000    0.2836585
277880.0000000    0.2599803
277920.0000000    0.2630423
277960.0000000    0.2837789
278000.0000000    0.2642818
278040.0000000    0.2775248
278080.0000000    0.2670306
278120.0000000    0.2612943
278160.0000000    0.2796981
278200.0000000    0.2794210
278240.0000000    0.2892131
278280.0000000    0.2928210
278320.0000000    0.2799320
278360.0000000    0.2592236
278400.0000000    0.2560033
278440.0000000    0.2784024
278480.0000000    0.2743156
278520.0000000    0.2680788
278560.0000000    0.2696115
278600.0000000    0.2821669
278640.0000000    0.2734953
278680.0000000    0.2883582
278720.0000000    0.2724973
278760.0000000    0.2731164
278800.0000000    0.2838875
278840.0000000    0.2777719
278880.0000000    0.2743360
278920.0000000    0.2739090
278960.0000000    0.2646563
279000.0000000    0.2456741
279040.0000000    0.2658905
279080.0000000    0.2538218
279120.0000000    0.2630332
279160.0000000    0.2658663
279200.0000000    0.2525477
279240.0000000    0.2659257
279280.0000000    0.2604842
279320.0000000    0.2746280
279360.0000000    0.2559768
279400.0000000    0.2654386
279440.0000000    0.2582959
279480.0000000    0.2764493
279520.0000000    0.2734451
279560.0000000    0.2606914
279600.0000000    0.2532212
279640.0000000    0.2778371
279680.0000000    0.2528551
279720.0000000    0.2634607
279760.0000000    0.2615073
279800.0000000    0.2677749
279840.0000000    0.2775360
279880.0000000    0.2759354
279920.0000000    0.2835056
279960.0000000    0.2660263
280000.0000000    0.2629164
280040.0000000    0.2610851
280080.0000000    0.2836160
280120.0000000    0.2492647
280160.0000000    0.2723565
280200.0000000    0.2511943
280240.0000000    0.2626369
280280.0000000    0.2745533
280320.0000000    0.2415482
280360.0000000    0.2719449
280400.0000000    0.2824033
280440.0000000    0.2790739
280480.0000000    0.2821524
280520.0000000    0.2897031
280560.0000000    0.2681871
280600.0000000    0.2514104
280640.0000000    0.2555210
280680.0000000    0.2607181
280720.0000000    0.2924990
280760.0000000    0.2925613
280800.0000000    0.2941749
280840.0000000    0.2950732
280880.0000000    0.2807441
280920.0000000    0.2859704
280960.0000000    0.2730099
281000.0000000    0.2878263
281040.0000000    0.2598424
281080.0000000    0.2836184
281120.0000000    0.2537479
281160.0000000    0.2664793
281200.0000000    0.2765239
281240.0000000    0.2740961
281280.0000000    0.2643865
281320.0000000    0.2809300
281360.0000000    0.2621363
281400.0000000    0.2525463
281440.0000000    0.2678853
281480.0000000    0.2637874
281520.0000000    0.2922745
281560.0000000    0.2805398
281600.0000000    0.2649007
281640.0000000    0.2616539
281680.0000000    0.2696634
281720.0000000    0.2719817
281760.0000000    0.2736960
281800.0000000    0.2780600
281840.0000000    0.2700011
281880.0000000    0.2703518
281920.0000000    0.2731032
281960.0000000    0.2778635
282000.0000000    0.3014251
282040.0000000    0.2876112
282080.0000000    0.2847363
282120.0000000    0.2826564
282160.0000000    0.2727605
282200.0000000    0.2791355
282240.0000000    0.2878729
282280.0000000    0.2822627
282320.0000000    0.2770668
282360.0000000    0.3092113
282400.0000000    0.3079282
282440.0000000    0.2846093
282480.0000000    0.2797244
282520.0000000    0.2918339
282560.0000000    0.2858943
282600.0000000    0.2778553
282640.0000000    0.2888027
282680.0000000    0.2742536
282720.0000000    0.2674177
282760.0000000    0.2629508
282800.0000000    0.2654219
282840.0000000    0.2739910
282880.0000000    0.2895621
282920.0000000    0.2703159
282960.0000000    0.2827579
283000.0000000    0.2745565
283040.0000000    0.2894936
283080.0000000    0.2772303
283120.0000000    0.2929059
283160.0000000    0.2633131
283200.0000000    0.2634201
283240.0000000    0.2933551
283280.0000000    0.2869872
283320.0000000    0.3151551
283360.0000000    0.3225753
283400.0000000    0.2938372
283440.0000000    0.2985629
283480.0000000    0.2847123
283520.0000000    0.2972194
283560.0000000    0.2911464
283600.0000000    0.3177053
283640.0000000    0.2971958
283680.0000000    0.2962737
283720.0000000    0.2829323
283760.0000000    0.2883078
283800.0000000    0.2832159
283840.0000000    0.2744432
283880.0000000    0.2797693
283920.0000000    0.2877126
283960.0000000    0.2753977
284000.0000000    0.2752152
284040.0000000    0.2868827
284080.0000000    0.3073989
284120.0000000    0.2789491
284160.0000000    0.2824793
284200.0000000    0.2463573
284240.0000000    0.2659586
284280.0000000    0.2826370
284320.0000000    0.2933192
284360.0000000    0.2934980
284400.0000000    0.2933408
284440.0000000    0.2786881
284480.0000000    0.2736368
284520.0000000    0.2866462
284560.0000000    0.2616158
284600.0000000    0.2812426
284640.0000000    0.2903228
284680.0000000    0.3007188
284720.0000000    0.2827949
284760.0000000    0.2885086
284800.0000000    0.2898795
284840.0000000    0.2738440
284880.0000000    0.2666679
284920.0000000    0.2601593
284960.0000000    0.2659661
285000.0000000    0.2534157
285040.0000000    0.2585117
285080.0000000    0.2535475
285120.0000000    0.2750338
285160.0000000    0.2757767
285200.0000000    0.2817348
285240.0000000    0.2714189
285280.0000000    0.2573142
285320.0000000    0.2618402
285360.0000000    0.2601716
285400.0000000    0.2735420
285440.0000000    0.2885459
285480.0000000    0.2779795
285520.0000000    0.2672560
285560.0000000    0.2616611
285600.0000000    0.2723970
285640.0000000    0.2783521
285680.0000000    0.2798178
285720.0000000    0.2866774
285760.0000000    0.2814833
285800.0000000    0.2727828
285840.0000000    0.2662060
285880.0000000    0.2638675
285920.0000000    0.2515868
285960.0000000    0.2446672
286000.0000000    0.2571524
286040.0000000    0.2556351
286080.0000000    0.2469216
286120.0000000    0.2489927
286160.0000000    0.2468364
286200.0000000    0.2657281
286240.0000000    0.2499732
286280.0000000    0.2717687
286320.0000000    0.2569200
286360.0000000    0.2709399
286400.0000000    0.2694889
286440.0000000    0.2702536
286480.0000000    0.2743632
286520.0000000    0.2857089
286560.0000000    0.2591707
286600.0000000    0.2656819
286640.0000000    0.2549934
286680.0000000    0.2753711
286720.0000000    0.2631764
286760.0000000    0.2630650
286800.0000000    0.2939719
286840.0000000    0.2791616
286880.0000000    0.2659295
286920.0000000    0.2712085
286960.0000000    0.2788696
287000.0000000    0.2522367
287040.0000000    0.2410280
287080.0000000    0.2478634
287120.0000000    0.2475397
287160.0000000    0.2405990
287200.0000000    0.2431554
287240.0000000    0.2488384
287280.0000000    0.2526480
287320.0000000    0.2602491
287360.0000000    0.2403595
287400.0000000    0.2519884
287440.0000000    0.2658547
287480.0000000    0.2602084
287520.0000000    0.2707191
287560.0000000    0.2642300
287600.0000000    0.2493684
287640.0000000    0.2673408
287680.0000000    0.2589034
287720.0000000    0.2525595
287760.0000000    0.2380513
287800.0000000    0.2350376
287840.0000000    0.2926484
287880.0000000    0.2813714
287920.0000000    0.2748373
287960.0000000    0.2783157
288000.0000000    0.2619667
288040.0000000    0.2580020
288080.0000000    0.2623446
288120.0000000    0.2627154
288160.0000000    0.2655358
288200.0000000    0.2589849
288240.0000000    0.2703730
288280.0000000    0.2592383
288320.0000000    0.2585017
288360.0000000    0.2577287
288400.0000000    0.2678613
288440.0000000    0.2586288
288480.0000000    0.2704682
288520.0000000    0.2752908
288560.0000000    0.2656801
288600.0000000    0.2648628
288640.0000000    0.2567596
288680.0000000    0.2483358
288720.0000000    0.2559735
288760.0000000    0.2663642
288800.0000000    0.2683185
288840.0000000    0.2506518
288880.0000000    0.2575016
288920.0000000    0.2533862
288960.0000000    0.2507159
289000.0000000    0.2521565
289040.0000000    0.2587748
289080.0000000    0.2446531
289120.0000000    0.2699413
289160.0000000    0.2662791
289200.0000000    0.2886696
289240.0000000    0.2887352
289280.0000000    0.2867061
289320.0000000    0.2762410
289360.0000000    0.2672863
289400.0000000    0.2721124
289440.0000000    0.2626790
289480.0000000    0.2531277
289520.0000000    0.2614276
289560.0000000    0.2677807
289600.0000000    0.2663139
289640.0000000    0.2847493
289680.0000000    0.2799093
289720.0000000    0.2721108
289760.0000000    0.2876037
289800.0000000    0.2533026
289840.0000000    0.2719371
289880.0000000    0.2666012
289920.0000000    0.2581837
289960.0000000    0.2867166
290000.0000000    0.2819727
290040.0000000    0.2655032
290080.0000000    0.2806964
290120.0000000    0.2693765
290160.0000000    0.2778106
290200.0000000    0.2750296
290240.0000000    0.2917290
290280.0000000    0.2637373
290320.0000000    0.2824149
290360.0000000    0.2773761
290400.0000000    0.2798878
290440.0000000    0.2829233
290480.0000000    0.2875249
290520.0000000    0.2601338
290560.0000000    0.2820335
290600.0000000    0.3017997
290640.0000000    0.2805707
290680.0000000    0.2758715
290720.0000000    0.2837225
290760.0000000    0.2864806
290800.0000000    0.3020003
290840.0000000    0.2833807
290880.0000000    0.2780927
290920.0000000    0.2692583
290960.0000000    0.2957125
291000.0000000    0.2786054
291040.0000000    0.2565492
291080.0000000    0.2813278
291120.0000000    0.2631096
291160.0000000    0.2740135
291200.0000000    0.2637019
291240.0000000    0.2790926
291280.0000000    0.2830315
291320.0000000    0.2825247
291360.0000000    0.2708616
291400.0000000    0.2535196
291440.0000000    0.2494241
291480.0000000    0.2572527
291520.0000000    0.2768248
291560.0000000    0.2576581
291600.0000000    0.2728846
291640.0000000    0.2673829
291680.0000000    0.2631702
291720.0000000    0.2695243
291760.0000000    0.2721154
291800.0000000    0.2947257
291840.0000000    0.2424761
291880.0000000    0.2635550
291920.0000000    0.2663605
291960.0000000    0.2951839
292000.0000000    0.2778640
292040.0000000    0.2713293
292080.0000000    0.2509374
292120.0000000    0.2651564
292160.0000000    0.2672058
292200.0000000    0.2651688
292240.0000000    0.2875020
292280.0000000    0.2574369
292320.0000000    0.2905020
292360.0000000    0.2785083
292400.0000000    0.2810203
292440.0000000    0.2913166
292480.0000000    0.2787206
292520.0000000    0.2817189
292560.0000000    0.2690759
292600.0000000    0.2787647
292640.0000000    0.2752744
292680.0000000    0.2697836
292720.0000000    0.2921113
292760.0000000    0.2758963
292800.0000000    0.2778152
292840.0000000    0.2841224
292880.0000000    0.2661916
292920.0000000    0.2629708
292960.0000000    0.2540942
293000.0000000    0.2763478
293040.0000000    0.2683478
293080.0000000    0.2785960
293120.0000000    0.2661626
293160.0000000    0.2410145
293200.0000000    0.2696012
293240.0000000    0.2642450
293280.0000000    0.2438147
293320.0000000    0.2332729
293360.0000000    0.2479244
293400.0000000    0.2584503
293440.0000000    0.2548796
293480.0000000    0.2579333
293520.0000000    0.2477902
293560.0000000    0.2590342
293600.0000000    0.2576756
293640.0000000    0.2536371
293680.0000000    0.2474138
293720.0000000    0.2381659
293760.0000000    0.2668105
293800.0000000    0.2706408
293840.0000000    0.2500454
293880.0000000    0.2404614
293920.0000000    0.2567383
293960.0000000    0.2744660
294000.0000000    0.2421664
294040.0000000    0.2636521
294080.0000000    0.2664187
294120.0000000    0.2668540
294160.0000000    0.2711577
294200.0000000    0.2547274
294240.0000000    0.2497067
294280.0000000    0.2361684
294320.0000000    0.2464564
294360.0000000    0.2622686
294400.0000000    0.2630110
294440.0000000    0.2695089
294480.0000000    0.2620289
294520.0000000    0.2658214
294560.0000000    0.2648984
294600.0000000    0.2887255
294640.0000000    0.2788401
294680.0000000    0.2705157
294720.0000000    0.2625767
294760.0000000    0.2699924
294800.0000000    0.2769955
294840.0000000    0.2622071
294880.0000000    0.2846972
294920.0000000    0.2730264
294960.0000000    0.2805440
295000.0000000    0.2593676
295040.0000000    0.2503257
295080.0000000    0.2610346
295120.0000000    0.2456530
295160.0000000    0.2623179
295200.0000000    0.2527344
295240.0000000    0.2634057
295280.0000000    0.2660415
295320.0000000    0.2559200
295360.0000000    0.2819667
295400.0000000    0.2527063
295440.0000000    0.2508349
295480.0000000    0.2554080
295520.0000000    0.2514400
295560.0000000    0.2476457
295600.0000000    0.2462490
295640.0000000    0.2386468
295680.0000000    0.2537021
295720.0000000    0.2547508
295760.0000000    0.2667363
295800.0000000    0.2570790
295840.0000000    0.2583091
295880.0000000    0.2609977
295920.0000000    0.2493243
295960.0000000    0.2486966
296000.0000000    0.2569731
296040.0000000    0.2462210
296080.0000000    0.2614314
296120.0000000    0.2748518
296160.0000000    0.2678347
296200.0000000    0.2752670
296240.0000000    0.2675038
296280.0000000    0.2648241
296320.0000000    0.2657211
296360.0000000    0.2609788
296400.0000000    0.2629519
296440.0000000    0.2463784
296480.0000000    0.2462774
296520.0000000    0.2838390
296560.0000000    0.2862603
296600.0000000    0.2744502
296640.0000000    0.2766861
296680.0000000    0.2780427
296720.0000000    0.2635367
296760.0000000    0.2709004
296800.0000000    0.2953165
296840.0000000    0.2676372
296880.0000000    0.2618301
296920.0000000    0.2589968
296960.0000000    0.2586857
297000.0000000    0.2757464
297040.0000000    0.2544943
297080.0000000    0.2657937
297120.0000000    0.2595941
297160.0000000    0.2440836
297200.0000000    0.2714699
297240.0000000    0.2742091
297280.0000000    0.2641948
297320.0000000    0.2807138
297360.0000000    0.2733462
297400.0000000    0.2627873
297440.0000000    0.2697008
297480.0000000    0.2658792
297520.0000000    0.2647588
297560.0000000    0.2691776
297600.0000000    0.2604430
297640.0000000    0.2766260
297680.0000000    0.2707021
297720.0000000    0.2618673
297760.0000000    0.2775595
297800.0000000    0.2671383
297840.0000000    0.2732303
297880.0000000    0.2576724
297920.0000000    0.2677348
297960.0000000    0.2858506
298000.0000000    0.2727333
298040.0000000    0.2857628
298080.0000000    0.2722523
298120.0000000    0.2811495
298160.0000000    0.2787403
298200.0000000    0.2546671
298240.0000000    0.2674438
298280.0000000    0.2570403
298320.0000000    0.2579096
298360.0000000    0.2639409
298400.0000000    0.2805228
298440.0000000    0.2855427
298480.0000000    0.2695921
298520.0000000    0.2861560
298560.0000000    0.2804072
298600.0000000    0.2545605
298640.0000000    0.2647772
298680.0000000    0.2822645
298720.0000000    0.2725529
298760.0000000    0.2873929
298800.0000000    0.2818181
298840.0000000    0.2970280
298880.0000000    0.2810172
298920.0000000    0.2843435
298960.0000000    0.2983767
299000.0000000    0.2767062
299040.0000000    0.2729258
299080.0000000    0.2609286
299120.0000000    0.2780959
299160.0000000    0.2655150
299200.0000000    0.2506942
299240.0000000    0.2606737
299280.0000000    0.2510986
299320.0000000    0.2584771
299360.0000000    0.2748873
299400.0000000    0.2862489
299440.0000000    0.2696130
299480.0000000    0.2869275
299520.0000000    0.2869814
299560.0000000    0.2731226
299600.0000000    0.2585849
299640.0000000    0.2689346
299680.0000000    0.2544357
299720.0000000    0.2504142
299760.0000000    0.2615261
299800.0000000    0.2759636
299840.0000000    0.2515272
299880.0000000    0.2503991
299920.0000000    0.2415659
299960.0000000    0.2328363
300000.0000000    0.2422550
300040.0000000    0.2560740
300080.0000000    0.2479776
300120.0000000    0.2551606
300160.0000000    0.2517835
300200.0000000    0.2611021
300240.0000000    0.2571319
300280.0000000    0.2590511
300320.0000000    0.2687562
300360.0000000    0.2608237
300400.0000000    0.2655250
300440.0000000    0.2736110
300480.0000000    0.2818379
300520.0000000    0.2619972
300560.0000000    0.2525021
300600.0000000    0.2625506
300640.0000000    0.2531857
300680.0000000    0.2580732
300720.0000000    0.2528951
300760.0000000    0.2668865
300800.0000000    0.2613941
300840.0000000    0.2660308
300880.0000000    0.2649598
300920.0000000    0.2508260
300960.0000000    0.2833438
301000.0000000    0.2704569
301040.0000000    0.2854047
301080.0000000    0.2759043
301120.0000000    0.2647697
301160.0000000    0.2783633
301200.0000000    0.2641380
301240.0000000    0.2582553
301280.0000000    0.2565156
301320.0000000    0.2674399
301360.0000000    0.2800604
301400.0000000    0.2694107
301440.0000000    0.2693428
301480.0000000    0.2836164
301520.0000000    0.2727431
301560.0000000    0.2636781
301600.0000000    0.2746975
301640.0000000    0.2519156
301680.0000000    0.2498605
301720.0000000    0.2817643
301760.0000000    0.2761731
301800.0000000    0.2660048
301840.0000000    0.2502166
301880.0000000    0.2655180
301920.0000000    0.2538809
301960.0000000    0.2463036
302000.0000000    0.2857410
302040.0000000    0.2809418
302080.0000000    0.2719229
302120.0000000    0.2737643
302160.0000000    0.2707942
302200.0000000    0.2789852
302240.0000000    0.2743527
302280.0000000    0.2566218
302320.0000000    0.2671007
302360.0000000    0.2653315
302400.0000000    0.2761056
302440.0000000    0.2927577
302480.0000000    0.2771753
302520.0000000    0.2841566
302560.0000000    0.2888428
302600.0000000    0.2733317
302640.0000000    0.2899847
302680.0000000    0.3032286
302720.0000000    0.3025444
302760.0000000    0.2813156
302800.0000000    0.2741462
302840.0000000    0.2901602
302880.0000000    0.2652258
302920.0000000    0.2761853
302960.0000000    0.2740110
303000.0000000    0.2655142
303040.0000000    0.2600058
303080.0000000    0.2509880
303120.0000000    0.2791894
303160.0000000    0.2789182
303200.0000000    0.2820919
303240.0000000    0.2875953
303280.0000000    0.2666936
303320.0000000    0.2906811
303360.0000000    0.2854095
303400.0000000    0.2882749
303440.0000000    0.2867112
303480.0000000    0.2927164
303520.0000000    0.2653791
303560.0000000    0.2819968
303600.0000000    0.2787237
303640.0000000    0.2757724
303680.0000000    0.2546632
303720.0000000    0.2657956
303760.0000000    0.2902614
303800.0000000    0.2696527
303840.0000000    0.2657492
303880.0000000    0.2634862
303920.0000000    0.2836892
303960.0000000    0.2892402
304000.0000000    0.2595002
304040.0000000    0.2884490
304080.0000000    0.2649500
304120.0000000    0.2655514
304160.0000000    0.2575342
304200.0000000    0.2567548
304240.0000000    0.2642926
304280.0000000    0.2375256
304320.0000000    0.2556759
304360.0000000    0.2757345
304400.0000000    0.2447279
304440.0000000    0.2546250
304480.0000000    0.2515740
304520.0000000    0.2525226
304560.0000000    0.2640266
304600.0000000    0.2699242
304640.0000000    0.2663373
304680.0000000    0.2540708
304720.0000000    0.2648807
304760.0000000    0.2513907
304800.0000000    0.2430486
304840.0000000    0.2721602
304880.0000000    0.2510197
304920.0000000    0.2455028
304960.0000000    0.2668136
305000.0000000    0.2743818
305040.0000000    0.2646069
305080.0000000    0.2776892
305120.0000000    0.2660316
305160.0000000    0.2756734
305200.0000000    0.2778071
305240.0000000    0.2598770
305280.0000000    0.2487338
305320.0000000    0.2591316
305360.0000000    0.2415789
305400.0000000    0.2641435
305440.0000000    0.2447767
305480.0000000    0.2386831
305520.0000000    0.2387578
305560.0000000    0.2505885
305600.0000000    0.2568156
305640.0000000    0.2852531
305680.0000000    0.2656165
305720.0000000    0.2578073
305760.0000000    0.2481231
305800.0000000    0.2769603
305840.0000000    0.2620559
305880.0000000    0.2595504
305920.0000000    0.2762639
305960.0000000    0.2643303
306000.0000000    0.2689019
306040.0000000    0.2674866
306080.0000000    0.2599642
306120.0000000    0.2838470
306160.0000000    0.2660701
306200.0000000    0.2632012
306240.0000000    0.2450416
306280.0000000    0.2500321
306320.0000000    0.2728923
306360.0000000    0.2481323
306400.0000000    0.2535980
306440.0000000    0.2584185
306480.0000000    0.2521860
306520.0000000    0.2378637
306560.0000000    0.2488120
306600.0000000    0.2521115
306640.0000000    0.2666378
306680.0000000    0.2511286
306720.0000000    0.2513685
306760.0000000    0.2539497
306800.0000000    0.2609229
306840.0000000    0.2487517
306880.0000000    0.2442625
306920.0000000    0.2487388
306960.0000000    0.2618099
307000.0000000    0.2441213
307040.0000000    0.2298841
307080.0000000    0.2649907
307120.0000000    0.2619532
307160.0000000    0.2429907
307200.0000000    0.2653108
307240.0000000    0.2553999
307280.0000000    0.2536789
307320.0000000    0.2746926
307360.0000000    0.2784570
307400.0000000    0.2799397
307440.0000000    0.2722072
307480.0000000    0.2715877
307520.0000000    0.2595988
307560.0000000    0.2704307
307600.0000000    0.2341443
307640.0000000    0.2743205
307680.0000000    0.2755562
307720.0000000    0.2398871
307760.0000000    0.2571462
307800.0000000    0.2464025
307840.0000000    0.2655064
307880.0000000    0.2429998
307920.0000000    0.2757294
307960.0000000    0.2792965
308000.0000000    0.2692241
308040.0000000    0.2670092
308080.0000000    0.2609335
308120.0000000    0.2754025
308160.0000000    0.2929731
308200.0000000    0.2831656
308240.0000000    0.2686949
308280.0000000    0.2724772
308320.0000000    0.2849895
308360.0000000    0.2789043
308400.0000000    0.2756142
308440.0000000    0.2881660
308480.0000000    0.2814904
308520.0000000    0.2620396
308560.0000000    0.2986687
308600.0000000    0.2612596
308640.0000000    0.2764488
308680.0000000    0.2617506
308720.0000000    0.2663680
308760.0000000    0.2754837
308800.0000000    0.2666616
308840.0000000    0.2757060
308880.0000000    0.2482173
308920.0000000    0.2693348
308960.0000000    0.2782179
309000.0000000    0.2645469
309040.0000000    0.2590907
309080.0000000    0.2664044
309120.0000000    0.2866763
309160.0000000    0.2928731
309200.0000000    0.2925794
309240.0000000    0.2803172
309280.0000000    0.2901612
309320.0000000    0.2929786
309360.0000000    0.3036472
309400.0000000    0.2659979
309440.0000000    0.2648715
309480.0000000    0.2854789
309520.0000000    0.2762792
309560.0000000    0.2286815
309600.0000000    0.2461524
309640.0000000    0.2433956
309680.0000000    0.2525085
309720.0000000    0.2812932
309760.0000000    0.2866617
309800.0000000    0.2762924
309840.0000000    0.2731407
309880.0000000    0.2623272
309920.0000000    0.2644767
309960.0000000    0.2878176
310000.0000000    0.2595762
310040.0000000    0.2980570
310080.0000000    0.2673541
310120.0000000    0.2744392
310160.0000000    0.2865655
310200.0000000    0.2805795
310240.0000000    0.2782296
310280.0000000    0.2730480
310320.0000000    0.2829838
310360.0000000    0.2673956
310400.0000000    0.2765552
310440.0000000    0.2849167
310480.0000000    0.2824183
310520.0000000    0.2798605
310560.0000000    0.2837333
310600.0000000    0.2769992
310640.0000000    0.2859105
310680.0000000    0.2752411
310720.0000000    0.2581670
310760.0000000    0.2548271
310800.0000000    0.2444757
310840.0000000    0.2723172
310880.0000000    0.2642130
310920.0000000    0.2591747
310960.0000000    0.2464514
311000.0000000    0.2621722
311040.0000000    0.2646681
311080.0000000    0.2585838
311120.0000000    0.2727636
311160.0000000    0.2673391
311200.0000000    0.2617209
311240.0000000    0.2644467
311280.0000000    0.2662812
311320.0000000    0.2677630
311360.0000000    0.2583668
311400.0000000    0.2681290
311440.0000000    0.2715524
311480.0000000    0.2736805
311520.0000000    0.2582943
311560.0000000    0.2651134
311600.0000000    0.2658854
311640.0000000    0.2965318
311680.0000000    0.2734934
311720.0000000    0.2715879
311760.0000000    0.2542209
311800.0000000    0.2854860
311840.0000000    0.2750235
311880.0000000    0.2615424
311920.0000000    0.2627966
311960.0000000    0.2507670
312000.0000000    0.2659564
312040.0000000    0.2578614
312080.0000000    0.2615961
312120.0000000    0.2771216
312160.0000000    0.2636528
312200.0000000    0.2870368
312240.0000000    0.2816642
312280.0000000    0.2664512
312320.0000000    0.2708689
312360.0000000    0.2955004
312400.0000000    0.2731854
312440.0000000    0.2792163
312480.0000000    0.2866543
312520.0000000    0.2821290
312560.0000000    0.2692248
312600.0000000    0.2653533
312640.0000000    0.2733072
312680.0000000    0.2861522
312720.0000000    0.2661484
312760.0000000    0.2762815
312800.0000000    0.2681745
312840.0000000    0.2629260
312880.0000000    0.2751284
312920.0000000    0.2609573
312960.0000000    0.2735042
313000.0000000    0.2758394
313040.0000000    0.2798492
313080.0000000    0.2730963
313120.0000000    0.2498563
313160.0000000    0.2575938
313200.0000000    0.2588778
313240.0000000    0.2488352
313280.0000000    0.2804825
313320.0000000    0.2705897
313360.0000000    0.2698264
313400.0000000    0.2720322
313440.0000000    0.2889665
313480.0000000    0.2767941
313520.0000000    0.2846682
313560.0000000    0.2696188
313600.0000000    0.2823480
313640.0000000    0.2614410
313680.0000000    0.2811485
313720.0000000    0.2863326
313760.0000000    0.2807658
313800.0000000    0.2729096
313840.0000000    0.2745444
313880.0000000    0.2708574
313920.0000000    0.2919424
313960.0000000    0.2849811
314000.0000000    0.2873964
314040.0000000    0.2624489
314080.0000000    0.2595801
314120.0000000    0.2549355
314160.0000000    0.2518693
314200.0000000    0.2335483
314240.0000000    0.2655313
314280.0000000    0.2614624
314320.0000000    0.2855003
314360.0000000    0.2699192
314400.0000000    0.2999302
314440.0000000    0.2647431
314480.0000000    0.2692358
314520.0000000    0.2789541
314560.0000000    0.2852420
314600.0000000    0.2482855
314640.0000000    0.2476901
314680.0000000    0.2753282
314720.0000000    0.2837663
314760.0000000    0.2681978
314800.0000000    0.2653059
314840.0000000    0.2550198
314880.0000000    0.2603342
314920.0000000    0.2616628
314960.0000000    0.2354885
315000.0000000    0.2609483
315040.0000000    0.2719245
315080.0000000    0.2744879
315120.0000000    0.2783278
315160.0000000    0.2712273
315200.0000000    0.3059156
315240.0000000    0.2786837
315280.0000000    0.2912755
315320.0000000    0.2858340
315360.0000000    0.2802071
315400.0000000    0.2681553
315440.0000000    0.2532661
315480.0000000    0.2430153
315520.0000000    0.2634215
315560.0000000    0.2615714
315600.0000000    0.2627238
315640.0000000    0.2674736
315680.0000000    0.2705849
315720.0000000    0.2488889
315760.0000000    0.2783988
315800.0000000    0.2735865
315840.0000000    0.2583035
315880.0000000    0.2681748
315920.0000000    0.2784642
315960.0000000    0.2772583
316000.0000000    0.2921753
316040.0000000    0.2743695
316080.0000000    0.2822796
316120.0000000    0.2762899
316160.0000000    0.2663738
316200.0000000    0.2690850
316240.0000000    0.2634754
316280.0000000    0.2753484
316320.0000000    0.2986181
316360.0000000    0.2812133
316400.0000000    0.2521577
316440.0000000    0.2752798
316480.0000000    0.2748688
316520.0000000    0.2956288
316560.0000000    0.2775314
316600.0000000    0.2835630
316640.0000000    0.2830561
316680.0000000    0.2632920
316720.0000000    0.2710699
316760.0000000    0.2561948
316800.0000000    0.2586385
316840.0000000    0.2582089
316880.0000000    0.2552304
316920.0000000    0.2931664
316960.0000000    0.2703694
317000.0000000    0.2564909
317040.0000000    0.2587170
317080.0000000    0.2693909
317120.0000000    0.2659685
317160.0000000    0.2647045
317200.0000000    0.2595401
317240.0000000    0.2606462
317280.0000000    0.2655943
317320.0000000    0.2628398
317360.0000000    0.2710539
317400.0000000    0.2575993
317440.0000000    0.2617852
317480.0000000    0.2679195
317520.0000000    0.2831196
317560.0000000    0.2801496
317600.0000000    0.2601991
317640.0000000    0.2886778
317680.0000000    0.2626589
317720.0000000    0.2517841
317760.0000000    0.2771809
317800.0000000    0.2648492
317840.0000000    0.2548397
317880.0000000    0.2734286
317920.0000000    0.2711847
317960.0000000    0.2816110
318000.0000000    0.2586961
318040.0000000    0.2728188
318080.0000000    0.2532795
318120.0000000    0.2571117
318160.0000000    0.2678475
318200.0000000    0.2531646
318240.0000000    0.2554083
318280.0000000    0.2694173
318320.0000000    0.2691548
318360.0000000    0.2657129
318400.0000000    0.2592617
318440.0000000    0.2768458
318480.0000000    0.2632386
318520.0000000    0.2692794
318560.0000000    0.2785353
318600.0000000    0.2938585
318640.0000000    0.2705768
318680.0000000    0.2678865
318720.0000000    0.2724631
318760.0000000    0.2584752
318800.0000000    0.2696300
318840.0000000    0.2929422
318880.0000000    0.2624510
318920.0000000    0.2594351
318960.0000000    0.2552816
319000.0000000    0.2437353
319040.0000000    0.2420093
319080.0000000    0.2703860
319120.0000000    0.2559498
319160.0000000    0.2381909
319200.0000000    0.2437967
319240.0000000    0.2504319
319280.0000000    0.2519389
319320.0000000    0.2501902
319360.0000000    0.2520704
319400.0000000    0.2746547
319440.0000000    0.2752317
319480.0000000    0.2544441
319520.0000000    0.2516124
319560.0000000    0.2539046
319600.0000000    0.2713297
319640.0000000    0.2677360
319680.0000000    0.2551195
319720.0000000    0.2450481
319760.0000000    0.2735429
319800.0000000    0.2776439
319840.0000000    0.2734727
319880.0000000    0.2623635
319920.0000000    0.2680277
319960.0000000    0.2749290
320000.0000000    0.2584035
320040.0000000    0.2698174
320080.0000000    0.2663403
320120.0000000    0.2566838
320160.0000000    0.2554247
320200.0000000    0.2656353
320240.0000000    0.2716950
320280.0000000    0.2590601
320320.0000000    0.2415724
320360.0000000    0.2614976
320400.0000000    0.2436798
320440.0000000    0.2536415
320480.0000000    0.2576317
320520.0000000    0.2594010
320560.0000000    0.2839751
320600.0000000    0.2761065
320640.0000000    0.2567339
320680.0000000    0.2597387
320720.0000000    0.2614035
320760.0000000    0.2563957
320800.0000000    0.2541035
320840.0000000    0.2682931
320880.0000000    0.2714291
320920.0000000    0.2503568
320960.0000000    0.2603797
321000.0000000    0.2619143
321040.0000000    0.2576762
321080.0000000    0.2682452
321120.0000000    0.2635713
321160.0000000    0.2549413
321200.0000000    0.2589200
321240.0000000    0.2612527
321280.0000000    0.2597295
321320.0000000    0.2519816
321360.0000000    0.2560859
321400.0000000    0.2620290
321440.0000000    0.2578889
321480.0000000    0.2630562
321520.0000000    0.2687903
321560.0000000    0.2681802
321600.0000000    0.2855100
321640.0000000    0.2676639
321680.0000000    0.2676958
321720.0000000    0.2660342
321760.0000000    0.2734967
321800.0000000    0.2725156
321840.0000000    0.2717731
321880.0000000    0.2670646
321920.0000000    0.2751185
321960.0000000    0.2811014
322000.0000000    0.2703952
322040.0000000    0.2796892
322080.0000000    0.2767856
322120.0000000    0.2606866
322160.0000000    0.2639157
322200.0000000    0.2649578
322240.0000000    0.2654660
322280.0000000    0.2728457
322320.0000000    0.2874895
322360.0000000    0.2554015
322400.0000000    0.2574593
322440.0000000    0.2680047
322480.0000000    0.2591340
322520.0000000    0.2684025
322560.0000000    0.2795030
322600.0000000    0.2646135
322640.0000000    0.2701621
322680.0000000    0.2510768
322720.0000000    0.2466639
322760.0000000    0.2630547
322800.0000000    0.2506897
322840.0000000    0.2635891
322880.0000000    0.2762663
322920.0000000    0.2713078
322960.0000000    0.2787767
323000.0000000    0.2546496
323040.0000000    0.2916397
323080.0000000    0.2496857
323120.0000000    0.2836964
323160.0000000    0.2677218
323200.0000000    0.2333129
323240.0000000    0.2597650
323280.0000000    0.2568011
323320.0000000    0.2934567
323360.0000000    0.2831593
323400.0000000    0.2872509
323440.0000000    0.2926169
323480.0000000    0.2940000
323520.0000000    0.2787673
323560.0000000    0.2905862
323600.0000000    0.2859087
323640.0000000    0.2723110
323680.0000000    0.3052462
323720.0000000    0.2904391
323760.0000000    0.3085891
323800.0000000    0.3003384
323840.0000000    0.2811663
323880.0000000    0.3075939
323920.0000000    0.2915321
323960.0000000    0.2922924
324000.0000000    0.2755783
324040.0000000    0.2750829
324080.0000000    0.3016043
324120.0000000    0.2935474
324160.0000000    0.2791836
324200.0000000    0.2807194
324240.0000000    0.2989456
324280.0000000    0.2942536
324320.0000000    0.3111904
324360.0000000    0.2758169
324400.0000000    0.2775950
324440.0000000    0.2748444
324480.0000000    0.2770469
324520.0000000    0.2827072
324560.0000000    0.2896638
324600.0000000    0.2791840
324640.0000000    0.2708519
324680.0000000    0.2915527
324720.0000000    0.2864840
324760.0000000    0.2956387
324800.0000000    0.2976012
324840.0000000    0.2501463
324880.0000000    0.2781251
324920.0000000    0.2819239
324960.0000000    0.2667609
325000.0000000    0.2750850
325040.0000000    0.2721775
325080.0000000    0.2644639
325120.0000000    0.2628362
325160.0000000    0.2445410
325200.0000000    0.2638121
325240.0000000    0.2420388
325280.0000000    0.2588152
325320.0000000    0.2551904
325360.0000000    0.2553123
325400.0000000    0.2958729
325440.0000000    0.2959153
325480.0000000    0.2729449
325520.0000000    0.2692798
325560.0000000    0.2633418
325600.0000000    0.2553254
325640.0000000    0.2633507
325680.0000000    0.2706497
325720.0000000    0.2743151
325760.0000000    0.2761169
325800.0000000    0.2812919
325840.0000000    0.2875267
325880.0000000    0.2883927
325920.0000000    0.2680582
325960.0000000    0.2669636
326000.0000000    0.2441494
326040.0000000    0.2648987
326080.0000000    0.2516364
326120.0000000    0.2701958
326160.0000000    0.2701792
326200.0000000    0.2649868
326240.0000000    0.2515484
326280.0000000    0.2658111
326320.0000000    0.2740125
326360.0000000    0.2885935
326400.0000000    0.2838313
326440.0000000    0.2671915
326480.0000000    0.2746995
326520.0000000    0.2612996
326560.0000000    0.2692642
326600.0000000    0.2703489
326640.0000000    0.2850740
326680.0000000    0.2810112
326720.0000000    0.2667898
326760.0000000    0.2631359
326800.0000000    0.2666625
326840.0000000    0.2736129
326880.0000000    0.2661837
326920.0000000    0.2590074
326960.0000000    0.2690054
327000.0000000    0.2703159
327040.0000000    0.2645082
327080.0000000    0.2562287
327120.0000000    0.2641199
327160.0000000    0.2537065
327200.0000000    0.2685074
327240.0000000    0.2580203
327280.0000000    0.2701415
327320.0000000    0.2799511
327360.0000000    0.2769627
327400.0000000    0.2673221
327440.0000000    0.2542732
327480.0000000    0.2573340
327520.0000000    0.2571287
327560.0000000    0.2712259
327600.0000000    0.2790201
327640.0000000    0.2592279
327680.0000000    0.2699732
327720.0000000    0.2628097
327760.0000000    0.2718630
327800.0000000    0.2876002
327840.0000000    0.2681874
327880.0000000    0.2655232
327920.0000000    0.2750349
327960.0000000    0.2396907
328000.0000000    0.2691319
328040.0000000    0.2697934
328080.0000000    0.2709045
328120.0000000    0.2612019
328160.0000000    0.2965995
328200.0000000    0.2664603
328240.0000000    0.2647759
328280.0000000    0.2849136
328320.0000000    0.2890833
328360.0000000    0.2845802
328400.0000000    0.3000687
328440.0000000    0.2883356
328480.0000000    0.2917332
328520.0000000    0.2722187
328560.0000000    0.2846092
328600.0000000    0.2811609
328640.0000000    0.3032371
328680.0000000    0.2780661
328720.0000000    0.2759103
328760.0000000    0.2594931
328800.0000000    0.2634150
328840.0000000    0.2597502
328880.0000000    0.2872702
328920.0000000    0.2847254
328960.0000000    0.2651708
329000.0000000    0.2829025
329040.0000000    0.2623636
329080.0000000    0.2918070
329120.0000000    0.2665758
329160.0000000    0.2516905
329200.0000000    0.2727195
329240.0000000    0.2982055
329280.0000000    0.2595391
329320.0000000    0.2850582
329360.0000000    0.2781312
329400.0000000    0.2621751
329440.0000000    0.2759570
329480.0000000    0.2724631
329520.0000000    0.2819907
329560.0000000    0.2817121
329600.0000000    0.3007789
329640.0000000    0.2857575
329680.0000000    0.2865323
329720.0000000    0.2860044
329760.0000000    0.2925955
329800.0000000    0.2976694
329840.0000000    0.3008888
329880.0000000    0.2699139
329920.0000000    0.2853057
329960.0000000    0.3057220
330000.0000000    0.2630047
330040.0000000    0.3028024
330080.0000000    0.3020293
330120.0000000    0.2931527
330160.0000000    0.2858238
330200.0000000    0.2884466
330240.0000000    0.2724854
330280.0000000    0.2752178
330320.0000000    0.2798274
330360.0000000    0.2630259
330400.0000000    0.2812597
330440.0000000    0.2878674
330480.0000000    0.2784327
330520.0000000    0.2767450
330560.0000000    0.2974030
330600.0000000    0.3279396
330640.0000000    0.2992111
330680.0000000    0.3019890
330720.0000000    0.3178711
330760.0000000    0.2849406
330800.0000000    0.3050550
330840.0000000    0.3020597
330880.0000000    0.2739739
330920.0000000    0.2656536
330960.0000000    0.2814302
331000.0000000    0.2828113
331040.0000000    0.2712685
331080.0000000    0.2787994
331120.0000000    0.2950532
331160.0000000    0.2793414
331200.0000000    0.2950739
331240.0000000    0.2788621
331280.0000000    0.3051333
331320.0000000    0.3012474
331360.0000000    0.2704585
331400.0000000    0.2776043
331440.0000000    0.2728303
331480.0000000    0.2852156
331520.0000000    0.2710369
331560.0000000    0.2621833
331600.0000000    0.2808102
331640.0000000    0.2792997
331680.0000000    0.2621649
331720.0000000    0.2703466
331760.0000000    0.2815852
331800.0000000    0.2873704
331840.0000000    0.2757622
331880.0000000    0.2813259
331920.0000000    0.2885751
331960.0000000    0.2743669
332000.0000000    0.3049888
332040.0000000    0.2630849
332080.0000000    0.2849126
332120.0000000    0.3039050
332160.0000000    0.2947492
332200.0000000    0.2814114
332240.0000000    0.2801756
332280.0000000    0.2666823
332320.0000000    0.2694374
332360.0000000    0.2829476
332400.0000000    0.2802621
332440.0000000    0.2799094
332480.0000000    0.2731867
332520.0000000    0.2735635
332560.0000000    0.2770329
332600.0000000    0.2639736
332640.0000000    0.2777969
332680.0000000    0.2629830
332720.0000000    0.2797920
332760.0000000    0.2564001
332800.0000000    0.2654276
332840.0000000    0.2767944
332880.0000000    0.2828181
332920.0000000    0.2697504
332960.0000000    0.2849941
333000.0000000    0.2767654
333040.0000000    0.2979771
333080.0000000    0.2966747
333120.0000000    0.2836525
333160.0000000    0.2800902
333200.0000000    0.2564051
333240.0000000    0.2671763
333280.0000000    0.2564093
333320.0000000    0.2956276
333360.0000000    0.2798642
333400.0000000    0.2686758
333440.0000000    0.2904908
333480.0000000    0.2793148
333520.0000000    0.2849908
333560.0000000    0.2613213
333600.0000000    0.2869851
333640.0000000    0.2962316
333680.0000000    0.3066711
333720.0000000    0.2820063
333760.0000000    0.2936518
333800.0000000    0.2841347
333840.0000000    0.2761094
333880.0000000    0.3009066
333920.0000000    0.2796763
333960.0000000    0.2956122
334000.0000000    0.2748905
334040.0000000    0.2829948
334080.0000000    0.2825317
334120.0000000    0.3119096
334160.0000000    0.3098283
334200.0000000    0.3049561
334240.0000000    0.2850189
334280.0000000    0.2911353
334320.0000000    0.2922130
334360.0000000    0.2883690
334400.0000000    0.2775400
334440.0000000    0.2855412
334480.0000000    0.2888272
334520.0000000    0.3013131
334560.0000000    0.3038266
334600.0000000    0.2921975
334640.0000000    0.3027971
334680.0000000    0.2944661
334720.0000000    0.2880718
334760.0000000    0.3030595
334800.0000000    0.2941896
334840.0000000    0.3037226
334880.0000000    0.3126626
334920.0000000    0.3053885
334960.0000000    0.3077953
335000.0000000    0.3100139
335040.0000000    0.3216851
335080.0000000    0.2992374
335120.0000000    0.3280407
335160.0000000    0.3100816
335200.0000000    0.3106740
335240.0000000    0.3230760
335280.0000000    0.2880618
335320.0000000    0.2913123
335360.0000000    0.2976069
335400.0000000    0.3020010
335440.0000000    0.2983255
335480.0000000    0.2924621
335520.0000000    0.2811311
335560.0000000    0.2912453
335600.0000000    0.2710827
335640.0000000    0.3103642
335680.0000000    0.2959503
335720.0000000    0.2925609
335760.0000000    0.2783333
335800.0000000    0.2783100
335840.0000000    0.3129467
335880.0000000    0.3051074
335920.0000000    0.2985282
335960.0000000    0.2781450
336000.0000000    0.2590830
336040.0000000    0.2867178
336080.0000000    0.2860801
336120.0000000    0.2978321
336160.0000000    0.2929697
336200.0000000    0.2986187
336240.0000000    0.2888410
336280.0000000    0.3004833
336320.0000000    0.3030322
336360.0000000    0.2911968
336400.0000000    0.2923993
336440.0000000    0.3033125
336480.0000000    0.2725625
336520.0000000    0.2770652
336560.0000000    0.2862893
336600.0000000    0.2893560
336640.0000000    0.3101863
336680.0000000    0.2840622
336720.0000000    0.3261459
336760.0000000    0.2900968
336800.0000000    0.3133259
336840.0000000    0.2992322
336880.0000000    0.2900442
336920.0000000    0.2974161
336960.0000000    0.2866024
337000.0000000    0.2870782
337040.0000000    0.2775922
337080.0000000    0.3017998
337120.0000000    0.2866005
337160.0000000    0.2888303
337200.0000000    0.2723075
337240.0000000    0.2953476
337280.0000000    0.2805275
337320.0000000    0.2861284
337360.0000000    0.2794781
337400.0000000    0.2751367
337440.0000000    0.2857947
337480.0000000    0.2721884
337520.0000000    0.2858644
337560.0000000    0.2882503
337600.0000000    0.2914230
337640.0000000    0.2909307
337680.0000000    0.3005534
337720.0000000    0.2874344
337760.0000000    0.2810803
337800.0000000    0.2810665
337840.0000000    0.2679918
337880.0000000    0.2887723
337920.0000000    0.2837863
337960.0000000    0.2826091
338000.0000000    0.2798477
338040.0000000    0.2624211
338080.0000000    0.2808913
338120.0000000    0.2852412
338160.0000000    0.2568067
338200.0000000    0.2770511
338240.0000000    0.3078801
338280.0000000    0.2793315
338320.0000000    0.2705502
338360.0000000    0.3091213
338400.0000000    0.2925377
338440.0000000    0.3079483
338480.0000000    0.2819072
338520.0000000    0.2908219
338560.0000000    0.2860990
338600.0000000    0.2588335
338640.0000000    0.2880062
338680.0000000    0.2778805
338720.0000000    0.2947316
338760.0000000    0.2920782
338800.0000000    0.2878655
338840.0000000    0.2797936
338880.0000000    0.3162285
338920.0000000    0.2981379
338960.0000000    0.2925038
339000.0000000    0.3145015
339040.0000000    0.3147252
339080.0000000    0.2820650
339120.0000000    0.3025917
339160.0000000    0.2738843
339200.0000000    0.3074450
339240.0000000    0.3060882
339280.0000000    0.2994088
339320.0000000    0.3057319
339360.0000000    0.2697863
339400.0000000    0.2814148
339440.0000000    0.2816367
339480.0000000    0.2907540
339520.0000000    0.3121248
339560.0000000    0.3014015
339600.0000000    0.3022620
339640.0000000    0.3078560
339680.0000000    0.3083818
339720.0000000    0.3173052
339760.0000000    0.2952698
339800.0000000    0.3093658
339840.0000000    0.2826674
339880.0000000    0.3050629
339920.0000000    0.2935584
339960.0000000    0.2878400
340000.0000000    0.2819836
340040.0000000    0.2837587
340080.0000000    0.2727119
340120.0000000    0.3020492
340160.0000000    0.2831702
340200.0000000    0.2802454
340240.0000000    0.2942510
340280.0000000    0.2913108
340320.0000000    0.2835951
340360.0000000    0.2886266
340400.0000000    0.2953458
340440.0000000    0.2914631
340480.0000000    0.3009897
340520.0000000    0.3050570
340560.0000000    0.2995628
340600.0000000    0.3057542
340640.0000000    0.2957733
340680.0000000    0.3269018
340720.0000000    0.3125656
340760.0000000    0.3010513
340800.0000000    0.3159446
340840.0000000    0.3130210
340880.0000000    0.3058302
340920.0000000    0.3216877
340960.0000000    0.2951322
341000.0000000    0.3141018
341040.0000000    0.3017855
341080.0000000    0.3001008
341120.0000000    0.3170334
341160.0000000    0.2944284
341200.0000000    0.2789833
341240.0000000    0.2780801
341280.0000000    0.2905897
341320.0000000    0.2615987
341360.0000000    0.2996386
341400.0000000    0.2867873
341440.0000000    0.2909615
341480.0000000    0.2744115
341520.0000000    0.3014710
341560.0000000    0.3121910
341600.0000000    0.2923630
341640.0000000    0.3172778
341680.0000000    0.2996511
341720.0000000    0.2833374
341760.0000000    0.2909522
341800.0000000    0.2899849
341840.0000000    0.2827739
341880.0000000    0.2893881
341920.0000000    0.2973352
341960.0000000    0.2734193
342000.0000000    0.2916341
342040.0000000    0.2742370
342080.0000000    0.3026486
342120.0000000    0.2866016
342160.0000000    0.3053976
342200.0000000    0.3154508
342240.0000000    0.2932393
342280.0000000    0.2940799
342320.0000000    0.2928166
342360.0000000    0.2823150
342400.0000000    0.3075995
342440.0000000    0.3267667
342480.0000000    0.2878898
342520.0000000    0.2660426
342560.0000000    0.2936534
342600.0000000    0.2863259
342640.0000000    0.2767861
342680.0000000    0.2811477
342720.0000000    0.2892798
342760.0000000    0.2837586
342800.0000000    0.2720167
342840.0000000    0.2940504
342880.0000000    0.3056296
342920.0000000    0.2954628
342960.0000000    0.2997824
343000.0000000    0.3081581
343040.0000000    0.3515843
343080.0000000    0.3311945
343120.0000000    0.2845887
343160.0000000    0.2984013
343200.0000000    0.2992816
343240.0000000    0.2834946
343280.0000000    0.2885689
343320.0000000    0.2872278
343360.0000000    0.3081254
343400.0000000    0.2973746
343440.0000000    0.2837008
343480.0000000    0.2895783
343520.0000000    0.2850597
343560.0000000    0.2930087
343600.0000000    0.3040305
343640.0000000    0.3037362
343680.0000000    0.3024872
343720.0000000    0.3013684
343760.0000000    0.3076489
343800.0000000    0.3227330
343840.0000000    0.3074794
343880.0000000    0.3013777
343920.0000000    0.3162157
343960.0000000    0.2900498
344000.0000000    0.2784810
344040.0000000    0.2807632
344080.0000000    0.2909738
344120.0000000    0.3115521
344160.0000000    0.3115843
344200.0000000    0.3233107
344240.0000000    0.3247579
344280.0000000    0.3152790
344320.0000000    0.3187494
344360.0000000    0.3034110
344400.0000000    0.2891980
344440.0000000    0.2972382
344480.0000000    0.2789245
344520.0000000    0.2672584
344560.0000000    0.2690886
344600.0000000    0.2864293
344640.0000000    0.2974874
344680.0000000    0.2935473
344720.0000000    0.3047887
344760.0000000    0.2888439
344800.0000000    0.2995824
344840.0000000    0.3031645
344880.0000000    0.3013189
344920.0000000    0.3001233
344960.0000000    0.3028863
345000.0000000    0.2820815
345040.0000000    0.2606816
345080.0000000    0.3036794
345120.0000000    0.2877423
345160.0000000    0.2716340
345200.0000000    0.2899887
345240.0000000    0.3049382
345280.0000000    0.3141744
345320.0000000    0.3103748
345360.0000000    0.2798159
345400.0000000    0.3029533
345440.0000000    0.2812278
345480.0000000    0.2905429
345520.0000000    0.2810409
345560.0000000    0.2898297
345600.0000000    0.3019713
345640.0000000    0.3130653
345680.0000000    0.3041349
345720.0000000    0.2979496
345760.0000000    0.3134019
345800.0000000    0.3181362
345840.0000000    0.2880466
345880.0000000    0.3223620
345920.0000000    0.3005139
345960.0000000    0.2841933
346000.0000000    0.3070490
346040.0000000    0.3144202
346080.0000000    0.3063439
346120.0000000    0.3099633
346160.0000000    0.3030874
346200.0000000    0.3059866
346240.0000000    0.3132680
346280.0000000    0.2943147
346320.0000000    0.3245244
346360.0000000    0.2904826
346400.0000000    0.3097001
346440.0000000    0.3179051
346480.0000000    0.3014301
346520.0000000    0.3127260
346560.0000000    0.3003259
346600.0000000    0.2971432
346640.0000000    0.3038595
346680.0000000    0.3149929
346720.0000000    0.3126555
346760.0000000    0.3059620
346800.0000000    0.2841026
346840.0000000    0.2535638
346880.0000000    0.2847093
346920.0000000    0.2593937
346960.0000000    0.3008059
347000.0000000    0.3065611
347040.0000000    0.2929899
347080.0000000    0.3076187
347120.0000000    0.2827375
347160.0000000    0.2829801
347200.0000000    0.2694571
347240.0000000    0.2758753
347280.0000000    0.2883458
347320.0000000    0.2800998
347360.0000000    0.2695986
347400.0000000    0.2906264
347440.0000000    0.2845612
347480.0000000    0.2791645
347520.0000000    0.2581756
347560.0000000    0.2891594
347600.0000000    0.2678585
347640.0000000    0.2848342
347680.0000000    0.2681802
347720.0000000    0.2903192
347760.0000000    0.3044786
347800.0000000    0.3002565
347840.0000000    0.3080477
347880.0000000    0.3338881
347920.0000000    0.2945220
347960.0000000    0.2953028
348000.0000000    0.2899960
348040.0000000    0.2915867
348080.0000000    0.2808276
348120.0000000    0.2578493
348160.0000000    0.2881589
348200.0000000    0.2805327
348240.0000000    0.2806934
348280.0000000    0.2754602
348320.0000000    0.2955521
348360.0000000    0.2742149
348400.0000000    0.2997273
348440.0000000    0.2875158
348480.0000000    0.2899797
348520.0000000    0.2861865
348560.0000000    0.2962870
348600.0000000    0.2846776
348640.0000000    0.2815010
348680.0000000    0.2940130
348720.0000000    0.2868334
348760.0000000    0.2823434
348800.0000000    0.2956467
348840.0000000    0.3028678
348880.0000000    0.2868850
348920.0000000    0.2914040
348960.0000000    0.3040296
349000.0000000    0.2853715
349040.0000000    0.2955414
349080.0000000    0.3178733
349120.0000000    0.3108256
349160.0000000    0.2895927
349200.0000000    0.2895962
349240.0000000    0.2933149
349280.0000000    0.3057269
349320.0000000    0.2994907
349360.0000000    0.2687556
349400.0000000    0.2731265
349440.0000000    0.2829061
349480.0000000    0.2808112
349520.0000000    0.2651075
349560.0000000    0.2731299
349600.0000000    0.2701615
349640.0000000    0.2914708
349680.0000000    0.3017495
349720.0000000    0.2974406
349760.0000000    0.3155901
349800.0000000    0.3043134
349840.0000000    0.2969509
349880.0000000    0.3264267
349920.0000000    0.3016216
349960.0000000    0.2996896
350000.0000000    0.2965431
350040.0000000    0.2867133
350080.0000000    0.2894480
350120.0000000    0.3158810
350160.0000000    0.3022759
350200.0000000    0.2919109
350240.0000000    0.3043506
350280.0000000    0.3083304
350320.0000000    0.3324731
350360.0000000    0.3123786
350400.0000000    0.3226001
350440.0000000    0.3186599
350480.0000000    0.3027732
350520.0000000    0.2913067
350560.0000000    0.3069015
350600.0000000    0.3149005
350640.0000000    0.3085167
350680.0000000    0.3309268
350720.0000000    0.2944426
350760.0000000    0.3167787
350800.0000000    0.3121974
350840.0000000    0.2948582
350880.0000000    0.3066012
350920.0000000    0.3086461
350960.0000000    0.2838485
351000.0000000    0.2897499
351040.0000000    0.3313704
351080.0000000    0.3119114
351120.0000000    0.3321966
351160.0000000    0.2958350
351200.0000000    0.2880331
351240.0000000    0.3061195
351280.0000000    0.2910013
351320.0000000    0.3207975
351360.0000000    0.3152025
351400.0000000    0.3025244
351440.0000000    0.3028939
351480.0000000    0.3199675
351520.0000000    0.2984549
351560.0000000    0.3134666
351600.0000000    0.2910156
351640.0000000    0.2723000
351680.0000000    0.2917039
351720.0000000    0.3042991
351760.0000000    0.3002426
351800.0000000    0.2734447
351840.0000000    0.2917722
351880.0000000    0.2801998
351920.0000000    0.3002957
351960.0000000    0.2882671
352000.0000000    0.2955223
352040.0000000    0.2730990
352080.0000000    0.2989202
352120.0000000    0.2799959
352160.0000000    0.2912700
352200.0000000    0.2923651
352240.0000000    0.3055497
352280.0000000    0.2736924
352320.0000000    0.2909212
352360.0000000    0.2863765
352400.0000000    0.2935313
352440.0000000    0.2751676
352480.0000000    0.2718109
352520.0000000    0.3046486
352560.0000000    0.2787339
352600.0000000    0.2859068
352640.0000000    0.2952969
352680.0000000    0.2639902
352720.0000000    0.2708347
352760.0000000    0.2579883
352800.0000000    0.2630261
352840.0000000    0.2735153
352880.0000000    0.2799716
352920.0000000    0.2690837
352960.0000000    0.2997729
353000.0000000    0.2785293
353040.0000000    0.2827191
353080.0000000    0.2766589
353120.0000000    0.2937274
353160.0000000    0.2720972
353200.0000000    0.2816643
353240.0000000    0.2870485
353280.0000000    0.2733342
353320.0000000    0.2828913
353360.0000000    0.2633073
353400.0000000    0.2778966
353440.0000000    0.2804668
353480.0000000    0.2799102
353520.0000000    0.2856008
353560.0000000    0.2954184
353600.0000000    0.2799144
353640.0000000    0.2745761
353680.0000000    0.2583396
353720.0000000    0.2866189
353760.0000000    0.2955307
353800.0000000    0.2959282
353840.0000000    0.3144298
353880.0000000    0.2889321
353920.0000000    0.2960679
353960.0000000    0.2902325
354000.0000000    0.2935288
354040.0000000    0.2843160
354080.0000000    0.2915500
354120.0000000    0.2919713
354160.0000000    0.3038002
354200.0000000    0.2841176
354240.0000000    0.3033307
354280.0000000    0.2907201
354320.0000000    0.2857167
354360.0000000    0.2978687
354400.0000000    0.2883764
354440.0000000    0.2821058
354480.0000000    0.2860070
354520.0000000    0.2863776
354560.0000000    0.2696170
354600.0000000    0.2821589
354640.0000000    0.2709640
354680.0000000    0.2647787
354720.0000000    0.2730613
354760.0000000    0.2744202
354800.0000000    0.2639689
354840.0000000    0.2634977
354880.0000000    0.2718399
354920.0000000    0.2677978
354960.0000000    0.2688370
355000.0000000    0.2903055
355040.0000000    0.3002616
355080.0000000    0.2876980
355120.0000000    0.3026918
355160.0000000    0.2742405
355200.0000000    0.2778709
355240.0000000    0.2643623
355280.0000000    0.2867694
355320.0000000    0.2729841
355360.0000000    0.2917050
355400.0000000    0.2921026
355440.0000000    0.2790562
355480.0000000    0.2630710
355520.0000000    0.2835211
355560.0000000    0.2788024
355600.0000000    0.2622192
355640.0000000    0.2676335
355680.0000000    0.2722284
355720.0000000    0.2949218
355760.0000000    0.2676629
355800.0000000    0.2790948
355840.0000000    0.2859487
355880.0000000    0.2883584
355920.0000000    0.2916922
355960.0000000    0.2857228
356000.0000000    0.2875974
356040.0000000    0.3037450
356080.0000000    0.3077869
356120.0000000    0.2986671
356160.0000000    0.3084279
356200.0000000    0.2960205
356240.0000000    0.2848076
356280.0000000    0.2948255
356320.0000000    0.2648959
356360.0000000    0.2827028
356400.0000000    0.2885010
356440.0000000    0.2964041
356480.0000000    0.2988302
356520.0000000    0.2868135
356560.0000000    0.3024743
356600.0000000    0.3043879
356640.0000000    0.3082249
356680.0000000    0.2841216
356720.0000000    0.2872576
356760.0000000    0.2840384
356800.0000000    0.2822387
356840.0000000    0.2953626
356880.0000000    0.2656588
356920.0000000    0.3025931
356960.0000000    0.2939503
357000.0000000    0.2691508
357040.0000000    0.2953838
357080.0000000    0.2828056
357120.0000000    0.2880766
357160.0000000    0.2984317
357200.0000000    0.3011732
357240.0000000    0.3115065
357280.0000000    0.2874094
357320.0000000    0.2859048
357360.0000000    0.2903225
357400.0000000    0.2847852
357440.0000000    0.2924489
357480.0000000    0.2737788
357520.0000000    0.2694954
357560.0000000    0.2734184
357600.0000000    0.2649332
357640.0000000    0.2788513
357680.0000000    0.2741745
357720.0000000    0.2846136
357760.0000000    0.2777063
357800.0000000    0.2776245
357840.0000000    0.2803689
357880.0000000    0.2827262
357920.0000000    0.2552659
357960.0000000    0.2715355
358000.0000000    0.2716211
358040.0000000    0.2674721
358080.0000000    0.2872128
358120.0000000    0.2949363
358160.0000000    0.2935908
358200.0000000    0.2891156
358240.0000000    0.2920108
358280.0000000    0.2936523
358320.0000000    0.2741908
358360.0000000    0.2588254
358400.0000000    0.2836584
358440.0000000    0.2776823
358480.0000000    0.2582777
358520.0000000    0.2728007
358560.0000000    0.2481750
358600.0000000    0.2641189
358640.0000000    0.2815846
358680.0000000    0.2996658
358720.0000000    0.3070497
358760.0000000    0.3087109
358800.0000000    0.3023149
358840.0000000    0.2875941
358880.0000000    0.2745742
358920.0000000    0.2866407
358960.0000000    0.2779917
359000.0000000    0.2849419
359040.0000000    0.3096729
359080.0000000    0.2866202
359120.0000000    0.2809217
359160.0000000    0.2898388
359200.0000000    0.2765285
359240.0000000    0.2697612
359280.0000000    0.2826922
359320.0000000    0.2785904
359360.0000000    0.2685570
359400.0000000    0.2813161
359440.0000000    0.2861754
359480.0000000    0.2634919
359520.0000000    0.2607199
359560.0000000    0.2711976
359600.0000000    0.2791277
359640.0000000    0.2814720
359680.0000000    0.2965001
359720.0000000    0.2944589
359760.0000000    0.2921631
359800.0000000    0.2977196
359840.0000000    0.3098642
359880.0000000    0.2861294
359920.0000000    0.2839098
359960.0000000    0.2875068
360000.0000000    0.2755871
360040.0000000    0.2786072
360080.0000000    0.2871220
360120.0000000    0.2975344
360160.0000000    0.2944364
360200.0000000    0.2794332
360240.0000000    0.2727458
360280.0000000    0.2724777
360320.0000000    0.2720024
360360.0000000    0.2771223
360400.0000000    0.2891898
360440.0000000    0.2627258
360480.0000000    0.2789805
360520.0000000    0.2890949
360560.0000000    0.2682250
360600.0000000    0.2825592
360640.0000000    0.2926994
360680.0000000    0.2977888
360720.0000000    0.2826685
360760.0000000    0.2943847
360800.0000000    0.2795257
360840.0000000    0.2776470
360880.0000000    0.2969988
360920.0000000    0.2697502
360960.0000000    0.2696597
361000.0000000    0.2781429
361040.0000000    0.2761186
361080.0000000    0.2744730
361120.0000000    0.2815070
361160.0000000    0.2743326
361200.0000000    0.2763337
361240.0000000    0.2871918
361280.0000000    0.2781475
361320.0000000    0.2692548
361360.0000000    0.2501882
361400.0000000    0.2562794
361440.0000000    0.2613688
361480.0000000    0.2791016
361520.0000000    0.2707521
361560.0000000    0.2812018
361600.0000000    0.2533750
361640.0000000    0.2634878
361680.0000000    0.2845697
361720.0000000    0.2691325
361760.0000000    0.2963906
361800.0000000    0.2630032
361840.0000000    0.2669327
361880.0000000    0.2951421
361920.0000000    0.3039073
361960.0000000    0.2780576
362000.0000000    0.2672463
362040.0000000    0.2777981
362080.0000000    0.2929931
362120.0000000    0.2714187
362160.0000000    0.2744282
362200.0000000    0.2796018
362240.0000000    0.2731355
362280.0000000    0.2917759
362320.0000000    0.2786407
362360.0000000    0.2872106
362400.0000000    0.2960693
362440.0000000    0.2818589
362480.0000000    0.2780432
362520.0000000    0.2793007
362560.0000000    0.2605271
362600.0000000    0.2512988
362640.0000000    0.2520529
362680.0000000    0.2768965
362720.0000000    0.2684483
362760.0000000    0.2829293
362800.0000000    0.2836831
362840.0000000    0.2728090
362880.0000000    0.2873029
362920.0000000    0.2779489
362960.0000000    0.3135127
363000.0000000    0.3022726
363040.0000000    0.2735902
363080.0000000    0.2785390
363120.0000000    0.2839283
363160.0000000    0.2838598
363200.0000000    0.2919140
363240.0000000    0.2900580
363280.0000000    0.3018284
363320.0000000    0.3138439
363360.0000000    0.2931657
363400.0000000    0.3003779
363440.0000000    0.3070608
363480.0000000    0.3097958
363520.0000000    0.2963896
363560.0000000    0.2862775
363600.0000000    0.2893084
363640.0000000    0.2795598
363680.0000000    0.2753474
363720.0000000    0.2792117
363760.0000000    0.2920297
363800.0000000    0.2901923
363840.0000000    0.2810718
363880.0000000    0.2738670
363920.0000000    0.2678493
363960.0000000    0.2709427
364000.0000000    0.2665246
364040.0000000    0.2867829
364080.0000000    0.2770480
364120.0000000    0.2852218
364160.0000000    0.2516750
364200.0000000    0.2802061
364240.0000000    0.2796596
364280.0000000    0.2620180
364320.0000000    0.2794749
364360.0000000    0.2816969
364400.0000000    0.2588374
364440.0000000    0.2685240
364480.0000000    0.2637478
364520.0000000    0.2627228
364560.0000000    0.2733585
364600.0000000    0.2689907
364640.0000000    0.3080046
364680.0000000    0.3014309
364720.0000000    0.2908740
364760.0000000    0.2799900
364800.0000000    0.2887422
364840.0000000    0.3052689
364880.0000000    0.3150954
364920.0000000    0.3029018
364960.0000000    0.2818374
365000.0000000    0.2810107
365040.0000000    0.2728474
365080.0000000    0.2926090
365120.0000000    0.3016007
365160.0000000    0.2966465
365200.0000000    0.2754046
365240.0000000    0.2821901
365280.0000000    0.3001733
365320.0000000    0.2877784
365360.0000000    0.2728352
365400.0000000    0.3065301
365440.0000000    0.2964600
365480.0000000    0.2797799
365520.0000000    0.2922805
365560.0000000    0.2661808
365600.0000000    0.2778023
365640.0000000    0.3061567
365680.0000000    0.2776623
365720.0000000    0.2580441
365760.0000000    0.2756996
365800.0000000    0.2797042
365840.0000000    0.2706079
365880.0000000    0.2699420
365920.0000000    0.2766094
365960.0000000    0.2700879
366000.0000000    0.2844295
366040.0000000    0.2781594
366080.0000000    0.2721664
366120.0000000    0.2689340
366160.0000000    0.2520788
366200.0000000    0.2413264
366240.0000000    0.2311386
366280.0000000    0.2689468
366320.0000000    0.2755514
366360.0000000    0.2916889
366400.0000000    0.2726291
366440.0000000    0.2565504
366480.0000000    0.2569838
366520.0000000    0.2575692
366560.0000000    0.2354484
366600.0000000    0.2798602
366640.0000000    0.2806697
366680.0000000    0.2873739
366720.0000000    0.2623357
366760.0000000    0.2741514
366800.0000000    0.2867356
366840.0000000    0.2824749
366880.0000000    0.3007819
366920.0000000    0.3144964
366960.0000000    0.3078937
367000.0000000    0.2929467
367040.0000000    0.3018881
367080.0000000    0.2856069
367120.0000000    0.2908132
367160.0000000    0.2784091
367200.0000000    0.2875947
367240.0000000    0.2587618
367280.0000000    0.2906149
367320.0000000    0.2913914
367360.0000000    0.2957506
367400.0000000    0.2922377
367440.0000000    0.2935283
367480.0000000    0.2961262
367520.0000000    0.3157555
367560.0000000    0.2933564
367600.0000000    0.2710038
367640.0000000    0.2783127
367680.0000000    0.2863482
367720.0000000    0.2892427
367760.0000000    0.2896586
367800.0000000    0.2838671
367840.0000000    0.2694275
367880.0000000    0.2603230
367920.0000000    0.2771618
367960.0000000    0.2593050
368000.0000000    0.2655915
368040.0000000    0.2624099
368080.0000000    0.2785737
368120.0000000    0.2720856
368160.0000000    0.2809841
368200.0000000    0.2686533
368240.0000000    0.2688936
368280.0000000    0.2683643
368320.0000000    0.2773226
368360.0000000    0.2735172
368400.0000000    0.2730631
368440.0000000    0.2852232
368480.0000000    0.2692834
368520.0000000    0.2673241
368560.0000000    0.2913274
368600.0000000    0.2749286
368640.0000000    0.2906922
368680.0000000    0.2683039
368720.0000000    0.2567716
368760.0000000    0.2666236
368800.0000000    0.2547565
368840.0000000    0.2666239
368880.0000000    0.2473737
368920.0000000    0.2663082
368960.0000000    0.2501577
369000.0000000    0.2547860
369040.0000000    0.2715384
369080.0000000    0.2717893
369120.0000000    0.2628986
369160.0000000    0.2614233
369200.0000000    0.2564825
369240.0000000    0.2674916
369280.0000000    0.2798218
369320.0000000    0.2845307
369360.0000000    0.2740214
369400.0000000    0.2629785
369440.0000000    0.2871391
369480.0000000    0.2756329
369520.0000000    0.2755415
369560.0000000    0.2977467
369600.0000000    0.2790497
369640.0000000    0.2985680
369680.0000000    0.2796571
369720.0000000    0.2842100
369760.0000000    0.2582321
369800.0000000    0.2717310
369840.0000000    0.2652427
369880.0000000    0.2970605
369920.0000000    0.2887416
369960.0000000    0.2657838
370000.0000000    0.2650944
370040.0000000    0.2755912
370080.0000000    0.2896740
370120.0000000    0.2670768
370160.0000000    0.2618073
370200.0000000    0.2683067
370240.0000000    0.2803439
370280.0000000    0.2722887
370320.0000000    0.2823557
370360.0000000    0.2574242
370400.0000000    0.2646632
370440.0000000    0.2718512
370480.0000000    0.2696350
370520.0000000    0.2793326
370560.0000000    0.2703194
370600.0000000    0.2787638
370640.0000000    0.2801094
370680.0000000    0.2484757
370720.0000000    0.2943068
370760.0000000    0.2718762
370800.0000000    0.2719847
370840.0000000    0.2699038
370880.0000000    0.2797904
370920.0000000    0.2779785
370960.0000000    0.2827589
371000.0000000    0.2695684
371040.0000000    0.2743841
371080.0000000    0.2908549
371120.0000000    0.3041256
371160.0000000    0.3064653
371200.0000000    0.2809806
371240.0000000    0.2982402
371280.0000000    0.2965379
371320.0000000    0.2868529
371360.0000000    0.2770964
371400.0000000    0.2755658
371440.0000000    0.2858423
371480.0000000    0.2907868
371520.0000000    0.2853139
371560.0000000    0.2704843
371600.0000000    0.2673751
371640.0000000    0.2822000
371680.0000000    0.2812034
371720.0000000    0.2800414
371760.0000000    0.2818999
371800.0000000    0.2864345
371840.0000000    0.2806699
371880.0000000    0.2807418
371920.0000000    0.2914168
371960.0000000    0.2891640
372000.0000000    0.2791015
372040.0000000    0.2963783
372080.0000000    0.2959201
372120.0000000    0.2756737
372160.0000000    0.2832647
372200.0000000    0.2920066
372240.0000000    0.2860930
372280.0000000    0.2957202
372320.0000000    0.2774978
372360.0000000    0.2728862
372400.0000000    0.2675215
372440.0000000    0.2947390
372480.0000000    0.2766346
372520.0000000    0.2937020
372560.0000000    0.2834381
372600.0000000    0.2746838
372640.0000000    0.2724058
372680.0000000    0.2691273
372720.0000000    0.2606165
372760.0000000    0.2630281
372800.0000000    0.2723238
372840.0000000    0.2833325
372880.0000000    0.2889228
372920.0000000    0.2812392
372960.0000000    0.2826763
373000.0000000    0.2950552
373040.0000000    0.2805293
373080.0000000    0.2906430
373120.0000000    0.2842906
373160.0000000    0.2643816
373200.0000000    0.2599341
373240.0000000    0.2862720
373280.0000000    0.2994704
373320.0000000    0.2916680
373360.0000000    0.2810111
373400.0000000    0.2785964
373440.0000000    0.2697712
373480.0000000    0.2629106
373520.0000000    0.2654466
373560.0000000    0.2865502
373600.0000000    0.2572110
373640.0000000    0.2801471
373680.0000000    0.2736609
373720.0000000    0.2699659
373760.0000000    0.2675099
373800.0000000    0.2769483
373840.0000000    0.2745472
373880.0000000    0.2612857
373920.0000000    0.2628956
373960.0000000    0.2703085
374000.0000000    0.2681866
374040.0000000    0.2828393
374080.0000000    0.2694320
374120.0000000    0.2579353
374160.0000000    0.2632504
374200.0000000    0.2876596
374240.0000000    0.2846184
374280.0000000    0.2672519
374320.0000000    0.2651741
374360.0000000    0.2713526
374400.0000000    0.2751547
374440.0000000    0.2911572
374480.0000000    0.2904801
374520.0000000    0.3018202
374560.0000000    0.2662010
374600.0000000    0.2884926
374640.0000000    0.3017010
374680.0000000    0.2866081
374720.0000000    0.2770619
374760.0000000    0.2808707
374800.0000000    0.2864348
374840.0000000    0.2797717
374880.0000000    0.2616146
374920.0000000    0.2828625
374960.0000000    0.2667125
375000.0000000    0.2763351
375040.0000000    0.2665698
375080.0000000    0.2739870
375120.0000000    0.2762869
375160.0000000    0.2749537
375200.0000000    0.3051677
375240.0000000    0.2768478
375280.0000000    0.2759320
375320.0000000    0.2733012
375360.0000000    0.2748696
375400.0000000    0.2658224
375440.0000000    0.2769165
375480.0000000    0.2626211
375520.0000000    0.2725894
375560.0000000    0.2681189
375600.0000000    0.2803337
375640.0000000    0.2786174
375680.0000000    0.2774620
375720.0000000    0.2783248
375760.0000000    0.2471051
375800.0000000    0.2707658
375840.0000000    0.2548128
375880.0000000    0.2724488
375920.0000000    0.2677613
375960.0000000    0.2561170
376000.0000000    0.2731376
376040.0000000    0.2574563
376080.0000000    0.2805596
376120.0000000    0.2700224
376160.0000000    0.2561896
376200.0000000    0.2650662
376240.0000000    0.2745168
376280.0000000    0.2753922
376320.0000000    0.2799147
376360.0000000    0.2854350
376400.0000000    0.2609418
376440.0000000    0.2727818
376480.0000000    0.2637147
376520.0000000    0.2719694
376560.0000000    0.2814505
376600.0000000    0.2740940
376640.0000000    0.2544728
376680.0000000    0.2707212
376720.0000000    0.2743803
376760.0000000    0.2638352
376800.0000000    0.2698040
376840.0000000    0.2648627
376880.0000000    0.2742340
376920.0000000    0.2908213
376960.0000000    0.2793524
377000.0000000    0.2843937
377040.0000000    0.2802944
377080.0000000    0.2838781
377120.0000000    0.2995681
377160.0000000    0.2783847
377200.0000000    0.2837522
377240.0000000    0.2715330
377280.0000000    0.2792760
377320.0000000    0.2950913
377360.0000000    0.2904189
377400.0000000    0.2661862
377440.0000000    0.2732962
377480.0000000    0.2723741
377520.0000000    0.2879649
377560.0000000    0.2991766
377600.0000000    0.2971652
377640.0000000    0.2769298
377680.0000000    0.2993794
377720.0000000    0.3001045
377760.0000000    0.2863820
377800.0000000    0.3027244
377840.0000000    0.2930483
377880.0000000    0.3003492
377920.0000000    0.2632762
377960.0000000    0.2660024
378000.0000000    0.2812476
378040.0000000    0.2631932
378080.0000000    0.2969066
378120.0000000    0.2971949
378160.0000000    0.3131729
378200.0000000    0.2924419
378240.0000000    0.3043896
378280.0000000    0.3154255
378320.0000000    0.2923068
378360.0000000    0.2924528
378400.0000000    0.3306463
378440.0000000    0.2962646
378480.0000000    0.3143141
378520.0000000    0.3009013
378560.0000000    0.2978995
378600.0000000    0.2889085
378640.0000000    0.3141698
378680.0000000    0.2859663
378720.0000000    0.2913522
378760.0000000    0.2724279
378800.0000000    0.2942919
378840.0000000    0.3102929
378880.0000000    0.3074714
378920.0000000    0.2833882
378960.0000000    0.2990869
379000.0000000    0.2995492
379040.0000000    0.2987891
379080.0000000    0.3119602
379120.0000000    0.3026523
379160.0000000    0.2952388
379200.0000000    0.2851664
379240.0000000    0.2898642
379280.0000000    0.2973415
379320.0000000    0.3035937
379360.0000000    0.2980105
379400.0000000    0.2719837
379440.0000000    0.2923664
379480.0000000    0.2831577
379520.0000000    0.2790171
379560.0000000    0.2891945
379600.0000000    0.2696376
379640.0000000    0.2542202
379680.0000000    0.2842313
379720.0000000    0.2899895
379760.0000000    0.2641987
379800.0000000    0.2874581
379840.0000000    0.2895717
379880.0000000    0.2778720
379920.0000000    0.2746070
379960.0000000    0.2897530
380000.0000000    0.3034326
380040.0000000    0.3003812
380080.0000000    0.2973644
380120.0000000    0.2940294
380160.0000000    0.2715547
380200.0000000    0.2785801
380240.0000000    0.2839147
380280.0000000    0.2633866
380320.0000000    0.2760092
380360.0000000    0.2770033
380400.0000000    0.2817350
380440.0000000    0.2986679
380480.0000000    0.2793207
380520.0000000    0.2812442
380560.0000000    0.2747276
380600.0000000    0.3002077
380640.0000000    0.3059203
380680.0000000    0.2963939
380720.0000000    0.2738430
380760.0000000    0.2987138
380800.0000000    0.2850415
380840.0000000    0.2989504
380880.0000000    0.2937832
380920.0000000    0.3143411
380960.0000000    0.2933345
381000.0000000    0.2970517
381040.0000000    0.3085484
381080.0000000    0.2910884
381120.0000000    0.2848581
381160.0000000    0.2980729
381200.0000000    0.2883596
381240.0000000    0.2800327
381280.0000000    0.2958512
381320.0000000    0.3087024
381360.0000000    0.3000806
381400.0000000    0.2923405
381440.0000000    0.2894577
381480.0000000    0.2877544
381520.0000000    0.2917503
381560.0000000    0.2803890
381600.0000000    0.2963802
381640.0000000    0.2969055
381680.0000000    0.2785744
381720.0000000    0.2715469
381760.0000000    0.2916293
381800.0000000    0.2712046
381840.0000000    0.2877781
381880.0000000    0.2809192
381920.0000000    0.2841386
381960.0000000    0.2801709
382000.0000000    0.3015497
382040.0000000    0.2803466
382080.0000000    0.2699575
382120.0000000    0.2755341
382160.0000000    0.2875637
382200.0000000    0.2632771
382240.0000000    0.2739141
382280.0000000    0.2804860
382320.0000000    0.2742802
382360.0000000    0.2664697
382400.0000000    0.2568614
382440.0000000    0.2758408
382480.0000000    0.3132655
382520.0000000    0.2991157
382560.0000000    0.2917460
382600.0000000    0.2826211
382640.0000000    0.3061050
382680.0000000    0.2805248
382720.0000000    0.2982823
382760.0000000    0.2806875
382800.0000000    0.2739339
382840.0000000    0.2740223
382880.0000000    0.2711703
382920.0000000    0.2822613
382960.0000000    0.2932990
383000.0000000    0.2866955
383040.0000000    0.2771868
383080.0000000    0.2586955
383120.0000000    0.2613864
383160.0000000    0.2668406
383200.0000000    0.2594673
383240.0000000    0.2741776
383280.0000000    0.2801410
383320.0000000    0.2535833
383360.0000000    0.2665339
383400.0000000    0.2792954
383440.0000000    0.2892972
383480.0000000    0.3046442
383520.0000000    0.2843525
383560.0000000    0.3008646
383600.0000000    0.2928113
383640.0000000    0.2974673
383680.0000000    0.2781854
383720.0000000    0.2777439
383760.0000000    0.2674710
383800.0000000    0.2919199
383840.0000000    0.2671936
383880.0000000    0.2715672
383920.0000000    0.2839642
383960.0000000    0.2834033
384000.0000000    0.2900389
384040.0000000    0.3070798
384080.0000000    0.3047584
384120.0000000    0.2975940
384160.0000000    0.2903257
384200.0000000    0.2789283
384240.0000000    0.2928508
384280.0000000    0.3069533
384320.0000000    0.2788731
384360.0000000    0.2760295
384400.0000000    0.2665273
384440.0000000    0.3052365
384480.0000000    0.2814296
384520.0000000    0.2531873
384560.0000000    0.2699103
384600.0000000    0.2635094
384640.0000000    0.2846550
384680.0000000    0.2947078
384720.0000000    0.2746426
384760.0000000    0.2663810
384800.0000000    0.2692430
384840.0000000    0.2804816
384880.0000000    0.2669428
384920.0000000    0.2626144
384960.0000000    0.2535535
385000.0000000    0.2881343
385040.0000000    0.2610566
385080.0000000    0.2638315
385120.0000000    0.2524684
385160.0000000    0.2702578
385200.0000000    0.2636046
385240.0000000    0.2599403
385280.0000000    0.2672954
385320.0000000    0.2861139
385360.0000000    0.2858653
385400.0000000    0.2759264
385440.0000000    0.2848749
385480.0000000    0.2768548
385520.0000000    0.2782172
385560.0000000    0.2921003
385600.0000000    0.2880725
385640.0000000    0.2815631
385680.0000000    0.2664532
385720.0000000    0.2745824
385760.0000000    0.2975590
385800.0000000    0.2693313
385840.0000000    0.2724291
385880.0000000    0.2687518
385920.0000000    0.2996422
385960.0000000    0.2550225
386000.0000000    0.2794849
386040.0000000    0.2937503
386080.0000000    0.2575942
386120.0000000    0.2660678
386160.0000000    0.2725187
386200.0000000    0.2721281
386240.0000000    0.2738029
386280.0000000    0.2731133
386320.0000000    0.2598723
386360.0000000    0.2888735
386400.0000000    0.2771059
386440.0000000    0.2638412
386480.0000000    0.2556676
386520.0000000    0.2524707
386560.0000000    0.2829206
386600.0000000    0.2825628
386640.0000000    0.2862390
386680.0000000    0.2694407
386720.0000000    0.2843280
386760.0000000    0.2934719
386800.0000000    0.2796582
386840.0000000    0.2848196
386880.0000000    0.2683133
386920.0000000    0.2731870
386960.0000000    0.2849444
387000.0000000    0.2734399
387040.0000000    0.2895675
387080.0000000    0.2981952
387120.0000000    0.2834019
387160.0000000    0.2715773
387200.0000000    0.2842745
387240.0000000    0.2905014
387280.0000000    0.2781433
387320.0000000    0.2842961
387360.0000000    0.2695138
387400.0000000    0.2572486
387440.0000000    0.2849692
387480.0000000    0.2818780
387520.0000000    0.3036422
387560.0000000    0.2957716
387600.0000000    0.2993562
387640.0000000    0.2739076
387680.0000000    0.2662415
387720.0000000    0.2784241
387760.0000000    0.2750741
387800.0000000    0.2693553
387840.0000000    0.2713407
387880.0000000    0.2816043
387920.0000000    0.2702769
387960.0000000    0.2869477
388000.0000000    0.2764098
388040.0000000    0.2762666
388080.0000000    0.3014147
388120.0000000    0.2915913
388160.0000000    0.2537489
388200.0000000    0.2448541
388240.0000000    0.2525179
388280.0000000    0.2600776
388320.0000000    0.2672931
388360.0000000    0.2901454
388400.0000000    0.2783376
388440.0000000    0.2613558
388480.0000000    0.2589009
388520.0000000    0.2619683
388560.0000000    0.2798597
388600.0000000    0.2616423
388640.0000000    0.2552201
388680.0000000    0.2749475
388720.0000000    0.2784938
388760.0000000    0.2830591
388800.0000000    0.2846197
388840.0000000    0.2869437
388880.0000000    0.2744533
388920.0000000    0.3069848
388960.0000000    0.2970408
389000.0000000    0.3028041
389040.0000000    0.2763759
389080.0000000    0.2838560
389120.0000000    0.2748784
389160.0000000    0.2701359
389200.0000000    0.2897726
389240.0000000    0.2957894
389280.0000000    0.3052748
389320.0000000    0.2852476
389360.0000000    0.2873978
389400.0000000    0.2861066
389440.0000000    0.2942346
389480.0000000    0.3111681
389520.0000000    0.2923371
389560.0000000    0.2809055
389600.0000000    0.2926360
389640.0000000    0.2783906
389680.0000000    0.2850976
389720.0000000    0.2892889
389760.0000000    0.2867825
389800.0000000    0.2734201
389840.0000000    0.2872169
389880.0000000    0.2810919
389920.0000000    0.2889207
389960.0000000    0.2970249
390000.0000000    0.2973392
390040.0000000    0.2784905
390080.0000000    0.2726178
390120.0000000    0.2678407
390160.0000000    0.3117252
390200.0000000    0.3030033
390240.0000000    0.2808973
390280.0000000    0.2808533
390320.0000000    0.2924406
390360.0000000    0.2877045
390400.0000000    0.2889881
390440.0000000    0.2828088
390480.0000000    0.2924039
390520.0000000    0.2791177
390560.0000000    0.2625895
390600.0000000    0.2647546
390640.0000000    0.2763751
390680.0000000    0.2880735
390720.0000000    0.2876957
390760.0000000    0.2824886
390800.0000000    0.2919378
390840.0000000    0.2959105
390880.0000000    0.2932484
390920.0000000    0.2741867
390960.0000000    0.2983345
391000.0000000    0.3202881
391040.0000000    0.2823041
391080.0000000    0.2977684
391120.0000000    0.2969384
391160.0000000    0.2843619
391200.0000000    0.3202308
391240.0000000    0.3122377
391280.0000000    0.3090313
391320.0000000    0.3051301
391360.0000000    0.3186201
391400.0000000    0.2874531
391440.0000000    0.2942818
391480.0000000    0.2669538
391520.0000000    0.2654455
391560.0000000    0.2763849
391600.0000000    0.2906636
391640.0000000    0.2817571
391680.0000000    0.2717268
391720.0000000    0.2641563
391760.0000000    0.2782211
391800.0000000    0.2833702
391840.0000000    0.2883961
391880.0000000    0.2910160
391920.0000000    0.2819641
391960.0000000    0.3009731
392000.0000000    0.2932153
392040.0000000    0.3092597
392080.0000000    0.2860872
392120.0000000    0.2939968
392160.0000000    0.2943852
392200.0000000    0.3067094
392240.0000000    0.2739635
392280.0000000    0.2931894
392320.0000000    0.2944968
392360.0000000    0.3043752
392400.0000000    0.3082567
392440.0000000    0.3185259
392480.0000000    0.2815596
392520.0000000    0.2976400
392560.0000000    0.2757281
392600.0000000    0.3048738
392640.0000000    0.2940713
392680.0000000    0.2682262
392720.0000000    0.2929201
392760.0000000    0.2850889
392800.0000000    0.2789387
392840.0000000    0.2839689
392880.0000000    0.2889518
392920.0000000    0.2996777
392960.0000000    0.3009277
393000.0000000    0.2965961
393040.0000000    0.2983545
393080.0000000    0.2881267
393120.0000000    0.2786549
393160.0000000    0.2831555
393200.0000000    0.2960996
393240.0000000    0.2891306
393280.0000000    0.2948657
393320.0000000    0.2815351
393360.0000000    0.2756247
393400.0000000    0.2679101
393440.0000000    0.2781175
393480.0000000    0.2692374
393520.0000000    0.2933459
393560.0000000    0.2776756
393600.0000000    0.2794711
393640.0000000    0.2798642
393680.0000000    0.2879702
393720.0000000    0.3013396
393760.0000000    0.2934500
393800.0000000    0.2878460
393840.0000000    0.3122638
393880.0000000    0.2794114
393920.0000000    0.2881120
393960.0000000    0.2788335
394000.0000000    0.2797598
394040.0000000    0.2802152
394080.0000000    0.2861833
394120.0000000    0.2753947
394160.0000000    0.2353975
394200.0000000    0.3137891
394240.0000000    0.2900425
394280.0000000    0.2891646
394320.0000000    0.2811908
394360.0000000    0.2829117
394400.0000000    0.2966256
394440.0000000    0.2869500
394480.0000000    0.2841373
394520.0000000    0.3046068
394560.0000000    0.2829273
394600.0000000    0.2663484
394640.0000000    0.2822900
394680.0000000    0.2672337
394720.0000000    0.2600831
394760.0000000    0.2716583
394800.0000000    0.2757218
394840.0000000    0.2857912
394880.0000000    0.2920889
394920.0000000    0.2859344
394960.0000000    0.2731975
395000.0000000    0.2829957
395040.0000000    0.2883160
395080.0000000    0.2787606
395120.0000000    0.2943462
395160.0000000    0.2904009
395200.0000000    0.2862458
395240.0000000    0.2909026
395280.0000000    0.3078219
395320.0000000    0.3021643
395360.0000000    0.2893913
395400.0000000    0.2926685
395440.0000000    0.2977511
395480.0000000    0.3262666
395520.0000000    0.3202884
395560.0000000    0.3172519
395600.0000000    0.2993500
395640.0000000    0.2846979
395680.0000000    0.2815637
395720.0000000    0.2911010
395760.0000000    0.2836270
395800.0000000    0.2826691
395840.0000000    0.2857901
395880.0000000    0.2650442
395920.0000000    0.2766691
395960.0000000    0.2608863
396000.0000000    0.2939932
396040.0000000    0.2792269
396080.0000000    0.2764707
396120.0000000    0.2686110
396160.0000000    0.2584597
396200.0000000    0.2711824
396240.0000000    0.2836441
396280.0000000    0.2838053
396320.0000000    0.3069451
396360.0000000    0.2996500
396400.0000000    0.3018326
396440.0000000    0.2930703
396480.0000000    0.2903505
396520.0000000    0.2912126
396560.0000000    0.2815850
396600.0000000    0.2964796
396640.0000000    0.2996957
396680.0000000    0.3115973
396720.0000000    0.2934662
396760.0000000    0.2987888
396800.0000000    0.3056808
396840.0000000    0.2856172
396880.0000000    0.3011098
396920.0000000    0.2909559
396960.0000000    0.2915136
397000.0000000    0.3019167
397040.0000000    0.3120899
397080.0000000    0.2891448
397120.0000000    0.2733108
397160.0000000    0.2725087
397200.0000000    0.2759601
397240.0000000    0.2921400
397280.0000000    0.2940571
397320.0000000    0.2826149
397360.0000000    0.2995873
397400.0000000    0.3008843
397440.0000000    0.2813305
397480.0000000    0.2676192
397520.0000000    0.2471310
397560.0000000    0.2728721
397600.0000000    0.2586145
397640.0000000    0.2656970
397680.0000000    0.2807807
397720.0000000    0.2700021
397760.0000000    0.2690679
397800.0000000    0.2478152
397840.0000000    0.2506868
397880.0000000    0.2765792
397920.0000000    0.2668448
397960.0000000    0.2798147
398000.0000000    0.2650549
398040.0000000    0.2516227
398080.0000000    0.2581524
398120.0000000    0.2737483
398160.0000000    0.2572258
398200.0000000    0.2606592
398240.0000000    0.2831941
398280.0000000    0.2849017
398320.0000000    0.2685995
398360.0000000    0.2739433
398400.0000000    0.2668840
398440.0000000    0.2751676
398480.0000000    0.2912781
398520.0000000    0.2745916
398560.0000000    0.2960611
398600.0000000    0.2766396
398640.0000000    0.2732629
398680.0000000    0.2645586
398720.0000000    0.2734169
398760.0000000    0.2414142
398800.0000000    0.2662085
398840.0000000    0.2684118
398880.0000000    0.2768092
398920.0000000    0.2702541
398960.0000000    0.2577284
399000.0000000    0.2522108
399040.0000000    0.2724844
399080.0000000    0.2414473
399120.0000000    0.2611507
399160.0000000    0.2648081
399200.0000000    0.2784704
399240.0000000    0.2828936
399280.0000000    0.2580402
399320.0000000    0.2641445
399360.0000000    0.2755726
399400.0000000    0.2704729
399440.0000000    0.2844961
399480.0000000    0.2663480
399520.0000000    0.2650218
399560.0000000    0.2646057
399600.0000000    0.2674616
399640.0000000    0.2766305
399680.0000000    0.2804169
399720.0000000    0.2788588
399760.0000000    0.2988206
399800.0000000    0.2659408
399840.0000000    0.2630665
399880.0000000    0.2598597
399920.0000000    0.2765358
399960.0000000    0.2725763
400000.0000000    0.2653216
400040.0000000    0.2706051
400080.0000000    0.2596448
400120.0000000    0.2560830
400160.0000000    0.2486246
400200.0000000    0.2942349
400240.0000000    0.2803735
400280.0000000    0.2738034
400320.0000000    0.2660725
400360.0000000    0.2821342
400400.0000000    0.2840891
400440.0000000    0.2981450
400480.0000000    0.2916291
400520.0000000    0.2970288
400560.0000000    0.2801881
400600.0000000    0.2953990
400640.0000000    0.2931136
400680.0000000    0.3035080
400720.0000000    0.2881454
400760.0000000    0.3046206
400800.0000000    0.3034838
400840.0000000    0.3124016
400880.0000000    0.2983557
400920.0000000    0.3163989
400960.0000000    0.3006173
401000.0000000    0.2995368
401040.0000000    0.2818685
401080.0000000    0.2973977
401120.0000000    0.2908840
401160.0000000    0.2667407
401200.0000000    0.2711583
401240.0000000    0.2974929
401280.0000000    0.2977262
401320.0000000    0.3070982
401360.0000000    0.2857409
401400.0000000    0.2853155
401440.0000000    0.2962802
401480.0000000    0.2741796
401520.0000000    0.3036470
401560.0000000    0.2708369
401600.0000000    0.2936995
401640.0000000    0.2824391
401680.0000000    0.2986426
401720.0000000    0.2963648
401760.0000000    0.2857942
401800.0000000    0.2600307
401840.0000000    0.2674766
401880.0000000    0.2901156
401920.0000000    0.2850937
401960.0000000    0.2910919
402000.0000000    0.2771556
402040.0000000    0.2894745
402080.0000000    0.3169126
402120.0000000    0.3053343
402160.0000000    0.2883675
402200.0000000    0.3014831
402240.0000000    0.3032661
402280.0000000    0.2942033
402320.0000000    0.2992731
402360.0000000    0.2950115
402400.0000000    0.2903503
402440.0000000    0.2889388
402480.0000000    0.2900346
402520.0000000    0.3065947
402560.0000000    0.2982864
402600.0000000    0.3068584
402640.0000000    0.2857218
402680.0000000    0.2804530
402720.0000000    0.2834130
402760.0000000    0.2629712
402800.0000000    0.2699632
402840.0000000    0.2823860
402880.0000000    0.2597335
402920.0000000    0.2821562
402960.0000000    0.2775054
403000.0000000    0.2779046
403040.0000000    0.2729001
403080.0000000    0.2568058
403120.0000000    0.2586068
403160.0000000    0.2462764
403200.0000000    0.2678472
403240.0000000    0.2474252
403280.0000000    0.2906583
403320.0000000    0.2795561
403360.0000000    0.3005613
403400.0000000    0.3097973
403440.0000000    0.2859708
403480.0000000    0.2830173
403520.0000000    0.2741738
403560.0000000    0.2840934
403600.0000000    0.2874025
403640.0000000    0.2813993
403680.0000000    0.2871164
403720.0000000    0.2816868
403760.0000000    0.2741922
403800.0000000    0.2861853
403840.0000000    0.2937663
403880.0000000    0.2804203
403920.0000000    0.2984434
403960.0000000    0.2810703
404000.0000000    0.2853254
404040.0000000    0.2784391
404080.0000000    0.2876741
404120.0000000    0.2740620
404160.0000000    0.2828844
404200.0000000    0.2804078
404240.0000000    0.2566869
404280.0000000    0.2899632
404320.0000000    0.2763585
404360.0000000    0.2837023
404400.0000000    0.2997881
404440.0000000    0.2829065
404480.0000000    0.2759667
404520.0000000    0.2841649
404560.0000000    0.2925659
404600.0000000    0.3180738
404640.0000000    0.2789534
404680.0000000    0.2797192
404720.0000000    0.2706610
404760.0000000    0.2639893
404800.0000000    0.2775857
404840.0000000    0.2732992
404880.0000000    0.2977640
404920.0000000    0.2966221
404960.0000000    0.2920440
405000.0000000    0.3018877
405040.0000000    0.2842407
405080.0000000    0.2868951
405120.0000000    0.2732956
405160.0000000    0.2863475
405200.0000000    0.2790110
405240.0000000    0.2812209
405280.0000000    0.2926404
405320.0000000    0.2662244
405360.0000000    0.2759829
405400.0000000    0.2888589
405440.0000000    0.2792339
405480.0000000    0.3029251
405520.0000000    0.2813751
405560.0000000    0.2683020
405600.0000000    0.2825862
405640.0000000    0.2762436
405680.0000000    0.2905858
405720.0000000    0.2894458
405760.0000000    0.2856025
405800.0000000    0.2787541
405840.0000000    0.2893430
405880.0000000    0.2745436
405920.0000000    0.2706961
405960.0000000    0.2914987
406000.0000000    0.2860395
406040.0000000    0.2646413
406080.0000000    0.2722155
406120.0000000    0.3053234
406160.0000000    0.3029586
406200.0000000    0.2652700
406240.0000000    0.2885690
406280.0000000    0.2747391
406320.0000000    0.2686267
406360.0000000    0.2726676
406400.0000000    0.2758875
406440.0000000    0.2607175
406480.0000000    0.2634378
406520.0000000    0.2541240
406560.0000000    0.2668978
406600.0000000    0.2731341
406640.0000000    0.2851427
406680.0000000    0.2802239
406720.0000000    0.2625275
406760.0000000    0.2732450
406800.0000000    0.2796444
406840.0000000    0.2570933
406880.0000000    0.2739297
406920.0000000    0.2637818
406960.0000000    0.2456948
407000.0000000    0.2807147
407040.0000000    0.2735469
407080.0000000    0.2862970
407120.0000000    0.2784671
407160.0000000    0.2692380
407200.0000000    0.2705039
407240.0000000    0.2630777
407280.0000000    0.2625649
407320.0000000    0.2560941
407360.0000000    0.2591646
407400.0000000    0.2777709
407440.0000000    0.2568865
407480.0000000    0.2616220
407520.0000000    0.2678171
407560.0000000    0.2730309
407600.0000000    0.2829363
407640.0000000    0.2710374
407680.0000000    0.2732350
407720.0000000    0.2626129
407760.0000000    0.2658830
407800.0000000    0.2798950
407840.0000000    0.2601033
407880.0000000    0.2611928
407920.0000000    0.2592588
407960.0000000    0.2712884
408000.0000000    0.2606609
408040.0000000    0.2697045
408080.0000000    0.2530213
408120.0000000    0.2543758
408160.0000000    0.2769451
408200.0000000    0.2581437
408240.0000000    0.2535053
408280.0000000    0.2461907
408320.0000000    0.2633815
408360.0000000    0.2376977
408400.0000000    0.2524425
408440.0000000    0.2471772
408480.0000000    0.2625279
408520.0000000    0.2715019
408560.0000000    0.2439341
408600.0000000    0.2659116
408640.0000000    0.2665918
408680.0000000    0.2589380
408720.0000000    0.2654371
408760.0000000    0.2535194
408800.0000000    0.2512108
408840.0000000    0.2526695
408880.0000000    0.2342914
408920.0000000    0.2740023
408960.0000000    0.2592171
409000.0000000    0.2515298
409040.0000000    0.2513262
409080.0000000    0.2697910
409120.0000000    0.2770887
409160.0000000    0.2718428
409200.0000000    0.2572232
409240.0000000    0.2709400
409280.0000000    0.2806769
409320.0000000    0.2806717
409360.0000000    0.2753509
409400.0000000    0.2776207
409440.0000000    0.2867356
409480.0000000    0.2629457
409520.0000000    0.2651222
409560.0000000    0.2712971
409600.0000000    0.2549898
409640.0000000    0.2615369
409680.0000000    0.2564472
409720.0000000    0.2629608
409760.0000000    0.2703747
409800.0000000    0.2533212
409840.0000000    0.2710109
409880.0000000    0.2688707
409920.0000000    0.2761509
409960.0000000    0.2595179
410000.0000000    0.2623588
410040.0000000    0.2772702
410080.0000000    0.2666263
410120.0000000    0.2542012
410160.0000000    0.2659719
410200.0000000    0.2658820
410240.0000000    0.2877475
410280.0000000    0.2508600
410320.0000000    0.2764716
410360.0000000    0.2689697
410400.0000000    0.2623060
410440.0000000    0.2786886
410480.0000000    0.2620960
410520.0000000    0.2798411
410560.0000000    0.2820194
410600.0000000    0.2949898
410640.0000000    0.2997320
410680.0000000    0.2816335
410720.0000000    0.2820617
410760.0000000    0.2721159
410800.0000000    0.2676637
410840.0000000    0.2786701
410880.0000000    0.2787976
410920.0000000    0.2526573
410960.0000000    0.2791511
411000.0000000    0.2847469
411040.0000000    0.2903946
411080.0000000    0.2923915
411120.0000000    0.2931161
411160.0000000    0.2762088
411200.0000000    0.2940498
411240.0000000    0.2856391
411280.0000000    0.2734337
411320.0000000    0.2912756
411360.0000000    0.2826253
411400.0000000    0.3096195
411440.0000000    0.2733893
411480.0000000    0.2876036
411520.0000000    0.2977721
411560.0000000    0.2736686
411600.0000000    0.2913526
411640.0000000    0.2710361
411680.0000000    0.2847571
411720.0000000    0.2689891
411760.0000000    0.2840891
411800.0000000    0.2570133
411840.0000000    0.2678834
411880.0000000    0.2610321
411920.0000000    0.2777398
411960.0000000    0.2801953
412000.0000000    0.2850415
412040.0000000    0.2905073
412080.0000000    0.2692341
412120.0000000    0.2711102
412160.0000000    0.2770503
412200.0000000    0.2628337
412240.0000000    0.2729040
412280.0000000    0.2556928
412320.0000000    0.2473952
412360.0000000    0.2715720
412400.0000000    0.2579422
412440.0000000    0.2566901
412480.0000000    0.2438343
412520.0000000    0.2695701
412560.0000000    0.2536960
412600.0000000    0.2602131
412640.0000000    0.2606215
412680.0000000    0.2647001
412720.0000000    0.2668769
412760.0000000    0.2680742
412800.0000000    0.2495264
412840.0000000    0.2420505
412880.0000000    0.2760307
412920.0000000    0.2753992
412960.0000000    0.2730609
413000.0000000    0.2716481
413040.0000000    0.2640728
413080.0000000    0.2627728
413120.0000000    0.2716402
413160.0000000    0.2533223
413200.0000000    0.2878914
413240.0000000    0.2789199
413280.0000000    0.3043956
413320.0000000    0.2727498
413360.0000000    0.2850575
413400.0000000    0.3022590
413440.0000000    0.2932560
413480.0000000    0.3099711
413520.0000000    0.2770276
413560.0000000    0.2770163
413600.0000000    0.2829407
413640.0000000    0.2664208
413680.0000000    0.2744453
413720.0000000    0.2879265
413760.0000000    0.2763327
413800.0000000    0.2864041
413840.0000000    0.2834015
413880.0000000    0.2765602
413920.0000000    0.2622054
413960.0000000    0.2780411
414000.0000000    0.2658819
414040.0000000    0.2409012
414080.0000000    0.2652972
414120.0000000    0.2870979
414160.0000000    0.2564887
414200.0000000    0.2659443
414240.0000000    0.2623026
414280.0000000    0.2787528
414320.0000000    0.2746104
414360.0000000    0.2815157
414400.0000000    0.2524121
414440.0000000    0.2603413
414480.0000000    0.2570725
414520.0000000    0.2571402
414560.0000000    0.2847859
414600.0000000    0.2705271
414640.0000000    0.2767183
414680.0000000    0.2774287
414720.0000000    0.2842451
414760.0000000    0.2538317
414800.0000000    0.2538980
414840.0000000    0.2437388
414880.0000000    0.2744659
414920.0000000    0.2808679
414960.0000000    0.2764677
415000.0000000    0.2749791
415040.0000000    0.2693743
415080.0000000    0.2765190
415120.0000000    0.2508946
415160.0000000    0.2725418
415200.0000000    0.2651008
415240.0000000    0.2527920
415280.0000000    0.2595829
415320.0000000    0.2842730
415360.0000000    0.2835148
415400.0000000    0.2730271
415440.0000000    0.2742899
415480.0000000    0.2720471
415520.0000000    0.2729437
415560.0000000    0.2812479
415600.0000000    0.3088140
415640.0000000    0.2891142
415680.0000000    0.2589581
415720.0000000    0.2611247
415760.0000000    0.2520957
415800.0000000    0.2727877
415840.0000000    0.2685443
415880.0000000    0.2599188
415920.0000000    0.2578550
415960.0000000    0.2598090
416000.0000000    0.2753987
416040.0000000    0.2587443
416080.0000000    0.2763001
416120.0000000    0.2683664
416160.0000000    0.2598496
416200.0000000    0.2660919
416240.0000000    0.2436841
416280.0000000    0.2626535
416320.0000000    0.2627778
416360.0000000    0.2678453
416400.0000000    0.2690006
416440.0000000    0.2851829
416480.0000000    0.2663198
416520.0000000    0.2641145
416560.0000000    0.2556382
416600.0000000    0.2567427
416640.0000000    0.2702649
416680.0000000    0.2617275
416720.0000000    0.2527730
416760.0000000    0.2606131
416800.0000000    0.2658607
416840.0000000    0.2556610
416880.0000000    0.2690095
416920.0000000    0.2520231
416960.0000000    0.2776172
417000.0000000    0.2682597
417040.0000000    0.2440796
417080.0000000    0.2816233
417120.0000000    0.2895338
417160.0000000    0.2780075
417200.0000000    0.2873184
417240.0000000    0.2711932
417280.0000000    0.2804900
417320.0000000    0.2756745
417360.0000000    0.2554037
417400.0000000    0.2911698
417440.0000000    0.2776049
417480.0000000    0.2883384
417520.0000000    0.2772843
417560.0000000    0.2774814
417600.0000000    0.2656406
417640.0000000    0.2660130
417680.0000000    0.2629096
417720.0000000    0.2666709
417760.0000000    0.2924932
417800.0000000    0.2665286
417840.0000000    0.2765708
417880.0000000    0.2526525
417920.0000000    0.2719324
417960.0000000    0.2536251
418000.0000000    0.2496130
418040.0000000    0.2530796
418080.0000000    0.2635358
418120.0000000    0.2482777
418160.0000000    0.2763046
418200.0000000    0.2455041
418240.0000000    0.2554396
418280.0000000    0.2645766
418320.0000000    0.2695208
418360.0000000    0.2769981
418400.0000000    0.2740675
418440.0000000    0.2744297
418480.0000000    0.2440605
418520.0000000    0.2800903
418560.0000000    0.2553697
418600.0000000    0.2561480
418640.0000000    0.2661383
418680.0000000    0.2746043
418720.0000000    0.2981146
418760.0000000    0.2738505
418800.0000000    0.2818507
418840.0000000    0.2674647
418880.0000000    0.2722808
418920.0000000    0.2910838
418960.0000000    0.2701072
419000.0000000    0.2733940
419040.0000000    0.2784324
419080.0000000    0.2782223
419120.0000000    0.2901032
419160.0000000    0.2868675
419200.0000000    0.2807710
419240.0000000    0.2820283
419280.0000000    0.2573284
419320.0000000    0.2750510
419360.0000000    0.2715680
419400.0000000    0.2796021
419440.0000000    0.2859724
419480.0000000    0.2922128
419520.0000000    0.2844225
419560.0000000    0.2666966
419600.0000000    0.2655281
419640.0000000    0.2827027
419680.0000000    0.2895328
419720.0000000    0.2703100
419760.0000000    0.2752312
419800.0000000    0.2631527
419840.0000000    0.2857136
419880.0000000    0.2779988
419920.0000000    0.2793461
419960.0000000    0.2751214
420000.0000000    0.2878135
420040.0000000    0.2872779
420080.0000000    0.2674747
420120.0000000    0.2757983
420160.0000000    0.3134148
420200.0000000    0.2675332
420240.0000000    0.2813779
420280.0000000    0.2626769
420320.0000000    0.2649738
420360.0000000    0.2674778
420400.0000000    0.2711098
420440.0000000    0.2709706
420480.0000000    0.2707663
420520.0000000    0.2765458
420560.0000000    0.2673366
420600.0000000    0.2634411
420640.0000000    0.2443322
420680.0000000    0.2752327
420720.0000000    0.2641578
420760.0000000    0.2730095
420800.0000000    0.2903748
420840.0000000    0.2826307
420880.0000000    0.2763746
420920.0000000    0.2531842
420960.0000000    0.2644253
421000.0000000    0.2662314
421040.0000000    0.2684713
421080.0000000    0.2583795
421120.0000000    0.2519564
421160.0000000    0.2863539
421200.0000000    0.2762394
421240.0000000    0.2858524
421280.0000000    0.3005405
421320.0000000    0.2780693
421360.0000000    0.2803945
421400.0000000    0.2731469
421440.0000000    0.2754286
421480.0000000    0.2602111
421520.0000000    0.2831171
421560.0000000    0.2612963
421600.0000000    0.2824986
421640.0000000    0.2686605
421680.0000000    0.2805240
421720.0000000    0.2637573
421760.0000000    0.2762882
421800.0000000    0.2713619
421840.0000000    0.2812585
421880.0000000    0.2837308
421920.0000000    0.2724144
421960.0000000    0.2667691
422000.0000000    0.2789291
422040.0000000    0.2892691
422080.0000000    0.2950361
422120.0000000    0.2722002
422160.0000000    0.2772323
422200.0000000    0.2784948
422240.0000000    0.2655215
422280.0000000    0.2627421
422320.0000000    0.2589034
422360.0000000    0.2694346
422400.0000000    0.2683221
422440.0000000    0.2735162
422480.0000000    0.2613899
422520.0000000    0.2771277
422560.0000000    0.2692918
422600.0000000    0.2589142
422640.0000000    0.2716608
422680.0000000    0.2578619
422720.0000000    0.2738042
422760.0000000    0.2736144
422800.0000000    0.2711487
422840.0000000    0.2629810
422880.0000000    0.2867497
422920.0000000    0.2779920
422960.0000000    0.2675244
423000.0000000    0.2769932
423040.0000000    0.2631219
423080.0000000    0.2667007
423120.0000000    0.2785435
423160.0000000    0.2761356
423200.0000000    0.2864473
423240.0000000    0.2587409
423280.0000000    0.2789738
423320.0000000    0.2576083
423360.0000000    0.2589972
423400.0000000    0.2601650
423440.0000000    0.2538752
423480.0000000    0.2638290
423520.0000000    0.2651106
423560.0000000    0.2586685
423600.0000000    0.2502885
423640.0000000    0.2567151
423680.0000000    0.2586432
423720.0000000    0.2533185
423760.0000000    0.2675183
423800.0000000    0.2541980
423840.0000000    0.2445909
423880.0000000    0.2477915
423920.0000000    0.2604776
423960.0000000    0.2594840
424000.0000000    0.2719625
424040.0000000    0.2570174
424080.0000000    0.2423483
424120.0000000    0.2576039
424160.0000000    0.2360058
424200.0000000    0.2501576
424240.0000000    0.2568050
424280.0000000    0.2665536
424320.0000000    0.2648337
424360.0000000    0.2723470
424400.0000000    0.2650884
424440.0000000    0.2725148
424480.0000000    0.2675610
424520.0000000    0.2608319
424560.0000000    0.2606371
424600.0000000    0.2686960
424640.0000000    0.2585882
424680.0000000    0.2693871
424720.0000000    0.2554185
424760.0000000    0.2529996
424800.0000000    0.2270487
424840.0000000    0.2525749
424880.0000000    0.2630423
424920.0000000    0.2712221
424960.0000000    0.2573318
425000.0000000    0.2717888
425040.0000000    0.2763481
425080.0000000    0.2652075
425120.0000000    0.2510780
425160.0000000    0.2792487
425200.0000000    0.2656310
425240.0000000    0.2785262
425280.0000000    0.2756039
425320.0000000    0.2808824
425360.0000000    0.2697782
425400.0000000    0.2772838
425440.0000000    0.2675363
425480.0000000    0.2675019
425520.0000000    0.2769027
425560.0000000    0.2660745
425600.0000000    0.2666454
425640.0000000    0.2691017
425680.0000000    0.2767695
425720.0000000    0.2784351
425760.0000000    0.2863091
425800.0000000    0.2907077
425840.0000000    0.2874803
425880.0000000    0.2556680
425920.0000000    0.2717500
425960.0000000    0.2619664
426000.0000000    0.2804148
426040.0000000    0.3024302
426080.0000000    0.2817660
426120.0000000    0.2601321
426160.0000000    0.3037029
426200.0000000    0.2898899
426240.0000000    0.2758912
426280.0000000    0.2903442
426320.0000000    0.2967678
426360.0000000    0.2806340
426400.0000000    0.2626027
426440.0000000    0.2813362
426480.0000000    0.2753453
426520.0000000    0.2855648
426560.0000000    0.2732586
426600.0000000    0.2648460
426640.0000000    0.2483373
426680.0000000    0.2623000
426720.0000000    0.2747127
426760.0000000    0.2530577
426800.0000000    0.2883098
426840.0000000    0.2615850
426880.0000000    0.2635173
426920.0000000    0.2585591
426960.0000000    0.2653707
427000.0000000    0.2689072
427040.0000000    0.2500544
427080.0000000    0.2569720
427120.0000000    0.2479194
427160.0000000    0.2477910
427200.0000000    0.2724159
427240.0000000    0.2736155
427280.0000000    0.2698247
427320.0000000    0.2590022
427360.0000000    0.2502367
427400.0000000    0.2597328
427440.0000000    0.2697910
427480.0000000    0.2808720
427520.0000000    0.2608273
427560.0000000    0.2769618
427600.0000000    0.2615403
427640.0000000    0.2526286
427680.0000000    0.2660165
427720.0000000    0.2747798
427760.0000000    0.2802550
427800.0000000    0.2697377
427840.0000000    0.2758880
427880.0000000    0.2685990
427920.0000000    0.2734383
427960.0000000    0.2613576
428000.0000000    0.2746819
428040.0000000    0.2662977
428080.0000000    0.2724599
428120.0000000    0.2692339
428160.0000000    0.2389090
428200.0000000    0.2753317
428240.0000000    0.2805647
428280.0000000    0.2929430
428320.0000000    0.2856669
428360.0000000    0.2975492
428400.0000000    0.2734938
428440.0000000    0.2801442
428480.0000000    0.2805812
428520.0000000    0.2652194
428560.0000000    0.2642725
428600.0000000    0.2850076
428640.0000000    0.2720673
428680.0000000    0.2699306
428720.0000000    0.2661337
428760.0000000    0.2513220
428800.0000000    0.2430803
428840.0000000    0.2669053
428880.0000000    0.2444825
428920.0000000    0.2431664
428960.0000000    0.2333936
429000.0000000    0.2619025
429040.0000000    0.2627482
429080.0000000    0.2638136
429120.0000000    0.2647884
429160.0000000    0.2546008
429200.0000000    0.2608276
429240.0000000    0.2641796
429280.0000000    0.2618216
429320.0000000    0.2644818
429360.0000000    0.2777197
429400.0000000    0.2600314
429440.0000000    0.2549431
429480.0000000    0.2712636
429520.0000000    0.2582526
429560.0000000    0.2619852
429600.0000000    0.2418329
429640.0000000    0.2409811
429680.0000000    0.2540821
429720.0000000    0.2475725
429760.0000000    0.2517830
429800.0000000    0.2587264
429840.0000000    0.2795257
429880.0000000    0.2780112
429920.0000000    0.2758260
429960.0000000    0.2812060
430000.0000000    0.2783768
430040.0000000    0.2492597
430080.0000000    0.2602082
430120.0000000    0.2575393
430160.0000000    0.2647056
430200.0000000    0.2609183
430240.0000000    0.2578650
430280.0000000    0.2472718
430320.0000000    0.2497889
430360.0000000    0.2576350
430400.0000000    0.2558938
430440.0000000    0.2641174
430480.0000000    0.2679590
430520.0000000    0.2699509
430560.0000000    0.2588313
430600.0000000    0.2917749
430640.0000000    0.2824885
430680.0000000    0.2743161
430720.0000000    0.2740777
430760.0000000    0.2722224
430800.0000000    0.2600529
430840.0000000    0.2713471
430880.0000000    0.2480885
430920.0000000    0.2741747
430960.0000000    0.2527487
431000.0000000    0.2720403
431040.0000000    0.2639005
431080.0000000    0.2637854
431120.0000000    0.2917291
431160.0000000    0.2724795
431200.0000000    0.2650146
431240.0000000    0.2728332
431280.0000000    0.2628296
431320.0000000    0.2812123
431360.0000000    0.2682871
431400.0000000    0.2754698
431440.0000000    0.2858871
431480.0000000    0.2657781
431520.0000000    0.2704405
431560.0000000    0.2712826
431600.0000000    0.2731533
431640.0000000    0.2777428
431680.0000000    0.2698222
431720.0000000    0.2723993
431760.0000000    0.2760435
431800.0000000    0.2841685
431840.0000000    0.2648168
431880.0000000    0.2709846
431920.0000000    0.2659157
431960.0000000    0.2626925
432000.0000000    0.2664868
432040.0000000    0.2707348
432080.0000000    0.2693653
432120.0000000    0.2692567
432160.0000000    0.2563642
432200.0000000    0.2869248
432240.0000000    0.2730829
432280.0000000    0.2793559
432320.0000000    0.2575768
432360.0000000    0.2710553
432400.0000000    0.2657191
432440.0000000    0.2641848
432480.0000000    0.2638264
432520.0000000    0.2504776
432560.0000000    0.2689480
432600.0000000    0.2732719
432640.0000000    0.2719947
432680.0000000    0.2718070
432720.0000000    0.2746995
432760.0000000    0.2681158
432800.0000000    0.2694894
432840.0000000    0.2530887
432880.0000000    0.2506297
432920.0000000    0.2499326
432960.0000000    0.2604143
433000.0000000    0.2596263
433040.0000000    0.2688487
433080.0000000    0.2668849
433120.0000000    0.2658915
433160.0000000    0.2657071
433200.0000000    0.2630091
433240.0000000    0.2457867
433280.0000000    0.2534785
433320.0000000    0.2545274
433360.0000000    0.2699263
433400.0000000    0.2567882
433440.0000000    0.2606534
433480.0000000    0.2605458
433520.0000000    0.2523310
433560.0000000    0.2675936
433600.0000000    0.2704091
433640.0000000    0.2586164
433680.0000000    0.2652727
433720.0000000    0.2588280
433760.0000000    0.2789812
433800.0000000    0.2500702
433840.0000000    0.2607384
433880.0000000    0.2614351
433920.0000000    0.2577045
433960.0000000    0.2501156
434000.0000000    0.2711711
434040.0000000    0.2444024
434080.0000000    0.2457545
434120.0000000    0.2381839
434160.0000000    0.2549959
434200.0000000    0.2554726
434240.0000000    0.2555739
434280.0000000    0.2550613
434320.0000000    0.2871291
434360.0000000    0.2756986
434400.0000000    0.2748681
434440.0000000    0.2600755
434480.0000000    0.2726969
434520.0000000    0.2552499
434560.0000000    0.2609901
434600.0000000    0.2514310
434640.0000000    0.2837281
434680.0000000    0.2532934
434720.0000000    0.2627383
434760.0000000    0.2692460
434800.0000000    0.2749434
434840.0000000    0.2548076
434880.0000000    0.2721337
434920.0000000    0.2701111
434960.0000000    0.2746714
435000.0000000    0.2808956
435040.0000000    0.2761705
435080.0000000    0.2837918
435120.0000000    0.2818809
435160.0000000    0.2629656
435200.0000000    0.2650439
435240.0000000    0.2770238
435280.0000000    0.2675889
435320.0000000    0.2553949
435360.0000000    0.2528845
435400.0000000    0.2509066
435440.0000000    0.2614959
435480.0000000    0.2575155
435520.0000000    0.2664752
435560.0000000    0.2668733
435600.0000000    0.2620868
435640.0000000    0.2674020
435680.0000000    0.2397152
435720.0000000    0.2620633
435760.0000000    0.2640352
435800.0000000    0.2687146
435840.0000000    0.2810501
435880.0000000    0.2748639
435920.0000000    0.2418026
435960.0000000    0.2806003
436000.0000000    0.2768099
436040.0000000    0.2644868
436080.0000000    0.2789375
436120.0000000    0.2849213
436160.0000000    0.2906791
436200.0000000    0.2908157
436240.0000000    0.2815425
436280.0000000    0.2676318
436320.0000000    0.2719955
436360.0000000    0.2771246
436400.0000000    0.2655617
436440.0000000    0.2598051
436480.0000000    0.2797894
436520.0000000    0.2670819
436560.0000000    0.2978865
436600.0000000    0.2768478
436640.0000000    0.2675421
436680.0000000    0.2628398
436720.0000000    0.2567490
436760.0000000    0.2774084
436800.0000000    0.2900734
436840.0000000    0.2868879
436880.0000000    0.2691881
436920.0000000    0.2843493
436960.0000000    0.2797872
437000.0000000    0.2838022
437040.0000000    0.2884021
437080.0000000    0.2773947
437120.0000000    0.2733235
437160.0000000    0.2914422
437200.0000000    0.2848133
437240.0000000    0.2680061
437280.0000000    0.2555939
437320.0000000    0.2666461
437360.0000000    0.2829444
437400.0000000    0.2699829
437440.0000000    0.2809153
437480.0000000    0.2642428
437520.0000000    0.2616800
437560.0000000    0.2855161
437600.0000000    0.2790169
437640.0000000    0.2862017
437680.0000000    0.2884005
437720.0000000    0.2911002
437760.0000000    0.2550086
437800.0000000    0.2901981
437840.0000000    0.2761998
437880.0000000    0.2914213
437920.0000000    0.2905844
437960.0000000    0.2784664
438000.0000000    0.2806111
438040.0000000    0.2903548
438080.0000000    0.2784199
438120.0000000    0.2706667
438160.0000000    0.2775087
438200.0000000    0.2871291
438240.0000000    0.2981064
438280.0000000    0.2841157
438320.0000000    0.3112408
438360.0000000    0.2884261
438400.0000000    0.2889975
438440.0000000    0.2765121
438480.0000000    0.2964718
438520.0000000    0.2758472
438560.0000000    0.2839992
438600.0000000    0.3030397
438640.0000000    0.2870640
438680.0000000    0.2685454
438720.0000000    0.2869878
438760.0000000    0.2719085
438800.0000000    0.2786360
438840.0000000    0.2990516
438880.0000000    0.2756766
438920.0000000    0.2798927
438960.0000000    0.2787408
439000.0000000    0.2947809
439040.0000000    0.2939819
439080.0000000    0.2946253
439120.0000000    0.2828655
439160.0000000    0.2881133
439200.0000000    0.2705421
439240.0000000    0.2795293
439280.0000000    0.2939411
439320.0000000    0.2929435
439360.0000000    0.2843745
439400.0000000    0.2758181
439440.0000000    0.2740878
439480.0000000    0.2863509
439520.0000000    0.2755554
439560.0000000    0.2606396
439600.0000000    0.2814626
439640.0000000    0.2779644
439680.0000000    0.2737515
439720.0000000    0.2633504
439760.0000000    0.2725075
439800.0000000    0.2647074
439840.0000000    0.2761830
439880.0000000    0.3016091
439920.0000000    0.2782537
439960.0000000    0.2711471
440000.0000000    0.2585693
440040.0000000    0.2657821
440080.0000000    0.2656891
440120.0000000    0.2808208
440160.0000000    0.2874372
440200.0000000    0.2851821
440240.0000000    0.2653780
440280.0000000    0.2641109
440320.0000000    0.2693452
440360.0000000    0.2749532
440400.0000000    0.2756934
440440.0000000    0.2742172
440480.0000000    0.2721381
440520.0000000    0.3089746
440560.0000000    0.2995497
440600.0000000    0.2937886
440640.0000000    0.3069841
440680.0000000    0.2841066
440720.0000000    0.2922427
440760.0000000    0.2924626
440800.0000000    0.2897332
440840.0000000    0.2834629
440880.0000000    0.2834119
440920.0000000    0.2945777
440960.0000000    0.2751665
441000.0000000    0.2864718
441040.0000000    0.2933792
441080.0000000    0.2823121
441120.0000000    0.2779736
441160.0000000    0.2645814
441200.0000000    0.2540231
441240.0000000    0.2589946
441280.0000000    0.2671327
441320.0000000    0.2547723
441360.0000000    0.2666275
441400.0000000    0.2769977
441440.0000000    0.2633383
441480.0000000    0.2560866
441520.0000000    0.2688687
441560.0000000    0.2708580
441600.0000000    0.2462925
441640.0000000    0.2607366
441680.0000000    0.2748983
441720.0000000    0.2746655
441760.0000000    0.2774534
441800.0000000    0.2784246
441840.0000000    0.2860184
441880.0000000    0.2631417
441920.0000000    0.2872122
441960.0000000    0.2754712
442000.0000000    0.2825353
442040.0000000    0.2743720
442080.0000000    0.2706054
442120.0000000    0.2624668
442160.0000000    0.2691213
442200.0000000    0.2592242
442240.0000000    0.2750659
442280.0000000    0.2783070
442320.0000000    0.2602049
442360.0000000    0.2662423
442400.0000000    0.2653845
442440.0000000    0.2487946
442480.0000000    0.2682665
442520.0000000    0.2558304
442560.0000000    0.2709325
442600.0000000    0.2519725
442640.0000000    0.2535412
442680.0000000    0.2523386
442720.0000000    0.2409051
442760.0000000    0.2588673
442800.0000000    0.2648693
442840.0000000    0.2674934
442880.0000000    0.2707829
442920.0000000    0.2448389
442960.0000000    0.2556354
443000.0000000    0.2799182
443040.0000000    0.2540664
443080.0000000    0.2663401
443120.0000000    0.2583565
443160.0000000    0.2669867
443200.0000000    0.2561225
443240.0000000    0.2634576
443280.0000000    0.2431740
443320.0000000    0.2648229
443360.0000000    0.2556711
443400.0000000    0.2710653
443440.0000000    0.2698765
443480.0000000    0.2541327
443520.0000000    0.2764033
443560.0000000    0.2689764
443600.0000000    0.2623796
443640.0000000    0.2646844
443680.0000000    0.2552666
443720.0000000    0.2757733
443760.0000000    0.2803333
443800.0000000    0.2667879
443840.0000000    0.2715924
443880.0000000    0.2764111
443920.0000000    0.2783575
443960.0000000    0.2927531
444000.0000000    0.2721903
444040.0000000    0.2736492
444080.0000000    0.2973717
444120.0000000    0.2862073
444160.0000000    0.2846487
444200.0000000    0.2726213
444240.0000000    0.2622916
444280.0000000    0.2672962
444320.0000000    0.2782849
444360.0000000    0.2639202
444400.0000000    0.2533484
444440.0000000    0.2519442
444480.0000000    0.2726703
444520.0000000    0.2784424
444560.0000000    0.2455852
444600.0000000    0.2635965
444640.0000000    0.2878445
444680.0000000    0.2745387
444720.0000000    0.2622288
444760.0000000    0.2799926
444800.0000000    0.2544046
444840.0000000    0.2476701
444880.0000000    0.2699601
444920.0000000    0.2512418
444960.0000000    0.2729360
445000.0000000    0.2961299
445040.0000000    0.2874379
445080.0000000    0.2833260
445120.0000000    0.2665679
445160.0000000    0.2477065
445200.0000000    0.2582963
445240.0000000    0.2446729
445280.0000000    0.2485994
445320.0000000    0.2643043
445360.0000000    0.2815988
445400.0000000    0.2589273
445440.0000000    0.2506367
445480.0000000    0.2582139
445520.0000000    0.2538134
445560.0000000    0.2498573
445600.0000000    0.2510920
445640.0000000    0.2739289
445680.0000000    0.2690956
445720.0000000    0.2634730
445760.0000000    0.2850788
445800.0000000    0.2738515
445840.0000000    0.2846433
445880.0000000    0.2687107
445920.0000000    0.2643588
445960.0000000    0.2707209
446000.0000000    0.2713377
446040.0000000    0.2728173
446080.0000000    0.2668138
446120.0000000    0.2766195
446160.0000000    0.2577021
446200.0000000    0.2665054
446240.0000000    0.2581922
446280.0000000    0.2593168
446320.0000000    0.2652660
446360.0000000    0.2520688
446400.0000000    0.2699782
446440.0000000    0.2292603
446480.0000000    0.2437986
446520.0000000    0.2535886
446560.0000000    0.2608355
446600.0000000    0.2387012
446640.0000000    0.2535293
446680.0000000    0.2606553
446720.0000000    0.2582710
446760.0000000    0.2487436
446800.0000000    0.2663766
446840.0000000    0.2383064
446880.0000000    0.2377678
446920.0000000    0.2327292
446960.0000000    0.2562773
447000.0000000    0.2671721
447040.0000000    0.2696445
447080.0000000    0.2534744
447120.0000000    0.2769177
447160.0000000    0.2758799
447200.0000000    0.2759539
447240.0000000    0.2542740
447280.0000000    0.2880520
447320.0000000    0.2692255
447360.0000000    0.2652796
447400.0000000    0.2652023
447440.0000000    0.2660304
447480.0000000    0.2624070
447520.0000000    0.2660640
447560.0000000    0.2765164
447600.0000000    0.2736035
447640.0000000    0.2689198
447680.0000000    0.2685932
447720.0000000    0.2748850
447760.0000000    0.2792887
447800.0000000    0.2949120
447840.0000000    0.2843250
447880.0000000    0.2865783
447920.0000000    0.2882050
447960.0000000    0.2694686
448000.0000000    0.2743630
448040.0000000    0.2874898
448080.0000000    0.2849037
448120.0000000    0.2835511
448160.0000000    0.2699641
448200.0000000    0.2587663
448240.0000000    0.2816931
448280.0000000    0.2698928
448320.0000000    0.2694550
448360.0000000    0.2661013
448400.0000000    0.2799822
448440.0000000    0.2717034
448480.0000000    0.2793754
448520.0000000    0.2525679
448560.0000000    0.2631607
448600.0000000    0.2599547
448640.0000000    0.2621272
448680.0000000    0.2625028
448720.0000000    0.2583902
448760.0000000    0.2488241
448800.0000000    0.2514578
448840.0000000    0.2526379
448880.0000000    0.2584835
448920.0000000    0.2287989
448960.0000000    0.2570580
449000.0000000    0.2713743
449040.0000000    0.2573580
449080.0000000    0.2743385
449120.0000000    0.2678505
449160.0000000    0.2662518
449200.0000000    0.2731752
449240.0000000    0.2841141
449280.0000000    0.2606389
449320.0000000    0.2592793
449360.0000000    0.2557468
449400.0000000    0.2730481
449440.0000000    0.2604579
449480.0000000    0.2581475
449520.0000000    0.2662052
449560.0000000    0.2521251
449600.0000000    0.2580792
449640.0000000    0.2620715
449680.0000000    0.2676370
449720.0000000    0.2825665
449760.0000000    0.2558935
449800.0000000    0.2567793
449840.0000000    0.2642676
449880.0000000    0.2575756
449920.0000000    0.2694366
449960.0000000    0.2541094
450000.0000000    0.2705876
450040.0000000    0.2574225
450080.0000000    0.2789105
450120.0000000    0.2749716
450160.0000000    0.2714891
450200.0000000    0.2706049
450240.0000000    0.2643822
450280.0000000    0.2729668
450320.0000000    0.2680673
450360.0000000    0.2490695
450400.0000000    0.2650166
450440.0000000    0.2548901
450480.0000000    0.2676372
450520.0000000    0.2434932
450560.0000000    0.2699263
450600.0000000    0.2684075
450640.0000000    0.2690262
450680.0000000    0.2553783
450720.0000000    0.2605195
450760.0000000    0.2619564
450800.0000000    0.2562916
450840.0000000    0.2782779
450880.0000000    0.2510639
450920.0000000    0.2617644
450960.0000000    0.2761281
451000.0000000    0.2756472
451040.0000000    0.2769806
451080.0000000    0.2829324
451120.0000000    0.2837885
451160.0000000    0.2633528
451200.0000000    0.2580216
451240.0000000    0.2589221
451280.0000000    0.2530945
451320.0000000    0.2617098
451360.0000000    0.2589538
451400.0000000    0.2634170
451440.0000000    0.2596504
451480.0000000    0.2575151
451520.0000000    0.2926224
451560.0000000    0.2570216
451600.0000000    0.2632712
451640.0000000    0.2659516
451680.0000000    0.2756844
451720.0000000    0.2601722
451760.0000000    0.2553938
451800.0000000    0.2530281
451840.0000000    0.2535786
451880.0000000    0.2533498
451920.0000000    0.2584029
451960.0000000    0.2516299
452000.0000000    0.2491799
452040.0000000    0.2513916
452080.0000000    0.2646420
452120.0000000    0.2703727
452160.0000000    0.2489495
452200.0000000    0.2549982
452240.0000000    0.2543230
452280.0000000    0.2377024
452320.0000000    0.2378128
452360.0000000    0.2566443
452400.0000000    0.2317699
452440.0000000    0.2445419
452480.0000000    0.2342704
452520.0000000    0.2662358
452560.0000000    0.2608079
452600.0000000    0.2762666
452640.0000000    0.2661942
452680.0000000    0.2462599
452720.0000000    0.2428380
452760.0000000    0.2547443
452800.0000000    0.2562941
452840.0000000    0.2410374
452880.0000000    0.2341141
452920.0000000    0.2611141
452960.0000000    0.2692139
453000.0000000    0.2666808
453040.0000000    0.2424661
453080.0000000    0.2523530
453120.0000000    0.2331285
453160.0000000    0.2661038
453200.0000000    0.2582616
453240.0000000    0.2564002
453280.0000000    0.2554663
453320.0000000    0.2551506
453360.0000000    0.2551620
453400.0000000    0.2596021
453440.0000000    0.2596846
453480.0000000    0.2541724
453520.0000000    0.2558436
453560.0000000    0.2310204
453600.0000000    0.2322948
453640.0000000    0.2359197
453680.0000000    0.2475325
453720.0000000    0.2469895
453760.0000000    0.2613493
453800.0000000    0.2553307
453840.0000000    0.2498554
453880.0000000    0.2597972
453920.0000000    0.2438922
453960.0000000    0.2548477
454000.0000000    0.2624887
454040.0000000    0.2523770
454080.0000000    0.2512245
454120.0000000    0.2346504
454160.0000000    0.2271863
454200.0000000    0.2445369
454240.0000000    0.2398579
454280.0000000    0.2342868
454320.0000000    0.2476405
454360.0000000    0.2451396
454400.0000000    0.2371321
454440.0000000    0.2473513
454480.0000000    0.2337404
454520.0000000    0.2448751
454560.0000000    0.2519068
454600.0000000    0.2440404
454640.0000000    0.2687546
454680.0000000    0.2649225
454720.0000000    0.2605236
454760.0000000    0.2427653
454800.0000000    0.2553639
454840.0000000    0.2527964
454880.0000000    0.2475076
454920.0000000    0.2388497
454960.0000000    0.2554801
455000.0000000    0.2470393
455040.0000000    0.2573839
455080.0000000    0.2414590
455120.0000000    0.2546217
455160.0000000    0.2464884
455200.0000000    0.2519183
455240.0000000    0.2518397
455280.0000000    0.2539451
455320.0000000    0.2630074
455360.0000000    0.2450578
455400.0000000    0.2396814
455440.0000000    0.2561891
455480.0000000    0.2550213
455520.0000000    0.2607693
455560.0000000    0.2522152
455600.0000000    0.2663354
455640.0000000    0.2698525
455680.0000000    0.2681261
455720.0000000    0.2529698
455760.0000000    0.2486767
455800.0000000    0.2472855
455840.0000000    0.2512237
455880.0000000    0.2452677
455920.0000000    0.2411909
455960.0000000    0.2625658
456000.0000000    0.2749979
456040.0000000    0.2523541
456080.0000000    0.2467352
456120.0000000    0.2513700
456160.0000000    0.2497958
456200.0000000    0.2481608
456240.0000000    0.2639744
456280.0000000    0.2512397
456320.0000000    0.2752139
456360.0000000    0.2600946
456400.0000000    0.2597464
456440.0000000    0.2471547
456480.0000000    0.2535977
456520.0000000    0.2417324
456560.0000000    0.2563587
456600.0000000    0.2608159
456640.0000000    0.2528750
456680.0000000    0.2738947
456720.0000000    0.2453196
456760.0000000    0.2383533
456800.0000000    0.2332806
456840.0000000    0.2519399
456880.0000000    0.2478163
456920.0000000    0.2263342
456960.0000000    0.2530955
457000.0000000    0.2421166
457040.0000000    0.2550758
457080.0000000    0.2637423
457120.0000000    0.2632359
457160.0000000    0.2525015
457200.0000000    0.2473199
457240.0000000    0.2578914
457280.0000000    0.2448790
457320.0000000    0.2234178
457360.0000000    0.2513998
457400.0000000    0.2508477
457440.0000000    0.2581879
457480.0000000    0.2748217
457520.0000000    0.2557795
457560.0000000    0.2594697
457600.0000000    0.2537323
457640.0000000    0.2486647
457680.0000000    0.2744712
457720.0000000    0.2496130
457760.0000000    0.2589319
457800.0000000    0.2824579
457840.0000000    0.2653428
457880.0000000    0.2609983
457920.0000000    0.2521959
457960.0000000    0.2643522
458000.0000000    0.2531348
458040.0000000    0.2650476
458080.0000000    0.2616559
458120.0000000    0.2553715
458160.0000000    0.2476914
458200.0000000    0.2739967
458240.0000000    0.2633482
458280.0000000    0.2396787
458320.0000000    0.2367278
458360.0000000    0.2492916
458400.0000000    0.2445100
458440.0000000    0.2396065
458480.0000000    0.2337070
458520.0000000    0.2378918
458560.0000000    0.2566670
458600.0000000    0.2341153
458640.0000000    0.2360114
458680.0000000    0.2447348
458720.0000000    0.2461800
458760.0000000    0.2654974
458800.0000000    0.2781478
458840.0000000    0.2375338
458880.0000000    0.2700994
458920.0000000    0.2551059
458960.0000000    0.2519089
459000.0000000    0.2633904
459040.0000000    0.2573102
459080.0000000    0.2626258
459120.0000000    0.2578769
459160.0000000    0.2712319
459200.0000000    0.2492286
459240.0000000    0.2574376
459280.0000000    0.2762252
459320.0000000    0.2500311
459360.0000000    0.2628880
459400.0000000    0.2584189
459440.0000000    0.2460597
459480.0000000    0.2484536
459520.0000000    0.2590747
459560.0000000    0.2633860
459600.0000000    0.2568279
459640.0000000    0.2644783
459680.0000000    0.2521372
459720.0000000    0.2413265
459760.0000000    0.2416100
459800.0000000    0.2472164
459840.0000000    0.2535399
459880.0000000    0.2662280
459920.0000000    0.2430941
459960.0000000    0.2496839
460000.0000000    0.2358980
460040.0000000    0.2574966
460080.0000000    0.2528624
460120.0000000    0.2685545
460160.0000000    0.2502196
460200.0000000    0.2651890
460240.0000000    0.2526362
460280.0000000    0.2599407
460320.0000000    0.2625030
460360.0000000    0.2579416
460400.0000000    0.2580597
460440.0000000    0.2611083
460480.0000000    0.2517773
460520.0000000    0.2722923
460560.0000000    0.2773089
460600.0000000    0.2917339
460640.0000000    0.2746010
460680.0000000    0.2681490
460720.0000000    0.2413560
460760.0000000    0.2363255
460800.0000000    0.2548724
460840.0000000    0.2450650
460880.0000000    0.2533270
460920.0000000    0.2617063
460960.0000000    0.2533707
461000.0000000    0.2583337
461040.0000000    0.2526527
461080.0000000    0.2543069
461120.0000000    0.2601639
461160.0000000    0.2493494
461200.0000000    0.2522703
461240.0000000    0.2502892
461280.0000000    0.2532534
461320.0000000    0.2473234
461360.0000000    0.2630656
461400.0000000    0.2745737
461440.0000000    0.2519754
461480.0000000    0.2588436
461520.0000000    0.2569107
461560.0000000    0.2615037
461600.0000000    0.2592830
461640.0000000    0.2506388
461680.0000000    0.2554685
461720.0000000    0.2637045
461760.0000000    0.2412960
461800.0000000    0.2385547
461840.0000000    0.2489576
461880.0000000    0.2518454
461920.0000000    0.2564582
461960.0000000    0.2535906
462000.0000000    0.2485930
462040.0000000    0.2334276
462080.0000000    0.2469295
462120.0000000    0.2523921
462160.0000000    0.2607099
462200.0000000    0.2498950
462240.0000000    0.2443945
462280.0000000    0.2663827
462320.0000000    0.2467855
462360.0000000    0.2746395
462400.0000000    0.2715756
462440.0000000    0.2588005
462480.0000000    0.2875036
462520.0000000    0.2678811
462560.0000000    0.2436346
462600.0000000    0.2587147
462640.0000000    0.2682107
462680.0000000    0.2500598
462720.0000000    0.2583016
462760.0000000    0.2554790
462800.0000000    0.2579668
462840.0000000    0.2457458
462880.0000000    0.2438679
462920.0000000    0.2508710
462960.0000000    0.2393737
463000.0000000    0.2450302
463040.0000000    0.2687018
463080.0000000    0.2539659
463120.0000000    0.2585468
463160.0000000    0.2628072
463200.0000000    0.2662590
463240.0000000    0.2543080
463280.0000000    0.2780004
463320.0000000    0.2629272
463360.0000000    0.2517785
463400.0000000    0.2478155
463440.0000000    0.2666976
463480.0000000    0.2599326
463520.0000000    0.2553011
463560.0000000    0.2587596
463600.0000000    0.2556746
463640.0000000    0.2522570
463680.0000000    0.2548840
463720.0000000    0.2477110
463760.0000000    0.2621831
463800.0000000    0.2702623
463840.0000000    0.2659975
463880.0000000    0.2445695
463920.0000000    0.2800611
463960.0000000    0.2636381
464000.0000000    0.2755968
464040.0000000    0.2729511
464080.0000000    0.2636462
464120.0000000    0.2804614
464160.0000000    0.2764290
464200.0000000    0.2744974
464240.0000000    0.2807809
464280.0000000    0.2747158
464320.0000000    0.2701100
464360.0000000    0.2585688
464400.0000000    0.2589381
464440.0000000    0.2483512
464480.0000000    0.2680123
464520.0000000    0.2540591
464560.0000000    0.2644596
464600.0000000    0.2710101
464640.0000000    0.2655663
464680.0000000    0.2643769
464720.0000000    0.2711466
464760.0000000    0.2646486
464800.0000000    0.2943777
464840.0000000    0.2761426
464880.0000000    0.2826155
464920.0000000    0.2650335
464960.0000000    0.2691253
465000.0000000    0.2545400
465040.0000000    0.2729810
465080.0000000    0.2580756
465120.0000000    0.2558721
465160.0000000    0.2508228
465200.0000000    0.2637858
465240.0000000    0.2544155
465280.0000000    0.2491934
465320.0000000    0.2648224
465360.0000000    0.2572266
465400.0000000    0.2533723
465440.0000000    0.2619884
465480.0000000    0.2688831
465520.0000000    0.2548866
465560.0000000    0.2750774
465600.0000000    0.2767245
465640.0000000    0.2709438
465680.0000000    0.2822499
465720.0000000    0.2797932
465760.0000000    0.2569824
465800.0000000    0.2628971
465840.0000000    0.2749744
465880.0000000    0.2572887
465920.0000000    0.2552221
465960.0000000    0.2527508
466000.0000000    0.2568370
466040.0000000    0.2557776
466080.0000000    0.2495276
466120.0000000    0.2642146
466160.0000000    0.2539360
466200.0000000    0.2720887
466240.0000000    0.2741673
466280.0000000    0.2916394
466320.0000000    0.3041587
466360.0000000    0.3024230
466400.0000000    0.2832354
466440.0000000    0.2676547
466480.0000000    0.2786000
466520.0000000    0.2743804
466560.0000000    0.2609236
466600.0000000    0.2646657
466640.0000000    0.2692475
466680.0000000    0.2705711
466720.0000000    0.2642029
466760.0000000    0.2519817
466800.0000000    0.2594345
466840.0000000    0.2565011
466880.0000000    0.2546603
466920.0000000    0.2598346
466960.0000000    0.2869475
467000.0000000    0.2698543
467040.0000000    0.2578934
467080.0000000    0.2616112
467120.0000000    0.2443217
467160.0000000    0.2624832
467200.0000000    0.2590704
467240.0000000    0.2568063
467280.0000000    0.2446837
467320.0000000    0.2637806
467360.0000000    0.2601959
467400.0000000    0.2475229
467440.0000000    0.2631837
467480.0000000    0.2477629
467520.0000000    0.2539053
467560.0000000    0.2537705
467600.0000000    0.2497061
467640.0000000    0.2511415
467680.0000000    0.2561347
467720.0000000    0.2500255
467760.0000000    0.2635131
467800.0000000    0.2586809
467840.0000000    0.2777371
467880.0000000    0.2715493
467920.0000000    0.2556735
467960.0000000    0.2692168
468000.0000000    0.2621165
468040.0000000    0.2714576
468080.0000000    0.2672379
468120.0000000    0.2612571
468160.0000000    0.2532910
468200.0000000    0.2549619
468240.0000000    0.2800480
468280.0000000    0.2594355
468320.0000000    0.2685293
468360.0000000    0.2597789
468400.0000000    0.2661799
468440.0000000    0.2784283
468480.0000000    0.2595705
468520.0000000    0.2636719
468560.0000000    0.2526520
468600.0000000    0.2675705
468640.0000000    0.2654710
468680.0000000    0.2640314
468720.0000000    0.2398448
468760.0000000    0.2428726
468800.0000000    0.2606995
468840.0000000    0.2574700
468880.0000000    0.2758435
468920.0000000    0.2637251
468960.0000000    0.2746648
469000.0000000    0.2672938
469040.0000000    0.2783052
469080.0000000    0.2527631
469120.0000000    0.2765588
469160.0000000    0.2613219
469200.0000000    0.2652849
469240.0000000    0.2583228
469280.0000000    0.2579024
469320.0000000    0.2675264
469360.0000000    0.2903087
469400.0000000    0.2595543
469440.0000000    0.2689655
469480.0000000    0.2782377
469520.0000000    0.2531882
469560.0000000    0.2543125
469600.0000000    0.2471114
469640.0000000    0.2445392
469680.0000000    0.2505361
469720.0000000    0.2835080
469760.0000000    0.2596739
469800.0000000    0.2488698
469840.0000000    0.2520419
469880.0000000    0.2586842
469920.0000000    0.2645494
469960.0000000    0.2603763
470000.0000000    0.2713075
470040.0000000    0.2708417
470080.0000000    0.2619579
470120.0000000    0.2649671
470160.0000000    0.2550580
470200.0000000    0.2682656
470240.0000000    0.2407475
470280.0000000    0.2598247
470320.0000000    0.2641789
470360.0000000    0.2811000
470400.0000000    0.2566440
470440.0000000    0.2618145
470480.0000000    0.2579961
470520.0000000    0.2866336
470560.0000000    0.2591640
470600.0000000    0.2496827
470640.0000000    0.2673154
470680.0000000    0.2654167
470720.0000000    0.2703321
470760.0000000    0.2710850
470800.0000000    0.2625746
470840.0000000    0.2629986
470880.0000000    0.2798652
470920.0000000    0.2981922
470960.0000000    0.2951900
471000.0000000    0.2606818
471040.0000000    0.2679769
471080.0000000    0.2851272
471120.0000000    0.2853546
471160.0000000    0.2895808
471200.0000000    0.2783015
471240.0000000    0.2736267
471280.0000000    0.2856345
471320.0000000    0.2905026
471360.0000000    0.2864182
471400.0000000    0.2860098
471440.0000000    0.2756335
471480.0000000    0.2757626
471520.0000000    0.2591357
471560.0000000    0.2724133
471600.0000000    0.2779789
471640.0000000    0.2650565
471680.0000000    0.2737033
471720.0000000    0.2657400
471760.0000000    0.2702433
471800.0000000    0.2770166
471840.0000000    0.2715065
471880.0000000    0.2732178
471920.0000000    0.2781581
471960.0000000    0.2601857
472000.0000000    0.2586259
472040.0000000    0.2595757
472080.0000000    0.2733952
472120.0000000    0.2908334
472160.0000000    0.2777692
472200.0000000    0.2796875
472240.0000000    0.2696316
472280.0000000    0.2768705
472320.0000000    0.2796700
472360.0000000    0.2616728
472400.0000000    0.2638421
472440.0000000    0.2423948
472480.0000000    0.2672451
472520.0000000    0.2576122
472560.0000000    0.2629854
472600.0000000    0.2659595
472640.0000000    0.2543603
472680.0000000    0.2669699
472720.0000000    0.2814400
472760.0000000    0.2642399
472800.0000000    0.2536194
472840.0000000    0.2653165
472880.0000000    0.2681502
472920.0000000    0.2622718
472960.0000000    0.2707837
473000.0000000    0.2568468
473040.0000000    0.2751614
473080.0000000    0.2618453
473120.0000000    0.2722521
473160.0000000    0.2713894
473200.0000000    0.2557025
473240.0000000    0.2449628
473280.0000000    0.2549140
473320.0000000    0.2495157
473360.0000000    0.2463345
473400.0000000    0.2846209
473440.0000000    0.2711016
473480.0000000    0.2546623
473520.0000000    0.2500872
473560.0000000    0.2698228
473600.0000000    0.2520567
473640.0000000    0.2707275
473680.0000000    0.2739961
473720.0000000    0.2667651
473760.0000000    0.2623287
473800.0000000    0.2631742
473840.0000000    0.2640123
473880.0000000    0.2798315
473920.0000000    0.2656430
473960.0000000    0.2718334
474000.0000000    0.2750686
474040.0000000    0.2929812
474080.0000000    0.2674633
474120.0000000    0.2830857
474160.0000000    0.2631245
474200.0000000    0.2836117
474240.0000000    0.2898155
474280.0000000    0.2709167
474320.0000000    0.2889394
474360.0000000    0.2673043
474400.0000000    0.2939310
474440.0000000    0.3018649
474480.0000000    0.2911823
474520.0000000    0.2721056
474560.0000000    0.2855744
474600.0000000    0.2793764
474640.0000000    0.2578480
474680.0000000    0.2711343
474720.0000000    0.2815249
474760.0000000    0.2648561
474800.0000000    0.2597011
474840.0000000    0.2587081
474880.0000000    0.2563428
474920.0000000    0.2589795
474960.0000000    0.2540301
475000.0000000    0.2713203
475040.0000000    0.2561205
475080.0000000    0.2703848
475120.0000000    0.2591477
475160.0000000    0.2646031
475200.0000000    0.2588798
475240.0000000    0.2589747
475280.0000000    0.2355235
475320.0000000    0.2706765
475360.0000000    0.2706803
475400.0000000    0.2498968
475440.0000000    0.2747836
475480.0000000    0.2527579
475520.0000000    0.2718802
475560.0000000    0.2876139
475600.0000000    0.2690202
475640.0000000    0.2658680
475680.0000000    0.2626216
475720.0000000    0.2706836
475760.0000000    0.2742953
475800.0000000    0.2485394
475840.0000000    0.2528410
475880.0000000    0.2830391
475920.0000000    0.2763104
475960.0000000    0.2841800
476000.0000000    0.2652683
476040.0000000    0.2360497
476080.0000000    0.2612859
476120.0000000    0.2679613
476160.0000000    0.2639429
476200.0000000    0.2530068
476240.0000000    0.2713479
476280.0000000    0.2626241
476320.0000000    0.2541999
476360.0000000    0.2532390
476400.0000000    0.2356387
476440.0000000    0.2467319
476480.0000000    0.2569048
476520.0000000    0.2540079
476560.0000000    0.2604355
476600.0000000    0.2429103
476640.0000000    0.2415441
476680.0000000    0.2354936
476720.0000000    0.2451645
476760.0000000    0.2457735
476800.0000000    0.2376412
476840.0000000    0.2421059
476880.0000000    0.2419343
476920.0000000    0.2419757
476960.0000000    0.2511164
477000.0000000    0.2274235
477040.0000000    0.2431045
477080.0000000    0.2436810
477120.0000000    0.2523428
477160.0000000    0.2453596
477200.0000000    0.2688065
477240.0000000    0.2553988
477280.0000000    0.2562020
477320.0000000    0.2500449
477360.0000000    0.2524009
477400.0000000    0.2577512
477440.0000000    0.2638672
477480.0000000    0.2518686
477520.0000000    0.2664210
477560.0000000    0.2592743
477600.0000000    0.2630047
477640.0000000    0.2650135
477680.0000000    0.2705626
477720.0000000    0.2541927
477760.0000000    0.2677220
477800.0000000    0.2718086
477840.0000000    0.2520903
477880.0000000    0.2481394
477920.0000000    0.2442476
477960.0000000    0.2425198
478000.0000000    0.2473340
478040.0000000    0.2617790
478080.0000000    0.2785209
478120.0000000    0.2437899
478160.0000000    0.2730643
478200.0000000    0.2629633
478240.0000000    0.2652229
478280.0000000    0.2716686
478320.0000000    0.2521318
478360.0000000    0.2356489
478400.0000000    0.2509651
478440.0000000    0.2482113
478480.0000000    0.2529792
478520.0000000    0.2764539
478560.0000000    0.2379677
478600.0000000    0.2917970
478640.0000000    0.2631882
478680.0000000    0.2520233
478720.0000000    0.2569353
478760.0000000    0.2753001
478800.0000000    0.2635168
478840.0000000    0.2792930
478880.0000000    0.2583845
478920.0000000    0.2699676
478960.0000000    0.2722054
479000.0000000    0.2772641
479040.0000000    0.2759166
479080.0000000    0.2806812
479120.0000000    0.2562709
479160.0000000    0.2611622
479200.0000000    0.2640926
479240.0000000    0.2726156
479280.0000000    0.2717501
479320.0000000    0.2552703
479360.0000000    0.2621323
479400.0000000    0.2642379
479440.0000000    0.2794093
479480.0000000    0.2697806
479520.0000000    0.2806435
479560.0000000    0.2719712
479600.0000000    0.2711719
479640.0000000    0.2789348
479680.0000000    0.2534337
479720.0000000    0.2550445
479760.0000000    0.2592444
479800.0000000    0.2726209
479840.0000000    0.2439928
479880.0000000    0.2595330
479920.0000000    0.2648561
479960.0000000    0.2558118
480000.0000000    0.2653204
480040.0000000    0.2871046
480080.0000000    0.2803226
480120.0000000    0.2805901
480160.0000000    0.2792393
480200.0000000    0.2431505
480240.0000000    0.2510707
480280.0000000    0.2410736
480320.0000000    0.2441065
480360.0000000    0.2882626
480400.0000000    0.2689200
480440.0000000    0.2579735
480480.0000000    0.2477687
480520.0000000    0.2628670
480560.0000000    0.2280883
480600.0000000    0.2407414
480640.0000000    0.2344101
480680.0000000    0.2510827
480720.0000000    0.2548215
480760.0000000    0.2528363
480800.0000000    0.2784397
480840.0000000    0.2639496
480880.0000000    0.2535036
480920.0000000    0.2454209
480960.0000000    0.2640689
481000.0000000    0.2423949
481040.0000000    0.2449162
481080.0000000    0.2369081
481120.0000000    0.2489145
481160.0000000    0.2582834
481200.0000000    0.2372883
481240.0000000    0.2605827
481280.0000000    0.2445057
481320.0000000    0.2628648
481360.0000000    0.2442730
481400.0000000    0.2401703
481440.0000000    0.2496515
481480.0000000    0.2623990
481520.0000000    0.2532441
481560.0000000    0.2657070
481600.0000000    0.2561817
481640.0000000    0.2437150
481680.0000000    0.2658191
481720.0000000    0.2602605
481760.0000000    0.2644816
481800.0000000    0.2706949
481840.0000000    0.2625017
481880.0000000    0.2837642
481920.0000000    0.2896333
481960.0000000    0.2624712
482000.0000000    0.2610237
482040.0000000    0.2703162
482080.0000000    0.2627857
482120.0000000    0.2824033
482160.0000000    0.2758399
482200.0000000    0.2603647
482240.0000000    0.2575070
482280.0000000    0.2716761
482320.0000000    0.2923104
482360.0000000    0.2699388
482400.0000000    0.2803383
482440.0000000    0.2896615
482480.0000000    0.2728991
482520.0000000    0.2667558
482560.0000000    0.2563527
482600.0000000    0.2627840
482640.0000000    0.2511156
482680.0000000    0.2578332
482720.0000000    0.2452086
482760.0000000    0.2535827
482800.0000000    0.2576995
482840.0000000    0.2492942
482880.0000000    0.2588170
482920.0000000    0.2464376
482960.0000000    0.2461765
483000.0000000    0.2490345
483040.0000000    0.2374072
483080.0000000    0.2381832
483120.0000000    0.2607937
483160.0000000    0.2498777
483200.0000000    0.2623763
483240.0000000    0.2494156
483280.0000000    0.2517331
483320.0000000    0.2607953
483360.0000000    0.2637926
483400.0000000    0.2463213
483440.0000000    0.2649912
483480.0000000    0.2576537
483520.0000000    0.2549336
483560.0000000    0.2656755
483600.0000000    0.2866460
483640.0000000    0.2651600
483680.0000000    0.2749327
483720.0000000    0.2475799
483760.0000000    0.2481251
483800.0000000    0.2818576
483840.0000000    0.2584192
483880.0000000    0.2697502
483920.0000000    0.2474635
483960.0000000    0.2492325
484000.0000000    0.2569610
484040.0000000    0.2558872
484080.0000000    0.2374841
484120.0000000    0.2723318
484160.0000000    0.2686799
484200.0000000    0.2647730
484240.0000000    0.2647578
484280.0000000    0.2697046
484320.0000000    0.2512341
484360.0000000    0.2560325
484400.0000000    0.2467158
484440.0000000    0.2546677
484480.0000000    0.2547297
484520.0000000    0.2557432
484560.0000000    0.2588950
484600.0000000    0.2615740
484640.0000000    0.2736067
484680.0000000    0.2526490
484720.0000000    0.2554255
484760.0000000    0.2606302
484800.0000000    0.2561166
484840.0000000    0.2695850
484880.0000000    0.2914695
484920.0000000    0.2797249
484960.0000000    0.2728782
485000.0000000    0.2505702
485040.0000000    0.2697457
485080.0000000    0.2709797
485120.0000000    0.2641062
485160.0000000    0.2628568
485200.0000000    0.2757837
485240.0000000    0.2541314
485280.0000000    0.2723191
485320.0000000    0.2720510
485360.0000000    0.2764846
485400.0000000    0.2726975
485440.0000000    0.2630579
485480.0000000    0.2637536
485520.0000000    0.2767058
485560.0000000    0.2745728
485600.0000000    0.2706099
485640.0000000    0.2782786
485680.0000000    0.2671840
485720.0000000    0.2615328
485760.0000000    0.2720562
485800.0000000    0.2808986
485840.0000000    0.2714145
485880.0000000    0.2692905
485920.0000000    0.2692462
485960.0000000    0.2338771
486000.0000000    0.2633207
486040.0000000    0.2604415
486080.0000000    0.2504509
486120.0000000    0.2900656
486160.0000000    0.2695027
486200.0000000    0.2602390
486240.0000000    0.2388455
486280.0000000    0.2580698
486320.0000000    0.2701343
486360.0000000    0.2403017
486400.0000000    0.2421785
486440.0000000    0.2602578
486480.0000000    0.2540207
486520.0000000    0.2654540
486560.0000000    0.2565131
486600.0000000    0.2655081
486640.0000000    0.2520709
486680.0000000    0.2564636
486720.0000000    0.2448825
486760.0000000    0.2690480
486800.0000000    0.2558288
486840.0000000    0.2692159
486880.0000000    0.2725618
486920.0000000    0.2693566
486960.0000000    0.2710101
487000.0000000    0.2641295
487040.0000000    0.2468366
487080.0000000    0.2527349
487120.0000000    0.2436442
487160.0000000    0.2743922
487200.0000000    0.2454652
487240.0000000    0.2456417
487280.0000000    0.2620560
487320.0000000    0.2652939
487360.0000000    0.2347397
487400.0000000    0.2533208
487440.0000000    0.2421278
487480.0000000    0.2488313
487520.0000000    0.2626792
487560.0000000    0.2384163
487600.0000000    0.2558103
487640.0000000    0.2731120
487680.0000000    0.2470874
487720.0000000    0.2598316
487760.0000000    0.2580247
487800.0000000    0.2749658
487840.0000000    0.2527280
487880.0000000    0.2735595
487920.0000000    0.2458937
487960.0000000    0.2643073
488000.0000000    0.2689998
488040.0000000    0.2803064
488080.0000000    0.2475972
488120.0000000    0.2571034
488160.0000000    0.2696970
488200.0000000    0.2659731
488240.0000000    0.2606542
488280.0000000    0.2693132
488320.0000000    0.2700171
488360.0000000    0.2800363
488400.0000000    0.2729588
488440.0000000    0.2666702
488480.0000000    0.2575947
488520.0000000    0.2666814
488560.0000000    0.2724474
488600.0000000    0.2857987
488640.0000000    0.2599630
488680.0000000    0.2695009
488720.0000000    0.2552892
488760.0000000    0.2658024
488800.0000000    0.2569059
488840.0000000    0.2858196
488880.0000000    0.2598102
488920.0000000    0.2648832
488960.0000000    0.2775491
489000.0000000    0.2650017
489040.0000000    0.2663838
489080.0000000    0.2659944
489120.0000000    0.2527758
489160.0000000    0.2666973
489200.0000000    0.2673828
489240.0000000    0.2566738
489280.0000000    0.2527810
489320.0000000    0.2833702
489360.0000000    0.2589486
489400.0000000    0.2644910
489440.0000000    0.2766003
489480.0000000    0.2755253
489520.0000000    0.2931401
489560.0000000    0.2814769
489600.0000000    0.2659893
489640.0000000    0.2799506
489680.0000000    0.2783330
489720.0000000    0.2697170
489760.0000000    0.2717017
489800.0000000    0.2652685
489840.0000000    0.2514517
489880.0000000    0.2418966
489920.0000000    0.2511601
489960.0000000    0.2481640
490000.0000000    0.2644464
490040.0000000    0.2802086
490080.0000000    0.2641522
490120.0000000    0.2619178
490160.0000000    0.2512822
490200.0000000    0.2391032
490240.0000000    0.2703410
490280.0000000    0.2633807
490320.0000000    0.2526394
490360.0000000    0.2621095
490400.0000000    0.2847515
490440.0000000    0.2579384
490480.0000000    0.2512088
490520.0000000    0.2710834
490560.0000000    0.2596157
490600.0000000    0.2704934
490640.0000000    0.2820325
490680.0000000    0.2573120
490720.0000000    0.2679478
490760.0000000    0.2566281
490800.0000000    0.2734558
490840.0000000    0.2620282
490880.0000000    0.2696474
490920.0000000    0.2571888
490960.0000000    0.2536306
491000.0000000    0.2489560
491040.0000000    0.2729401
491080.0000000    0.2635498
491120.0000000    0.2886692
491160.0000000    0.2719623
491200.0000000    0.2746109
491240.0000000    0.2793973
491280.0000000    0.2629894
491320.0000000    0.2457917
491360.0000000    0.2600070
491400.0000000    0.2548284
491440.0000000    0.2445690
491480.0000000    0.2500322
491520.0000000    0.2463934
491560.0000000    0.2481951
491600.0000000    0.2760040
491640.0000000    0.2594965
491680.0000000    0.2427052
491720.0000000    0.2718083
491760.0000000    0.2674876
491800.0000000    0.2641701
491840.0000000    0.2607782
491880.0000000    0.2837729
491920.0000000    0.2802821
491960.0000000    0.2699164
492000.0000000    0.2743005
492040.0000000    0.2583121
492080.0000000    0.2678073
492120.0000000    0.2867273
492160.0000000    0.2722239
492200.0000000    0.2617803
492240.0000000    0.2673780
492280.0000000    0.2431086
492320.0000000    0.2451927
492360.0000000    0.2627553
492400.0000000    0.2839177
492440.0000000    0.2531019
492480.0000000    0.2729619
492520.0000000    0.2931773
492560.0000000    0.2613394
492600.0000000    0.2649747
492640.0000000    0.2778010
492680.0000000    0.2587908
492720.0000000    0.2785917
492760.0000000    0.2461001
492800.0000000    0.2630959
492840.0000000    0.2707014
492880.0000000    0.2406067
492920.0000000    0.2702721
492960.0000000    0.2624524
493000.0000000    0.2742282
493040.0000000    0.2627966
493080.0000000    0.2845986
493120.0000000    0.2696452
493160.0000000    0.2701806
493200.0000000    0.2712108
493240.0000000    0.2751983
493280.0000000    0.2767601
493320.0000000    0.2816891
493360.0000000    0.2673039
493400.0000000    0.2766105
493440.0000000    0.2617793
493480.0000000    0.2701244
493520.0000000    0.2587540
493560.0000000    0.2669071
493600.0000000    0.2605724
493640.0000000    0.2713534
493680.0000000    0.2587615
493720.0000000    0.2555547
493760.0000000    0.2740305
493800.0000000    0.2731435
493840.0000000    0.2742416
493880.0000000    0.2783739
493920.0000000    0.2488794
493960.0000000    0.2825021
494000.0000000    0.2540829
494040.0000000    0.2606951
494080.0000000    0.2594894
494120.0000000    0.2524441
494160.0000000    0.2764452
494200.0000000    0.2681698
494240.0000000    0.2666198
494280.0000000    0.2454168
494320.0000000    0.2551416
494360.0000000    0.2559019
494400.0000000    0.2462508
494440.0000000    0.2570158
494480.0000000    0.2510980
494520.0000000    0.2662250
494560.0000000    0.2495076
494600.0000000    0.2441444
494640.0000000    0.2540205
494680.0000000    0.2599746
494720.0000000    0.2647080
494760.0000000    0.2671483
494800.0000000    0.2702517
494840.0000000    0.2519365
494880.0000000    0.2491811
494920.0000000    0.2932946
494960.0000000    0.2655834
495000.0000000    0.2836366
495040.0000000    0.2595835
495080.0000000    0.2527038
495120.0000000    0.2656264
495160.0000000    0.2444486
495200.0000000    0.2546646
495240.0000000    0.2681440
495280.0000000    0.2665352
495320.0000000    0.2546347
495360.0000000    0.2551259
495400.0000000    0.2497094
495440.0000000    0.2555571
495480.0000000    0.2399338
495520.0000000    0.2552366
495560.0000000    0.2586858
495600.0000000    0.2704900
495640.0000000    0.2536594
495680.0000000    0.2567004
495720.0000000    0.2790082
495760.0000000    0.2548917
495800.0000000    0.2521423
495840.0000000    0.2553645
495880.0000000    0.2536494
495920.0000000    0.2487837
495960.0000000    0.2495753
496000.0000000    0.2551731
496040.0000000    0.2604229
496080.0000000    0.2667395
496120.0000000    0.2620955
496160.0000000    0.2609977
496200.0000000    0.2473170
496240.0000000    0.2571740
496280.0000000    0.2482026
496320.0000000    0.2572764
496360.0000000    0.2430293
496400.0000000    0.2661610
496440.0000000    0.2437805
496480.0000000    0.2441598
496520.0000000    0.2444750
496560.0000000    0.2461425
496600.0000000    0.2352893
496640.0000000    0.2389368
496680.0000000    0.2489029
496720.0000000    0.2655073
496760.0000000    0.2559275
496800.0000000    0.2529181
496840.0000000    0.2340808
496880.0000000    0.2529233
496920.0000000    0.2531720
496960.0000000    0.2624612
497000.0000000    0.2591767
497040.0000000    0.2851258
497080.0000000    0.2762815
497120.0000000    0.2846460
497160.0000000    0.2792140
497200.0000000    0.2587552
497240.0000000    0.2690643
497280.0000000    0.2611719
497320.0000000    0.2592549
497360.0000000    0.2730480
497400.0000000    0.2438012
497440.0000000    0.2590679
497480.0000000    0.2619180
497520.0000000    0.2399784
497560.0000000    0.2478947
497600.0000000    0.2488940
497640.0000000    0.2592627
497680.0000000    0.2578870
497720.0000000    0.2573961
497760.0000000    0.2817354
497800.0000000    0.2686584
497840.0000000    0.2575281
497880.0000000    0.2704457
497920.0000000    0.2552667
497960.0000000    0.2651577
498000.0000000    0.2559856
498040.0000000    0.2528808
498080.0000000    0.2553734
498120.0000000    0.2464675
498160.0000000    0.2731577
498200.0000000    0.2724974
498240.0000000    0.2687908
498280.0000000    0.2798920
498320.0000000    0.2837183
498360.0000000    0.2652677
498400.0000000    0.2771832
498440.0000000    0.2611190
498480.0000000    0.2651393
498520.0000000    0.2609118
498560.0000000    0.2500170
498600.0000000    0.2699470
498640.0000000    0.2725779
498680.0000000    0.2457301
498720.0000000    0.2593488
498760.0000000    0.2568595
498800.0000000    0.2593369
498840.0000000    0.2643408
498880.0000000    0.2705730
498920.0000000    0.2642230
498960.0000000    0.2483384
499000.0000000    0.2703449
499040.0000000    0.2463367
499080.0000000    0.2623391
499120.0000000    0.2775603
499160.0000000    0.2723465
499200.0000000    0.2706065
499240.0000000    0.2828155
499280.0000000    0.2567419
499320.0000000    0.2611867
499360.0000000    0.2675553
499400.0000000    0.2628529
499440.0000000    0.2692406
499480.0000000    0.2762231
499520.0000000    0.2677362
499560.0000000    0.2770516
499600.0000000    0.2667091
499640.0000000    0.2753768
499680.0000000    0.2844190
499720.0000000    0.2550727
499760.0000000    0.2596339
499800.0000000    0.2587471
499840.0000000    0.2753509
499880.0000000    0.2789193
499920.0000000    0.2752263
499960.0000000    0.2832511
500000.0000000    0.2731498
500040.0000000    0.2566833
500080.0000000    0.2729286
500120.0000000    0.2793364
500160.0000000    0.2600935
500200.0000000    0.2845296
500240.0000000    0.2843626
500280.0000000    0.2745276
500320.0000000    0.2675577
500360.0000000    0.2869276
500400.0000000    0.2821172
500440.0000000    0.2893701
500480.0000000    0.3012500
500520.0000000    0.2865188
500560.0000000    0.2852767
500600.0000000    0.2702036
500640.0000000    0.2742476
500680.0000000    0.2600463
500720.0000000    0.2697413
500760.0000000    0.2743099
500800.0000000    0.3029074
500840.0000000    0.2817477
500880.0000000    0.2668940
500920.0000000    0.2724882
500960.0000000    0.2750036
501000.0000000    0.2595167
501040.0000000    0.2500737
501080.0000000    0.2529243
501120.0000000    0.2814133
501160.0000000    0.2666169
501200.0000000    0.2765441
501240.0000000    0.2615462
501280.0000000    0.2588267
501320.0000000    0.2649130
501360.0000000    0.2711542
501400.0000000    0.2617448
501440.0000000    0.2585974
501480.0000000    0.2619257
501520.0000000    0.2502449
501560.0000000    0.2597781
501600.0000000    0.2598878
501640.0000000    0.2544955
501680.0000000    0.2714103
501720.0000000    0.2699434
501760.0000000    0.2721550
501800.0000000    0.2620184
501840.0000000    0.2719909
501880.0000000    0.2669589
501920.0000000    0.2635686
501960.0000000    0.2493225
502000.0000000    0.2797033
502040.0000000    0.2707684
502080.0000000    0.2604491
502120.0000000    0.2668835
502160.0000000    0.2773355
502200.0000000    0.2727767
502240.0000000    0.2794943
502280.0000000    0.2742759
502320.0000000    0.2536741
502360.0000000    0.2575830
502400.0000000    0.2492445
502440.0000000    0.2438145
502480.0000000    0.2519371
502520.0000000    0.2460824
502560.0000000    0.2512588
502600.0000000    0.2477703
502640.0000000    0.2602642
502680.0000000    0.2457346
502720.0000000    0.2569292
502760.0000000    0.2435520
502800.0000000    0.2607234
502840.0000000    0.2592723
502880.0000000    0.2660912
502920.0000000    0.2606337
502960.0000000    0.2635335
503000.0000000    0.2724248
503040.0000000    0.2722006
503080.0000000    0.2497630
503120.0000000    0.2503531
503160.0000000    0.2479827
503200.0000000    0.2455495
503240.0000000    0.2677527
503280.0000000    0.2733425
503320.0000000    0.2658195
503360.0000000    0.2786312
503400.0000000    0.2546617
503440.0000000    0.2659951
503480.0000000    0.2502244
503520.0000000    0.2562984
503560.0000000    0.2692443
503600.0000000    0.2682239
503640.0000000    0.2618544
503680.0000000    0.2655353
503720.0000000    0.2594125
503760.0000000    0.2654344
503800.0000000    0.2715175
503840.0000000    0.2487314
503880.0000000    0.2628136
503920.0000000    0.2499434
503960.0000000    0.2593820
504000.0000000    0.2638596
504040.0000000    0.2675998
504080.0000000    0.2569548
504120.0000000    0.2639578
504160.0000000    0.2595506
504200.0000000    0.2579382
504240.0000000    0.2594410
504280.0000000    0.2558950
504320.0000000    0.2757622
504360.0000000    0.2535457
504400.0000000    0.2616189
504440.0000000    0.2412491
504480.0000000    0.2676176
504520.0000000    0.2699074
504560.0000000    0.2709474
504600.0000000    0.2360996
504640.0000000    0.2548909
504680.0000000    0.2681254
504720.0000000    0.2710309
504760.0000000    0.2705488
504800.0000000    0.2717626
504840.0000000    0.2763471
504880.0000000    0.2590483
504920.0000000    0.2657707
504960.0000000    0.2816275
505000.0000000    0.2686497
505040.0000000    0.2776149
505080.0000000    0.2707520
505120.0000000    0.2774410
505160.0000000    0.2688102
505200.0000000    0.2534342
505240.0000000    0.2745391
505280.0000000    0.2791761
505320.0000000    0.3044802
505360.0000000    0.2810283
505400.0000000    0.2799720
505440.0000000    0.2907286
505480.0000000    0.2498164
505520.0000000    0.2619919
505560.0000000    0.2658895
505600.0000000    0.2653050
505640.0000000    0.2632008
505680.0000000    0.2603778
505720.0000000    0.2769107
505760.0000000    0.2604845
505800.0000000    0.2719339
505840.0000000    0.2500522
505880.0000000    0.2676906
505920.0000000    0.2497606
505960.0000000    0.2665845
506000.0000000    0.2738422
506040.0000000    0.2730549
506080.0000000    0.2925284
506120.0000000    0.2869227
506160.0000000    0.2713270
506200.0000000    0.2533068
506240.0000000    0.2644796
506280.0000000    0.2867571
506320.0000000    0.2697172
506360.0000000    0.2585546
506400.0000000    0.2630254
506440.0000000    0.2609367
506480.0000000    0.2739876
506520.0000000    0.2690596
506560.0000000    0.2875090
506600.0000000    0.2756434
506640.0000000    0.2729690
506680.0000000    0.2673411
506720.0000000    0.2700983
506760.0000000    0.2905141
506800.0000000    0.2679259
506840.0000000    0.2774654
506880.0000000    0.2857388
506920.0000000    0.2576157
506960.0000000    0.2878794
507000.0000000    0.3019109
507040.0000000    0.2704193
507080.0000000    0.2729340
507120.0000000    0.2898465
507160.0000000    0.2899374
507200.0000000    0.2662241
507240.0000000    0.2603622
507280.0000000    0.2646198
507320.0000000    0.2632819
507360.0000000    0.2703164
507400.0000000    0.2651835
507440.0000000    0.2851676
507480.0000000    0.2962377
507520.0000000    0.2793682
507560.0000000    0.2923704
507600.0000000    0.2833592
507640.0000000    0.2750674
507680.0000000    0.2471857
507720.0000000    0.2756101
507760.0000000    0.2655878
507800.0000000    0.2496669
507840.0000000    0.2783569
507880.0000000    0.2794171
507920.0000000    0.2884202
507960.0000000    0.2914990
508000.0000000    0.2850204
508040.0000000    0.2781703
508080.0000000    0.2658536
508120.0000000    0.2492066
508160.0000000    0.2529487
508200.0000000    0.2609377
508240.0000000    0.2532197
508280.0000000    0.2517887
508320.0000000    0.2735239
508360.0000000    0.2518955
508400.0000000    0.2837138
508440.0000000    0.2672922
508480.0000000    0.2530119
508520.0000000    0.2718849
508560.0000000    0.2605416
508600.0000000    0.2858501
508640.0000000    0.2965730
508680.0000000    0.2819607
508720.0000000    0.2727343
508760.0000000    0.2942308
508800.0000000    0.2918686
508840.0000000    0.2635405
508880.0000000    0.2806998
508920.0000000    0.3048337
508960.0000000    0.3175588
509000.0000000    0.2896979
509040.0000000    0.2923647
509080.0000000    0.2753905
509120.0000000    0.2895492
509160.0000000    0.2927283
509200.0000000    0.2716608
509240.0000000    0.2733436
509280.0000000    0.2809888
509320.0000000    0.2966649
509360.0000000    0.2851180
509400.0000000    0.2921411
509440.0000000    0.2701209
509480.0000000    0.2774965
509520.0000000    0.2760740
509560.0000000    0.2781847
509600.0000000    0.2745155
509640.0000000    0.2829551
509680.0000000    0.2788942
509720.0000000    0.2846155
509760.0000000    0.2630667
509800.0000000    0.2908885
509840.0000000    0.2645922
509880.0000000    0.2660139
509920.0000000    0.2660552
509960.0000000    0.2677919
510000.0000000    0.2810470
510040.0000000    0.2694022
510080.0000000    0.2786934
510120.0000000    0.2950794
510160.0000000    0.2721264
510200.0000000    0.2884745
510240.0000000    0.2474086
510280.0000000    0.2869778
510320.0000000    0.2664584
510360.0000000    0.2746874
510400.0000000    0.2745706
510440.0000000    0.2796331
510480.0000000    0.2619744
510520.0000000    0.2676087
510560.0000000    0.2675023
510600.0000000    0.2556348
510640.0000000    0.2665071
510680.0000000    0.2425621
510720.0000000    0.2607667
510760.0000000    0.2558954
510800.0000000    0.2559535
510840.0000000    0.2464956
510880.0000000    0.2573664
510920.0000000    0.2786085
510960.0000000    0.2678969
511000.0000000    0.2477817
511040.0000000    0.2472288
511080.0000000    0.2679200
511120.0000000    0.2665136
511160.0000000    0.2522099
511200.0000000    0.2611316
511240.0000000    0.2635255
511280.0000000    0.2851811
511320.0000000    0.2766910
511360.0000000    0.2950123
511400.0000000    0.2796048
511440.0000000    0.2822825
511480.0000000    0.2769321
511520.0000000    0.2655301
511560.0000000    0.2779749
511600.0000000    0.2838778
511640.0000000    0.2756763
511680.0000000    0.2515347
511720.0000000    0.2582465
511760.0000000    0.2770407
511800.0000000    0.2458322
511840.0000000    0.2633574
511880.0000000    0.2649071
511920.0000000    0.2898698
511960.0000000    0.2686965
512000.0000000    0.2549606
512040.0000000    0.2571617
512080.0000000    0.2515576
512120.0000000    0.2737855
512160.0000000    0.2866956
512200.0000000    0.2632826
512240.0000000    0.2614623
512280.0000000    0.2714292
512320.0000000    0.2650754
512360.0000000    0.2486888
512400.0000000    0.2557907
512440.0000000    0.2661076
512480.0000000    0.2604453
512520.0000000    0.2648828
512560.0000000    0.2801691
512600.0000000    0.2688397
512640.0000000    0.2728508
512680.0000000    0.2755599
512720.0000000    0.2686584
512760.0000000    0.2852591
512800.0000000    0.2466563
512840.0000000    0.2511285
512880.0000000    0.2486138
512920.0000000    0.2611154
512960.0000000    0.2615041
513000.0000000    0.2529366
513040.0000000    0.2549754
513080.0000000    0.2780343
513120.0000000    0.2603951
513160.0000000    0.2539238
513200.0000000    0.2611085
513240.0000000    0.2605349
513280.0000000    0.2460575
513320.0000000    0.2588276
513360.0000000    0.2779183
513400.0000000    0.2685266
513440.0000000    0.2642658
513480.0000000    0.2546363
513520.0000000    0.2484866
513560.0000000    0.2626229
513600.0000000    0.2647412
513640.0000000    0.2615996
513680.0000000    0.2646202
513720.0000000    0.2615345
513760.0000000    0.2559758
513800.0000000    0.2726976
513840.0000000    0.2352380
513880.0000000    0.2472333
513920.0000000    0.2467582
513960.0000000    0.2466550
514000.0000000    0.2505737
514040.0000000    0.2578931
514080.0000000    0.2558757
514120.0000000    0.2972243
514160.0000000    0.2858270
514200.0000000    0.2518226
514240.0000000    0.2632188
514280.0000000    0.2907021
514320.0000000    0.2839593
514360.0000000    0.2779042
514400.0000000    0.2762221
514440.0000000    0.2715957
514480.0000000    0.2832626
514520.0000000    0.2631492
514560.0000000    0.2739344
514600.0000000    0.2751026
514640.0000000    0.2696629
514680.0000000    0.2744732
514720.0000000    0.2894054
514760.0000000    0.2975220
514800.0000000    0.2824092
514840.0000000    0.2865413
514880.0000000    0.2637409
514920.0000000    0.2815835
514960.0000000    0.2790655
515000.0000000    0.2844738
515040.0000000    0.2886836
515080.0000000    0.2866865
515120.0000000    0.3070599
515160.0000000    0.2895734
515200.0000000    0.2918284
515240.0000000    0.2925636
515280.0000000    0.2861228
515320.0000000    0.2774968
515360.0000000    0.2745733
515400.0000000    0.2498085
515440.0000000    0.2814600
515480.0000000    0.2863927
515520.0000000    0.2711222
515560.0000000    0.2825596
515600.0000000    0.2726244
515640.0000000    0.2786385
515680.0000000    0.2780876
515720.0000000    0.2877608
515760.0000000    0.2746543
515800.0000000    0.2657522
515840.0000000    0.2767265
515880.0000000    0.2713068
515920.0000000    0.2795757
515960.0000000    0.2544349
516000.0000000    0.2712587
516040.0000000    0.2608739
516080.0000000    0.2726513
516120.0000000    0.2689209
516160.0000000    0.2780015
516200.0000000    0.2716455
516240.0000000    0.2773002
516280.0000000    0.2677789
516320.0000000    0.2554604
516360.0000000    0.2790160
516400.0000000    0.2797467
516440.0000000    0.2718342
516480.0000000    0.2700549
516520.0000000    0.2746572
516560.0000000    0.2711363
516600.0000000    0.2775153
516640.0000000    0.2696057
516680.0000000    0.2400887
516720.0000000    0.2652763
516760.0000000    0.2817213
516800.0000000    0.2785139
516840.0000000    0.2633077
516880.0000000    0.2514230
516920.0000000    0.2776757
516960.0000000    0.2642382
517000.0000000    0.2621379
517040.0000000    0.2673100
517080.0000000    0.2739605
517120.0000000    0.2587335
517160.0000000    0.2518298
517200.0000000    0.2802433
517240.0000000    0.2445018
517280.0000000    0.2791836
517320.0000000    0.2506536
517360.0000000    0.2556227
517400.0000000    0.2625512
517440.0000000    0.2544498
517480.0000000    0.2552065
517520.0000000    0.2593283
517560.0000000    0.2656706
517600.0000000    0.2639519
517640.0000000    0.2761829
517680.0000000    0.2729903
517720.0000000    0.2754407
517760.0000000    0.2652134
517800.0000000    0.2816564
517840.0000000    0.2786661
517880.0000000    0.2835471
517920.0000000    0.2791609
517960.0000000    0.2732437
518000.0000000    0.2852017
518040.0000000    0.2625829
518080.0000000    0.2806945
518120.0000000    0.2771770
518160.0000000    0.2939467
518200.0000000    0.2889458
518240.0000000    0.2716770
518280.0000000    0.2869256
518320.0000000    0.2872308
518360.0000000    0.2839411
518400.0000000    0.2579727
518440.0000000    0.2792982
518480.0000000    0.2529472
518520.0000000    0.2712395
518560.0000000    0.2628849
518600.0000000    0.2765100
518640.0000000    0.2691177
518680.0000000    0.2670890
518720.0000000    0.2737524
518760.0000000    0.2720133
518800.0000000    0.2710296
518840.0000000    0.2869672
518880.0000000    0.2826011
518920.0000000    0.2833535
518960.0000000    0.2781920
519000.0000000    0.2665766
519040.0000000    0.2492281
519080.0000000    0.2661027
519120.0000000    0.2581490
519160.0000000    0.2566151
519200.0000000    0.2576410
519240.0000000    0.2808154
519280.0000000    0.2737376
519320.0000000    0.2565682
519360.0000000    0.2662858
519400.0000000    0.2722692
519440.0000000    0.2809373
519480.0000000    0.2746104
519520.0000000    0.2773964
519560.0000000    0.2716973
519600.0000000    0.2723154
519640.0000000    0.2603286
519680.0000000    0.3056558
519720.0000000    0.2937170
519760.0000000    0.3069028
519800.0000000    0.3010854
519840.0000000    0.3012782
519880.0000000    0.2884659
519920.0000000    0.2929423
519960.0000000    0.2892069
520000.0000000    0.2896231
520040.0000000    0.2965136
520080.0000000    0.2913913
520120.0000000    0.2947773
520160.0000000    0.2896175
520200.0000000    0.2905345
520240.0000000    0.3054143
520280.0000000    0.2791308
520320.0000000    0.2877647
520360.0000000    0.2815290
520400.0000000    0.2999647
520440.0000000    0.2830608
520480.0000000    0.2665259
520520.0000000    0.2940746
520560.0000000    0.2874477
520600.0000000    0.3164326
520640.0000000    0.2970441
520680.0000000    0.2886740
520720.0000000    0.2815809
520760.0000000    0.2869185
520800.0000000    0.2922203
520840.0000000    0.2614714
520880.0000000    0.2743504
520920.0000000    0.2844569
520960.0000000    0.2713494
521000.0000000    0.2712819
521040.0000000    0.2490344
521080.0000000    0.2799152
521120.0000000    0.2756607
521160.0000000    0.2827216
521200.0000000    0.2804833
521240.0000000    0.2948326
521280.0000000    0.3045961
521320.0000000    0.2654945
521360.0000000    0.2776290
521400.0000000    0.2753094
521440.0000000    0.2592750
521480.0000000    0.2781509
521520.0000000    0.2729631
521560.0000000    0.2621335
521600.0000000    0.2796253
521640.0000000    0.2718728
521680.0000000    0.2792575
521720.0000000    0.2814114
521760.0000000    0.3002996
521800.0000000    0.2816540
521840.0000000    0.3059311
521880.0000000    0.2776328
521920.0000000    0.2832701
521960.0000000    0.2805572
522000.0000000    0.2756921
522040.0000000    0.3079032
522080.0000000    0.3054016
522120.0000000    0.2804002
522160.0000000    0.2903852
522200.0000000    0.2814767
522240.0000000    0.2877810
522280.0000000    0.2911582
522320.0000000    0.2952980
522360.0000000    0.2740751
522400.0000000    0.2683471
522440.0000000    0.2685443
522480.0000000    0.2719916
522520.0000000    0.2828149
522560.0000000    0.2721999
522600.0000000    0.2693493
522640.0000000    0.2712611
522680.0000000    0.2928962
522720.0000000    0.2709408
522760.0000000    0.2684744
522800.0000000    0.2693256
522840.0000000    0.2962113
522880.0000000    0.2859374
522920.0000000    0.2709816
522960.0000000    0.2728648
523000.0000000    0.2752168
523040.0000000    0.2901146
523080.0000000    0.3013289
523120.0000000    0.2946793
523160.0000000    0.2824362
523200.0000000    0.2808563
523240.0000000    0.2842791
523280.0000000    0.2855099
523320.0000000    0.2863199
523360.0000000    0.2619647
523400.0000000    0.2685069
523440.0000000    0.2811430
523480.0000000    0.2753876
523520.0000000    0.2825238
523560.0000000    0.2713230
523600.0000000    0.2651220
523640.0000000    0.2651032
523680.0000000    0.2756817
523720.0000000    0.2697448
523760.0000000    0.2687992
523800.0000000    0.2622000
523840.0000000    0.2566454
523880.0000000    0.2754861
523920.0000000    0.2638800
523960.0000000    0.2772029
524000.0000000    0.2870171
524040.0000000    0.2806722
524080.0000000    0.2700149
524120.0000000    0.2544135
524160.0000000    0.2759497
524200.0000000    0.2665049
524240.0000000    0.2723323
524280.0000000    0.2705799
524320.0000000    0.2694775
524360.0000000    0.2837765
524400.0000000    0.2784614
524440.0000000    0.2838731
524480.0000000    0.2734994
524520.0000000    0.2708589
524560.0000000    0.2547799
524600.0000000    0.2622273
524640.0000000    0.2713874
524680.0000000    0.2636408
524720.0000000    0.2423557
524760.0000000    0.2653328
524800.0000000    0.2559969
524840.0000000    0.2521268
524880.0000000    0.2553582
524920.0000000    0.2754261
524960.0000000    0.2729011
525000.0000000    0.2589819
525040.0000000    0.2753038
525080.0000000    0.2919811
525120.0000000    0.2867034
525160.0000000    0.2781859
525200.0000000    0.2716464
525240.0000000    0.2723222
525280.0000000    0.2838226
525320.0000000    0.2794596
525360.0000000    0.2676931
525400.0000000    0.2625602
525440.0000000    0.2779223
525480.0000000    0.2611797
525520.0000000    0.2677523
525560.0000000    0.2790824
525600.0000000    0.2762991
525640.0000000    0.2757272
525680.0000000    0.2737464
525720.0000000    0.2800201
525760.0000000    0.2591215
525800.0000000    0.2608387
525840.0000000    0.2797107
525880.0000000    0.2706005
525920.0000000    0.2705183
525960.0000000    0.2742724
526000.0000000    0.2590888
526040.0000000    0.2695999
526080.0000000    0.2767410
526120.0000000    0.2852362
526160.0000000    0.2900252
526200.0000000    0.2743629
526240.0000000    0.2995718
526280.0000000    0.2793313
526320.0000000    0.2731170
526360.0000000    0.2833839
526400.0000000    0.2694078
526440.0000000    0.2742673
526480.0000000    0.2606133
526520.0000000    0.2701615
526560.0000000    0.2669192
526600.0000000    0.2766642
526640.0000000    0.2875187
526680.0000000    0.2690361
526720.0000000    0.2720036
526760.0000000    0.2608598
526800.0000000    0.2736434
526840.0000000    0.2820354
526880.0000000    0.2525171
526920.0000000    0.2387687
526960.0000000    0.2361123
527000.0000000    0.2394503
527040.0000000    0.2516033
527080.0000000    0.2547296
527120.0000000    0.2463282
527160.0000000    0.2569228
527200.0000000    0.2363020
527240.0000000    0.2586537
527280.0000000    0.2379842
527320.0000000    0.2401692
527360.0000000    0.2403026
527400.0000000    0.2424932
527440.0000000    0.2494711
527480.0000000    0.2559605
527520.0000000    0.2625739
527560.0000000    0.2382574
527600.0000000    0.2417753
527640.0000000    0.2394015
527680.0000000    0.2395355
527720.0000000    0.2606829
527760.0000000    0.2722255
527800.0000000    0.2636598
527840.0000000    0.2488174
527880.0000000    0.2508305
527920.0000000    0.2488480
527960.0000000    0.2398133
528000.0000000    0.2498293
528040.0000000    0.2665209
528080.0000000    0.2689775
528120.0000000    0.2839083
528160.0000000    0.2758505
528200.0000000    0.2556904
528240.0000000    0.2610348
528280.0000000    0.2734229
528320.0000000    0.2686860
528360.0000000    0.2763598
528400.0000000    0.2660260
528440.0000000    0.2503541
528480.0000000    0.2638048
528520.0000000    0.2722432
528560.0000000    0.2739290
528600.0000000    0.2686383
528640.0000000    0.2791759
528680.0000000    0.2746493
528720.0000000    0.2697126
528760.0000000    0.2838835
528800.0000000    0.2702317
528840.0000000    0.2742091
528880.0000000    0.2794369
528920.0000000    0.2862837
528960.0000000    0.2851424
529000.0000000    0.2948067
529040.0000000    0.3124379
529080.0000000    0.3061979
529120.0000000    0.3031527
529160.0000000    0.2986732
529200.0000000    0.2982659
529240.0000000    0.2553952
529280.0000000    0.2748900
529320.0000000    0.2801297
529360.0000000    0.2766092
529400.0000000    0.2734124
529440.0000000    0.2847471
529480.0000000    0.2924722
529520.0000000    0.2899439
529560.0000000    0.2783744
529600.0000000    0.2816360
529640.0000000    0.2862391
529680.0000000    0.2805546
529720.0000000    0.2916062
529760.0000000    0.2854363
529800.0000000    0.2751495
529840.0000000    0.2826934
529880.0000000    0.2801837
529920.0000000    0.2826638
529960.0000000    0.2895510
530000.0000000    0.2621678
530040.0000000    0.2796924
530080.0000000    0.2874168
530120.0000000    0.2828752
530160.0000000    0.2723340
530200.0000000    0.2732201
530240.0000000    0.2890981
530280.0000000    0.2737497
530320.0000000    0.2710824
530360.0000000    0.2851722
530400.0000000    0.2916856
530440.0000000    0.2728599
530480.0000000    0.2849403
530520.0000000    0.2809426
530560.0000000    0.2619400
530600.0000000    0.2846861
530640.0000000    0.2883565
530680.0000000    0.2908756
530720.0000000    0.3098821
530760.0000000    0.2917607
530800.0000000    0.2894843
530840.0000000    0.2967171
530880.0000000    0.2904383
530920.0000000    0.2938351
530960.0000000    0.2869445
531000.0000000    0.2798548
531040.0000000    0.2642808
531080.0000000    0.2768864
531120.0000000    0.2737865
531160.0000000    0.2661078
531200.0000000    0.2790862
531240.0000000    0.2832855
531280.0000000    0.2738896
531320.0000000    0.2716506
531360.0000000    0.2850508
531400.0000000    0.2746820
531440.0000000    0.2730269
531480.0000000    0.2714750
531520.0000000    0.2787287
531560.0000000    0.2657314
531600.0000000    0.2684059
531640.0000000    0.2695902
531680.0000000    0.2776926
531720.0000000    0.2551758
531760.0000000    0.2545913
531800.0000000    0.2859824
531840.0000000    0.2660201
531880.0000000    0.2837600
531920.0000000    0.2997870
531960.0000000    0.2614167
532000.0000000    0.2761563
532040.0000000    0.2723382
532080.0000000    0.2887685
532120.0000000    0.2889234
532160.0000000    0.2726280
532200.0000000    0.2590296
532240.0000000    0.2711377
532280.0000000    0.2670993
532320.0000000    0.2679384
532360.0000000    0.2674375
532400.0000000    0.2772917
532440.0000000    0.2733524
532480.0000000    0.2890679
532520.0000000    0.2726188
532560.0000000    0.2634442
532600.0000000    0.2719691
532640.0000000    0.2823852
532680.0000000    0.2619214
532720.0000000    0.2630698
532760.0000000    0.2809331
532800.0000000    0.2737445
532840.0000000    0.2763508
532880.0000000    0.2633739
532920.0000000    0.2631995
532960.0000000    0.2814617
533000.0000000    0.2695414
533040.0000000    0.2716781
533080.0000000    0.2647949
533120.0000000    0.2703048
533160.0000000    0.2772042
533200.0000000    0.2538998
533240.0000000    0.2549140
533280.0000000    0.2561173
533320.0000000    0.2751125
533360.0000000    0.2421580
533400.0000000    0.2608683
533440.0000000    0.2648204
533480.0000000    0.2787194
533520.0000000    0.2804720
533560.0000000    0.2650954
533600.0000000    0.2541070
533640.0000000    0.2724081
533680.0000000    0.2687881
533720.0000000    0.2807792
533760.0000000    0.2733977
533800.0000000    0.3071961
533840.0000000    0.2989289
533880.0000000    0.2734778
533920.0000000    0.2646391
533960.0000000    0.2792948
534000.0000000    0.2699497
534040.0000000    0.2757159
534080.0000000    0.2834848
534120.0000000    0.2794381
534160.0000000    0.3035001
534200.0000000    0.2998540
534240.0000000    0.2874312
534280.0000000    0.2884737
534320.0000000    0.2732641
534360.0000000    0.2672807
534400.0000000    0.2919824
534440.0000000    0.2706912
534480.0000000    0.2880560
534520.0000000    0.2586583
534560.0000000    0.2514830
534600.0000000    0.2606548
534640.0000000    0.2851592
534680.0000000    0.2929228
534720.0000000    0.2856347
534760.0000000    0.2670862
534800.0000000    0.2592108
534840.0000000    0.2700855
534880.0000000    0.2724805
534920.0000000    0.2931381
534960.0000000    0.2820124
535000.0000000    0.2801507
535040.0000000    0.2831065
535080.0000000    0.2840890
535120.0000000    0.2814093
535160.0000000    0.2830152
535200.0000000    0.2679532
535240.0000000    0.2805474
535280.0000000    0.2869003
535320.0000000    0.2742704
535360.0000000    0.2588533
535400.0000000    0.2703728
535440.0000000    0.2892247
535480.0000000    0.2854186
535520.0000000    0.2934172
535560.0000000    0.3027380
535600.0000000    0.2830603
535640.0000000    0.2964920
535680.0000000    0.2916745
535720.0000000    0.3029400
535760.0000000    0.3030721
535800.0000000    0.3023360
535840.0000000    0.2894339
535880.0000000    0.2930122
535920.0000000    0.2955526
535960.0000000    0.2980201
536000.0000000    0.2934613
536040.0000000    0.2790269
536080.0000000    0.3007238
536120.0000000    0.3061541
536160.0000000    0.3027622
536200.0000000    0.3073807
536240.0000000    0.2852305
536280.0000000    0.2989342
536320.0000000    0.2841455
536360.0000000    0.3048514
536400.0000000    0.3069333
536440.0000000    0.2795680
536480.0000000    0.3030810
536520.0000000    0.2832274
536560.0000000    0.3100618
536600.0000000    0.2868237
536640.0000000    0.2923768
536680.0000000    0.2730314
536720.0000000    0.2776743
536760.0000000    0.2718228
536800.0000000    0.2743073
536840.0000000    0.2716442
536880.0000000    0.2734992
536920.0000000    0.2775033
536960.0000000    0.2728123
537000.0000000    0.2596694
537040.0000000    0.2784863
537080.0000000    0.2714275
537120.0000000    0.2606299
537160.0000000    0.2766542
537200.0000000    0.2705904
537240.0000000    0.2763616
537280.0000000    0.2784471
537320.0000000    0.2569152
537360.0000000    0.2720155
537400.0000000    0.2807348
537440.0000000    0.2781700
537480.0000000    0.2763654
537520.0000000    0.2806551
537560.0000000    0.2789555
537600.0000000    0.2787874
537640.0000000    0.2638808
537680.0000000    0.2549630
537720.0000000    0.2712184
537760.0000000    0.2503100
537800.0000000    0.2648626
537840.0000000    0.2676586
537880.0000000    0.2641782
537920.0000000    0.2754211
537960.0000000    0.2739934
538000.0000000    0.2602779
538040.0000000    0.2792639
538080.0000000    0.2596864
538120.0000000    0.2538688
538160.0000000    0.2675862
538200.0000000    0.2681141
538240.0000000    0.2668460
538280.0000000    0.2932628
538320.0000000    0.2729810
538360.0000000    0.2863027
538400.0000000    0.2767152
538440.0000000    0.2863117
538480.0000000    0.2953709
538520.0000000    0.2600586
538560.0000000    0.2840141
538600.0000000    0.2681889
538640.0000000    0.2887619
538680.0000000    0.2740241
538720.0000000    0.2740183
538760.0000000    0.2617444
538800.0000000    0.2699409
538840.0000000    0.2671848
538880.0000000    0.2751848
538920.0000000    0.2740681
538960.0000000    0.2816415
539000.0000000    0.2822364
539040.0000000    0.2821470
539080.0000000    0.2700221
539120.0000000    0.2899826
539160.0000000    0.3008018
539200.0000000    0.2901145
539240.0000000    0.2822754
539280.0000000    0.2708557
539320.0000000    0.2811154
539360.0000000    0.2784535
539400.0000000    0.2874827
539440.0000000    0.2906294
539480.0000000    0.2927092
539520.0000000    0.2751049
539560.0000000    0.2827050
539600.0000000    0.2769321
539640.0000000    0.2863474
539680.0000000    0.2802151
539720.0000000    0.2684538
539760.0000000    0.2768888
539800.0000000    0.2547865
539840.0000000    0.2705245
539880.0000000    0.2847233
539920.0000000    0.2655341
539960.0000000    0.2796715
540000.0000000    0.2500324
540040.0000000    0.2757719
540080.0000000    0.2531417
540120.0000000    0.2730084
540160.0000000    0.2756349
540200.0000000    0.2909861
540240.0000000    0.2833438
540280.0000000    0.2950581
540320.0000000    0.2889016
540360.0000000    0.2601432
540400.0000000    0.2681576
540440.0000000    0.2783957
540480.0000000    0.2792235
540520.0000000    0.2705643
540560.0000000    0.2862651
540600.0000000    0.2764968
540640.0000000    0.2866440
540680.0000000    0.2696002
540720.0000000    0.2778755
540760.0000000    0.2790534
540800.0000000    0.2768922
540840.0000000    0.2774256
540880.0000000    0.2682233
540920.0000000    0.2871931
540960.0000000    0.2840284
541000.0000000    0.2942317
541040.0000000    0.2820194
541080.0000000    0.2771556
541120.0000000    0.2879092
541160.0000000    0.2837099
541200.0000000    0.3015254
541240.0000000    0.2806393
541280.0000000    0.2628502
541320.0000000    0.2971320
541360.0000000    0.2889968
541400.0000000    0.2785852
541440.0000000    0.2902071
541480.0000000    0.3131207
541520.0000000    0.2910050
541560.0000000    0.2891708
541600.0000000    0.2940306
541640.0000000    0.2955624
541680.0000000    0.2883813
541720.0000000    0.3189902
541760.0000000    0.2878297
541800.0000000    0.3123763
541840.0000000    0.2667885
541880.0000000    0.2678171
541920.0000000    0.2716835
541960.0000000    0.2801660
542000.0000000    0.2971782
542040.0000000    0.2871868
542080.0000000    0.2936853
542120.0000000    0.2853088
542160.0000000    0.2911287
542200.0000000    0.2837919
542240.0000000    0.2725818
542280.0000000    0.2869152
542320.0000000    0.2719864
542360.0000000    0.2877051
542400.0000000    0.2741991
542440.0000000    0.2648833
542480.0000000    0.2742757
542520.0000000    0.2649890
542560.0000000    0.2604657
542600.0000000    0.2603556
542640.0000000    0.2671823
542680.0000000    0.2639234
542720.0000000    0.2703090
542760.0000000    0.2770120
542800.0000000    0.2780560
542840.0000000    0.2837643
542880.0000000    0.2827050
542920.0000000    0.2775974
542960.0000000    0.2781266
543000.0000000    0.2763846
543040.0000000    0.2622388
543080.0000000    0.2759666
543120.0000000    0.3033288
543160.0000000    0.2897349
543200.0000000    0.2732665
543240.0000000    0.2694630
543280.0000000    0.2794091
543320.0000000    0.2988167
543360.0000000    0.2737979
543400.0000000    0.2890077
543440.0000000    0.3028563
543480.0000000    0.3026029
543520.0000000    0.2852519
543560.0000000    0.2719557
543600.0000000    0.2741164
543640.0000000    0.2723823
543680.0000000    0.2769322
543720.0000000    0.2835097
543760.0000000    0.2851786
543800.0000000    0.2855434
543840.0000000    0.2689812
543880.0000000    0.2722408
543920.0000000    0.2750902
543960.0000000    0.2777990
544000.0000000    0.2785812
544040.0000000    0.2685534
544080.0000000    0.2607778
544120.0000000    0.2730003
544160.0000000    0.2748273
544200.0000000    0.2748920
544240.0000000    0.2905267
544280.0000000    0.2918701
544320.0000000    0.2759742
544360.0000000    0.2840713
544400.0000000    0.2580473
544440.0000000    0.2608969
544480.0000000    0.2772157
544520.0000000    0.2538942
544560.0000000    0.2798826
544600.0000000    0.2473908
544640.0000000    0.2448161
544680.0000000    0.2493973
544720.0000000    0.2555236
544760.0000000    0.2543037
544800.0000000    0.2682067
544840.0000000    0.2776677
544880.0000000    0.2616537
544920.0000000    0.2747618
544960.0000000    0.2785158
545000.0000000    0.2739795
545040.0000000    0.2729051
545080.0000000    0.2861119
545120.0000000    0.2552999
545160.0000000    0.2759166
545200.0000000    0.2609532
545240.0000000    0.2518155
545280.0000000    0.2618762
545320.0000000    0.2696426
545360.0000000    0.2902877
545400.0000000    0.2858555
545440.0000000    0.2722356
545480.0000000    0.2839800
545520.0000000    0.2698942
545560.0000000    0.2680424
545600.0000000    0.2790159
545640.0000000    0.2761778
545680.0000000    0.2987494
545720.0000000    0.2790676
545760.0000000    0.2773479
545800.0000000    0.2653283
545840.0000000    0.2737771
545880.0000000    0.2950517
545920.0000000    0.2968832
545960.0000000    0.2809163
546000.0000000    0.2796293
546040.0000000    0.2847814
546080.0000000    0.2743469
546120.0000000    0.2695315
546160.0000000    0.2707811
546200.0000000    0.2737092
546240.0000000    0.2937905
546280.0000000    0.2993292
546320.0000000    0.2679974
546360.0000000    0.2883827
546400.0000000    0.2632158
546440.0000000    0.2704882
546480.0000000    0.2597475
546520.0000000    0.2545235
546560.0000000    0.2452782
546600.0000000    0.2518922
546640.0000000    0.2588565
546680.0000000    0.2628313
546720.0000000    0.2652456
546760.0000000    0.2599973
546800.0000000    0.2616123
546840.0000000    0.2753198
546880.0000000    0.2360112
546920.0000000    0.2598765
546960.0000000    0.2595625
547000.0000000    0.2734190
547040.0000000    0.2804333
547080.0000000    0.2774708
547120.0000000    0.2846184
547160.0000000    0.2711047
547200.0000000    0.2483679
547240.0000000    0.2522986
547280.0000000    0.2767805
547320.0000000    0.2697151
547360.0000000    0.2695676
547400.0000000    0.2630069
547440.0000000    0.2629936
547480.0000000    0.2493784
547520.0000000    0.2506940
547560.0000000    0.2573153
547600.0000000    0.2730316
547640.0000000    0.2596228
547680.0000000    0.2797879
547720.0000000    0.2872352
547760.0000000    0.2675535
547800.0000000    0.2599015
547840.0000000    0.2641541
547880.0000000    0.2756522
547920.0000000    0.2667557
547960.0000000    0.2711857
548000.0000000    0.2548938
548040.0000000    0.2527868
548080.0000000    0.2554904
548120.0000000    0.2527643
548160.0000000    0.2493913
548200.0000000    0.2763096
548240.0000000    0.2592035
548280.0000000    0.2605323
548320.0000000    0.2556076
548360.0000000    0.2601305
548400.0000000    0.2596492
548440.0000000    0.2730953
548480.0000000    0.2858731
548520.0000000    0.2538806
548560.0000000    0.2715275
548600.0000000    0.2629564
548640.0000000    0.2701518
548680.0000000    0.2770917
548720.0000000    0.2669899
548760.0000000    0.2696105
548800.0000000    0.2565637
548840.0000000    0.2652430
548880.0000000    0.2480018
548920.0000000    0.2412674
548960.0000000    0.2547882
549000.0000000    0.2521437
549040.0000000    0.2626091
549080.0000000    0.2670715
549120.0000000    0.2689454
549160.0000000    0.2666047
549200.0000000    0.2829993
549240.0000000    0.2726358
549280.0000000    0.2581655
549320.0000000    0.2735812
549360.0000000    0.2765998
549400.0000000    0.2632358
549440.0000000    0.2677640
549480.0000000    0.2660415
549520.0000000    0.2623592
549560.0000000    0.2655944
549600.0000000    0.2644360
549640.0000000    0.2726934
549680.0000000    0.2847915
549720.0000000    0.2783892
549760.0000000    0.2699270
549800.0000000    0.2644531
549840.0000000    0.2681541
549880.0000000    0.2694978
549920.0000000    0.2589619
549960.0000000    0.2706490
550000.0000000    0.2848243
550040.0000000    0.2706897
550080.0000000    0.2652623
550120.0000000    0.2620935
550160.0000000    0.2904330
550200.0000000    0.2536773
550240.0000000    0.2587147
550280.0000000    0.2720710
550320.0000000    0.2839463
550360.0000000    0.2747085
550400.0000000    0.2783157
550440.0000000    0.2582515
550480.0000000    0.2500166
550520.0000000    0.2823851
550560.0000000    0.2911357
550600.0000000    0.2691423
550640.0000000    0.2564535
550680.0000000    0.2579272
550720.0000000    0.2509018
550760.0000000    0.2774082
550800.0000000    0.2542531
550840.0000000    0.2547711
550880.0000000    0.2664354
550920.0000000    0.2651398
550960.0000000    0.2494191
551000.0000000    0.2520151
551040.0000000    0.2631433
551080.0000000    0.2720656
551120.0000000    0.2702126
551160.0000000    0.2864207
551200.0000000    0.2726133
551240.0000000    0.2585817
551280.0000000    0.2556767
551320.0000000    0.2504566
551360.0000000    0.2617342
551400.0000000    0.2709456
551440.0000000    0.2828729
551480.0000000    0.2567321
551520.0000000    0.2560248
551560.0000000    0.2678974
551600.0000000    0.2656905
551640.0000000    0.2630359
551680.0000000    0.2622490
551720.0000000    0.2603512
551760.0000000    0.2829393
551800.0000000    0.2859508
551840.0000000    0.2630475
551880.0000000    0.2614130
551920.0000000    0.2585127
551960.0000000    0.2755924
552000.0000000    0.2756702
552040.0000000    0.2798946
552080.0000000    0.2725621
552120.0000000    0.2673767
552160.0000000    0.2811728
552200.0000000    0.2662969
552240.0000000    0.2516666
552280.0000000    0.2575287
552320.0000000    0.2505594
552360.0000000    0.2716328
552400.0000000    0.2662744
552440.0000000    0.2628638
552480.0000000    0.2646849
552520.0000000    0.2639394
552560.0000000    0.2680139
552600.0000000    0.2694456
552640.0000000    0.2865817
552680.0000000    0.2738023
552720.0000000    0.2643988
552760.0000000    0.2919697
552800.0000000    0.2748712
552840.0000000    0.2815429
552880.0000000    0.2763955
552920.0000000    0.2630662
552960.0000000    0.2809700
553000.0000000    0.2655993
553040.0000000    0.2657617
553080.0000000    0.2543918
553120.0000000    0.2657518
553160.0000000    0.2723349
553200.0000000    0.2538351
553240.0000000    0.2460524
553280.0000000    0.2541869
553320.0000000    0.2574613
553360.0000000    0.2723327
553400.0000000    0.2449134
553440.0000000    0.2714155
553480.0000000    0.2604621
553520.0000000    0.2557145
553560.0000000    0.2603270
553600.0000000    0.2625841
553640.0000000    0.2618162
553680.0000000    0.2785167
553720.0000000    0.2743821
553760.0000000    0.2631401
553800.0000000    0.2882243
553840.0000000    0.2742212
553880.0000000    0.2617688
553920.0000000    0.2795906
553960.0000000    0.2867709
554000.0000000    0.2703000
554040.0000000    0.2556784
554080.0000000    0.2758088
554120.0000000    0.2829111
554160.0000000    0.2550268
554200.0000000    0.2715735
554240.0000000    0.2628112
554280.0000000    0.2491420
554320.0000000    0.2687959
554360.0000000    0.2655157
554400.0000000    0.2802737
554440.0000000    0.2789205
554480.0000000    0.2824103
554520.0000000    0.2878655
554560.0000000    0.2735043
554600.0000000    0.2723580
554640.0000000    0.2861837
554680.0000000    0.2834420
554720.0000000    0.2701982
554760.0000000    0.2911788
554800.0000000    0.2869027
554840.0000000    0.2730418
554880.0000000    0.2836581
554920.0000000    0.2927026
554960.0000000    0.2631658
555000.0000000    0.2840188
555040.0000000    0.2720829
555080.0000000    0.2748120
555120.0000000    0.2930742
555160.0000000    0.2858679
555200.0000000    0.2927784
555240.0000000    0.2659234
555280.0000000    0.2882970
555320.0000000    0.2606021
555360.0000000    0.2791741
555400.0000000    0.2684274
555440.0000000    0.2753487
555480.0000000    0.2696257
555520.0000000    0.2779397
555560.0000000    0.2757165
555600.0000000    0.2612539
555640.0000000    0.2825125
555680.0000000    0.2608275
555720.0000000    0.2568547
555760.0000000    0.2498427
555800.0000000    0.2513407
555840.0000000    0.2565378
555880.0000000    0.2605550
555920.0000000    0.2421880
555960.0000000    0.2332042
556000.0000000    0.2400022
556040.0000000    0.2505555
556080.0000000    0.2606441
556120.0000000    0.2758217
556160.0000000    0.2566724
556200.0000000    0.2688675
556240.0000000    0.2608538
556280.0000000    0.2728337
556320.0000000    0.2788653
556360.0000000    0.2604985
556400.0000000    0.2553633
556440.0000000    0.2552308
556480.0000000    0.2690097
556520.0000000    0.2267246
556560.0000000    0.2467409
556600.0000000    0.2449370
556640.0000000    0.2583404
556680.0000000    0.2582110
556720.0000000    0.2588204
556760.0000000    0.2544936
556800.0000000    0.2597273
556840.0000000    0.2519971
556880.0000000    0.2736385
556920.0000000    0.2725877
556960.0000000    0.2703788
557000.0000000    0.2715235
557040.0000000    0.2875495
557080.0000000    0.2820571
557120.0000000    0.2800452
557160.0000000    0.2679655
557200.0000000    0.2557574
557240.0000000    0.2764247
557280.0000000    0.2672757
557320.0000000    0.2757840
557360.0000000    0.2858327
557400.0000000    0.2915728
557440.0000000    0.2850638
557480.0000000    0.2802351
557520.0000000    0.2826533
557560.0000000    0.2804734
557600.0000000    0.2813778
557640.0000000    0.2832764
557680.0000000    0.2674894
557720.0000000    0.2628835
557760.0000000    0.2678794
557800.0000000    0.2568133
557840.0000000    0.2681674
557880.0000000    0.2727300
557920.0000000    0.2728198
557960.0000000    0.2682851
558000.0000000    0.2649571
558040.0000000    0.2675008
558080.0000000    0.2727742
558120.0000000    0.2576290
558160.0000000    0.2665260
558200.0000000    0.2555778
558240.0000000    0.2550052
558280.0000000    0.2652707
558320.0000000    0.2600155
558360.0000000    0.2642629
558400.0000000    0.2834716
558440.0000000    0.2941813
558480.0000000    0.2814848
558520.0000000    0.2564170
558560.0000000    0.2718250
558600.0000000    0.2721237
558640.0000000    0.2748277
558680.0000000    0.2786365
558720.0000000    0.2561020
558760.0000000    0.2642751
558800.0000000    0.2789114
558840.0000000    0.2791035
558880.0000000    0.2688455
558920.0000000    0.2557190
558960.0000000    0.2730718
559000.0000000    0.2801467
559040.0000000    0.2636701
559080.0000000    0.2512603
559120.0000000    0.2860956
559160.0000000    0.2754758
559200.0000000    0.2728304
559240.0000000    0.2600717
559280.0000000    0.2722701
559320.0000000    0.2722794
559360.0000000    0.2821083
559400.0000000    0.2762177
559440.0000000    0.2604833
559480.0000000    0.2589877
559520.0000000    0.2625506
559560.0000000    0.2745846
559600.0000000    0.2698021
559640.0000000    0.2868121
559680.0000000    0.2760732
559720.0000000    0.2778265
559760.0000000    0.2629285
559800.0000000    0.2819773
559840.0000000    0.2773722
559880.0000000    0.2830291
559920.0000000    0.2731859
559960.0000000    0.2895364
560000.0000000    0.2823424
560040.0000000    0.2879143
560080.0000000    0.2728303
560120.0000000    0.2704805
560160.0000000    0.2699890
560200.0000000    0.2678024
560240.0000000    0.2751827
560280.0000000    0.2752798
560320.0000000    0.2869956
560360.0000000    0.2723661
560400.0000000    0.2639528
560440.0000000    0.2866641
560480.0000000    0.2800003
560520.0000000    0.2795873
560560.0000000    0.2645990
560600.0000000    0.2583277
560640.0000000    0.2747971
560680.0000000    0.2909612
560720.0000000    0.2736407
560760.0000000    0.2471627
560800.0000000    0.2574700
560840.0000000    0.2564519
560880.0000000    0.2690017
560920.0000000    0.2845480
560960.0000000    0.2737185
561000.0000000    0.2824512
561040.0000000    0.2685836
561080.0000000    0.2730991
561120.0000000    0.2613991
561160.0000000    0.2919545
561200.0000000    0.2723587
561240.0000000    0.3012895
561280.0000000    0.2840565
561320.0000000    0.2878182
561360.0000000    0.2790059
561400.0000000    0.2766416
561440.0000000    0.2873181
561480.0000000    0.2979386
561520.0000000    0.2818862
561560.0000000    0.2599486
561600.0000000    0.2646863
561640.0000000    0.2648385
561680.0000000    0.2512483
561720.0000000    0.2708104
561760.0000000    0.2788649
561800.0000000    0.2700887
561840.0000000    0.2852395
561880.0000000    0.2592806
561920.0000000    0.2724076
561960.0000000    0.2742948
562000.0000000    0.2618377
562040.0000000    0.2667049
562080.0000000    0.2547077
562120.0000000    0.2783812
562160.0000000    0.2729654
562200.0000000    0.2870554
562240.0000000    0.2852653
562280.0000000    0.2846663
562320.0000000    0.2587628
562360.0000000    0.2639527
562400.0000000    0.2536966
562440.0000000    0.2593978
562480.0000000    0.2730220
562520.0000000    0.2547838
562560.0000000    0.2691391
562600.0000000    0.2848375
562640.0000000    0.2588894
562680.0000000    0.2401565
562720.0000000    0.2722555
562760.0000000    0.2854058
562800.0000000    0.2662497
562840.0000000    0.2722527
562880.0000000    0.2848488
562920.0000000    0.2715543
562960.0000000    0.2984004
563000.0000000    0.2827581
563040.0000000    0.2958732
563080.0000000    0.2740360
563120.0000000    0.2811608
563160.0000000    0.2892670
563200.0000000    0.2956023
563240.0000000    0.3005695
563280.0000000    0.2760532
563320.0000000    0.2814511
563360.0000000    0.2592026
563400.0000000    0.2591526
563440.0000000    0.2642567
563480.0000000    0.2632311
563520.0000000    0.3002186
563560.0000000    0.2806522
563600.0000000    0.2725367
563640.0000000    0.2642335
563680.0000000    0.2704559
563720.0000000    0.2873132
563760.0000000    0.2801920
563800.0000000    0.2689853
563840.0000000    0.2696694
563880.0000000    0.2710460
563920.0000000    0.2730933
563960.0000000    0.2737328
564000.0000000    0.2768291
564040.0000000    0.2603015
564080.0000000    0.2877564
564120.0000000    0.2816461
564160.0000000    0.2605744
564200.0000000    0.2649466
564240.0000000    0.2653988
564280.0000000    0.2747193
564320.0000000    0.2822650
564360.0000000    0.3003407
564400.0000000    0.2859106
564440.0000000    0.2825047
564480.0000000    0.2659233
564520.0000000    0.2695752
564560.0000000    0.2928866
564600.0000000    0.2784216
564640.0000000    0.2673559
564680.0000000    0.2417697
564720.0000000    0.2943816
564760.0000000    0.2697678
564800.0000000    0.2939644
564840.0000000    0.2896706
564880.0000000    0.3000456
564920.0000000    0.2812283
564960.0000000    0.2544906
565000.0000000    0.2691225
565040.0000000    0.2908650
565080.0000000    0.2856886
565120.0000000    0.2736457
565160.0000000    0.2654777
565200.0000000    0.2720711
565240.0000000    0.2898289
565280.0000000    0.2952114
565320.0000000    0.2847698
565360.0000000    0.2862174
565400.0000000    0.2929871
565440.0000000    0.2831672
565480.0000000    0.2937380
565520.0000000    0.2663325
565560.0000000    0.2856598
565600.0000000    0.2951114
565640.0000000    0.2744445
565680.0000000    0.3037407
565720.0000000    0.2810172
565760.0000000    0.2789313
565800.0000000    0.2808693
565840.0000000    0.2703357
565880.0000000    0.2680375
565920.0000000    0.2764601
565960.0000000    0.2632219
566000.0000000    0.2695116
566040.0000000    0.2747606
566080.0000000    0.2781086
566120.0000000    0.3068075
566160.0000000    0.2891500
566200.0000000    0.2872566
566240.0000000    0.2754915
566280.0000000    0.2737011
566320.0000000    0.2987690
566360.0000000    0.3136281
566400.0000000    0.3173411
566440.0000000    0.3010337
566480.0000000    0.3026451
566520.0000000    0.2770002
566560.0000000    0.2818032
566600.0000000    0.2936331
566640.0000000    0.2853607
566680.0000000    0.3013869
566720.0000000    0.2768126
566760.0000000    0.2647966
566800.0000000    0.2793111
566840.0000000    0.2757915
566880.0000000    0.2986512
566920.0000000    0.2953469
566960.0000000    0.2691481
567000.0000000    0.2763076
567040.0000000    0.2782634
567080.0000000    0.2784713
567120.0000000    0.2700247
567160.0000000    0.2701079
567200.0000000    0.2549810
567240.0000000    0.2664175
567280.0000000    0.2782895
567320.0000000    0.2684143
567360.0000000    0.2685814
567400.0000000    0.2589473
567440.0000000    0.2538174
567480.0000000    0.2948906
567520.0000000    0.2636574
567560.0000000    0.2622587
567600.0000000    0.2551460
567640.0000000    0.2814523
567680.0000000    0.2544165
567720.0000000    0.2757268
567760.0000000    0.2686352
567800.0000000    0.2468981
567840.0000000    0.2645701
567880.0000000    0.2494736
567920.0000000    0.2777707
567960.0000000    0.2679676
568000.0000000    0.2915879
568040.0000000    0.2737474
568080.0000000    0.2615561
568120.0000000    0.2787119
568160.0000000    0.2772684
568200.0000000    0.2781196
568240.0000000    0.2862525
568280.0000000    0.2624953
568320.0000000    0.2591525
568360.0000000    0.2743301
568400.0000000    0.2615667
568440.0000000    0.2805162
568480.0000000    0.2597836
568520.0000000    0.2836269
568560.0000000    0.2837518
568600.0000000    0.2771508
568640.0000000    0.2927768
568680.0000000    0.2643841
568720.0000000    0.2920568
568760.0000000    0.2960405
568800.0000000    0.2871389
568840.0000000    0.2874310
568880.0000000    0.2635962
568920.0000000    0.2793866
568960.0000000    0.2818380
569000.0000000    0.2669267
569040.0000000    0.2784193
569080.0000000    0.2758891
569120.0000000    0.2991982
569160.0000000    0.2864530
569200.0000000    0.2786574
569240.0000000    0.3083660
569280.0000000    0.2817672
569320.0000000    0.2959121
569360.0000000    0.2992512
569400.0000000    0.2773106
569440.0000000    0.2677255
569480.0000000    0.2515294
569520.0000000    0.2962971
569560.0000000    0.2858001
569600.0000000    0.2790512
569640.0000000    0.2553090
569680.0000000    0.2702303
569720.0000000    0.2798769
569760.0000000    0.2697366
569800.0000000    0.2768950
569840.0000000    0.2619585
569880.0000000    0.2591150
569920.0000000    0.2690719
569960.0000000    0.2797928
570000.0000000    0.2838327
570040.0000000    0.2793761
570080.0000000    0.2668895
570120.0000000    0.2810215
570160.0000000    0.2788926
570200.0000000    0.2969578
570240.0000000    0.2770210
570280.0000000    0.2814134
570320.0000000    0.2715285
570360.0000000    0.2689571
570400.0000000    0.2731793
570440.0000000    0.2729395
570480.0000000    0.2617821
570520.0000000    0.2596745
570560.0000000    0.2559500
570600.0000000    0.2599623
570640.0000000    0.2804991
570680.0000000    0.2739243
570720.0000000    0.2751741
570760.0000000    0.2807445
570800.0000000    0.2751642
570840.0000000    0.2479535
570880.0000000    0.2548543
570920.0000000    0.2549136
570960.0000000    0.2547368
571000.0000000    0.2695803
571040.0000000    0.2817399
571080.0000000    0.2604758
571120.0000000    0.2816318
571160.0000000    0.2735661
571200.0000000    0.2729449
571240.0000000    0.2797721
571280.0000000    0.2658256
571320.0000000    0.2693779
571360.0000000    0.2585127
571400.0000000    0.2812318
571440.0000000    0.2679583
571480.0000000    0.2629695
571520.0000000    0.2619361
571560.0000000    0.2806758
571600.0000000    0.2359940
571640.0000000    0.2573097
571680.0000000    0.2530984
571720.0000000    0.2405300
571760.0000000    0.2643278
571800.0000000    0.2759853
571840.0000000    0.2750031
571880.0000000    0.2650026
571920.0000000    0.2634133
571960.0000000    0.2540191
572000.0000000    0.2808121
572040.0000000    0.2829997
572080.0000000    0.2830734
572120.0000000    0.2759097
572160.0000000    0.2728115
572200.0000000    0.2856495
572240.0000000    0.2974778
572280.0000000    0.2778201
572320.0000000    0.2643187
572360.0000000    0.2702918
572400.0000000    0.2820202
572440.0000000    0.2867861
572480.0000000    0.2853413
572520.0000000    0.2860810
572560.0000000    0.2702775
572600.0000000    0.2832027
572640.0000000    0.2886838
572680.0000000    0.2788167
572720.0000000    0.2504409
572760.0000000    0.2758425
572800.0000000    0.2657064
572840.0000000    0.2805106
572880.0000000    0.2859105
572920.0000000    0.2797750
572960.0000000    0.2801443
573000.0000000    0.2806230
573040.0000000    0.2834293
573080.0000000    0.2736485
573120.0000000    0.2761896
573160.0000000    0.2676871
573200.0000000    0.2541656
573240.0000000    0.2482460
573280.0000000    0.2602738
573320.0000000    0.2858329
573360.0000000    0.2740159
573400.0000000    0.2873333
573440.0000000    0.2825344
573480.0000000    0.2745848
573520.0000000    0.2463434
573560.0000000    0.2477636
573600.0000000    0.2413546
573640.0000000    0.2555775
573680.0000000    0.2610783
573720.0000000    0.2665769
573760.0000000    0.2728182
573800.0000000    0.2748682
573840.0000000    0.2753397
573880.0000000    0.2751398
573920.0000000    0.2826390
573960.0000000    0.2801635
574000.0000000    0.2830135
574040.0000000    0.2737636
574080.0000000    0.2782507
574120.0000000    0.2748250
574160.0000000    0.2972252
574200.0000000    0.2989856
574240.0000000    0.2905833
574280.0000000    0.2586985
574320.0000000    0.2846605
[truncated: 297,978 more chars]
