# Supplementary material for: Comment on 'Valid molecular dynamics simulations of human hemoglobin require a surprisingly large box size'
Source: eLife. 2019 Jun 20;8:e44718. doi: 10.7554/eLife.44718 (PMC6586461; doi:10.7554/eLife.44718)
Supplement: Figure 1—source data 1. — The zip archive contains a README file describing which source files correspond to the different panels. [file elife-44718-fig1-data1.zip › figure1/panels_AB/90A/j/rmsd_2dn2.xvg]

# This file was created Sun Nov 11 22:07:47 2018
# Created by:
#             :-) GROMACS - gmx rms, 2018.3-dev-20180823-5d5eb38 (-:
# 
# Executable:   /usr/local/gromacs/2018/2018.3-impi2017-fftw337-gcc640-cuda91/bin/gmx
# Data prefix:  /usr/local/gromacs/2018/2018.3-impi2017-fftw337-gcc640-cuda91
# Working dir:  /home/degroot/hb/2dn2/Meuwly/90a-elife/j
# Command line:
#   gmx rms -s ../topol.tpr -f x.xtc -nice 0 -o rmsd_2dn2.xvg
# gmx rms is part of G R O M A C S:
#
# Gallium Rubidium Oxygen Manganese Argon Carbon Silicon
#
@    title "RMSD"
@    xaxis  label "Time (ps)"
@    yaxis  label "RMSD (nm)"
@TYPE xy
@ subtitle "Backbone after lsq fit to Backbone"
   0.0000000    0.0000005
  40.0000000    0.0850090
  80.0000000    0.0892000
 120.0000000    0.0955712
 160.0000000    0.0852793
 200.0000000    0.1060087
 240.0000000    0.1009537
 280.0000000    0.0979588
 320.0000000    0.0956683
 360.0000000    0.0960157
 400.0000000    0.1068769
 440.0000000    0.1023092
 480.0000000    0.0916097
 520.0000000    0.1035925
 560.0000000    0.1016249
 600.0000000    0.1047540
 640.0000000    0.1096160
 680.0000000    0.1174107
 720.0000000    0.1181809
 760.0000000    0.0941174
 800.0000000    0.0882245
 840.0000000    0.0970545
 880.0000000    0.0947717
 920.0000000    0.1016077
 960.0000000    0.0947165
1000.0000000    0.0911353
1040.0000000    0.0794271
1080.0000000    0.0885563
1120.0000000    0.1042287
1160.0000000    0.0896188
1200.0000000    0.0912302
1240.0000000    0.0909021
1280.0000000    0.0855353
1320.0000000    0.0896071
1360.0000000    0.0937141
1400.0000000    0.0868986
1440.0000000    0.0911804
1480.0000000    0.0989579
1520.0000000    0.0928493
1560.0000000    0.0940866
1600.0000000    0.0987620
1640.0000000    0.0917068
1680.0000000    0.0984451
1720.0000000    0.0930342
1760.0000000    0.0987548
1800.0000000    0.1022098
1840.0000000    0.1041929
1880.0000000    0.1006475
1920.0000000    0.0951280
1960.0000000    0.0937266
2000.0000000    0.1015870
2040.0000000    0.1097355
2080.0000000    0.1030448
2120.0000000    0.1046746
2160.0000000    0.0906336
2200.0000000    0.1006600
2240.0000000    0.0934093
2280.0000000    0.0904006
2320.0000000    0.0869354
2360.0000000    0.0973329
2400.0000000    0.0990106
2440.0000000    0.0909880
2480.0000000    0.1082280
2520.0000000    0.1039891
2560.0000000    0.0836188
2600.0000000    0.0911630
2640.0000000    0.1023010
2680.0000000    0.0803260
2720.0000000    0.0956416
2760.0000000    0.0984030
2800.0000000    0.0935963
2840.0000000    0.0848302
2880.0000000    0.0873384
2920.0000000    0.0836661
2960.0000000    0.0877278
3000.0000000    0.0901841
3040.0000000    0.0859458
3080.0000000    0.0941779
3120.0000000    0.0855626
3160.0000000    0.0938427
3200.0000000    0.1005962
3240.0000000    0.1047984
3280.0000000    0.0905256
3320.0000000    0.0942314
3360.0000000    0.0971587
3400.0000000    0.0929926
3440.0000000    0.0920805
3480.0000000    0.0888536
3520.0000000    0.0904824
3560.0000000    0.0971567
3600.0000000    0.0875557
3640.0000000    0.0903934
3680.0000000    0.0905359
3720.0000000    0.0957837
3760.0000000    0.0923109
3800.0000000    0.0851232
3840.0000000    0.0831020
3880.0000000    0.0817197
3920.0000000    0.0829601
3960.0000000    0.0921234
4000.0000000    0.0896896
4040.0000000    0.0924029
4080.0000000    0.0921087
4120.0000000    0.0941082
4160.0000000    0.0920051
4200.0000000    0.0941928
4240.0000000    0.1023663
4280.0000000    0.1046487
4320.0000000    0.1170551
4360.0000000    0.1065538
4400.0000000    0.1068007
4440.0000000    0.0987274
4480.0000000    0.1022145
4520.0000000    0.0994736
4560.0000000    0.1045776
4600.0000000    0.1085946
4640.0000000    0.1099557
4680.0000000    0.1187465
4720.0000000    0.0999069
4760.0000000    0.1012394
4800.0000000    0.1081502
4840.0000000    0.0997269
4880.0000000    0.1144600
4920.0000000    0.1046797
4960.0000000    0.1025550
5000.0000000    0.1285681
5040.0000000    0.1235243
5080.0000000    0.1153919
5120.0000000    0.1238686
5160.0000000    0.1086844
5200.0000000    0.0939248
5240.0000000    0.0948663
5280.0000000    0.0902594
5320.0000000    0.0915667
5360.0000000    0.0991314
5400.0000000    0.1049362
5440.0000000    0.0995267
5480.0000000    0.1020297
5520.0000000    0.1057606
5560.0000000    0.0916556
5600.0000000    0.1027817
5640.0000000    0.1070823
5680.0000000    0.1101303
5720.0000000    0.1247543
5760.0000000    0.1050005
5800.0000000    0.0997210
5840.0000000    0.0965717
5880.0000000    0.1041813
5920.0000000    0.1020572
5960.0000000    0.1041662
6000.0000000    0.1072178
6040.0000000    0.0991430
6080.0000000    0.1074184
6120.0000000    0.0975779
6160.0000000    0.0959221
6200.0000000    0.0969420
6240.0000000    0.0970939
6280.0000000    0.1001284
6320.0000000    0.0947802
6360.0000000    0.1008302
6400.0000000    0.1018118
6440.0000000    0.1020546
6480.0000000    0.1036813
6520.0000000    0.1039638
6560.0000000    0.0980636
6600.0000000    0.1000881
6640.0000000    0.0913908
6680.0000000    0.1041961
6720.0000000    0.1032942
6760.0000000    0.1046857
6800.0000000    0.0926841
6840.0000000    0.0945345
6880.0000000    0.0908419
6920.0000000    0.0966972
6960.0000000    0.1007797
7000.0000000    0.0947254
7040.0000000    0.0923519
7080.0000000    0.1095469
7120.0000000    0.0991028
7160.0000000    0.1057581
7200.0000000    0.0947253
7240.0000000    0.1010861
7280.0000000    0.0874825
7320.0000000    0.0889948
7360.0000000    0.0955890
7400.0000000    0.0983178
7440.0000000    0.0999629
7480.0000000    0.0948796
7520.0000000    0.0885638
7560.0000000    0.0947146
7600.0000000    0.0892524
7640.0000000    0.0937024
7680.0000000    0.0946792
7720.0000000    0.0894027
7760.0000000    0.1044805
7800.0000000    0.0947802
7840.0000000    0.1028801
7880.0000000    0.0959422
7920.0000000    0.1083280
7960.0000000    0.0946545
8000.0000000    0.0933288
8040.0000000    0.1081416
8080.0000000    0.1006374
8120.0000000    0.1042105
8160.0000000    0.1050223
8200.0000000    0.0971559
8240.0000000    0.1015003
8280.0000000    0.1061432
8320.0000000    0.1085996
8360.0000000    0.1115771
8400.0000000    0.1065203
8440.0000000    0.0981721
8480.0000000    0.1017765
8520.0000000    0.1042142
8560.0000000    0.1093763
8600.0000000    0.0939895
8640.0000000    0.1011226
8680.0000000    0.0959862
8720.0000000    0.1039439
8760.0000000    0.0967099
8800.0000000    0.0975114
8840.0000000    0.1005382
8880.0000000    0.1010995
8920.0000000    0.0965400
8960.0000000    0.1031300
9000.0000000    0.1054171
9040.0000000    0.0942621
9080.0000000    0.0949670
9120.0000000    0.0947662
9160.0000000    0.0982852
9200.0000000    0.0966277
9240.0000000    0.1064214
9280.0000000    0.1168508
9320.0000000    0.1028887
9360.0000000    0.1059896
9400.0000000    0.1039117
9440.0000000    0.1049575
9480.0000000    0.1096353
9520.0000000    0.1012526
9560.0000000    0.1058118
9600.0000000    0.1014185
9640.0000000    0.1031538
9680.0000000    0.1069620
9720.0000000    0.1030381
9760.0000000    0.1145146
9800.0000000    0.1150633
9840.0000000    0.1096523
9880.0000000    0.1111452
9920.0000000    0.1038928
9960.0000000    0.1082261
10000.0000000    0.1113099
10040.0000000    0.1077002
10080.0000000    0.1075821
10120.0000000    0.1115099
10160.0000000    0.1108466
10200.0000000    0.1106418
10240.0000000    0.1117192
10280.0000000    0.1172400
10320.0000000    0.1124281
10360.0000000    0.1013899
10400.0000000    0.1150654
10440.0000000    0.1028160
10480.0000000    0.1027974
10520.0000000    0.1043634
10560.0000000    0.1022315
10600.0000000    0.1027602
10640.0000000    0.1041085
10680.0000000    0.1015047
10720.0000000    0.1037006
10760.0000000    0.1068283
10800.0000000    0.1155617
10840.0000000    0.1009264
10880.0000000    0.1065885
10920.0000000    0.1122840
10960.0000000    0.1037306
11000.0000000    0.1074128
11040.0000000    0.1097208
11080.0000000    0.1058457
11120.0000000    0.1153785
11160.0000000    0.1111462
11200.0000000    0.1079847
11240.0000000    0.1057438
11280.0000000    0.1135125
11320.0000000    0.1092020
11360.0000000    0.1161725
11400.0000000    0.1142922
11440.0000000    0.1192782
11480.0000000    0.1170892
11520.0000000    0.1091954
11560.0000000    0.1152544
11600.0000000    0.1216175
11640.0000000    0.1148610
11680.0000000    0.1234101
11720.0000000    0.1139599
11760.0000000    0.1086313
11800.0000000    0.1114510
11840.0000000    0.1024458
11880.0000000    0.1071767
11920.0000000    0.1040800
11960.0000000    0.1189136
12000.0000000    0.1088102
12040.0000000    0.1154919
12080.0000000    0.1086455
12120.0000000    0.1079016
12160.0000000    0.1299109
12200.0000000    0.1235018
12240.0000000    0.1172543
12280.0000000    0.1129779
12320.0000000    0.1065320
12360.0000000    0.1068057
12400.0000000    0.1124005
12440.0000000    0.1191730
12480.0000000    0.1175452
12520.0000000    0.1334506
12560.0000000    0.1169536
12600.0000000    0.1219759
12640.0000000    0.1173910
12680.0000000    0.1234861
12720.0000000    0.1220463
12760.0000000    0.1058488
12800.0000000    0.1060723
12840.0000000    0.1085956
12880.0000000    0.1094091
12920.0000000    0.1103529
12960.0000000    0.1051560
13000.0000000    0.1080658
13040.0000000    0.1072443
13080.0000000    0.1037282
13120.0000000    0.1101791
13160.0000000    0.1061352
13200.0000000    0.1092866
13240.0000000    0.1045090
13280.0000000    0.1124936
13320.0000000    0.1016754
13360.0000000    0.1071778
13400.0000000    0.1013777
13440.0000000    0.0982866
13480.0000000    0.1030244
13520.0000000    0.1011436
13560.0000000    0.0976775
13600.0000000    0.1072024
13640.0000000    0.1091118
13680.0000000    0.0977145
13720.0000000    0.1011577
13760.0000000    0.1067759
13800.0000000    0.1108780
13840.0000000    0.1125744
13880.0000000    0.1213233
13920.0000000    0.1113123
13960.0000000    0.1059056
14000.0000000    0.1008305
14040.0000000    0.1062147
14080.0000000    0.1015620
14120.0000000    0.1013606
14160.0000000    0.1017781
14200.0000000    0.0984269
14240.0000000    0.1034001
14280.0000000    0.1035122
14320.0000000    0.0945854
14360.0000000    0.1091171
14400.0000000    0.1047214
14440.0000000    0.1056960
14480.0000000    0.1032331
14520.0000000    0.0981025
14560.0000000    0.1005731
14600.0000000    0.1013627
14640.0000000    0.1015975
14680.0000000    0.0942717
14720.0000000    0.0966924
14760.0000000    0.0979273
14800.0000000    0.0972047
14840.0000000    0.1003991
14880.0000000    0.1002208
14920.0000000    0.0971931
14960.0000000    0.0939110
15000.0000000    0.1040295
15040.0000000    0.1005635
15080.0000000    0.1009380
15120.0000000    0.1073064
15160.0000000    0.1002347
15200.0000000    0.1087965
15240.0000000    0.0987693
15280.0000000    0.0886811
15320.0000000    0.1079614
15360.0000000    0.0975205
15400.0000000    0.0966580
15440.0000000    0.1092622
15480.0000000    0.1096559
15520.0000000    0.1071860
15560.0000000    0.0895042
15600.0000000    0.1019870
15640.0000000    0.0905277
15680.0000000    0.1028278
15720.0000000    0.1007220
15760.0000000    0.0979545
15800.0000000    0.0915953
15840.0000000    0.0911798
15880.0000000    0.0927152
15920.0000000    0.0948903
15960.0000000    0.0877796
16000.0000000    0.0978016
16040.0000000    0.1032414
16080.0000000    0.0792431
16120.0000000    0.1006328
16160.0000000    0.0884647
16200.0000000    0.0937257
16240.0000000    0.0834699
16280.0000000    0.0834858
16320.0000000    0.0929961
16360.0000000    0.1029366
16400.0000000    0.0938377
16440.0000000    0.0978730
16480.0000000    0.0920426
16520.0000000    0.0887110
16560.0000000    0.0928474
16600.0000000    0.0837491
16640.0000000    0.0947253
16680.0000000    0.0956054
16720.0000000    0.0896835
16760.0000000    0.0942382
16800.0000000    0.0911488
16840.0000000    0.1075162
16880.0000000    0.1068013
16920.0000000    0.1053877
16960.0000000    0.1087885
17000.0000000    0.1042114
17040.0000000    0.0970149
17080.0000000    0.0934547
17120.0000000    0.0929206
17160.0000000    0.0972857
17200.0000000    0.1032496
17240.0000000    0.0966041
17280.0000000    0.0955512
17320.0000000    0.0852593
17360.0000000    0.0855624
17400.0000000    0.0900921
17440.0000000    0.0917860
17480.0000000    0.1006640
17520.0000000    0.0952774
17560.0000000    0.0947226
17600.0000000    0.0907631
17640.0000000    0.0916863
17680.0000000    0.0994784
17720.0000000    0.0923968
17760.0000000    0.0988525
17800.0000000    0.0926977
17840.0000000    0.0883521
17880.0000000    0.0996506
17920.0000000    0.0921899
17960.0000000    0.0905671
18000.0000000    0.0974198
18040.0000000    0.1013031
18080.0000000    0.0954619
18120.0000000    0.0901531
18160.0000000    0.0919340
18200.0000000    0.0901055
18240.0000000    0.0912643
18280.0000000    0.0993253
18320.0000000    0.1032229
18360.0000000    0.0930022
18400.0000000    0.0907997
18440.0000000    0.0933060
18480.0000000    0.0906385
18520.0000000    0.0870090
18560.0000000    0.0952665
18600.0000000    0.0942343
18640.0000000    0.0888984
18680.0000000    0.0960420
18720.0000000    0.1018498
18760.0000000    0.0992818
18800.0000000    0.0954779
18840.0000000    0.0940600
18880.0000000    0.0911123
18920.0000000    0.0915572
18960.0000000    0.0881032
19000.0000000    0.0892845
19040.0000000    0.0846560
19080.0000000    0.0935059
19120.0000000    0.0854218
19160.0000000    0.0933365
19200.0000000    0.0923534
19240.0000000    0.0941113
19280.0000000    0.0962267
19320.0000000    0.1129454
19360.0000000    0.1072170
19400.0000000    0.0938970
19440.0000000    0.1038063
19480.0000000    0.0880921
19520.0000000    0.0909260
19560.0000000    0.1027531
19600.0000000    0.0963224
19640.0000000    0.0912937
19680.0000000    0.0997663
19720.0000000    0.1014639
19760.0000000    0.0968482
19800.0000000    0.0948433
19840.0000000    0.0956369
19880.0000000    0.0933550
19920.0000000    0.0930396
19960.0000000    0.0908246
20000.0000000    0.1082910
20040.0000000    0.1021760
20080.0000000    0.1045654
20120.0000000    0.1007550
20160.0000000    0.0947228
20200.0000000    0.1048477
20240.0000000    0.1006777
20280.0000000    0.1107872
20320.0000000    0.1041683
20360.0000000    0.1049242
20400.0000000    0.1058964
20440.0000000    0.0911094
20480.0000000    0.1097984
20520.0000000    0.0901617
20560.0000000    0.0960277
20600.0000000    0.0937434
20640.0000000    0.1056756
20680.0000000    0.0983353
20720.0000000    0.1099523
20760.0000000    0.1022474
20800.0000000    0.0939848
20840.0000000    0.0967610
20880.0000000    0.0965706
20920.0000000    0.1049576
20960.0000000    0.0986070
21000.0000000    0.0939018
21040.0000000    0.1028144
21080.0000000    0.0989432
21120.0000000    0.0928813
21160.0000000    0.0985878
21200.0000000    0.0945993
21240.0000000    0.0944415
21280.0000000    0.0970017
21320.0000000    0.0832148
21360.0000000    0.1021444
21400.0000000    0.0895062
21440.0000000    0.0902012
21480.0000000    0.1001990
21520.0000000    0.0987967
21560.0000000    0.0963408
21600.0000000    0.1028329
21640.0000000    0.0948937
21680.0000000    0.0920398
21720.0000000    0.0963919
21760.0000000    0.0933472
21800.0000000    0.0882704
21840.0000000    0.0816620
21880.0000000    0.0859907
21920.0000000    0.0961391
21960.0000000    0.1011856
22000.0000000    0.0943397
22040.0000000    0.1036078
22080.0000000    0.0972512
22120.0000000    0.0888299
22160.0000000    0.0825496
22200.0000000    0.0883428
22240.0000000    0.0896297
22280.0000000    0.0864268
22320.0000000    0.0835316
22360.0000000    0.0937694
22400.0000000    0.0910487
22440.0000000    0.0912993
22480.0000000    0.0804976
22520.0000000    0.0942614
22560.0000000    0.0891256
22600.0000000    0.0933384
22640.0000000    0.0904312
22680.0000000    0.0987576
22720.0000000    0.0921667
22760.0000000    0.0953329
22800.0000000    0.0983242
22840.0000000    0.0977414
22880.0000000    0.0988584
22920.0000000    0.1016695
22960.0000000    0.0961705
23000.0000000    0.0938748
23040.0000000    0.0960685
23080.0000000    0.1086249
23120.0000000    0.1001997
23160.0000000    0.1012701
23200.0000000    0.0990439
23240.0000000    0.0971799
23280.0000000    0.0952812
23320.0000000    0.1123534
23360.0000000    0.0977147
23400.0000000    0.1024247
23440.0000000    0.1002211
23480.0000000    0.1015594
23520.0000000    0.1010085
23560.0000000    0.1074607
23600.0000000    0.0976138
23640.0000000    0.0948533
23680.0000000    0.0991073
23720.0000000    0.1019913
23760.0000000    0.0924135
23800.0000000    0.0955259
23840.0000000    0.1166506
23880.0000000    0.0926191
23920.0000000    0.0956135
23960.0000000    0.1025565
24000.0000000    0.1083736
24040.0000000    0.1014187
24080.0000000    0.1052058
24120.0000000    0.0977904
24160.0000000    0.0949568
24200.0000000    0.0919778
24240.0000000    0.0944599
24280.0000000    0.0919602
24320.0000000    0.0922222
24360.0000000    0.1148637
24400.0000000    0.1121205
24440.0000000    0.1194647
24480.0000000    0.1168970
24520.0000000    0.1297956
24560.0000000    0.1114755
24600.0000000    0.1077721
24640.0000000    0.1019664
24680.0000000    0.1076489
24720.0000000    0.1020000
24760.0000000    0.1125658
24800.0000000    0.1080037
24840.0000000    0.1085163
24880.0000000    0.1107304
24920.0000000    0.1174606
24960.0000000    0.1129345
25000.0000000    0.1165325
25040.0000000    0.1039932
25080.0000000    0.1016106
25120.0000000    0.1162134
25160.0000000    0.1099105
25200.0000000    0.1061493
25240.0000000    0.1080844
25280.0000000    0.1092417
25320.0000000    0.0876124
25360.0000000    0.0989612
25400.0000000    0.1008650
25440.0000000    0.1119853
25480.0000000    0.0909901
25520.0000000    0.1040594
25560.0000000    0.0993001
25600.0000000    0.1062315
25640.0000000    0.1053852
25680.0000000    0.0989318
25720.0000000    0.1000868
25760.0000000    0.0893486
25800.0000000    0.1004868
25840.0000000    0.1040522
25880.0000000    0.1021110
25920.0000000    0.1039638
25960.0000000    0.1013604
26000.0000000    0.1037899
26040.0000000    0.0995794
26080.0000000    0.0987959
26120.0000000    0.0978939
26160.0000000    0.1028685
26200.0000000    0.0983112
26240.0000000    0.1080492
26280.0000000    0.1135099
26320.0000000    0.1066787
26360.0000000    0.1115538
26400.0000000    0.1069216
26440.0000000    0.1040251
26480.0000000    0.0941789
26520.0000000    0.1024216
26560.0000000    0.1023975
26600.0000000    0.1001300
26640.0000000    0.1069009
26680.0000000    0.1043738
26720.0000000    0.1045653
26760.0000000    0.1039743
26800.0000000    0.0939222
26840.0000000    0.0976644
26880.0000000    0.1038825
26920.0000000    0.0981163
26960.0000000    0.1001631
27000.0000000    0.1019304
27040.0000000    0.0987050
27080.0000000    0.1032794
27120.0000000    0.0990543
27160.0000000    0.1020239
27200.0000000    0.1088739
27240.0000000    0.1009341
27280.0000000    0.1048918
27320.0000000    0.1055629
27360.0000000    0.1118507
27400.0000000    0.1015251
27440.0000000    0.1107327
27480.0000000    0.1099023
27520.0000000    0.1059426
27560.0000000    0.1051625
27600.0000000    0.1048049
27640.0000000    0.1058874
27680.0000000    0.0987789
27720.0000000    0.1137997
27760.0000000    0.1093078
27800.0000000    0.1054619
27840.0000000    0.0996733
27880.0000000    0.1056427
27920.0000000    0.1051622
27960.0000000    0.1016947
28000.0000000    0.1103746
28040.0000000    0.1054321
28080.0000000    0.1011550
28120.0000000    0.1098029
28160.0000000    0.1072513
28200.0000000    0.1070036
28240.0000000    0.0890222
28280.0000000    0.1080244
28320.0000000    0.0972853
28360.0000000    0.0965156
28400.0000000    0.0994684
28440.0000000    0.1037974
28480.0000000    0.1043561
28520.0000000    0.1048176
28560.0000000    0.1125295
28600.0000000    0.1037211
28640.0000000    0.1046588
28680.0000000    0.1009147
28720.0000000    0.1055236
28760.0000000    0.0965821
28800.0000000    0.1051504
28840.0000000    0.1039106
28880.0000000    0.1125178
28920.0000000    0.1012348
28960.0000000    0.1002857
29000.0000000    0.1055851
29040.0000000    0.0971270
29080.0000000    0.0998115
29120.0000000    0.1030722
29160.0000000    0.1065905
29200.0000000    0.1024680
29240.0000000    0.1085707
29280.0000000    0.1041548
29320.0000000    0.1025385
29360.0000000    0.0997481
29400.0000000    0.1019125
29440.0000000    0.1058512
29480.0000000    0.1072783
29520.0000000    0.1106007
29560.0000000    0.0980877
29600.0000000    0.1139720
29640.0000000    0.1000543
29680.0000000    0.0994056
29720.0000000    0.0984705
29760.0000000    0.0957200
29800.0000000    0.1064234
29840.0000000    0.1073339
29880.0000000    0.1018218
29920.0000000    0.1008202
29960.0000000    0.1018919
30000.0000000    0.1083183
30040.0000000    0.0993587
30080.0000000    0.0992965
30120.0000000    0.1023215
30160.0000000    0.0970053
30200.0000000    0.1038171
30240.0000000    0.1077319
30280.0000000    0.0949498
30320.0000000    0.0953347
30360.0000000    0.0950824
30400.0000000    0.0954159
30440.0000000    0.1010226
30480.0000000    0.0974910
30520.0000000    0.0963451
30560.0000000    0.1075502
30600.0000000    0.1039771
30640.0000000    0.1086884
30680.0000000    0.0952289
30720.0000000    0.1008380
30760.0000000    0.1063047
30800.0000000    0.1036604
30840.0000000    0.0992170
30880.0000000    0.1074203
30920.0000000    0.1155927
30960.0000000    0.1024544
31000.0000000    0.0974832
31040.0000000    0.1046452
31080.0000000    0.1139452
31120.0000000    0.1174615
31160.0000000    0.1053346
31200.0000000    0.1022633
31240.0000000    0.1098514
31280.0000000    0.1006612
31320.0000000    0.0999605
31360.0000000    0.1078183
31400.0000000    0.1074179
31440.0000000    0.1088890
31480.0000000    0.1057521
31520.0000000    0.1027042
31560.0000000    0.1169906
31600.0000000    0.1081727
31640.0000000    0.1033081
31680.0000000    0.0969246
31720.0000000    0.1094143
31760.0000000    0.1084957
31800.0000000    0.0990850
31840.0000000    0.1066841
31880.0000000    0.1103405
31920.0000000    0.0978494
31960.0000000    0.1028922
32000.0000000    0.1026616
32040.0000000    0.1071872
32080.0000000    0.1046655
32120.0000000    0.0995297
32160.0000000    0.1125314
32200.0000000    0.1066147
32240.0000000    0.1044421
32280.0000000    0.0985995
32320.0000000    0.0932610
32360.0000000    0.1039346
32400.0000000    0.1038456
32440.0000000    0.1082744
32480.0000000    0.1005150
32520.0000000    0.1073756
32560.0000000    0.1050050
32600.0000000    0.0983572
32640.0000000    0.1029888
32680.0000000    0.1220181
32720.0000000    0.1030275
32760.0000000    0.1283213
32800.0000000    0.1005752
32840.0000000    0.1109423
32880.0000000    0.1061782
32920.0000000    0.1110533
32960.0000000    0.1046517
33000.0000000    0.0989407
33040.0000000    0.0983760
33080.0000000    0.1101173
33120.0000000    0.1027678
33160.0000000    0.1110036
33200.0000000    0.1088902
33240.0000000    0.1093209
33280.0000000    0.1123393
33320.0000000    0.1061727
33360.0000000    0.1109067
33400.0000000    0.1031051
33440.0000000    0.1176136
33480.0000000    0.1183888
33520.0000000    0.1062815
33560.0000000    0.1044395
33600.0000000    0.1129423
33640.0000000    0.1067910
33680.0000000    0.1015054
33720.0000000    0.1078904
33760.0000000    0.1040883
33800.0000000    0.1142758
33840.0000000    0.1128490
33880.0000000    0.1049390
33920.0000000    0.1158398
33960.0000000    0.1040067
34000.0000000    0.1055959
34040.0000000    0.1081208
34080.0000000    0.1127986
34120.0000000    0.1077671
34160.0000000    0.1122677
34200.0000000    0.1105658
34240.0000000    0.1105099
34280.0000000    0.0957303
34320.0000000    0.1075515
34360.0000000    0.1077438
34400.0000000    0.0915005
34440.0000000    0.1055520
34480.0000000    0.1091422
34520.0000000    0.1003379
34560.0000000    0.1013115
34600.0000000    0.0992962
34640.0000000    0.1055211
34680.0000000    0.0994296
34720.0000000    0.0981521
34760.0000000    0.1031928
34800.0000000    0.1171028
34840.0000000    0.1145118
34880.0000000    0.1066150
34920.0000000    0.1032060
34960.0000000    0.0999062
35000.0000000    0.1024849
35040.0000000    0.1086343
35080.0000000    0.0960825
35120.0000000    0.0995662
35160.0000000    0.1008171
35200.0000000    0.0900999
35240.0000000    0.1057836
35280.0000000    0.1012158
35320.0000000    0.0935497
35360.0000000    0.0910868
35400.0000000    0.0807756
35440.0000000    0.0914985
35480.0000000    0.1007864
35520.0000000    0.0920153
35560.0000000    0.0995378
35600.0000000    0.0978560
35640.0000000    0.0973197
35680.0000000    0.0881188
35720.0000000    0.0911758
35760.0000000    0.0943971
35800.0000000    0.0934037
35840.0000000    0.0900448
35880.0000000    0.1013078
35920.0000000    0.0986223
35960.0000000    0.0984516
36000.0000000    0.0901590
36040.0000000    0.0967195
36080.0000000    0.0944351
36120.0000000    0.0910978
36160.0000000    0.0929487
36200.0000000    0.0873189
36240.0000000    0.0930303
36280.0000000    0.0937332
36320.0000000    0.0941659
36360.0000000    0.0993162
36400.0000000    0.0940915
36440.0000000    0.0944424
36480.0000000    0.1054964
36520.0000000    0.0958968
36560.0000000    0.0937671
36600.0000000    0.0989471
36640.0000000    0.1000487
36680.0000000    0.0843621
36720.0000000    0.0883314
36760.0000000    0.0916666
36800.0000000    0.0968724
36840.0000000    0.0952722
36880.0000000    0.0971066
36920.0000000    0.1044573
36960.0000000    0.1004551
37000.0000000    0.0971160
37040.0000000    0.0981046
37080.0000000    0.0973881
37120.0000000    0.1005249
37160.0000000    0.0934556
37200.0000000    0.1046746
37240.0000000    0.0941522
37280.0000000    0.0955240
37320.0000000    0.0965382
37360.0000000    0.0996861
37400.0000000    0.1009859
37440.0000000    0.0980852
37480.0000000    0.0879371
37520.0000000    0.0850061
37560.0000000    0.0950394
37600.0000000    0.1017653
37640.0000000    0.1033235
37680.0000000    0.0948741
37720.0000000    0.0995877
37760.0000000    0.1015727
37800.0000000    0.0922348
37840.0000000    0.0898706
37880.0000000    0.0987840
37920.0000000    0.0939403
37960.0000000    0.0965197
38000.0000000    0.0966885
38040.0000000    0.0950725
38080.0000000    0.0960762
38120.0000000    0.1010824
38160.0000000    0.0989786
38200.0000000    0.1047120
38240.0000000    0.0930720
38280.0000000    0.0963341
38320.0000000    0.1084218
38360.0000000    0.1145839
38400.0000000    0.0994740
38440.0000000    0.1050852
38480.0000000    0.1004956
38520.0000000    0.1043664
38560.0000000    0.1123184
38600.0000000    0.1076603
38640.0000000    0.1048440
38680.0000000    0.0939176
38720.0000000    0.0941606
38760.0000000    0.0945627
38800.0000000    0.0948759
38840.0000000    0.0931517
38880.0000000    0.0876024
38920.0000000    0.0923162
38960.0000000    0.0877652
39000.0000000    0.0951458
39040.0000000    0.0907034
39080.0000000    0.0963278
39120.0000000    0.0891903
39160.0000000    0.0977076
39200.0000000    0.0961922
39240.0000000    0.1040407
39280.0000000    0.0982382
39320.0000000    0.1027971
39360.0000000    0.0910483
39400.0000000    0.1118773
39440.0000000    0.0990307
39480.0000000    0.0941524
39520.0000000    0.0909060
39560.0000000    0.0979204
39600.0000000    0.0961941
39640.0000000    0.0984326
39680.0000000    0.1037970
39720.0000000    0.1205591
39760.0000000    0.0993065
39800.0000000    0.0923843
39840.0000000    0.0996245
39880.0000000    0.0972814
39920.0000000    0.1055216
39960.0000000    0.1010635
40000.0000000    0.0856639
40040.0000000    0.1063813
40080.0000000    0.0935109
40120.0000000    0.0913407
40160.0000000    0.1133127
40200.0000000    0.0933286
40240.0000000    0.0965179
40280.0000000    0.1007244
40320.0000000    0.0913559
40360.0000000    0.0884596
40400.0000000    0.0972330
40440.0000000    0.0991315
40480.0000000    0.0901577
40520.0000000    0.0963464
40560.0000000    0.0938692
40600.0000000    0.1008913
40640.0000000    0.0947045
40680.0000000    0.0913116
40720.0000000    0.1043174
40760.0000000    0.0976846
40800.0000000    0.1046641
40840.0000000    0.1036424
40880.0000000    0.0992956
40920.0000000    0.1089192
40960.0000000    0.0995806
41000.0000000    0.0924490
41040.0000000    0.1009406
41080.0000000    0.1098477
41120.0000000    0.0962494
41160.0000000    0.1014750
41200.0000000    0.1038539
41240.0000000    0.1004659
41280.0000000    0.0985075
41320.0000000    0.0863364
41360.0000000    0.0995947
41400.0000000    0.1059898
41440.0000000    0.1066765
41480.0000000    0.0986491
41520.0000000    0.1072590
41560.0000000    0.1025915
41600.0000000    0.0934262
41640.0000000    0.0903483
41680.0000000    0.0983694
41720.0000000    0.1040688
41760.0000000    0.0945151
41800.0000000    0.1085283
41840.0000000    0.1038596
41880.0000000    0.1012924
41920.0000000    0.0982556
41960.0000000    0.0872233
42000.0000000    0.0999352
42040.0000000    0.0977073
42080.0000000    0.0965376
42120.0000000    0.0964861
42160.0000000    0.1036214
42200.0000000    0.1001055
42240.0000000    0.0980149
42280.0000000    0.1048351
42320.0000000    0.1042584
42360.0000000    0.1067173
42400.0000000    0.1058254
42440.0000000    0.0961842
42480.0000000    0.1072640
42520.0000000    0.0982244
42560.0000000    0.1069487
42600.0000000    0.1083758
42640.0000000    0.0961843
42680.0000000    0.0993018
42720.0000000    0.1037372
42760.0000000    0.0993163
42800.0000000    0.0950167
42840.0000000    0.0987572
42880.0000000    0.0942408
42920.0000000    0.1012940
42960.0000000    0.0928216
43000.0000000    0.0968660
43040.0000000    0.1020032
43080.0000000    0.0985757
43120.0000000    0.1049304
43160.0000000    0.0902890
43200.0000000    0.0947059
43240.0000000    0.0966920
43280.0000000    0.1119363
43320.0000000    0.1105032
43360.0000000    0.1041642
43400.0000000    0.1207466
43440.0000000    0.1057819
43480.0000000    0.1041082
43520.0000000    0.0998832
43560.0000000    0.0950026
43600.0000000    0.0964792
43640.0000000    0.0909751
43680.0000000    0.0974499
43720.0000000    0.0924433
43760.0000000    0.1070333
43800.0000000    0.0992162
43840.0000000    0.0972026
43880.0000000    0.0974240
43920.0000000    0.1021580
43960.0000000    0.1042215
44000.0000000    0.0970366
44040.0000000    0.0968335
44080.0000000    0.0953362
44120.0000000    0.0938805
44160.0000000    0.0934369
44200.0000000    0.0991561
44240.0000000    0.1028231
44280.0000000    0.1018840
44320.0000000    0.0967595
44360.0000000    0.0982816
44400.0000000    0.0964959
44440.0000000    0.0880075
44480.0000000    0.0982868
44520.0000000    0.1062470
44560.0000000    0.0943009
44600.0000000    0.0906862
44640.0000000    0.1027110
44680.0000000    0.1044184
44720.0000000    0.0960126
44760.0000000    0.1063108
44800.0000000    0.1037100
44840.0000000    0.1136963
44880.0000000    0.0974093
44920.0000000    0.0970815
44960.0000000    0.0994501
45000.0000000    0.1020552
45040.0000000    0.1013400
45080.0000000    0.1076743
45120.0000000    0.1120460
45160.0000000    0.0953408
45200.0000000    0.1003739
45240.0000000    0.0989821
45280.0000000    0.0996647
45320.0000000    0.1025606
45360.0000000    0.0988011
45400.0000000    0.0917930
45440.0000000    0.1011286
45480.0000000    0.0981083
45520.0000000    0.0933383
45560.0000000    0.0895778
45600.0000000    0.0999382
45640.0000000    0.0931358
45680.0000000    0.1078079
45720.0000000    0.1074213
45760.0000000    0.1026863
45800.0000000    0.0962484
45840.0000000    0.1115171
45880.0000000    0.1027179
45920.0000000    0.1165921
45960.0000000    0.1017564
46000.0000000    0.0923606
46040.0000000    0.1003145
46080.0000000    0.1045402
46120.0000000    0.1035103
46160.0000000    0.1104509
46200.0000000    0.1079120
46240.0000000    0.1087394
46280.0000000    0.1037966
46320.0000000    0.1047772
46360.0000000    0.1052104
46400.0000000    0.1055201
46440.0000000    0.0962785
46480.0000000    0.1018957
46520.0000000    0.1001837
46560.0000000    0.0957182
46600.0000000    0.1003592
46640.0000000    0.0989357
46680.0000000    0.1099608
46720.0000000    0.1096404
46760.0000000    0.1073933
46800.0000000    0.1033451
46840.0000000    0.0992014
46880.0000000    0.1012412
46920.0000000    0.1005210
46960.0000000    0.0968068
47000.0000000    0.0973484
47040.0000000    0.0997515
47080.0000000    0.1014438
47120.0000000    0.1169561
47160.0000000    0.1028065
47200.0000000    0.1033442
47240.0000000    0.1079719
47280.0000000    0.1003594
47320.0000000    0.1044335
47360.0000000    0.0981770
47400.0000000    0.1028222
47440.0000000    0.1005759
47480.0000000    0.1023702
47520.0000000    0.1093227
47560.0000000    0.1045903
47600.0000000    0.1065539
47640.0000000    0.0996198
47680.0000000    0.1010989
47720.0000000    0.1040845
47760.0000000    0.1068210
47800.0000000    0.1055273
47840.0000000    0.0998602
47880.0000000    0.1076026
47920.0000000    0.1072016
47960.0000000    0.1027358
48000.0000000    0.1057182
48040.0000000    0.1039250
48080.0000000    0.1059035
48120.0000000    0.1153840
48160.0000000    0.1008948
48200.0000000    0.1044749
48240.0000000    0.0977764
48280.0000000    0.1008734
48320.0000000    0.0994344
48360.0000000    0.0960617
48400.0000000    0.1067267
48440.0000000    0.0900253
48480.0000000    0.1071474
48520.0000000    0.0958317
48560.0000000    0.0935192
48600.0000000    0.0939455
48640.0000000    0.1030997
48680.0000000    0.1033374
48720.0000000    0.0993570
48760.0000000    0.1083466
48800.0000000    0.0973970
48840.0000000    0.1013016
48880.0000000    0.0954646
48920.0000000    0.0939491
48960.0000000    0.1020145
49000.0000000    0.0963483
49040.0000000    0.0992534
49080.0000000    0.0937164
49120.0000000    0.1026904
49160.0000000    0.0947884
49200.0000000    0.0972228
49240.0000000    0.1000451
49280.0000000    0.0987327
49320.0000000    0.0957225
49360.0000000    0.0905292
49400.0000000    0.0940350
49440.0000000    0.1005525
49480.0000000    0.0949518
49520.0000000    0.0934069
49560.0000000    0.1021812
49600.0000000    0.0976313
49640.0000000    0.0968689
49680.0000000    0.0978398
49720.0000000    0.0983957
49760.0000000    0.0875753
49800.0000000    0.1009204
49840.0000000    0.1017955
49880.0000000    0.0990310
49920.0000000    0.0986374
49960.0000000    0.0984089
50000.0000000    0.0975026
50040.0000000    0.0909767
50080.0000000    0.1041434
50120.0000000    0.0977956
50160.0000000    0.1008410
50200.0000000    0.1002102
50240.0000000    0.0985410
50280.0000000    0.0950921
50320.0000000    0.0912928
50360.0000000    0.0956401
50400.0000000    0.0962450
50440.0000000    0.0965430
50480.0000000    0.1106958
50520.0000000    0.0953125
50560.0000000    0.0975314
50600.0000000    0.0959364
50640.0000000    0.0977562
50680.0000000    0.0909758
50720.0000000    0.0941279
50760.0000000    0.0898119
50800.0000000    0.0949925
50840.0000000    0.0957053
50880.0000000    0.0888128
50920.0000000    0.0901116
50960.0000000    0.0894285
51000.0000000    0.0878874
51040.0000000    0.0988862
51080.0000000    0.0966635
51120.0000000    0.1014589
51160.0000000    0.0943432
51200.0000000    0.1046535
51240.0000000    0.0914395
51280.0000000    0.0869524
51320.0000000    0.0893579
51360.0000000    0.0942740
51400.0000000    0.0989648
51440.0000000    0.0980193
51480.0000000    0.1004244
51520.0000000    0.0966647
51560.0000000    0.1021480
51600.0000000    0.1026370
51640.0000000    0.0941910
51680.0000000    0.1018530
51720.0000000    0.0936676
51760.0000000    0.1020780
51800.0000000    0.0915178
51840.0000000    0.0984841
51880.0000000    0.1067913
51920.0000000    0.0947208
51960.0000000    0.1005493
52000.0000000    0.0955353
52040.0000000    0.0873240
52080.0000000    0.0912621
52120.0000000    0.0922226
52160.0000000    0.0906425
52200.0000000    0.1020031
52240.0000000    0.1054413
52280.0000000    0.0981719
52320.0000000    0.0926004
52360.0000000    0.0997804
52400.0000000    0.0985334
52440.0000000    0.0990792
52480.0000000    0.0926708
52520.0000000    0.0975526
52560.0000000    0.0942940
52600.0000000    0.1084062
52640.0000000    0.1025856
52680.0000000    0.1102043
52720.0000000    0.1019462
52760.0000000    0.0981484
52800.0000000    0.0947557
52840.0000000    0.0951424
52880.0000000    0.0895345
52920.0000000    0.0905333
52960.0000000    0.0983252
53000.0000000    0.0869213
53040.0000000    0.1085566
53080.0000000    0.1019263
53120.0000000    0.0977873
53160.0000000    0.0953003
53200.0000000    0.0893275
53240.0000000    0.0918477
53280.0000000    0.1011220
53320.0000000    0.0934263
53360.0000000    0.0948418
53400.0000000    0.1021775
53440.0000000    0.1022908
53480.0000000    0.1019693
53520.0000000    0.0911490
53560.0000000    0.0992194
53600.0000000    0.0970428
53640.0000000    0.0975020
53680.0000000    0.1008634
53720.0000000    0.0958787
53760.0000000    0.0997537
53800.0000000    0.1018885
53840.0000000    0.1013291
53880.0000000    0.0982894
53920.0000000    0.1075378
53960.0000000    0.1025741
54000.0000000    0.1003579
54040.0000000    0.1013350
54080.0000000    0.0972922
54120.0000000    0.0926808
54160.0000000    0.1006605
54200.0000000    0.1003446
54240.0000000    0.0979612
54280.0000000    0.1106256
54320.0000000    0.1001666
54360.0000000    0.0994727
54400.0000000    0.0980221
54440.0000000    0.0952996
54480.0000000    0.0851119
54520.0000000    0.1103079
54560.0000000    0.0973542
54600.0000000    0.1001160
54640.0000000    0.0914687
54680.0000000    0.0897441
54720.0000000    0.1114025
54760.0000000    0.1071345
54800.0000000    0.0949984
54840.0000000    0.1011492
54880.0000000    0.1018815
54920.0000000    0.0888219
54960.0000000    0.0952665
55000.0000000    0.0927811
55040.0000000    0.0961984
55080.0000000    0.1000091
55120.0000000    0.0968781
55160.0000000    0.0921213
55200.0000000    0.1041836
55240.0000000    0.0961187
55280.0000000    0.0989795
55320.0000000    0.1113437
55360.0000000    0.0960504
55400.0000000    0.0971115
55440.0000000    0.0998833
55480.0000000    0.1066110
55520.0000000    0.1120314
55560.0000000    0.1054071
55600.0000000    0.1038493
55640.0000000    0.1041481
55680.0000000    0.1086862
55720.0000000    0.1038617
55760.0000000    0.0956270
55800.0000000    0.1005297
55840.0000000    0.0912362
55880.0000000    0.0973280
55920.0000000    0.0948148
55960.0000000    0.1068841
56000.0000000    0.0985622
56040.0000000    0.1038133
56080.0000000    0.1012784
56120.0000000    0.0998835
56160.0000000    0.0906000
56200.0000000    0.1026386
56240.0000000    0.0865874
56280.0000000    0.1067396
56320.0000000    0.0970803
56360.0000000    0.1082535
56400.0000000    0.1010039
56440.0000000    0.0874064
56480.0000000    0.0928758
56520.0000000    0.1028548
56560.0000000    0.0968369
56600.0000000    0.0986558
56640.0000000    0.0940832
56680.0000000    0.0959101
56720.0000000    0.0991886
56760.0000000    0.0956950
56800.0000000    0.0943146
56840.0000000    0.1010848
56880.0000000    0.0972206
56920.0000000    0.1131540
56960.0000000    0.0995823
57000.0000000    0.0933430
57040.0000000    0.0996251
57080.0000000    0.1063208
57120.0000000    0.1078919
57160.0000000    0.0942669
57200.0000000    0.1008851
57240.0000000    0.1048254
57280.0000000    0.1066701
57320.0000000    0.1078618
57360.0000000    0.0901603
57400.0000000    0.0924338
57440.0000000    0.0953438
57480.0000000    0.0954264
57520.0000000    0.0968872
57560.0000000    0.0964422
57600.0000000    0.1125741
57640.0000000    0.1099092
57680.0000000    0.1150664
57720.0000000    0.1167555
57760.0000000    0.1037192
57800.0000000    0.1131221
57840.0000000    0.1036646
57880.0000000    0.0980187
57920.0000000    0.0927142
57960.0000000    0.0993119
58000.0000000    0.1000904
58040.0000000    0.0966309
58080.0000000    0.1002157
58120.0000000    0.1013440
58160.0000000    0.0994427
58200.0000000    0.0937341
58240.0000000    0.0912005
58280.0000000    0.0826215
58320.0000000    0.0917587
58360.0000000    0.0963514
58400.0000000    0.0900133
58440.0000000    0.0974854
58480.0000000    0.0987216
58520.0000000    0.0944086
58560.0000000    0.0936188
58600.0000000    0.0957820
58640.0000000    0.1063210
58680.0000000    0.0979508
58720.0000000    0.0882477
58760.0000000    0.0913768
58800.0000000    0.0858423
58840.0000000    0.0924090
58880.0000000    0.0878085
58920.0000000    0.0919899
58960.0000000    0.0842642
59000.0000000    0.1004290
59040.0000000    0.0878378
59080.0000000    0.1101935
59120.0000000    0.0909213
59160.0000000    0.1115021
59200.0000000    0.0937062
59240.0000000    0.0915472
59280.0000000    0.0987183
59320.0000000    0.0911272
59360.0000000    0.1081325
59400.0000000    0.1013764
59440.0000000    0.1006369
59480.0000000    0.0986395
59520.0000000    0.1022935
59560.0000000    0.1047623
59600.0000000    0.0937320
59640.0000000    0.0914920
59680.0000000    0.1047191
59720.0000000    0.0958743
59760.0000000    0.0871475
59800.0000000    0.0995189
59840.0000000    0.0941572
59880.0000000    0.0953961
59920.0000000    0.1070690
59960.0000000    0.1062782
60000.0000000    0.0958642
60040.0000000    0.1036217
60080.0000000    0.0887368
60120.0000000    0.0856257
60160.0000000    0.0906395
60200.0000000    0.0957445
60240.0000000    0.0934956
60280.0000000    0.0873043
60320.0000000    0.0961188
60360.0000000    0.0926035
60400.0000000    0.0888442
60440.0000000    0.0996326
60480.0000000    0.0890586
60520.0000000    0.1025121
60560.0000000    0.1069652
60600.0000000    0.0985835
60640.0000000    0.0988865
60680.0000000    0.0967857
60720.0000000    0.0982897
60760.0000000    0.0913129
60800.0000000    0.0982285
60840.0000000    0.0979222
60880.0000000    0.0915770
60920.0000000    0.0996308
60960.0000000    0.0960557
61000.0000000    0.0911432
61040.0000000    0.0956430
61080.0000000    0.0951431
61120.0000000    0.1002911
61160.0000000    0.0941661
61200.0000000    0.1063783
61240.0000000    0.0932555
61280.0000000    0.0950555
61320.0000000    0.1023610
61360.0000000    0.0934136
61400.0000000    0.0908238
61440.0000000    0.0934574
61480.0000000    0.0972895
61520.0000000    0.0926635
61560.0000000    0.0928881
61600.0000000    0.0908817
61640.0000000    0.0931850
61680.0000000    0.0924468
61720.0000000    0.0980786
61760.0000000    0.1019445
61800.0000000    0.1059097
61840.0000000    0.0971495
61880.0000000    0.1004986
61920.0000000    0.1008109
61960.0000000    0.0986669
62000.0000000    0.0922570
62040.0000000    0.0930457
62080.0000000    0.0970517
62120.0000000    0.0810950
62160.0000000    0.0999977
62200.0000000    0.0846783
62240.0000000    0.1069404
62280.0000000    0.0944540
62320.0000000    0.0974133
62360.0000000    0.0933299
62400.0000000    0.0985894
62440.0000000    0.0982857
62480.0000000    0.0929480
62520.0000000    0.0935934
62560.0000000    0.0862211
62600.0000000    0.0895716
62640.0000000    0.0957138
62680.0000000    0.0954143
62720.0000000    0.1091241
62760.0000000    0.0945230
62800.0000000    0.0889186
62840.0000000    0.1015161
62880.0000000    0.1013522
62920.0000000    0.1015690
62960.0000000    0.0930714
63000.0000000    0.0968273
63040.0000000    0.0884256
63080.0000000    0.0919073
63120.0000000    0.0909024
63160.0000000    0.0920347
63200.0000000    0.0962872
63240.0000000    0.0938529
63280.0000000    0.0967677
63320.0000000    0.0955943
63360.0000000    0.1018286
63400.0000000    0.0941050
63440.0000000    0.0933021
63480.0000000    0.0879563
63520.0000000    0.0948120
63560.0000000    0.0885134
63600.0000000    0.0862967
63640.0000000    0.0914537
63680.0000000    0.1015302
63720.0000000    0.1069659
63760.0000000    0.0970048
63800.0000000    0.0992795
63840.0000000    0.0985692
63880.0000000    0.0931330
63920.0000000    0.0912192
63960.0000000    0.1059962
64000.0000000    0.0921143
64040.0000000    0.0953247
64080.0000000    0.0987231
64120.0000000    0.0898349
64160.0000000    0.1022826
64200.0000000    0.1021332
64240.0000000    0.1168418
64280.0000000    0.1079143
64320.0000000    0.1039686
64360.0000000    0.0978470
64400.0000000    0.0959274
64440.0000000    0.0982301
64480.0000000    0.1002275
64520.0000000    0.1032093
64560.0000000    0.0923303
64600.0000000    0.1034950
64640.0000000    0.0916453
64680.0000000    0.1071636
64720.0000000    0.0974007
64760.0000000    0.1025395
64800.0000000    0.1012384
64840.0000000    0.1016684
64880.0000000    0.1049327
64920.0000000    0.1013940
64960.0000000    0.0900296
65000.0000000    0.0964556
65040.0000000    0.0963710
65080.0000000    0.0935624
65120.0000000    0.0924819
65160.0000000    0.1027327
65200.0000000    0.1063714
65240.0000000    0.1094507
65280.0000000    0.1063853
65320.0000000    0.1055658
65360.0000000    0.0937284
65400.0000000    0.0948445
65440.0000000    0.1003946
65480.0000000    0.1002733
65520.0000000    0.0949285
65560.0000000    0.0991630
65600.0000000    0.0921620
65640.0000000    0.0872405
65680.0000000    0.0942811
65720.0000000    0.1030878
65760.0000000    0.0944716
65800.0000000    0.0933334
65840.0000000    0.0922768
65880.0000000    0.0990956
65920.0000000    0.1091825
65960.0000000    0.0967626
66000.0000000    0.1079653
66040.0000000    0.1087745
66080.0000000    0.0973169
66120.0000000    0.0993599
66160.0000000    0.0953844
66200.0000000    0.0950860
66240.0000000    0.0991293
66280.0000000    0.0921423
66320.0000000    0.1049150
66360.0000000    0.1073474
66400.0000000    0.0999292
66440.0000000    0.0957484
66480.0000000    0.0959717
66520.0000000    0.0940906
66560.0000000    0.1015488
66600.0000000    0.0991674
66640.0000000    0.1040961
66680.0000000    0.1093756
66720.0000000    0.0939701
66760.0000000    0.1001425
66800.0000000    0.1029521
66840.0000000    0.0928419
66880.0000000    0.0894041
66920.0000000    0.0939572
66960.0000000    0.1069007
67000.0000000    0.0976230
67040.0000000    0.1010407
67080.0000000    0.0873920
67120.0000000    0.1019223
67160.0000000    0.0991317
67200.0000000    0.0928168
67240.0000000    0.1035493
67280.0000000    0.0932743
67320.0000000    0.1015737
67360.0000000    0.1027522
67400.0000000    0.0974829
67440.0000000    0.0962669
67480.0000000    0.0915862
67520.0000000    0.0968526
67560.0000000    0.0888877
67600.0000000    0.0931459
67640.0000000    0.1011955
67680.0000000    0.0939219
67720.0000000    0.0961696
67760.0000000    0.0882737
67800.0000000    0.0909826
67840.0000000    0.0963010
67880.0000000    0.0944354
67920.0000000    0.0935679
67960.0000000    0.0877089
68000.0000000    0.0932532
68040.0000000    0.0833111
68080.0000000    0.1004760
68120.0000000    0.1010460
68160.0000000    0.1081069
68200.0000000    0.1046257
68240.0000000    0.0949819
68280.0000000    0.0954207
68320.0000000    0.1024486
68360.0000000    0.1013094
68400.0000000    0.1008293
68440.0000000    0.0989058
68480.0000000    0.0981356
68520.0000000    0.1076895
68560.0000000    0.0991713
68600.0000000    0.0988545
68640.0000000    0.0914696
68680.0000000    0.0973323
68720.0000000    0.0934523
68760.0000000    0.1108583
68800.0000000    0.1028318
68840.0000000    0.1042567
68880.0000000    0.1000405
68920.0000000    0.1046394
68960.0000000    0.1058994
69000.0000000    0.1011810
69040.0000000    0.0972822
69080.0000000    0.0946304
69120.0000000    0.0953169
69160.0000000    0.0969979
69200.0000000    0.0944100
69240.0000000    0.0982807
69280.0000000    0.0995465
69320.0000000    0.1004467
69360.0000000    0.1008777
69400.0000000    0.0985025
69440.0000000    0.1048769
69480.0000000    0.0997864
69520.0000000    0.1027296
69560.0000000    0.1066474
69600.0000000    0.1042718
69640.0000000    0.1025864
69680.0000000    0.1064495
69720.0000000    0.1018001
69760.0000000    0.0940525
69800.0000000    0.1048724
69840.0000000    0.1013894
69880.0000000    0.1089086
69920.0000000    0.0954775
69960.0000000    0.0900051
70000.0000000    0.1042243
70040.0000000    0.1013766
70080.0000000    0.1058122
70120.0000000    0.0990241
70160.0000000    0.1113834
70200.0000000    0.1085670
70240.0000000    0.1058434
70280.0000000    0.1086083
70320.0000000    0.0999359
70360.0000000    0.0977311
70400.0000000    0.1016506
70440.0000000    0.0962003
70480.0000000    0.1000211
70520.0000000    0.0993141
70560.0000000    0.0967298
70600.0000000    0.1014242
70640.0000000    0.1077029
70680.0000000    0.1043003
70720.0000000    0.0984301
70760.0000000    0.0967336
70800.0000000    0.1003567
70840.0000000    0.1084527
70880.0000000    0.1141172
70920.0000000    0.1115911
70960.0000000    0.1125512
71000.0000000    0.1111141
71040.0000000    0.1137250
71080.0000000    0.1307820
71120.0000000    0.1137070
71160.0000000    0.1239854
71200.0000000    0.1127018
71240.0000000    0.1213183
71280.0000000    0.1292550
71320.0000000    0.1158060
71360.0000000    0.1143468
71400.0000000    0.1006117
71440.0000000    0.1091532
71480.0000000    0.1257651
71520.0000000    0.1158272
71560.0000000    0.1044509
71600.0000000    0.1050775
71640.0000000    0.1023600
71680.0000000    0.1167324
71720.0000000    0.1079010
71760.0000000    0.1027813
71800.0000000    0.1160197
71840.0000000    0.1107354
71880.0000000    0.1225420
71920.0000000    0.1199510
71960.0000000    0.1068390
72000.0000000    0.1146585
72040.0000000    0.1074977
72080.0000000    0.1012428
72120.0000000    0.1109071
72160.0000000    0.1086206
72200.0000000    0.1075352
72240.0000000    0.1149879
72280.0000000    0.1048387
72320.0000000    0.1011948
72360.0000000    0.1168754
72400.0000000    0.1214081
72440.0000000    0.1066975
72480.0000000    0.1001609
72520.0000000    0.1052450
72560.0000000    0.0967951
72600.0000000    0.0980859
72640.0000000    0.0903443
72680.0000000    0.1004799
72720.0000000    0.1034770
72760.0000000    0.1035342
72800.0000000    0.1103946
72840.0000000    0.1127776
72880.0000000    0.1013803
72920.0000000    0.1138673
72960.0000000    0.1078153
73000.0000000    0.1074570
73040.0000000    0.1144598
73080.0000000    0.1195419
73120.0000000    0.1014829
73160.0000000    0.1081637
73200.0000000    0.0981369
73240.0000000    0.1100746
73280.0000000    0.1115415
73320.0000000    0.1098595
73360.0000000    0.1089287
73400.0000000    0.1042977
73440.0000000    0.1026898
73480.0000000    0.1087781
73520.0000000    0.1016960
73560.0000000    0.1063096
73600.0000000    0.1101681
73640.0000000    0.1054617
73680.0000000    0.1079261
73720.0000000    0.1017278
73760.0000000    0.1005299
73800.0000000    0.1056689
73840.0000000    0.1071261
73880.0000000    0.0995532
73920.0000000    0.1093048
73960.0000000    0.1057524
74000.0000000    0.1155699
74040.0000000    0.1063130
74080.0000000    0.1041800
74120.0000000    0.1154695
74160.0000000    0.0995985
74200.0000000    0.0990392
74240.0000000    0.0970578
74280.0000000    0.0944406
74320.0000000    0.1026531
74360.0000000    0.1164163
74400.0000000    0.1077904
74440.0000000    0.1034398
74480.0000000    0.1005722
74520.0000000    0.1087903
74560.0000000    0.1107610
74600.0000000    0.1016624
74640.0000000    0.1017585
74680.0000000    0.1091258
74720.0000000    0.1042604
74760.0000000    0.1068407
74800.0000000    0.1037853
74840.0000000    0.1017432
74880.0000000    0.1099307
74920.0000000    0.1023280
74960.0000000    0.1048248
75000.0000000    0.1009698
75040.0000000    0.1058961
75080.0000000    0.0977310
75120.0000000    0.1074272
75160.0000000    0.1093199
75200.0000000    0.1073819
75240.0000000    0.1058953
75280.0000000    0.1089245
75320.0000000    0.1086424
75360.0000000    0.1054081
75400.0000000    0.1015586
75440.0000000    0.1020481
75480.0000000    0.1005897
75520.0000000    0.1007109
75560.0000000    0.1007705
75600.0000000    0.1130952
75640.0000000    0.1058406
75680.0000000    0.1098638
75720.0000000    0.1024570
75760.0000000    0.1006524
75800.0000000    0.1030265
75840.0000000    0.1145461
75880.0000000    0.1079503
75920.0000000    0.1082076
75960.0000000    0.1096310
76000.0000000    0.1105196
76040.0000000    0.1072608
76080.0000000    0.1131535
76120.0000000    0.1087774
76160.0000000    0.1140867
76200.0000000    0.1133783
76240.0000000    0.1076800
76280.0000000    0.1077978
76320.0000000    0.1074616
76360.0000000    0.1104557
76400.0000000    0.1081256
76440.0000000    0.1024299
76480.0000000    0.0971041
76520.0000000    0.0963664
76560.0000000    0.0933219
76600.0000000    0.0975015
76640.0000000    0.1017905
76680.0000000    0.1088041
76720.0000000    0.0989105
76760.0000000    0.1007963
76800.0000000    0.0944877
76840.0000000    0.0957522
76880.0000000    0.0950870
76920.0000000    0.0948830
76960.0000000    0.1037762
77000.0000000    0.1072429
77040.0000000    0.1018126
77080.0000000    0.1044784
77120.0000000    0.0995587
77160.0000000    0.0960788
77200.0000000    0.0922949
77240.0000000    0.0907935
77280.0000000    0.0942765
77320.0000000    0.0941442
77360.0000000    0.1033893
77400.0000000    0.1084211
77440.0000000    0.0934494
77480.0000000    0.1054090
77520.0000000    0.0980343
77560.0000000    0.1063533
77600.0000000    0.1024220
77640.0000000    0.1020605
77680.0000000    0.1067650
77720.0000000    0.1088746
77760.0000000    0.1046868
77800.0000000    0.0942325
77840.0000000    0.0957988
77880.0000000    0.1013461
77920.0000000    0.0959010
77960.0000000    0.0950584
78000.0000000    0.1015169
78040.0000000    0.1038869
78080.0000000    0.0971640
78120.0000000    0.1146390
78160.0000000    0.1116828
78200.0000000    0.1118411
78240.0000000    0.1046771
78280.0000000    0.1089264
78320.0000000    0.1047293
78360.0000000    0.1047201
78400.0000000    0.0996415
78440.0000000    0.1090139
78480.0000000    0.1197394
78520.0000000    0.1103896
78560.0000000    0.1134033
78600.0000000    0.1154364
78640.0000000    0.1232392
78680.0000000    0.1286952
78720.0000000    0.1169354
78760.0000000    0.1192226
78800.0000000    0.1289267
78840.0000000    0.1140312
78880.0000000    0.1031012
78920.0000000    0.1023309
78960.0000000    0.1072792
79000.0000000    0.1083201
79040.0000000    0.1088947
79080.0000000    0.1122491
79120.0000000    0.1202668
79160.0000000    0.1251492
79200.0000000    0.1286812
79240.0000000    0.1159246
79280.0000000    0.1098929
79320.0000000    0.1253743
79360.0000000    0.1135667
79400.0000000    0.1138568
79440.0000000    0.1175674
79480.0000000    0.1275494
79520.0000000    0.1002359
79560.0000000    0.1132927
79600.0000000    0.1089076
79640.0000000    0.1200114
79680.0000000    0.1028959
79720.0000000    0.1063518
79760.0000000    0.1087255
79800.0000000    0.1143566
79840.0000000    0.1211274
79880.0000000    0.1124485
79920.0000000    0.1227680
79960.0000000    0.1093656
80000.0000000    0.1121034
80040.0000000    0.1162437
80080.0000000    0.1269945
80120.0000000    0.1205685
80160.0000000    0.1076518
80200.0000000    0.1120203
80240.0000000    0.0988287
80280.0000000    0.1124270
80320.0000000    0.1077207
80360.0000000    0.1129370
80400.0000000    0.1128204
80440.0000000    0.1213566
80480.0000000    0.1194828
80520.0000000    0.1121940
80560.0000000    0.1219276
80600.0000000    0.1079450
80640.0000000    0.1232948
80680.0000000    0.1012652
80720.0000000    0.1118883
80760.0000000    0.1196434
80800.0000000    0.1089607
80840.0000000    0.1051512
80880.0000000    0.1112459
80920.0000000    0.1218739
80960.0000000    0.1105736
81000.0000000    0.1225391
81040.0000000    0.1102728
81080.0000000    0.0959271
81120.0000000    0.1019454
81160.0000000    0.1054883
81200.0000000    0.0969475
81240.0000000    0.0972014
81280.0000000    0.0924739
81320.0000000    0.0977889
81360.0000000    0.1021437
81400.0000000    0.1066469
81440.0000000    0.1074127
81480.0000000    0.1035594
81520.0000000    0.1005447
81560.0000000    0.1081612
81600.0000000    0.1040832
81640.0000000    0.0919599
81680.0000000    0.0988133
81720.0000000    0.1098597
81760.0000000    0.1046288
81800.0000000    0.1005999
81840.0000000    0.0973799
81880.0000000    0.0967105
81920.0000000    0.1044203
81960.0000000    0.1049448
82000.0000000    0.0979020
82040.0000000    0.1016871
82080.0000000    0.0993558
82120.0000000    0.0965984
82160.0000000    0.0993726
82200.0000000    0.0993665
82240.0000000    0.1042261
82280.0000000    0.1022530
82320.0000000    0.1083667
82360.0000000    0.0989110
82400.0000000    0.0987445
82440.0000000    0.1118118
82480.0000000    0.1086058
82520.0000000    0.1014416
82560.0000000    0.1029567
82600.0000000    0.1081489
82640.0000000    0.1110402
82680.0000000    0.1038625
82720.0000000    0.1053405
82760.0000000    0.1040767
82800.0000000    0.1080596
82840.0000000    0.1073755
82880.0000000    0.1014551
82920.0000000    0.1016561
82960.0000000    0.1137145
83000.0000000    0.1036147
83040.0000000    0.1103045
83080.0000000    0.1166386
83120.0000000    0.1256144
83160.0000000    0.1136808
83200.0000000    0.1172280
83240.0000000    0.1227862
83280.0000000    0.1170363
83320.0000000    0.1224890
83360.0000000    0.1208482
83400.0000000    0.1289263
83440.0000000    0.1166667
83480.0000000    0.1302029
83520.0000000    0.1280393
83560.0000000    0.1329055
83600.0000000    0.1174701
83640.0000000    0.1228626
83680.0000000    0.1328232
83720.0000000    0.1388426
83760.0000000    0.1286830
83800.0000000    0.1187154
83840.0000000    0.1181827
83880.0000000    0.1191772
83920.0000000    0.1110247
83960.0000000    0.1065240
84000.0000000    0.1132665
84040.0000000    0.1146614
84080.0000000    0.1064459
84120.0000000    0.1101302
84160.0000000    0.1079630
84200.0000000    0.1048832
84240.0000000    0.1055620
84280.0000000    0.1055537
84320.0000000    0.0941388
84360.0000000    0.1084558
84400.0000000    0.1079768
84440.0000000    0.1068919
84480.0000000    0.1070514
84520.0000000    0.1074762
84560.0000000    0.1074150
84600.0000000    0.1080012
84640.0000000    0.1103922
84680.0000000    0.1158202
84720.0000000    0.1192973
84760.0000000    0.1202679
84800.0000000    0.1195085
84840.0000000    0.1162894
84880.0000000    0.1278682
84920.0000000    0.0943835
84960.0000000    0.1083492
85000.0000000    0.1126266
85040.0000000    0.1115987
85080.0000000    0.0970423
85120.0000000    0.1142991
85160.0000000    0.1124929
85200.0000000    0.1053205
85240.0000000    0.1027096
85280.0000000    0.1138994
85320.0000000    0.1200932
85360.0000000    0.1018519
85400.0000000    0.1029074
85440.0000000    0.1066744
85480.0000000    0.1044443
85520.0000000    0.1035410
85560.0000000    0.1150042
85600.0000000    0.1137269
85640.0000000    0.1057856
85680.0000000    0.0989590
85720.0000000    0.1092273
85760.0000000    0.1088365
85800.0000000    0.0941809
85840.0000000    0.0916053
85880.0000000    0.1026589
85920.0000000    0.0899745
85960.0000000    0.1088183
86000.0000000    0.0929806
86040.0000000    0.0992486
86080.0000000    0.1044635
86120.0000000    0.0999466
86160.0000000    0.1014215
86200.0000000    0.1032389
86240.0000000    0.0970038
86280.0000000    0.1015359
86320.0000000    0.1035251
86360.0000000    0.1047429
86400.0000000    0.0929165
86440.0000000    0.0954157
86480.0000000    0.1005950
86520.0000000    0.1098824
86560.0000000    0.0898125
86600.0000000    0.0925829
86640.0000000    0.0825415
86680.0000000    0.0978160
86720.0000000    0.1008405
86760.0000000    0.0968578
86800.0000000    0.1055178
86840.0000000    0.1028481
86880.0000000    0.0946008
86920.0000000    0.1094991
86960.0000000    0.1054403
87000.0000000    0.1032799
87040.0000000    0.1006827
87080.0000000    0.0973694
87120.0000000    0.1046440
87160.0000000    0.0974648
87200.0000000    0.1086915
87240.0000000    0.1016942
87280.0000000    0.0961053
87320.0000000    0.1107855
87360.0000000    0.1136537
87400.0000000    0.1195633
87440.0000000    0.1148734
87480.0000000    0.1055484
87520.0000000    0.1027171
87560.0000000    0.0987853
87600.0000000    0.0957237
87640.0000000    0.1113488
87680.0000000    0.1030710
87720.0000000    0.0923200
87760.0000000    0.1000391
87800.0000000    0.1071678
87840.0000000    0.1089428
87880.0000000    0.0942348
87920.0000000    0.1014165
87960.0000000    0.1055985
88000.0000000    0.1026808
88040.0000000    0.1110758
88080.0000000    0.0988303
88120.0000000    0.0960169
88160.0000000    0.0972827
88200.0000000    0.0994188
88240.0000000    0.0923306
88280.0000000    0.0989382
88320.0000000    0.0925341
88360.0000000    0.0947418
88400.0000000    0.0934210
88440.0000000    0.1007721
88480.0000000    0.0964278
88520.0000000    0.1087608
88560.0000000    0.1045698
88600.0000000    0.1036745
88640.0000000    0.1050199
88680.0000000    0.1007204
88720.0000000    0.0954749
88760.0000000    0.0956577
88800.0000000    0.0994153
88840.0000000    0.0941847
88880.0000000    0.0987717
88920.0000000    0.1000031
88960.0000000    0.1050140
89000.0000000    0.0955050
89040.0000000    0.1058414
89080.0000000    0.0963888
89120.0000000    0.0915100
89160.0000000    0.1102272
89200.0000000    0.1128230
89240.0000000    0.1088652
89280.0000000    0.0996482
89320.0000000    0.1008407
89360.0000000    0.0954233
89400.0000000    0.0967211
89440.0000000    0.1011436
89480.0000000    0.0934175
89520.0000000    0.0964872
89560.0000000    0.1091829
89600.0000000    0.1051666
89640.0000000    0.0923048
89680.0000000    0.1004959
89720.0000000    0.0998994
89760.0000000    0.1026050
89800.0000000    0.0941528
89840.0000000    0.0998673
89880.0000000    0.0951046
89920.0000000    0.0985843
89960.0000000    0.0979821
90000.0000000    0.1040357
90040.0000000    0.0995263
90080.0000000    0.1024788
90120.0000000    0.0969540
90160.0000000    0.1024114
90200.0000000    0.0972300
90240.0000000    0.1044236
90280.0000000    0.1007502
90320.0000000    0.0959423
90360.0000000    0.1026756
90400.0000000    0.0978826
90440.0000000    0.1056817
90480.0000000    0.0973816
90520.0000000    0.0985900
90560.0000000    0.0959635
90600.0000000    0.0985607
90640.0000000    0.0990701
90680.0000000    0.1005602
90720.0000000    0.1021536
90760.0000000    0.0959117
90800.0000000    0.0969084
90840.0000000    0.0993616
90880.0000000    0.0906061
90920.0000000    0.1026535
90960.0000000    0.1083174
91000.0000000    0.1003609
91040.0000000    0.0963240
91080.0000000    0.1019526
91120.0000000    0.0996632
91160.0000000    0.0972836
91200.0000000    0.1001740
91240.0000000    0.0981294
91280.0000000    0.1074765
91320.0000000    0.1097524
91360.0000000    0.1084330
91400.0000000    0.1071726
91440.0000000    0.1023449
91480.0000000    0.1021502
91520.0000000    0.1031236
91560.0000000    0.1102367
91600.0000000    0.1054212
91640.0000000    0.1138355
91680.0000000    0.1129345
91720.0000000    0.1038729
91760.0000000    0.1020184
91800.0000000    0.1043214
91840.0000000    0.0953096
91880.0000000    0.1004155
91920.0000000    0.1025623
91960.0000000    0.0963535
92000.0000000    0.1129516
92040.0000000    0.1041771
92080.0000000    0.1095499
92120.0000000    0.1035804
92160.0000000    0.1204492
92200.0000000    0.1035440
92240.0000000    0.1120451
92280.0000000    0.1209080
92320.0000000    0.1156632
92360.0000000    0.1124418
92400.0000000    0.1181090
92440.0000000    0.1146626
92480.0000000    0.1187609
92520.0000000    0.1189756
92560.0000000    0.1011257
92600.0000000    0.1023450
92640.0000000    0.1168627
92680.0000000    0.1228816
92720.0000000    0.1099541
92760.0000000    0.1106359
92800.0000000    0.1190446
92840.0000000    0.1223881
92880.0000000    0.1157984
92920.0000000    0.1189265
92960.0000000    0.1271118
93000.0000000    0.1143145
93040.0000000    0.1123178
93080.0000000    0.1152783
93120.0000000    0.1212103
93160.0000000    0.1199925
93200.0000000    0.1163474
93240.0000000    0.1174596
93280.0000000    0.1193474
93320.0000000    0.1063705
93360.0000000    0.1103266
93400.0000000    0.1087294
93440.0000000    0.1114788
93480.0000000    0.1156228
93520.0000000    0.1075660
93560.0000000    0.1035340
93600.0000000    0.0983149
93640.0000000    0.1109770
93680.0000000    0.1166523
93720.0000000    0.1164673
93760.0000000    0.1112469
93800.0000000    0.1104835
93840.0000000    0.1037585
93880.0000000    0.0970633
93920.0000000    0.1067991
93960.0000000    0.1014930
94000.0000000    0.0980063
94040.0000000    0.0995471
94080.0000000    0.1032590
94120.0000000    0.1047815
94160.0000000    0.1057187
94200.0000000    0.1013168
94240.0000000    0.1034472
94280.0000000    0.1045419
94320.0000000    0.1063514
94360.0000000    0.0973417
94400.0000000    0.1052951
94440.0000000    0.0958625
94480.0000000    0.1143567
94520.0000000    0.1085971
94560.0000000    0.0992838
94600.0000000    0.0981393
94640.0000000    0.1004639
94680.0000000    0.1052438
94720.0000000    0.1153784
94760.0000000    0.1072521
94800.0000000    0.1088672
94840.0000000    0.1003036
94880.0000000    0.0959458
94920.0000000    0.0945261
94960.0000000    0.1041330
95000.0000000    0.1028766
95040.0000000    0.0910803
95080.0000000    0.0992699
95120.0000000    0.1036040
95160.0000000    0.1026989
95200.0000000    0.0998938
95240.0000000    0.0933941
95280.0000000    0.1066866
95320.0000000    0.0978245
95360.0000000    0.1022007
95400.0000000    0.0992566
95440.0000000    0.1006828
95480.0000000    0.0978365
95520.0000000    0.1041808
95560.0000000    0.1026386
95600.0000000    0.0994814
95640.0000000    0.0999724
95680.0000000    0.1018528
95720.0000000    0.1039372
95760.0000000    0.1048730
95800.0000000    0.1164510
95840.0000000    0.1056542
95880.0000000    0.1056413
95920.0000000    0.1014426
95960.0000000    0.0975569
96000.0000000    0.1010072
96040.0000000    0.1095694
96080.0000000    0.0938951
96120.0000000    0.1036888
96160.0000000    0.1072759
96200.0000000    0.0967754
96240.0000000    0.1050738
96280.0000000    0.1074500
96320.0000000    0.0993930
96360.0000000    0.1043325
96400.0000000    0.0920027
96440.0000000    0.0990998
96480.0000000    0.0977408
96520.0000000    0.1046246
96560.0000000    0.1004812
96600.0000000    0.0989402
96640.0000000    0.1033914
96680.0000000    0.1041572
96720.0000000    0.1060161
96760.0000000    0.1046425
96800.0000000    0.0969998
96840.0000000    0.1088251
96880.0000000    0.1092713
96920.0000000    0.1057991
96960.0000000    0.1026906
97000.0000000    0.1042193
97040.0000000    0.1055178
97080.0000000    0.1042416
97120.0000000    0.1048158
97160.0000000    0.1072217
97200.0000000    0.1075149
97240.0000000    0.1023263
97280.0000000    0.0981825
97320.0000000    0.0989193
97360.0000000    0.0993620
97400.0000000    0.0937573
97440.0000000    0.1062555
97480.0000000    0.1051933
97520.0000000    0.1071503
97560.0000000    0.0999262
97600.0000000    0.1006670
97640.0000000    0.1031223
97680.0000000    0.1102664
97720.0000000    0.1025139
97760.0000000    0.1079157
97800.0000000    0.1046610
97840.0000000    0.1127831
97880.0000000    0.1079066
97920.0000000    0.1160603
97960.0000000    0.1055371
98000.0000000    0.1050776
98040.0000000    0.1133381
98080.0000000    0.1296391
98120.0000000    0.1074328
98160.0000000    0.1112445
98200.0000000    0.1074035
98240.0000000    0.1164527
98280.0000000    0.1131608
98320.0000000    0.1171233
98360.0000000    0.1165580
98400.0000000    0.1087852
98440.0000000    0.1059107
98480.0000000    0.1072953
98520.0000000    0.1098337
98560.0000000    0.1073146
98600.0000000    0.1061989
98640.0000000    0.1021041
98680.0000000    0.1140625
98720.0000000    0.1062196
98760.0000000    0.1107925
98800.0000000    0.1035527
98840.0000000    0.1115606
98880.0000000    0.1127027
98920.0000000    0.1039192
98960.0000000    0.1071545
99000.0000000    0.1114763
99040.0000000    0.1112428
99080.0000000    0.1231532
99120.0000000    0.1006986
99160.0000000    0.1131557
99200.0000000    0.1064221
99240.0000000    0.1083350
99280.0000000    0.1191225
99320.0000000    0.1021527
99360.0000000    0.1129897
99400.0000000    0.1062284
99440.0000000    0.1054630
99480.0000000    0.1076021
99520.0000000    0.0991982
99560.0000000    0.1042275
99600.0000000    0.1080469
99640.0000000    0.1017746
99680.0000000    0.1013748
99720.0000000    0.1071068
99760.0000000    0.1102161
99800.0000000    0.1055287
99840.0000000    0.1047360
99880.0000000    0.1147189
99920.0000000    0.1120795
99960.0000000    0.1101447
100000.0000000    0.1013009
100040.0000000    0.1108532
100080.0000000    0.1093351
100120.0000000    0.1050138
100160.0000000    0.1113494
100200.0000000    0.1070685
100240.0000000    0.1076827
100280.0000000    0.0938272
100320.0000000    0.1088578
100360.0000000    0.1023960
100400.0000000    0.1005803
100440.0000000    0.1014298
100480.0000000    0.1022881
100520.0000000    0.1181928
100560.0000000    0.1114884
100600.0000000    0.1099285
100640.0000000    0.1005797
100680.0000000    0.1051839
100720.0000000    0.1052225
100760.0000000    0.1072549
100800.0000000    0.0992230
100840.0000000    0.1051307
100880.0000000    0.0985989
100920.0000000    0.0949002
100960.0000000    0.1011909
101000.0000000    0.1006018
101040.0000000    0.1003468
101080.0000000    0.0933523
101120.0000000    0.1009590
101160.0000000    0.0953152
101200.0000000    0.1034975
101240.0000000    0.1015907
101280.0000000    0.1155490
101320.0000000    0.1063600
101360.0000000    0.1025864
101400.0000000    0.1111926
101440.0000000    0.1031792
101480.0000000    0.1108305
101520.0000000    0.0940474
101560.0000000    0.0986437
101600.0000000    0.0994139
101640.0000000    0.1149791
101680.0000000    0.1132932
101720.0000000    0.1197899
101760.0000000    0.1105636
101800.0000000    0.1075047
101840.0000000    0.1060406
101880.0000000    0.0984132
101920.0000000    0.1065758
101960.0000000    0.1064149
102000.0000000    0.1045946
102040.0000000    0.1058536
102080.0000000    0.1005047
102120.0000000    0.1004317
102160.0000000    0.1051299
102200.0000000    0.1080625
102240.0000000    0.1263716
102280.0000000    0.1160594
102320.0000000    0.1003554
102360.0000000    0.1077455
102400.0000000    0.1098856
102440.0000000    0.1056875
102480.0000000    0.1075633
102520.0000000    0.1078830
102560.0000000    0.1093716
102600.0000000    0.1061556
102640.0000000    0.0945035
102680.0000000    0.0922232
102720.0000000    0.1025748
102760.0000000    0.1008519
102800.0000000    0.0995449
102840.0000000    0.1028381
102880.0000000    0.1088713
102920.0000000    0.1070637
102960.0000000    0.1092857
103000.0000000    0.1005582
103040.0000000    0.1014608
103080.0000000    0.1046292
103120.0000000    0.1033192
103160.0000000    0.1065629
103200.0000000    0.0981594
103240.0000000    0.0945097
103280.0000000    0.1068539
103320.0000000    0.1011815
103360.0000000    0.1086453
103400.0000000    0.0985274
103440.0000000    0.1095297
103480.0000000    0.1032574
103520.0000000    0.1060002
103560.0000000    0.1044737
103600.0000000    0.0999359
103640.0000000    0.1097471
103680.0000000    0.1005881
103720.0000000    0.1065692
103760.0000000    0.1042720
103800.0000000    0.0963357
103840.0000000    0.1008323
103880.0000000    0.1005595
103920.0000000    0.0965922
103960.0000000    0.1016783
104000.0000000    0.0990194
104040.0000000    0.1035288
104080.0000000    0.1057797
104120.0000000    0.1053587
104160.0000000    0.1087510
104200.0000000    0.1156128
104240.0000000    0.1035059
104280.0000000    0.1036351
104320.0000000    0.0953281
104360.0000000    0.0953571
104400.0000000    0.0910788
104440.0000000    0.0982633
104480.0000000    0.0964761
104520.0000000    0.1004700
104560.0000000    0.0944197
104600.0000000    0.1009499
104640.0000000    0.0937056
104680.0000000    0.1027763
104720.0000000    0.0984904
104760.0000000    0.0974317
104800.0000000    0.1000495
104840.0000000    0.1053257
104880.0000000    0.0924158
104920.0000000    0.1011832
104960.0000000    0.1041616
105000.0000000    0.1101179
105040.0000000    0.0943220
105080.0000000    0.0985149
105120.0000000    0.1031236
105160.0000000    0.0995095
105200.0000000    0.1071386
105240.0000000    0.1053173
105280.0000000    0.1049395
105320.0000000    0.1079871
105360.0000000    0.1006980
105400.0000000    0.1035101
105440.0000000    0.1078703
105480.0000000    0.1017487
105520.0000000    0.1003859
105560.0000000    0.0874570
105600.0000000    0.1006646
105640.0000000    0.0997375
105680.0000000    0.1120197
105720.0000000    0.1037824
105760.0000000    0.0947639
105800.0000000    0.0936265
105840.0000000    0.0894167
105880.0000000    0.0909176
105920.0000000    0.0942879
105960.0000000    0.0909162
106000.0000000    0.0970386
106040.0000000    0.0975913
106080.0000000    0.0990247
106120.0000000    0.0974402
106160.0000000    0.0933061
106200.0000000    0.0944165
106240.0000000    0.0878533
106280.0000000    0.0909335
106320.0000000    0.1029748
106360.0000000    0.0987734
106400.0000000    0.1064844
106440.0000000    0.1028387
106480.0000000    0.1028866
106520.0000000    0.1012549
106560.0000000    0.0946730
106600.0000000    0.0962238
106640.0000000    0.1051994
106680.0000000    0.1022757
106720.0000000    0.1102305
106760.0000000    0.1076396
106800.0000000    0.1066168
106840.0000000    0.1053407
106880.0000000    0.1097436
106920.0000000    0.1127457
106960.0000000    0.1138277
107000.0000000    0.1177940
107040.0000000    0.1064552
107080.0000000    0.1114037
107120.0000000    0.1203039
107160.0000000    0.1097912
107200.0000000    0.1025586
107240.0000000    0.1041041
107280.0000000    0.1042370
107320.0000000    0.0982306
107360.0000000    0.1045156
107400.0000000    0.0986747
107440.0000000    0.0926254
107480.0000000    0.0944303
107520.0000000    0.0898128
107560.0000000    0.1014747
107600.0000000    0.1008077
107640.0000000    0.0999457
107680.0000000    0.1003597
107720.0000000    0.0995279
107760.0000000    0.1035124
107800.0000000    0.1073248
107840.0000000    0.1012256
107880.0000000    0.1067008
107920.0000000    0.1053787
107960.0000000    0.1022555
108000.0000000    0.1000402
108040.0000000    0.0935285
108080.0000000    0.0975181
108120.0000000    0.0953924
108160.0000000    0.1060199
108200.0000000    0.0993467
108240.0000000    0.1030811
108280.0000000    0.0993584
108320.0000000    0.0916643
108360.0000000    0.0961002
108400.0000000    0.0964148
108440.0000000    0.0986041
108480.0000000    0.0979008
108520.0000000    0.0986362
108560.0000000    0.0993090
108600.0000000    0.1016699
108640.0000000    0.1043354
108680.0000000    0.0930295
108720.0000000    0.0975510
108760.0000000    0.0900803
108800.0000000    0.0948714
108840.0000000    0.0900051
108880.0000000    0.1000852
108920.0000000    0.0988353
108960.0000000    0.0899876
109000.0000000    0.0947745
109040.0000000    0.0965118
109080.0000000    0.0933398
109120.0000000    0.0945486
109160.0000000    0.0950113
109200.0000000    0.0942763
109240.0000000    0.0933264
109280.0000000    0.0922221
109320.0000000    0.1055819
109360.0000000    0.0958740
109400.0000000    0.1047045
109440.0000000    0.1066849
109480.0000000    0.1053772
109520.0000000    0.0947200
109560.0000000    0.1000200
109600.0000000    0.1001642
109640.0000000    0.1057933
109680.0000000    0.1106542
109720.0000000    0.1085639
109760.0000000    0.1095526
109800.0000000    0.1111679
109840.0000000    0.1153270
109880.0000000    0.1083946
109920.0000000    0.1123356
109960.0000000    0.1064463
110000.0000000    0.1002284
110040.0000000    0.1065568
110080.0000000    0.1100110
110120.0000000    0.1108523
110160.0000000    0.1138267
110200.0000000    0.1121007
110240.0000000    0.1116746
110280.0000000    0.1129851
110320.0000000    0.1074166
110360.0000000    0.1079213
110400.0000000    0.1045813
110440.0000000    0.1160705
110480.0000000    0.1088872
110520.0000000    0.1020713
110560.0000000    0.0981369
110600.0000000    0.1007303
110640.0000000    0.1110325
110680.0000000    0.1015572
110720.0000000    0.1086284
110760.0000000    0.1113561
110800.0000000    0.0994273
110840.0000000    0.1079867
110880.0000000    0.1054380
110920.0000000    0.1060448
110960.0000000    0.1039635
111000.0000000    0.0973264
111040.0000000    0.0985152
111080.0000000    0.0977004
111120.0000000    0.1078075
111160.0000000    0.0923580
111200.0000000    0.1076512
111240.0000000    0.1053404
111280.0000000    0.1017106
111320.0000000    0.1073845
111360.0000000    0.1129674
111400.0000000    0.1010628
111440.0000000    0.1057079
111480.0000000    0.1095100
111520.0000000    0.1037845
111560.0000000    0.1019370
111600.0000000    0.1026585
111640.0000000    0.0989884
111680.0000000    0.0970121
111720.0000000    0.1089467
111760.0000000    0.1120763
111800.0000000    0.1006025
111840.0000000    0.1009115
111880.0000000    0.1017970
111920.0000000    0.1149004
111960.0000000    0.0970397
112000.0000000    0.0990466
112040.0000000    0.1073321
112080.0000000    0.1023904
112120.0000000    0.1018719
112160.0000000    0.0993712
112200.0000000    0.0999780
112240.0000000    0.1006088
112280.0000000    0.1044569
112320.0000000    0.1063482
112360.0000000    0.1009639
112400.0000000    0.1087593
112440.0000000    0.0994054
112480.0000000    0.1057406
112520.0000000    0.1069610
112560.0000000    0.1040787
112600.0000000    0.0998792
112640.0000000    0.1002966
112680.0000000    0.1019458
112720.0000000    0.0999678
112760.0000000    0.1032217
112800.0000000    0.0991894
112840.0000000    0.1069731
112880.0000000    0.1159924
112920.0000000    0.1073576
112960.0000000    0.1083150
113000.0000000    0.1000473
113040.0000000    0.1036683
113080.0000000    0.1026113
113120.0000000    0.1032238
113160.0000000    0.1046822
113200.0000000    0.1086648
113240.0000000    0.1023078
113280.0000000    0.1100063
113320.0000000    0.1057061
113360.0000000    0.1025950
113400.0000000    0.1028792
113440.0000000    0.1086636
113480.0000000    0.1010873
113520.0000000    0.0996460
113560.0000000    0.0959167
113600.0000000    0.1100192
113640.0000000    0.1000967
113680.0000000    0.1055092
113720.0000000    0.1045620
113760.0000000    0.1069565
113800.0000000    0.1115497
113840.0000000    0.1106847
113880.0000000    0.1090982
113920.0000000    0.1117469
113960.0000000    0.1062606
114000.0000000    0.1073326
114040.0000000    0.1142056
114080.0000000    0.1113747
114120.0000000    0.1090230
114160.0000000    0.1110055
114200.0000000    0.1114989
114240.0000000    0.1132811
114280.0000000    0.1095940
114320.0000000    0.1082198
114360.0000000    0.1097774
114400.0000000    0.1058500
114440.0000000    0.1149015
114480.0000000    0.1114166
114520.0000000    0.1123516
114560.0000000    0.1108796
114600.0000000    0.1064017
114640.0000000    0.1164688
114680.0000000    0.1151346
114720.0000000    0.1076952
114760.0000000    0.1151333
114800.0000000    0.1189981
114840.0000000    0.1152918
114880.0000000    0.1105448
114920.0000000    0.1089551
114960.0000000    0.1062867
115000.0000000    0.1011334
115040.0000000    0.1126093
115080.0000000    0.1103048
115120.0000000    0.1166940
115160.0000000    0.1115252
115200.0000000    0.1062463
115240.0000000    0.1153380
115280.0000000    0.1095253
115320.0000000    0.1044220
115360.0000000    0.1078117
115400.0000000    0.1112464
115440.0000000    0.1088240
115480.0000000    0.1070022
115520.0000000    0.1136586
115560.0000000    0.1024088
115600.0000000    0.1029698
115640.0000000    0.1076421
115680.0000000    0.1032667
115720.0000000    0.1022762
115760.0000000    0.1032153
115800.0000000    0.1020302
115840.0000000    0.1026988
115880.0000000    0.1033181
115920.0000000    0.1023521
115960.0000000    0.1075493
116000.0000000    0.1057383
116040.0000000    0.1053389
116080.0000000    0.0953856
116120.0000000    0.1072327
116160.0000000    0.1041882
116200.0000000    0.1062274
116240.0000000    0.1097256
116280.0000000    0.1042702
116320.0000000    0.1126299
116360.0000000    0.1013127
116400.0000000    0.1079464
116440.0000000    0.1142884
116480.0000000    0.1066921
116520.0000000    0.1103656
116560.0000000    0.1093101
116600.0000000    0.1055014
116640.0000000    0.1014831
116680.0000000    0.1051283
116720.0000000    0.0947511
116760.0000000    0.0936295
116800.0000000    0.1130472
116840.0000000    0.1015912
116880.0000000    0.1008587
116920.0000000    0.1038578
116960.0000000    0.1017884
117000.0000000    0.1099111
117040.0000000    0.1045514
117080.0000000    0.1018345
117120.0000000    0.0942797
117160.0000000    0.1040974
117200.0000000    0.1075714
117240.0000000    0.1075733
117280.0000000    0.1041754
117320.0000000    0.1046853
117360.0000000    0.1058888
117400.0000000    0.1039050
117440.0000000    0.1030042
117480.0000000    0.1092904
117520.0000000    0.1031378
117560.0000000    0.1130780
117600.0000000    0.1068143
117640.0000000    0.1018299
117680.0000000    0.1062859
117720.0000000    0.1081482
117760.0000000    0.1086076
117800.0000000    0.1093384
117840.0000000    0.1132575
117880.0000000    0.1033349
117920.0000000    0.1110890
117960.0000000    0.1084509
118000.0000000    0.1168753
118040.0000000    0.1128367
118080.0000000    0.1047422
118120.0000000    0.1229618
118160.0000000    0.1107569
118200.0000000    0.1080771
118240.0000000    0.1046610
118280.0000000    0.1010606
118320.0000000    0.1045565
118360.0000000    0.0981686
118400.0000000    0.1148620
118440.0000000    0.1092657
118480.0000000    0.1046878
118520.0000000    0.1140252
118560.0000000    0.1145736
118600.0000000    0.1182628
118640.0000000    0.1180069
118680.0000000    0.1167570
118720.0000000    0.1262104
118760.0000000    0.1108094
118800.0000000    0.1146362
118840.0000000    0.1150915
118880.0000000    0.1107210
118920.0000000    0.1173246
118960.0000000    0.1184056
119000.0000000    0.1137588
119040.0000000    0.1210408
119080.0000000    0.1182585
119120.0000000    0.1134492
119160.0000000    0.1150118
119200.0000000    0.1060051
119240.0000000    0.1033334
119280.0000000    0.1085436
119320.0000000    0.1008325
119360.0000000    0.1004781
119400.0000000    0.1028276
119440.0000000    0.0900237
119480.0000000    0.1077572
119520.0000000    0.1030071
119560.0000000    0.0951664
119600.0000000    0.1045826
119640.0000000    0.0980857
119680.0000000    0.0969957
119720.0000000    0.0989597
119760.0000000    0.0994398
119800.0000000    0.1070200
119840.0000000    0.0954622
119880.0000000    0.1053284
119920.0000000    0.1002060
119960.0000000    0.1074083
120000.0000000    0.1028203
120040.0000000    0.0979524
120080.0000000    0.1039768
120120.0000000    0.0959272
120160.0000000    0.0983583
120200.0000000    0.1085050
120240.0000000    0.1035347
120280.0000000    0.0994933
120320.0000000    0.1001181
120360.0000000    0.1033565
120400.0000000    0.1089878
120440.0000000    0.1086207
120480.0000000    0.1076218
120520.0000000    0.1022490
120560.0000000    0.1099362
120600.0000000    0.0993531
120640.0000000    0.1027555
120680.0000000    0.0989274
120720.0000000    0.1109703
120760.0000000    0.1006054
120800.0000000    0.1045035
120840.0000000    0.1006227
120880.0000000    0.1005103
120920.0000000    0.0987766
120960.0000000    0.1017136
121000.0000000    0.1034973
121040.0000000    0.1083413
121080.0000000    0.1086516
121120.0000000    0.1173962
121160.0000000    0.1108355
121200.0000000    0.1134316
121240.0000000    0.1078425
121280.0000000    0.1102901
121320.0000000    0.1048907
121360.0000000    0.0997761
121400.0000000    0.1088967
121440.0000000    0.1069220
121480.0000000    0.1051642
121520.0000000    0.1075079
121560.0000000    0.1054435
121600.0000000    0.1005487
121640.0000000    0.1144717
121680.0000000    0.1047617
121720.0000000    0.1079386
121760.0000000    0.1043119
121800.0000000    0.1098154
121840.0000000    0.1219970
121880.0000000    0.1102410
121920.0000000    0.1169653
121960.0000000    0.1020916
122000.0000000    0.1064942
122040.0000000    0.1063081
122080.0000000    0.1032285
122120.0000000    0.1125928
122160.0000000    0.1137158
122200.0000000    0.1117629
122240.0000000    0.1095823
122280.0000000    0.1106861
122320.0000000    0.1183542
122360.0000000    0.1084402
122400.0000000    0.1138926
122440.0000000    0.1136089
122480.0000000    0.1130595
122520.0000000    0.1122072
122560.0000000    0.1173977
122600.0000000    0.1140266
122640.0000000    0.1074955
122680.0000000    0.1064932
122720.0000000    0.1071026
122760.0000000    0.1132930
122800.0000000    0.1161068
122840.0000000    0.1160579
122880.0000000    0.1185263
122920.0000000    0.1116253
122960.0000000    0.1089201
123000.0000000    0.1033835
123040.0000000    0.1075837
123080.0000000    0.1071229
123120.0000000    0.1149493
123160.0000000    0.1092080
123200.0000000    0.1185742
123240.0000000    0.1127352
123280.0000000    0.1142033
123320.0000000    0.1205093
123360.0000000    0.1209359
123400.0000000    0.1168744
123440.0000000    0.1124214
123480.0000000    0.1188982
123520.0000000    0.1200485
123560.0000000    0.1131444
123600.0000000    0.1108061
123640.0000000    0.1150936
123680.0000000    0.1084357
123720.0000000    0.1115037
123760.0000000    0.1113456
123800.0000000    0.1039672
123840.0000000    0.1081159
123880.0000000    0.1105207
123920.0000000    0.1078998
123960.0000000    0.1131417
124000.0000000    0.1133220
124040.0000000    0.1101686
124080.0000000    0.1176900
124120.0000000    0.1098683
124160.0000000    0.1161368
124200.0000000    0.1133200
124240.0000000    0.1172322
124280.0000000    0.1132616
124320.0000000    0.1155080
124360.0000000    0.1179632
124400.0000000    0.1217276
124440.0000000    0.1189162
124480.0000000    0.1203724
124520.0000000    0.1100606
124560.0000000    0.1116375
124600.0000000    0.1214738
124640.0000000    0.1182323
124680.0000000    0.1240535
124720.0000000    0.1228215
124760.0000000    0.1143205
124800.0000000    0.1001313
124840.0000000    0.1137509
124880.0000000    0.1105918
124920.0000000    0.1203421
124960.0000000    0.1056888
125000.0000000    0.1085581
125040.0000000    0.0991988
125080.0000000    0.1145417
125120.0000000    0.1023401
125160.0000000    0.1041091
125200.0000000    0.0881384
125240.0000000    0.1035094
125280.0000000    0.1028978
125320.0000000    0.1085188
125360.0000000    0.1050025
125400.0000000    0.1063348
125440.0000000    0.1052526
125480.0000000    0.1048628
125520.0000000    0.1127974
125560.0000000    0.0998961
125600.0000000    0.0997890
125640.0000000    0.0998191
125680.0000000    0.1083485
125720.0000000    0.1093724
125760.0000000    0.1066498
125800.0000000    0.1074203
125840.0000000    0.1045871
125880.0000000    0.1042090
125920.0000000    0.1038560
125960.0000000    0.0985304
126000.0000000    0.1046440
126040.0000000    0.1110906
126080.0000000    0.1078683
126120.0000000    0.1064995
126160.0000000    0.1060829
126200.0000000    0.1039809
126240.0000000    0.1124029
126280.0000000    0.1096009
126320.0000000    0.1114012
126360.0000000    0.1078423
126400.0000000    0.1044864
126440.0000000    0.1099568
126480.0000000    0.1054120
126520.0000000    0.0973918
126560.0000000    0.0964940
126600.0000000    0.1017582
126640.0000000    0.1094903
126680.0000000    0.1079267
126720.0000000    0.1095870
126760.0000000    0.1093922
126800.0000000    0.1098090
126840.0000000    0.1067763
126880.0000000    0.0937892
126920.0000000    0.0998568
126960.0000000    0.0857829
127000.0000000    0.1003283
127040.0000000    0.0913242
127080.0000000    0.0920120
127120.0000000    0.1023798
127160.0000000    0.0976084
127200.0000000    0.0944190
127240.0000000    0.0981263
127280.0000000    0.0967431
127320.0000000    0.0894670
127360.0000000    0.0958100
127400.0000000    0.0997596
127440.0000000    0.0969750
127480.0000000    0.0947666
127520.0000000    0.0968913
127560.0000000    0.0909794
127600.0000000    0.0919472
127640.0000000    0.0868148
127680.0000000    0.0889133
127720.0000000    0.1002927
127760.0000000    0.0910853
127800.0000000    0.0999083
127840.0000000    0.0959920
127880.0000000    0.1020056
127920.0000000    0.0949373
127960.0000000    0.0987032
128000.0000000    0.1075700
128040.0000000    0.0978106
128080.0000000    0.0973738
128120.0000000    0.1006683
128160.0000000    0.0920099
128200.0000000    0.1098948
128240.0000000    0.1073540
128280.0000000    0.1022478
128320.0000000    0.1119298
128360.0000000    0.1043822
128400.0000000    0.1131877
128440.0000000    0.0972335
128480.0000000    0.1010452
128520.0000000    0.1045684
128560.0000000    0.0949008
128600.0000000    0.1020393
128640.0000000    0.0958138
128680.0000000    0.1164164
128720.0000000    0.1026483
128760.0000000    0.1027299
128800.0000000    0.1015044
128840.0000000    0.1088235
128880.0000000    0.1016745
128920.0000000    0.0918601
128960.0000000    0.1133531
129000.0000000    0.1075347
129040.0000000    0.1095039
129080.0000000    0.1129207
129120.0000000    0.1121522
129160.0000000    0.1116071
129200.0000000    0.1121479
129240.0000000    0.1163939
129280.0000000    0.1044944
129320.0000000    0.0962175
129360.0000000    0.1014093
129400.0000000    0.0998440
129440.0000000    0.1007628
129480.0000000    0.1005839
129520.0000000    0.0989615
129560.0000000    0.0993894
129600.0000000    0.1022450
129640.0000000    0.1117743
129680.0000000    0.1040737
129720.0000000    0.0976708
129760.0000000    0.1053598
129800.0000000    0.1238067
129840.0000000    0.1092905
129880.0000000    0.1186124
129920.0000000    0.1098121
129960.0000000    0.0979753
130000.0000000    0.1082724
130040.0000000    0.1083574
130080.0000000    0.1147745
130120.0000000    0.1084307
130160.0000000    0.1070265
130200.0000000    0.1062991
130240.0000000    0.1216735
130280.0000000    0.1019279
130320.0000000    0.0981760
130360.0000000    0.1011698
130400.0000000    0.0987706
130440.0000000    0.1098287
130480.0000000    0.1056623
130520.0000000    0.1078722
130560.0000000    0.0964677
130600.0000000    0.0959079
130640.0000000    0.0945548
130680.0000000    0.1065685
130720.0000000    0.0947313
130760.0000000    0.1044473
130800.0000000    0.1071758
130840.0000000    0.1097590
130880.0000000    0.1022095
130920.0000000    0.1142337
130960.0000000    0.1125444
131000.0000000    0.1076860
131040.0000000    0.1095195
131080.0000000    0.1113072
131120.0000000    0.1129219
131160.0000000    0.1110491
131200.0000000    0.1121739
131240.0000000    0.1118862
131280.0000000    0.1097564
131320.0000000    0.1185804
131360.0000000    0.1063038
131400.0000000    0.0988441
131440.0000000    0.1038143
131480.0000000    0.1014252
131520.0000000    0.1027739
131560.0000000    0.1069221
131600.0000000    0.1003030
131640.0000000    0.1114957
131680.0000000    0.0942627
131720.0000000    0.1037894
131760.0000000    0.1061720
131800.0000000    0.0971948
131840.0000000    0.0969204
131880.0000000    0.1075701
131920.0000000    0.0919689
131960.0000000    0.0909195
132000.0000000    0.0952315
132040.0000000    0.1019176
132080.0000000    0.1041401
132120.0000000    0.1029701
132160.0000000    0.1070040
132200.0000000    0.1031033
132240.0000000    0.1053275
132280.0000000    0.1002107
132320.0000000    0.1003673
132360.0000000    0.1068407
132400.0000000    0.1016560
132440.0000000    0.0982201
132480.0000000    0.0968752
132520.0000000    0.0993402
132560.0000000    0.1041851
132600.0000000    0.1094447
132640.0000000    0.1003620
132680.0000000    0.1034562
132720.0000000    0.0974456
132760.0000000    0.1002665
132800.0000000    0.0947193
132840.0000000    0.0904443
132880.0000000    0.0942749
132920.0000000    0.0948425
132960.0000000    0.1014727
133000.0000000    0.0949476
133040.0000000    0.0900884
133080.0000000    0.0936176
133120.0000000    0.0966491
133160.0000000    0.0920419
133200.0000000    0.0992204
133240.0000000    0.0986543
133280.0000000    0.1047429
133320.0000000    0.1030703
133360.0000000    0.0936767
133400.0000000    0.1033933
133440.0000000    0.0893912
133480.0000000    0.1001906
133520.0000000    0.1120173
133560.0000000    0.0949628
133600.0000000    0.1048776
133640.0000000    0.0986128
133680.0000000    0.1116134
133720.0000000    0.1032431
133760.0000000    0.0978385
133800.0000000    0.0932856
133840.0000000    0.0946104
133880.0000000    0.0986152
133920.0000000    0.0967397
133960.0000000    0.0968253
134000.0000000    0.0988414
134040.0000000    0.0997092
134080.0000000    0.1014661
134120.0000000    0.0991317
134160.0000000    0.0937939
134200.0000000    0.1004488
134240.0000000    0.0979800
134280.0000000    0.1006270
134320.0000000    0.0952568
134360.0000000    0.0973844
134400.0000000    0.1022933
134440.0000000    0.0979770
134480.0000000    0.1046275
134520.0000000    0.1174540
134560.0000000    0.1045808
134600.0000000    0.1048963
134640.0000000    0.1025346
134680.0000000    0.1125228
134720.0000000    0.1172525
134760.0000000    0.1186094
134800.0000000    0.1033509
134840.0000000    0.1088658
134880.0000000    0.0989295
134920.0000000    0.1037784
134960.0000000    0.1045597
135000.0000000    0.1019070
135040.0000000    0.1118150
135080.0000000    0.1105411
135120.0000000    0.1042886
135160.0000000    0.1107719
135200.0000000    0.1059855
135240.0000000    0.0940505
135280.0000000    0.1113043
135320.0000000    0.1061812
135360.0000000    0.1017286
135400.0000000    0.1066528
135440.0000000    0.1045643
135480.0000000    0.1011763
135520.0000000    0.0987727
135560.0000000    0.1109575
135600.0000000    0.1063645
135640.0000000    0.0958734
135680.0000000    0.1010005
135720.0000000    0.0957174
135760.0000000    0.1019542
135800.0000000    0.1032190
135840.0000000    0.1020484
135880.0000000    0.0956183
135920.0000000    0.0984711
135960.0000000    0.1014900
136000.0000000    0.0968724
136040.0000000    0.0971442
136080.0000000    0.1046557
136120.0000000    0.1048006
136160.0000000    0.1093584
136200.0000000    0.0967102
136240.0000000    0.1072390
136280.0000000    0.1003593
136320.0000000    0.1083129
136360.0000000    0.1076258
136400.0000000    0.1090094
136440.0000000    0.0986209
136480.0000000    0.1056862
136520.0000000    0.1082367
136560.0000000    0.1122755
136600.0000000    0.1114087
136640.0000000    0.1095366
136680.0000000    0.1036549
136720.0000000    0.0963721
136760.0000000    0.1013630
136800.0000000    0.1150918
136840.0000000    0.1014292
136880.0000000    0.1133383
136920.0000000    0.1062607
136960.0000000    0.1043117
137000.0000000    0.1069494
137040.0000000    0.1073372
137080.0000000    0.1042597
137120.0000000    0.1041204
137160.0000000    0.1103953
137200.0000000    0.1050029
137240.0000000    0.1112435
137280.0000000    0.1070215
137320.0000000    0.1101280
137360.0000000    0.0984866
137400.0000000    0.1076256
137440.0000000    0.1120752
137480.0000000    0.1089181
137520.0000000    0.1054777
137560.0000000    0.1078939
137600.0000000    0.0974379
137640.0000000    0.1053069
137680.0000000    0.1009590
137720.0000000    0.1116412
137760.0000000    0.0994405
137800.0000000    0.1060950
137840.0000000    0.0984316
137880.0000000    0.0975730
137920.0000000    0.0977496
137960.0000000    0.0998610
138000.0000000    0.1135981
138040.0000000    0.1125672
138080.0000000    0.1098077
138120.0000000    0.1111131
138160.0000000    0.1117866
138200.0000000    0.1084486
138240.0000000    0.0924087
138280.0000000    0.0927407
138320.0000000    0.0935760
138360.0000000    0.0999412
138400.0000000    0.1044454
138440.0000000    0.1119821
138480.0000000    0.1024877
138520.0000000    0.1037058
138560.0000000    0.1114495
138600.0000000    0.1075668
138640.0000000    0.1075706
138680.0000000    0.1099750
138720.0000000    0.0983136
138760.0000000    0.0969058
138800.0000000    0.0986053
138840.0000000    0.0942138
138880.0000000    0.1161856
138920.0000000    0.1144849
138960.0000000    0.0998291
139000.0000000    0.1023278
139040.0000000    0.0928164
139080.0000000    0.0969576
139120.0000000    0.0941230
139160.0000000    0.0932129
139200.0000000    0.0982612
139240.0000000    0.0985890
139280.0000000    0.0990767
139320.0000000    0.1082906
139360.0000000    0.1082784
139400.0000000    0.1138884
139440.0000000    0.1087362
139480.0000000    0.1118870
139520.0000000    0.1103469
139560.0000000    0.1001253
139600.0000000    0.1061342
139640.0000000    0.1003620
139680.0000000    0.0984772
139720.0000000    0.0947238
139760.0000000    0.0997046
139800.0000000    0.1065021
139840.0000000    0.0940652
139880.0000000    0.0926921
139920.0000000    0.0865591
139960.0000000    0.0914838
140000.0000000    0.0941803
140040.0000000    0.0912184
140080.0000000    0.0852540
140120.0000000    0.0935878
140160.0000000    0.0988460
140200.0000000    0.0921105
140240.0000000    0.0978467
140280.0000000    0.0941854
140320.0000000    0.0981845
140360.0000000    0.0987413
140400.0000000    0.0963820
140440.0000000    0.1046376
140480.0000000    0.0976933
140520.0000000    0.1003185
140560.0000000    0.0980176
140600.0000000    0.1106283
140640.0000000    0.1062980
140680.0000000    0.1241266
140720.0000000    0.1157233
140760.0000000    0.0957569
140800.0000000    0.1033652
140840.0000000    0.1084777
140880.0000000    0.1124217
140920.0000000    0.1103281
140960.0000000    0.1126721
141000.0000000    0.1151070
141040.0000000    0.1221986
141080.0000000    0.1183993
141120.0000000    0.1207376
141160.0000000    0.1200911
141200.0000000    0.1075488
141240.0000000    0.1137122
141280.0000000    0.1218955
141320.0000000    0.1173458
141360.0000000    0.1123666
141400.0000000    0.1045828
141440.0000000    0.1162623
141480.0000000    0.1126779
141520.0000000    0.1130123
141560.0000000    0.1096757
141600.0000000    0.1060781
141640.0000000    0.1129838
141680.0000000    0.1122157
141720.0000000    0.1034587
141760.0000000    0.1062724
141800.0000000    0.1110036
141840.0000000    0.1049097
141880.0000000    0.0963612
141920.0000000    0.1011942
141960.0000000    0.1030976
142000.0000000    0.1044231
142040.0000000    0.0996385
142080.0000000    0.0979437
142120.0000000    0.1112336
142160.0000000    0.0966326
142200.0000000    0.1019363
142240.0000000    0.1070333
142280.0000000    0.1058807
142320.0000000    0.1134910
142360.0000000    0.1065708
142400.0000000    0.1009606
142440.0000000    0.1010887
142480.0000000    0.1009656
142520.0000000    0.0953318
142560.0000000    0.1057388
142600.0000000    0.1162483
142640.0000000    0.1166248
142680.0000000    0.1067019
142720.0000000    0.1145536
142760.0000000    0.1115184
142800.0000000    0.1150245
142840.0000000    0.1203721
142880.0000000    0.1082477
142920.0000000    0.1054182
142960.0000000    0.1098957
143000.0000000    0.1160587
143040.0000000    0.1167867
143080.0000000    0.1043755
143120.0000000    0.1051091
143160.0000000    0.1112242
143200.0000000    0.1197552
143240.0000000    0.0985339
143280.0000000    0.1078060
143320.0000000    0.1034864
143360.0000000    0.1045622
143400.0000000    0.1150134
143440.0000000    0.1109950
143480.0000000    0.1163505
143520.0000000    0.1316570
143560.0000000    0.1239893
143600.0000000    0.1320416
143640.0000000    0.1323665
143680.0000000    0.1284905
143720.0000000    0.1268586
143760.0000000    0.1230257
143800.0000000    0.1330560
143840.0000000    0.1258112
143880.0000000    0.1314988
143920.0000000    0.1296976
143960.0000000    0.1174733
144000.0000000    0.1253442
144040.0000000    0.1125950
144080.0000000    0.1192275
144120.0000000    0.1475357
144160.0000000    0.1178219
144200.0000000    0.1041963
144240.0000000    0.1141853
144280.0000000    0.1078187
144320.0000000    0.1078686
144360.0000000    0.1063765
144400.0000000    0.1140801
144440.0000000    0.1099181
144480.0000000    0.1062523
144520.0000000    0.1057888
144560.0000000    0.1011470
144600.0000000    0.1070489
144640.0000000    0.1036575
144680.0000000    0.0963310
144720.0000000    0.1063447
144760.0000000    0.0969625
144800.0000000    0.1021013
144840.0000000    0.1069221
144880.0000000    0.1032579
144920.0000000    0.0991499
144960.0000000    0.1054329
145000.0000000    0.1018125
145040.0000000    0.1173277
145080.0000000    0.1177017
145120.0000000    0.1157065
145160.0000000    0.1260560
145200.0000000    0.1039355
145240.0000000    0.1151965
145280.0000000    0.1011046
145320.0000000    0.1172097
145360.0000000    0.1308507
145400.0000000    0.1201391
145440.0000000    0.1127739
145480.0000000    0.1318408
145520.0000000    0.1133275
145560.0000000    0.1238965
145600.0000000    0.1128443
145640.0000000    0.1125547
145680.0000000    0.1255402
145720.0000000    0.1244344
145760.0000000    0.1273468
145800.0000000    0.1167489
145840.0000000    0.1243414
145880.0000000    0.1119617
145920.0000000    0.1082370
145960.0000000    0.1205374
146000.0000000    0.1261371
146040.0000000    0.1282849
146080.0000000    0.1126818
146120.0000000    0.1226390
146160.0000000    0.1253778
146200.0000000    0.1370848
146240.0000000    0.1141602
146280.0000000    0.1159857
146320.0000000    0.1226311
146360.0000000    0.1175734
146400.0000000    0.1093334
146440.0000000    0.1124986
146480.0000000    0.1206619
146520.0000000    0.1097595
146560.0000000    0.1120027
146600.0000000    0.1233176
146640.0000000    0.1094967
146680.0000000    0.1112178
146720.0000000    0.1115065
146760.0000000    0.0993667
146800.0000000    0.1116222
146840.0000000    0.1222268
146880.0000000    0.1251431
146920.0000000    0.1096188
146960.0000000    0.1161296
147000.0000000    0.1015739
147040.0000000    0.1068843
147080.0000000    0.0972283
147120.0000000    0.1078960
147160.0000000    0.1012127
147200.0000000    0.1172322
147240.0000000    0.1179425
147280.0000000    0.1160475
147320.0000000    0.1150576
147360.0000000    0.1134684
147400.0000000    0.1174543
147440.0000000    0.1243816
147480.0000000    0.1299342
147520.0000000    0.1242312
147560.0000000    0.1195215
147600.0000000    0.1225591
147640.0000000    0.1076979
147680.0000000    0.1228746
147720.0000000    0.1229418
147760.0000000    0.1283062
147800.0000000    0.1167504
147840.0000000    0.1433026
147880.0000000    0.1401673
147920.0000000    0.1336467
147960.0000000    0.1275057
148000.0000000    0.1257277
148040.0000000    0.1324587
148080.0000000    0.1245178
148120.0000000    0.1081283
148160.0000000    0.1085606
148200.0000000    0.1201489
148240.0000000    0.1201242
148280.0000000    0.1110790
148320.0000000    0.1183735
148360.0000000    0.1124750
148400.0000000    0.1162521
148440.0000000    0.1133827
148480.0000000    0.1147994
148520.0000000    0.1244957
148560.0000000    0.1199403
148600.0000000    0.1128773
148640.0000000    0.1261564
148680.0000000    0.1038129
148720.0000000    0.1026450
148760.0000000    0.1286614
148800.0000000    0.1095835
148840.0000000    0.1233526
148880.0000000    0.1132770
148920.0000000    0.1091662
148960.0000000    0.1121056
149000.0000000    0.1040197
149040.0000000    0.1083978
149080.0000000    0.1000487
149120.0000000    0.1119884
149160.0000000    0.1300440
149200.0000000    0.1133215
149240.0000000    0.1090670
149280.0000000    0.1174248
149320.0000000    0.1114895
149360.0000000    0.1126608
149400.0000000    0.1162995
149440.0000000    0.1155740
149480.0000000    0.1185293
149520.0000000    0.1187790
149560.0000000    0.1145217
149600.0000000    0.1164519
149640.0000000    0.0994272
149680.0000000    0.1050832
149720.0000000    0.1046963
149760.0000000    0.1083664
149800.0000000    0.0967175
149840.0000000    0.1088370
149880.0000000    0.1067759
149920.0000000    0.1145470
149960.0000000    0.1111513
150000.0000000    0.1153328
150040.0000000    0.1098267
150080.0000000    0.1053121
150120.0000000    0.1103734
150160.0000000    0.1088790
150200.0000000    0.1099276
150240.0000000    0.1010531
150280.0000000    0.1092079
150320.0000000    0.1190977
150360.0000000    0.1275222
150400.0000000    0.1073900
150440.0000000    0.1105328
150480.0000000    0.1099935
150520.0000000    0.1061765
150560.0000000    0.1098503
150600.0000000    0.1138716
150640.0000000    0.1128869
150680.0000000    0.1088597
150720.0000000    0.1055290
150760.0000000    0.1167870
150800.0000000    0.1071126
150840.0000000    0.1186545
150880.0000000    0.1192994
150920.0000000    0.1094176
150960.0000000    0.1030991
151000.0000000    0.0977666
151040.0000000    0.0948579
151080.0000000    0.1057038
151120.0000000    0.1072716
151160.0000000    0.1118720
151200.0000000    0.1045619
151240.0000000    0.1037289
151280.0000000    0.1062783
151320.0000000    0.1025414
151360.0000000    0.1043089
151400.0000000    0.1082383
151440.0000000    0.1171845
151480.0000000    0.1015570
151520.0000000    0.1087411
151560.0000000    0.1006944
151600.0000000    0.1028266
151640.0000000    0.0989215
151680.0000000    0.1149900
151720.0000000    0.1042446
151760.0000000    0.1170676
151800.0000000    0.1032837
151840.0000000    0.1117738
151880.0000000    0.1076135
151920.0000000    0.1078204
151960.0000000    0.1119700
152000.0000000    0.1122866
152040.0000000    0.1127108
152080.0000000    0.1132441
152120.0000000    0.1045651
152160.0000000    0.1114681
152200.0000000    0.1014002
152240.0000000    0.1065271
152280.0000000    0.1166497
152320.0000000    0.1160905
152360.0000000    0.1202312
152400.0000000    0.1164106
152440.0000000    0.1203945
152480.0000000    0.1032327
152520.0000000    0.1078352
152560.0000000    0.1109416
152600.0000000    0.1084156
152640.0000000    0.1211020
152680.0000000    0.1093092
152720.0000000    0.1076065
152760.0000000    0.1155436
152800.0000000    0.1105730
152840.0000000    0.1200776
152880.0000000    0.1143330
152920.0000000    0.1096726
152960.0000000    0.1111298
153000.0000000    0.1109101
153040.0000000    0.1095629
153080.0000000    0.1069260
153120.0000000    0.1077372
153160.0000000    0.1066458
153200.0000000    0.1098806
153240.0000000    0.1065180
153280.0000000    0.0992376
153320.0000000    0.1008594
153360.0000000    0.1148274
153400.0000000    0.1150945
153440.0000000    0.1009510
153480.0000000    0.1055582
153520.0000000    0.1098301
153560.0000000    0.1006836
153600.0000000    0.1010537
153640.0000000    0.1006339
153680.0000000    0.1074940
153720.0000000    0.1071986
153760.0000000    0.1099161
153800.0000000    0.1117233
153840.0000000    0.1159437
153880.0000000    0.1141604
153920.0000000    0.1112009
153960.0000000    0.1064213
154000.0000000    0.1143542
154040.0000000    0.1135932
154080.0000000    0.1149430
154120.0000000    0.1256447
154160.0000000    0.1112755
154200.0000000    0.1044664
154240.0000000    0.1043254
154280.0000000    0.1022943
154320.0000000    0.1003475
154360.0000000    0.0954071
154400.0000000    0.1018928
154440.0000000    0.1160769
154480.0000000    0.1017320
154520.0000000    0.1118880
154560.0000000    0.1040076
154600.0000000    0.1054865
154640.0000000    0.1095086
154680.0000000    0.1248836
154720.0000000    0.1032746
154760.0000000    0.1212217
154800.0000000    0.1068836
154840.0000000    0.1021091
154880.0000000    0.1075208
154920.0000000    0.1096570
154960.0000000    0.1048900
155000.0000000    0.1116668
155040.0000000    0.1064671
155080.0000000    0.1087233
155120.0000000    0.1030029
155160.0000000    0.1069798
155200.0000000    0.1085487
155240.0000000    0.1048499
155280.0000000    0.1094149
155320.0000000    0.1096909
155360.0000000    0.1063400
155400.0000000    0.1129201
155440.0000000    0.1103226
155480.0000000    0.1056782
155520.0000000    0.1040075
155560.0000000    0.1033981
155600.0000000    0.1071837
155640.0000000    0.1115710
155680.0000000    0.1066826
155720.0000000    0.1099974
155760.0000000    0.1290417
155800.0000000    0.1154723
155840.0000000    0.1077763
155880.0000000    0.0986697
155920.0000000    0.1077323
155960.0000000    0.1056728
156000.0000000    0.1059997
156040.0000000    0.1105643
156080.0000000    0.1134406
156120.0000000    0.1136911
156160.0000000    0.1076210
156200.0000000    0.1069080
156240.0000000    0.1011604
156280.0000000    0.1034156
156320.0000000    0.1081402
156360.0000000    0.0985396
156400.0000000    0.0991385
156440.0000000    0.1058758
156480.0000000    0.1017206
156520.0000000    0.0980949
156560.0000000    0.1055018
156600.0000000    0.1090683
156640.0000000    0.1094778
156680.0000000    0.1163062
156720.0000000    0.1094854
156760.0000000    0.1106040
156800.0000000    0.1085095
156840.0000000    0.0989281
156880.0000000    0.1111045
156920.0000000    0.1138566
156960.0000000    0.0945483
157000.0000000    0.1056767
157040.0000000    0.1101914
157080.0000000    0.1005516
157120.0000000    0.1004021
157160.0000000    0.1021981
157200.0000000    0.1131356
157240.0000000    0.1119044
157280.0000000    0.1055801
157320.0000000    0.1273376
157360.0000000    0.1091917
157400.0000000    0.1259391
157440.0000000    0.1157431
157480.0000000    0.1179313
157520.0000000    0.1063828
157560.0000000    0.1027844
157600.0000000    0.1023033
157640.0000000    0.0972366
157680.0000000    0.1072494
157720.0000000    0.1092803
157760.0000000    0.1041256
157800.0000000    0.1164597
157840.0000000    0.0956638
157880.0000000    0.0977723
157920.0000000    0.0992215
157960.0000000    0.0955219
158000.0000000    0.0977930
158040.0000000    0.0970481
158080.0000000    0.0972884
158120.0000000    0.1061143
158160.0000000    0.0997948
158200.0000000    0.0972255
158240.0000000    0.0982770
158280.0000000    0.1122133
158320.0000000    0.1026998
158360.0000000    0.0937414
158400.0000000    0.0894770
158440.0000000    0.0980090
158480.0000000    0.0983142
158520.0000000    0.1020211
158560.0000000    0.0955687
158600.0000000    0.1012349
158640.0000000    0.0978189
158680.0000000    0.1006610
158720.0000000    0.0953439
158760.0000000    0.1021670
158800.0000000    0.1086998
158840.0000000    0.0998730
158880.0000000    0.1031551
158920.0000000    0.0980153
158960.0000000    0.1029956
159000.0000000    0.1072167
159040.0000000    0.0997714
159080.0000000    0.1031717
159120.0000000    0.1122243
159160.0000000    0.1193166
159200.0000000    0.1028729
159240.0000000    0.1016278
159280.0000000    0.0977191
159320.0000000    0.1005100
159360.0000000    0.0896737
159400.0000000    0.1130981
159440.0000000    0.1209596
159480.0000000    0.1058682
159520.0000000    0.1141667
159560.0000000    0.0991509
159600.0000000    0.1145038
159640.0000000    0.1036023
159680.0000000    0.1059579
159720.0000000    0.1133240
159760.0000000    0.1074687
159800.0000000    0.1076926
159840.0000000    0.1080622
159880.0000000    0.1134925
159920.0000000    0.1009539
159960.0000000    0.1056386
160000.0000000    0.1063323
160040.0000000    0.1066390
160080.0000000    0.1055842
160120.0000000    0.1045709
160160.0000000    0.1020043
160200.0000000    0.1129297
160240.0000000    0.1082847
160280.0000000    0.1086424
160320.0000000    0.1106068
160360.0000000    0.1015028
160400.0000000    0.1092127
160440.0000000    0.1089748
160480.0000000    0.0973383
160520.0000000    0.1083799
160560.0000000    0.0988587
160600.0000000    0.1050415
160640.0000000    0.1071860
160680.0000000    0.1138782
160720.0000000    0.1208796
160760.0000000    0.1118642
160800.0000000    0.1095380
160840.0000000    0.0999351
160880.0000000    0.1082860
160920.0000000    0.1030822
160960.0000000    0.1042312
161000.0000000    0.1012425
161040.0000000    0.1120679
161080.0000000    0.1002805
161120.0000000    0.1102072
161160.0000000    0.1069829
161200.0000000    0.1052952
161240.0000000    0.0987761
161280.0000000    0.1000897
161320.0000000    0.0978680
161360.0000000    0.1093560
161400.0000000    0.1023412
161440.0000000    0.1129053
161480.0000000    0.1023816
161520.0000000    0.1121727
161560.0000000    0.1121406
161600.0000000    0.1164247
161640.0000000    0.1120638
161680.0000000    0.1139872
161720.0000000    0.1077105
161760.0000000    0.1171622
161800.0000000    0.1214419
161840.0000000    0.1153692
161880.0000000    0.1100174
161920.0000000    0.1099161
161960.0000000    0.1038161
162000.0000000    0.1027729
162040.0000000    0.1155308
162080.0000000    0.1064286
162120.0000000    0.1192730
162160.0000000    0.1038462
162200.0000000    0.1052028
162240.0000000    0.1029798
162280.0000000    0.1106662
162320.0000000    0.1070690
162360.0000000    0.1113784
162400.0000000    0.1078321
162440.0000000    0.0999181
162480.0000000    0.0941245
162520.0000000    0.0988363
162560.0000000    0.0969495
162600.0000000    0.0827155
162640.0000000    0.0884494
162680.0000000    0.0943270
162720.0000000    0.1006987
162760.0000000    0.0964596
162800.0000000    0.0974315
162840.0000000    0.1011553
162880.0000000    0.1049123
162920.0000000    0.1005403
162960.0000000    0.0979878
163000.0000000    0.1001379
163040.0000000    0.1079551
163080.0000000    0.0988059
163120.0000000    0.0960690
163160.0000000    0.0993812
163200.0000000    0.1141908
163240.0000000    0.0983965
163280.0000000    0.1042558
163320.0000000    0.1055402
163360.0000000    0.1055057
163400.0000000    0.0938089
163440.0000000    0.1078507
163480.0000000    0.1046577
163520.0000000    0.1108718
163560.0000000    0.1055108
163600.0000000    0.1063606
163640.0000000    0.0980526
163680.0000000    0.1052631
163720.0000000    0.1024160
163760.0000000    0.1090628
163800.0000000    0.1061228
163840.0000000    0.1006346
163880.0000000    0.1162834
163920.0000000    0.1190054
163960.0000000    0.1073581
164000.0000000    0.1255718
164040.0000000    0.1069155
164080.0000000    0.1144427
164120.0000000    0.1192763
164160.0000000    0.1237082
164200.0000000    0.1241140
164240.0000000    0.1185091
164280.0000000    0.1178304
164320.0000000    0.1111459
164360.0000000    0.1091008
164400.0000000    0.1166698
164440.0000000    0.1027281
164480.0000000    0.1080722
164520.0000000    0.0969294
164560.0000000    0.1052668
164600.0000000    0.1135840
164640.0000000    0.1081794
164680.0000000    0.1081872
164720.0000000    0.1047968
164760.0000000    0.1087717
164800.0000000    0.1020619
164840.0000000    0.1038315
164880.0000000    0.1102863
164920.0000000    0.1101158
164960.0000000    0.1092486
165000.0000000    0.1161324
165040.0000000    0.1104385
165080.0000000    0.1030145
165120.0000000    0.1037889
165160.0000000    0.1016047
165200.0000000    0.1010119
165240.0000000    0.1080496
165280.0000000    0.0960004
165320.0000000    0.0963524
165360.0000000    0.1044888
165400.0000000    0.1070606
165440.0000000    0.1027095
165480.0000000    0.1052621
165520.0000000    0.1001998
165560.0000000    0.1176714
165600.0000000    0.1142518
165640.0000000    0.1058626
165680.0000000    0.1094330
165720.0000000    0.1193366
165760.0000000    0.1046574
165800.0000000    0.1128433
165840.0000000    0.0995520
165880.0000000    0.1095872
165920.0000000    0.1162619
165960.0000000    0.1055961
166000.0000000    0.0987205
166040.0000000    0.1049648
166080.0000000    0.1056308
166120.0000000    0.1078828
166160.0000000    0.1030395
166200.0000000    0.0976549
166240.0000000    0.1124352
166280.0000000    0.1068388
166320.0000000    0.1073164
166360.0000000    0.1003995
166400.0000000    0.1076896
166440.0000000    0.0966643
166480.0000000    0.1036936
166520.0000000    0.0987127
166560.0000000    0.1021906
166600.0000000    0.1053417
166640.0000000    0.0998397
166680.0000000    0.0987463
166720.0000000    0.0984171
166760.0000000    0.1003222
166800.0000000    0.0966783
166840.0000000    0.0976849
166880.0000000    0.0931281
166920.0000000    0.0953147
166960.0000000    0.1088899
167000.0000000    0.0936172
167040.0000000    0.1044772
167080.0000000    0.0947503
167120.0000000    0.0969605
167160.0000000    0.0904264
167200.0000000    0.0951699
167240.0000000    0.0957999
167280.0000000    0.0914659
167320.0000000    0.0955182
167360.0000000    0.1048376
167400.0000000    0.1037802
167440.0000000    0.0916364
167480.0000000    0.0982353
167520.0000000    0.0910220
167560.0000000    0.0917971
167600.0000000    0.0988658
167640.0000000    0.1129877
167680.0000000    0.1102131
167720.0000000    0.0969126
167760.0000000    0.0921698
167800.0000000    0.0949794
167840.0000000    0.0968029
167880.0000000    0.1027825
167920.0000000    0.1110080
167960.0000000    0.0993800
168000.0000000    0.0929406
168040.0000000    0.0996818
168080.0000000    0.1004333
168120.0000000    0.0999562
168160.0000000    0.1009884
168200.0000000    0.1059358
168240.0000000    0.0950940
168280.0000000    0.0938027
168320.0000000    0.0978086
168360.0000000    0.0961653
168400.0000000    0.0944908
168440.0000000    0.0864921
168480.0000000    0.0925351
168520.0000000    0.0969646
168560.0000000    0.0935465
168600.0000000    0.0993099
168640.0000000    0.1025505
168680.0000000    0.1121440
168720.0000000    0.1015994
168760.0000000    0.1026899
168800.0000000    0.0880212
168840.0000000    0.0939330
168880.0000000    0.1032121
168920.0000000    0.0969061
168960.0000000    0.1053352
169000.0000000    0.1069518
169040.0000000    0.0963493
169080.0000000    0.1106056
169120.0000000    0.0959132
169160.0000000    0.0878716
169200.0000000    0.0931955
169240.0000000    0.0973261
169280.0000000    0.1032978
169320.0000000    0.0980618
169360.0000000    0.0936795
169400.0000000    0.1092094
169440.0000000    0.1013762
169480.0000000    0.1104440
169520.0000000    0.1016245
169560.0000000    0.1019893
169600.0000000    0.1063906
169640.0000000    0.1005526
169680.0000000    0.1099107
169720.0000000    0.1047286
169760.0000000    0.1011980
169800.0000000    0.1061605
169840.0000000    0.0921754
169880.0000000    0.1010688
169920.0000000    0.0972512
169960.0000000    0.1042312
170000.0000000    0.1116387
170040.0000000    0.0972503
170080.0000000    0.0990419
170120.0000000    0.1100954
170160.0000000    0.1008002
170200.0000000    0.1026979
170240.0000000    0.0956574
170280.0000000    0.1023987
170320.0000000    0.0939641
170360.0000000    0.1038130
170400.0000000    0.0989860
170440.0000000    0.0971679
170480.0000000    0.1034038
170520.0000000    0.0987738
170560.0000000    0.1000821
170600.0000000    0.0943832
170640.0000000    0.1049780
170680.0000000    0.0956815
170720.0000000    0.1061289
170760.0000000    0.0982041
170800.0000000    0.1031001
170840.0000000    0.1051799
170880.0000000    0.1038650
170920.0000000    0.1055306
170960.0000000    0.1038984
171000.0000000    0.0974263
171040.0000000    0.1017965
171080.0000000    0.0909582
171120.0000000    0.0943556
171160.0000000    0.0972845
171200.0000000    0.1084788
171240.0000000    0.1148264
171280.0000000    0.1035746
171320.0000000    0.1017428
171360.0000000    0.1052871
171400.0000000    0.1013859
171440.0000000    0.0943446
171480.0000000    0.1011036
171520.0000000    0.0964163
171560.0000000    0.1117553
171600.0000000    0.1018812
171640.0000000    0.0970079
171680.0000000    0.0930782
171720.0000000    0.1007381
171760.0000000    0.0967676
171800.0000000    0.0960800
171840.0000000    0.1065512
171880.0000000    0.1047826
171920.0000000    0.0987278
171960.0000000    0.0925149
172000.0000000    0.0996165
172040.0000000    0.0958415
172080.0000000    0.0951556
172120.0000000    0.0985489
172160.0000000    0.1023413
172200.0000000    0.0996817
172240.0000000    0.1005992
172280.0000000    0.1061727
172320.0000000    0.1062689
172360.0000000    0.1052238
172400.0000000    0.1169513
172440.0000000    0.1114261
172480.0000000    0.1040882
172520.0000000    0.1065389
172560.0000000    0.0990029
172600.0000000    0.1031774
172640.0000000    0.0985357
172680.0000000    0.0944160
172720.0000000    0.0983946
172760.0000000    0.0966972
172800.0000000    0.0892932
172840.0000000    0.0997361
172880.0000000    0.0894141
172920.0000000    0.1002146
172960.0000000    0.0979462
173000.0000000    0.0937154
173040.0000000    0.1015544
173080.0000000    0.0936499
173120.0000000    0.0976151
173160.0000000    0.1030314
173200.0000000    0.0990000
173240.0000000    0.1014803
173280.0000000    0.1066436
173320.0000000    0.0990078
173360.0000000    0.1108400
173400.0000000    0.1042349
173440.0000000    0.0999859
173480.0000000    0.1027452
173520.0000000    0.1109019
173560.0000000    0.0967958
173600.0000000    0.0986347
173640.0000000    0.1076319
173680.0000000    0.1094767
173720.0000000    0.1019348
173760.0000000    0.0973446
173800.0000000    0.0949745
173840.0000000    0.0972257
173880.0000000    0.1015528
173920.0000000    0.1091882
173960.0000000    0.1004959
174000.0000000    0.1072243
174040.0000000    0.1083734
174080.0000000    0.0984359
174120.0000000    0.1141285
174160.0000000    0.1048029
174200.0000000    0.1050610
174240.0000000    0.1005818
174280.0000000    0.0976820
174320.0000000    0.1021963
174360.0000000    0.1131382
174400.0000000    0.0915566
174440.0000000    0.0921689
174480.0000000    0.0962463
174520.0000000    0.0954790
174560.0000000    0.0956558
174600.0000000    0.1007423
174640.0000000    0.0969963
174680.0000000    0.0979833
174720.0000000    0.1081275
174760.0000000    0.1000900
174800.0000000    0.0920822
174840.0000000    0.1023591
174880.0000000    0.1045637
174920.0000000    0.1014070
174960.0000000    0.1050636
175000.0000000    0.0999847
175040.0000000    0.1008985
175080.0000000    0.0953562
175120.0000000    0.0955462
175160.0000000    0.0976449
175200.0000000    0.0980527
175240.0000000    0.1001452
175280.0000000    0.1050399
175320.0000000    0.1003572
175360.0000000    0.1054441
175400.0000000    0.1040737
175440.0000000    0.1054858
175480.0000000    0.0974534
175520.0000000    0.0924314
175560.0000000    0.0933584
175600.0000000    0.0981657
175640.0000000    0.1042912
175680.0000000    0.0959327
175720.0000000    0.0936513
175760.0000000    0.1158076
175800.0000000    0.0954901
175840.0000000    0.0956013
175880.0000000    0.0947205
175920.0000000    0.0910182
175960.0000000    0.0961310
176000.0000000    0.0869340
176040.0000000    0.0953465
176080.0000000    0.0957301
176120.0000000    0.0950484
176160.0000000    0.0994133
176200.0000000    0.0928753
176240.0000000    0.0907595
176280.0000000    0.0849547
176320.0000000    0.0970090
176360.0000000    0.1019125
176400.0000000    0.0927680
176440.0000000    0.0961758
176480.0000000    0.0954600
176520.0000000    0.0932091
176560.0000000    0.0947368
176600.0000000    0.0993624
176640.0000000    0.0992595
176680.0000000    0.0969641
176720.0000000    0.1021839
176760.0000000    0.0925949
176800.0000000    0.1005918
176840.0000000    0.0896078
176880.0000000    0.0922404
176920.0000000    0.0912537
176960.0000000    0.0900900
177000.0000000    0.1044947
177040.0000000    0.1002573
177080.0000000    0.1025198
177120.0000000    0.1020812
177160.0000000    0.0995959
177200.0000000    0.0983027
177240.0000000    0.0990578
177280.0000000    0.1045112
177320.0000000    0.1010193
177360.0000000    0.1108155
177400.0000000    0.1008813
177440.0000000    0.0996455
177480.0000000    0.1094498
177520.0000000    0.1065311
177560.0000000    0.0951149
177600.0000000    0.1059295
177640.0000000    0.1021107
177680.0000000    0.1091765
177720.0000000    0.1050724
177760.0000000    0.1065934
177800.0000000    0.1017640
177840.0000000    0.1072634
177880.0000000    0.1132201
177920.0000000    0.1031199
177960.0000000    0.1135966
178000.0000000    0.1091430
178040.0000000    0.1075044
178080.0000000    0.1099283
178120.0000000    0.1168035
178160.0000000    0.1099320
178200.0000000    0.0995460
178240.0000000    0.1106901
178280.0000000    0.1111388
178320.0000000    0.1134449
178360.0000000    0.1149601
178400.0000000    0.1083263
178440.0000000    0.1051253
178480.0000000    0.1162962
178520.0000000    0.1137048
178560.0000000    0.1074614
178600.0000000    0.1059020
178640.0000000    0.1111457
178680.0000000    0.1063913
178720.0000000    0.1067173
178760.0000000    0.0949677
178800.0000000    0.1062193
178840.0000000    0.1055202
178880.0000000    0.1063824
178920.0000000    0.1172712
178960.0000000    0.1166126
179000.0000000    0.1083284
179040.0000000    0.0983751
179080.0000000    0.1084859
179120.0000000    0.1070232
179160.0000000    0.1082980
179200.0000000    0.1062309
179240.0000000    0.1102282
179280.0000000    0.1075650
179320.0000000    0.1045920
179360.0000000    0.0943806
179400.0000000    0.0964108
179440.0000000    0.0902666
179480.0000000    0.1048613
179520.0000000    0.0880443
179560.0000000    0.1079348
179600.0000000    0.0959140
179640.0000000    0.1048112
179680.0000000    0.0969640
179720.0000000    0.0991844
179760.0000000    0.0911124
179800.0000000    0.0928098
179840.0000000    0.0932912
179880.0000000    0.0881045
179920.0000000    0.0918781
179960.0000000    0.1009748
180000.0000000    0.0874069
180040.0000000    0.0887663
180080.0000000    0.0877819
180120.0000000    0.0980854
180160.0000000    0.0954311
180200.0000000    0.0940188
180240.0000000    0.0955677
180280.0000000    0.0990491
180320.0000000    0.1036528
180360.0000000    0.0879133
180400.0000000    0.1077690
180440.0000000    0.1027188
180480.0000000    0.0942715
180520.0000000    0.1016189
180560.0000000    0.0941508
180600.0000000    0.0959132
180640.0000000    0.0955377
180680.0000000    0.0991507
180720.0000000    0.0939469
180760.0000000    0.1075483
180800.0000000    0.0954846
180840.0000000    0.0933989
180880.0000000    0.0989063
180920.0000000    0.0967090
180960.0000000    0.0931707
181000.0000000    0.0941406
181040.0000000    0.0913595
181080.0000000    0.0929393
181120.0000000    0.0999463
181160.0000000    0.0953159
181200.0000000    0.0955240
181240.0000000    0.1066567
181280.0000000    0.1012739
181320.0000000    0.1015480
181360.0000000    0.0850025
181400.0000000    0.0927961
181440.0000000    0.1011176
181480.0000000    0.1014772
181520.0000000    0.0964949
181560.0000000    0.0897999
181600.0000000    0.0956513
181640.0000000    0.0944751
181680.0000000    0.1068695
181720.0000000    0.1178947
181760.0000000    0.1093581
181800.0000000    0.1048479
181840.0000000    0.1086648
181880.0000000    0.1075894
181920.0000000    0.1040664
181960.0000000    0.0991592
182000.0000000    0.1036263
182040.0000000    0.1097146
182080.0000000    0.1007285
182120.0000000    0.1060223
182160.0000000    0.1057497
182200.0000000    0.1030975
182240.0000000    0.1064075
182280.0000000    0.1030651
182320.0000000    0.0976068
182360.0000000    0.1007962
182400.0000000    0.1117803
182440.0000000    0.1024368
182480.0000000    0.0995249
182520.0000000    0.1050673
182560.0000000    0.1096267
182600.0000000    0.1118876
182640.0000000    0.1034861
182680.0000000    0.1075284
182720.0000000    0.0999534
182760.0000000    0.1023356
182800.0000000    0.1028333
182840.0000000    0.1034654
182880.0000000    0.1003513
182920.0000000    0.1062828
182960.0000000    0.1019806
183000.0000000    0.1035458
183040.0000000    0.1133401
183080.0000000    0.1032084
183120.0000000    0.1083954
183160.0000000    0.1011525
183200.0000000    0.1116707
183240.0000000    0.1048901
183280.0000000    0.1063738
183320.0000000    0.1008646
183360.0000000    0.0980105
183400.0000000    0.0989774
183440.0000000    0.1146876
183480.0000000    0.1118356
183520.0000000    0.1055123
183560.0000000    0.1198504
183600.0000000    0.1065068
183640.0000000    0.1172853
183680.0000000    0.1032327
183720.0000000    0.1084398
183760.0000000    0.1009845
183800.0000000    0.1041126
183840.0000000    0.1091000
183880.0000000    0.1098894
183920.0000000    0.1130309
183960.0000000    0.1108129
184000.0000000    0.1096058
184040.0000000    0.1071997
184080.0000000    0.1064894
184120.0000000    0.1092520
184160.0000000    0.1121036
184200.0000000    0.1170507
184240.0000000    0.1053306
184280.0000000    0.1128937
184320.0000000    0.0999806
184360.0000000    0.1073858
184400.0000000    0.0974847
184440.0000000    0.0968077
184480.0000000    0.0939171
184520.0000000    0.0943809
184560.0000000    0.1032078
184600.0000000    0.1110429
184640.0000000    0.0946885
184680.0000000    0.0990102
184720.0000000    0.0976613
184760.0000000    0.0979378
184800.0000000    0.1079187
184840.0000000    0.0990386
184880.0000000    0.1057446
184920.0000000    0.1048955
184960.0000000    0.1044958
185000.0000000    0.0965632
185040.0000000    0.1110401
185080.0000000    0.1137582
185120.0000000    0.1050022
185160.0000000    0.1039124
185200.0000000    0.1045276
185240.0000000    0.1028890
185280.0000000    0.1111728
185320.0000000    0.0955462
185360.0000000    0.1001237
185400.0000000    0.1015496
185440.0000000    0.1134321
185480.0000000    0.1081619
185520.0000000    0.1100361
185560.0000000    0.1030159
185600.0000000    0.0977928
185640.0000000    0.1060604
185680.0000000    0.1025774
185720.0000000    0.1135613
185760.0000000    0.1093207
185800.0000000    0.1055606
185840.0000000    0.1036847
185880.0000000    0.0968444
185920.0000000    0.0987991
185960.0000000    0.1042287
186000.0000000    0.1068183
186040.0000000    0.1184992
186080.0000000    0.1032079
186120.0000000    0.1063429
186160.0000000    0.0998741
186200.0000000    0.0963014
186240.0000000    0.1026183
186280.0000000    0.1050549
186320.0000000    0.0967961
186360.0000000    0.1027307
186400.0000000    0.0981080
186440.0000000    0.1072402
186480.0000000    0.1055076
186520.0000000    0.1235412
186560.0000000    0.1026995
186600.0000000    0.1124522
186640.0000000    0.1087750
186680.0000000    0.1080278
186720.0000000    0.1203360
186760.0000000    0.1087792
186800.0000000    0.1178947
186840.0000000    0.1113242
186880.0000000    0.1126681
186920.0000000    0.0999485
186960.0000000    0.1177261
187000.0000000    0.1109971
187040.0000000    0.1127335
187080.0000000    0.1121752
187120.0000000    0.1085593
187160.0000000    0.1109531
187200.0000000    0.1161370
187240.0000000    0.1135834
187280.0000000    0.1107073
187320.0000000    0.1034167
187360.0000000    0.1110568
187400.0000000    0.1061770
187440.0000000    0.1051844
187480.0000000    0.1005444
187520.0000000    0.1085239
187560.0000000    0.1061707
187600.0000000    0.1078634
187640.0000000    0.1027911
187680.0000000    0.1019722
187720.0000000    0.1089340
187760.0000000    0.1196502
187800.0000000    0.1135899
187840.0000000    0.1184714
187880.0000000    0.1157226
187920.0000000    0.1065563
187960.0000000    0.1248851
188000.0000000    0.1121834
188040.0000000    0.1135323
188080.0000000    0.1084799
188120.0000000    0.0948950
188160.0000000    0.1037148
188200.0000000    0.1045543
188240.0000000    0.1088662
188280.0000000    0.1118197
188320.0000000    0.1128569
188360.0000000    0.1071623
188400.0000000    0.1041268
188440.0000000    0.1014795
188480.0000000    0.0998368
188520.0000000    0.1012048
188560.0000000    0.1011791
188600.0000000    0.0957321
188640.0000000    0.1061242
188680.0000000    0.1029204
188720.0000000    0.1071702
188760.0000000    0.1008277
188800.0000000    0.1168825
188840.0000000    0.1039218
188880.0000000    0.1032609
188920.0000000    0.1191304
188960.0000000    0.1144963
189000.0000000    0.1050962
189040.0000000    0.1063380
189080.0000000    0.1081754
189120.0000000    0.1101785
189160.0000000    0.1049894
189200.0000000    0.1125939
189240.0000000    0.1170122
189280.0000000    0.1087633
189320.0000000    0.1086160
189360.0000000    0.1148304
189400.0000000    0.1138693
189440.0000000    0.1043574
189480.0000000    0.1112100
189520.0000000    0.1062269
189560.0000000    0.1176329
189600.0000000    0.1092735
189640.0000000    0.1092715
189680.0000000    0.1123727
189720.0000000    0.1120950
189760.0000000    0.1110730
189800.0000000    0.1133369
189840.0000000    0.1166679
189880.0000000    0.1131393
189920.0000000    0.1126092
189960.0000000    0.1220599
190000.0000000    0.1108769
190040.0000000    0.1139664
190080.0000000    0.1205691
190120.0000000    0.1170897
190160.0000000    0.1148165
190200.0000000    0.1108261
190240.0000000    0.1198714
190280.0000000    0.1149830
190320.0000000    0.1089398
190360.0000000    0.1166140
190400.0000000    0.1197133
190440.0000000    0.1161141
190480.0000000    0.1142663
190520.0000000    0.1111918
190560.0000000    0.1130022
190600.0000000    0.1178164
190640.0000000    0.1281440
190680.0000000    0.1092387
190720.0000000    0.1091222
190760.0000000    0.1131262
190800.0000000    0.1305750
190840.0000000    0.1171848
190880.0000000    0.1371534
190920.0000000    0.1426009
190960.0000000    0.1280515
191000.0000000    0.1216208
191040.0000000    0.1150785
191080.0000000    0.1167416
191120.0000000    0.1061597
191160.0000000    0.1214224
191200.0000000    0.1139629
191240.0000000    0.1177430
191280.0000000    0.1145870
191320.0000000    0.1112039
191360.0000000    0.1095842
191400.0000000    0.1208819
191440.0000000    0.1216724
191480.0000000    0.1220337
191520.0000000    0.1144849
191560.0000000    0.1187731
191600.0000000    0.1257067
191640.0000000    0.1134954
191680.0000000    0.1165396
191720.0000000    0.1153554
191760.0000000    0.1133682
191800.0000000    0.1107570
191840.0000000    0.1122880
191880.0000000    0.1106917
191920.0000000    0.1035558
191960.0000000    0.1075162
192000.0000000    0.1131990
192040.0000000    0.1118786
192080.0000000    0.1197077
192120.0000000    0.1235675
192160.0000000    0.1188590
192200.0000000    0.1217222
192240.0000000    0.1127537
192280.0000000    0.1093990
192320.0000000    0.1118398
192360.0000000    0.1113928
192400.0000000    0.1210384
192440.0000000    0.1069272
192480.0000000    0.1080239
192520.0000000    0.0986681
192560.0000000    0.1009377
192600.0000000    0.1075277
192640.0000000    0.1117188
192680.0000000    0.1010419
192720.0000000    0.1020349
192760.0000000    0.1004035
192800.0000000    0.1065947
192840.0000000    0.1103140
192880.0000000    0.1075341
192920.0000000    0.1048978
192960.0000000    0.1072795
193000.0000000    0.1137588
193040.0000000    0.1068580
193080.0000000    0.1078472
193120.0000000    0.1016658
193160.0000000    0.1075135
193200.0000000    0.0977008
193240.0000000    0.1055298
193280.0000000    0.1071866
193320.0000000    0.1093320
193360.0000000    0.1244381
193400.0000000    0.1053909
193440.0000000    0.1041656
193480.0000000    0.1115168
193520.0000000    0.1193350
193560.0000000    0.1119999
193600.0000000    0.1110288
193640.0000000    0.1156769
193680.0000000    0.1252040
193720.0000000    0.1131642
193760.0000000    0.1086285
193800.0000000    0.1015097
193840.0000000    0.1105563
193880.0000000    0.1066217
193920.0000000    0.1173141
193960.0000000    0.1143612
194000.0000000    0.1180234
194040.0000000    0.1192337
194080.0000000    0.1249519
194120.0000000    0.1384554
194160.0000000    0.1187626
194200.0000000    0.1249047
194240.0000000    0.1235737
194280.0000000    0.1174720
194320.0000000    0.1301347
194360.0000000    0.1143560
194400.0000000    0.1290142
194440.0000000    0.1236208
194480.0000000    0.1170827
194520.0000000    0.1115501
194560.0000000    0.0957414
194600.0000000    0.1156498
194640.0000000    0.1103326
194680.0000000    0.1075637
194720.0000000    0.0958416
194760.0000000    0.0978522
194800.0000000    0.0931289
194840.0000000    0.1011994
194880.0000000    0.1070721
194920.0000000    0.1115945
194960.0000000    0.1120642
195000.0000000    0.1258834
195040.0000000    0.1224092
195080.0000000    0.1200252
195120.0000000    0.1159972
195160.0000000    0.1203535
195200.0000000    0.1142797
195240.0000000    0.1206010
195280.0000000    0.1164700
195320.0000000    0.1124101
195360.0000000    0.1122902
195400.0000000    0.1234860
195440.0000000    0.1190244
195480.0000000    0.1227563
195520.0000000    0.1161334
195560.0000000    0.1126983
195600.0000000    0.1146674
195640.0000000    0.1098086
195680.0000000    0.1057502
195720.0000000    0.1046230
195760.0000000    0.1087787
195800.0000000    0.1077540
195840.0000000    0.1024122
195880.0000000    0.0995293
195920.0000000    0.1124671
195960.0000000    0.1109183
196000.0000000    0.1034350
196040.0000000    0.1050522
196080.0000000    0.1080872
196120.0000000    0.1056380
196160.0000000    0.1151601
196200.0000000    0.1091637
196240.0000000    0.1139618
196280.0000000    0.1099713
196320.0000000    0.1092345
196360.0000000    0.1040832
196400.0000000    0.1122786
196440.0000000    0.1136329
196480.0000000    0.1045394
196520.0000000    0.1117780
196560.0000000    0.1017093
196600.0000000    0.1100454
196640.0000000    0.1066400
196680.0000000    0.1043365
196720.0000000    0.1110067
196760.0000000    0.0994422
196800.0000000    0.0949490
196840.0000000    0.0973157
196880.0000000    0.0942994
196920.0000000    0.0958747
196960.0000000    0.0929408
197000.0000000    0.1067598
197040.0000000    0.1018494
197080.0000000    0.1079676
197120.0000000    0.1069421
197160.0000000    0.1060789
197200.0000000    0.1123290
197240.0000000    0.1000011
197280.0000000    0.1106094
197320.0000000    0.1094550
197360.0000000    0.1144340
197400.0000000    0.1075837
197440.0000000    0.1086817
197480.0000000    0.1106587
197520.0000000    0.1166828
197560.0000000    0.1166525
197600.0000000    0.1197157
197640.0000000    0.1147754
197680.0000000    0.1112043
197720.0000000    0.1132385
197760.0000000    0.1063291
197800.0000000    0.1106875
197840.0000000    0.1067782
197880.0000000    0.1148144
197920.0000000    0.1090315
197960.0000000    0.1100944
198000.0000000    0.1043900
198040.0000000    0.1077474
198080.0000000    0.1094372
198120.0000000    0.1141375
198160.0000000    0.1082346
198200.0000000    0.1091830
198240.0000000    0.1046871
198280.0000000    0.1043515
198320.0000000    0.1001197
198360.0000000    0.0981717
198400.0000000    0.1067106
198440.0000000    0.1129754
198480.0000000    0.1028348
198520.0000000    0.1069527
198560.0000000    0.1137034
198600.0000000    0.1045478
198640.0000000    0.1045263
198680.0000000    0.1142456
198720.0000000    0.1000488
198760.0000000    0.1052059
198800.0000000    0.1081352
198840.0000000    0.1133224
198880.0000000    0.1047484
198920.0000000    0.1142744
198960.0000000    0.1087756
199000.0000000    0.1116476
199040.0000000    0.1071129
199080.0000000    0.1068334
199120.0000000    0.1045906
199160.0000000    0.1075080
199200.0000000    0.1045528
199240.0000000    0.1039734
199280.0000000    0.1053908
199320.0000000    0.1095965
199360.0000000    0.1107769
199400.0000000    0.1062964
199440.0000000    0.1140305
199480.0000000    0.1101538
199520.0000000    0.1134978
199560.0000000    0.1099381
199600.0000000    0.1135239
199640.0000000    0.1075580
199680.0000000    0.1046248
199720.0000000    0.1180080
199760.0000000    0.1155447
199800.0000000    0.1109561
199840.0000000    0.1147269
199880.0000000    0.1109600
199920.0000000    0.1093405
199960.0000000    0.1015792
200000.0000000    0.1011099
200040.0000000    0.1068720
200080.0000000    0.1118198
200120.0000000    0.1092114
200160.0000000    0.1150945
200200.0000000    0.1024296
200240.0000000    0.1154988
200280.0000000    0.1091557
200320.0000000    0.1069647
200360.0000000    0.1075775
200400.0000000    0.1024005
200440.0000000    0.1082203
200480.0000000    0.1092247
200520.0000000    0.1105452
200560.0000000    0.1079426
200600.0000000    0.1116157
200640.0000000    0.1103907
200680.0000000    0.1058747
200720.0000000    0.0973623
200760.0000000    0.1113278
200800.0000000    0.1065276
200840.0000000    0.1103718
200880.0000000    0.1092739
200920.0000000    0.1117078
200960.0000000    0.1129556
201000.0000000    0.1184313
201040.0000000    0.1141413
201080.0000000    0.1126330
201120.0000000    0.1134829
201160.0000000    0.1016550
201200.0000000    0.1143597
201240.0000000    0.1032292
201280.0000000    0.1019289
201320.0000000    0.1070510
201360.0000000    0.1027744
201400.0000000    0.1171276
201440.0000000    0.1100702
201480.0000000    0.1095232
201520.0000000    0.1014499
201560.0000000    0.1076385
201600.0000000    0.1039233
201640.0000000    0.1056909
201680.0000000    0.0993748
201720.0000000    0.1008117
201760.0000000    0.1002578
201800.0000000    0.0997226
201840.0000000    0.0956103
201880.0000000    0.0967682
201920.0000000    0.1071308
201960.0000000    0.1035631
202000.0000000    0.1031312
202040.0000000    0.1078608
202080.0000000    0.1031824
202120.0000000    0.0985688
202160.0000000    0.1004831
202200.0000000    0.0997624
202240.0000000    0.1059222
202280.0000000    0.0969738
202320.0000000    0.0976726
202360.0000000    0.0933695
202400.0000000    0.1043241
202440.0000000    0.1040777
202480.0000000    0.1106476
202520.0000000    0.1003869
202560.0000000    0.0879121
202600.0000000    0.0884151
202640.0000000    0.0958839
202680.0000000    0.1010448
202720.0000000    0.0978813
202760.0000000    0.1028337
202800.0000000    0.0936376
202840.0000000    0.1044250
202880.0000000    0.1059128
202920.0000000    0.0955700
202960.0000000    0.1042551
203000.0000000    0.1054089
203040.0000000    0.0982284
203080.0000000    0.0964314
203120.0000000    0.0998150
203160.0000000    0.0999916
203200.0000000    0.0941832
203240.0000000    0.0960847
203280.0000000    0.0993683
203320.0000000    0.0979012
203360.0000000    0.1056835
203400.0000000    0.1032226
203440.0000000    0.1044652
203480.0000000    0.1049469
203520.0000000    0.1104377
203560.0000000    0.1115152
203600.0000000    0.1087129
203640.0000000    0.0985877
203680.0000000    0.0978516
203720.0000000    0.1020064
203760.0000000    0.1035028
203800.0000000    0.1041496
203840.0000000    0.1033224
203880.0000000    0.1003844
203920.0000000    0.1019253
203960.0000000    0.0989643
204000.0000000    0.1083107
204040.0000000    0.1031701
204080.0000000    0.1077362
204120.0000000    0.0962018
204160.0000000    0.1038343
204200.0000000    0.1055448
204240.0000000    0.1037514
204280.0000000    0.1044201
204320.0000000    0.0997433
204360.0000000    0.1025174
204400.0000000    0.1034683
204440.0000000    0.1027256
204480.0000000    0.1039824
204520.0000000    0.1140354
204560.0000000    0.1070113
204600.0000000    0.1004769
204640.0000000    0.0996513
204680.0000000    0.1052229
204720.0000000    0.1147239
204760.0000000    0.1067983
204800.0000000    0.1100452
204840.0000000    0.1025585
204880.0000000    0.1082369
204920.0000000    0.1093346
204960.0000000    0.1157099
205000.0000000    0.1059602
205040.0000000    0.1004443
205080.0000000    0.1014466
205120.0000000    0.0987024
205160.0000000    0.1000530
205200.0000000    0.0998618
205240.0000000    0.0967922
205280.0000000    0.1077862
205320.0000000    0.0956597
205360.0000000    0.0923342
205400.0000000    0.0943105
205440.0000000    0.0984056
205480.0000000    0.0935888
205520.0000000    0.0976571
205560.0000000    0.1036100
205600.0000000    0.1100419
205640.0000000    0.1047642
205680.0000000    0.1061814
205720.0000000    0.1032084
205760.0000000    0.1073057
205800.0000000    0.1011439
205840.0000000    0.1001088
205880.0000000    0.1045459
205920.0000000    0.0995959
205960.0000000    0.0999768
206000.0000000    0.1053135
206040.0000000    0.1038181
206080.0000000    0.0999626
206120.0000000    0.1024382
206160.0000000    0.0930486
206200.0000000    0.1039881
206240.0000000    0.1013626
206280.0000000    0.1001158
206320.0000000    0.1060740
206360.0000000    0.0988734
206400.0000000    0.0997843
206440.0000000    0.1068463
206480.0000000    0.1046787
206520.0000000    0.0998663
206560.0000000    0.0900586
206600.0000000    0.1035519
206640.0000000    0.1015190
206680.0000000    0.1039618
206720.0000000    0.1074316
206760.0000000    0.0994648
206800.0000000    0.0988715
206840.0000000    0.0978625
206880.0000000    0.1027258
206920.0000000    0.0972572
206960.0000000    0.1143992
207000.0000000    0.1060291
207040.0000000    0.0956478
207080.0000000    0.1013957
207120.0000000    0.1146837
207160.0000000    0.1111918
207200.0000000    0.0973707
207240.0000000    0.0997381
207280.0000000    0.1221657
207320.0000000    0.1112139
207360.0000000    0.1050035
207400.0000000    0.1036274
207440.0000000    0.1007499
207480.0000000    0.0989352
207520.0000000    0.0959145
207560.0000000    0.0971235
207600.0000000    0.1112234
207640.0000000    0.1001080
207680.0000000    0.1106910
207720.0000000    0.1037046
207760.0000000    0.0987388
207800.0000000    0.1008745
207840.0000000    0.1067309
207880.0000000    0.0937615
207920.0000000    0.1050462
207960.0000000    0.1015543
208000.0000000    0.1002396
208040.0000000    0.1095194
208080.0000000    0.0994735
208120.0000000    0.0963365
208160.0000000    0.1006676
208200.0000000    0.1006790
208240.0000000    0.1062626
208280.0000000    0.1077183
208320.0000000    0.1135635
208360.0000000    0.1100788
208400.0000000    0.0995478
208440.0000000    0.1100496
208480.0000000    0.1066227
208520.0000000    0.1136812
208560.0000000    0.0971824
208600.0000000    0.1039750
208640.0000000    0.1010622
208680.0000000    0.1110875
208720.0000000    0.1042188
208760.0000000    0.1026602
208800.0000000    0.1036715
208840.0000000    0.0976941
208880.0000000    0.0900793
208920.0000000    0.0986403
208960.0000000    0.1024471
209000.0000000    0.1026595
209040.0000000    0.1051557
209080.0000000    0.1077095
209120.0000000    0.1060112
209160.0000000    0.1057915
209200.0000000    0.0984866
209240.0000000    0.1038639
209280.0000000    0.0989807
209320.0000000    0.1066008
209360.0000000    0.1019969
209400.0000000    0.0966461
209440.0000000    0.0969004
209480.0000000    0.0972038
209520.0000000    0.1012481
209560.0000000    0.1032671
209600.0000000    0.0922667
209640.0000000    0.0987661
209680.0000000    0.0998286
209720.0000000    0.0951802
209760.0000000    0.0986418
209800.0000000    0.1071931
209840.0000000    0.0997409
209880.0000000    0.1068087
209920.0000000    0.1085287
209960.0000000    0.1080330
210000.0000000    0.1004017
210040.0000000    0.1091881
210080.0000000    0.1018805
210120.0000000    0.1040979
210160.0000000    0.1066721
210200.0000000    0.1046874
210240.0000000    0.0997439
210280.0000000    0.0997347
210320.0000000    0.1065477
210360.0000000    0.1075855
210400.0000000    0.1037414
210440.0000000    0.1045103
210480.0000000    0.1044400
210520.0000000    0.1077532
210560.0000000    0.1088212
210600.0000000    0.1089772
210640.0000000    0.1063109
210680.0000000    0.1023666
210720.0000000    0.1053898
210760.0000000    0.0995384
210800.0000000    0.1034794
210840.0000000    0.0993207
210880.0000000    0.1015707
210920.0000000    0.1028493
210960.0000000    0.1013811
211000.0000000    0.1012690
211040.0000000    0.0963080
211080.0000000    0.0994364
211120.0000000    0.1059067
211160.0000000    0.0995952
211200.0000000    0.0913097
211240.0000000    0.1042148
211280.0000000    0.1016692
211320.0000000    0.0995989
211360.0000000    0.0897210
211400.0000000    0.1009368
211440.0000000    0.0990834
211480.0000000    0.0925542
211520.0000000    0.1004565
211560.0000000    0.1162591
211600.0000000    0.1102062
211640.0000000    0.1045831
211680.0000000    0.0935746
211720.0000000    0.1105453
211760.0000000    0.0941534
211800.0000000    0.0985921
211840.0000000    0.1044852
211880.0000000    0.1036308
211920.0000000    0.1075589
211960.0000000    0.1039533
212000.0000000    0.0917024
212040.0000000    0.0897309
212080.0000000    0.1098561
212120.0000000    0.1017358
212160.0000000    0.1141302
212200.0000000    0.1068357
212240.0000000    0.1087849
212280.0000000    0.1049262
212320.0000000    0.0918636
212360.0000000    0.0944712
212400.0000000    0.0908813
212440.0000000    0.0972447
212480.0000000    0.0979495
212520.0000000    0.0845798
212560.0000000    0.0892829
212600.0000000    0.1000004
212640.0000000    0.0973490
212680.0000000    0.0956715
212720.0000000    0.0923899
212760.0000000    0.1019212
212800.0000000    0.0945692
212840.0000000    0.0901205
212880.0000000    0.0820984
212920.0000000    0.0930211
212960.0000000    0.0956096
213000.0000000    0.1024878
213040.0000000    0.1118596
213080.0000000    0.1120304
213120.0000000    0.1066339
213160.0000000    0.1005562
213200.0000000    0.1066014
213240.0000000    0.1030609
213280.0000000    0.1063825
213320.0000000    0.1040562
213360.0000000    0.1112500
213400.0000000    0.1119415
213440.0000000    0.1005950
213480.0000000    0.0982895
213520.0000000    0.1061137
213560.0000000    0.1062542
213600.0000000    0.1100768
213640.0000000    0.0986018
213680.0000000    0.1053213
213720.0000000    0.1066619
213760.0000000    0.1099959
213800.0000000    0.1082325
213840.0000000    0.1030587
213880.0000000    0.1028831
213920.0000000    0.1031971
213960.0000000    0.1020019
214000.0000000    0.1069553
214040.0000000    0.1086431
214080.0000000    0.1109139
214120.0000000    0.1060705
214160.0000000    0.1016519
214200.0000000    0.1104677
214240.0000000    0.1024851
214280.0000000    0.1015215
214320.0000000    0.1044912
214360.0000000    0.0990773
214400.0000000    0.1028412
214440.0000000    0.1051967
214480.0000000    0.1027879
214520.0000000    0.1064440
214560.0000000    0.1017338
214600.0000000    0.0951189
214640.0000000    0.1087900
214680.0000000    0.0995491
214720.0000000    0.1012813
214760.0000000    0.1009549
214800.0000000    0.1036388
214840.0000000    0.1088052
214880.0000000    0.1088239
214920.0000000    0.1064348
214960.0000000    0.1126124
215000.0000000    0.0961107
215040.0000000    0.1123332
215080.0000000    0.1125459
215120.0000000    0.1083087
215160.0000000    0.1075388
215200.0000000    0.1123163
215240.0000000    0.1083782
215280.0000000    0.1039384
215320.0000000    0.1019555
215360.0000000    0.1088352
215400.0000000    0.0940403
215440.0000000    0.1146129
215480.0000000    0.1123784
215520.0000000    0.0983088
215560.0000000    0.1012502
215600.0000000    0.1054476
215640.0000000    0.1079368
215680.0000000    0.1086557
215720.0000000    0.1025014
215760.0000000    0.1073231
215800.0000000    0.1023830
215840.0000000    0.1007196
215880.0000000    0.0971665
215920.0000000    0.1088426
215960.0000000    0.1086894
216000.0000000    0.1149033
216040.0000000    0.0991553
216080.0000000    0.1008649
216120.0000000    0.1116141
216160.0000000    0.1017780
216200.0000000    0.1022404
216240.0000000    0.1118394
216280.0000000    0.0962280
216320.0000000    0.1045401
216360.0000000    0.1052494
216400.0000000    0.1093147
216440.0000000    0.1016689
216480.0000000    0.1112820
216520.0000000    0.1096689
216560.0000000    0.1009075
216600.0000000    0.1008744
216640.0000000    0.0962661
216680.0000000    0.0979808
216720.0000000    0.0965507
216760.0000000    0.1024248
216800.0000000    0.0985654
216840.0000000    0.0987549
216880.0000000    0.1055514
216920.0000000    0.1098662
216960.0000000    0.1120263
217000.0000000    0.1083360
217040.0000000    0.1069148
217080.0000000    0.1060161
217120.0000000    0.0978856
217160.0000000    0.0997826
217200.0000000    0.1050973
217240.0000000    0.1007595
217280.0000000    0.1003743
217320.0000000    0.1016776
217360.0000000    0.1007906
217400.0000000    0.1066474
217440.0000000    0.0989629
217480.0000000    0.0953152
217520.0000000    0.0955376
217560.0000000    0.0977017
217600.0000000    0.0998354
217640.0000000    0.1019652
217680.0000000    0.1084608
217720.0000000    0.1157828
217760.0000000    0.1070426
217800.0000000    0.0935747
217840.0000000    0.1054366
217880.0000000    0.1008877
217920.0000000    0.1053880
217960.0000000    0.1097601
218000.0000000    0.1011897
218040.0000000    0.1042331
218080.0000000    0.1023388
218120.0000000    0.1002641
218160.0000000    0.0981101
218200.0000000    0.0940512
218240.0000000    0.1007221
218280.0000000    0.0913629
218320.0000000    0.0981377
218360.0000000    0.1010016
218400.0000000    0.0905963
218440.0000000    0.1004451
218480.0000000    0.1064344
218520.0000000    0.0960621
218560.0000000    0.0952606
218600.0000000    0.0987024
218640.0000000    0.0958622
218680.0000000    0.1046586
218720.0000000    0.1048347
218760.0000000    0.1083621
218800.0000000    0.0997166
218840.0000000    0.0989550
218880.0000000    0.0982273
218920.0000000    0.0967864
218960.0000000    0.0985742
219000.0000000    0.0973750
219040.0000000    0.0904683
219080.0000000    0.0902014
219120.0000000    0.1000143
219160.0000000    0.0977874
219200.0000000    0.1077294
219240.0000000    0.1062259
219280.0000000    0.1026195
219320.0000000    0.1029251
219360.0000000    0.1059100
219400.0000000    0.1082443
219440.0000000    0.1147676
219480.0000000    0.1043301
219520.0000000    0.1027009
219560.0000000    0.0986000
219600.0000000    0.0982648
219640.0000000    0.1102523
219680.0000000    0.1007151
219720.0000000    0.0985768
219760.0000000    0.0999028
219800.0000000    0.1065862
219840.0000000    0.1023306
219880.0000000    0.1071310
219920.0000000    0.1033969
219960.0000000    0.1178266
220000.0000000    0.1047448
220040.0000000    0.1042783
220080.0000000    0.1120353
220120.0000000    0.1138603
220160.0000000    0.1131810
220200.0000000    0.1054757
220240.0000000    0.1100530
220280.0000000    0.1276184
220320.0000000    0.0977964
220360.0000000    0.0992437
220400.0000000    0.0932616
220440.0000000    0.1080318
220480.0000000    0.0957312
220520.0000000    0.1007321
220560.0000000    0.0927821
220600.0000000    0.0956219
220640.0000000    0.0944075
220680.0000000    0.0987147
220720.0000000    0.0896034
220760.0000000    0.0907001
220800.0000000    0.0937022
220840.0000000    0.0982696
220880.0000000    0.1007708
220920.0000000    0.0946856
220960.0000000    0.0929022
221000.0000000    0.0898768
221040.0000000    0.0981047
221080.0000000    0.0993159
221120.0000000    0.1010867
221160.0000000    0.1011493
221200.0000000    0.0926108
221240.0000000    0.1057212
221280.0000000    0.0896575
221320.0000000    0.0952666
221360.0000000    0.1042755
221400.0000000    0.0937027
221440.0000000    0.0876746
221480.0000000    0.0974770
221520.0000000    0.1028878
221560.0000000    0.0948856
221600.0000000    0.0969390
221640.0000000    0.1071958
221680.0000000    0.0940481
221720.0000000    0.1037380
221760.0000000    0.0972167
221800.0000000    0.0965496
221840.0000000    0.1032616
221880.0000000    0.1120353
221920.0000000    0.1010646
221960.0000000    0.0999519
222000.0000000    0.0957069
222040.0000000    0.0995037
222080.0000000    0.1004456
222120.0000000    0.1074736
222160.0000000    0.1084506
222200.0000000    0.0929915
222240.0000000    0.0935432
222280.0000000    0.1191150
222320.0000000    0.1126304
222360.0000000    0.1180984
222400.0000000    0.1164182
222440.0000000    0.1156178
222480.0000000    0.1130771
222520.0000000    0.1106101
222560.0000000    0.1029441
222600.0000000    0.1071095
222640.0000000    0.1029793
222680.0000000    0.1017684
222720.0000000    0.1096242
222760.0000000    0.1109849
222800.0000000    0.1122388
222840.0000000    0.1156070
222880.0000000    0.1150416
222920.0000000    0.1179456
222960.0000000    0.1187579
223000.0000000    0.1124460
223040.0000000    0.1041273
223080.0000000    0.1114358
223120.0000000    0.1200394
223160.0000000    0.1136343
223200.0000000    0.1192411
223240.0000000    0.1196481
223280.0000000    0.1112718
223320.0000000    0.1137956
223360.0000000    0.1151257
223400.0000000    0.1060532
223440.0000000    0.1078371
223480.0000000    0.1158517
223520.0000000    0.1161971
223560.0000000    0.1101023
223600.0000000    0.1052543
223640.0000000    0.0962730
223680.0000000    0.0951281
223720.0000000    0.0811673
223760.0000000    0.0958955
223800.0000000    0.0928362
223840.0000000    0.0949648
223880.0000000    0.0974629
223920.0000000    0.0959080
223960.0000000    0.0859199
224000.0000000    0.0868700
224040.0000000    0.0924117
224080.0000000    0.0875596
224120.0000000    0.0895903
224160.0000000    0.0974781
224200.0000000    0.0914476
224240.0000000    0.0897246
224280.0000000    0.0881108
224320.0000000    0.0951972
224360.0000000    0.0892803
224400.0000000    0.0957447
224440.0000000    0.0954850
224480.0000000    0.0936993
224520.0000000    0.0882919
224560.0000000    0.0926616
224600.0000000    0.0960205
224640.0000000    0.1059644
224680.0000000    0.1011861
224720.0000000    0.0927189
224760.0000000    0.0983935
224800.0000000    0.1145675
224840.0000000    0.0994006
224880.0000000    0.0989096
224920.0000000    0.0956149
224960.0000000    0.1072037
225000.0000000    0.0899502
225040.0000000    0.0962304
225080.0000000    0.0942166
225120.0000000    0.0904786
225160.0000000    0.0948795
225200.0000000    0.0886056
225240.0000000    0.0875203
225280.0000000    0.0990836
225320.0000000    0.0920239
225360.0000000    0.0822459
225400.0000000    0.0868101
225440.0000000    0.0885107
225480.0000000    0.0863141
225520.0000000    0.0894890
225560.0000000    0.0917852
225600.0000000    0.0944144
225640.0000000    0.1044040
225680.0000000    0.0937235
225720.0000000    0.1052224
225760.0000000    0.1018309
225800.0000000    0.0882124
225840.0000000    0.0988223
225880.0000000    0.0957976
225920.0000000    0.0983886
225960.0000000    0.0912733
226000.0000000    0.0996132
226040.0000000    0.0891350
226080.0000000    0.0896534
226120.0000000    0.0965837
226160.0000000    0.1022265
226200.0000000    0.1046780
226240.0000000    0.1039020
226280.0000000    0.1061126
226320.0000000    0.0971924
226360.0000000    0.0925946
226400.0000000    0.1152473
226440.0000000    0.1009829
226480.0000000    0.1010232
226520.0000000    0.0942506
226560.0000000    0.0997321
226600.0000000    0.1165292
226640.0000000    0.1085682
226680.0000000    0.0953279
226720.0000000    0.1015152
226760.0000000    0.1048775
226800.0000000    0.1001358
226840.0000000    0.1088643
226880.0000000    0.1036230
226920.0000000    0.1038941
226960.0000000    0.1104153
227000.0000000    0.1041937
227040.0000000    0.1161496
227080.0000000    0.1178036
227120.0000000    0.1128990
227160.0000000    0.1130318
227200.0000000    0.1157086
227240.0000000    0.0987036
227280.0000000    0.0999028
227320.0000000    0.1006768
227360.0000000    0.0943512
227400.0000000    0.0992807
227440.0000000    0.0949929
227480.0000000    0.0926379
227520.0000000    0.0960866
227560.0000000    0.1083394
227600.0000000    0.1123937
227640.0000000    0.1048746
227680.0000000    0.1043636
227720.0000000    0.1120044
227760.0000000    0.1038364
227800.0000000    0.1052171
227840.0000000    0.1029251
227880.0000000    0.1120757
227920.0000000    0.1121720
227960.0000000    0.1046647
228000.0000000    0.0989220
228040.0000000    0.1079299
228080.0000000    0.1082323
228120.0000000    0.1093634
228160.0000000    0.0995630
228200.0000000    0.0987480
228240.0000000    0.1074174
228280.0000000    0.0841205
228320.0000000    0.0927473
228360.0000000    0.0931083
228400.0000000    0.0989260
228440.0000000    0.0953608
228480.0000000    0.1075144
228520.0000000    0.0988462
228560.0000000    0.0897348
228600.0000000    0.0974538
228640.0000000    0.1110860
228680.0000000    0.0893831
228720.0000000    0.0784638
228760.0000000    0.1053021
228800.0000000    0.1001405
228840.0000000    0.0912852
228880.0000000    0.0993318
228920.0000000    0.1059991
228960.0000000    0.1005660
229000.0000000    0.0960048
229040.0000000    0.0995055
229080.0000000    0.0927041
229120.0000000    0.1036017
229160.0000000    0.1047201
229200.0000000    0.1120763
229240.0000000    0.1005503
229280.0000000    0.1050490
229320.0000000    0.1070022
229360.0000000    0.0872425
229400.0000000    0.0901589
229440.0000000    0.0823011
229480.0000000    0.0991538
229520.0000000    0.0918000
229560.0000000    0.0944370
229600.0000000    0.0939553
229640.0000000    0.0875194
229680.0000000    0.0906285
229720.0000000    0.0922578
229760.0000000    0.0889058
229800.0000000    0.0865296
229840.0000000    0.0850272
229880.0000000    0.0876219
229920.0000000    0.0851192
229960.0000000    0.0872612
230000.0000000    0.0873440
230040.0000000    0.0913842
230080.0000000    0.0953958
230120.0000000    0.1029643
230160.0000000    0.0959270
230200.0000000    0.0906247
230240.0000000    0.0915071
230280.0000000    0.0868916
230320.0000000    0.0930479
230360.0000000    0.0843907
230400.0000000    0.0948441
230440.0000000    0.0883976
230480.0000000    0.0951334
230520.0000000    0.0890330
230560.0000000    0.0979812
230600.0000000    0.1119758
230640.0000000    0.1069303
230680.0000000    0.0987707
230720.0000000    0.0964570
230760.0000000    0.1016617
230800.0000000    0.0930471
230840.0000000    0.0965028
230880.0000000    0.1027113
230920.0000000    0.0954230
230960.0000000    0.0936165
231000.0000000    0.0912270
231040.0000000    0.0914576
231080.0000000    0.0814810
231120.0000000    0.0844494
231160.0000000    0.0885294
231200.0000000    0.0854455
231240.0000000    0.0878164
231280.0000000    0.0902878
231320.0000000    0.0869092
231360.0000000    0.0907406
231400.0000000    0.0964008
231440.0000000    0.0960527
231480.0000000    0.0910871
231520.0000000    0.0884991
231560.0000000    0.0820964
231600.0000000    0.0837076
231640.0000000    0.0914631
231680.0000000    0.0956416
231720.0000000    0.0882600
231760.0000000    0.0946864
231800.0000000    0.0948122
231840.0000000    0.0934910
231880.0000000    0.1065863
231920.0000000    0.0897959
231960.0000000    0.0921319
232000.0000000    0.0879378
232040.0000000    0.0999407
232080.0000000    0.0936306
232120.0000000    0.1004476
232160.0000000    0.1130415
232200.0000000    0.0936172
232240.0000000    0.0917432
232280.0000000    0.1031845
232320.0000000    0.0921650
232360.0000000    0.1111627
232400.0000000    0.0978631
232440.0000000    0.1025132
232480.0000000    0.0954182
232520.0000000    0.1036040
232560.0000000    0.0919400
232600.0000000    0.1101229
232640.0000000    0.0999315
232680.0000000    0.0962625
232720.0000000    0.0964277
232760.0000000    0.1053895
232800.0000000    0.0884299
232840.0000000    0.0958784
232880.0000000    0.0908416
232920.0000000    0.0869677
232960.0000000    0.0961746
233000.0000000    0.0962775
233040.0000000    0.0965686
233080.0000000    0.1019752
233120.0000000    0.1052173
233160.0000000    0.0971768
233200.0000000    0.0996051
233240.0000000    0.0900686
233280.0000000    0.0964288
233320.0000000    0.0927933
233360.0000000    0.0849087
233400.0000000    0.0977710
233440.0000000    0.0889700
233480.0000000    0.0979653
233520.0000000    0.0892589
233560.0000000    0.0871013
233600.0000000    0.0905045
233640.0000000    0.0899777
233680.0000000    0.0884854
233720.0000000    0.0922026
233760.0000000    0.0898943
233800.0000000    0.0938757
233840.0000000    0.0941677
233880.0000000    0.0956552
233920.0000000    0.0901275
233960.0000000    0.0967206
234000.0000000    0.0968087
234040.0000000    0.0994039
234080.0000000    0.1057352
234120.0000000    0.0937961
234160.0000000    0.1047203
234200.0000000    0.0981059
234240.0000000    0.0989285
234280.0000000    0.0950477
234320.0000000    0.0943664
234360.0000000    0.0922697
234400.0000000    0.0948326
234440.0000000    0.0902450
234480.0000000    0.0909166
234520.0000000    0.0904673
234560.0000000    0.0880578
234600.0000000    0.0951695
234640.0000000    0.0989639
234680.0000000    0.0948484
234720.0000000    0.1112551
234760.0000000    0.0991987
234800.0000000    0.0955868
234840.0000000    0.0917031
234880.0000000    0.0842555
234920.0000000    0.0953710
234960.0000000    0.0987433
235000.0000000    0.1112080
235040.0000000    0.1064526
235080.0000000    0.0978131
235120.0000000    0.1022440
235160.0000000    0.0967472
235200.0000000    0.0974354
235240.0000000    0.1020222
235280.0000000    0.1023733
235320.0000000    0.0996490
235360.0000000    0.1017965
235400.0000000    0.1011705
235440.0000000    0.0954331
235480.0000000    0.0915685
235520.0000000    0.1029297
235560.0000000    0.1037223
235600.0000000    0.1043746
235640.0000000    0.1071979
235680.0000000    0.1065929
235720.0000000    0.1062671
235760.0000000    0.0980514
235800.0000000    0.1003916
235840.0000000    0.1097257
235880.0000000    0.1131407
235920.0000000    0.1108534
235960.0000000    0.1074432
236000.0000000    0.1141200
236040.0000000    0.1060418
236080.0000000    0.1088424
236120.0000000    0.0970294
236160.0000000    0.0977708
236200.0000000    0.1086222
236240.0000000    0.1093707
236280.0000000    0.1156458
236320.0000000    0.1025735
236360.0000000    0.1069936
236400.0000000    0.0957429
236440.0000000    0.1004754
236480.0000000    0.0953929
236520.0000000    0.0974611
236560.0000000    0.0966534
236600.0000000    0.1017164
236640.0000000    0.0974742
236680.0000000    0.0910661
236720.0000000    0.0988191
236760.0000000    0.0933730
236800.0000000    0.0934318
236840.0000000    0.0961946
236880.0000000    0.1020751
236920.0000000    0.0992286
236960.0000000    0.0988420
237000.0000000    0.0934502
237040.0000000    0.1040055
237080.0000000    0.1113690
237120.0000000    0.0959967
237160.0000000    0.0997814
237200.0000000    0.1076827
237240.0000000    0.1017191
237280.0000000    0.1099799
237320.0000000    0.1104697
237360.0000000    0.1113839
237400.0000000    0.1036030
237440.0000000    0.1065856
237480.0000000    0.0977608
237520.0000000    0.0973402
237560.0000000    0.1042946
237600.0000000    0.1022451
237640.0000000    0.1153343
237680.0000000    0.1016648
237720.0000000    0.0967176
237760.0000000    0.1015994
237800.0000000    0.1048576
237840.0000000    0.1138619
237880.0000000    0.1115730
237920.0000000    0.1095912
237960.0000000    0.1128756
238000.0000000    0.1138288
238040.0000000    0.1052449
238080.0000000    0.1052513
238120.0000000    0.1094742
238160.0000000    0.1028894
238200.0000000    0.1032170
238240.0000000    0.1001115
238280.0000000    0.0989881
238320.0000000    0.1065247
238360.0000000    0.1109593
238400.0000000    0.1194950
238440.0000000    0.1111255
238480.0000000    0.1033562
238520.0000000    0.0949101
238560.0000000    0.1036287
238600.0000000    0.1075780
238640.0000000    0.0997221
238680.0000000    0.0989018
238720.0000000    0.1046542
238760.0000000    0.0967780
238800.0000000    0.0955814
238840.0000000    0.1014355
238880.0000000    0.1050308
238920.0000000    0.1177948
238960.0000000    0.1010005
239000.0000000    0.1063119
239040.0000000    0.1056452
239080.0000000    0.1091027
239120.0000000    0.0941996
239160.0000000    0.0989860
239200.0000000    0.0977977
239240.0000000    0.1034478
239280.0000000    0.0998172
239320.0000000    0.0986177
239360.0000000    0.0992897
239400.0000000    0.0969652
239440.0000000    0.1070204
239480.0000000    0.1015975
239520.0000000    0.1089571
239560.0000000    0.1002921
239600.0000000    0.0930591
239640.0000000    0.0962759
239680.0000000    0.0973554
239720.0000000    0.0936716
239760.0000000    0.1005998
239800.0000000    0.0968908
239840.0000000    0.0960525
239880.0000000    0.0884805
239920.0000000    0.0889825
239960.0000000    0.0934229
240000.0000000    0.1009392
240040.0000000    0.0947475
240080.0000000    0.1012439
240120.0000000    0.0957307
240160.0000000    0.1074023
240200.0000000    0.1006604
240240.0000000    0.0927168
240280.0000000    0.0925283
240320.0000000    0.1003921
240360.0000000    0.1044327
240400.0000000    0.1129504
240440.0000000    0.1039262
240480.0000000    0.1018452
240520.0000000    0.1044647
240560.0000000    0.1023564
240600.0000000    0.0952924
240640.0000000    0.1042916
240680.0000000    0.0939392
240720.0000000    0.0988394
240760.0000000    0.0992789
240800.0000000    0.1028609
240840.0000000    0.1061042
240880.0000000    0.0985038
240920.0000000    0.0963368
240960.0000000    0.0992122
241000.0000000    0.1030371
241040.0000000    0.0981742
241080.0000000    0.0982607
241120.0000000    0.0964217
241160.0000000    0.0932060
241200.0000000    0.1016840
241240.0000000    0.0958235
241280.0000000    0.0909950
241320.0000000    0.1012668
241360.0000000    0.1014742
241400.0000000    0.0984374
241440.0000000    0.1072409
241480.0000000    0.0998119
241520.0000000    0.0962645
241560.0000000    0.1057911
241600.0000000    0.0939704
241640.0000000    0.0932641
241680.0000000    0.0915400
241720.0000000    0.0924911
241760.0000000    0.0996778
241800.0000000    0.1012769
241840.0000000    0.1009812
241880.0000000    0.0928315
241920.0000000    0.1040361
241960.0000000    0.0960057
242000.0000000    0.0999134
242040.0000000    0.1072740
242080.0000000    0.0930650
242120.0000000    0.0896852
242160.0000000    0.0993255
242200.0000000    0.0966528
242240.0000000    0.0945715
242280.0000000    0.0910426
242320.0000000    0.0983146
242360.0000000    0.0950598
242400.0000000    0.0902915
242440.0000000    0.0862947
242480.0000000    0.0954276
242520.0000000    0.0935899
242560.0000000    0.0957118
242600.0000000    0.0905610
242640.0000000    0.0998450
242680.0000000    0.0986965
242720.0000000    0.1023648
242760.0000000    0.0966748
242800.0000000    0.0946525
242840.0000000    0.0955286
242880.0000000    0.1104571
242920.0000000    0.1031045
242960.0000000    0.0971086
243000.0000000    0.0911170
243040.0000000    0.0980881
243080.0000000    0.1052670
243120.0000000    0.1073157
243160.0000000    0.1003733
243200.0000000    0.1048763
243240.0000000    0.0982012
243280.0000000    0.0956459
243320.0000000    0.1037269
243360.0000000    0.0993260
243400.0000000    0.1027747
243440.0000000    0.1076782
243480.0000000    0.1045878
243520.0000000    0.0967309
243560.0000000    0.0963261
243600.0000000    0.0910040
243640.0000000    0.0984725
243680.0000000    0.0990949
243720.0000000    0.0949465
243760.0000000    0.0981275
243800.0000000    0.1074872
243840.0000000    0.1019722
243880.0000000    0.1039149
243920.0000000    0.1086194
243960.0000000    0.1056238
244000.0000000    0.0941084
244040.0000000    0.0938978
244080.0000000    0.1028703
244120.0000000    0.0922775
244160.0000000    0.0967884
244200.0000000    0.0981985
244240.0000000    0.1104012
244280.0000000    0.0960378
244320.0000000    0.1008536
244360.0000000    0.1064107
244400.0000000    0.0989418
244440.0000000    0.1004637
244480.0000000    0.0931261
244520.0000000    0.1012457
244560.0000000    0.0987063
244600.0000000    0.0950698
244640.0000000    0.1088147
244680.0000000    0.0908609
244720.0000000    0.0900545
244760.0000000    0.1003924
244800.0000000    0.1006612
244840.0000000    0.0957600
244880.0000000    0.0888349
244920.0000000    0.0957825
244960.0000000    0.0985544
245000.0000000    0.0971470
245040.0000000    0.0873102
245080.0000000    0.0997503
245120.0000000    0.0946954
245160.0000000    0.1000068
245200.0000000    0.1025252
245240.0000000    0.1030660
245280.0000000    0.0936864
245320.0000000    0.1021137
245360.0000000    0.1065537
245400.0000000    0.0966296
245440.0000000    0.0921683
245480.0000000    0.0950565
245520.0000000    0.0942527
245560.0000000    0.0973106
245600.0000000    0.1020537
245640.0000000    0.0936365
245680.0000000    0.0907187
245720.0000000    0.0955695
245760.0000000    0.0930212
245800.0000000    0.0931478
245840.0000000    0.1031848
245880.0000000    0.1012754
245920.0000000    0.0935564
245960.0000000    0.1049073
246000.0000000    0.0917671
246040.0000000    0.0940979
246080.0000000    0.1033179
246120.0000000    0.0992870
246160.0000000    0.0951651
246200.0000000    0.1009502
246240.0000000    0.1090731
246280.0000000    0.0980117
246320.0000000    0.0984339
246360.0000000    0.0957102
246400.0000000    0.0987611
246440.0000000    0.0881553
246480.0000000    0.1135532
246520.0000000    0.1087932
246560.0000000    0.1024127
246600.0000000    0.0960884
246640.0000000    0.0999986
246680.0000000    0.1006283
246720.0000000    0.0973862
246760.0000000    0.0984966
246800.0000000    0.0991192
246840.0000000    0.1045932
246880.0000000    0.1084438
246920.0000000    0.1086015
246960.0000000    0.0974256
247000.0000000    0.1043369
247040.0000000    0.0980060
247080.0000000    0.1031889
247120.0000000    0.1096674
247160.0000000    0.1036736
247200.0000000    0.1041001
247240.0000000    0.1026021
247280.0000000    0.1033564
247320.0000000    0.1041756
247360.0000000    0.1054435
247400.0000000    0.0974474
247440.0000000    0.0955908
247480.0000000    0.1028405
247520.0000000    0.1070032
247560.0000000    0.0981560
247600.0000000    0.1005106
247640.0000000    0.0928575
247680.0000000    0.1039913
247720.0000000    0.1029125
247760.0000000    0.1020368
247800.0000000    0.1056000
247840.0000000    0.1045954
247880.0000000    0.1018980
247920.0000000    0.1005390
247960.0000000    0.1084100
248000.0000000    0.1033714
248040.0000000    0.1041438
248080.0000000    0.1020949
248120.0000000    0.0990963
248160.0000000    0.0951633
248200.0000000    0.1107656
248240.0000000    0.1023152
248280.0000000    0.1120999
248320.0000000    0.1015775
248360.0000000    0.1007927
248400.0000000    0.0960410
248440.0000000    0.1059960
248480.0000000    0.1021794
248520.0000000    0.0965766
248560.0000000    0.1105688
248600.0000000    0.1031261
248640.0000000    0.1104873
248680.0000000    0.1124519
248720.0000000    0.1092244
248760.0000000    0.1099672
248800.0000000    0.1074268
248840.0000000    0.1006069
248880.0000000    0.0980118
248920.0000000    0.0972284
248960.0000000    0.0931463
249000.0000000    0.0961339
249040.0000000    0.0948533
249080.0000000    0.0908926
249120.0000000    0.0981852
249160.0000000    0.0980004
249200.0000000    0.0959376
249240.0000000    0.0971587
249280.0000000    0.1028645
249320.0000000    0.0919273
249360.0000000    0.0946777
249400.0000000    0.1021526
249440.0000000    0.1096919
249480.0000000    0.0960250
249520.0000000    0.0947993
249560.0000000    0.1025323
249600.0000000    0.0997122
249640.0000000    0.0986510
249680.0000000    0.0915336
249720.0000000    0.0902635
249760.0000000    0.0873567
249800.0000000    0.0929524
249840.0000000    0.1017541
249880.0000000    0.0896395
249920.0000000    0.0939429
249960.0000000    0.0940952
250000.0000000    0.0927175
250040.0000000    0.1029795
250080.0000000    0.0913053
250120.0000000    0.0991111
250160.0000000    0.0936318
250200.0000000    0.1005784
250240.0000000    0.1013556
250280.0000000    0.0986434
250320.0000000    0.0974585
250360.0000000    0.0918298
250400.0000000    0.0925500
250440.0000000    0.0965493
250480.0000000    0.0934632
250520.0000000    0.0964181
250560.0000000    0.1063092
250600.0000000    0.0958204
250640.0000000    0.1060755
250680.0000000    0.1026895
250720.0000000    0.0955056
250760.0000000    0.1005195
250800.0000000    0.0962914
250840.0000000    0.0985216
250880.0000000    0.0984246
250920.0000000    0.0962630
250960.0000000    0.0938312
251000.0000000    0.0895912
251040.0000000    0.0976959
251080.0000000    0.0937605
251120.0000000    0.1038792
251160.0000000    0.1039437
251200.0000000    0.1005823
251240.0000000    0.1103545
251280.0000000    0.1109046
251320.0000000    0.1163134
251360.0000000    0.1067502
251400.0000000    0.1055456
251440.0000000    0.1175941
251480.0000000    0.1087481
251520.0000000    0.1081537
251560.0000000    0.0973682
251600.0000000    0.1191256
251640.0000000    0.1038755
251680.0000000    0.0987385
251720.0000000    0.1008148
251760.0000000    0.0967966
251800.0000000    0.1087373
251840.0000000    0.0945863
251880.0000000    0.1056714
251920.0000000    0.1242694
251960.0000000    0.1027407
252000.0000000    0.0972151
252040.0000000    0.1068100
252080.0000000    0.1112667
252120.0000000    0.1184457
252160.0000000    0.1185148
252200.0000000    0.1114664
252240.0000000    0.0969355
252280.0000000    0.1032191
252320.0000000    0.1053711
252360.0000000    0.0996834
252400.0000000    0.1016531
252440.0000000    0.1198720
252480.0000000    0.1050245
252520.0000000    0.1014423
252560.0000000    0.1007952
252600.0000000    0.0982415
252640.0000000    0.0960325
252680.0000000    0.0891035
252720.0000000    0.0839615
252760.0000000    0.0911408
252800.0000000    0.0893979
252840.0000000    0.0958973
252880.0000000    0.0916595
252920.0000000    0.0969324
252960.0000000    0.0994667
253000.0000000    0.0951560
253040.0000000    0.0927908
253080.0000000    0.0912439
253120.0000000    0.1131569
253160.0000000    0.0937178
253200.0000000    0.0862369
253240.0000000    0.0901178
253280.0000000    0.0916163
253320.0000000    0.0903726
253360.0000000    0.0958617
253400.0000000    0.0958064
253440.0000000    0.1080530
253480.0000000    0.0983102
253520.0000000    0.1073166
253560.0000000    0.1009369
253600.0000000    0.1052609
253640.0000000    0.1098320
253680.0000000    0.1081650
253720.0000000    0.1016155
253760.0000000    0.1104931
253800.0000000    0.1041844
253840.0000000    0.0985549
253880.0000000    0.1063074
253920.0000000    0.0981069
253960.0000000    0.1030600
254000.0000000    0.0943416
254040.0000000    0.1056699
254080.0000000    0.1081589
254120.0000000    0.0994934
254160.0000000    0.1039518
254200.0000000    0.0990363
254240.0000000    0.1100458
254280.0000000    0.1036682
254320.0000000    0.0988313
254360.0000000    0.1070308
254400.0000000    0.0990724
254440.0000000    0.0952275
254480.0000000    0.1138634
254520.0000000    0.1054924
254560.0000000    0.1044458
254600.0000000    0.1097925
254640.0000000    0.1066029
254680.0000000    0.1107985
254720.0000000    0.1024820
254760.0000000    0.1059605
254800.0000000    0.1110129
254840.0000000    0.1140078
254880.0000000    0.0950850
254920.0000000    0.0954517
254960.0000000    0.1089535
255000.0000000    0.1063239
255040.0000000    0.1033101
255080.0000000    0.1103780
255120.0000000    0.1071906
255160.0000000    0.0961706
255200.0000000    0.1005672
255240.0000000    0.0921611
255280.0000000    0.1050180
255320.0000000    0.0945809
255360.0000000    0.0962405
255400.0000000    0.0916050
255440.0000000    0.0937009
255480.0000000    0.0921718
255520.0000000    0.0998866
255560.0000000    0.0906003
255600.0000000    0.1240725
255640.0000000    0.1048150
255680.0000000    0.1317520
255720.0000000    0.1119985
255760.0000000    0.1057440
255800.0000000    0.1123109
255840.0000000    0.0995564
255880.0000000    0.1021747
255920.0000000    0.1042935
255960.0000000    0.1055416
256000.0000000    0.1065057
256040.0000000    0.1063183
256080.0000000    0.1047827
256120.0000000    0.1152775
256160.0000000    0.1061415
256200.0000000    0.1145539
256240.0000000    0.1089374
256280.0000000    0.0940795
256320.0000000    0.1013205
256360.0000000    0.0984871
256400.0000000    0.0924207
256440.0000000    0.0968883
256480.0000000    0.1058564
256520.0000000    0.1030351
256560.0000000    0.1023760
256600.0000000    0.1024272
256640.0000000    0.1046820
256680.0000000    0.1059846
256720.0000000    0.1042565
256760.0000000    0.0961998
256800.0000000    0.1083459
256840.0000000    0.0900055
256880.0000000    0.0941895
256920.0000000    0.0946928
256960.0000000    0.1019505
257000.0000000    0.1048929
257040.0000000    0.1021106
257080.0000000    0.0977951
257120.0000000    0.0952638
257160.0000000    0.1029967
257200.0000000    0.0921685
257240.0000000    0.1027005
257280.0000000    0.1089464
257320.0000000    0.1115164
257360.0000000    0.1021831
257400.0000000    0.1045623
257440.0000000    0.0903909
257480.0000000    0.1000347
257520.0000000    0.0978981
257560.0000000    0.1009048
257600.0000000    0.0968602
257640.0000000    0.1004401
257680.0000000    0.0948085
257720.0000000    0.1004713
257760.0000000    0.1096760
257800.0000000    0.0982777
257840.0000000    0.0922010
257880.0000000    0.0992647
257920.0000000    0.0998808
257960.0000000    0.1042636
258000.0000000    0.0941354
258040.0000000    0.0997955
258080.0000000    0.0940572
258120.0000000    0.0940581
258160.0000000    0.1018010
258200.0000000    0.0990365
258240.0000000    0.0884093
258280.0000000    0.0933927
258320.0000000    0.0973797
258360.0000000    0.0967680
258400.0000000    0.0917327
258440.0000000    0.0929704
258480.0000000    0.1028627
258520.0000000    0.0974096
258560.0000000    0.0980419
258600.0000000    0.0878192
258640.0000000    0.0864019
258680.0000000    0.0854645
258720.0000000    0.0846491
258760.0000000    0.0915280
258800.0000000    0.0889928
258840.0000000    0.0831855
258880.0000000    0.0930903
258920.0000000    0.0885019
258960.0000000    0.1089002
259000.0000000    0.0921294
259040.0000000    0.0858815
259080.0000000    0.0978490
259120.0000000    0.1020201
259160.0000000    0.1010085
259200.0000000    0.1017389
259240.0000000    0.0977851
259280.0000000    0.0951617
259320.0000000    0.1110920
259360.0000000    0.1063642
259400.0000000    0.1018600
259440.0000000    0.1057686
259480.0000000    0.1132604
259520.0000000    0.1174565
259560.0000000    0.1087638
259600.0000000    0.0988060
259640.0000000    0.1053123
259680.0000000    0.1110703
259720.0000000    0.1044697
259760.0000000    0.1064647
259800.0000000    0.0978657
259840.0000000    0.1031423
259880.0000000    0.0906351
259920.0000000    0.0906905
259960.0000000    0.1005449
260000.0000000    0.1054441
260040.0000000    0.1139158
260080.0000000    0.1054769
260120.0000000    0.1052938
260160.0000000    0.1026734
260200.0000000    0.1039016
260240.0000000    0.1087060
260280.0000000    0.1064418
260320.0000000    0.1085854
260360.0000000    0.1073092
260400.0000000    0.1032106
260440.0000000    0.0980073
260480.0000000    0.1030659
260520.0000000    0.0925492
260560.0000000    0.1002101
260600.0000000    0.0948873
260640.0000000    0.0986037
260680.0000000    0.1077332
260720.0000000    0.0923937
260760.0000000    0.0901461
260800.0000000    0.0974465
260840.0000000    0.0884670
260880.0000000    0.0956183
260920.0000000    0.1031363
260960.0000000    0.1042290
261000.0000000    0.1083610
261040.0000000    0.1006011
261080.0000000    0.0944590
261120.0000000    0.1119352
261160.0000000    0.1148777
261200.0000000    0.1041345
261240.0000000    0.1091199
261280.0000000    0.1067192
261320.0000000    0.1014452
261360.0000000    0.1050458
261400.0000000    0.1102771
261440.0000000    0.1034687
261480.0000000    0.1051924
261520.0000000    0.1143381
261560.0000000    0.1168655
261600.0000000    0.1113688
261640.0000000    0.1072419
261680.0000000    0.1061839
261720.0000000    0.1111868
261760.0000000    0.1022650
261800.0000000    0.1134572
261840.0000000    0.1072909
261880.0000000    0.1011284
261920.0000000    0.1058313
261960.0000000    0.1077130
262000.0000000    0.1030477
262040.0000000    0.0954837
262080.0000000    0.1014027
262120.0000000    0.0990750
262160.0000000    0.1006433
262200.0000000    0.0969224
262240.0000000    0.1069365
262280.0000000    0.1056773
262320.0000000    0.1053293
262360.0000000    0.1029094
262400.0000000    0.1053679
262440.0000000    0.1071151
262480.0000000    0.1028332
262520.0000000    0.0995908
262560.0000000    0.1138096
262600.0000000    0.0969542
262640.0000000    0.1011982
262680.0000000    0.1014222
262720.0000000    0.1057214
262760.0000000    0.1049245
262800.0000000    0.1026676
262840.0000000    0.0970940
262880.0000000    0.1000194
262920.0000000    0.0985684
262960.0000000    0.0967606
263000.0000000    0.1078585
263040.0000000    0.0976877
263080.0000000    0.1052507
263120.0000000    0.1049893
263160.0000000    0.0935395
263200.0000000    0.1063199
263240.0000000    0.0937868
263280.0000000    0.1090573
263320.0000000    0.1018024
263360.0000000    0.1083275
263400.0000000    0.1050035
263440.0000000    0.1169139
263480.0000000    0.1062318
263520.0000000    0.1179781
263560.0000000    0.1030603
263600.0000000    0.1075036
263640.0000000    0.1068203
263680.0000000    0.1086114
263720.0000000    0.1102532
263760.0000000    0.0994013
263800.0000000    0.1108932
263840.0000000    0.1090288
263880.0000000    0.0886823
263920.0000000    0.0879730
263960.0000000    0.0930652
264000.0000000    0.0857366
264040.0000000    0.0822456
264080.0000000    0.0986206
264120.0000000    0.1113097
264160.0000000    0.0950696
264200.0000000    0.1013719
264240.0000000    0.1235248
264280.0000000    0.1049605
264320.0000000    0.0929327
264360.0000000    0.0966973
264400.0000000    0.1013538
264440.0000000    0.0976085
264480.0000000    0.1077375
264520.0000000    0.0905343
264560.0000000    0.0890040
264600.0000000    0.1017146
264640.0000000    0.1011490
264680.0000000    0.1010169
264720.0000000    0.1065434
264760.0000000    0.1141586
264800.0000000    0.1021378
264840.0000000    0.0973707
264880.0000000    0.1033594
264920.0000000    0.0912961
264960.0000000    0.1017765
265000.0000000    0.0974884
265040.0000000    0.1027384
265080.0000000    0.1161356
265120.0000000    0.0965645
265160.0000000    0.1054079
265200.0000000    0.1020909
265240.0000000    0.1007055
265280.0000000    0.0996326
265320.0000000    0.0942812
265360.0000000    0.1088587
265400.0000000    0.1016091
265440.0000000    0.1121899
265480.0000000    0.1061769
265520.0000000    0.1134668
265560.0000000    0.1032007
265600.0000000    0.1049660
265640.0000000    0.1081077
265680.0000000    0.1104770
265720.0000000    0.1131684
265760.0000000    0.1048429
265800.0000000    0.1050361
265840.0000000    0.1140201
265880.0000000    0.0981062
265920.0000000    0.1021730
265960.0000000    0.0978611
266000.0000000    0.0969009
266040.0000000    0.0928570
266080.0000000    0.0993741
266120.0000000    0.1000426
266160.0000000    0.0975221
266200.0000000    0.0974378
266240.0000000    0.0959365
266280.0000000    0.0896410
266320.0000000    0.0986722
266360.0000000    0.1113058
266400.0000000    0.1111606
266440.0000000    0.1144020
266480.0000000    0.1191060
266520.0000000    0.1182823
266560.0000000    0.1003523
266600.0000000    0.0944294
266640.0000000    0.1042025
266680.0000000    0.1024221
266720.0000000    0.1077119
266760.0000000    0.1052495
266800.0000000    0.1038692
266840.0000000    0.0950617
266880.0000000    0.0986561
266920.0000000    0.0969138
266960.0000000    0.0984669
267000.0000000    0.0951052
267040.0000000    0.0979474
267080.0000000    0.1034148
267120.0000000    0.0998908
267160.0000000    0.0986086
267200.0000000    0.0973715
267240.0000000    0.0993328
267280.0000000    0.0909015
267320.0000000    0.0983723
267360.0000000    0.0898639
267400.0000000    0.0926726
267440.0000000    0.0920107
267480.0000000    0.0883841
267520.0000000    0.0875817
267560.0000000    0.0905227
267600.0000000    0.0866586
267640.0000000    0.0930809
267680.0000000    0.0898739
267720.0000000    0.0843234
267760.0000000    0.0838659
267800.0000000    0.0926710
267840.0000000    0.0993382
267880.0000000    0.0937992
267920.0000000    0.0988401
267960.0000000    0.0961182
268000.0000000    0.0932900
268040.0000000    0.0942499
268080.0000000    0.0995290
268120.0000000    0.0898313
268160.0000000    0.0940284
268200.0000000    0.0887117
268240.0000000    0.1003133
268280.0000000    0.0905238
268320.0000000    0.0978293
268360.0000000    0.0926201
268400.0000000    0.1060861
268440.0000000    0.1029953
268480.0000000    0.0851647
268520.0000000    0.0839011
268560.0000000    0.0842982
268600.0000000    0.1002615
268640.0000000    0.0870604
268680.0000000    0.0900998
268720.0000000    0.1048838
268760.0000000    0.1057470
268800.0000000    0.0980511
268840.0000000    0.0971626
268880.0000000    0.0976644
268920.0000000    0.1087967
268960.0000000    0.1043892
269000.0000000    0.1068666
269040.0000000    0.1008909
269080.0000000    0.1036096
269120.0000000    0.1071174
269160.0000000    0.1025825
269200.0000000    0.1031777
269240.0000000    0.0971938
269280.0000000    0.1101992
269320.0000000    0.1019387
269360.0000000    0.1118011
269400.0000000    0.1062060
269440.0000000    0.1012636
269480.0000000    0.1040535
269520.0000000    0.1026491
269560.0000000    0.1009798
269600.0000000    0.1039913
269640.0000000    0.1035502
269680.0000000    0.1073863
269720.0000000    0.1038560
269760.0000000    0.1105643
269800.0000000    0.1017917
269840.0000000    0.1117015
269880.0000000    0.1049609
269920.0000000    0.1122442
269960.0000000    0.1054424
270000.0000000    0.1099817
270040.0000000    0.1007319
270080.0000000    0.1073641
270120.0000000    0.1070870
270160.0000000    0.1035899
270200.0000000    0.1059925
270240.0000000    0.1184511
270280.0000000    0.1098083
270320.0000000    0.1143447
270360.0000000    0.1162415
270400.0000000    0.1046418
270440.0000000    0.1139745
270480.0000000    0.1107327
270520.0000000    0.1168414
270560.0000000    0.1027450
270600.0000000    0.1152550
270640.0000000    0.1108896
270680.0000000    0.1023625
270720.0000000    0.1040253
270760.0000000    0.1163852
270800.0000000    0.1070569
270840.0000000    0.0964348
270880.0000000    0.0951978
270920.0000000    0.0938232
270960.0000000    0.1070643
271000.0000000    0.1077868
271040.0000000    0.1120722
271080.0000000    0.1105627
271120.0000000    0.1032515
271160.0000000    0.1056996
271200.0000000    0.1179634
271240.0000000    0.1053452
271280.0000000    0.1103578
271320.0000000    0.1070299
271360.0000000    0.1020147
271400.0000000    0.1068921
271440.0000000    0.1012161
271480.0000000    0.1038262
271520.0000000    0.0945096
271560.0000000    0.0968488
271600.0000000    0.1090804
271640.0000000    0.1005383
271680.0000000    0.1012005
271720.0000000    0.1008061
271760.0000000    0.0963153
271800.0000000    0.1011383
271840.0000000    0.1071529
271880.0000000    0.1101133
271920.0000000    0.0900976
271960.0000000    0.1030281
272000.0000000    0.0917908
272040.0000000    0.0899286
272080.0000000    0.1009263
272120.0000000    0.1028772
272160.0000000    0.1025117
272200.0000000    0.0890847
272240.0000000    0.0881805
272280.0000000    0.1031870
272320.0000000    0.0988115
272360.0000000    0.0988114
272400.0000000    0.0936114
272440.0000000    0.1001895
272480.0000000    0.0947829
272520.0000000    0.0917118
272560.0000000    0.0869132
272600.0000000    0.0967450
272640.0000000    0.0879109
272680.0000000    0.0981119
272720.0000000    0.1016595
272760.0000000    0.1109428
272800.0000000    0.1070877
272840.0000000    0.1024343
272880.0000000    0.0867047
272920.0000000    0.1031964
272960.0000000    0.0954483
273000.0000000    0.1002570
273040.0000000    0.0972949
273080.0000000    0.1031241
273120.0000000    0.0980758
273160.0000000    0.0976676
273200.0000000    0.0953175
273240.0000000    0.0952132
273280.0000000    0.0897718
273320.0000000    0.0965731
273360.0000000    0.0900725
273400.0000000    0.0984652
273440.0000000    0.0894383
273480.0000000    0.0901514
273520.0000000    0.0893014
273560.0000000    0.0930858
273600.0000000    0.0909709
273640.0000000    0.0969844
273680.0000000    0.1072532
273720.0000000    0.1053523
273760.0000000    0.0902981
273800.0000000    0.0929315
273840.0000000    0.0891572
273880.0000000    0.1009214
273920.0000000    0.0901356
273960.0000000    0.0959450
274000.0000000    0.0829278
274040.0000000    0.0897835
274080.0000000    0.0897652
274120.0000000    0.0800101
274160.0000000    0.0864151
274200.0000000    0.0941364
274240.0000000    0.0937907
274280.0000000    0.0926577
274320.0000000    0.0876711
274360.0000000    0.0854891
274400.0000000    0.0981281
274440.0000000    0.0895718
274480.0000000    0.0901513
274520.0000000    0.1009843
274560.0000000    0.0986725
274600.0000000    0.0989138
274640.0000000    0.0908172
274680.0000000    0.0830283
274720.0000000    0.0889553
274760.0000000    0.0872518
274800.0000000    0.0819769
274840.0000000    0.0822635
274880.0000000    0.0832370
274920.0000000    0.0831286
274960.0000000    0.0880519
275000.0000000    0.0996625
275040.0000000    0.0870014
275080.0000000    0.0940078
275120.0000000    0.0984636
275160.0000000    0.0898557
275200.0000000    0.0982260
275240.0000000    0.0932302
275280.0000000    0.1053281
275320.0000000    0.0917327
275360.0000000    0.0873347
275400.0000000    0.0927646
275440.0000000    0.0980891
275480.0000000    0.0993513
275520.0000000    0.0854555
275560.0000000    0.0919705
275600.0000000    0.0953179
275640.0000000    0.1071284
275680.0000000    0.0990721
275720.0000000    0.0956274
275760.0000000    0.1055935
275800.0000000    0.1141281
275840.0000000    0.1016478
275880.0000000    0.1122311
275920.0000000    0.1056574
275960.0000000    0.1058462
276000.0000000    0.0970821
276040.0000000    0.1020758
276080.0000000    0.1012598
276120.0000000    0.1057934
276160.0000000    0.0964651
276200.0000000    0.1150969
276240.0000000    0.0998271
276280.0000000    0.0956710
276320.0000000    0.0945791
276360.0000000    0.0911477
276400.0000000    0.0940458
276440.0000000    0.1044285
276480.0000000    0.0999195
276520.0000000    0.1035165
276560.0000000    0.0982978
276600.0000000    0.1021741
276640.0000000    0.1074688
276680.0000000    0.0898284
276720.0000000    0.1001120
276760.0000000    0.0850773
276800.0000000    0.0893551
276840.0000000    0.0972709
276880.0000000    0.1004278
276920.0000000    0.1037912
276960.0000000    0.0964613
277000.0000000    0.0975514
277040.0000000    0.0936734
277080.0000000    0.0952885
277120.0000000    0.1078169
277160.0000000    0.0956682
277200.0000000    0.0933445
277240.0000000    0.0908692
277280.0000000    0.0928605
277320.0000000    0.0888389
277360.0000000    0.0941357
277400.0000000    0.0891573
277440.0000000    0.0914825
277480.0000000    0.0965711
277520.0000000    0.0941365
277560.0000000    0.0959968
277600.0000000    0.0960628
277640.0000000    0.0992333
277680.0000000    0.0923502
277720.0000000    0.0949365
277760.0000000    0.0944978
277800.0000000    0.1001457
277840.0000000    0.1087635
277880.0000000    0.1203790
277920.0000000    0.1124132
277960.0000000    0.0974044
278000.0000000    0.0994060
278040.0000000    0.1012812
278080.0000000    0.1133869
278120.0000000    0.0946725
278160.0000000    0.1066252
278200.0000000    0.0901204
278240.0000000    0.1112851
278280.0000000    0.0995578
278320.0000000    0.1202169
278360.0000000    0.0970078
278400.0000000    0.0972693
278440.0000000    0.0908043
278480.0000000    0.0955669
278520.0000000    0.0904755
278560.0000000    0.0970485
278600.0000000    0.0946231
278640.0000000    0.1024155
278680.0000000    0.0906921
278720.0000000    0.0968141
278760.0000000    0.0958199
278800.0000000    0.0890466
278840.0000000    0.0943926
278880.0000000    0.0909097
278920.0000000    0.0930819
278960.0000000    0.0936626
279000.0000000    0.0993696
279040.0000000    0.1095579
279080.0000000    0.0892086
279120.0000000    0.0943263
279160.0000000    0.0944496
279200.0000000    0.0825693
279240.0000000    0.0957064
279280.0000000    0.0951032
279320.0000000    0.0836584
279360.0000000    0.0921785
279400.0000000    0.1018555
279440.0000000    0.0853284
279480.0000000    0.0871272
279520.0000000    0.0948793
279560.0000000    0.0945261
279600.0000000    0.0931247
279640.0000000    0.0987171
279680.0000000    0.0902885
279720.0000000    0.0881359
279760.0000000    0.0883861
279800.0000000    0.0883786
279840.0000000    0.0940755
279880.0000000    0.0947781
279920.0000000    0.0884196
279960.0000000    0.0950018
280000.0000000    0.0951678
280040.0000000    0.0988045
280080.0000000    0.1025073
280120.0000000    0.0923108
280160.0000000    0.1004185
280200.0000000    0.0858239
280240.0000000    0.0963725
280280.0000000    0.0834846
280320.0000000    0.0976123
280360.0000000    0.1022504
280400.0000000    0.0897431
280440.0000000    0.0911715
280480.0000000    0.0919104
280520.0000000    0.0879313
280560.0000000    0.0886489
280600.0000000    0.0994779
280640.0000000    0.0942730
280680.0000000    0.0972577
280720.0000000    0.0938834
280760.0000000    0.0858311
280800.0000000    0.0879246
280840.0000000    0.0951812
280880.0000000    0.1065412
280920.0000000    0.1059058
280960.0000000    0.0897144
281000.0000000    0.1000005
281040.0000000    0.0941966
281080.0000000    0.0885976
281120.0000000    0.0861766
281160.0000000    0.0879661
281200.0000000    0.0942421
281240.0000000    0.0827926
281280.0000000    0.0938603
281320.0000000    0.0893162
281360.0000000    0.0937951
281400.0000000    0.0972748
281440.0000000    0.1073935
281480.0000000    0.0985470
281520.0000000    0.0830913
281560.0000000    0.0928722
281600.0000000    0.0918518
281640.0000000    0.0924942
281680.0000000    0.0892938
281720.0000000    0.1042317
281760.0000000    0.0927278
281800.0000000    0.0974890
281840.0000000    0.0904190
281880.0000000    0.0853887
281920.0000000    0.0847709
281960.0000000    0.1027352
282000.0000000    0.0979823
282040.0000000    0.0919644
282080.0000000    0.0944676
282120.0000000    0.0924478
282160.0000000    0.0993210
282200.0000000    0.0954330
282240.0000000    0.0889913
282280.0000000    0.0963587
282320.0000000    0.0910034
282360.0000000    0.0928903
282400.0000000    0.0953386
282440.0000000    0.0918128
282480.0000000    0.0993591
282520.0000000    0.0983013
282560.0000000    0.0944361
282600.0000000    0.0954687
282640.0000000    0.0938113
282680.0000000    0.1005982
282720.0000000    0.0995396
282760.0000000    0.0832554
282800.0000000    0.0953137
282840.0000000    0.0973770
282880.0000000    0.0937404
282920.0000000    0.0922316
282960.0000000    0.1042628
283000.0000000    0.0989203
283040.0000000    0.0958229
283080.0000000    0.1032040
283120.0000000    0.1024319
283160.0000000    0.1007024
283200.0000000    0.0907783
283240.0000000    0.0906265
283280.0000000    0.0891886
283320.0000000    0.0925630
283360.0000000    0.0874579
283400.0000000    0.0803840
283440.0000000    0.0991570
283480.0000000    0.0925826
283520.0000000    0.0899702
283560.0000000    0.1054874
283600.0000000    0.0964466
283640.0000000    0.0896254
283680.0000000    0.1005841
283720.0000000    0.0939548
283760.0000000    0.0984971
283800.0000000    0.0955767
283840.0000000    0.1076151
283880.0000000    0.0962979
283920.0000000    0.1016120
283960.0000000    0.0998059
284000.0000000    0.1012663
284040.0000000    0.0987236
284080.0000000    0.0943951
284120.0000000    0.0912144
284160.0000000    0.0980476
284200.0000000    0.1012698
284240.0000000    0.0975463
284280.0000000    0.0907370
284320.0000000    0.0871135
284360.0000000    0.0883335
284400.0000000    0.0939716
284440.0000000    0.0936480
284480.0000000    0.0875634
284520.0000000    0.0945490
284560.0000000    0.0905288
284600.0000000    0.0929047
284640.0000000    0.0880933
284680.0000000    0.0887806
284720.0000000    0.0854102
284760.0000000    0.0871624
284800.0000000    0.0950939
284840.0000000    0.0965316
284880.0000000    0.0874471
284920.0000000    0.0927952
284960.0000000    0.0890301
285000.0000000    0.0917034
285040.0000000    0.0778533
285080.0000000    0.0879858
285120.0000000    0.0986379
285160.0000000    0.0958376
285200.0000000    0.0997349
285240.0000000    0.0974610
285280.0000000    0.0933545
285320.0000000    0.0882625
285360.0000000    0.0989723
285400.0000000    0.0965748
285440.0000000    0.0882249
285480.0000000    0.0941851
285520.0000000    0.0975911
285560.0000000    0.0898256
285600.0000000    0.1028395
285640.0000000    0.0972121
285680.0000000    0.1004688
285720.0000000    0.1008291
285760.0000000    0.1014231
285800.0000000    0.0916057
285840.0000000    0.0969261
285880.0000000    0.0926883
285920.0000000    0.0948502
285960.0000000    0.1033610
286000.0000000    0.0973274
286040.0000000    0.0987080
286080.0000000    0.0950448
286120.0000000    0.0945085
286160.0000000    0.1004246
286200.0000000    0.1060574
286240.0000000    0.0962860
286280.0000000    0.0962825
286320.0000000    0.0919491
286360.0000000    0.1013410
286400.0000000    0.1029533
286440.0000000    0.1008486
286480.0000000    0.1061882
286520.0000000    0.0980478
286560.0000000    0.0889696
286600.0000000    0.0974212
286640.0000000    0.0939166
286680.0000000    0.0996465
286720.0000000    0.0892269
286760.0000000    0.1002587
286800.0000000    0.0934615
286840.0000000    0.0910291
286880.0000000    0.0975336
286920.0000000    0.1094235
286960.0000000    0.0973537
287000.0000000    0.0961973
287040.0000000    0.0928490
287080.0000000    0.0927348
287120.0000000    0.0938143
287160.0000000    0.0926966
287200.0000000    0.1012516
287240.0000000    0.0942445
287280.0000000    0.0992969
287320.0000000    0.0955671
287360.0000000    0.0986122
287400.0000000    0.0900729
287440.0000000    0.0938551
287480.0000000    0.0963904
287520.0000000    0.0984145
287560.0000000    0.0875380
287600.0000000    0.0976765
287640.0000000    0.0877149
287680.0000000    0.0896614
287720.0000000    0.0914876
287760.0000000    0.0949886
287800.0000000    0.0913221
287840.0000000    0.0954114
287880.0000000    0.0958290
287920.0000000    0.1067721
287960.0000000    0.1040800
288000.0000000    0.0929470
288040.0000000    0.0965287
288080.0000000    0.0973423
288120.0000000    0.0975448
288160.0000000    0.1089896
288200.0000000    0.0973864
288240.0000000    0.0915261
288280.0000000    0.0974112
288320.0000000    0.0940715
288360.0000000    0.1037570
288400.0000000    0.1034514
288440.0000000    0.0974280
288480.0000000    0.1020127
288520.0000000    0.1059246
288560.0000000    0.1024571
288600.0000000    0.1041273
288640.0000000    0.0998517
288680.0000000    0.0992791
288720.0000000    0.1034580
288760.0000000    0.0956340
288800.0000000    0.1020537
288840.0000000    0.0986384
288880.0000000    0.0922631
288920.0000000    0.1109483
288960.0000000    0.1030138
289000.0000000    0.1021478
289040.0000000    0.1006371
289080.0000000    0.1067614
289120.0000000    0.1042538
289160.0000000    0.1021099
289200.0000000    0.0965209
289240.0000000    0.1047737
289280.0000000    0.0971977
289320.0000000    0.1016765
289360.0000000    0.1109674
289400.0000000    0.1121329
289440.0000000    0.1026110
289480.0000000    0.1047742
289520.0000000    0.1083830
289560.0000000    0.1127466
289600.0000000    0.1037821
289640.0000000    0.1100275
289680.0000000    0.1103092
289720.0000000    0.0991786
289760.0000000    0.0956980
289800.0000000    0.1025207
289840.0000000    0.1025987
289880.0000000    0.1016569
289920.0000000    0.0979326
289960.0000000    0.0996835
290000.0000000    0.1013123
290040.0000000    0.0978074
290080.0000000    0.1026791
290120.0000000    0.0962271
290160.0000000    0.0922689
290200.0000000    0.0997707
290240.0000000    0.0885246
290280.0000000    0.0985893
290320.0000000    0.0990984
290360.0000000    0.0892641
290400.0000000    0.0904113
290440.0000000    0.0865194
290480.0000000    0.0980906
290520.0000000    0.0919050
290560.0000000    0.0904046
290600.0000000    0.1003595
290640.0000000    0.0951808
290680.0000000    0.1013173
290720.0000000    0.0908286
290760.0000000    0.0957760
290800.0000000    0.0958950
290840.0000000    0.0913562
290880.0000000    0.1032886
290920.0000000    0.1043634
290960.0000000    0.1021084
291000.0000000    0.0998459
291040.0000000    0.0880837
291080.0000000    0.0921733
291120.0000000    0.0989901
291160.0000000    0.1042145
291200.0000000    0.1113924
291240.0000000    0.1069854
291280.0000000    0.1046798
291320.0000000    0.0952762
291360.0000000    0.1042583
291400.0000000    0.0960666
291440.0000000    0.0849557
291480.0000000    0.1062363
291520.0000000    0.0990006
291560.0000000    0.0996513
291600.0000000    0.0992988
291640.0000000    0.0976159
291680.0000000    0.0976041
291720.0000000    0.1003499
291760.0000000    0.1014973
291800.0000000    0.1003486
291840.0000000    0.0927924
291880.0000000    0.0916170
291920.0000000    0.0920593
291960.0000000    0.0928691
292000.0000000    0.1029955
292040.0000000    0.1097317
292080.0000000    0.0985028
292120.0000000    0.0998113
292160.0000000    0.0935801
292200.0000000    0.0940853
292240.0000000    0.0900895
292280.0000000    0.0875041
292320.0000000    0.0935426
292360.0000000    0.0857419
292400.0000000    0.0877188
292440.0000000    0.0855215
292480.0000000    0.1015950
292520.0000000    0.0983201
292560.0000000    0.0932835
292600.0000000    0.0903814
292640.0000000    0.0937869
292680.0000000    0.0890048
292720.0000000    0.1038614
292760.0000000    0.0931962
292800.0000000    0.0869029
292840.0000000    0.0997829
292880.0000000    0.0999340
292920.0000000    0.0919033
292960.0000000    0.1003159
293000.0000000    0.0885880
293040.0000000    0.0810632
293080.0000000    0.0953525
293120.0000000    0.0852889
293160.0000000    0.0906478
293200.0000000    0.0937755
293240.0000000    0.0880983
293280.0000000    0.0919564
293320.0000000    0.0972126
293360.0000000    0.0934026
293400.0000000    0.0920760
293440.0000000    0.0861971
293480.0000000    0.0920438
293520.0000000    0.0828037
293560.0000000    0.0888284
293600.0000000    0.0912456
293640.0000000    0.1043253
293680.0000000    0.1019958
293720.0000000    0.0883785
293760.0000000    0.0926306
293800.0000000    0.0927171
293840.0000000    0.0923053
293880.0000000    0.0939903
293920.0000000    0.0950172
293960.0000000    0.0987288
294000.0000000    0.0923865
294040.0000000    0.1000945
294080.0000000    0.0956710
294120.0000000    0.0872732
294160.0000000    0.0953323
294200.0000000    0.0930527
294240.0000000    0.0977441
294280.0000000    0.0877068
294320.0000000    0.0948344
294360.0000000    0.0939289
294400.0000000    0.0972670
294440.0000000    0.0840233
294480.0000000    0.0939316
294520.0000000    0.0949284
294560.0000000    0.1054704
294600.0000000    0.0950576
294640.0000000    0.0886087
294680.0000000    0.0967214
294720.0000000    0.0996669
294760.0000000    0.0922324
294800.0000000    0.0934768
294840.0000000    0.0890166
294880.0000000    0.0975515
294920.0000000    0.0952201
294960.0000000    0.0927072
295000.0000000    0.0975528
295040.0000000    0.0938942
295080.0000000    0.0945018
295120.0000000    0.0938143
295160.0000000    0.0932228
295200.0000000    0.0956177
295240.0000000    0.0967178
295280.0000000    0.1002344
295320.0000000    0.0842270
295360.0000000    0.1008568
295400.0000000    0.0914147
295440.0000000    0.0915222
295480.0000000    0.0974417
295520.0000000    0.0927931
295560.0000000    0.0944235
295600.0000000    0.0914878
295640.0000000    0.0950554
295680.0000000    0.0963429
295720.0000000    0.0930174
295760.0000000    0.0896363
295800.0000000    0.1015293
295840.0000000    0.1000235
295880.0000000    0.0947946
295920.0000000    0.0918006
295960.0000000    0.0928062
296000.0000000    0.1086142
296040.0000000    0.1055474
296080.0000000    0.0992575
296120.0000000    0.1019795
296160.0000000    0.1091759
296200.0000000    0.1065677
296240.0000000    0.1087856
296280.0000000    0.1061041
296320.0000000    0.0930464
296360.0000000    0.0957878
296400.0000000    0.0925684
296440.0000000    0.0912309
296480.0000000    0.0957931
296520.0000000    0.0962343
296560.0000000    0.0963707
296600.0000000    0.0956619
296640.0000000    0.1017753
296680.0000000    0.0979748
296720.0000000    0.0930464
296760.0000000    0.1002605
296800.0000000    0.0934026
296840.0000000    0.0988576
296880.0000000    0.0966862
296920.0000000    0.1002577
296960.0000000    0.0969223
297000.0000000    0.0973408
297040.0000000    0.0996746
297080.0000000    0.0910803
297120.0000000    0.0926379
297160.0000000    0.1002464
297200.0000000    0.1048552
297240.0000000    0.1075279
297280.0000000    0.0975528
297320.0000000    0.0970731
297360.0000000    0.0954242
297400.0000000    0.1091571
297440.0000000    0.0967520
297480.0000000    0.0919318
297520.0000000    0.0981108
297560.0000000    0.1004562
297600.0000000    0.0929348
297640.0000000    0.1083588
297680.0000000    0.1077735
297720.0000000    0.1168981
297760.0000000    0.1062051
297800.0000000    0.1093559
297840.0000000    0.1051849
297880.0000000    0.1156756
297920.0000000    0.1125296
297960.0000000    0.1190338
298000.0000000    0.1041662
298040.0000000    0.1104362
298080.0000000    0.1062825
298120.0000000    0.1027017
298160.0000000    0.0988377
298200.0000000    0.1027084
298240.0000000    0.0925983
298280.0000000    0.1021885
298320.0000000    0.1031266
298360.0000000    0.0986067
298400.0000000    0.1054989
298440.0000000    0.1006705
298480.0000000    0.1002451
298520.0000000    0.1043530
298560.0000000    0.1044456
298600.0000000    0.1123652
298640.0000000    0.1078295
298680.0000000    0.1127678
298720.0000000    0.1132117
298760.0000000    0.1028000
298800.0000000    0.1144764
298840.0000000    0.1040650
298880.0000000    0.1078032
298920.0000000    0.1114065
298960.0000000    0.1115244
299000.0000000    0.1052649
299040.0000000    0.1123428
299080.0000000    0.1020508
299120.0000000    0.1051735
299160.0000000    0.1139108
299200.0000000    0.1046650
299240.0000000    0.1116842
299280.0000000    0.1011981
299320.0000000    0.1056428
299360.0000000    0.1078900
299400.0000000    0.1016310
299440.0000000    0.1001392
299480.0000000    0.1061095
299520.0000000    0.1088812
299560.0000000    0.1138587
299600.0000000    0.0907414
299640.0000000    0.1042021
299680.0000000    0.0947188
299720.0000000    0.0993615
299760.0000000    0.0940039
299800.0000000    0.0933256
299840.0000000    0.0981250
299880.0000000    0.0959347
299920.0000000    0.0898970
299960.0000000    0.0993154
300000.0000000    0.1047343
300040.0000000    0.1106683
300080.0000000    0.1121736
300120.0000000    0.1156137
300160.0000000    0.1061056
300200.0000000    0.1164617
300240.0000000    0.1213479
300280.0000000    0.1275730
300320.0000000    0.1092921
300360.0000000    0.1112158
300400.0000000    0.1169021
300440.0000000    0.1128631
300480.0000000    0.1183828
300520.0000000    0.1230621
300560.0000000    0.1285267
300600.0000000    0.1112562
300640.0000000    0.1108647
300680.0000000    0.0988524
300720.0000000    0.1154476
300760.0000000    0.1004872
300800.0000000    0.1081008
300840.0000000    0.1143912
300880.0000000    0.1204665
300920.0000000    0.1146720
300960.0000000    0.1046974
301000.0000000    0.1101521
301040.0000000    0.1082852
301080.0000000    0.1097345
301120.0000000    0.1024263
301160.0000000    0.0998128
301200.0000000    0.1017774
301240.0000000    0.0981836
301280.0000000    0.1140839
301320.0000000    0.1078048
301360.0000000    0.1081859
301400.0000000    0.0956356
301440.0000000    0.1022708
301480.0000000    0.1200912
301520.0000000    0.1068861
301560.0000000    0.1060109
301600.0000000    0.1092777
301640.0000000    0.1109497
301680.0000000    0.1095989
301720.0000000    0.1029290
301760.0000000    0.0947409
301800.0000000    0.1005121
301840.0000000    0.0850891
301880.0000000    0.0922733
301920.0000000    0.0954104
301960.0000000    0.0939742
302000.0000000    0.1016612
302040.0000000    0.1096733
302080.0000000    0.0961456
302120.0000000    0.1098019
302160.0000000    0.1020667
302200.0000000    0.1009981
302240.0000000    0.1032606
302280.0000000    0.1038430
302320.0000000    0.0937664
302360.0000000    0.0977539
302400.0000000    0.1012306
302440.0000000    0.1088245
302480.0000000    0.1017308
302520.0000000    0.1012757
302560.0000000    0.1020400
302600.0000000    0.1033439
302640.0000000    0.0915602
302680.0000000    0.1025593
302720.0000000    0.1023122
302760.0000000    0.0894760
302800.0000000    0.0950242
302840.0000000    0.1011508
302880.0000000    0.1076164
302920.0000000    0.1009394
302960.0000000    0.1114374
303000.0000000    0.0928630
303040.0000000    0.0998304
303080.0000000    0.1017350
303120.0000000    0.1060721
303160.0000000    0.1178593
303200.0000000    0.0980349
303240.0000000    0.1015911
303280.0000000    0.1033955
303320.0000000    0.1125808
303360.0000000    0.1184897
303400.0000000    0.1103197
303440.0000000    0.1129418
303480.0000000    0.1206554
303520.0000000    0.1064059
303560.0000000    0.1142803
303600.0000000    0.1115871
303640.0000000    0.1218751
303680.0000000    0.1125338
303720.0000000    0.1148821
303760.0000000    0.1151697
303800.0000000    0.1149855
303840.0000000    0.1231676
303880.0000000    0.1195031
303920.0000000    0.1248505
303960.0000000    0.1237129
304000.0000000    0.1141236
304040.0000000    0.1110196
304080.0000000    0.1121066
304120.0000000    0.1141510
304160.0000000    0.1145705
304200.0000000    0.1132783
304240.0000000    0.1082167
304280.0000000    0.1138730
304320.0000000    0.1128786
304360.0000000    0.0960065
304400.0000000    0.0964625
304440.0000000    0.1210148
304480.0000000    0.1017564
304520.0000000    0.1103527
304560.0000000    0.1122450
304600.0000000    0.1061226
304640.0000000    0.1041578
304680.0000000    0.1053186
304720.0000000    0.0998812
304760.0000000    0.1011937
304800.0000000    0.1032980
304840.0000000    0.1035450
304880.0000000    0.1102488
304920.0000000    0.1075954
304960.0000000    0.1021425
305000.0000000    0.1175225
305040.0000000    0.1089383
305080.0000000    0.1058928
305120.0000000    0.1116075
305160.0000000    0.1092353
305200.0000000    0.1021900
305240.0000000    0.1060328
305280.0000000    0.1083857
305320.0000000    0.1032077
305360.0000000    0.1006385
305400.0000000    0.1122577
305440.0000000    0.1099975
305480.0000000    0.1145170
305520.0000000    0.0993014
305560.0000000    0.1165449
305600.0000000    0.1189757
305640.0000000    0.1138404
305680.0000000    0.0917115
305720.0000000    0.0904066
305760.0000000    0.0948807
305800.0000000    0.0989539
305840.0000000    0.0966586
305880.0000000    0.1059961
305920.0000000    0.1015738
305960.0000000    0.0899238
306000.0000000    0.0933874
306040.0000000    0.0847578
306080.0000000    0.0955995
306120.0000000    0.0977526
306160.0000000    0.0988419
306200.0000000    0.1034869
306240.0000000    0.1051934
306280.0000000    0.1035189
306320.0000000    0.1048748
306360.0000000    0.0996125
306400.0000000    0.1018039
306440.0000000    0.1053538
306480.0000000    0.1108009
306520.0000000    0.1040667
306560.0000000    0.0966240
306600.0000000    0.1030401
306640.0000000    0.1062978
306680.0000000    0.1012722
306720.0000000    0.1047779
306760.0000000    0.0978296
306800.0000000    0.0946661
306840.0000000    0.1059347
306880.0000000    0.1029629
306920.0000000    0.1009905
306960.0000000    0.1112912
307000.0000000    0.1034218
307040.0000000    0.0987111
307080.0000000    0.0979599
307120.0000000    0.1027858
307160.0000000    0.0981664
307200.0000000    0.1059059
307240.0000000    0.1027323
307280.0000000    0.1129379
307320.0000000    0.0995314
307360.0000000    0.1058218
307400.0000000    0.0959329
307440.0000000    0.0940270
307480.0000000    0.0970901
307520.0000000    0.0973967
307560.0000000    0.0937198
307600.0000000    0.0994487
307640.0000000    0.0935190
307680.0000000    0.0944061
307720.0000000    0.0957968
307760.0000000    0.1009305
307800.0000000    0.0974667
307840.0000000    0.1090856
307880.0000000    0.1075742
307920.0000000    0.0986674
307960.0000000    0.0921132
308000.0000000    0.1067246
308040.0000000    0.1066049
308080.0000000    0.0999115
308120.0000000    0.1084319
308160.0000000    0.0950157
308200.0000000    0.1034727
308240.0000000    0.1061102
308280.0000000    0.0991350
308320.0000000    0.0992557
308360.0000000    0.0974930
308400.0000000    0.0952824
308440.0000000    0.0878119
308480.0000000    0.0916442
308520.0000000    0.0971153
308560.0000000    0.1077790
308600.0000000    0.1075194
308640.0000000    0.0957346
308680.0000000    0.1088518
308720.0000000    0.0965058
308760.0000000    0.0955777
308800.0000000    0.0971684
308840.0000000    0.1001591
308880.0000000    0.1012850
308920.0000000    0.0982588
308960.0000000    0.1026582
309000.0000000    0.1072700
309040.0000000    0.1104067
309080.0000000    0.0982322
309120.0000000    0.0987205
309160.0000000    0.1146951
309200.0000000    0.1074007
309240.0000000    0.1065161
309280.0000000    0.1116114
309320.0000000    0.0974112
309360.0000000    0.1057419
309400.0000000    0.1072004
309440.0000000    0.1036172
309480.0000000    0.1065550
309520.0000000    0.1134458
309560.0000000    0.0884719
309600.0000000    0.0981494
309640.0000000    0.0942450
309680.0000000    0.0992360
309720.0000000    0.0934892
309760.0000000    0.0986151
309800.0000000    0.1123213
309840.0000000    0.1069403
309880.0000000    0.1030679
309920.0000000    0.1111249
309960.0000000    0.1111114
310000.0000000    0.1080437
310040.0000000    0.1071112
310080.0000000    0.1027023
310120.0000000    0.1008253
310160.0000000    0.1170852
310200.0000000    0.1012569
310240.0000000    0.1186477
310280.0000000    0.1046899
310320.0000000    0.1038319
310360.0000000    0.1146453
310400.0000000    0.1082548
310440.0000000    0.1085403
310480.0000000    0.0931135
310520.0000000    0.1036494
310560.0000000    0.0989196
310600.0000000    0.1056053
310640.0000000    0.0981235
310680.0000000    0.0959583
310720.0000000    0.1046576
310760.0000000    0.0949191
310800.0000000    0.1093593
310840.0000000    0.0956142
310880.0000000    0.1115273
310920.0000000    0.0948302
310960.0000000    0.1064346
311000.0000000    0.1097669
311040.0000000    0.1002185
311080.0000000    0.0914072
311120.0000000    0.0898404
311160.0000000    0.0975743
311200.0000000    0.1021177
311240.0000000    0.0996004
311280.0000000    0.1076988
311320.0000000    0.0934175
311360.0000000    0.0958256
311400.0000000    0.1078835
311440.0000000    0.1004748
311480.0000000    0.0935847
311520.0000000    0.1035919
311560.0000000    0.0972466
311600.0000000    0.1026707
311640.0000000    0.0979765
311680.0000000    0.1059613
311720.0000000    0.0950252
311760.0000000    0.0967993
311800.0000000    0.0986989
311840.0000000    0.0935180
311880.0000000    0.1013938
311920.0000000    0.1003053
311960.0000000    0.0967908
312000.0000000    0.0927519
312040.0000000    0.0936860
312080.0000000    0.0936270
312120.0000000    0.0875279
312160.0000000    0.0924100
312200.0000000    0.0911368
312240.0000000    0.0876408
312280.0000000    0.0983173
312320.0000000    0.0907981
312360.0000000    0.0909447
312400.0000000    0.1042792
312440.0000000    0.0975005
312480.0000000    0.1075481
312520.0000000    0.0997060
312560.0000000    0.1075909
312600.0000000    0.0955226
312640.0000000    0.1153582
312680.0000000    0.1083914
312720.0000000    0.1090687
312760.0000000    0.1045611
312800.0000000    0.1131778
312840.0000000    0.1036880
312880.0000000    0.1062700
312920.0000000    0.1018708
312960.0000000    0.1086846
313000.0000000    0.1102899
313040.0000000    0.1136699
313080.0000000    0.1096676
313120.0000000    0.1103078
313160.0000000    0.1167847
313200.0000000    0.1082580
313240.0000000    0.1099483
313280.0000000    0.1006191
313320.0000000    0.0924637
313360.0000000    0.1127773
313400.0000000    0.1001229
313440.0000000    0.1125496
313480.0000000    0.0978158
313520.0000000    0.0994463
313560.0000000    0.0998769
313600.0000000    0.1011201
313640.0000000    0.0990940
313680.0000000    0.1083654
313720.0000000    0.1001060
313760.0000000    0.0943299
313800.0000000    0.1047762
313840.0000000    0.0999495
313880.0000000    0.1037203
313920.0000000    0.0992553
313960.0000000    0.0979118
314000.0000000    0.0946697
314040.0000000    0.1102159
314080.0000000    0.0968981
314120.0000000    0.0954663
314160.0000000    0.1001673
314200.0000000    0.1039796
314240.0000000    0.0931507
314280.0000000    0.0993493
314320.0000000    0.1055590
314360.0000000    0.0941981
314400.0000000    0.1025007
314440.0000000    0.1087459
314480.0000000    0.1006180
314520.0000000    0.1024736
314560.0000000    0.1015938
314600.0000000    0.0969651
314640.0000000    0.0985544
314680.0000000    0.0960317
314720.0000000    0.0983170
314760.0000000    0.0944248
314800.0000000    0.1040137
314840.0000000    0.0965135
314880.0000000    0.0897483
314920.0000000    0.0957501
314960.0000000    0.1021540
315000.0000000    0.1012460
315040.0000000    0.0991210
315080.0000000    0.0950639
315120.0000000    0.1124980
315160.0000000    0.0898790
315200.0000000    0.0948832
315240.0000000    0.1045848
315280.0000000    0.0925022
315320.0000000    0.0916447
315360.0000000    0.0984565
315400.0000000    0.0987213
315440.0000000    0.1023563
315480.0000000    0.1129264
315520.0000000    0.0963590
315560.0000000    0.0959250
315600.0000000    0.1000320
315640.0000000    0.0986948
315680.0000000    0.0957565
315720.0000000    0.1009537
315760.0000000    0.0977837
315800.0000000    0.1047511
315840.0000000    0.1085714
315880.0000000    0.1025965
315920.0000000    0.1017343
315960.0000000    0.0956829
316000.0000000    0.0989026
316040.0000000    0.1043350
316080.0000000    0.1023822
316120.0000000    0.1007312
316160.0000000    0.1026481
316200.0000000    0.1027974
316240.0000000    0.0996352
316280.0000000    0.1030024
316320.0000000    0.1078023
316360.0000000    0.0977197
316400.0000000    0.1142179
316440.0000000    0.1029334
316480.0000000    0.1048484
316520.0000000    0.0977812
316560.0000000    0.1017656
316600.0000000    0.0974389
316640.0000000    0.0997534
316680.0000000    0.1063536
316720.0000000    0.0941174
316760.0000000    0.1042384
316800.0000000    0.0930894
316840.0000000    0.1031728
316880.0000000    0.0945097
316920.0000000    0.1014209
316960.0000000    0.0977833
317000.0000000    0.0994797
317040.0000000    0.1000853
317080.0000000    0.1080442
317120.0000000    0.0946804
317160.0000000    0.1064262
317200.0000000    0.1028323
317240.0000000    0.0935439
317280.0000000    0.0950689
317320.0000000    0.0980448
317360.0000000    0.0986086
317400.0000000    0.0968028
317440.0000000    0.0970341
317480.0000000    0.0920488
317520.0000000    0.0999895
317560.0000000    0.0971056
317600.0000000    0.0968431
317640.0000000    0.0919965
317680.0000000    0.0917709
317720.0000000    0.0863970
317760.0000000    0.0892280
317800.0000000    0.0872718
317840.0000000    0.0874111
317880.0000000    0.0898217
317920.0000000    0.0889111
317960.0000000    0.0943984
318000.0000000    0.0980013
318040.0000000    0.1088491
318080.0000000    0.0829622
318120.0000000    0.0855655
318160.0000000    0.1020757
318200.0000000    0.0954327
318240.0000000    0.0918211
318280.0000000    0.0981785
318320.0000000    0.0984079
318360.0000000    0.0986924
318400.0000000    0.1030778
318440.0000000    0.0908223
318480.0000000    0.0890260
318520.0000000    0.0930706
318560.0000000    0.0997252
318600.0000000    0.0899141
318640.0000000    0.0883605
318680.0000000    0.0865466
318720.0000000    0.0836517
318760.0000000    0.0853872
318800.0000000    0.0825304
318840.0000000    0.0806559
318880.0000000    0.0890508
318920.0000000    0.0880810
318960.0000000    0.0919463
319000.0000000    0.0937829
319040.0000000    0.0903296
319080.0000000    0.0953508
319120.0000000    0.0982731
319160.0000000    0.0927560
319200.0000000    0.0893049
319240.0000000    0.0902240
319280.0000000    0.1019545
319320.0000000    0.0874492
319360.0000000    0.0856612
319400.0000000    0.0900327
319440.0000000    0.0817868
319480.0000000    0.0962951
319520.0000000    0.1043786
319560.0000000    0.1010080
319600.0000000    0.1051088
319640.0000000    0.1026335
319680.0000000    0.1079007
319720.0000000    0.0982915
319760.0000000    0.0978297
319800.0000000    0.1022827
319840.0000000    0.0995747
319880.0000000    0.0980205
319920.0000000    0.1013604
319960.0000000    0.1019440
320000.0000000    0.0955223
320040.0000000    0.0957836
320080.0000000    0.1077681
320120.0000000    0.1069492
320160.0000000    0.1059539
320200.0000000    0.1023711
320240.0000000    0.1065111
320280.0000000    0.1096403
320320.0000000    0.1077015
320360.0000000    0.1018114
320400.0000000    0.1049135
320440.0000000    0.1030737
320480.0000000    0.1092715
320520.0000000    0.1110094
320560.0000000    0.1104018
320600.0000000    0.1049894
320640.0000000    0.1098010
320680.0000000    0.1067570
320720.0000000    0.1041194
320760.0000000    0.1098915
320800.0000000    0.1079997
320840.0000000    0.1023826
320880.0000000    0.1051343
320920.0000000    0.1085567
320960.0000000    0.1094539
321000.0000000    0.1042745
321040.0000000    0.0977256
321080.0000000    0.1049423
321120.0000000    0.1081884
321160.0000000    0.1189796
321200.0000000    0.1081341
321240.0000000    0.1059001
321280.0000000    0.0985040
321320.0000000    0.0986337
321360.0000000    0.1002061
321400.0000000    0.1002405
321440.0000000    0.0991232
321480.0000000    0.1035657
321520.0000000    0.1076995
321560.0000000    0.1073142
321600.0000000    0.1086275
321640.0000000    0.1105190
321680.0000000    0.0975225
321720.0000000    0.0986519
321760.0000000    0.0969642
321800.0000000    0.1055177
321840.0000000    0.1005368
321880.0000000    0.0909037
321920.0000000    0.0979318
321960.0000000    0.1025415
322000.0000000    0.0885845
322040.0000000    0.1047926
322080.0000000    0.0961380
322120.0000000    0.1014860
322160.0000000    0.0945770
322200.0000000    0.0922020
322240.0000000    0.1068634
322280.0000000    0.0977421
322320.0000000    0.0913832
322360.0000000    0.0938812
322400.0000000    0.0957092
322440.0000000    0.0974449
322480.0000000    0.0937895
322520.0000000    0.1085569
322560.0000000    0.1044144
322600.0000000    0.0925689
322640.0000000    0.0860847
322680.0000000    0.0877303
322720.0000000    0.0881387
322760.0000000    0.0963175
322800.0000000    0.0900785
322840.0000000    0.0985498
322880.0000000    0.0959101
322920.0000000    0.1027458
322960.0000000    0.1099834
323000.0000000    0.0967118
323040.0000000    0.1063077
323080.0000000    0.1013294
323120.0000000    0.1013013
323160.0000000    0.1036487
323200.0000000    0.0979597
323240.0000000    0.0970924
323280.0000000    0.0947251
323320.0000000    0.0990835
323360.0000000    0.0919960
323400.0000000    0.0889379
323440.0000000    0.0931820
323480.0000000    0.0907564
323520.0000000    0.1012252
323560.0000000    0.0963362
323600.0000000    0.1016156
323640.0000000    0.1010623
323680.0000000    0.0889194
323720.0000000    0.0975074
323760.0000000    0.0940079
323800.0000000    0.0971556
323840.0000000    0.0966826
323880.0000000    0.0941826
323920.0000000    0.0982482
323960.0000000    0.0943668
324000.0000000    0.0958568
324040.0000000    0.0917295
324080.0000000    0.0923852
324120.0000000    0.0843449
324160.0000000    0.0918770
324200.0000000    0.0993954
324240.0000000    0.0928393
324280.0000000    0.0870414
324320.0000000    0.0896396
324360.0000000    0.0816985
324400.0000000    0.0968243
324440.0000000    0.0894765
324480.0000000    0.0915710
324520.0000000    0.0924676
324560.0000000    0.0859550
324600.0000000    0.0943246
324640.0000000    0.0970944
324680.0000000    0.0933637
324720.0000000    0.0975890
324760.0000000    0.1004690
324800.0000000    0.0928322
324840.0000000    0.0967918
324880.0000000    0.0966062
324920.0000000    0.0970432
324960.0000000    0.0945324
325000.0000000    0.0955120
325040.0000000    0.0858312
325080.0000000    0.0893591
325120.0000000    0.0875823
325160.0000000    0.0922388
325200.0000000    0.0926818
325240.0000000    0.0957072
325280.0000000    0.0966592
325320.0000000    0.0901789
325360.0000000    0.0916446
325400.0000000    0.1030524
325440.0000000    0.1117607
325480.0000000    0.1108672
325520.0000000    0.1146937
325560.0000000    0.1064304
325600.0000000    0.1161259
325640.0000000    0.1163392
325680.0000000    0.1086109
325720.0000000    0.1036709
325760.0000000    0.1007562
325800.0000000    0.1059712
325840.0000000    0.1043371
325880.0000000    0.0975429
325920.0000000    0.0984449
325960.0000000    0.1043588
326000.0000000    0.1131202
326040.0000000    0.1038394
326080.0000000    0.1053263
326120.0000000    0.1031727
326160.0000000    0.1006916
326200.0000000    0.1066682
326240.0000000    0.1022096
326280.0000000    0.1012868
326320.0000000    0.1069719
326360.0000000    0.1049341
326400.0000000    0.1026395
326440.0000000    0.1006912
326480.0000000    0.0949098
326520.0000000    0.0999733
326560.0000000    0.1039220
326600.0000000    0.0940333
326640.0000000    0.0933689
326680.0000000    0.0898055
326720.0000000    0.0933262
326760.0000000    0.0959511
326800.0000000    0.1082912
326840.0000000    0.1020969
326880.0000000    0.1026698
326920.0000000    0.0960996
326960.0000000    0.0964235
327000.0000000    0.1062038
327040.0000000    0.1039459
327080.0000000    0.1058720
327120.0000000    0.0954595
327160.0000000    0.1026977
327200.0000000    0.1033415
327240.0000000    0.1001923
327280.0000000    0.0942726
327320.0000000    0.0998517
327360.0000000    0.0944433
327400.0000000    0.0943364
327440.0000000    0.0947519
327480.0000000    0.1052941
327520.0000000    0.0933355
327560.0000000    0.0977192
327600.0000000    0.1006354
327640.0000000    0.1002485
327680.0000000    0.0956305
327720.0000000    0.0967388
327760.0000000    0.1026783
327800.0000000    0.0877918
327840.0000000    0.1021154
327880.0000000    0.0950873
327920.0000000    0.0950518
327960.0000000    0.1062034
328000.0000000    0.1014771
328040.0000000    0.0959031
328080.0000000    0.0992898
328120.0000000    0.1043841
328160.0000000    0.0992899
328200.0000000    0.1002890
328240.0000000    0.0902631
328280.0000000    0.0931613
328320.0000000    0.1033010
328360.0000000    0.0951414
328400.0000000    0.0936695
328440.0000000    0.1144194
328480.0000000    0.0976057
328520.0000000    0.0991391
328560.0000000    0.0945935
328600.0000000    0.1010524
328640.0000000    0.1149606
328680.0000000    0.1068944
328720.0000000    0.1111843
328760.0000000    0.1119227
328800.0000000    0.1059606
328840.0000000    0.1019622
328880.0000000    0.1056135
328920.0000000    0.1108007
328960.0000000    0.1027713
329000.0000000    0.1033499
329040.0000000    0.1028814
329080.0000000    0.1031072
329120.0000000    0.1035740
329160.0000000    0.0957896
329200.0000000    0.1077918
329240.0000000    0.1097247
329280.0000000    0.1030553
329320.0000000    0.1191340
329360.0000000    0.1052165
329400.0000000    0.1016676
329440.0000000    0.1012513
329480.0000000    0.0996578
329520.0000000    0.1015956
329560.0000000    0.0989091
329600.0000000    0.0991511
329640.0000000    0.1045768
329680.0000000    0.1042418
329720.0000000    0.0961730
329760.0000000    0.0986557
329800.0000000    0.1005202
329840.0000000    0.0900171
329880.0000000    0.0928815
329920.0000000    0.1052529
329960.0000000    0.1026426
330000.0000000    0.0996555
330040.0000000    0.1126031
330080.0000000    0.1062712
330120.0000000    0.1083269
330160.0000000    0.0924774
330200.0000000    0.1043173
330240.0000000    0.1001407
330280.0000000    0.1005862
330320.0000000    0.0980530
330360.0000000    0.0984836
330400.0000000    0.0993351
330440.0000000    0.0973889
330480.0000000    0.1040597
330520.0000000    0.0918267
330560.0000000    0.1005586
330600.0000000    0.0989813
330640.0000000    0.0954541
330680.0000000    0.1022431
330720.0000000    0.0999558
330760.0000000    0.0952470
330800.0000000    0.0945691
330840.0000000    0.1032324
330880.0000000    0.1056541
330920.0000000    0.1030025
330960.0000000    0.0995327
331000.0000000    0.1003729
331040.0000000    0.0916922
331080.0000000    0.0977792
331120.0000000    0.0969383
331160.0000000    0.0955045
331200.0000000    0.0983294
331240.0000000    0.0936817
331280.0000000    0.0946600
331320.0000000    0.0956382
331360.0000000    0.0977433
331400.0000000    0.0988407
331440.0000000    0.0957271
331480.0000000    0.0981381
331520.0000000    0.1048775
331560.0000000    0.0979340
331600.0000000    0.0986531
331640.0000000    0.0992691
331680.0000000    0.1004681
331720.0000000    0.1025923
331760.0000000    0.1027538
331800.0000000    0.0970681
331840.0000000    0.0991636
331880.0000000    0.0972227
331920.0000000    0.1095595
331960.0000000    0.1059746
332000.0000000    0.1028478
332040.0000000    0.0996103
332080.0000000    0.0932927
332120.0000000    0.1016685
332160.0000000    0.0966062
332200.0000000    0.1024884
332240.0000000    0.0946015
332280.0000000    0.1026286
332320.0000000    0.1015843
332360.0000000    0.0950310
332400.0000000    0.1074573
332440.0000000    0.1076397
332480.0000000    0.1039073
332520.0000000    0.0985211
332560.0000000    0.0994114
332600.0000000    0.0952318
332640.0000000    0.1115375
332680.0000000    0.1051547
332720.0000000    0.1038525
332760.0000000    0.0995241
332800.0000000    0.0960423
332840.0000000    0.0991198
332880.0000000    0.0968989
332920.0000000    0.0955342
332960.0000000    0.1036332
333000.0000000    0.1067596
333040.0000000    0.1090567
333080.0000000    0.1084192
333120.0000000    0.1191420
333160.0000000    0.1159818
333200.0000000    0.1092368
333240.0000000    0.1262096
333280.0000000    0.0978790
333320.0000000    0.1074137
333360.0000000    0.1005633
333400.0000000    0.1032289
333440.0000000    0.1001911
333480.0000000    0.1164878
333520.0000000    0.1167372
333560.0000000    0.1097521
333600.0000000    0.1021300
333640.0000000    0.0962868
333680.0000000    0.1068940
333720.0000000    0.1038773
333760.0000000    0.0973720
333800.0000000    0.1134937
333840.0000000    0.1038593
333880.0000000    0.1025449
333920.0000000    0.1006649
333960.0000000    0.0982934
334000.0000000    0.0950261
334040.0000000    0.1033013
334080.0000000    0.0908361
334120.0000000    0.0990796
334160.0000000    0.1018554
334200.0000000    0.1007358
334240.0000000    0.1019187
334280.0000000    0.0989179
334320.0000000    0.0965215
334360.0000000    0.0952078
334400.0000000    0.1012959
334440.0000000    0.1048139
334480.0000000    0.0964580
334520.0000000    0.1001005
334560.0000000    0.1052223
334600.0000000    0.1006718
334640.0000000    0.1061274
334680.0000000    0.1108665
334720.0000000    0.1078727
334760.0000000    0.0986397
334800.0000000    0.1029200
334840.0000000    0.1015740
334880.0000000    0.0950872
334920.0000000    0.1079154
334960.0000000    0.1081699
335000.0000000    0.1036643
335040.0000000    0.1076090
335080.0000000    0.1022776
335120.0000000    0.1004637
335160.0000000    0.1031042
335200.0000000    0.0993007
335240.0000000    0.0983007
335280.0000000    0.1063927
335320.0000000    0.0950329
335360.0000000    0.1018316
335400.0000000    0.1040609
335440.0000000    0.1083327
335480.0000000    0.1076510
335520.0000000    0.1026950
335560.0000000    0.0979282
335600.0000000    0.0965905
335640.0000000    0.1127537
335680.0000000    0.1068904
335720.0000000    0.0978584
335760.0000000    0.1058296
335800.0000000    0.0972450
335840.0000000    0.0999609
335880.0000000    0.1016046
335920.0000000    0.1019932
335960.0000000    0.0989907
336000.0000000    0.0989560
336040.0000000    0.0973272
336080.0000000    0.1002164
336120.0000000    0.1020750
336160.0000000    0.1014414
336200.0000000    0.0991667
336240.0000000    0.1010223
336280.0000000    0.1022797
336320.0000000    0.1048820
336360.0000000    0.0980335
336400.0000000    0.0997149
336440.0000000    0.1020179
336480.0000000    0.1032851
336520.0000000    0.0993231
336560.0000000    0.0966706
336600.0000000    0.1081037
336640.0000000    0.1030528
336680.0000000    0.1013687
336720.0000000    0.1034578
336760.0000000    0.1014677
336800.0000000    0.1005265
336840.0000000    0.1065845
336880.0000000    0.1168196
336920.0000000    0.1141979
336960.0000000    0.1069051
337000.0000000    0.1007252
337040.0000000    0.1125455
337080.0000000    0.1005373
337120.0000000    0.1132852
337160.0000000    0.1017468
337200.0000000    0.1104245
337240.0000000    0.0991329
337280.0000000    0.1012756
337320.0000000    0.1211955
337360.0000000    0.1027145
337400.0000000    0.1045644
337440.0000000    0.1030742
337480.0000000    0.1098103
337520.0000000    0.1214646
337560.0000000    0.1220904
337600.0000000    0.1089600
337640.0000000    0.1099361
337680.0000000    0.1255128
337720.0000000    0.1154286
337760.0000000    0.1183726
337800.0000000    0.1248304
337840.0000000    0.1158567
337880.0000000    0.1238480
337920.0000000    0.1200846
337960.0000000    0.1243476
338000.0000000    0.1272037
338040.0000000    0.1133326
338080.0000000    0.1195150
338120.0000000    0.1279369
338160.0000000    0.1157187
338200.0000000    0.1226056
338240.0000000    0.1191919
338280.0000000    0.1217512
338320.0000000    0.1264343
338360.0000000    0.1204420
338400.0000000    0.1329599
338440.0000000    0.1304837
338480.0000000    0.1290485
338520.0000000    0.1265153
338560.0000000    0.1275137
338600.0000000    0.1212848
338640.0000000    0.1284521
338680.0000000    0.1266707
338720.0000000    0.1238437
338760.0000000    0.1361626
338800.0000000    0.1372000
338840.0000000    0.1265926
338880.0000000    0.1381213
338920.0000000    0.1281943
338960.0000000    0.1143757
339000.0000000    0.1213737
339040.0000000    0.1267907
339080.0000000    0.1306524
339120.0000000    0.1271013
339160.0000000    0.1335411
339200.0000000    0.1260539
339240.0000000    0.1294839
339280.0000000    0.1139243
339320.0000000    0.1143076
339360.0000000    0.1342646
339400.0000000    0.1246260
339440.0000000    0.1140540
339480.0000000    0.1181102
339520.0000000    0.1142741
339560.0000000    0.1161110
339600.0000000    0.1294380
339640.0000000    0.1278883
339680.0000000    0.1253886
339720.0000000    0.1247851
339760.0000000    0.1195030
339800.0000000    0.1162246
339840.0000000    0.1085362
339880.0000000    0.1172556
339920.0000000    0.1150128
339960.0000000    0.1057098
340000.0000000    0.1244026
340040.0000000    0.1208293
340080.0000000    0.1205385
340120.0000000    0.1078388
340160.0000000    0.1148881
340200.0000000    0.1128797
340240.0000000    0.1250925
340280.0000000    0.1015096
340320.0000000    0.1033631
340360.0000000    0.1102669
340400.0000000    0.1031847
340440.0000000    0.1190799
340480.0000000    0.1080676
340520.0000000    0.0991058
340560.0000000    0.1012594
340600.0000000    0.1074894
340640.0000000    0.1089126
340680.0000000    0.1016011
340720.0000000    0.1086826
340760.0000000    0.1082499
340800.0000000    0.1073804
340840.0000000    0.1007299
340880.0000000    0.1069561
340920.0000000    0.1069397
340960.0000000    0.1053495
341000.0000000    0.1059923
341040.0000000    0.1021362
341080.0000000    0.1087794
341120.0000000    0.1139517
341160.0000000    0.1084258
341200.0000000    0.1141590
341240.0000000    0.1065031
341280.0000000    0.1087385
341320.0000000    0.1064737
341360.0000000    0.1222354
341400.0000000    0.0990246
341440.0000000    0.1061039
341480.0000000    0.1049540
341520.0000000    0.1109167
341560.0000000    0.1004926
341600.0000000    0.1051651
341640.0000000    0.0998804
341680.0000000    0.0989683
341720.0000000    0.1038143
341760.0000000    0.1091529
341800.0000000    0.1052156
341840.0000000    0.0996910
341880.0000000    0.0991468
341920.0000000    0.1002004
341960.0000000    0.1063680
342000.0000000    0.1077118
342040.0000000    0.1054268
342080.0000000    0.0985739
342120.0000000    0.0956609
342160.0000000    0.1119338
342200.0000000    0.1041477
342240.0000000    0.1126856
342280.0000000    0.0981461
342320.0000000    0.1008459
342360.0000000    0.1051269
342400.0000000    0.1052542
342440.0000000    0.1050871
342480.0000000    0.0966324
342520.0000000    0.1020542
342560.0000000    0.1108593
342600.0000000    0.1158745
342640.0000000    0.1013902
342680.0000000    0.1060275
342720.0000000    0.1159270
342760.0000000    0.1092793
342800.0000000    0.1127096
342840.0000000    0.1113993
342880.0000000    0.1099980
342920.0000000    0.1079112
342960.0000000    0.1044697
343000.0000000    0.1067746
343040.0000000    0.1004217
343080.0000000    0.1022914
343120.0000000    0.1020036
343160.0000000    0.1142680
343200.0000000    0.1014291
343240.0000000    0.1119053
343280.0000000    0.1104132
343320.0000000    0.1113776
343360.0000000    0.1188144
343400.0000000    0.1070214
343440.0000000    0.1159271
343480.0000000    0.1035060
343520.0000000    0.1123904
343560.0000000    0.1069095
343600.0000000    0.1046125
343640.0000000    0.1064904
343680.0000000    0.1017148
343720.0000000    0.1028460
343760.0000000    0.1076475
343800.0000000    0.1057254
343840.0000000    0.1056174
343880.0000000    0.1067384
343920.0000000    0.1173229
343960.0000000    0.1024016
344000.0000000    0.1068959
344040.0000000    0.1079304
344080.0000000    0.1150269
344120.0000000    0.1094716
344160.0000000    0.1233762
344200.0000000    0.1126150
344240.0000000    0.1083027
344280.0000000    0.1190660
344320.0000000    0.1169087
344360.0000000    0.1276395
344400.0000000    0.1099839
344440.0000000    0.1125214
344480.0000000    0.1177922
344520.0000000    0.1180601
344560.0000000    0.1272027
344600.0000000    0.1198824
344640.0000000    0.1228021
344680.0000000    0.1180687
344720.0000000    0.1119642
344760.0000000    0.1112501
344800.0000000    0.1157474
344840.0000000    0.1041072
344880.0000000    0.1092590
344920.0000000    0.1013540
344960.0000000    0.1135824
345000.0000000    0.1176836
345040.0000000    0.1163510
345080.0000000    0.1138998
345120.0000000    0.1194115
345160.0000000    0.1222286
345200.0000000    0.1086265
345240.0000000    0.1116299
345280.0000000    0.0995421
345320.0000000    0.1117560
345360.0000000    0.1074341
345400.0000000    0.1059269
345440.0000000    0.1043741
345480.0000000    0.1005708
345520.0000000    0.1048543
345560.0000000    0.0999702
345600.0000000    0.1057298
345640.0000000    0.1123793
345680.0000000    0.1163191
345720.0000000    0.1136234
345760.0000000    0.1141414
345800.0000000    0.1047881
345840.0000000    0.1053298
345880.0000000    0.1103054
345920.0000000    0.1072594
345960.0000000    0.0992731
346000.0000000    0.0948279
346040.0000000    0.0995467
346080.0000000    0.1025555
346120.0000000    0.1021532
346160.0000000    0.1052333
346200.0000000    0.1038910
346240.0000000    0.1158471
346280.0000000    0.0946692
346320.0000000    0.0881749
346360.0000000    0.0952738
346400.0000000    0.0978712
346440.0000000    0.0919587
346480.0000000    0.1010237
346520.0000000    0.1026240
346560.0000000    0.0992915
346600.0000000    0.1073733
346640.0000000    0.1049413
346680.0000000    0.1136784
346720.0000000    0.1039278
346760.0000000    0.1009063
346800.0000000    0.1052672
346840.0000000    0.1095046
346880.0000000    0.1042696
346920.0000000    0.0973364
346960.0000000    0.1034604
347000.0000000    0.1041861
347040.0000000    0.0987915
347080.0000000    0.1128485
347120.0000000    0.1091958
347160.0000000    0.1023824
347200.0000000    0.1022153
347240.0000000    0.1100456
347280.0000000    0.0998427
347320.0000000    0.1104978
347360.0000000    0.1156270
347400.0000000    0.1085200
347440.0000000    0.1118165
347480.0000000    0.1092887
347520.0000000    0.1118504
347560.0000000    0.1155462
347600.0000000    0.1148051
347640.0000000    0.1206413
347680.0000000    0.1076609
347720.0000000    0.1102659
347760.0000000    0.1099751
347800.0000000    0.1162619
347840.0000000    0.1193430
347880.0000000    0.1165298
347920.0000000    0.1170913
347960.0000000    0.1065096
348000.0000000    0.1104947
348040.0000000    0.1017622
348080.0000000    0.1142246
348120.0000000    0.1180997
348160.0000000    0.1091220
348200.0000000    0.1150810
348240.0000000    0.1067158
348280.0000000    0.1094583
348320.0000000    0.1124296
348360.0000000    0.1050349
348400.0000000    0.1141754
348440.0000000    0.1133798
348480.0000000    0.1095454
348520.0000000    0.1090165
348560.0000000    0.1021371
348600.0000000    0.1172372
348640.0000000    0.0984595
348680.0000000    0.1172877
348720.0000000    0.1071132
348760.0000000    0.1143641
348800.0000000    0.1052715
348840.0000000    0.1065000
348880.0000000    0.1116630
348920.0000000    0.1027177
348960.0000000    0.0966004
349000.0000000    0.0998251
349040.0000000    0.0966196
349080.0000000    0.0979936
349120.0000000    0.0971064
349160.0000000    0.1044758
349200.0000000    0.1078589
349240.0000000    0.0919383
349280.0000000    0.1034307
349320.0000000    0.0923729
349360.0000000    0.0982198
349400.0000000    0.1092895
349440.0000000    0.1071127
349480.0000000    0.1027381
349520.0000000    0.1009783
349560.0000000    0.1073876
349600.0000000    0.1094894
349640.0000000    0.1013951
349680.0000000    0.0965228
349720.0000000    0.0931024
349760.0000000    0.1000205
349800.0000000    0.0910765
349840.0000000    0.1088933
349880.0000000    0.1064866
349920.0000000    0.0993888
349960.0000000    0.1034521
350000.0000000    0.1018958
350040.0000000    0.1004469
350080.0000000    0.1123769
350120.0000000    0.1059063
350160.0000000    0.1060501
350200.0000000    0.0953766
350240.0000000    0.0969666
350280.0000000    0.1079332
350320.0000000    0.1093762
350360.0000000    0.1049327
350400.0000000    0.1056157
350440.0000000    0.1121734
350480.0000000    0.1019751
350520.0000000    0.0959978
350560.0000000    0.1086967
350600.0000000    0.1090722
350640.0000000    0.1035737
350680.0000000    0.1101412
350720.0000000    0.1126494
350760.0000000    0.1076003
350800.0000000    0.1088007
350840.0000000    0.1085295
350880.0000000    0.1145473
350920.0000000    0.1074226
350960.0000000    0.0987925
351000.0000000    0.1112008
351040.0000000    0.0996331
351080.0000000    0.0943773
351120.0000000    0.1063970
351160.0000000    0.1060864
351200.0000000    0.1030697
351240.0000000    0.1000341
351280.0000000    0.0996022
351320.0000000    0.0979217
351360.0000000    0.1047723
351400.0000000    0.1085061
351440.0000000    0.0984054
351480.0000000    0.0979826
351520.0000000    0.0988377
351560.0000000    0.1061581
351600.0000000    0.1105398
351640.0000000    0.1136750
351680.0000000    0.1063315
351720.0000000    0.1208817
351760.0000000    0.1084837
351800.0000000    0.1136027
351840.0000000    0.1091653
351880.0000000    0.1087258
351920.0000000    0.1132178
351960.0000000    0.1141744
352000.0000000    0.1120505
352040.0000000    0.1124481
352080.0000000    0.1191013
352120.0000000    0.1148476
352160.0000000    0.1161468
352200.0000000    0.1024639
352240.0000000    0.1012193
352280.0000000    0.0995563
352320.0000000    0.1018677
352360.0000000    0.1021707
352400.0000000    0.1078830
352440.0000000    0.1028082
352480.0000000    0.1114703
352520.0000000    0.1107542
352560.0000000    0.1123551
352600.0000000    0.1107866
352640.0000000    0.1125215
352680.0000000    0.1160539
352720.0000000    0.1066769
352760.0000000    0.1034016
352800.0000000    0.1099536
352840.0000000    0.1052409
352880.0000000    0.0985457
352920.0000000    0.1066108
352960.0000000    0.1053832
353000.0000000    0.1045424
353040.0000000    0.1062897
353080.0000000    0.1110783
353120.0000000    0.0939981
353160.0000000    0.0948604
353200.0000000    0.0969054
353240.0000000    0.0937840
353280.0000000    0.0967763
353320.0000000    0.0972608
353360.0000000    0.0967068
353400.0000000    0.0999628
353440.0000000    0.0943174
353480.0000000    0.0983713
353520.0000000    0.0960553
353560.0000000    0.0938712
353600.0000000    0.0909185
353640.0000000    0.0859572
353680.0000000    0.0924328
353720.0000000    0.1006765
353760.0000000    0.0993289
353800.0000000    0.0968437
353840.0000000    0.0968291
353880.0000000    0.1047348
353920.0000000    0.0995366
353960.0000000    0.0968484
354000.0000000    0.1101499
354040.0000000    0.1040911
354080.0000000    0.1072953
354120.0000000    0.0952588
354160.0000000    0.0942766
354200.0000000    0.0964556
354240.0000000    0.0992082
354280.0000000    0.0962846
354320.0000000    0.0948732
354360.0000000    0.0970248
354400.0000000    0.1017771
354440.0000000    0.0930569
354480.0000000    0.0943438
354520.0000000    0.0956435
354560.0000000    0.1002640
354600.0000000    0.1057784
354640.0000000    0.1036932
354680.0000000    0.1049276
354720.0000000    0.0972240
354760.0000000    0.1014140
354800.0000000    0.0999074
354840.0000000    0.1065824
354880.0000000    0.1143466
354920.0000000    0.1028743
354960.0000000    0.1179228
355000.0000000    0.1024853
355040.0000000    0.0961464
355080.0000000    0.0967046
355120.0000000    0.1016227
355160.0000000    0.1029570
355200.0000000    0.1037378
355240.0000000    0.0996591
355280.0000000    0.1022155
355320.0000000    0.1102817
355360.0000000    0.0977549
355400.0000000    0.0915487
355440.0000000    0.0971281
355480.0000000    0.0966255
355520.0000000    0.0983682
355560.0000000    0.0975809
355600.0000000    0.1023602
355640.0000000    0.0997895
355680.0000000    0.1072777
355720.0000000    0.1071080
355760.0000000    0.1091950
355800.0000000    0.1052239
355840.0000000    0.1088913
355880.0000000    0.1104662
355920.0000000    0.0991734
355960.0000000    0.1050274
356000.0000000    0.1099491
356040.0000000    0.1089779
356080.0000000    0.1040438
356120.0000000    0.1099188
356160.0000000    0.1156576
356200.0000000    0.1068050
356240.0000000    0.1086574
356280.0000000    0.1071023
356320.0000000    0.1022645
356360.0000000    0.1109645
356400.0000000    0.1077686
356440.0000000    0.1105846
356480.0000000    0.1158601
356520.0000000    0.1149333
356560.0000000    0.1077008
356600.0000000    0.1043832
356640.0000000    0.1024303
356680.0000000    0.1108994
356720.0000000    0.1070689
356760.0000000    0.1066682
356800.0000000    0.1054578
356840.0000000    0.1076476
356880.0000000    0.1028918
356920.0000000    0.1024679
356960.0000000    0.1069079
357000.0000000    0.1022975
357040.0000000    0.1012698
357080.0000000    0.1036410
357120.0000000    0.1072349
357160.0000000    0.1036578
357200.0000000    0.1035273
357240.0000000    0.0988202
357280.0000000    0.1041135
357320.0000000    0.0988317
357360.0000000    0.1000322
357400.0000000    0.1047975
357440.0000000    0.1000133
357480.0000000    0.1051297
357520.0000000    0.1048361
357560.0000000    0.1030948
357600.0000000    0.1054893
357640.0000000    0.1112453
357680.0000000    0.1070063
357720.0000000    0.1107834
357760.0000000    0.1084819
357800.0000000    0.1077532
357840.0000000    0.1116349
357880.0000000    0.1085101
357920.0000000    0.1103704
357960.0000000    0.1163201
358000.0000000    0.1118276
358040.0000000    0.1117482
358080.0000000    0.1097660
358120.0000000    0.1019859
358160.0000000    0.1112955
358200.0000000    0.1039440
358240.0000000    0.1151941
358280.0000000    0.1118530
358320.0000000    0.1078406
358360.0000000    0.0980682
358400.0000000    0.0990793
358440.0000000    0.0988892
358480.0000000    0.1041212
358520.0000000    0.0975819
358560.0000000    0.0989065
358600.0000000    0.1052456
358640.0000000    0.0992829
358680.0000000    0.0943178
358720.0000000    0.0928715
358760.0000000    0.0978002
358800.0000000    0.1074397
358840.0000000    0.1075550
358880.0000000    0.0981553
358920.0000000    0.1037030
358960.0000000    0.0932241
359000.0000000    0.0995829
359040.0000000    0.0922142
359080.0000000    0.0947624
359120.0000000    0.0987885
359160.0000000    0.1057306
359200.0000000    0.0958281
359240.0000000    0.1029171
359280.0000000    0.0995374
359320.0000000    0.0994150
359360.0000000    0.1081423
359400.0000000    0.1055547
359440.0000000    0.1107571
359480.0000000    0.1120556
359520.0000000    0.0939130
359560.0000000    0.1024451
359600.0000000    0.1001758
359640.0000000    0.1051597
359680.0000000    0.0995411
359720.0000000    0.0981893
359760.0000000    0.0985772
359800.0000000    0.0974349
359840.0000000    0.1046006
359880.0000000    0.1018247
359920.0000000    0.1054445
359960.0000000    0.0960683
360000.0000000    0.1052208
360040.0000000    0.0965627
360080.0000000    0.0948443
360120.0000000    0.1040232
360160.0000000    0.1025114
360200.0000000    0.1038622
360240.0000000    0.0954212
360280.0000000    0.0979922
360320.0000000    0.1019413
360360.0000000    0.0982602
360400.0000000    0.0954066
360440.0000000    0.0996569
360480.0000000    0.0939596
360520.0000000    0.0975351
360560.0000000    0.0973440
360600.0000000    0.1002560
360640.0000000    0.0958868
360680.0000000    0.0891840
360720.0000000    0.1060008
360760.0000000    0.0985280
360800.0000000    0.1010094
360840.0000000    0.1070028
360880.0000000    0.1038658
360920.0000000    0.1138387
360960.0000000    0.1046872
361000.0000000    0.1090536
361040.0000000    0.1074800
361080.0000000    0.1130663
361120.0000000    0.1051298
361160.0000000    0.1119672
361200.0000000    0.1002058
361240.0000000    0.0948450
361280.0000000    0.1075087
361320.0000000    0.0964370
361360.0000000    0.1045527
361400.0000000    0.0978748
361440.0000000    0.1027228
361480.0000000    0.0964745
361520.0000000    0.0970691
361560.0000000    0.1033700
361600.0000000    0.0991467
361640.0000000    0.1022324
361680.0000000    0.1008768
361720.0000000    0.1063428
361760.0000000    0.0947554
361800.0000000    0.1008155
361840.0000000    0.1049787
361880.0000000    0.1055321
361920.0000000    0.1037444
361960.0000000    0.1061231
362000.0000000    0.1156492
362040.0000000    0.1139540
362080.0000000    0.0992850
362120.0000000    0.1082023
362160.0000000    0.1019554
362200.0000000    0.1057455
362240.0000000    0.1123315
362280.0000000    0.1010179
362320.0000000    0.1052464
362360.0000000    0.1055825
362400.0000000    0.1058181
362440.0000000    0.1132439
362480.0000000    0.1138910
362520.0000000    0.1110757
362560.0000000    0.1073109
362600.0000000    0.1075072
362640.0000000    0.1130573
362680.0000000    0.1126602
362720.0000000    0.1073694
362760.0000000    0.1022621
362800.0000000    0.1024446
362840.0000000    0.1024197
362880.0000000    0.1058959
362920.0000000    0.1043470
362960.0000000    0.1116754
363000.0000000    0.1068668
363040.0000000    0.1063295
363080.0000000    0.0933059
363120.0000000    0.1032145
363160.0000000    0.1058331
363200.0000000    0.0984234
363240.0000000    0.0998138
363280.0000000    0.0901826
363320.0000000    0.0949539
363360.0000000    0.0979840
363400.0000000    0.1099170
363440.0000000    0.1138985
363480.0000000    0.1006552
363520.0000000    0.0966620
363560.0000000    0.0933778
363600.0000000    0.0974385
363640.0000000    0.0962382
363680.0000000    0.1004383
363720.0000000    0.1053926
363760.0000000    0.0961394
363800.0000000    0.1027588
363840.0000000    0.1018534
363880.0000000    0.1021277
363920.0000000    0.0894128
363960.0000000    0.0921832
364000.0000000    0.0861494
364040.0000000    0.0864680
364080.0000000    0.0905213
364120.0000000    0.0894671
364160.0000000    0.0898453
364200.0000000    0.0920171
364240.0000000    0.0968876
364280.0000000    0.0957064
364320.0000000    0.0877187
364360.0000000    0.0882872
364400.0000000    0.0894246
364440.0000000    0.1044992
364480.0000000    0.1008990
364520.0000000    0.0911018
364560.0000000    0.0997382
364600.0000000    0.0994061
364640.0000000    0.0938072
364680.0000000    0.1004026
364720.0000000    0.1060647
364760.0000000    0.1049953
364800.0000000    0.1055520
364840.0000000    0.0939979
364880.0000000    0.0919565
364920.0000000    0.0988122
364960.0000000    0.1144013
365000.0000000    0.1028052
365040.0000000    0.0974372
365080.0000000    0.1032495
365120.0000000    0.0974215
365160.0000000    0.0957487
365200.0000000    0.1129567
365240.0000000    0.0894753
365280.0000000    0.0949237
365320.0000000    0.0901269
365360.0000000    0.0912330
365400.0000000    0.0957267
365440.0000000    0.1036395
365480.0000000    0.0964932
365520.0000000    0.0976934
365560.0000000    0.0941672
365600.0000000    0.0925150
365640.0000000    0.1059834
365680.0000000    0.0934111
365720.0000000    0.0935134
365760.0000000    0.0904942
365800.0000000    0.0931731
365840.0000000    0.0977709
365880.0000000    0.0956175
365920.0000000    0.0962977
365960.0000000    0.0981248
366000.0000000    0.0954230
366040.0000000    0.0969683
366080.0000000    0.0980599
366120.0000000    0.0958010
366160.0000000    0.0974981
366200.0000000    0.0942640
366240.0000000    0.1082034
366280.0000000    0.1050241
366320.0000000    0.0914852
366360.0000000    0.0967970
366400.0000000    0.0968123
366440.0000000    0.0980584
366480.0000000    0.0995967
366520.0000000    0.0944580
366560.0000000    0.0934351
366600.0000000    0.0970298
366640.0000000    0.0956355
366680.0000000    0.0939117
366720.0000000    0.0926410
366760.0000000    0.1004790
366800.0000000    0.0928410
366840.0000000    0.0982974
366880.0000000    0.0949273
366920.0000000    0.0978371
366960.0000000    0.1123581
367000.0000000    0.0926449
367040.0000000    0.1000500
367080.0000000    0.0971425
367120.0000000    0.1050108
367160.0000000    0.0939520
367200.0000000    0.1070665
367240.0000000    0.1006240
367280.0000000    0.1047635
367320.0000000    0.1024274
367360.0000000    0.0990518
367400.0000000    0.0912592
367440.0000000    0.0914871
367480.0000000    0.1010001
367520.0000000    0.0976232
367560.0000000    0.0959185
367600.0000000    0.0904181
367640.0000000    0.0997606
367680.0000000    0.0945713
367720.0000000    0.0935425
367760.0000000    0.1041283
367800.0000000    0.1029899
367840.0000000    0.0924943
367880.0000000    0.0889531
367920.0000000    0.0919140
367960.0000000    0.1079700
368000.0000000    0.0993634
368040.0000000    0.1037485
368080.0000000    0.1018490
368120.0000000    0.1044968
368160.0000000    0.1058025
368200.0000000    0.1027847
368240.0000000    0.0941364
368280.0000000    0.0985938
368320.0000000    0.1103839
368360.0000000    0.1044961
368400.0000000    0.1090488
368440.0000000    0.0961247
368480.0000000    0.0958918
368520.0000000    0.1072822
368560.0000000    0.1058780
368600.0000000    0.1047809
368640.0000000    0.1065096
368680.0000000    0.1034569
368720.0000000    0.1114978
368760.0000000    0.1040724
368800.0000000    0.1028144
368840.0000000    0.1061961
368880.0000000    0.1090892
368920.0000000    0.0995135
368960.0000000    0.0937648
369000.0000000    0.0913107
369040.0000000    0.0945184
369080.0000000    0.0947464
369120.0000000    0.0987270
369160.0000000    0.1038137
369200.0000000    0.0991395
369240.0000000    0.0993698
369280.0000000    0.1092188
369320.0000000    0.1094381
369360.0000000    0.1040684
369400.0000000    0.1064210
369440.0000000    0.1058480
369480.0000000    0.1018057
369520.0000000    0.1056455
369560.0000000    0.1024256
369600.0000000    0.1015158
369640.0000000    0.0997446
369680.0000000    0.1001222
369720.0000000    0.0943947
369760.0000000    0.1020045
369800.0000000    0.1122292
369840.0000000    0.1005023
369880.0000000    0.1074495
369920.0000000    0.0977885
369960.0000000    0.1016036
370000.0000000    0.0980915
370040.0000000    0.1007769
370080.0000000    0.1063410
370120.0000000    0.1068709
370160.0000000    0.1041310
370200.0000000    0.0988577
370240.0000000    0.1056598
370280.0000000    0.1124639
370320.0000000    0.1002875
370360.0000000    0.1038908
370400.0000000    0.1029414
370440.0000000    0.1029304
370480.0000000    0.1006096
370520.0000000    0.1031956
370560.0000000    0.1100464
370600.0000000    0.1009273
370640.0000000    0.0971750
370680.0000000    0.1013533
370720.0000000    0.1035546
370760.0000000    0.1052456
370800.0000000    0.1113630
370840.0000000    0.1111899
370880.0000000    0.1024546
370920.0000000    0.1001943
370960.0000000    0.1032102
371000.0000000    0.1040128
371040.0000000    0.1093388
371080.0000000    0.1063263
371120.0000000    0.1054052
371160.0000000    0.0926873
371200.0000000    0.0945419
371240.0000000    0.1026891
371280.0000000    0.0955441
371320.0000000    0.1064882
371360.0000000    0.1062960
371400.0000000    0.1031929
371440.0000000    0.1017726
371480.0000000    0.1013347
371520.0000000    0.1090923
371560.0000000    0.1043479
371600.0000000    0.1003511
371640.0000000    0.1019413
371680.0000000    0.1056778
371720.0000000    0.1013240
371760.0000000    0.0962381
371800.0000000    0.0998830
371840.0000000    0.1028470
371880.0000000    0.0953620
371920.0000000    0.1006371
371960.0000000    0.0952347
372000.0000000    0.1048416
372040.0000000    0.1099993
372080.0000000    0.1031201
372120.0000000    0.1036810
372160.0000000    0.1068761
372200.0000000    0.1068941
372240.0000000    0.1034586
372280.0000000    0.0930201
372320.0000000    0.1050355
372360.0000000    0.0991943
372400.0000000    0.1071720
372440.0000000    0.1035102
372480.0000000    0.1032657
372520.0000000    0.0949257
372560.0000000    0.0976990
372600.0000000    0.1058782
372640.0000000    0.1042611
372680.0000000    0.0908111
372720.0000000    0.0946040
372760.0000000    0.0934518
372800.0000000    0.0892199
372840.0000000    0.0955045
372880.0000000    0.0976400
372920.0000000    0.0941845
372960.0000000    0.1049003
373000.0000000    0.0908930
373040.0000000    0.1011137
373080.0000000    0.1075543
373120.0000000    0.1047565
373160.0000000    0.1025970
373200.0000000    0.1057995
373240.0000000    0.1084906
373280.0000000    0.1110911
373320.0000000    0.1006943
373360.0000000    0.0961305
373400.0000000    0.1044497
373440.0000000    0.0968228
373480.0000000    0.1196994
373520.0000000    0.1008946
373560.0000000    0.1084809
373600.0000000    0.1126360
373640.0000000    0.1069854
373680.0000000    0.1025122
373720.0000000    0.0969146
373760.0000000    0.1020089
373800.0000000    0.1085956
373840.0000000    0.1035152
373880.0000000    0.1102422
373920.0000000    0.1033143
373960.0000000    0.1019133
374000.0000000    0.1146220
374040.0000000    0.0970524
374080.0000000    0.0994467
374120.0000000    0.0992120
374160.0000000    0.0910514
374200.0000000    0.1022519
374240.0000000    0.1017031
374280.0000000    0.0995657
374320.0000000    0.0938419
374360.0000000    0.1037105
374400.0000000    0.1065849
374440.0000000    0.1106765
374480.0000000    0.1131440
374520.0000000    0.1138549
374560.0000000    0.1078125
374600.0000000    0.1070588
374640.0000000    0.1117507
374680.0000000    0.1093538
374720.0000000    0.1168895
374760.0000000    0.1103907
374800.0000000    0.1055771
374840.0000000    0.1156735
374880.0000000    0.1054173
374920.0000000    0.1003103
374960.0000000    0.1143798
375000.0000000    0.1085775
375040.0000000    0.1111775
375080.0000000    0.1034811
375120.0000000    0.0982245
375160.0000000    0.1130581
375200.0000000    0.1119543
375240.0000000    0.1061211
375280.0000000    0.1191944
375320.0000000    0.1095908
375360.0000000    0.1113517
375400.0000000    0.1148115
375440.0000000    0.1187388
375480.0000000    0.1195622
375520.0000000    0.1237057
375560.0000000    0.1232770
375600.0000000    0.1059947
375640.0000000    0.1032101
375680.0000000    0.1047629
375720.0000000    0.1127181
375760.0000000    0.1258471
375800.0000000    0.1198076
375840.0000000    0.1182610
375880.0000000    0.1153387
375920.0000000    0.1152159
375960.0000000    0.1218384
376000.0000000    0.1233989
376040.0000000    0.1223932
376080.0000000    0.1284300
376120.0000000    0.1248802
376160.0000000    0.1091088
376200.0000000    0.1138426
376240.0000000    0.1072183
376280.0000000    0.1132334
376320.0000000    0.0938457
376360.0000000    0.1031593
376400.0000000    0.1063994
376440.0000000    0.0968159
376480.0000000    0.1077607
376520.0000000    0.1110359
376560.0000000    0.0974885
376600.0000000    0.1076593
376640.0000000    0.1050205
376680.0000000    0.1032286
376720.0000000    0.1009825
376760.0000000    0.1055459
376800.0000000    0.1022005
376840.0000000    0.0919682
376880.0000000    0.1004431
376920.0000000    0.1041173
376960.0000000    0.0968713
377000.0000000    0.1111646
377040.0000000    0.1029932
377080.0000000    0.1071085
377120.0000000    0.1086645
377160.0000000    0.1171163
377200.0000000    0.1056073
377240.0000000    0.1021569
377280.0000000    0.1029327
377320.0000000    0.1099448
377360.0000000    0.1047729
377400.0000000    0.1079032
377440.0000000    0.1095243
377480.0000000    0.1101637
377520.0000000    0.1118814
377560.0000000    0.1122176
377600.0000000    0.1121588
377640.0000000    0.1124572
377680.0000000    0.1125051
377720.0000000    0.1083231
377760.0000000    0.1068794
377800.0000000    0.1011272
377840.0000000    0.1122234
377880.0000000    0.1192863
377920.0000000    0.1038440
377960.0000000    0.1132426
378000.0000000    0.1267524
378040.0000000    0.1146357
378080.0000000    0.1215578
378120.0000000    0.1155870
378160.0000000    0.1145744
378200.0000000    0.1117265
378240.0000000    0.1069253
378280.0000000    0.1189530
378320.0000000    0.1057393
378360.0000000    0.1094289
378400.0000000    0.1113594
378440.0000000    0.1053528
378480.0000000    0.1077651
378520.0000000    0.1178803
378560.0000000    0.1143490
378600.0000000    0.1024019
378640.0000000    0.1040296
378680.0000000    0.1131089
378720.0000000    0.1170402
378760.0000000    0.1120871
378800.0000000    0.1205188
378840.0000000    0.1218063
378880.0000000    0.1173933
378920.0000000    0.1184244
378960.0000000    0.1148239
379000.0000000    0.1280308
379040.0000000    0.1284688
379080.0000000    0.1209396
379120.0000000    0.1194343
379160.0000000    0.1271057
379200.0000000    0.1264926
379240.0000000    0.1316292
379280.0000000    0.1247738
379320.0000000    0.1566716
379360.0000000    0.1368692
379400.0000000    0.1375595
379440.0000000    0.1352991
379480.0000000    0.1473708
379520.0000000    0.1341018
379560.0000000    0.1393671
379600.0000000    0.1256229
379640.0000000    0.1328252
379680.0000000    0.1310357
379720.0000000    0.1281051
379760.0000000    0.1394367
379800.0000000    0.1326511
379840.0000000    0.1366753
379880.0000000    0.1264776
379920.0000000    0.1279182
379960.0000000    0.1338440
380000.0000000    0.1251073
380040.0000000    0.1382381
380080.0000000    0.1351591
380120.0000000    0.1310548
380160.0000000    0.1216195
380200.0000000    0.1218637
380240.0000000    0.1287497
380280.0000000    0.1309140
380320.0000000    0.1572535
380360.0000000    0.1352403
380400.0000000    0.1243647
380440.0000000    0.1160521
380480.0000000    0.1357918
380520.0000000    0.1257036
380560.0000000    0.1348244
380600.0000000    0.1434799
380640.0000000    0.1369496
380680.0000000    0.1455466
380720.0000000    0.1334498
380760.0000000    0.1384668
380800.0000000    0.1418641
380840.0000000    0.1305414
380880.0000000    0.1340826
380920.0000000    0.1301128
380960.0000000    0.1215807
381000.0000000    0.1260720
381040.0000000    0.1348055
381080.0000000    0.1395249
381120.0000000    0.1172303
381160.0000000    0.1169968
381200.0000000    0.1109236
381240.0000000    0.1099141
381280.0000000    0.1093131
381320.0000000    0.1011342
381360.0000000    0.0989837
381400.0000000    0.1044149
381440.0000000    0.1015036
381480.0000000    0.1114015
381520.0000000    0.0983813
381560.0000000    0.1124236
381600.0000000    0.1106265
381640.0000000    0.1054010
381680.0000000    0.1037845
381720.0000000    0.1085420
381760.0000000    0.1146715
381800.0000000    0.1128787
381840.0000000    0.1290675
381880.0000000    0.1083128
381920.0000000    0.1226674
381960.0000000    0.1138977
382000.0000000    0.1172383
382040.0000000    0.1083347
382080.0000000    0.1292177
382120.0000000    0.1208006
382160.0000000    0.1122716
382200.0000000    0.1251692
382240.0000000    0.1233636
382280.0000000    0.1172104
382320.0000000    0.1225628
382360.0000000    0.1112833
382400.0000000    0.1097106
382440.0000000    0.1075306
382480.0000000    0.1113338
382520.0000000    0.1079600
382560.0000000    0.1058801
382600.0000000    0.1032043
382640.0000000    0.1060960
382680.0000000    0.1014166
382720.0000000    0.1119488
382760.0000000    0.1108113
382800.0000000    0.1141863
382840.0000000    0.1131330
382880.0000000    0.1178897
382920.0000000    0.1160192
382960.0000000    0.1142248
383000.0000000    0.1136264
383040.0000000    0.1131456
383080.0000000    0.1145548
383120.0000000    0.1206434
383160.0000000    0.1193687
383200.0000000    0.1188446
383240.0000000    0.1087264
383280.0000000    0.1176354
383320.0000000    0.1141864
383360.0000000    0.1092818
383400.0000000    0.1124918
383440.0000000    0.1143197
383480.0000000    0.1169157
383520.0000000    0.0981931
383560.0000000    0.1191828
383600.0000000    0.1178630
383640.0000000    0.1123960
383680.0000000    0.1074210
383720.0000000    0.1210162
383760.0000000    0.1117866
383800.0000000    0.1160589
383840.0000000    0.1180418
383880.0000000    0.1160828
383920.0000000    0.1023203
383960.0000000    0.1118442
384000.0000000    0.1081340
384040.0000000    0.1079820
384080.0000000    0.1100634
384120.0000000    0.1116088
384160.0000000    0.1138601
384200.0000000    0.1090451
384240.0000000    0.1083896
384280.0000000    0.1045713
384320.0000000    0.1050671
384360.0000000    0.1087289
384400.0000000    0.1086238
384440.0000000    0.1032344
384480.0000000    0.1184287
384520.0000000    0.1039331
384560.0000000    0.1078478
384600.0000000    0.1076608
384640.0000000    0.1074166
384680.0000000    0.1066068
384720.0000000    0.1082798
384760.0000000    0.1016895
384800.0000000    0.0969877
384840.0000000    0.1015221
384880.0000000    0.1027948
384920.0000000    0.1101638
384960.0000000    0.1042473
385000.0000000    0.1132071
385040.0000000    0.1075014
385080.0000000    0.1067343
385120.0000000    0.1094596
385160.0000000    0.1007283
385200.0000000    0.1035879
385240.0000000    0.1026816
385280.0000000    0.1012711
385320.0000000    0.1020773
385360.0000000    0.1065198
385400.0000000    0.0993303
385440.0000000    0.1058358
385480.0000000    0.1072146
385520.0000000    0.1103882
385560.0000000    0.1045820
385600.0000000    0.1175191
385640.0000000    0.1097283
385680.0000000    0.1087656
385720.0000000    0.1045349
385760.0000000    0.1102045
385800.0000000    0.1019188
385840.0000000    0.1058907
385880.0000000    0.1027189
385920.0000000    0.1013675
385960.0000000    0.0984703
386000.0000000    0.0985642
386040.0000000    0.0999981
386080.0000000    0.0971422
386120.0000000    0.1044907
386160.0000000    0.1002686
386200.0000000    0.0920454
386240.0000000    0.0984224
386280.0000000    0.1005551
386320.0000000    0.0987092
386360.0000000    0.1063697
386400.0000000    0.0974941
386440.0000000    0.1031362
386480.0000000    0.0951198
386520.0000000    0.1026765
386560.0000000    0.1014993
386600.0000000    0.0948560
386640.0000000    0.1034024
386680.0000000    0.1013747
386720.0000000    0.0965187
386760.0000000    0.0990192
386800.0000000    0.1048831
386840.0000000    0.0967459
386880.0000000    0.1095861
386920.0000000    0.1007617
386960.0000000    0.1156562
387000.0000000    0.1041956
387040.0000000    0.1080030
387080.0000000    0.1003819
387120.0000000    0.0999021
387160.0000000    0.0996595
387200.0000000    0.0959894
387240.0000000    0.1006466
387280.0000000    0.0887959
387320.0000000    0.0951534
387360.0000000    0.0927617
387400.0000000    0.0932425
387440.0000000    0.0923252
387480.0000000    0.0889824
387520.0000000    0.0905823
387560.0000000    0.0928276
387600.0000000    0.1015054
387640.0000000    0.1125096
387680.0000000    0.1056423
387720.0000000    0.0933285
387760.0000000    0.1028415
387800.0000000    0.0986341
387840.0000000    0.1007558
387880.0000000    0.1058659
387920.0000000    0.1019314
387960.0000000    0.1016083
388000.0000000    0.0945314
388040.0000000    0.0928444
388080.0000000    0.1002525
388120.0000000    0.1025066
388160.0000000    0.0975215
388200.0000000    0.0988030
388240.0000000    0.0983524
388280.0000000    0.0998790
388320.0000000    0.1013487
388360.0000000    0.0987981
388400.0000000    0.1036811
388440.0000000    0.1082797
388480.0000000    0.0986805
388520.0000000    0.1014207
388560.0000000    0.0927672
388600.0000000    0.1029242
388640.0000000    0.0913742
388680.0000000    0.0899493
388720.0000000    0.0925793
388760.0000000    0.0955739
388800.0000000    0.1017745
388840.0000000    0.1038120
388880.0000000    0.1003842
388920.0000000    0.1073114
388960.0000000    0.1110024
389000.0000000    0.1099389
389040.0000000    0.1061688
389080.0000000    0.1134637
389120.0000000    0.1053219
389160.0000000    0.1137499
389200.0000000    0.1051110
389240.0000000    0.1070780
389280.0000000    0.1030029
389320.0000000    0.1105595
389360.0000000    0.1121860
389400.0000000    0.1209128
389440.0000000    0.1008043
389480.0000000    0.1114796
389520.0000000    0.1083110
389560.0000000    0.1085601
389600.0000000    0.1000532
389640.0000000    0.1130516
389680.0000000    0.1043628
389720.0000000    0.1071021
389760.0000000    0.1039015
389800.0000000    0.1130148
389840.0000000    0.1018085
389880.0000000    0.1015512
389920.0000000    0.1153471
389960.0000000    0.1020630
390000.0000000    0.1038194
390040.0000000    0.1053537
390080.0000000    0.1028380
390120.0000000    0.1023751
390160.0000000    0.1022893
390200.0000000    0.1140772
390240.0000000    0.1120549
390280.0000000    0.1114313
390320.0000000    0.1099868
390360.0000000    0.1041319
390400.0000000    0.1093922
390440.0000000    0.1035743
390480.0000000    0.1054547
390520.0000000    0.1035250
390560.0000000    0.1014211
390600.0000000    0.1050453
390640.0000000    0.0977992
390680.0000000    0.1044553
390720.0000000    0.1033412
390760.0000000    0.0936651
390800.0000000    0.1118322
390840.0000000    0.1035432
390880.0000000    0.0984130
390920.0000000    0.1008282
390960.0000000    0.0993683
391000.0000000    0.0998486
391040.0000000    0.0957656
391080.0000000    0.1090277
391120.0000000    0.0991975
391160.0000000    0.1024637
391200.0000000    0.0891036
391240.0000000    0.1106466
391280.0000000    0.1077011
391320.0000000    0.1001730
391360.0000000    0.1089640
391400.0000000    0.1092429
391440.0000000    0.1056469
391480.0000000    0.0961101
391520.0000000    0.0988321
391560.0000000    0.1060233
391600.0000000    0.0943717
391640.0000000    0.1014712
391680.0000000    0.1075954
391720.0000000    0.0979741
391760.0000000    0.1099622
391800.0000000    0.1012489
391840.0000000    0.1028160
391880.0000000    0.1027076
391920.0000000    0.1091610
391960.0000000    0.1070067
392000.0000000    0.1014002
392040.0000000    0.1066375
392080.0000000    0.0996773
392120.0000000    0.0896470
392160.0000000    0.1071488
392200.0000000    0.0988333
392240.0000000    0.1005574
392280.0000000    0.1101336
392320.0000000    0.0967553
392360.0000000    0.1054155
392400.0000000    0.0972392
392440.0000000    0.0960978
392480.0000000    0.0922438
392520.0000000    0.0942299
392560.0000000    0.0976418
392600.0000000    0.0993396
392640.0000000    0.0920248
392680.0000000    0.0969191
392720.0000000    0.0985774
392760.0000000    0.0942368
392800.0000000    0.1071257
392840.0000000    0.1004695
392880.0000000    0.0990084
392920.0000000    0.1070189
392960.0000000    0.1238108
393000.0000000    0.1024091
393040.0000000    0.1038251
393080.0000000    0.1013362
393120.0000000    0.1048399
393160.0000000    0.0995070
393200.0000000    0.1098878
393240.0000000    0.1023013
393280.0000000    0.0968039
393320.0000000    0.1051792
393360.0000000    0.1061274
393400.0000000    0.1049942
393440.0000000    0.1002496
393480.0000000    0.0997445
393520.0000000    0.0981390
393560.0000000    0.1021801
393600.0000000    0.0993270
393640.0000000    0.0946050
393680.0000000    0.1088904
393720.0000000    0.1010119
393760.0000000    0.0969281
393800.0000000    0.1007374
393840.0000000    0.1011540
393880.0000000    0.0911260
393920.0000000    0.0901041
393960.0000000    0.0965756
394000.0000000    0.0964676
394040.0000000    0.1081277
394080.0000000    0.1057287
394120.0000000    0.0991294
394160.0000000    0.0939001
394200.0000000    0.0987473
394240.0000000    0.0973508
394280.0000000    0.0974704
394320.0000000    0.0950393
394360.0000000    0.0916867
394400.0000000    0.0921182
394440.0000000    0.0968862
394480.0000000    0.1067793
394520.0000000    0.1157380
394560.0000000    0.1067206
394600.0000000    0.1100056
394640.0000000    0.0954596
394680.0000000    0.0984742
394720.0000000    0.0901586
394760.0000000    0.0975424
394800.0000000    0.0969214
394840.0000000    0.0910485
394880.0000000    0.0920172
394920.0000000    0.0940809
394960.0000000    0.0953964
395000.0000000    0.0931209
395040.0000000    0.0881190
395080.0000000    0.0952861
395120.0000000    0.0959093
395160.0000000    0.0938912
395200.0000000    0.0942654
395240.0000000    0.0864448
395280.0000000    0.0924512
395320.0000000    0.0923447
395360.0000000    0.0939003
395400.0000000    0.0917403
395440.0000000    0.0971973
395480.0000000    0.1074481
395520.0000000    0.1017477
395560.0000000    0.1029402
395600.0000000    0.1006490
395640.0000000    0.0935136
395680.0000000    0.0896266
395720.0000000    0.1088478
395760.0000000    0.1060624
395800.0000000    0.1075245
395840.0000000    0.0922061
395880.0000000    0.1062837
395920.0000000    0.1092632
395960.0000000    0.1098928
396000.0000000    0.1117340
396040.0000000    0.1077141
396080.0000000    0.1064054
396120.0000000    0.1023257
396160.0000000    0.1043105
396200.0000000    0.1002744
396240.0000000    0.0963775
396280.0000000    0.1015703
396320.0000000    0.1022482
396360.0000000    0.1000822
396400.0000000    0.0993897
396440.0000000    0.1010734
396480.0000000    0.0943561
396520.0000000    0.0996416
396560.0000000    0.1002338
396600.0000000    0.1158779
396640.0000000    0.0960077
396680.0000000    0.0966480
396720.0000000    0.0920744
396760.0000000    0.0986537
396800.0000000    0.0935010
396840.0000000    0.0950758
396880.0000000    0.1021074
396920.0000000    0.0983777
396960.0000000    0.0928907
397000.0000000    0.1050584
397040.0000000    0.0942651
397080.0000000    0.0942935
397120.0000000    0.0995027
397160.0000000    0.1015741
397200.0000000    0.0962210
397240.0000000    0.0994739
397280.0000000    0.1078212
397320.0000000    0.1058343
397360.0000000    0.1099064
397400.0000000    0.1044551
397440.0000000    0.0942236
397480.0000000    0.1075095
397520.0000000    0.1047200
397560.0000000    0.1022680
397600.0000000    0.1100470
397640.0000000    0.1044994
397680.0000000    0.1010787
397720.0000000    0.1138377
397760.0000000    0.1045941
397800.0000000    0.1119771
397840.0000000    0.1077848
397880.0000000    0.1069786
397920.0000000    0.1106955
397960.0000000    0.1025875
398000.0000000    0.1096895
398040.0000000    0.1056321
398080.0000000    0.0943201
398120.0000000    0.0959102
398160.0000000    0.0958497
398200.0000000    0.0894510
398240.0000000    0.0939390
398280.0000000    0.0932490
398320.0000000    0.0968801
398360.0000000    0.0994863
398400.0000000    0.0959731
398440.0000000    0.0973441
398480.0000000    0.1012267
398520.0000000    0.0977358
398560.0000000    0.1034067
398600.0000000    0.0957594
398640.0000000    0.0906970
398680.0000000    0.0931645
398720.0000000    0.0920849
398760.0000000    0.0984740
398800.0000000    0.0951209
398840.0000000    0.0950422
398880.0000000    0.1066283
398920.0000000    0.0950673
398960.0000000    0.0915993
399000.0000000    0.1106131
399040.0000000    0.0958019
399080.0000000    0.0928663
399120.0000000    0.1039092
399160.0000000    0.0908105
399200.0000000    0.1060418
399240.0000000    0.0967323
399280.0000000    0.0982785
399320.0000000    0.0950261
399360.0000000    0.1070800
399400.0000000    0.1075591
399440.0000000    0.1100467
399480.0000000    0.1050952
399520.0000000    0.1105789
399560.0000000    0.1042738
399600.0000000    0.1003016
399640.0000000    0.1024602
399680.0000000    0.1042532
399720.0000000    0.0941843
399760.0000000    0.0985572
399800.0000000    0.0998570
399840.0000000    0.1037485
399880.0000000    0.1138141
399920.0000000    0.1273433
399960.0000000    0.1062151
400000.0000000    0.1176625
400040.0000000    0.0983049
400080.0000000    0.0992597
400120.0000000    0.1045103
400160.0000000    0.1036370
400200.0000000    0.0964508
400240.0000000    0.1071449
400280.0000000    0.0986219
400320.0000000    0.0991575
400360.0000000    0.1016615
400400.0000000    0.1192986
400440.0000000    0.1111186
400480.0000000    0.1132385
400520.0000000    0.1050728
400560.0000000    0.1050253
400600.0000000    0.1122721
400640.0000000    0.1097229
400680.0000000    0.1053713
400720.0000000    0.1075840
400760.0000000    0.1067032
400800.0000000    0.1006145
400840.0000000    0.0984224
400880.0000000    0.0957114
400920.0000000    0.1023687
400960.0000000    0.1084667
401000.0000000    0.1076602
401040.0000000    0.0931740
401080.0000000    0.0991691
401120.0000000    0.1022123
401160.0000000    0.1013918
401200.0000000    0.1120639
401240.0000000    0.0984174
401280.0000000    0.0932904
401320.0000000    0.0924018
401360.0000000    0.0936977
401400.0000000    0.0990459
401440.0000000    0.0995841
401480.0000000    0.1130017
401520.0000000    0.1141437
401560.0000000    0.1137992
401600.0000000    0.1025387
401640.0000000    0.1111141
401680.0000000    0.1045618
401720.0000000    0.1042903
401760.0000000    0.0943246
401800.0000000    0.0944984
401840.0000000    0.1115666
401880.0000000    0.1109390
401920.0000000    0.0968160
401960.0000000    0.1031737
402000.0000000    0.0985214
402040.0000000    0.1057499
402080.0000000    0.1122832
402120.0000000    0.1064308
402160.0000000    0.1029714
402200.0000000    0.1008299
402240.0000000    0.0948862
402280.0000000    0.0891933
402320.0000000    0.0962283
402360.0000000    0.1007275
402400.0000000    0.1109910
402440.0000000    0.1042362
402480.0000000    0.0998244
402520.0000000    0.1022391
402560.0000000    0.0918517
402600.0000000    0.1055595
402640.0000000    0.1000251
402680.0000000    0.1055962
402720.0000000    0.1103613
402760.0000000    0.1057904
402800.0000000    0.1002795
402840.0000000    0.1004858
402880.0000000    0.1068562
402920.0000000    0.1013689
402960.0000000    0.1097528
403000.0000000    0.0988213
403040.0000000    0.1001863
403080.0000000    0.1004301
403120.0000000    0.0951350
403160.0000000    0.1022842
403200.0000000    0.1217458
403240.0000000    0.1097763
403280.0000000    0.1133968
403320.0000000    0.1022645
403360.0000000    0.1058617
403400.0000000    0.1087847
403440.0000000    0.1047601
403480.0000000    0.0960233
403520.0000000    0.0990049
403560.0000000    0.0974932
403600.0000000    0.0958166
403640.0000000    0.1130097
403680.0000000    0.1000102
403720.0000000    0.0944043
403760.0000000    0.0960161
403800.0000000    0.0996864
403840.0000000    0.1100064
403880.0000000    0.1138457
403920.0000000    0.1064660
403960.0000000    0.1018980
404000.0000000    0.0962043
404040.0000000    0.1018861
404080.0000000    0.0972560
404120.0000000    0.0939680
404160.0000000    0.1001263
404200.0000000    0.1029535
404240.0000000    0.0956309
404280.0000000    0.1066060
404320.0000000    0.1097363
404360.0000000    0.1092900
404400.0000000    0.1181618
404440.0000000    0.1154224
404480.0000000    0.1078902
404520.0000000    0.1024085
404560.0000000    0.0993048
404600.0000000    0.0912065
404640.0000000    0.0894713
404680.0000000    0.0991645
404720.0000000    0.0978877
404760.0000000    0.0999399
404800.0000000    0.1021315
404840.0000000    0.0927892
404880.0000000    0.0863682
404920.0000000    0.0913596
404960.0000000    0.0891694
405000.0000000    0.0872278
405040.0000000    0.0915164
405080.0000000    0.0903859
405120.0000000    0.0944552
405160.0000000    0.0940025
405200.0000000    0.0945670
405240.0000000    0.1072904
405280.0000000    0.0939283
405320.0000000    0.0927391
405360.0000000    0.0939154
405400.0000000    0.0949826
405440.0000000    0.0965553
405480.0000000    0.0963660
405520.0000000    0.0954921
405560.0000000    0.0983087
405600.0000000    0.1019504
405640.0000000    0.1052443
405680.0000000    0.1029934
405720.0000000    0.1029362
405760.0000000    0.1018326
405800.0000000    0.0988571
405840.0000000    0.1069370
405880.0000000    0.1103072
405920.0000000    0.1117188
405960.0000000    0.1044887
406000.0000000    0.1078492
406040.0000000    0.1026163
406080.0000000    0.0998867
406120.0000000    0.1043413
406160.0000000    0.0957990
406200.0000000    0.0975204
406240.0000000    0.0938368
406280.0000000    0.1017715
406320.0000000    0.0941543
406360.0000000    0.1033046
406400.0000000    0.0934759
406440.0000000    0.1113919
406480.0000000    0.0909858
406520.0000000    0.0970348
406560.0000000    0.1038968
406600.0000000    0.1078176
406640.0000000    0.0985981
406680.0000000    0.0995919
406720.0000000    0.1029187
406760.0000000    0.0929756
406800.0000000    0.0982242
406840.0000000    0.0942202
406880.0000000    0.0949575
406920.0000000    0.1009285
406960.0000000    0.0935052
407000.0000000    0.0979048
407040.0000000    0.0985136
407080.0000000    0.0909778
407120.0000000    0.0988282
407160.0000000    0.0938881
407200.0000000    0.1061295
407240.0000000    0.0989989
407280.0000000    0.0886158
407320.0000000    0.1060643
407360.0000000    0.1003851
407400.0000000    0.1055322
407440.0000000    0.0989367
407480.0000000    0.1031792
407520.0000000    0.0974861
407560.0000000    0.1002800
407600.0000000    0.1110769
407640.0000000    0.1010308
407680.0000000    0.1031979
407720.0000000    0.1077993
407760.0000000    0.1091579
407800.0000000    0.1102146
407840.0000000    0.1174544
407880.0000000    0.1292284
407920.0000000    0.1214797
407960.0000000    0.1245793
408000.0000000    0.1231758
408040.0000000    0.1199211
408080.0000000    0.1114347
408120.0000000    0.1118301
408160.0000000    0.1128706
408200.0000000    0.1108770
408240.0000000    0.1202232
408280.0000000    0.1310576
408320.0000000    0.1186970
408360.0000000    0.1181528
408400.0000000    0.1160093
408440.0000000    0.1140632
408480.0000000    0.1030377
408520.0000000    0.1147651
408560.0000000    0.1201333
408600.0000000    0.1187900
408640.0000000    0.1109591
408680.0000000    0.1123933
408720.0000000    0.1100285
408760.0000000    0.1147554
408800.0000000    0.1097617
408840.0000000    0.1187739
408880.0000000    0.1177151
408920.0000000    0.1051199
408960.0000000    0.1058121
409000.0000000    0.1110109
409040.0000000    0.1105314
409080.0000000    0.1071184
409120.0000000    0.1157798
409160.0000000    0.1240970
409200.0000000    0.1306224
409240.0000000    0.1255144
409280.0000000    0.1335328
409320.0000000    0.1221942
409360.0000000    0.1318192
409400.0000000    0.1253373
409440.0000000    0.1353740
409480.0000000    0.1325870
409520.0000000    0.1388418
409560.0000000    0.1331080
409600.0000000    0.1325961
409640.0000000    0.1283251
409680.0000000    0.1227402
409720.0000000    0.1308001
409760.0000000    0.1219173
409800.0000000    0.1246647
409840.0000000    0.1287972
409880.0000000    0.1208792
409920.0000000    0.1296836
409960.0000000    0.1341779
410000.0000000    0.1223334
410040.0000000    0.1240527
410080.0000000    0.1309955
410120.0000000    0.1177883
410160.0000000    0.1166741
410200.0000000    0.1168219
410240.0000000    0.1225824
410280.0000000    0.1205488
410320.0000000    0.1114499
410360.0000000    0.1056082
410400.0000000    0.1069782
410440.0000000    0.1048651
410480.0000000    0.1129481
410520.0000000    0.1041280
410560.0000000    0.0992097
410600.0000000    0.1035004
410640.0000000    0.1141202
410680.0000000    0.1092660
410720.0000000    0.1216764
410760.0000000    0.1147489
410800.0000000    0.1216903
410840.0000000    0.1200451
410880.0000000    0.1142677
410920.0000000    0.1166650
410960.0000000    0.1077901
411000.0000000    0.1080497
411040.0000000    0.1153627
411080.0000000    0.1126312
411120.0000000    0.1079571
411160.0000000    0.1132840
411200.0000000    0.1137638
411240.0000000    0.1134414
411280.0000000    0.1147885
411320.0000000    0.1073582
411360.0000000    0.1078572
411400.0000000    0.1089830
411440.0000000    0.1105492
411480.0000000    0.1117481
411520.0000000    0.1108761
411560.0000000    0.1136206
411600.0000000    0.1218214
411640.0000000    0.1124390
411680.0000000    0.1134294
411720.0000000    0.1117062
411760.0000000    0.1036886
411800.0000000    0.1071609
411840.0000000    0.1039013
411880.0000000    0.1150703
411920.0000000    0.1140292
411960.0000000    0.1111169
412000.0000000    0.1117630
412040.0000000    0.1170126
412080.0000000    0.1183923
412120.0000000    0.1244597
412160.0000000    0.1153975
412200.0000000    0.1061343
412240.0000000    0.1282874
412280.0000000    0.1205658
412320.0000000    0.1310423
412360.0000000    0.1197514
412400.0000000    0.1114366
412440.0000000    0.1032322
412480.0000000    0.1029687
412520.0000000    0.1089075
412560.0000000    0.1134593
412600.0000000    0.0883699
412640.0000000    0.0983224
412680.0000000    0.1021866
412720.0000000    0.1114906
412760.0000000    0.0986699
412800.0000000    0.1064570
412840.0000000    0.0942660
412880.0000000    0.0928332
412920.0000000    0.0960294
412960.0000000    0.0985856
413000.0000000    0.0999885
413040.0000000    0.0934860
413080.0000000    0.0984838
413120.0000000    0.0922455
413160.0000000    0.0959672
413200.0000000    0.1017317
413240.0000000    0.0996379
413280.0000000    0.1066853
413320.0000000    0.1118218
413360.0000000    0.1145872
413400.0000000    0.1148838
413440.0000000    0.1183761
413480.0000000    0.1082313
413520.0000000    0.0965776
413560.0000000    0.1146943
413600.0000000    0.1029686
413640.0000000    0.1071034
413680.0000000    0.0970506
413720.0000000    0.0998465
413760.0000000    0.0943624
413800.0000000    0.0951322
413840.0000000    0.1245038
413880.0000000    0.1042826
413920.0000000    0.1148506
413960.0000000    0.1144050
414000.0000000    0.1098605
414040.0000000    0.1082916
414080.0000000    0.1241970
414120.0000000    0.1133981
414160.0000000    0.1185072
414200.0000000    0.1097506
414240.0000000    0.1153944
414280.0000000    0.1078900
414320.0000000    0.1164666
414360.0000000    0.1307419
414400.0000000    0.0998003
414440.0000000    0.1014825
414480.0000000    0.1139957
414520.0000000    0.1073085
414560.0000000    0.1195919
414600.0000000    0.1159473
414640.0000000    0.1246877
414680.0000000    0.1042058
414720.0000000    0.1131138
414760.0000000    0.1260090
414800.0000000    0.1168241
414840.0000000    0.1169830
414880.0000000    0.1088942
414920.0000000    0.1211763
414960.0000000    0.1193984
415000.0000000    0.1117482
415040.0000000    0.1033083
415080.0000000    0.1148119
415120.0000000    0.1039951
415160.0000000    0.1011508
415200.0000000    0.0994548
415240.0000000    0.1174671
415280.0000000    0.1247892
415320.0000000    0.1149857
415360.0000000    0.1209254
415400.0000000    0.1137713
415440.0000000    0.1080351
415480.0000000    0.1054460
415520.0000000    0.1069123
415560.0000000    0.1168569
415600.0000000    0.1123119
415640.0000000    0.1166354
415680.0000000    0.1279517
415720.0000000    0.1284856
415760.0000000    0.1311217
415800.0000000    0.1453050
415840.0000000    0.1277895
415880.0000000    0.1275285
415920.0000000    0.1209611
415960.0000000    0.1230887
416000.0000000    0.1201018
416040.0000000    0.1277517
416080.0000000    0.1234733
416120.0000000    0.1089972
416160.0000000    0.1108195
416200.0000000    0.1132862
416240.0000000    0.1095988
416280.0000000    0.1207978
416320.0000000    0.1241093
416360.0000000    0.1120788
416400.0000000    0.1077340
416440.0000000    0.1198312
416480.0000000    0.1335106
416520.0000000    0.1259782
416560.0000000    0.1280593
416600.0000000    0.1180797
416640.0000000    0.1289946
416680.0000000    0.1312248
416720.0000000    0.1189210
416760.0000000    0.1169337
416800.0000000    0.1212315
416840.0000000    0.0892651
416880.0000000    0.1038093
416920.0000000    0.1106416
416960.0000000    0.1176369
417000.0000000    0.1204724
417040.0000000    0.1050600
417080.0000000    0.0956823
417120.0000000    0.1015319
417160.0000000    0.1130845
417200.0000000    0.1106095
417240.0000000    0.1203705
417280.0000000    0.1074089
417320.0000000    0.0954641
417360.0000000    0.1022288
417400.0000000    0.1096694
417440.0000000    0.1113686
417480.0000000    0.1086685
417520.0000000    0.1193144
417560.0000000    0.1143116
417600.0000000    0.1200031
417640.0000000    0.1028822
417680.0000000    0.1078166
417720.0000000    0.1140111
417760.0000000    0.1244249
417800.0000000    0.1323260
417840.0000000    0.1065299
417880.0000000    0.1110760
417920.0000000    0.1184164
417960.0000000    0.1224624
418000.0000000    0.1179780
418040.0000000    0.1099328
418080.0000000    0.1181776
418120.0000000    0.1149226
418160.0000000    0.1092551
418200.0000000    0.1142131
418240.0000000    0.1047945
418280.0000000    0.1112501
418320.0000000    0.1035838
418360.0000000    0.1187220
418400.0000000    0.1178572
418440.0000000    0.1227067
418480.0000000    0.1155124
418520.0000000    0.1065891
418560.0000000    0.1086167
418600.0000000    0.1198982
418640.0000000    0.1092777
418680.0000000    0.1039087
418720.0000000    0.0965355
418760.0000000    0.1121146
418800.0000000    0.1025853
418840.0000000    0.1075606
418880.0000000    0.1063801
418920.0000000    0.1026433
418960.0000000    0.1055602
419000.0000000    0.0991466
419040.0000000    0.0969379
419080.0000000    0.1055884
419120.0000000    0.1080332
419160.0000000    0.1055287
419200.0000000    0.0959011
419240.0000000    0.0985969
419280.0000000    0.0942181
419320.0000000    0.1058440
419360.0000000    0.1060014
419400.0000000    0.1157619
419440.0000000    0.1200409
419480.0000000    0.1075080
419520.0000000    0.1095754
419560.0000000    0.1020391
419600.0000000    0.1244211
419640.0000000    0.1140008
419680.0000000    0.1253071
419720.0000000    0.1143889
419760.0000000    0.1184067
419800.0000000    0.1109884
419840.0000000    0.1239730
419880.0000000    0.1135039
419920.0000000    0.1141732
419960.0000000    0.1176411
420000.0000000    0.1160464
420040.0000000    0.1117986
420080.0000000    0.1306093
420120.0000000    0.1221423
420160.0000000    0.1191317
420200.0000000    0.1360401
420240.0000000    0.1302837
420280.0000000    0.1218345
420320.0000000    0.1135686
420360.0000000    0.1051517
420400.0000000    0.1084001
420440.0000000    0.1014604
420480.0000000    0.1159548
420520.0000000    0.1141713
420560.0000000    0.1056085
420600.0000000    0.1084066
420640.0000000    0.1084288
420680.0000000    0.1146569
420720.0000000    0.1159202
420760.0000000    0.1120793
420800.0000000    0.1018261
420840.0000000    0.1150407
420880.0000000    0.1144162
420920.0000000    0.1175116
420960.0000000    0.1153819
421000.0000000    0.0999577
421040.0000000    0.1096410
421080.0000000    0.1068040
421120.0000000    0.1158827
421160.0000000    0.1104345
421200.0000000    0.1038252
421240.0000000    0.1093683
421280.0000000    0.1033720
421320.0000000    0.1050794
421360.0000000    0.1119378
421400.0000000    0.1151019
421440.0000000    0.1090018
421480.0000000    0.1195028
421520.0000000    0.1152380
421560.0000000    0.1059298
421600.0000000    0.1050040
421640.0000000    0.1083418
421680.0000000    0.1059980
421720.0000000    0.1053639
421760.0000000    0.1057186
421800.0000000    0.1024878
421840.0000000    0.1128187
421880.0000000    0.1118419
421920.0000000    0.1168447
421960.0000000    0.1148212
422000.0000000    0.1058990
422040.0000000    0.1089907
422080.0000000    0.1096047
422120.0000000    0.1110330
422160.0000000    0.1159941
422200.0000000    0.1194863
422240.0000000    0.1221828
422280.0000000    0.1155611
422320.0000000    0.1135827
422360.0000000    0.1188107
422400.0000000    0.1086532
422440.0000000    0.1037666
422480.0000000    0.1034287
422520.0000000    0.1073533
422560.0000000    0.1161524
422600.0000000    0.1180122
422640.0000000    0.1190635
422680.0000000    0.1181398
422720.0000000    0.1174753
422760.0000000    0.1228180
422800.0000000    0.1113919
422840.0000000    0.1090616
422880.0000000    0.1200260
422920.0000000    0.1062819
422960.0000000    0.1168034
423000.0000000    0.1094089
423040.0000000    0.1158141
423080.0000000    0.1171994
423120.0000000    0.1264114
423160.0000000    0.1156814
423200.0000000    0.1127820
423240.0000000    0.1187994
423280.0000000    0.1179218
423320.0000000    0.1153689
423360.0000000    0.1230781
423400.0000000    0.1094715
423440.0000000    0.1191434
423480.0000000    0.1212249
423520.0000000    0.1147912
423560.0000000    0.1132980
423600.0000000    0.1238044
423640.0000000    0.1188784
423680.0000000    0.1287011
423720.0000000    0.1177043
423760.0000000    0.1118270
423800.0000000    0.1287193
423840.0000000    0.1304976
423880.0000000    0.1349321
423920.0000000    0.1352766
423960.0000000    0.1206445
424000.0000000    0.1268564
424040.0000000    0.1115461
424080.0000000    0.1267010
424120.0000000    0.1325731
424160.0000000    0.1347878
424200.0000000    0.1327109
424240.0000000    0.1315561
424280.0000000    0.1375411
424320.0000000    0.1334197
424360.0000000    0.1294671
424400.0000000    0.1306357
424440.0000000    0.1249338
424480.0000000    0.1252326
424520.0000000    0.1244204
424560.0000000    0.1358428
424600.0000000    0.1279788
424640.0000000    0.1171119
424680.0000000    0.1290698
424720.0000000    0.1232826
424760.0000000    0.1276558
424800.0000000    0.1292468
424840.0000000    0.1267275
424880.0000000    0.1227789
424920.0000000    0.1258237
424960.0000000    0.1281077
425000.0000000    0.1419720
425040.0000000    0.1491210
425080.0000000    0.1405923
425120.0000000    0.1404142
425160.0000000    0.1320486
425200.0000000    0.1310895
425240.0000000    0.1208634
425280.0000000    0.1210248
425320.0000000    0.1291151
425360.0000000    0.1293956
425400.0000000    0.1300638
425440.0000000    0.1337946
425480.0000000    0.1261226
425520.0000000    0.1315270
425560.0000000    0.1323152
425600.0000000    0.1189521
425640.0000000    0.1175261
425680.0000000    0.1284522
425720.0000000    0.1261193
425760.0000000    0.1210914
425800.0000000    0.1214330
425840.0000000    0.1151434
425880.0000000    0.1161170
425920.0000000    0.1085557
425960.0000000    0.0953480
426000.0000000    0.1075140
426040.0000000    0.1246539
426080.0000000    0.1225841
426120.0000000    0.1223185
426160.0000000    0.1195434
426200.0000000    0.1024596
426240.0000000    0.1143954
426280.0000000    0.1047263
426320.0000000    0.1035439
426360.0000000    0.1022393
426400.0000000    0.1169054
426440.0000000    0.1067630
426480.0000000    0.1052108
426520.0000000    0.1101845
426560.0000000    0.1114178
426600.0000000    0.1129809
426640.0000000    0.0979478
426680.0000000    0.1036023
426720.0000000    0.0952474
426760.0000000    0.1093350
426800.0000000    0.1079210
426840.0000000    0.1287557
426880.0000000    0.1082135
426920.0000000    0.1224453
426960.0000000    0.1171301
427000.0000000    0.1105121
427040.0000000    0.1171269
427080.0000000    0.1193391
427120.0000000    0.1136282
427160.0000000    0.1095490
427200.0000000    0.1107209
427240.0000000    0.1018023
427280.0000000    0.1160672
427320.0000000    0.1083563
427360.0000000    0.1009425
427400.0000000    0.1007919
427440.0000000    0.0979276
427480.0000000    0.1059250
427520.0000000    0.1067522
427560.0000000    0.1038323
427600.0000000    0.1170405
427640.0000000    0.1115917
427680.0000000    0.1076913
427720.0000000    0.0993213
427760.0000000    0.1055738
427800.0000000    0.1090645
427840.0000000    0.1068895
427880.0000000    0.1253008
427920.0000000    0.1124682
427960.0000000    0.1139560
428000.0000000    0.1177843
428040.0000000    0.1032945
428080.0000000    0.1082793
428120.0000000    0.1098187
428160.0000000    0.1008359
428200.0000000    0.1152013
428240.0000000    0.1117963
428280.0000000    0.1130023
428320.0000000    0.1088758
428360.0000000    0.1072162
428400.0000000    0.0971010
428440.0000000    0.1046317
428480.0000000    0.1077318
428520.0000000    0.1161138
428560.0000000    0.1041501
428600.0000000    0.1211595
428640.0000000    0.1261540
428680.0000000    0.1243030
428720.0000000    0.1166756
428760.0000000    0.1015852
428800.0000000    0.1001230
428840.0000000    0.1107694
428880.0000000    0.1074823
428920.0000000    0.1087584
428960.0000000    0.0958857
429000.0000000    0.0900763
429040.0000000    0.1034790
429080.0000000    0.0980856
429120.0000000    0.0913650
429160.0000000    0.0989047
429200.0000000    0.1015673
429240.0000000    0.1093473
429280.0000000    0.1153170
429320.0000000    0.1024169
429360.0000000    0.1035385
429400.0000000    0.0940768
429440.0000000    0.1013784
429480.0000000    0.1041099
429520.0000000    0.1033393
429560.0000000    0.1119005
429600.0000000    0.1157936
429640.0000000    0.1095055
429680.0000000    0.1248287
429720.0000000    0.1240549
429760.0000000    0.1149692
429800.0000000    0.1120178
429840.0000000    0.1128114
429880.0000000    0.1111693
429920.0000000    0.1108233
429960.0000000    0.1143989
430000.0000000    0.1196888
430040.0000000    0.1064078
430080.0000000    0.1134170
430120.0000000    0.1152354
430160.0000000    0.1223335
430200.0000000    0.1173034
430240.0000000    0.1246457
430280.0000000    0.1231634
430320.0000000    0.1302944
430360.0000000    0.1283250
430400.0000000    0.1262898
430440.0000000    0.1223208
430480.0000000    0.1161544
430520.0000000    0.1264075
430560.0000000    0.1418747
430600.0000000    0.1371494
430640.0000000    0.1253310
430680.0000000    0.1236714
430720.0000000    0.1199656
430760.0000000    0.1197903
430800.0000000    0.1092192
430840.0000000    0.1228451
430880.0000000    0.1247802
430920.0000000    0.1232932
430960.0000000    0.1117085
431000.0000000    0.1089748
431040.0000000    0.1103360
431080.0000000    0.1103591
431120.0000000    0.1083574
431160.0000000    0.1073591
431200.0000000    0.1170215
431240.0000000    0.1170619
431280.0000000    0.1222637
431320.0000000    0.1167414
431360.0000000    0.1307830
431400.0000000    0.1122352
431440.0000000    0.1240110
431480.0000000    0.1053342
431520.0000000    0.1249140
431560.0000000    0.1130386
431600.0000000    0.1148257
431640.0000000    0.1089792
431680.0000000    0.1088298
431720.0000000    0.1149094
431760.0000000    0.1226217
431800.0000000    0.1080584
431840.0000000    0.1154977
431880.0000000    0.1075413
431920.0000000    0.1173408
431960.0000000    0.1162855
432000.0000000    0.1210560
432040.0000000    0.1128836
432080.0000000    0.1150798
432120.0000000    0.1125326
432160.0000000    0.1033014
432200.0000000    0.1083480
432240.0000000    0.1112900
432280.0000000    0.1190634
432320.0000000    0.1066993
432360.0000000    0.1116984
432400.0000000    0.1123118
432440.0000000    0.1016487
432480.0000000    0.1071242
432520.0000000    0.1164279
432560.0000000    0.1155622
432600.0000000    0.1244397
432640.0000000    0.1242889
432680.0000000    0.1123888
432720.0000000    0.1086920
432760.0000000    0.1041613
432800.0000000    0.1123515
432840.0000000    0.1090321
432880.0000000    0.1101568
432920.0000000    0.1097781
432960.0000000    0.1093468
433000.0000000    0.1134143
433040.0000000    0.1098711
433080.0000000    0.1147429
433120.0000000    0.0981794
433160.0000000    0.1088301
433200.0000000    0.1170439
433240.0000000    0.1042218
433280.0000000    0.1063115
433320.0000000    0.1064679
433360.0000000    0.1092974
433400.0000000    0.1101843
433440.0000000    0.1104249
433480.0000000    0.1280580
433520.0000000    0.1146865
433560.0000000    0.1209158
433600.0000000    0.1128280
433640.0000000    0.1057791
433680.0000000    0.1076789
433720.0000000    0.0998240
433760.0000000    0.1061677
433800.0000000    0.1213619
433840.0000000    0.1195503
433880.0000000    0.1374596
433920.0000000    0.1243740
433960.0000000    0.1229067
434000.0000000    0.1340818
434040.0000000    0.1126191
434080.0000000    0.1095186
434120.0000000    0.1153053
434160.0000000    0.1196221
434200.0000000    0.1085161
434240.0000000    0.1129249
434280.0000000    0.1185516
434320.0000000    0.1235669
434360.0000000    0.1212681
434400.0000000    0.1215549
434440.0000000    0.1177109
434480.0000000    0.1198439
434520.0000000    0.1191906
434560.0000000    0.1169996
434600.0000000    0.1196189
434640.0000000    0.1201765
434680.0000000    0.1295538
434720.0000000    0.1317697
434760.0000000    0.1276234
434800.0000000    0.1379225
434840.0000000    0.1290067
434880.0000000    0.1262646
434920.0000000    0.1341868
434960.0000000    0.1242655
435000.0000000    0.1274754
435040.0000000    0.1183141
435080.0000000    0.1192451
435120.0000000    0.1155883
435160.0000000    0.1134221
435200.0000000    0.1284425
435240.0000000    0.1152016
435280.0000000    0.1209552
435320.0000000    0.1126581
435360.0000000    0.1313656
435400.0000000    0.1387521
435440.0000000    0.1350011
435480.0000000    0.1194568
435520.0000000    0.1149646
435560.0000000    0.1271907
435600.0000000    0.1168021
435640.0000000    0.1212357
435680.0000000    0.1354134
435720.0000000    0.1284450
435760.0000000    0.1283869
435800.0000000    0.1423985
435840.0000000    0.1357999
435880.0000000    0.1324968
435920.0000000    0.1304495
435960.0000000    0.1464396
436000.0000000    0.1234184
436040.0000000    0.1350224
436080.0000000    0.1217762
436120.0000000    0.1249295
436160.0000000    0.1296923
436200.0000000    0.1406198
436240.0000000    0.1316936
436280.0000000    0.1211409
436320.0000000    0.1155452
436360.0000000    0.1147419
436400.0000000    0.1258205
436440.0000000    0.1165210
436480.0000000    0.1189698
436520.0000000    0.1201544
436560.0000000    0.1188607
436600.0000000    0.1211516
436640.0000000    0.1125588
436680.0000000    0.1394620
436720.0000000    0.1237244
436760.0000000    0.1182868
436800.0000000    0.1238049
436840.0000000    0.1182488
436880.0000000    0.1207316
436920.0000000    0.1375284
436960.0000000    0.1354217
437000.0000000    0.1261624
437040.0000000    0.1199542
437080.0000000    0.1360926
437120.0000000    0.1155743
437160.0000000    0.1326718
437200.0000000    0.1208890
437240.0000000    0.1346438
437280.0000000    0.1348633
437320.0000000    0.1153514
437360.0000000    0.1096293
437400.0000000    0.1141474
437440.0000000    0.1083886
437480.0000000    0.1067873
437520.0000000    0.1055069
437560.0000000    0.1059166
437600.0000000    0.1035482
437640.0000000    0.0996502
437680.0000000    0.1042010
437720.0000000    0.0972240
437760.0000000    0.1128989
437800.0000000    0.1151686
437840.0000000    0.1035742
437880.0000000    0.1164644
437920.0000000    0.1131600
437960.0000000    0.1237042
438000.0000000    0.1153029
438040.0000000    0.1111459
438080.0000000    0.1123596
438120.0000000    0.1189969
438160.0000000    0.1075483
438200.0000000    0.1161486
438240.0000000    0.1116370
438280.0000000    0.1139358
438320.0000000    0.1110943
438360.0000000    0.1107199
438400.0000000    0.1155742
438440.0000000    0.1315534
438480.0000000    0.1192139
438520.0000000    0.1168364
438560.0000000    0.1262395
438600.0000000    0.1281957
438640.0000000    0.1197040
438680.0000000    0.1159396
438720.0000000    0.1185707
438760.0000000    0.1155634
438800.0000000    0.1207114
438840.0000000    0.1224211
438880.0000000    0.1247628
438920.0000000    0.1255219
438960.0000000    0.1188867
439000.0000000    0.1156668
439040.0000000    0.1232880
439080.0000000    0.1296312
439120.0000000    0.1142723
439160.0000000    0.1178138
439200.0000000    0.1207547
439240.0000000    0.1322313
439280.0000000    0.1218400
439320.0000000    0.1257332
439360.0000000    0.1348430
439400.0000000    0.1210273
439440.0000000    0.1254361
439480.0000000    0.1283166
439520.0000000    0.1251736
439560.0000000    0.1294689
439600.0000000    0.1219694
439640.0000000    0.1156844
439680.0000000    0.1097867
439720.0000000    0.1121054
439760.0000000    0.1281218
439800.0000000    0.1175509
439840.0000000    0.1095476
439880.0000000    0.1267527
439920.0000000    0.1134546
439960.0000000    0.1200805
440000.0000000    0.1279092
440040.0000000    0.1250738
440080.0000000    0.1151141
440120.0000000    0.1311387
440160.0000000    0.1129371
440200.0000000    0.1149953
440240.0000000    0.1143050
440280.0000000    0.1198236
440320.0000000    0.1150453
440360.0000000    0.1175961
440400.0000000    0.1145841
440440.0000000    0.1208733
440480.0000000    0.1233511
440520.0000000    0.1145903
440560.0000000    0.1172054
440600.0000000    0.1102627
440640.0000000    0.1165225
440680.0000000    0.1291187
440720.0000000    0.1233953
440760.0000000    0.1212841
440800.0000000    0.1327055
440840.0000000    0.1245119
440880.0000000    0.1272158
440920.0000000    0.1361292
440960.0000000    0.1297230
441000.0000000    0.1270643
441040.0000000    0.1261220
441080.0000000    0.1434387
441120.0000000    0.1307453
441160.0000000    0.1324202
441200.0000000    0.1222907
441240.0000000    0.1279383
441280.0000000    0.1242936
441320.0000000    0.1199436
441360.0000000    0.1195145
441400.0000000    0.1231087
441440.0000000    0.1249570
441480.0000000    0.1265185
441520.0000000    0.1281657
441560.0000000    0.1216616
441600.0000000    0.1362068
441640.0000000    0.1153913
441680.0000000    0.1215795
441720.0000000    0.1258430
441760.0000000    0.1241098
441800.0000000    0.1148863
441840.0000000    0.1231823
441880.0000000    0.1369698
441920.0000000    0.1190457
441960.0000000    0.1146870
442000.0000000    0.1178820
442040.0000000    0.1155460
442080.0000000    0.1125929
442120.0000000    0.1209833
442160.0000000    0.1217819
442200.0000000    0.1202145
442240.0000000    0.1135407
442280.0000000    0.1253582
442320.0000000    0.1227384
442360.0000000    0.1199240
442400.0000000    0.1341302
442440.0000000    0.1148400
442480.0000000    0.1175512
442520.0000000    0.1221669
442560.0000000    0.1186077
442600.0000000    0.1058740
442640.0000000    0.1063036
442680.0000000    0.1124698
442720.0000000    0.1204544
442760.0000000    0.1272821
442800.0000000    0.1107052
442840.0000000    0.1205923
442880.0000000    0.1188482
442920.0000000    0.1168859
442960.0000000    0.1082172
443000.0000000    0.1080445
443040.0000000    0.1048788
443080.0000000    0.1030056
443120.0000000    0.1006149
443160.0000000    0.0931362
443200.0000000    0.1011458
443240.0000000    0.1025242
443280.0000000    0.0991121
443320.0000000    0.0985643
443360.0000000    0.0930128
443400.0000000    0.0993448
443440.0000000    0.0885548
443480.0000000    0.0940463
443520.0000000    0.1120470
443560.0000000    0.1026298
443600.0000000    0.0997765
443640.0000000    0.1086293
443680.0000000    0.1210962
443720.0000000    0.1139439
443760.0000000    0.1116154
443800.0000000    0.1288574
443840.0000000    0.1135366
443880.0000000    0.1040276
443920.0000000    0.1125527
443960.0000000    0.1252787
444000.0000000    0.1207751
444040.0000000    0.1161278
444080.0000000    0.1255928
444120.0000000    0.1215077
444160.0000000    0.1198575
444200.0000000    0.1219300
444240.0000000    0.1157231
444280.0000000    0.1128621
444320.0000000    0.1183484
444360.0000000    0.1388254
444400.0000000    0.1280028
444440.0000000    0.1160652
444480.0000000    0.1280454
444520.0000000    0.1337374
444560.0000000    0.1321927
444600.0000000    0.1321365
444640.0000000    0.1377092
444680.0000000    0.1386889
444720.0000000    0.1308031
444760.0000000    0.1370780
444800.0000000    0.1303820
444840.0000000    0.1157609
444880.0000000    0.1227382
444920.0000000    0.1394697
444960.0000000    0.1277190
445000.0000000    0.1348879
445040.0000000    0.1314405
445080.0000000    0.1251298
445120.0000000    0.1182337
445160.0000000    0.1145759
445200.0000000    0.1122966
445240.0000000    0.1092457
445280.0000000    0.1095927
445320.0000000    0.1266079
445360.0000000    0.1151949
445400.0000000    0.1261908
445440.0000000    0.1225593
445480.0000000    0.1360248
445520.0000000    0.1293858
445560.0000000    0.1376426
445600.0000000    0.1365115
445640.0000000    0.1411534
445680.0000000    0.1283530
445720.0000000    0.1184581
445760.0000000    0.1260967
445800.0000000    0.1323209
445840.0000000    0.1270739
445880.0000000    0.1454495
445920.0000000    0.1309926
445960.0000000    0.1287288
446000.0000000    0.1304715
446040.0000000    0.1188078
446080.0000000    0.1121630
446120.0000000    0.1104704
446160.0000000    0.1158790
446200.0000000    0.1122089
446240.0000000    0.1059541
446280.0000000    0.1166575
446320.0000000    0.1179015
446360.0000000    0.1248453
446400.0000000    0.1117200
446440.0000000    0.1173186
446480.0000000    0.1193849
446520.0000000    0.1199547
446560.0000000    0.1173946
446600.0000000    0.1131461
446640.0000000    0.1175379
446680.0000000    0.1255954
446720.0000000    0.1401941
446760.0000000    0.1271511
446800.0000000    0.1314909
446840.0000000    0.1447785
446880.0000000    0.1349635
446920.0000000    0.1325624
446960.0000000    0.1242589
447000.0000000    0.1276380
447040.0000000    0.1273243
447080.0000000    0.1288573
447120.0000000    0.1286034
447160.0000000    0.1392042
447200.0000000    0.1338064
447240.0000000    0.1207650
447280.0000000    0.1324693
447320.0000000    0.1316192
447360.0000000    0.1329637
447400.0000000    0.1395812
447440.0000000    0.1325435
447480.0000000    0.1354190
447520.0000000    0.1377527
447560.0000000    0.1304210
447600.0000000    0.1364706
447640.0000000    0.1400751
447680.0000000    0.1312514
447720.0000000    0.1276271
447760.0000000    0.1314816
447800.0000000    0.1330403
447840.0000000    0.1382675
447880.0000000    0.1345402
447920.0000000    0.1245086
447960.0000000    0.1290253
448000.0000000    0.1313968
448040.0000000    0.1279352
448080.0000000    0.1051721
448120.0000000    0.1164274
448160.0000000    0.1202341
448200.0000000    0.1340498
448240.0000000    0.1241273
448280.0000000    0.1265243
448320.0000000    0.1194528
448360.0000000    0.1145935
448400.0000000    0.1225776
448440.0000000    0.1319397
448480.0000000    0.1273493
448520.0000000    0.1289704
448560.0000000    0.1279881
448600.0000000    0.1142097
448640.0000000    0.1246182
448680.0000000    0.1261379
448720.0000000    0.1315725
448760.0000000    0.1448469
448800.0000000    0.1253004
448840.0000000    0.1163430
448880.0000000    0.1325711
448920.0000000    0.1329352
448960.0000000    0.1384143
449000.0000000    0.1319697
449040.0000000    0.1278931
449080.0000000    0.1168810
449120.0000000    0.1196037
449160.0000000    0.1240333
449200.0000000    0.1379247
449240.0000000    0.1270012
449280.0000000    0.1331879
449320.0000000    0.1374951
449360.0000000    0.1314651
449400.0000000    0.1325239
449440.0000000    0.1299434
449480.0000000    0.1427531
449520.0000000    0.1311633
449560.0000000    0.1290330
449600.0000000    0.1245220
449640.0000000    0.1226681
449680.0000000    0.1129033
449720.0000000    0.1131737
449760.0000000    0.1265747
449800.0000000    0.1257439
449840.0000000    0.1281215
449880.0000000    0.1270503
449920.0000000    0.1315152
449960.0000000    0.1240678
450000.0000000    0.1294050
450040.0000000    0.1168921
450080.0000000    0.1117744
450120.0000000    0.1356709
450160.0000000    0.1273898
450200.0000000    0.1037206
450240.0000000    0.1111804
450280.0000000    0.1123261
450320.0000000    0.1172068
450360.0000000    0.1239596
450400.0000000    0.1235970
450440.0000000    0.1325722
450480.0000000    0.1292875
450520.0000000    0.1203489
450560.0000000    0.1093824
450600.0000000    0.1156779
450640.0000000    0.1131562
450680.0000000    0.1128970
450720.0000000    0.1126242
450760.0000000    0.1218934
450800.0000000    0.1218955
450840.0000000    0.1074115
450880.0000000    0.1178113
450920.0000000    0.1276088
450960.0000000    0.1283699
451000.0000000    0.1270755
451040.0000000    0.1282736
451080.0000000    0.1276899
451120.0000000    0.1280564
451160.0000000    0.1307428
451200.0000000    0.1294244
451240.0000000    0.1226026
451280.0000000    0.1298438
451320.0000000    0.1330067
451360.0000000    0.1334472
451400.0000000    0.1238486
451440.0000000    0.1455044
451480.0000000    0.1446503
451520.0000000    0.1439689
451560.0000000    0.1561945
451600.0000000    0.1459175
451640.0000000    0.1476938
451680.0000000    0.1387221
451720.0000000    0.1316072
451760.0000000    0.1302918
451800.0000000    0.1313107
451840.0000000    0.1273495
451880.0000000    0.1340799
451920.0000000    0.1358524
451960.0000000    0.1408440
452000.0000000    0.1334072
452040.0000000    0.1326639
452080.0000000    0.1651928
452120.0000000    0.1366488
452160.0000000    0.1267791
452200.0000000    0.1319200
452240.0000000    0.1273050
452280.0000000    0.1308290
452320.0000000    0.1402137
452360.0000000    0.1382286
452400.0000000    0.1365750
452440.0000000    0.1350065
452480.0000000    0.1455603
452520.0000000    0.1396303
452560.0000000    0.1399976
452600.0000000    0.1363915
452640.0000000    0.1298581
452680.0000000    0.1385487
452720.0000000    0.1464095
452760.0000000    0.1214401
452800.0000000    0.1244160
452840.0000000    0.1370797
452880.0000000    0.1301133
452920.0000000    0.1461279
452960.0000000    0.1448456
453000.0000000    0.1398566
453040.0000000    0.1390988
453080.0000000    0.1436516
453120.0000000    0.1377210
453160.0000000    0.1333937
453200.0000000    0.1346683
453240.0000000    0.1511891
453280.0000000    0.1501425
453320.0000000    0.1280522
453360.0000000    0.1420515
453400.0000000    0.1358161
453440.0000000    0.1399914
453480.0000000    0.1416531
453520.0000000    0.1344389
453560.0000000    0.1427887
453600.0000000    0.1332685
453640.0000000    0.1327819
453680.0000000    0.1327854
453720.0000000    0.1434534
453760.0000000    0.1400802
453800.0000000    0.1452073
453840.0000000    0.1646114
453880.0000000    0.1412365
453920.0000000    0.1418357
453960.0000000    0.1466727
454000.0000000    0.1421666
454040.0000000    0.1473642
454080.0000000    0.1394722
454120.0000000    0.1498464
454160.0000000    0.1411299
454200.0000000    0.1341619
454240.0000000    0.1458511
454280.0000000    0.1415621
454320.0000000    0.1335354
454360.0000000    0.1290014
454400.0000000    0.1386802
454440.0000000    0.1221120
454480.0000000    0.1399599
454520.0000000    0.1377000
454560.0000000    0.1305077
454600.0000000    0.1391537
454640.0000000    0.1438398
454680.0000000    0.1338644
454720.0000000    0.1324454
454760.0000000    0.1293100
454800.0000000    0.1356150
454840.0000000    0.1488679
454880.0000000    0.1459393
454920.0000000    0.1463391
454960.0000000    0.1362458
455000.0000000    0.1363538
455040.0000000    0.1166773
455080.0000000    0.1226384
455120.0000000    0.1211399
455160.0000000    0.1274345
455200.0000000    0.1141212
455240.0000000    0.1252725
455280.0000000    0.1329879
455320.0000000    0.1295059
455360.0000000    0.1245536
455400.0000000    0.1408585
455440.0000000    0.1414410
455480.0000000    0.1332846
455520.0000000    0.1396963
455560.0000000    0.1299040
455600.0000000    0.1241878
455640.0000000    0.1274613
455680.0000000    0.1299146
455720.0000000    0.1378885
455760.0000000    0.1368036
455800.0000000    0.1303190
455840.0000000    0.1236550
455880.0000000    0.1304598
455920.0000000    0.1166200
455960.0000000    0.1260028
456000.0000000    0.1305961
456040.0000000    0.1295420
456080.0000000    0.1386838
456120.0000000    0.1291958
456160.0000000    0.1244910
456200.0000000    0.1309253
456240.0000000    0.1258307
456280.0000000    0.1202128
456320.0000000    0.1333391
456360.0000000    0.1378809
456400.0000000    0.1305182
456440.0000000    0.1362287
456480.0000000    0.1308503
456520.0000000    0.1376625
456560.0000000    0.1433454
456600.0000000    0.1449993
456640.0000000    0.1371605
456680.0000000    0.1443999
456720.0000000    0.1283634
456760.0000000    0.1475408
456800.0000000    0.1223534
456840.0000000    0.1291721
456880.0000000    0.1288445
456920.0000000    0.1380538
456960.0000000    0.1233838
457000.0000000    0.1293502
457040.0000000    0.1405375
457080.0000000    0.1482998
457120.0000000    0.1383430
457160.0000000    0.1435910
457200.0000000    0.1353265
457240.0000000    0.1406357
457280.0000000    0.1509592
457320.0000000    0.1637387
457360.0000000    0.1663770
457400.0000000    0.1511755
457440.0000000    0.1399156
457480.0000000    0.1556256
457520.0000000    0.1456997
457560.0000000    0.1551929
457600.0000000    0.1473523
457640.0000000    0.1484074
457680.0000000    0.1442678
457720.0000000    0.1397838
457760.0000000    0.1340182
457800.0000000    0.1510637
457840.0000000    0.1508391
457880.0000000    0.1626210
457920.0000000    0.1457251
457960.0000000    0.1518099
458000.0000000    0.1710957
458040.0000000    0.1564575
458080.0000000    0.1576463
458120.0000000    0.1684151
458160.0000000    0.1413237
458200.0000000    0.1468408
458240.0000000    0.1489358
458280.0000000    0.1539448
458320.0000000    0.1464727
458360.0000000    0.1481748
458400.0000000    0.1482603
458440.0000000    0.1572557
458480.0000000    0.1496019
458520.0000000    0.1484004
458560.0000000    0.1328717
458600.0000000    0.1414738
458640.0000000    0.1526059
458680.0000000    0.1508673
458720.0000000    0.1511602
458760.0000000    0.1537477
458800.0000000    0.1560196
458840.0000000    0.1421746
458880.0000000    0.1484437
458920.0000000    0.1441239
458960.0000000    0.1476853
459000.0000000    0.1465025
459040.0000000    0.1517276
459080.0000000    0.1507092
459120.0000000    0.1546481
459160.0000000    0.1496579
459200.0000000    0.1525906
459240.0000000    0.1537734
459280.0000000    0.1572292
459320.0000000    0.1834437
459360.0000000    0.1714487
459400.0000000    0.1572386
459440.0000000    0.1584726
459480.0000000    0.1623194
459520.0000000    0.1575169
459560.0000000    0.1528321
459600.0000000    0.1569492
459640.0000000    0.1492492
459680.0000000    0.1430349
459720.0000000    0.1480272
459760.0000000    0.1483347
459800.0000000    0.1374916
459840.0000000    0.1451403
459880.0000000    0.1479953
459920.0000000    0.1458749
459960.0000000    0.1544884
460000.0000000    0.1434473
460040.0000000    0.1505506
460080.0000000    0.1380258
460120.0000000    0.1442925
460160.0000000    0.1385088
460200.0000000    0.1433641
460240.0000000    0.1464247
460280.0000000    0.1489687
460320.0000000    0.1463331
460360.0000000    0.1534051
460400.0000000    0.1542441
460440.0000000    0.1496320
460480.0000000    0.1471388
460520.0000000    0.1557522
460560.0000000    0.1592370
460600.0000000    0.1578090
460640.0000000    0.1589501
460680.0000000    0.1636520
460720.0000000    0.1595086
460760.0000000    0.1387661
460800.0000000    0.1501189
460840.0000000    0.1521522
460880.0000000    0.1534232
460920.0000000    0.1557863
460960.0000000    0.1481724
461000.0000000    0.1532054
461040.0000000    0.1527560
461080.0000000    0.1608586
461120.0000000    0.1584773
461160.0000000    0.1561446
461200.0000000    0.1459532
461240.0000000    0.1572694
461280.0000000    0.1429693
461320.0000000    0.1502060
461360.0000000    0.1538391
461400.0000000    0.1525999
461440.0000000    0.1437153
461480.0000000    0.1543320
461520.0000000    0.1622277
461560.0000000    0.1628020
461600.0000000    0.1595329
461640.0000000    0.1368049
461680.0000000    0.1503868
461720.0000000    0.1425676
461760.0000000    0.1510659
461800.0000000    0.1655482
461840.0000000    0.1544943
461880.0000000    0.1615553
461920.0000000    0.1549283
461960.0000000    0.1607682
462000.0000000    0.1681980
462040.0000000    0.1627153
462080.0000000    0.1552738
462120.0000000    0.1603814
462160.0000000    0.1635825
462200.0000000    0.1604260
462240.0000000    0.1583611
462280.0000000    0.1574893
462320.0000000    0.1627677
462360.0000000    0.1557374
462400.0000000    0.1620997
462440.0000000    0.1544836
462480.0000000    0.1556222
462520.0000000    0.1575124
462560.0000000    0.1591671
462600.0000000    0.1681825
462640.0000000    0.1621218
462680.0000000    0.1525779
462720.0000000    0.1572809
462760.0000000    0.1585674
462800.0000000    0.1573880
462840.0000000    0.1688777
462880.0000000    0.1579252
462920.0000000    0.1591973
462960.0000000    0.1410330
463000.0000000    0.1425225
463040.0000000    0.1321501
463080.0000000    0.1480001
463120.0000000    0.1541840
463160.0000000    0.1545904
463200.0000000    0.1510771
463240.0000000    0.1533377
463280.0000000    0.1505616
463320.0000000    0.1555996
463360.0000000    0.1539993
463400.0000000    0.1535258
463440.0000000    0.1580488
463480.0000000    0.1628263
463520.0000000    0.1666839
463560.0000000    0.1594769
463600.0000000    0.1602069
463640.0000000    0.1640578
463680.0000000    0.1610410
463720.0000000    0.1620016
463760.0000000    0.1501206
463800.0000000    0.1578103
463840.0000000    0.1588989
463880.0000000    0.1576912
463920.0000000    0.1570291
463960.0000000    0.1567770
464000.0000000    0.1479079
464040.0000000    0.1496424
464080.0000000    0.1392064
464120.0000000    0.1483945
464160.0000000    0.1405671
464200.0000000    0.1412505
464240.0000000    0.1471115
464280.0000000    0.1453798
464320.0000000    0.1545445
464360.0000000    0.1471484
464400.0000000    0.1537245
464440.0000000    0.1630089
464480.0000000    0.1540374
464520.0000000    0.1447685
464560.0000000    0.1372007
464600.0000000    0.1425516
464640.0000000    0.1277701
464680.0000000    0.1397826
464720.0000000    0.1466837
464760.0000000    0.1577136
464800.0000000    0.1451997
464840.0000000    0.1428764
464880.0000000    0.1499848
464920.0000000    0.1374034
464960.0000000    0.1397639
465000.0000000    0.1513367
465040.0000000    0.1440008
465080.0000000    0.1439461
465120.0000000    0.1471630
465160.0000000    0.1431122
465200.0000000    0.1483171
465240.0000000    0.1407309
465280.0000000    0.1324808
465320.0000000    0.1463034
465360.0000000    0.1416716
465400.0000000    0.1573982
465440.0000000    0.1437641
465480.0000000    0.1385681
465520.0000000    0.1387256
465560.0000000    0.1450435
465600.0000000    0.1415673
465640.0000000    0.1361088
465680.0000000    0.1563582
465720.0000000    0.1447248
465760.0000000    0.1373471
465800.0000000    0.1344933
465840.0000000    0.1473513
465880.0000000    0.1575978
465920.0000000    0.1484350
465960.0000000    0.1500107
466000.0000000    0.1489380
466040.0000000    0.1429647
466080.0000000    0.1518777
466120.0000000    0.1437252
466160.0000000    0.1435708
466200.0000000    0.1397217
466240.0000000    0.1486134
466280.0000000    0.1565169
466320.0000000    0.1514990
466360.0000000    0.1550990
466400.0000000    0.1514475
466440.0000000    0.1454338
466480.0000000    0.1357102
466520.0000000    0.1447507
466560.0000000    0.1612131
466600.0000000    0.1602485
466640.0000000    0.1468535
466680.0000000    0.1366112
466720.0000000    0.1470365
466760.0000000    0.1522700
466800.0000000    0.1524183
466840.0000000    0.1458021
466880.0000000    0.1362797
466920.0000000    0.1446611
466960.0000000    0.1515379
467000.0000000    0.1327495
467040.0000000    0.1407403
467080.0000000    0.1451807
467120.0000000    0.1416548
467160.0000000    0.1314587
467200.0000000    0.1461280
467240.0000000    0.1354295
467280.0000000    0.1311783
467320.0000000    0.1350700
467360.0000000    0.1518987
467400.0000000    0.1430038
467440.0000000    0.1495602
467480.0000000    0.1417832
467520.0000000    0.1341815
467560.0000000    0.1425647
467600.0000000    0.1475786
467640.0000000    0.1352256
467680.0000000    0.1462309
467720.0000000    0.1486080
467760.0000000    0.1522261
467800.0000000    0.1462908
467840.0000000    0.1472039
467880.0000000    0.1513091
467920.0000000    0.1478906
467960.0000000    0.1319731
468000.0000000    0.1428828
468040.0000000    0.1404186
468080.0000000    0.1351424
468120.0000000    0.1479575
468160.0000000    0.1343679
468200.0000000    0.1432547
468240.0000000    0.1410313
468280.0000000    0.1515125
468320.0000000    0.1514864
468360.0000000    0.1494247
468400.0000000    0.1462895
468440.0000000    0.1550197
468480.0000000    0.1478028
468520.0000000    0.1415569
468560.0000000    0.1534146
468600.0000000    0.1619419
468640.0000000    0.1539535
468680.0000000    0.1572496
468720.0000000    0.1422575
468760.0000000    0.1491479
468800.0000000    0.1733953
468840.0000000    0.1387509
468880.0000000    0.1635068
468920.0000000    0.1443974
468960.0000000    0.1422692
469000.0000000    0.1567879
469040.0000000    0.1425399
469080.0000000    0.1459557
469120.0000000    0.1483082
469160.0000000    0.1551000
469200.0000000    0.1538430
469240.0000000    0.1453390
469280.0000000    0.1467093
469320.0000000    0.1480815
469360.0000000    0.1616226
469400.0000000    0.1487466
469440.0000000    0.1487244
469480.0000000    0.1419072
469520.0000000    0.1514340
469560.0000000    0.1443192
469600.0000000    0.1409035
469640.0000000    0.1471363
469680.0000000    0.1732018
469720.0000000    0.1457491
469760.0000000    0.1392393
469800.0000000    0.1473097
469840.0000000    0.1482537
469880.0000000    0.1429622
469920.0000000    0.1560495
469960.0000000    0.1526120
470000.0000000    0.1367204
470040.0000000    0.1341188
470080.0000000    0.1351885
470120.0000000    0.1361577
470160.0000000    0.1420260
470200.0000000    0.1533306
470240.0000000    0.1357031
470280.0000000    0.1366477
470320.0000000    0.1567756
470360.0000000    0.1395858
470400.0000000    0.1576144
470440.0000000    0.1525052
470480.0000000    0.1531091
470520.0000000    0.1443498
470560.0000000    0.1375517
470600.0000000    0.1391010
470640.0000000    0.1394525
470680.0000000    0.1421106
470720.0000000    0.1473332
470760.0000000    0.1402952
470800.0000000    0.1445817
470840.0000000    0.1494737
470880.0000000    0.1459904
470920.0000000    0.1414935
470960.0000000    0.1271128
471000.0000000    0.1420364
471040.0000000    0.1417107
471080.0000000    0.1381596
471120.0000000    0.1344626
471160.0000000    0.1320560
471200.0000000    0.1334087
471240.0000000    0.1393601
471280.0000000    0.1300249
471320.0000000    0.1384898
471360.0000000    0.1398704
471400.0000000    0.1418356
471440.0000000    0.1387685
471480.0000000    0.1369759
471520.0000000    0.1232517
471560.0000000    0.1280335
471600.0000000    0.1217633
471640.0000000    0.1389196
471680.0000000    0.1389067
471720.0000000    0.1442254
471760.0000000    0.1326545
471800.0000000    0.1496048
471840.0000000    0.1374420
471880.0000000    0.1404777
471920.0000000    0.1418088
471960.0000000    0.1450040
472000.0000000    0.1332341
472040.0000000    0.1405834
472080.0000000    0.1302570
472120.0000000    0.1353742
472160.0000000    0.1377378
472200.0000000    0.1361331
472240.0000000    0.1382836
472280.0000000    0.1433636
472320.0000000    0.1463153
472360.0000000    0.1472317
472400.0000000    0.1537867
472440.0000000    0.1506811
472480.0000000    0.1395006
472520.0000000    0.1391831
472560.0000000    0.1286467
472600.0000000    0.1250438
472640.0000000    0.1287563
472680.0000000    0.1319424
472720.0000000    0.1275430
472760.0000000    0.1315361
472800.0000000    0.1228165
472840.0000000    0.1223053
472880.0000000    0.1234876
472920.0000000    0.1323857
472960.0000000    0.1190060
473000.0000000    0.1291261
473040.0000000    0.1321233
473080.0000000    0.1229522
473120.0000000    0.1306520
473160.0000000    0.1259217
473200.0000000    0.1310711
473240.0000000    0.1312380
473280.0000000    0.1251884
473320.0000000    0.1128910
473360.0000000    0.1261370
473400.0000000    0.1274125
473440.0000000    0.1306589
473480.0000000    0.1226855
473520.0000000    0.1246670
473560.0000000    0.1331119
473600.0000000    0.1223789
473640.0000000    0.1278090
473680.0000000    0.1171285
473720.0000000    0.1385159
473760.0000000    0.1311915
473800.0000000    0.1317868
473840.0000000    0.1202993
473880.0000000    0.1132354
473920.0000000    0.1262225
473960.0000000    0.1278801
474000.0000000    0.1369748
474040.0000000    0.1258911
474080.0000000    0.1312964
474120.0000000    0.1313926
474160.0000000    0.1468142
474200.0000000    0.1243218
474240.0000000    0.1390343
474280.0000000    0.1415605
474320.0000000    0.1349253
474360.0000000    0.1272644
474400.0000000    0.1345599
474440.0000000    0.1355105
474480.0000000    0.1305488
474520.0000000    0.1363386
474560.0000000    0.1317688
474600.0000000    0.1278406
474640.0000000    0.1307930
474680.0000000    0.1293937
474720.0000000    0.1262496
474760.0000000    0.1226654
474800.0000000    0.1379645
474840.0000000    0.1303321
474880.0000000    0.1291957
474920.0000000    0.1403618
474960.0000000    0.1427735
475000.0000000    0.1383322
475040.0000000    0.1503915
475080.0000000    0.1401070
475120.0000000    0.1324761
475160.0000000    0.1338189
475200.0000000    0.1436818
475240.0000000    0.1274756
475280.0000000    0.1341286
475320.0000000    0.1352592
475360.0000000    0.1353133
475400.0000000    0.1480744
475440.0000000    0.1352685
475480.0000000    0.1346227
475520.0000000    0.1305670
475560.0000000    0.1352441
475600.0000000    0.1446776
475640.0000000    0.1472439
475680.0000000    0.1521270
475720.0000000    0.1226186
475760.0000000    0.1209354
475800.0000000    0.1215302
475840.0000000    0.1282164
475880.0000000    0.1294070
475920.0000000    0.1349038
475960.0000000    0.1374468
476000.0000000    0.1339185
476040.0000000    0.1373118
476080.0000000    0.1282793
476120.0000000    0.1293410
476160.0000000    0.1370166
476200.0000000    0.1311954
476240.0000000    0.1313875
476280.0000000    0.1334289
476320.0000000    0.1266143
476360.0000000    0.1281501
476400.0000000    0.1267177
476440.0000000    0.1354056
476480.0000000    0.1301031
476520.0000000    0.1369348
476560.0000000    0.1433597
476600.0000000    0.1399867
476640.0000000    0.1363293
476680.0000000    0.1579826
476720.0000000    0.1484415
476760.0000000    0.1476688
476800.0000000    0.1555821
476840.0000000    0.1445423
476880.0000000    0.1481134
476920.0000000    0.1349578
476960.0000000    0.1312133
477000.0000000    0.1316128
477040.0000000    0.1351535
477080.0000000    0.1336146
477120.0000000    0.1364842
477160.0000000    0.1356458
477200.0000000    0.1320633
477240.0000000    0.1337152
477280.0000000    0.1372708
477320.0000000    0.1371186
477360.0000000    0.1310423
477400.0000000    0.1404569
477440.0000000    0.1330975
477480.0000000    0.1341439
477520.0000000    0.1383415
477560.0000000    0.1283689
477600.0000000    0.1446037
477640.0000000    0.1293181
477680.0000000    0.1279159
477720.0000000    0.1268955
477760.0000000    0.1282926
477800.0000000    0.1267578
477840.0000000    0.1207091
477880.0000000    0.1214289
477920.0000000    0.1149721
477960.0000000    0.1150388
478000.0000000    0.1293091
478040.0000000    0.1235402
478080.0000000    0.1194508
478120.0000000    0.1255528
478160.0000000    0.1405115
478200.0000000    0.1267364
478240.0000000    0.1337693
478280.0000000    0.1348670
478320.0000000    0.1222435
478360.0000000    0.1329550
478400.0000000    0.1406230
478440.0000000    0.1431196
478480.0000000    0.1462654
478520.0000000    0.1439887
478560.0000000    0.1299957
478600.0000000    0.1265411
478640.0000000    0.1332446
478680.0000000    0.1323000
478720.0000000    0.1374326
478760.0000000    0.1327176
478800.0000000    0.1333355
478840.0000000    0.1371089
478880.0000000    0.1526695
478920.0000000    0.1399908
478960.0000000    0.1373510
479000.0000000    0.1438686
479040.0000000    0.1509143
479080.0000000    0.1460611
479120.0000000    0.1358688
479160.0000000    0.1330735
479200.0000000    0.1284622
479240.0000000    0.1243811
479280.0000000    0.1377959
479320.0000000    0.1423521
479360.0000000    0.1371741
479400.0000000    0.1366911
479440.0000000    0.1213010
479480.0000000    0.1273520
479520.0000000    0.1203869
479560.0000000    0.1154929
479600.0000000    0.1208203
479640.0000000    0.1140571
479680.0000000    0.1255196
479720.0000000    0.1410387
479760.0000000    0.1313149
479800.0000000    0.1391287
479840.0000000    0.1294903
479880.0000000    0.1272169
479920.0000000    0.1339359
479960.0000000    0.1272476
480000.0000000    0.1341961
480040.0000000    0.1318950
480080.0000000    0.1254753
480120.0000000    0.1473427
480160.0000000    0.1370164
480200.0000000    0.1404028
480240.0000000    0.1325380
480280.0000000    0.1331690
480320.0000000    0.1399960
480360.0000000    0.1404337
480400.0000000    0.1390880
480440.0000000    0.1429480
480480.0000000    0.1524543
480520.0000000    0.1302798
480560.0000000    0.1276955
480600.0000000    0.1368474
480640.0000000    0.1371964
480680.0000000    0.1418734
480720.0000000    0.1290035
480760.0000000    0.1337038
480800.0000000    0.1292476
480840.0000000    0.1345198
480880.0000000    0.1391623
480920.0000000    0.1296625
480960.0000000    0.1302765
481000.0000000    0.1247984
481040.0000000    0.1328200
481080.0000000    0.1354426
481120.0000000    0.1263455
481160.0000000    0.1294634
481200.0000000    0.1392172
481240.0000000    0.1249448
481280.0000000    0.1325216
481320.0000000    0.1350174
481360.0000000    0.1350523
481400.0000000    0.1374662
481440.0000000    0.1368240
481480.0000000    0.1368009
481520.0000000    0.1328453
481560.0000000    0.1348457
481600.0000000    0.1349171
481640.0000000    0.1477893
481680.0000000    0.1411590
481720.0000000    0.1288941
481760.0000000    0.1366432
481800.0000000    0.1455781
481840.0000000    0.1401525
481880.0000000    0.1265492
481920.0000000    0.1296769
481960.0000000    0.1353457
482000.0000000    0.1280795
482040.0000000    0.1330654
482080.0000000    0.1440411
482120.0000000    0.1435846
482160.0000000    0.1416559
482200.0000000    0.1439642
482240.0000000    0.1500330
482280.0000000    0.1548312
482320.0000000    0.1454033
482360.0000000    0.1480416
482400.0000000    0.1534772
482440.0000000    0.1461224
482480.0000000    0.1378863
482520.0000000    0.1461664
482560.0000000    0.1417242
482600.0000000    0.1435862
482640.0000000    0.1569067
482680.0000000    0.1463238
482720.0000000    0.1360791
482760.0000000    0.1359877
482800.0000000    0.1424049
482840.0000000    0.1295691
482880.0000000    0.1404795
482920.0000000    0.1346246
482960.0000000    0.1525589
483000.0000000    0.1456988
483040.0000000    0.1468679
483080.0000000    0.1427550
483120.0000000    0.1438337
483160.0000000    0.1366035
483200.0000000    0.1352740
483240.0000000    0.1356082
483280.0000000    0.1425097
483320.0000000    0.1451007
483360.0000000    0.1517880
483400.0000000    0.1343606
483440.0000000    0.1282250
483480.0000000    0.1382293
483520.0000000    0.1415315
483560.0000000    0.1412332
483600.0000000    0.1482419
483640.0000000    0.1552628
483680.0000000    0.1424399
483720.0000000    0.1379290
483760.0000000    0.1397896
483800.0000000    0.1360702
483840.0000000    0.1326963
483880.0000000    0.1400830
483920.0000000    0.1392141
483960.0000000    0.1426800
484000.0000000    0.1426242
484040.0000000    0.1377363
484080.0000000    0.1497703
484120.0000000    0.1431896
484160.0000000    0.1276277
484200.0000000    0.1354768
484240.0000000    0.1473816
484280.0000000    0.1491540
484320.0000000    0.1395541
484360.0000000    0.1412411
484400.0000000    0.1317196
484440.0000000    0.1305928
484480.0000000    0.1368143
484520.0000000    0.1518448
484560.0000000    0.1503927
484600.0000000    0.1618251
484640.0000000    0.1438704
484680.0000000    0.1515335
484720.0000000    0.1378873
484760.0000000    0.1556601
484800.0000000    0.1632300
484840.0000000    0.1516659
484880.0000000    0.1494713
484920.0000000    0.1523828
484960.0000000    0.1475818
485000.0000000    0.1481672
485040.0000000    0.1394840
485080.0000000    0.1447158
485120.0000000    0.1350088
485160.0000000    0.1460887
485200.0000000    0.1583632
485240.0000000    0.1574538
485280.0000000    0.1538935
485320.0000000    0.1630604
485360.0000000    0.1530473
485400.0000000    0.1557743
485440.0000000    0.1460502
485480.0000000    0.1651608
485520.0000000    0.1602752
485560.0000000    0.1609126
485600.0000000    0.1499735
485640.0000000    0.1456700
485680.0000000    0.1568641
485720.0000000    0.1416864
485760.0000000    0.1459210
485800.0000000    0.1508937
485840.0000000    0.1528169
485880.0000000    0.1608848
485920.0000000    0.1535822
485960.0000000    0.1541010
486000.0000000    0.1616491
486040.0000000    0.1599185
486080.0000000    0.1609329
486120.0000000    0.1634225
486160.0000000    0.1607640
486200.0000000    0.1526552
486240.0000000    0.1601744
486280.0000000    0.1605961
486320.0000000    0.1550086
486360.0000000    0.1611685
486400.0000000    0.1586808
486440.0000000    0.1560845
486480.0000000    0.1527749
486520.0000000    0.1491118
486560.0000000    0.1703571
486600.0000000    0.1587146
486640.0000000    0.1495019
486680.0000000    0.1465601
486720.0000000    0.1482519
486760.0000000    0.1499536
486800.0000000    0.1521287
486840.0000000    0.1449441
486880.0000000    0.1558030
486920.0000000    0.1530008
486960.0000000    0.1464337
487000.0000000    0.1666941
487040.0000000    0.1598910
487080.0000000    0.1517923
487120.0000000    0.1659475
487160.0000000    0.1514782
487200.0000000    0.1551923
487240.0000000    0.1478250
487280.0000000    0.1319069
487320.0000000    0.1349778
487360.0000000    0.1334961
487400.0000000    0.1451418
487440.0000000    0.1475993
487480.0000000    0.1524300
487520.0000000    0.1540357
487560.0000000    0.1580478
487600.0000000    0.1585484
487640.0000000    0.1574709
487680.0000000    0.1479449
487720.0000000    0.1559922
487760.0000000    0.1585540
487800.0000000    0.1672784
487840.0000000    0.1648424
487880.0000000    0.1663107
487920.0000000    0.1647622
487960.0000000    0.1653109
488000.0000000    0.1513203
488040.0000000    0.1527100
488080.0000000    0.1501365
488120.0000000    0.1551622
488160.0000000    0.1627566
488200.0000000    0.1506086
488240.0000000    0.1533055
488280.0000000    0.1604021
488320.0000000    0.1590826
488360.0000000    0.1557857
488400.0000000    0.1529336
488440.0000000    0.1557111
488480.0000000    0.1500143
488520.0000000    0.1445462
488560.0000000    0.1535950
488600.0000000    0.1612208
488640.0000000    0.1680560
488680.0000000    0.1467327
488720.0000000    0.1622802
488760.0000000    0.1615145
488800.0000000    0.1700757
488840.0000000    0.1732766
488880.0000000    0.1586248
488920.0000000    0.1592457
488960.0000000    0.1652919
489000.0000000    0.1659120
489040.0000000    0.1625823
489080.0000000    0.1700384
489120.0000000    0.1685707
489160.0000000    0.1733257
489200.0000000    0.1762352
489240.0000000    0.1708945
489280.0000000    0.1691575
489320.0000000    0.1602574
489360.0000000    0.1614643
489400.0000000    0.1545766
489440.0000000    0.1694503
489480.0000000    0.1509957
489520.0000000    0.1688954
489560.0000000    0.1831474
489600.0000000    0.1728200
489640.0000000    0.1747429
489680.0000000    0.1591571
489720.0000000    0.1582734
489760.0000000    0.1536865
489800.0000000    0.1516433
489840.0000000    0.1522484
489880.0000000    0.1613474
489920.0000000    0.1560679
489960.0000000    0.1619727
490000.0000000    0.1617503
490040.0000000    0.1540521
490080.0000000    0.1573888
490120.0000000    0.1578517
490160.0000000    0.1496517
490200.0000000    0.1539299
490240.0000000    0.1461221
490280.0000000    0.1537698
490320.0000000    0.1539415
490360.0000000    0.1593853
490400.0000000    0.1528583
490440.0000000    0.1676779
490480.0000000    0.1601186
490520.0000000    0.1636360
490560.0000000    0.1522832
490600.0000000    0.1535831
490640.0000000    0.1644005
490680.0000000    0.1545553
490720.0000000    0.1586573
490760.0000000    0.1653537
490800.0000000    0.1593487
490840.0000000    0.1631746
490880.0000000    0.1612789
490920.0000000    0.1613385
490960.0000000    0.1549889
491000.0000000    0.1714087
491040.0000000    0.1738268
491080.0000000    0.1642143
491120.0000000    0.1676138
491160.0000000    0.1619445
491200.0000000    0.1636936
491240.0000000    0.1719496
491280.0000000    0.1743402
491320.0000000    0.1590669
491360.0000000    0.1462758
491400.0000000    0.1494804
491440.0000000    0.1615087
491480.0000000    0.1632032
491520.0000000    0.1674986
491560.0000000    0.1623359
491600.0000000    0.1520022
491640.0000000    0.1608552
491680.0000000    0.1585585
491720.0000000    0.1694392
491760.0000000    0.1643665
491800.0000000    0.1557892
491840.0000000    0.1548653
491880.0000000    0.1667490
491920.0000000    0.1501578
491960.0000000    0.1663930
492000.0000000    0.1508984
492040.0000000    0.1624705
492080.0000000    0.1659488
492120.0000000    0.1663305
492160.0000000    0.1590120
492200.0000000    0.1716231
492240.0000000    0.1783473
492280.0000000    0.1712034
492320.0000000    0.1615897
492360.0000000    0.1607490
492400.0000000    0.1631109
492440.0000000    0.1582758
492480.0000000    0.1677846
492520.0000000    0.1572576
492560.0000000    0.1673346
492600.0000000    0.1689956
492640.0000000    0.1608081
492680.0000000    0.1667615
492720.0000000    0.1674146
492760.0000000    0.1718431
492800.0000000    0.1680038
492840.0000000    0.1420224
492880.0000000    0.1594996
492920.0000000    0.1695298
492960.0000000    0.1767430
493000.0000000    0.1773473
493040.0000000    0.1704417
493080.0000000    0.1520641
493120.0000000    0.1576294
493160.0000000    0.1603097
493200.0000000    0.1685174
493240.0000000    0.1593029
493280.0000000    0.1694590
493320.0000000    0.1575843
493360.0000000    0.1573668
493400.0000000    0.1475877
493440.0000000    0.1502156
493480.0000000    0.1522742
493520.0000000    0.1469215
493560.0000000    0.1548838
493600.0000000    0.1588968
493640.0000000    0.1608644
493680.0000000    0.1522678
493720.0000000    0.1435379
493760.0000000    0.1523943
493800.0000000    0.1502188
493840.0000000    0.1552515
493880.0000000    0.1400008
493920.0000000    0.1591555
493960.0000000    0.1509537
494000.0000000    0.1570074
494040.0000000    0.1650731
494080.0000000    0.1445308
494120.0000000    0.1510825
494160.0000000    0.1462709
494200.0000000    0.1430424
494240.0000000    0.1539482
494280.0000000    0.1585954
494320.0000000    0.1551644
494360.0000000    0.1582213
494400.0000000    0.1558378
494440.0000000    0.1476636
494480.0000000    0.1549652
494520.0000000    0.1581939
494560.0000000    0.1746380
494600.0000000    0.1797652
494640.0000000    0.1679026
494680.0000000    0.1847434
494720.0000000    0.1766491
494760.0000000    0.1606967
494800.0000000    0.1643170
494840.0000000    0.1466405
494880.0000000    0.1519121
494920.0000000    0.1407710
494960.0000000    0.1544218
495000.0000000    0.1546995
495040.0000000    0.1447025
495080.0000000    0.1422379
495120.0000000    0.1750393
495160.0000000    0.1649878
495200.0000000    0.1551971
495240.0000000    0.1635347
495280.0000000    0.1578449
495320.0000000    0.1630050
495360.0000000    0.1557343
495400.0000000    0.1612550
495440.0000000    0.1514234
495480.0000000    0.1693313
495520.0000000    0.1749586
495560.0000000    0.1662588
495600.0000000    0.1462424
495640.0000000    0.1569602
495680.0000000    0.1605359
495720.0000000    0.1587731
495760.0000000    0.1578993
495800.0000000    0.1666185
495840.0000000    0.1469556
495880.0000000    0.1554182
495920.0000000    0.1413824
495960.0000000    0.1515900
496000.0000000    0.1472246
496040.0000000    0.1476544
496080.0000000    0.1560751
496120.0000000    0.1628918
496160.0000000    0.1516841
496200.0000000    0.1518925
496240.0000000    0.1581156
496280.0000000    0.1511516
496320.0000000    0.1654667
496360.0000000    0.1514022
496400.0000000    0.1425339
496440.0000000    0.1495500
496480.0000000    0.1381392
496520.0000000    0.1501536
496560.0000000    0.1457677
496600.0000000    0.1327959
496640.0000000    0.1411545
496680.0000000    0.1440345
496720.0000000    0.1211233
496760.0000000    0.1320041
496800.0000000    0.1247971
496840.0000000    0.1317990
496880.0000000    0.1422605
496920.0000000    0.1456837
496960.0000000    0.1496015
497000.0000000    0.1611370
497040.0000000    0.1709347
497080.0000000    0.1582550
497120.0000000    0.1548646
497160.0000000    0.1681272
497200.0000000    0.1471478
497240.0000000    0.1501632
497280.0000000    0.1532392
497320.0000000    0.1417203
497360.0000000    0.1398204
497400.0000000    0.1474972
497440.0000000    0.1476839
497480.0000000    0.1442464
497520.0000000    0.1498853
497560.0000000    0.1404778
497600.0000000    0.1427074
497640.0000000    0.1341339
497680.0000000    0.1405000
497720.0000000    0.1417144
497760.0000000    0.1351452
497800.0000000    0.1547652
497840.0000000    0.1500265
497880.0000000    0.1446753
497920.0000000    0.1445967
497960.0000000    0.1441688
498000.0000000    0.1458400
498040.0000000    0.1501077
498080.0000000    0.1490877
498120.0000000    0.1434896
498160.0000000    0.1474106
498200.0000000    0.1488229
498240.0000000    0.1407791
498280.0000000    0.1507413
498320.0000000    0.1581576
498360.0000000    0.1494644
498400.0000000    0.1327795
498440.0000000    0.1359533
498480.0000000    0.1316053
498520.0000000    0.1289051
498560.0000000    0.1289245
498600.0000000    0.1325449
498640.0000000    0.1276844
498680.0000000    0.1375470
498720.0000000    0.1249114
498760.0000000    0.1366397
498800.0000000    0.1470491
498840.0000000    0.1522622
498880.0000000    0.1416749
498920.0000000    0.1273078
498960.0000000    0.1271003
499000.0000000    0.1547324
499040.0000000    0.1345441
499080.0000000    0.1363841
499120.0000000    0.1281496
499160.0000000    0.1358605
499200.0000000    0.1411136
499240.0000000    0.1434867
499280.0000000    0.1371738
499320.0000000    0.1472404
499360.0000000    0.1492501
499400.0000000    0.1554212
499440.0000000    0.1646471
499480.0000000    0.1692027
499520.0000000    0.1445231
499560.0000000    0.1373689
499600.0000000    0.1371293
499640.0000000    0.1327794
499680.0000000    0.1428558
499720.0000000    0.1410762
499760.0000000    0.1376708
499800.0000000    0.1511281
499840.0000000    0.1442087
499880.0000000    0.1415998
499920.0000000    0.1247483
499960.0000000    0.1547544
500000.0000000    0.1468054
500040.0000000    0.1430130
500080.0000000    0.1367750
500120.0000000    0.1393249
500160.0000000    0.1241883
500200.0000000    0.1261813
500240.0000000    0.1331100
500280.0000000    0.1427021
500320.0000000    0.1409367
500360.0000000    0.1456763
500400.0000000    0.1469406
500440.0000000    0.1490587
500480.0000000    0.1481854
500520.0000000    0.1364184
500560.0000000    0.1426708
500600.0000000    0.1364594
500640.0000000    0.1522412
500680.0000000    0.1527133
500720.0000000    0.1401198
500760.0000000    0.1574108
500800.0000000    0.1504414
500840.0000000    0.1462221
500880.0000000    0.1426392
500920.0000000    0.1313031
500960.0000000    0.1302759
501000.0000000    0.1413879
501040.0000000    0.1427988
501080.0000000    0.1456952
501120.0000000    0.1458289
501160.0000000    0.1501204
501200.0000000    0.1511944
501240.0000000    0.1437257
501280.0000000    0.1485614
501320.0000000    0.1490605
501360.0000000    0.1478466
501400.0000000    0.1276590
501440.0000000    0.1445758
501480.0000000    0.1519508
501520.0000000    0.1466225
501560.0000000    0.1513522
501600.0000000    0.1530986
501640.0000000    0.1601136
501680.0000000    0.1545206
501720.0000000    0.1516678
501760.0000000    0.1477514
501800.0000000    0.1365343
501840.0000000    0.1436088
501880.0000000    0.1567915
501920.0000000    0.1589560
501960.0000000    0.1668551
502000.0000000    0.1474879
502040.0000000    0.1753885
502080.0000000    0.1590309
502120.0000000    0.1817999
502160.0000000    0.1788504
502200.0000000    0.1575623
502240.0000000    0.1537160
502280.0000000    0.1469649
502320.0000000    0.1532513
502360.0000000    0.1487368
502400.0000000    0.1473014
502440.0000000    0.1650968
502480.0000000    0.1634488
502520.0000000    0.1565118
502560.0000000    0.1514038
502600.0000000    0.1493052
502640.0000000    0.1524260
502680.0000000    0.1446709
502720.0000000    0.1557113
502760.0000000    0.1511295
502800.0000000    0.1526052
502840.0000000    0.1432920
502880.0000000    0.1583883
502920.0000000    0.1396034
502960.0000000    0.1484117
503000.0000000    0.1497530
503040.0000000    0.1537451
503080.0000000    0.1450419
503120.0000000    0.1395847
503160.0000000    0.1504167
503200.0000000    0.1389951
503240.0000000    0.1458787
503280.0000000    0.1579051
503320.0000000    0.1838055
503360.0000000    0.1647253
503400.0000000    0.1681396
503440.0000000    0.1599476
503480.0000000    0.1637756
503520.0000000    0.1741191
503560.0000000    0.1655651
503600.0000000    0.1721716
503640.0000000    0.1652999
503680.0000000    0.1642417
503720.0000000    0.1553355
503760.0000000    0.1539941
503800.0000000    0.1464789
503840.0000000    0.1577570
503880.0000000    0.1513955
503920.0000000    0.1642299
503960.0000000    0.1617066
504000.0000000    0.1410426
504040.0000000    0.1427869
504080.0000000    0.1411087
504120.0000000    0.1437254
504160.0000000    0.1429549
504200.0000000    0.1516348
504240.0000000    0.1493067
504280.0000000    0.1566099
504320.0000000    0.1462691
504360.0000000    0.1508536
504400.0000000    0.1649245
504440.0000000    0.1512870
504480.0000000    0.1519355
504520.0000000    0.1489632
504560.0000000    0.1567347
504600.0000000    0.1426461
504640.0000000    0.1522122
504680.0000000    0.1393314
504720.0000000    0.1458239
504760.0000000    0.1515964
504800.0000000    0.1573493
504840.0000000    0.1701769
504880.0000000    0.1763260
504920.0000000    0.1720502
504960.0000000    0.1695965
505000.0000000    0.1672239
505040.0000000    0.1575547
505080.0000000    0.1688602
505120.0000000    0.1732069
505160.0000000    0.1607182
505200.0000000    0.1609935
505240.0000000    0.1533217
505280.0000000    0.1679786
505320.0000000    0.1559058
505360.0000000    0.1646241
505400.0000000    0.1506256
505440.0000000    0.1563523
505480.0000000    0.1595340
505520.0000000    0.1504748
505560.0000000    0.1623385
505600.0000000    0.1476697
505640.0000000    0.1455663
505680.0000000    0.1479461
505720.0000000    0.1575979
505760.0000000    0.1559254
505800.0000000    0.1476053
505840.0000000    0.1448317
505880.0000000    0.1654572
505920.0000000    0.1497863
505960.0000000    0.1469708
506000.0000000    0.1513578
506040.0000000    0.1646380
506080.0000000    0.1538789
506120.0000000    0.1488068
506160.0000000    0.1561844
506200.0000000    0.1651005
506240.0000000    0.1423210
506280.0000000    0.1525161
506320.0000000    0.1583359
506360.0000000    0.1705967
506400.0000000    0.1659880
506440.0000000    0.1554732
506480.0000000    0.1723939
506520.0000000    0.1539994
506560.0000000    0.1449758
506600.0000000    0.1410940
506640.0000000    0.1302569
506680.0000000    0.1482329
506720.0000000    0.1429887
506760.0000000    0.1470229
506800.0000000    0.1470510
506840.0000000    0.1529183
506880.0000000    0.1423283
506920.0000000    0.1481890
506960.0000000    0.1569774
507000.0000000    0.1628401
507040.0000000    0.1480152
507080.0000000    0.1536287
507120.0000000    0.1324179
507160.0000000    0.1397522
507200.0000000    0.1440657
507240.0000000    0.1450684
507280.0000000    0.1490179
507320.0000000    0.1475022
507360.0000000    0.1515861
507400.0000000    0.1387907
507440.0000000    0.1430698
507480.0000000    0.1422059
507520.0000000    0.1373546
507560.0000000    0.1526262
507600.0000000    0.1443592
507640.0000000    0.1488064
507680.0000000    0.1353423
507720.0000000    0.1333348
507760.0000000    0.1472023
507800.0000000    0.1454270
507840.0000000    0.1319974
507880.0000000    0.1452485
507920.0000000    0.1524914
507960.0000000    0.1551562
508000.0000000    0.1617762
508040.0000000    0.1516966
508080.0000000    0.1600299
508120.0000000    0.1623769
508160.0000000    0.1573236
508200.0000000    0.1566846
508240.0000000    0.1627565
508280.0000000    0.1493641
508320.0000000    0.1572772
508360.0000000    0.1529733
508400.0000000    0.1465232
508440.0000000    0.1568653
508480.0000000    0.1451201
508520.0000000    0.1428325
508560.0000000    0.1536503
508600.0000000    0.1653755
508640.0000000    0.1463045
508680.0000000    0.1554249
508720.0000000    0.1622510
508760.0000000    0.1457875
508800.0000000    0.1382497
508840.0000000    0.1393566
508880.0000000    0.1400138
508920.0000000    0.1441967
508960.0000000    0.1506334
509000.0000000    0.1522776
509040.0000000    0.1404644
509080.0000000    0.1682952
509120.0000000    0.1440481
509160.0000000    0.1317078
509200.0000000    0.1501344
509240.0000000    0.1431976
509280.0000000    0.1459560
509320.0000000    0.1402846
509360.0000000    0.1355563
509400.0000000    0.1349255
509440.0000000    0.1386719
509480.0000000    0.1495523
509520.0000000    0.1405756
509560.0000000    0.1331036
509600.0000000    0.1382052
509640.0000000    0.1357329
509680.0000000    0.1481831
509720.0000000    0.1357451
509760.0000000    0.1499534
509800.0000000    0.1347474
509840.0000000    0.1252266
509880.0000000    0.1201398
509920.0000000    0.1317859
509960.0000000    0.1324048
510000.0000000    0.1275931
510040.0000000    0.1307893
510080.0000000    0.1267900
510120.0000000    0.1157927
510160.0000000    0.1193030
510200.0000000    0.1220379
510240.0000000    0.1248765
510280.0000000    0.1259445
510320.0000000    0.1167176
510360.0000000    0.1198820
510400.0000000    0.1131364
510440.0000000    0.1144002
510480.0000000    0.1138558
510520.0000000    0.1089167
510560.0000000    0.1170358
510600.0000000    0.1171036
510640.0000000    0.1146148
510680.0000000    0.1193153
510720.0000000    0.1247097
510760.0000000    0.1254141
510800.0000000    0.1395260
510840.0000000    0.1277177
510880.0000000    0.1330482
510920.0000000    0.1260576
510960.0000000    0.1173309
511000.0000000    0.1294628
511040.0000000    0.1211922
511080.0000000    0.1165839
511120.0000000    0.1193352
511160.0000000    0.1235327
511200.0000000    0.1215352
511240.0000000    0.1290248
511280.0000000    0.1281916
511320.0000000    0.1215902
511360.0000000    0.1250740
511400.0000000    0.1222619
511440.0000000    0.1237680
511480.0000000    0.1318506
511520.0000000    0.1228445
511560.0000000    0.1269678
511600.0000000    0.1268647
511640.0000000    0.1220589
511680.0000000    0.1283291
511720.0000000    0.1373262
511760.0000000    0.1254132
511800.0000000    0.1262327
511840.0000000    0.1295485
511880.0000000    0.1295960
511920.0000000    0.1267689
511960.0000000    0.1264421
512000.0000000    0.1363230
512040.0000000    0.1342832
512080.0000000    0.1411804
512120.0000000    0.1386577
512160.0000000    0.1366502
512200.0000000    0.1352894
512240.0000000    0.1254880
512280.0000000    0.1329652
512320.0000000    0.1410643
512360.0000000    0.1260340
512400.0000000    0.1305932
512440.0000000    0.1419690
512480.0000000    0.1386229
512520.0000000    0.1350754
512560.0000000    0.1397129
512600.0000000    0.1301517
512640.0000000    0.1449018
512680.0000000    0.1412388
512720.0000000    0.1528657
512760.0000000    0.1534360
512800.0000000    0.1618853
512840.0000000    0.1465476
512880.0000000    0.1404112
512920.0000000    0.1448507
512960.0000000    0.1462134
513000.0000000    0.1467104
513040.0000000    0.1494344
513080.0000000    0.1425042
513120.0000000    0.1522955
513160.0000000    0.1538176
513200.0000000    0.1560590
513240.0000000    0.1594706
513280.0000000    0.1562033
513320.0000000    0.1627808
513360.0000000    0.1467864
513400.0000000    0.1551396
513440.0000000    0.1562856
513480.0000000    0.1500711
513520.0000000    0.1480246
513560.0000000    0.1448092
513600.0000000    0.1392569
513640.0000000    0.1434013
513680.0000000    0.1597070
513720.0000000    0.1584141
513760.0000000    0.1665314
513800.0000000    0.1618276
513840.0000000    0.1588435
513880.0000000    0.1655128
513920.0000000    0.1628750
513960.0000000    0.1474488
514000.0000000    0.1542183
514040.0000000    0.1607907
514080.0000000    0.1535002
514120.0000000    0.1576238
514160.0000000    0.1616360
514200.0000000    0.1593694
514240.0000000    0.1415629
514280.0000000    0.1499975
514320.0000000    0.1446753
514360.0000000    0.1509899
514400.0000000    0.1498547
514440.0000000    0.1482902
514480.0000000    0.1533891
514520.0000000    0.1552219
514560.0000000    0.1635348
514600.0000000    0.1541680
514640.0000000    0.1517960
514680.0000000    0.1607257
514720.0000000    0.1641847
514760.0000000    0.1807584
514800.0000000    0.1683054
514840.0000000    0.1766648
514880.0000000    0.1596994
514920.0000000    0.1524600
514960.0000000    0.1589591
515000.0000000    0.1514522
515040.0000000    0.1587096
515080.0000000    0.1665938
515120.0000000    0.1608415
515160.0000000    0.1654184
515200.0000000    0.1572250
515240.0000000    0.1651879
515280.0000000    0.1587040
515320.0000000    0.1597237
515360.0000000    0.1539455
515400.0000000    0.1504253
515440.0000000    0.1511303
515480.0000000    0.1543076
515520.0000000    0.1504703
515560.0000000    0.1502574
515600.0000000    0.1531326
515640.0000000    0.1372195
515680.0000000    0.1457763
515720.0000000    0.1442796
515760.0000000    0.1484681
515800.0000000    0.1538330
515840.0000000    0.1515113
515880.0000000    0.1440151
515920.0000000    0.1315554
515960.0000000    0.1332341
516000.0000000    0.1316947
516040.0000000    0.1503386
516080.0000000    0.1357186
516120.0000000    0.1300543
516160.0000000    0.1323517
516200.0000000    0.1364318
516240.0000000    0.1320549
516280.0000000    0.1434956
516320.0000000    0.1434280
516360.0000000    0.1370812
516400.0000000    0.1508657
516440.0000000    0.1402554
516480.0000000    0.1396078
516520.0000000    0.1451136
516560.0000000    0.1475377
516600.0000000    0.1376406
516640.0000000    0.1368943
516680.0000000    0.1352009
516720.0000000    0.1443776
516760.0000000    0.1500107
516800.0000000    0.1384582
516840.0000000    0.1363832
516880.0000000    0.1415693
516920.0000000    0.1302210
516960.0000000    0.1297734
517000.0000000    0.1420505
517040.0000000    0.1431663
517080.0000000    0.1481150
517120.0000000    0.1446710
517160.0000000    0.1433252
517200.0000000    0.1428388
517240.0000000    0.1383122
517280.0000000    0.1481171
517320.0000000    0.1533937
517360.0000000    0.1498939
517400.0000000    0.1424577
517440.0000000    0.1470193
517480.0000000    0.1452110
517520.0000000    0.1426298
517560.0000000    0.1442781
517600.0000000    0.1485266
517640.0000000    0.1532442
517680.0000000    0.1596971
517720.0000000    0.1535277
517760.0000000    0.1541879
517800.0000000    0.1542742
517840.0000000    0.1412624
517880.0000000    0.1620519
517920.0000000    0.1657080
517960.0000000    0.1653421
518000.0000000    0.1726268
518040.0000000    0.1549538
518080.0000000    0.1565658
518120.0000000    0.1545225
518160.0000000    0.1474414
518200.0000000    0.1557170
518240.0000000    0.1432862
518280.0000000    0.1517756
518320.0000000    0.1382171
518360.0000000    0.1485616
518400.0000000    0.1511140
518440.0000000    0.1344773
518480.0000000    0.1481226
518520.0000000    0.1468978
518560.0000000    0.1602729
518600.0000000    0.1671324
518640.0000000    0.1404148
518680.0000000    0.1401290
518720.0000000    0.1478988
518760.0000000    0.1436155
518800.0000000    0.1371546
518840.0000000    0.1443504
518880.0000000    0.1594348
518920.0000000    0.1477272
518960.0000000    0.1326089
519000.0000000    0.1459566
519040.0000000    0.1342682
519080.0000000    0.1227166
519120.0000000    0.1293295
519160.0000000    0.1305286
519200.0000000    0.1376082
519240.0000000    0.1327762
519280.0000000    0.1402273
519320.0000000    0.1444398
519360.0000000    0.1429494
519400.0000000    0.1331406
519440.0000000    0.1343959
519480.0000000    0.1365847
519520.0000000    0.1424121
519560.0000000    0.1462142
519600.0000000    0.1436100
519640.0000000    0.1362444
519680.0000000    0.1543324
519720.0000000    0.1465858
519760.0000000    0.1287818
519800.0000000    0.1457400
519840.0000000    0.1316550
519880.0000000    0.1436168
519920.0000000    0.1472208
519960.0000000    0.1454150
520000.0000000    0.1565603
520040.0000000    0.1549217
520080.0000000    0.1544437
520120.0000000    0.1694320
520160.0000000    0.1470462
520200.0000000    0.1349242
520240.0000000    0.1341410
520280.0000000    0.1268633
520320.0000000    0.1286806
520360.0000000    0.1401378
520400.0000000    0.1277079
520440.0000000    0.1199258
520480.0000000    0.1398667
520520.0000000    0.1453322
520560.0000000    0.1428524
520600.0000000    0.1446660
520640.0000000    0.1408194
520680.0000000    0.1298409
520720.0000000    0.1408610
520760.0000000    0.1268013
520800.0000000    0.1460161
520840.0000000    0.1396202
520880.0000000    0.1328867
520920.0000000    0.1326220
520960.0000000    0.1357228
521000.0000000    0.1331882
521040.0000000    0.1308648
521080.0000000    0.1442548
521120.0000000    0.1426513
521160.0000000    0.1471222
521200.0000000    0.1515076
521240.0000000    0.1498056
521280.0000000    0.1420471
521320.0000000    0.1485709
521360.0000000    0.1453796
521400.0000000    0.1304468
521440.0000000    0.1203590
521480.0000000    0.1244519
521520.0000000    0.1382460
521560.0000000    0.1326547
521600.0000000    0.1249460
521640.0000000    0.1341203
521680.0000000    0.1466907
521720.0000000    0.1364776
521760.0000000    0.1399471
521800.0000000    0.1343883
521840.0000000    0.1471200
521880.0000000    0.1309441
521920.0000000    0.1373959
521960.0000000    0.1170918
522000.0000000    0.1243625
522040.0000000    0.1371343
522080.0000000    0.1296836
522120.0000000    0.1441449
522160.0000000    0.1357415
522200.0000000    0.1452553
522240.0000000    0.1327966
522280.0000000    0.1262351
522320.0000000    0.1335343
522360.0000000    0.1221480
522400.0000000    0.1198367
522440.0000000    0.1237906
522480.0000000    0.1259685
522520.0000000    0.1277421
522560.0000000    0.1271528
522600.0000000    0.1314942
522640.0000000    0.1320745
522680.0000000    0.1335665
522720.0000000    0.1203145
522760.0000000    0.1299057
522800.0000000    0.1321207
522840.0000000    0.1278585
522880.0000000    0.1329723
522920.0000000    0.1278604
522960.0000000    0.1287003
523000.0000000    0.1139667
523040.0000000    0.1349910
523080.0000000    0.1257307
523120.0000000    0.1281187
523160.0000000    0.1279411
523200.0000000    0.1284543
523240.0000000    0.1195259
523280.0000000    0.1218113
523320.0000000    0.1233349
523360.0000000    0.1221545
523400.0000000    0.1242721
523440.0000000    0.1296621
523480.0000000    0.1264277
523520.0000000    0.1311872
523560.0000000    0.1204213
523600.0000000    0.1237300
523640.0000000    0.1250822
523680.0000000    0.1326879
523720.0000000    0.1262732
523760.0000000    0.1323433
523800.0000000    0.1320208
523840.0000000    0.1287046
523880.0000000    0.1242035
523920.0000000    0.1239768
523960.0000000    0.1269804
524000.0000000    0.1215384
524040.0000000    0.1200840
524080.0000000    0.1307792
524120.0000000    0.1287224
524160.0000000    0.1240340
524200.0000000    0.1178818
524240.0000000    0.1247276
524280.0000000    0.1307871
524320.0000000    0.1184041
524360.0000000    0.1230928
524400.0000000    0.1212334
524440.0000000    0.1195816
524480.0000000    0.1169292
524520.0000000    0.1148595
524560.0000000    0.1178407
524600.0000000    0.1188690
524640.0000000    0.1188230
524680.0000000    0.1198975
524720.0000000    0.1218749
524760.0000000    0.1279502
524800.0000000    0.1157159
524840.0000000    0.1193018
524880.0000000    0.1164126
524920.0000000    0.1138459
524960.0000000    0.1113194
525000.0000000    0.1210906
525040.0000000    0.1168655
525080.0000000    0.1188167
525120.0000000    0.1164654
525160.0000000    0.1188613
525200.0000000    0.1123318
525240.0000000    0.1142636
525280.0000000    0.1229584
525320.0000000    0.1291384
525360.0000000    0.1303872
525400.0000000    0.1298078
525440.0000000    0.1166992
525480.0000000    0.1197806
525520.0000000    0.1235581
525560.0000000    0.1275981
525600.0000000    0.1174948
525640.0000000    0.1178590
525680.0000000    0.1212223
525720.0000000    0.1156429
525760.0000000    0.1132507
525800.0000000    0.1219132
525840.0000000    0.1262402
525880.0000000    0.1315687
525920.0000000    0.1359337
525960.0000000    0.1280863
526000.0000000    0.1276102
526040.0000000    0.1378009
526080.0000000    0.1400659
526120.0000000    0.1279497
526160.0000000    0.1373525
526200.0000000    0.1376466
526240.0000000    0.1248095
526280.0000000    0.1253470
526320.0000000    0.1247733
526360.0000000    0.1271192
526400.0000000    0.1352005
526440.0000000    0.1192415
526480.0000000    0.1168035
526520.0000000    0.1211867
526560.0000000    0.1179138
526600.0000000    0.1179959
526640.0000000    0.1189046
526680.0000000    0.1288118
526720.0000000    0.1202458
526760.0000000    0.1158224
526800.0000000    0.1172033
526840.0000000    0.1230761
526880.0000000    0.1250853
526920.0000000    0.1164075
526960.0000000    0.1253427
527000.0000000    0.1282897
527040.0000000    0.1355364
527080.0000000    0.1284443
527120.0000000    0.1423669
527160.0000000    0.1250411
527200.0000000    0.1240380
527240.0000000    0.1253704
527280.0000000    0.1251516
527320.0000000    0.1308236
527360.0000000    0.1343554
527400.0000000    0.1392629
527440.0000000    0.1406751
527480.0000000    0.1399878
527520.0000000    0.1411167
527560.0000000    0.1343634
527600.0000000    0.1274902
527640.0000000    0.1263743
527680.0000000    0.1360503
527720.0000000    0.1416410
527760.0000000    0.1321823
527800.0000000    0.1314352
527840.0000000    0.1313724
527880.0000000    0.1235027
527920.0000000    0.1294361
527960.0000000    0.1286712
528000.0000000    0.1323371
528040.0000000    0.1335663
528080.0000000    0.1251639
528120.0000000    0.1277112
528160.0000000    0.1409229
528200.0000000    0.1515354
528240.0000000    0.1399572
528280.0000000    0.1323784
528320.0000000    0.1343716
528360.0000000    0.1250777
528400.0000000    0.1326244
528440.0000000    0.1387194
528480.0000000    0.1335162
528520.0000000    0.1308509
528560.0000000    0.1365342
528600.0000000    0.1301455
528640.0000000    0.1321906
528680.0000000    0.1365149
528720.0000000    0.1438381
528760.0000000    0.1283098
528800.0000000    0.1379281
528840.0000000    0.1485057
528880.0000000    0.1421382
528920.0000000    0.1519613
528960.0000000    0.1443876
529000.0000000    0.1463661
529040.0000000    0.1509392
529080.0000000    0.1450118
529120.0000000    0.1496704
529160.0000000    0.1412706
529200.0000000    0.1435296
529240.0000000    0.1447324
529280.0000000    0.1438736
529320.0000000    0.1365907
529360.0000000    0.1362501
529400.0000000    0.1367903
529440.0000000    0.1388377
529480.0000000    0.1362290
529520.0000000    0.1412445
529560.0000000    0.1289442
529600.0000000    0.1217183
529640.0000000    0.1242890
529680.0000000    0.1257047
529720.0000000    0.1338833
529760.0000000    0.1314279
529800.0000000    0.1262967
529840.0000000    0.1180608
529880.0000000    0.1343744
529920.0000000    0.1317926
529960.0000000    0.1332546
530000.0000000    0.1170157
530040.0000000    0.1187390
530080.0000000    0.1189669
530120.0000000    0.1251015
530160.0000000    0.1184832
530200.0000000    0.1217339
530240.0000000    0.1127839
530280.0000000    0.1190998
530320.0000000    0.1224797
530360.0000000    0.1190441
530400.0000000    0.1373211
530440.0000000    0.1344399
530480.0000000    0.1233289
530520.0000000    0.1287565
530560.0000000    0.1177488
530600.0000000    0.1246706
530640.0000000    0.1293295
530680.0000000    0.1310292
530720.0000000    0.1378359
530760.0000000    0.1350799
530800.0000000    0.1274297
530840.0000000    0.1452428
530880.0000000    0.1431388
530920.0000000    0.1420086
530960.0000000    0.1291910
531000.0000000    0.1268963
531040.0000000    0.1315882
531080.0000000    0.1342119
531120.0000000    0.1287600
531160.0000000    0.1455244
531200.0000000    0.1505532
531240.0000000    0.1447122
531280.0000000    0.1293599
531320.0000000    0.1338206
531360.0000000    0.1391757
531400.0000000    0.1434652
531440.0000000    0.1252503
531480.0000000    0.1202903
531520.0000000    0.1467670
531560.0000000    0.1373085
531600.0000000    0.1348108
531640.0000000    0.1478023
531680.0000000    0.1277275
531720.0000000    0.1231303
531760.0000000    0.1272937
531800.0000000    0.1198447
531840.0000000    0.1284497
531880.0000000    0.1295901
531920.0000000    0.1356477
531960.0000000    0.1384018
532000.0000000    0.1341343
532040.0000000    0.1319490
532080.0000000    0.1449455
532120.0000000    0.1498268
532160.0000000    0.1374831
532200.0000000    0.1362432
532240.0000000    0.1480717
532280.0000000    0.1472739
532320.0000000    0.1360341
532360.0000000    0.1331320
532400.0000000    0.1360062
532440.0000000    0.1609480
532480.0000000    0.1421020
532520.0000000    0.1446158
532560.0000000    0.1343142
532600.0000000    0.1355388
532640.0000000    0.1459601
532680.0000000    0.1344495
532720.0000000    0.1353584
532760.0000000    0.1391435
532800.0000000    0.1361543
532840.0000000    0.1347467
532880.0000000    0.1246922
532920.0000000    0.1272363
532960.0000000    0.1279147
533000.0000000    0.1290769
533040.0000000    0.1232311
533080.0000000    0.1493550
533120.0000000    0.1456449
533160.0000000    0.1238132
533200.0000000    0.1351607
533240.0000000    0.1341002
533280.0000000    0.1346882
533320.0000000    0.1374110
533360.0000000    0.1389420
533400.0000000    0.1319649
533440.0000000    0.1361272
533480.0000000    0.1311835
533520.0000000    0.1431874
533560.0000000    0.1486455
533600.0000000    0.1341106
533640.0000000    0.1402926
533680.0000000    0.1380720
533720.0000000    0.1436423
533760.0000000    0.1431927
533800.0000000    0.1426567
533840.0000000    0.1468381
533880.0000000    0.1395663
533920.0000000    0.1413098
533960.0000000    0.1243487
534000.0000000    0.1235575
534040.0000000    0.1325634
534080.0000000    0.1341803
534120.0000000    0.1402241
534160.0000000    0.1375100
534200.0000000    0.1318821
534240.0000000    0.1345807
534280.0000000    0.1321570
534320.0000000    0.1248048
534360.0000000    0.1428041
534400.0000000    0.1379292
534440.0000000    0.1422561
534480.0000000    0.1479117
534520.0000000    0.1491070
534560.0000000    0.1362564
534600.0000000    0.1472011
534640.0000000    0.1290361
534680.0000000    0.1383018
534720.0000000    0.1440065
534760.0000000    0.1395533
534800.0000000    0.1422564
534840.0000000    0.1507873
534880.0000000    0.1479408
534920.0000000    0.1455539
534960.0000000    0.1458238
535000.0000000    0.1419239
535040.0000000    0.1546557
535080.0000000    0.1440849
535120.0000000    0.1420613
535160.0000000    0.1473193
535200.0000000    0.1399400
535240.0000000    0.1501406
535280.0000000    0.1451364
535320.0000000    0.1434821
535360.0000000    0.1192197
535400.0000000    0.1317307
535440.0000000    0.1378391
535480.0000000    0.1336684
535520.0000000    0.1333847
535560.0000000    0.1309888
535600.0000000    0.1310133
535640.0000000    0.1345609
535680.0000000    0.1334811
535720.0000000    0.1317540
535760.0000000    0.1348154
535800.0000000    0.1296384
535840.0000000    0.1276125
535880.0000000    0.1333375
535920.0000000    0.1258773
535960.0000000    0.1354457
536000.0000000    0.1376575
536040.0000000    0.1339741
536080.0000000    0.1352421
536120.0000000    0.1272727
536160.0000000    0.1308227
536200.0000000    0.1389906
536240.0000000    0.1332586
536280.0000000    0.1576584
536320.0000000    0.1423615
536360.0000000    0.1473130
536400.0000000    0.1530676
536440.0000000    0.1364997
536480.0000000    0.1482715
536520.0000000    0.1468532
536560.0000000    0.1481662
536600.0000000    0.1448674
536640.0000000    0.1486926
536680.0000000    0.1368467
536720.0000000    0.1370717
536760.0000000    0.1324110
536800.0000000    0.1388914
536840.0000000    0.1433282
536880.0000000    0.1406274
536920.0000000    0.1393754
536960.0000000    0.1401165
537000.0000000    0.1393391
537040.0000000    0.1343454
537080.0000000    0.1373241
537120.0000000    0.1374982
537160.0000000    0.1401104
537200.0000000    0.1441723
537240.0000000    0.1522195
537280.0000000    0.1493440
537320.0000000    0.1435888
537360.0000000    0.1287290
537400.0000000    0.1397721
537440.0000000    0.1271773
537480.0000000    0.1299216
537520.0000000    0.1308273
537560.0000000    0.1402543
537600.0000000    0.1346812
537640.0000000    0.1314171
537680.0000000    0.1413291
537720.0000000    0.1357693
537760.0000000    0.1270482
537800.0000000    0.1286412
537840.0000000    0.1350573
537880.0000000    0.1443612
537920.0000000    0.1325639
537960.0000000    0.1378586
538000.0000000    0.1380559
538040.0000000    0.1357213
538080.0000000    0.1409219
538120.0000000    0.1292267
538160.0000000    0.1253919
538200.0000000    0.1357810
538240.0000000    0.1392592
538280.0000000    0.1283087
538320.0000000    0.1264561
538360.0000000    0.1364531
538400.0000000    0.1305680
538440.0000000    0.1378887
538480.0000000    0.1288336
538520.0000000    0.1300697
538560.0000000    0.1385371
538600.0000000    0.1264832
538640.0000000    0.1330846
538680.0000000    0.1315169
538720.0000000    0.1280560
538760.0000000    0.1260506
538800.0000000    0.1402115
538840.0000000    0.1339505
538880.0000000    0.1381341
538920.0000000    0.1265630
538960.0000000    0.1280193
539000.0000000    0.1219861
539040.0000000    0.1280798
539080.0000000    0.1239927
539120.0000000    0.1303272
539160.0000000    0.1329866
539200.0000000    0.1500819
539240.0000000    0.1356779
539280.0000000    0.1312158
539320.0000000    0.1397253
539360.0000000    0.1249728
539400.0000000    0.1463437
539440.0000000    0.1438444
539480.0000000    0.1454191
539520.0000000    0.1465564
539560.0000000    0.1442314
539600.0000000    0.1434725
539640.0000000    0.1411539
539680.0000000    0.1400148
539720.0000000    0.1326033
539760.0000000    0.1476557
539800.0000000    0.1473927
539840.0000000    0.1353614
539880.0000000    0.1452728
539920.0000000    0.1210154
539960.0000000    0.1345434
540000.0000000    0.1230973
540040.0000000    0.1308499
540080.0000000    0.1468164
540120.0000000    0.1216123
540160.0000000    0.1183649
540200.0000000    0.1125165
540240.0000000    0.1197242
540280.0000000    0.1049426
540320.0000000    0.1187669
540360.0000000    0.1289128
540400.0000000    0.1205986
540440.0000000    0.1196595
540480.0000000    0.1244648
540520.0000000    0.1370561
540560.0000000    0.1192447
540600.0000000    0.1193924
540640.0000000    0.1176997
540680.0000000    0.1196271
540720.0000000    0.1329386
540760.0000000    0.1299023
540800.0000000    0.1223656
540840.0000000    0.1464769
540880.0000000    0.1216414
540920.0000000    0.1233416
540960.0000000    0.1286003
541000.0000000    0.1245144
541040.0000000    0.1318768
541080.0000000    0.1166808
541120.0000000    0.1223670
541160.0000000    0.1225588
541200.0000000    0.1285712
541240.0000000    0.1270289
541280.0000000    0.1254189
541320.0000000    0.1345877
541360.0000000    0.1317640
541400.0000000    0.1257123
541440.0000000    0.1295111
541480.0000000    0.1397868
541520.0000000    0.1299571
541560.0000000    0.1323052
541600.0000000    0.1352489
541640.0000000    0.1337728
541680.0000000    0.1518460
541720.0000000    0.1417940
541760.0000000    0.1429876
541800.0000000    0.1428386
541840.0000000    0.1569358
541880.0000000    0.1413307
541920.0000000    0.1411822
541960.0000000    0.1413602
542000.0000000    0.1270778
542040.0000000    0.1358791
542080.0000000    0.1382734
542120.0000000    0.1361229
542160.0000000    0.1180155
542200.0000000    0.1357568
542240.0000000    0.1284763
542280.0000000    0.1450138
542320.0000000    0.1498547
542360.0000000    0.1352356
542400.0000000    0.1358917
542440.0000000    0.1409381
542480.0000000    0.1300515
542520.0000000    0.1359369
542560.0000000    0.1207979
542600.0000000    0.1172931
542640.0000000    0.1157023
542680.0000000    0.1260580
542720.0000000    0.1182613
542760.0000000    0.1217221
542800.0000000    0.1268099
542840.0000000    0.1169218
542880.0000000    0.1218492
542920.0000000    0.1254064
542960.0000000    0.1307151
543000.0000000    0.1408692
543040.0000000    0.1335496
543080.0000000    0.1396235
543120.0000000    0.1451683
543160.0000000    0.1314384
543200.0000000    0.1390090
543240.0000000    0.1337293
543280.0000000    0.1331691
543320.0000000    0.1317291
543360.0000000    0.1248148
543400.0000000    0.1317002
543440.0000000    0.1226766
543480.0000000    0.1196109
543520.0000000    0.1222743
543560.0000000    0.1178563
543600.0000000    0.1166600
543640.0000000    0.1224670
543680.0000000    0.1189616
543720.0000000    0.1155996
543760.0000000    0.1287667
543800.0000000    0.1161787
543840.0000000    0.1242020
543880.0000000    0.1248134
543920.0000000    0.1293413
543960.0000000    0.1330867
544000.0000000    0.1277896
544040.0000000    0.1161414
544080.0000000    0.1151647
544120.0000000    0.1209340
544160.0000000    0.1319614
544200.0000000    0.1296839
544240.0000000    0.1388621
544280.0000000    0.1234275
544320.0000000    0.1175592
544360.0000000    0.1285224
544400.0000000    0.1091707
544440.0000000    0.1211779
544480.0000000    0.1247845
544520.0000000    0.1252745
544560.0000000    0.1260737
544600.0000000    0.1240502
544640.0000000    0.1320411
544680.0000000    0.1373664
544720.0000000    0.1330691
544760.0000000    0.1184543
544800.0000000    0.1298506
544840.0000000    0.1275996
544880.0000000    0.1251138
544920.0000000    0.1308086
544960.0000000    0.1162576
545000.0000000    0.1386472
545040.0000000    0.1372381
545080.0000000    0.1327538
545120.0000000    0.1228858
545160.0000000    0.1256715
545200.0000000    0.1276977
545240.0000000    0.1175865
545280.0000000    0.1202882
545320.0000000    0.1249247
545360.0000000    0.1182530
545400.0000000    0.1342369
545440.0000000    0.1273920
545480.0000000    0.1263723
545520.0000000    0.1215338
545560.0000000    0.1237605
545600.0000000    0.1301642
545640.0000000    0.1168966
545680.0000000    0.1165564
545720.0000000    0.1111681
545760.0000000    0.1239024
545800.0000000    0.1407932
545840.0000000    0.1370136
545880.0000000    0.1074609
545920.0000000    0.1111831
545960.0000000    0.1119940
546000.0000000    0.1150242
546040.0000000    0.1322661
546080.0000000    0.1377302
546120.0000000    0.1377100
546160.0000000    0.1379939
546200.0000000    0.1120270
546240.0000000    0.1300796
546280.0000000    0.1319389
546320.0000000    0.1149273
546360.0000000    0.1221656
546400.0000000    0.1209968
546440.0000000    0.1169792
546480.0000000    0.1263423
546520.0000000    0.1194566
546560.0000000    0.1216125
546600.0000000    0.1167528
546640.0000000    0.1325587
546680.0000000    0.1380142
546720.0000000    0.1358398
546760.0000000    0.1237585
546800.0000000    0.1350577
546840.0000000    0.1404130
546880.0000000    0.1321315
546920.0000000    0.1216058
546960.0000000    0.1248803
547000.0000000    0.1234911
547040.0000000    0.1202535
547080.0000000    0.1216552
547120.0000000    0.1263235
547160.0000000    0.1324736
547200.0000000    0.1315184
547240.0000000    0.1404477
547280.0000000    0.1375818
547320.0000000    0.1258965
547360.0000000    0.1330884
547400.0000000    0.1223270
547440.0000000    0.1365807
547480.0000000    0.1215964
547520.0000000    0.1244071
547560.0000000    0.1335578
547600.0000000    0.1376953
547640.0000000    0.1365377
547680.0000000    0.1443235
547720.0000000    0.1306174
547760.0000000    0.1446294
547800.0000000    0.1378184
547840.0000000    0.1338288
547880.0000000    0.1330402
547920.0000000    0.1293178
547960.0000000    0.1327341
548000.0000000    0.1350760
548040.0000000    0.1304122
548080.0000000    0.1323876
548120.0000000    0.1294338
548160.0000000    0.1299225
548200.0000000    0.1243471
548240.0000000    0.1075977
548280.0000000    0.1098833
548320.0000000    0.1209282
548360.0000000    0.1103875
548400.0000000    0.1212607
548440.0000000    0.1148774
548480.0000000    0.1125821
548520.0000000    0.1147802
548560.0000000    0.1101918
548600.0000000    0.1108172
548640.0000000    0.1109038
548680.0000000    0.1189641
548720.0000000    0.1104534
548760.0000000    0.1106871
548800.0000000    0.1060391
548840.0000000    0.1110596
548880.0000000    0.1181826
548920.0000000    0.1164598
548960.0000000    0.1108486
549000.0000000    0.1119190
549040.0000000    0.1112103
549080.0000000    0.1056612
549120.0000000    0.1133177
549160.0000000    0.1192528
549200.0000000    0.1303516
549240.0000000    0.1259696
549280.0000000    0.1334124
549320.0000000    0.1231624
549360.0000000    0.1126379
549400.0000000    0.1169537
549440.0000000    0.1190831
549480.0000000    0.1273085
549520.0000000    0.1230009
549560.0000000    0.1265233
549600.0000000    0.1361874
549640.0000000    0.1186684
549680.0000000    0.1186637
549720.0000000    0.1127623
549760.0000000    0.1122869
549800.0000000    0.1234910
549840.0000000    0.1210148
549880.0000000    0.1163691
549920.0000000    0.1072054
549960.0000000    0.1191146
550000.0000000    0.1125243
550040.0000000    0.1165481
550080.0000000    0.1114020
550120.0000000    0.1070515
550160.0000000    0.1193689
550200.0000000    0.1244926
550240.0000000    0.1369130
550280.0000000    0.1168336
550320.0000000    0.1133234
550360.0000000    0.1213327
550400.0000000    0.1141252
550440.0000000    0.1187282
550480.0000000    0.1223019
550520.0000000    0.1232336
550560.0000000    0.1274268
550600.0000000    0.1329317
550640.0000000    0.1210366
550680.0000000    0.1226325
550720.0000000    0.1276698
550760.0000000    0.1276133
550800.0000000    0.1315164
550840.0000000    0.1276992
550880.0000000    0.1140594
550920.0000000    0.1257270
550960.0000000    0.1325462
551000.0000000    0.1266082
551040.0000000    0.1256871
551080.0000000    0.1273275
551120.0000000    0.1287887
551160.0000000    0.1304725
551200.0000000    0.1414441
551240.0000000    0.1323642
551280.0000000    0.1171868
551320.0000000    0.1258350
551360.0000000    0.1154974
551400.0000000    0.1354066
551440.0000000    0.1323066
551480.0000000    0.1226481
551520.0000000    0.1300890
551560.0000000    0.1237073
551600.0000000    0.1236067
551640.0000000    0.1193369
551680.0000000    0.1215165
551720.0000000    0.1365503
551760.0000000    0.1330755
551800.0000000    0.1329551
551840.0000000    0.1154069
551880.0000000    0.1133140
551920.0000000    0.1220890
551960.0000000    0.1302811
552000.0000000    0.1096620
552040.0000000    0.1350310
552080.0000000    0.1289371
552120.0000000    0.1276171
552160.0000000    0.1312813
552200.0000000    0.1216034
552240.0000000    0.1360922
552280.0000000    0.1272497
552320.0000000    0.1159113
552360.0000000    0.1216461
552400.0000000    0.1128270
552440.0000000    0.1228970
552480.0000000    0.1174045
552520.0000000    0.1195618
552560.0000000    0.1178062
552600.0000000    0.1188161
552640.0000000    0.1135129
552680.0000000    0.1249485
552720.0000000    0.1227677
552760.0000000    0.1129248
552800.0000000    0.1067343
552840.0000000    0.1144180
552880.0000000    0.1202485
552920.0000000    0.1185413
552960.0000000    0.1122625
553000.0000000    0.1162667
553040.0000000    0.0982878
553080.0000000    0.1171896
553120.0000000    0.1185203
553160.0000000    0.1190255
553200.0000000    0.1165905
553240.0000000    0.1193146
553280.0000000    0.1223129
553320.0000000    0.1250558
553360.0000000    0.1185030
553400.0000000    0.1163903
553440.0000000    0.1191995
553480.0000000    0.1294946
553520.0000000    0.1227638
553560.0000000    0.1267945
553600.0000000    0.1270253
553640.0000000    0.1279930
553680.0000000    0.1151936
553720.0000000    0.1150088
553760.0000000    0.1270777
553800.0000000    0.1233661
553840.0000000    0.1158516
553880.0000000    0.1165404
553920.0000000    0.1249394
553960.0000000    0.1210181
554000.0000000    0.1275509
554040.0000000    0.1205521
554080.0000000    0.1243515
554120.0000000    0.1243692
554160.0000000    0.1433816
554200.0000000    0.1286089
554240.0000000    0.1166964
554280.0000000    0.1135204
554320.0000000    0.1264794
554360.0000000    0.1149816
554400.0000000    0.1240117
554440.0000000    0.1176531
554480.0000000    0.1277855
554520.0000000    0.1208771
554560.0000000    0.1200056
554600.0000000    0.1170854
554640.0000000    0.1144381
554680.0000000    0.1181204
554720.0000000    0.1275297
554760.0000000    0.1403487
554800.0000000    0.1381444
554840.0000000    0.1355787
554880.0000000    0.1273445
554920.0000000    0.1273391
554960.0000000    0.1250513
555000.0000000    0.1314996
555040.0000000    0.1131541
555080.0000000    0.1151166
555120.0000000    0.1195352
555160.0000000    0.1249935
555200.0000000    0.1360911
555240.0000000    0.1218250
555280.0000000    0.1214214
555320.0000000    0.1149593
555360.0000000    0.1135916
555400.0000000    0.1261673
555440.0000000    0.1249342
555480.0000000    0.1305350
555520.0000000    0.1292423
555560.0000000    0.1273464
555600.0000000    0.1309843
555640.0000000    0.1406314
555680.0000000    0.1393032
555720.0000000    0.1368843
555760.0000000    0.1512565
555800.0000000    0.1510728
555840.0000000    0.1409666
555880.0000000    0.1246023
555920.0000000    0.1237880
555960.0000000    0.1227831
556000.0000000    0.1316450
556040.0000000    0.1362175
556080.0000000    0.1300167
556120.0000000    0.1349450
556160.0000000    0.1376431
556200.0000000    0.1441576
556240.0000000    0.1219213
556280.0000000    0.1322383
556320.0000000    0.1231899
556360.0000000    0.1231558
556400.0000000    0.1161471
556440.0000000    0.1172149
556480.0000000    0.1112854
556520.0000000    0.1171531
556560.0000000    0.1196209
556600.0000000    0.1093485
556640.0000000    0.1180456
556680.0000000    0.1281594
556720.0000000    0.1331275
556760.0000000    0.1418809
556800.0000000    0.1379858
556840.0000000    0.1308644
556880.0000000    0.1328454
556920.0000000    0.1248017
556960.0000000    0.1357175
557000.0000000    0.1150700
557040.0000000    0.1149362
557080.0000000    0.1167258
557120.0000000    0.1202618
557160.0000000    0.1211531
557200.0000000    0.1160630
557240.0000000    0.1103416
557280.0000000    0.1054577
557320.0000000    0.1173525
557360.0000000    0.1155133
557400.0000000    0.1200505
557440.0000000    0.1339530
557480.0000000    0.1256058
557520.0000000    0.1274038
557560.0000000    0.1124306
557600.0000000    0.1148783
557640.0000000    0.1208166
557680.0000000    0.1178652
557720.0000000    0.1183102
557760.0000000    0.1097869
557800.0000000    0.1187879
557840.0000000    0.1208517
557880.0000000    0.1158276
557920.0000000    0.1066960
557960.0000000    0.1132362
558000.0000000    0.1068972
558040.0000000    0.1163735
558080.0000000    0.1233744
558120.0000000    0.1370866
558160.0000000    0.1152506
558200.0000000    0.1188768
558240.0000000    0.1284326
558280.0000000    0.1135592
558320.0000000    0.1050636
558360.0000000    0.1205883
558400.0000000    0.1153760
558440.0000000    0.0998964
558480.0000000    0.1116104
558520.0000000    0.1175258
558560.0000000    0.1219199
558600.0000000    0.1169168
558640.0000000    0.1173392
558680.0000000    0.1128436
558720.0000000    0.1364674
558760.0000000    0.1251499
558800.0000000    0.1123920
558840.0000000    0.1184072
558880.0000000    0.1145143
558920.0000000    0.1123028
558960.0000000    0.1255713
559000.0000000    0.1375741
559040.0000000    0.1330532
559080.0000000    0.1285564
559120.0000000    0.1217268
559160.0000000    0.1233470
559200.0000000    0.1208650
559240.0000000    0.1181299
559280.0000000    0.1184901
559320.0000000    0.1187120
559360.0000000    0.1149809
559400.0000000    0.1195190
559440.0000000    0.1230534
559480.0000000    0.1224978
559520.0000000    0.1132633
559560.0000000    0.1190710
559600.0000000    0.1209838
559640.0000000    0.1287400
559680.0000000    0.1006080
559720.0000000    0.1117785
559760.0000000    0.1103801
559800.0000000    0.1102170
559840.0000000    0.1114657
559880.0000000    0.1092709
559920.0000000    0.1116374
559960.0000000    0.1153864
560000.0000000    0.1137975
560040.0000000    0.0993711
560080.0000000    0.1197978
560120.0000000    0.1215250
560160.0000000    0.1128635
560200.0000000    0.1119283
560240.0000000    0.1137473
560280.0000000    0.1225592
560320.0000000    0.1252723
560360.0000000    0.1254559
560400.0000000    0.1118520
560440.0000000    0.1155799
560480.0000000    0.1134047
560520.0000000    0.1142914
560560.0000000    0.1346171
560600.0000000    0.1296038
560640.0000000    0.1351317
560680.0000000    0.1133473
560720.0000000    0.1227266
560760.0000000    0.1172551
560800.0000000    0.1370693
560840.0000000    0.1104058
560880.0000000    0.1167091
560920.0000000    0.1155457
560960.0000000    0.1164588
561000.0000000    0.1157199
561040.0000000    0.1214841
561080.0000000    0.1180317
561120.0000000    0.1416483
561160.0000000    0.1244529
561200.0000000    0.1163394
561240.0000000    0.1221847
561280.0000000    0.1297844
561320.0000000    0.1135049
561360.0000000    0.1094130
561400.0000000    0.1097138
561440.0000000    0.1193661
561480.0000000    0.1230958
561520.0000000    0.1176636
561560.0000000    0.1122357
561600.0000000    0.1134422
561640.0000000    0.1123953
561680.0000000    0.1090487
561720.0000000    0.1074317
561760.0000000    0.1115281
561800.0000000    0.1053328
561840.0000000    0.1091091
561880.0000000    0.1056316
561920.0000000    0.1023350
561960.0000000    0.1263994
562000.0000000    0.1077630
562040.0000000    0.1157761
562080.0000000    0.1068640
562120.0000000    0.1044317
562160.0000000    0.1110273
562200.0000000    0.1136822
562240.0000000    0.1095234
562280.0000000    0.1029099
562320.0000000    0.1039368
562360.0000000    0.1058822
562400.0000000    0.1068949
562440.0000000    0.1025134
562480.0000000    0.1070008
562520.0000000    0.1084723
562560.0000000    0.1099642
562600.0000000    0.1234334
562640.0000000    0.1104381
562680.0000000    0.0996931
562720.0000000    0.1243053
562760.0000000    0.1068271
562800.0000000    0.1076268
562840.0000000    0.1031374
562880.0000000    0.1094961
562920.0000000    0.1110085
562960.0000000    0.1118767
563000.0000000    0.1083975
563040.0000000    0.1173097
563080.0000000    0.1170304
563120.0000000    0.1155967
563160.0000000    0.1190704
563200.0000000    0.1116486
563240.0000000    0.1143515
563280.0000000    0.1196035
563320.0000000    0.1142683
563360.0000000    0.1152435
563400.0000000    0.1160846
563440.0000000    0.1096097
563480.0000000    0.1141021
563520.0000000    0.1149120
563560.0000000    0.1041757
563600.0000000    0.1059408
563640.0000000    0.1056656
563680.0000000    0.1002142
563720.0000000    0.1052741
563760.0000000    0.1116342
563800.0000000    0.1081167
563840.0000000    0.1202732
563880.0000000    0.1075155
563920.0000000    0.1098298
563960.0000000    0.1047467
564000.0000000    0.1125891
564040.0000000    0.1069730
564080.0000000    0.1060994
564120.0000000    0.1125388
564160.0000000    0.1135175
564200.0000000    0.1139762
564240.0000000    0.1028058
564280.0000000    0.1198029
564320.0000000    0.1241819
564360.0000000    0.1163707
564400.0000000    0.1274513
564440.0000000    0.1247379
564480.0000000    0.1247594
564520.0000000    0.1239209
564560.0000000    0.1174416
564600.0000000    0.1169680
564640.0000000    0.1130959
564680.0000000    0.1231275
564720.0000000    0.1155797
564760.0000000    0.1279466
564800.0000000    0.1137604
564840.0000000    0.1270304
564880.0000000    0.1256306
564920.0000000    0.1188624
564960.0000000    0.1237913
565000.0000000    0.1159582
565040.0000000    0.1201290
565080.0000000    0.1148515
565120.0000000    0.1131187
565160.0000000    0.1138937
565200.0000000    0.1136502
565240.0000000    0.1147211
565280.0000000    0.1172415
565320.0000000    0.1160700
565360.0000000    0.1103884
565400.0000000    0.1086594
565440.0000000    0.1202537
565480.0000000    0.1175906
565520.0000000    0.1097993
565560.0000000    0.1248086
565600.0000000    0.1195858
565640.0000000    0.1176200
565680.0000000    0.1153527
565720.0000000    0.1133406
565760.0000000    0.1159860
565800.0000000    0.1196011
565840.0000000    0.1135298
565880.0000000    0.1171393
565920.0000000    0.1168220
565960.0000000    0.1205557
566000.0000000    0.1143714
566040.0000000    0.1166081
566080.0000000    0.1199181
566120.0000000    0.1133895
566160.0000000    0.1170850
566200.0000000    0.1130664
566240.0000000    0.1138624
566280.0000000    0.1147426
566320.0000000    0.1257470
566360.0000000    0.1220205
566400.0000000    0.1167753
566440.0000000    0.1157066
566480.0000000    0.1102529
566520.0000000    0.1208322
566560.0000000    0.1125470
566600.0000000    0.1195559
566640.0000000    0.1116730
566680.0000000    0.1192976
566720.0000000    0.1173055
566760.0000000    0.1139430
566800.0000000    0.1051905
566840.0000000    0.1241177
566880.0000000    0.1179259
566920.0000000    0.1134717
566960.0000000    0.1196486
567000.0000000    0.1151978
567040.0000000    0.1118712
567080.0000000    0.1164377
567120.0000000    0.1147200
567160.0000000    0.1143852
567200.0000000    0.1138486
567240.0000000    0.1111948
567280.0000000    0.1133358
567320.0000000    0.1143583
567360.0000000    0.1090900
567400.0000000    0.1109557
567440.0000000    0.1136407
567480.0000000    0.1086628
567520.0000000    0.1155105
567560.0000000    0.1176026
567600.0000000    0.1267190
567640.0000000    0.1189641
567680.0000000    0.1194996
567720.0000000    0.1082223
567760.0000000    0.1162131
567800.0000000    0.1220626
567840.0000000    0.1111908
567880.0000000    0.1162414
567920.0000000    0.1213414
567960.0000000    0.1234295
568000.0000000    0.1203362
568040.0000000    0.1252512
568080.0000000    0.1079273
568120.0000000    0.1136200
568160.0000000    0.1193420
568200.0000000    0.1255771
568240.0000000    0.1248908
568280.0000000    0.1296873
568320.0000000    0.1230728
568360.0000000    0.1173440
568400.0000000    0.1090678
568440.0000000    0.1152336
568480.0000000    0.1131187
568520.0000000    0.1159540
568560.0000000    0.1219896
568600.0000000    0.1131625
568640.0000000    0.1306067
568680.0000000    0.1256926
568720.0000000    0.1239063
568760.0000000    0.1310604
568800.0000000    0.1218310
568840.0000000    0.1134650
568880.0000000    0.1221925
568920.0000000    0.1281136
568960.0000000    0.1357785
569000.0000000    0.1428732
569040.0000000    0.1312096
569080.0000000    0.1338108
569120.0000000    0.1291509
569160.0000000    0.1199532
569200.0000000    0.1373470
569240.0000000    0.1291321
569280.0000000    0.1319388
569320.0000000    0.1324627
569360.0000000    0.1256067
569400.0000000    0.1247143
569440.0000000    0.1284488
569480.0000000    0.1250384
569520.0000000    0.1280968
569560.0000000    0.1282822
569600.0000000    0.1277191
569640.0000000    0.1187138
569680.0000000    0.1151867
569720.0000000    0.1317800
569760.0000000    0.1114075
569800.0000000    0.1178398
569840.0000000    0.1180501
569880.0000000    0.1223462
569920.0000000    0.1195419
569960.0000000    0.1261577
570000.0000000    0.1152970
570040.0000000    0.1161676
570080.0000000    0.1130602
570120.0000000    0.1417953
570160.0000000    0.1300552
570200.0000000    0.1203925
570240.0000000    0.1101114
570280.0000000    0.1351980
570320.0000000    0.1185779
570360.0000000    0.1230589
570400.0000000    0.1270101
570440.0000000    0.1307146
570480.0000000    0.1226934
570520.0000000    0.1189578
570560.0000000    0.1126553
570600.0000000    0.1211013
570640.0000000    0.1287225
570680.0000000    0.1298318
570720.0000000    0.1266648
570760.0000000    0.1308161
570800.0000000    0.1325661
570840.0000000    0.1273658
570880.0000000    0.1459280
570920.0000000    0.1218008
570960.0000000    0.1345644
571000.0000000    0.1300969
571040.0000000    0.1353043
571080.0000000    0.1329616
571120.0000000    0.1362541
571160.0000000    0.1375179
571200.0000000    0.1238049
571240.0000000    0.1448621
571280.0000000    0.1282644
571320.0000000    0.1386357
571360.0000000    0.1297586
571400.0000000    0.1265540
571440.0000000    0.1340892
571480.0000000    0.1333730
571520.0000000    0.1311219
571560.0000000    0.1312673
571600.0000000    0.1208886
571640.0000000    0.1326465
571680.0000000    0.1135261
571720.0000000    0.1135093
571760.0000000    0.1315038
571800.0000000    0.1244561
571840.0000000    0.1390515
571880.0000000    0.1236695
571920.0000000    0.1329842
571960.0000000    0.1228143
572000.0000000    0.1289743
572040.0000000    0.1410469
572080.0000000    0.1352573
572120.0000000    0.1346563
572160.0000000    0.1408646
572200.0000000    0.1324039
572240.0000000    0.1283619
572280.0000000    0.1282893
572320.0000000    0.1431228
572360.0000000    0.1350911
572400.0000000    0.1321642
572440.0000000    0.1424142
572480.0000000    0.1366271
572520.0000000    0.1380929
572560.0000000    0.1271003
572600.0000000    0.1308781
572640.0000000    0.1332938
572680.0000000    0.1313839
572720.0000000    0.1323878
572760.0000000    0.1253124
572800.0000000    0.1304857
572840.0000000    0.1442858
572880.0000000    0.1304692
572920.0000000    0.1282967
572960.0000000    0.1240553
573000.0000000    0.1251787
573040.0000000    0.1166839
573080.0000000    0.1324262
573120.0000000    0.1271143
573160.0000000    0.1394730
573200.0000000    0.1400580
573240.0000000    0.1310304
573280.0000000    0.1337168
573320.0000000    0.1331054
573360.0000000    0.1344648
573400.0000000    0.1332161
573440.0000000    0.1372921
573480.0000000    0.1353325
573520.0000000    0.1299608
573560.0000000    0.1276317
573600.0000000    0.1377622
573640.0000000    0.1270498
573680.0000000    0.1297636
573720.0000000    0.1415039
573760.0000000    0.1453405
573800.0000000    0.1157601
573840.0000000    0.1197099
573880.0000000    0.1250990
573920.0000000    0.1251644
573960.0000000    0.1106865
574000.0000000    0.1228258
574040.0000000    0.1312674
574080.0000000    0.1296712
574120.0000000    0.1331518
574160.0000000    0.1210759
574200.0000000    0.1275111
574240.0000000    0.1234774
574280.0000000    0.1244144
574320.0000000    0.1335989
574360.0000000    0.1296493
[truncated: 297,950 more chars]
