# Supplementary material for: Comment on 'Valid molecular dynamics simulations of human hemoglobin require a surprisingly large box size'
Source: eLife. 2019 Jun 20;8:e44718. doi: 10.7554/eLife.44718 (PMC6586461; doi:10.7554/eLife.44718)
Supplement: Figure 1—source data 1. — The zip archive contains a README file describing which source files correspond to the different panels. [file elife-44718-fig1-data1.zip › figure1/panels_AB/90A/j/rmsd_2dn3.xvg]

# This file was created Sun Nov 11 22:07:27 2018
# Created by:
#             :-) GROMACS - gmx rms, 2018.3-dev-20180823-5d5eb38 (-:
# 
# Executable:   /usr/local/gromacs/2018/2018.3-impi2017-fftw337-gcc640-cuda91/bin/gmx
# Data prefix:  /usr/local/gromacs/2018/2018.3-impi2017-fftw337-gcc640-cuda91
# Working dir:  /home/degroot/hb/2dn2/Meuwly/90a-elife/j
# Command line:
#   gmx rms -s ../../../2dn3/conf.pdb -f xx.xtc -o rmsd_2dn3.xvg -nice 0
# gmx rms is part of G R O M A C S:
#
# GROwing Monsters And Cloning Shrimps
#
@    title "RMSD"
@    xaxis  label "Time (ps)"
@    yaxis  label "RMSD (nm)"
@TYPE xy
@ subtitle "Backbone after lsq fit to Backbone"
   0.0000000    0.2453844
  40.0000000    0.2673209
  80.0000000    0.2631275
 120.0000000    0.2655022
 160.0000000    0.2576480
 200.0000000    0.2654389
 240.0000000    0.2609034
 280.0000000    0.2688675
 320.0000000    0.2649160
 360.0000000    0.2595240
 400.0000000    0.2640650
 440.0000000    0.2711623
 480.0000000    0.2743178
 520.0000000    0.2755772
 560.0000000    0.2741450
 600.0000000    0.2561742
 640.0000000    0.2616197
 680.0000000    0.2497696
 720.0000000    0.2821972
 760.0000000    0.2619202
 800.0000000    0.2575313
 840.0000000    0.2772154
 880.0000000    0.2522497
 920.0000000    0.2660607
 960.0000000    0.2616485
1000.0000000    0.2677458
1040.0000000    0.2644766
1080.0000000    0.2661996
1120.0000000    0.2958046
1160.0000000    0.2750506
1200.0000000    0.2653730
1240.0000000    0.2569874
1280.0000000    0.2712616
1320.0000000    0.2701849
1360.0000000    0.2774641
1400.0000000    0.2576661
1440.0000000    0.2359907
1480.0000000    0.2684264
1520.0000000    0.2493610
1560.0000000    0.2627963
1600.0000000    0.2706356
1640.0000000    0.2647212
1680.0000000    0.2699712
1720.0000000    0.2528439
1760.0000000    0.2633317
1800.0000000    0.2654811
1840.0000000    0.2511208
1880.0000000    0.2774450
1920.0000000    0.2601984
1960.0000000    0.2755504
2000.0000000    0.2799593
2040.0000000    0.2812055
2080.0000000    0.2773066
2120.0000000    0.2681015
2160.0000000    0.2557568
2200.0000000    0.2707539
2240.0000000    0.2461528
2280.0000000    0.2573124
2320.0000000    0.2552724
2360.0000000    0.2532695
2400.0000000    0.2697006
2440.0000000    0.2585906
2480.0000000    0.2532032
2520.0000000    0.2474166
2560.0000000    0.2609159
2600.0000000    0.2606821
2640.0000000    0.2779303
2680.0000000    0.2624808
2720.0000000    0.2489515
2760.0000000    0.2522843
2800.0000000    0.2747124
2840.0000000    0.2728173
2880.0000000    0.2741829
2920.0000000    0.2671133
2960.0000000    0.2434917
3000.0000000    0.2616585
3040.0000000    0.2489152
3080.0000000    0.2748933
3120.0000000    0.2621017
3160.0000000    0.2623821
3200.0000000    0.2757076
3240.0000000    0.2771699
3280.0000000    0.2628125
3320.0000000    0.2639544
3360.0000000    0.2542050
3400.0000000    0.2646615
3440.0000000    0.2454214
3480.0000000    0.2670318
3520.0000000    0.2769942
3560.0000000    0.2822137
3600.0000000    0.2772476
3640.0000000    0.2749721
3680.0000000    0.2774637
3720.0000000    0.2795278
3760.0000000    0.2593583
3800.0000000    0.2665992
3840.0000000    0.2570936
3880.0000000    0.2629919
3920.0000000    0.2634056
3960.0000000    0.2768590
4000.0000000    0.2704919
4040.0000000    0.2615243
4080.0000000    0.2524767
4120.0000000    0.2784960
4160.0000000    0.2571338
4200.0000000    0.2689465
4240.0000000    0.2522702
4280.0000000    0.2649544
4320.0000000    0.2419595
4360.0000000    0.2559263
4400.0000000    0.2702369
4440.0000000    0.2843420
4480.0000000    0.2663925
4520.0000000    0.2563241
4560.0000000    0.2608666
4600.0000000    0.2793969
4640.0000000    0.2679426
4680.0000000    0.2848664
4720.0000000    0.2715209
4760.0000000    0.2612692
4800.0000000    0.2953458
4840.0000000    0.2491814
4880.0000000    0.2513390
4920.0000000    0.2803280
4960.0000000    0.2854116
5000.0000000    0.2997702
5040.0000000    0.3007561
5080.0000000    0.2877118
5120.0000000    0.3182243
5160.0000000    0.2878591
5200.0000000    0.2642139
5240.0000000    0.2649452
5280.0000000    0.2721900
5320.0000000    0.2673244
5360.0000000    0.2664882
5400.0000000    0.2518019
5440.0000000    0.2484630
5480.0000000    0.2451143
5520.0000000    0.2310395
5560.0000000    0.2456574
5600.0000000    0.2360667
5640.0000000    0.2296223
5680.0000000    0.2244948
5720.0000000    0.2460910
5760.0000000    0.2544883
5800.0000000    0.2618567
5840.0000000    0.2556520
5880.0000000    0.2542531
5920.0000000    0.2520990
5960.0000000    0.2629424
6000.0000000    0.2570359
6040.0000000    0.2483729
6080.0000000    0.2580995
6120.0000000    0.2628575
6160.0000000    0.2763501
6200.0000000    0.2742699
6240.0000000    0.2536839
6280.0000000    0.2555301
6320.0000000    0.2637286
6360.0000000    0.2642549
6400.0000000    0.2534980
6440.0000000    0.2691537
6480.0000000    0.2804458
6520.0000000    0.2696737
6560.0000000    0.2656105
6600.0000000    0.2736346
6640.0000000    0.2690108
6680.0000000    0.2879094
6720.0000000    0.2860911
6760.0000000    0.3001096
6800.0000000    0.2562816
6840.0000000    0.2630427
6880.0000000    0.2467756
6920.0000000    0.2351754
6960.0000000    0.2607174
7000.0000000    0.2573348
7040.0000000    0.2565480
7080.0000000    0.2753342
7120.0000000    0.2604617
7160.0000000    0.2524202
7200.0000000    0.2580003
7240.0000000    0.2428481
7280.0000000    0.2571097
7320.0000000    0.2604701
7360.0000000    0.2493907
7400.0000000    0.2499938
7440.0000000    0.2614116
7480.0000000    0.2549127
7520.0000000    0.2574089
7560.0000000    0.2743271
7600.0000000    0.2604018
7640.0000000    0.2562696
7680.0000000    0.2570594
7720.0000000    0.2634135
7760.0000000    0.2798027
7800.0000000    0.2689610
7840.0000000    0.2793193
7880.0000000    0.2731749
7920.0000000    0.2907617
7960.0000000    0.2675266
8000.0000000    0.2659736
8040.0000000    0.2554229
8080.0000000    0.2557237
8120.0000000    0.2540189
8160.0000000    0.2873627
8200.0000000    0.2692136
8240.0000000    0.2538653
8280.0000000    0.2552391
8320.0000000    0.2466340
8360.0000000    0.2671263
8400.0000000    0.2563931
8440.0000000    0.2515722
8480.0000000    0.2644333
8520.0000000    0.2685907
8560.0000000    0.2431515
8600.0000000    0.2580988
8640.0000000    0.2496733
8680.0000000    0.2536656
8720.0000000    0.2623914
8760.0000000    0.2590002
8800.0000000    0.2513617
8840.0000000    0.2605267
8880.0000000    0.2443539
8920.0000000    0.2309161
8960.0000000    0.2445873
9000.0000000    0.2308328
9040.0000000    0.2567750
9080.0000000    0.2545582
9120.0000000    0.2599463
9160.0000000    0.2729525
9200.0000000    0.2626766
9240.0000000    0.2869609
9280.0000000    0.2955544
9320.0000000    0.2756198
9360.0000000    0.2732342
9400.0000000    0.2924319
9440.0000000    0.2780671
9480.0000000    0.2848431
9520.0000000    0.2748191
9560.0000000    0.2861817
9600.0000000    0.2643712
9640.0000000    0.2604488
9680.0000000    0.2880841
9720.0000000    0.2647518
9760.0000000    0.2916940
9800.0000000    0.3014283
9840.0000000    0.2991103
9880.0000000    0.2909570
9920.0000000    0.2826046
9960.0000000    0.2839574
10000.0000000    0.2566227
10040.0000000    0.2553897
10080.0000000    0.2771374
10120.0000000    0.2660427
10160.0000000    0.2633293
10200.0000000    0.2513516
10240.0000000    0.2668161
10280.0000000    0.2605009
10320.0000000    0.2490341
10360.0000000    0.2490339
10400.0000000    0.2590125
10440.0000000    0.2538975
10480.0000000    0.2563949
10520.0000000    0.2741082
10560.0000000    0.2709965
10600.0000000    0.2535678
10640.0000000    0.2546450
10680.0000000    0.2694103
10720.0000000    0.2724019
10760.0000000    0.2455353
10800.0000000    0.2536373
10840.0000000    0.2412697
10880.0000000    0.2563272
10920.0000000    0.2477607
10960.0000000    0.2439488
11000.0000000    0.2665685
11040.0000000    0.2600209
11080.0000000    0.2604065
11120.0000000    0.2759573
11160.0000000    0.2678132
11200.0000000    0.2683952
11240.0000000    0.2793632
11280.0000000    0.2890446
11320.0000000    0.2790226
11360.0000000    0.2868398
11400.0000000    0.2791643
11440.0000000    0.2775660
11480.0000000    0.2674064
11520.0000000    0.2620907
11560.0000000    0.2502088
11600.0000000    0.2589289
11640.0000000    0.2598513
11680.0000000    0.2743903
11720.0000000    0.2734008
11760.0000000    0.2583940
11800.0000000    0.2642399
11840.0000000    0.2619582
11880.0000000    0.2503136
11920.0000000    0.2604604
11960.0000000    0.2700841
12000.0000000    0.2777569
12040.0000000    0.2713054
12080.0000000    0.2746620
12120.0000000    0.2618110
12160.0000000    0.2989525
12200.0000000    0.2982510
12240.0000000    0.2890185
12280.0000000    0.2904016
12320.0000000    0.2831817
12360.0000000    0.2796751
12400.0000000    0.2759115
12440.0000000    0.2898006
12480.0000000    0.2908669
12520.0000000    0.3021858
12560.0000000    0.2774625
12600.0000000    0.2949612
12640.0000000    0.2892012
12680.0000000    0.2920842
12720.0000000    0.2947030
12760.0000000    0.2820082
12800.0000000    0.2752104
12840.0000000    0.2919655
12880.0000000    0.2797050
12920.0000000    0.2724825
12960.0000000    0.2640049
13000.0000000    0.2520334
13040.0000000    0.2601772
13080.0000000    0.2644461
13120.0000000    0.2824456
13160.0000000    0.2779373
13200.0000000    0.2701605
13240.0000000    0.2696621
13280.0000000    0.2688631
13320.0000000    0.2576134
13360.0000000    0.2624274
13400.0000000    0.2551711
13440.0000000    0.2602463
13480.0000000    0.2790828
13520.0000000    0.2568770
13560.0000000    0.2681580
13600.0000000    0.2809166
13640.0000000    0.2607727
13680.0000000    0.2728763
13720.0000000    0.2655774
13760.0000000    0.2527996
13800.0000000    0.2453447
13840.0000000    0.2718433
13880.0000000    0.2713722
13920.0000000    0.2889491
13960.0000000    0.2987869
14000.0000000    0.2887135
14040.0000000    0.2904449
14080.0000000    0.2831258
14120.0000000    0.2666824
14160.0000000    0.2977847
14200.0000000    0.2818307
14240.0000000    0.2894939
14280.0000000    0.2709484
14320.0000000    0.2765343
14360.0000000    0.2774770
14400.0000000    0.2547843
14440.0000000    0.2822978
14480.0000000    0.2780503
14520.0000000    0.2788084
14560.0000000    0.2727953
14600.0000000    0.2729583
14640.0000000    0.2753769
14680.0000000    0.2669561
14720.0000000    0.2851915
14760.0000000    0.2649153
14800.0000000    0.2538247
14840.0000000    0.2699745
14880.0000000    0.2731268
14920.0000000    0.2832089
14960.0000000    0.2659807
15000.0000000    0.2853656
15040.0000000    0.2835566
15080.0000000    0.2791491
15120.0000000    0.2904171
15160.0000000    0.2819950
15200.0000000    0.2991718
15240.0000000    0.2803334
15280.0000000    0.2681134
15320.0000000    0.2824610
15360.0000000    0.2703253
15400.0000000    0.2594015
15440.0000000    0.2494033
15480.0000000    0.2549738
15520.0000000    0.2461795
15560.0000000    0.2599929
15600.0000000    0.2460983
15640.0000000    0.2514520
15680.0000000    0.2571264
15720.0000000    0.2704997
15760.0000000    0.2713386
15800.0000000    0.2591182
15840.0000000    0.2798819
15880.0000000    0.2641936
15920.0000000    0.2817332
15960.0000000    0.2757688
16000.0000000    0.2701696
16040.0000000    0.2841497
16080.0000000    0.2566616
16120.0000000    0.2922370
16160.0000000    0.2629186
16200.0000000    0.2704007
16240.0000000    0.2624084
16280.0000000    0.2794908
16320.0000000    0.2883822
16360.0000000    0.3019089
16400.0000000    0.2830266
16440.0000000    0.2895157
16480.0000000    0.2725274
16520.0000000    0.2770036
16560.0000000    0.2676337
16600.0000000    0.2551912
16640.0000000    0.2476104
16680.0000000    0.2739437
16720.0000000    0.2501361
16760.0000000    0.2363711
16800.0000000    0.2427866
16840.0000000    0.2424266
16880.0000000    0.2453464
16920.0000000    0.2506054
16960.0000000    0.2644296
17000.0000000    0.2386823
17040.0000000    0.2457846
17080.0000000    0.2455972
17120.0000000    0.2526848
17160.0000000    0.2502238
17200.0000000    0.2422735
17240.0000000    0.2587149
17280.0000000    0.2530474
17320.0000000    0.2681680
17360.0000000    0.2430804
17400.0000000    0.2468643
17440.0000000    0.2735787
17480.0000000    0.2835143
17520.0000000    0.2862384
17560.0000000    0.2468278
17600.0000000    0.2652588
17640.0000000    0.2635152
17680.0000000    0.2568222
17720.0000000    0.2724546
17760.0000000    0.2513121
17800.0000000    0.2612018
17840.0000000    0.2628979
17880.0000000    0.2552208
17920.0000000    0.2488674
17960.0000000    0.2576783
18000.0000000    0.2383765
18040.0000000    0.2643018
18080.0000000    0.2431473
18120.0000000    0.2462678
18160.0000000    0.2605451
18200.0000000    0.2556469
18240.0000000    0.2653124
18280.0000000    0.2716853
18320.0000000    0.2732364
18360.0000000    0.2743037
18400.0000000    0.2663105
18440.0000000    0.2838228
18480.0000000    0.2697825
18520.0000000    0.2643014
18560.0000000    0.2643012
18600.0000000    0.2575430
18640.0000000    0.2491427
18680.0000000    0.2495673
18720.0000000    0.2713686
18760.0000000    0.2690774
18800.0000000    0.2592420
18840.0000000    0.2786104
18880.0000000    0.2700642
18920.0000000    0.2666531
18960.0000000    0.2664028
19000.0000000    0.2512147
19040.0000000    0.2584548
19080.0000000    0.2380906
19120.0000000    0.2348018
19160.0000000    0.2647443
19200.0000000    0.2803642
19240.0000000    0.2712816
19280.0000000    0.2649598
19320.0000000    0.2678953
19360.0000000    0.2830571
19400.0000000    0.2796947
19440.0000000    0.2538058
19480.0000000    0.2654719
19520.0000000    0.2782137
19560.0000000    0.2788436
19600.0000000    0.2603411
19640.0000000    0.2429671
19680.0000000    0.2449849
19720.0000000    0.2549855
19760.0000000    0.2569603
19800.0000000    0.2546049
19840.0000000    0.2618258
19880.0000000    0.2457283
19920.0000000    0.2545461
19960.0000000    0.2623845
20000.0000000    0.2810003
20040.0000000    0.2594840
20080.0000000    0.2728359
20120.0000000    0.2557422
20160.0000000    0.2617776
20200.0000000    0.2622951
20240.0000000    0.2808287
20280.0000000    0.2648968
20320.0000000    0.2460023
20360.0000000    0.2767393
20400.0000000    0.2668515
20440.0000000    0.2720939
20480.0000000    0.2961766
20520.0000000    0.2617606
20560.0000000    0.2524247
20600.0000000    0.2486833
20640.0000000    0.2291761
20680.0000000    0.2526895
20720.0000000    0.2523194
20760.0000000    0.2756007
20800.0000000    0.2590459
20840.0000000    0.2470122
20880.0000000    0.2407517
20920.0000000    0.2415699
20960.0000000    0.2355547
21000.0000000    0.2591524
21040.0000000    0.2130408
21080.0000000    0.2400948
21120.0000000    0.2352784
21160.0000000    0.2359925
21200.0000000    0.2788634
21240.0000000    0.2699134
21280.0000000    0.2642296
21320.0000000    0.2464496
21360.0000000    0.2414105
21400.0000000    0.2690279
21440.0000000    0.2749471
21480.0000000    0.2818209
21520.0000000    0.2615061
21560.0000000    0.2639112
21600.0000000    0.2529428
21640.0000000    0.2627400
21680.0000000    0.2730131
21720.0000000    0.2714268
21760.0000000    0.2647869
21800.0000000    0.2470367
21840.0000000    0.2480139
21880.0000000    0.2462548
21920.0000000    0.2512589
21960.0000000    0.2606276
22000.0000000    0.2436413
22040.0000000    0.2794805
22080.0000000    0.2631810
22120.0000000    0.2561347
22160.0000000    0.2624258
22200.0000000    0.2702715
22240.0000000    0.2878026
22280.0000000    0.2691627
22320.0000000    0.2605444
22360.0000000    0.2444433
22400.0000000    0.2639917
22440.0000000    0.2303552
22480.0000000    0.2570348
22520.0000000    0.2678939
22560.0000000    0.2451218
22600.0000000    0.2491389
22640.0000000    0.2418448
22680.0000000    0.2281893
22720.0000000    0.2570979
22760.0000000    0.2689916
22800.0000000    0.2427710
22840.0000000    0.2583089
22880.0000000    0.2632068
22920.0000000    0.2561292
22960.0000000    0.2518684
23000.0000000    0.2830797
23040.0000000    0.2725528
23080.0000000    0.2518389
23120.0000000    0.2442482
23160.0000000    0.2605500
23200.0000000    0.2600878
23240.0000000    0.2620446
23280.0000000    0.2440001
23320.0000000    0.2437717
23360.0000000    0.2575724
23400.0000000    0.2631720
23440.0000000    0.2424620
23480.0000000    0.2726350
23520.0000000    0.2506397
23560.0000000    0.2416587
23600.0000000    0.2501206
23640.0000000    0.2467710
23680.0000000    0.2637431
23720.0000000    0.2599530
23760.0000000    0.2359481
23800.0000000    0.2716373
23840.0000000    0.2926109
23880.0000000    0.2812139
23920.0000000    0.2767441
23960.0000000    0.2778755
24000.0000000    0.2752261
24040.0000000    0.2882519
24080.0000000    0.2952165
24120.0000000    0.2651439
24160.0000000    0.2588268
24200.0000000    0.2312605
24240.0000000    0.2617036
24280.0000000    0.2515205
24320.0000000    0.2605852
24360.0000000    0.2704475
24400.0000000    0.2799142
24440.0000000    0.2807937
24480.0000000    0.3002562
24520.0000000    0.3136965
24560.0000000    0.2845878
24600.0000000    0.2745642
24640.0000000    0.2826979
24680.0000000    0.2791992
24720.0000000    0.2766661
24760.0000000    0.3039858
24800.0000000    0.2777895
24840.0000000    0.2914433
24880.0000000    0.2850609
24920.0000000    0.2914923
24960.0000000    0.2844547
25000.0000000    0.2990256
25040.0000000    0.2865664
25080.0000000    0.2605620
25120.0000000    0.2727653
25160.0000000    0.2548457
25200.0000000    0.2671474
25240.0000000    0.2643329
25280.0000000    0.2372728
25320.0000000    0.2497908
25360.0000000    0.2262564
25400.0000000    0.2300096
25440.0000000    0.2244883
25480.0000000    0.2484391
25520.0000000    0.2443117
25560.0000000    0.2552981
25600.0000000    0.2588052
25640.0000000    0.2710158
25680.0000000    0.2532702
25720.0000000    0.2562016
25760.0000000    0.2543137
25800.0000000    0.2777278
25840.0000000    0.2627732
25880.0000000    0.2550091
25920.0000000    0.2630937
25960.0000000    0.2715159
26000.0000000    0.2726512
26040.0000000    0.2616473
26080.0000000    0.2636920
26120.0000000    0.2685420
26160.0000000    0.2739313
26200.0000000    0.2663908
26240.0000000    0.2543488
26280.0000000    0.2784684
26320.0000000    0.2707260
26360.0000000    0.2556837
26400.0000000    0.2778659
26440.0000000    0.2721024
26480.0000000    0.2634938
26520.0000000    0.2911181
26560.0000000    0.2713663
26600.0000000    0.2504157
26640.0000000    0.2823923
26680.0000000    0.2794740
26720.0000000    0.2809772
26760.0000000    0.2845213
26800.0000000    0.2755186
26840.0000000    0.2681348
26880.0000000    0.2759677
26920.0000000    0.2674424
26960.0000000    0.2896507
27000.0000000    0.2568836
27040.0000000    0.2638552
27080.0000000    0.2679705
27120.0000000    0.2660891
27160.0000000    0.2656093
27200.0000000    0.2722243
27240.0000000    0.2384478
27280.0000000    0.2406968
27320.0000000    0.2717164
27360.0000000    0.2484471
27400.0000000    0.2370939
27440.0000000    0.2380523
27480.0000000    0.2403718
27520.0000000    0.2369971
27560.0000000    0.2404870
27600.0000000    0.2562108
27640.0000000    0.2455965
27680.0000000    0.2396674
27720.0000000    0.2135674
27760.0000000    0.2449256
27800.0000000    0.2587192
27840.0000000    0.2536646
27880.0000000    0.2408515
27920.0000000    0.2461286
27960.0000000    0.2409238
28000.0000000    0.2349305
28040.0000000    0.2397903
28080.0000000    0.2282661
28120.0000000    0.2368613
28160.0000000    0.2510585
28200.0000000    0.2534086
28240.0000000    0.2522396
28280.0000000    0.2758324
28320.0000000    0.2467529
28360.0000000    0.2376809
28400.0000000    0.2635823
28440.0000000    0.2572120
28480.0000000    0.2480880
28520.0000000    0.2604068
28560.0000000    0.2519420
28600.0000000    0.2685274
28640.0000000    0.2517695
28680.0000000    0.2648059
28720.0000000    0.2515070
28760.0000000    0.2471497
28800.0000000    0.2615315
28840.0000000    0.2728764
28880.0000000    0.2610580
28920.0000000    0.2688981
28960.0000000    0.2700605
29000.0000000    0.2741034
29040.0000000    0.2571062
29080.0000000    0.2589931
29120.0000000    0.2314814
29160.0000000    0.2646819
29200.0000000    0.2546800
29240.0000000    0.2742250
29280.0000000    0.2669508
29320.0000000    0.2557246
29360.0000000    0.2510298
29400.0000000    0.2582049
29440.0000000    0.2631434
29480.0000000    0.2658785
29520.0000000    0.2522917
29560.0000000    0.2595032
29600.0000000    0.2447209
29640.0000000    0.2715356
29680.0000000    0.2456432
29720.0000000    0.2671590
29760.0000000    0.2648988
29800.0000000    0.2471850
29840.0000000    0.2225680
29880.0000000    0.2624886
29920.0000000    0.2559178
29960.0000000    0.2521507
30000.0000000    0.2640316
30040.0000000    0.2578526
30080.0000000    0.2547851
30120.0000000    0.2529631
30160.0000000    0.2470571
30200.0000000    0.2432085
30240.0000000    0.2612928
30280.0000000    0.2427919
30320.0000000    0.2486392
30360.0000000    0.2397097
30400.0000000    0.2437505
30440.0000000    0.2629779
30480.0000000    0.2663387
30520.0000000    0.2645954
30560.0000000    0.2773637
30600.0000000    0.2618377
30640.0000000    0.2746707
30680.0000000    0.2526926
30720.0000000    0.2661394
30760.0000000    0.2707558
30800.0000000    0.2743721
30840.0000000    0.2747555
30880.0000000    0.2733046
30920.0000000    0.2843392
30960.0000000    0.2726302
31000.0000000    0.2798993
31040.0000000    0.2716645
31080.0000000    0.2574615
31120.0000000    0.2765132
31160.0000000    0.2706573
31200.0000000    0.2572018
31240.0000000    0.2638362
31280.0000000    0.2520030
31320.0000000    0.2519222
31360.0000000    0.2727410
31400.0000000    0.2861517
31440.0000000    0.2710912
31480.0000000    0.2483891
31520.0000000    0.2577860
31560.0000000    0.2180836
31600.0000000    0.2275397
31640.0000000    0.2466770
31680.0000000    0.2499547
31720.0000000    0.2705483
31760.0000000    0.2708645
31800.0000000    0.2616857
31840.0000000    0.2762383
31880.0000000    0.2848052
31920.0000000    0.2567351
31960.0000000    0.2528160
32000.0000000    0.2631420
32040.0000000    0.2690861
32080.0000000    0.2534634
32120.0000000    0.2557904
32160.0000000    0.2934735
32200.0000000    0.2515691
32240.0000000    0.2494743
32280.0000000    0.2606502
32320.0000000    0.2337528
32360.0000000    0.2569264
32400.0000000    0.2563134
32440.0000000    0.2681797
32480.0000000    0.2466939
32520.0000000    0.2671718
32560.0000000    0.2542953
32600.0000000    0.2447747
32640.0000000    0.2449113
32680.0000000    0.2056537
32720.0000000    0.2392377
32760.0000000    0.1972572
32800.0000000    0.2224239
32840.0000000    0.2357635
32880.0000000    0.2283273
32920.0000000    0.2200309
32960.0000000    0.2194281
33000.0000000    0.2487822
33040.0000000    0.2532005
33080.0000000    0.2336773
33120.0000000    0.2616745
33160.0000000    0.2694412
33200.0000000    0.2845483
33240.0000000    0.2764554
33280.0000000    0.2795207
33320.0000000    0.2625816
33360.0000000    0.2598861
33400.0000000    0.2556431
33440.0000000    0.2142826
33480.0000000    0.2513522
33520.0000000    0.2267876
33560.0000000    0.2717277
33600.0000000    0.2528070
33640.0000000    0.2434014
33680.0000000    0.2535468
33720.0000000    0.2754656
33760.0000000    0.2602318
33800.0000000    0.2414402
33840.0000000    0.2519530
33880.0000000    0.2652083
33920.0000000    0.2295066
33960.0000000    0.2726580
34000.0000000    0.2456955
34040.0000000    0.2536111
34080.0000000    0.2495106
34120.0000000    0.2507459
34160.0000000    0.2506063
34200.0000000    0.2583183
34240.0000000    0.2526711
34280.0000000    0.2597046
34320.0000000    0.2709598
34360.0000000    0.2577154
34400.0000000    0.2599986
34440.0000000    0.2777503
34480.0000000    0.2667421
34520.0000000    0.2593115
34560.0000000    0.2664447
34600.0000000    0.2731351
34640.0000000    0.2702973
34680.0000000    0.2565494
34720.0000000    0.2546371
34760.0000000    0.2648103
34800.0000000    0.2764868
34840.0000000    0.2835925
34880.0000000    0.2686740
34920.0000000    0.2685048
34960.0000000    0.2610305
35000.0000000    0.2714800
35040.0000000    0.2592669
35080.0000000    0.2619796
35120.0000000    0.2661256
35160.0000000    0.2751921
35200.0000000    0.2611926
35240.0000000    0.2788129
35280.0000000    0.2365254
35320.0000000    0.2594006
35360.0000000    0.2530572
35400.0000000    0.2374280
35440.0000000    0.2353621
35480.0000000    0.2298991
35520.0000000    0.2384524
35560.0000000    0.2414604
35600.0000000    0.2354367
35640.0000000    0.2358114
35680.0000000    0.2471915
35720.0000000    0.2592283
35760.0000000    0.2562902
35800.0000000    0.2599961
35840.0000000    0.2531566
35880.0000000    0.2300756
35920.0000000    0.2348019
35960.0000000    0.2689941
36000.0000000    0.2497467
36040.0000000    0.2549464
36080.0000000    0.2451765
36120.0000000    0.2408279
36160.0000000    0.2497899
36200.0000000    0.2598251
36240.0000000    0.2707570
36280.0000000    0.2524488
36320.0000000    0.2540356
36360.0000000    0.2582812
36400.0000000    0.2506009
36440.0000000    0.2409274
36480.0000000    0.2431347
36520.0000000    0.2452591
36560.0000000    0.2436449
36600.0000000    0.2567495
36640.0000000    0.2583624
36680.0000000    0.2470686
36720.0000000    0.2450358
36760.0000000    0.2335688
36800.0000000    0.2383382
36840.0000000    0.2568228
36880.0000000    0.2531838
36920.0000000    0.2579332
36960.0000000    0.2578056
37000.0000000    0.2303532
37040.0000000    0.2385175
37080.0000000    0.2411110
37120.0000000    0.2480681
37160.0000000    0.2399527
37200.0000000    0.2444193
37240.0000000    0.2544037
37280.0000000    0.2563576
37320.0000000    0.2547919
37360.0000000    0.2314983
37400.0000000    0.2577074
37440.0000000    0.2489096
37480.0000000    0.2393132
37520.0000000    0.2372807
37560.0000000    0.2432414
37600.0000000    0.2609351
37640.0000000    0.2643090
37680.0000000    0.2598117
37720.0000000    0.2568598
37760.0000000    0.2488071
37800.0000000    0.2460290
37840.0000000    0.2512957
37880.0000000    0.2700684
37920.0000000    0.2443228
37960.0000000    0.2272738
38000.0000000    0.2471525
38040.0000000    0.2629415
38080.0000000    0.2458097
38120.0000000    0.2550512
38160.0000000    0.2624888
38200.0000000    0.2527578
38240.0000000    0.2357092
38280.0000000    0.2470496
38320.0000000    0.2704978
38360.0000000    0.2588474
38400.0000000    0.2439358
38440.0000000    0.2464196
38480.0000000    0.2304945
38520.0000000    0.2384336
38560.0000000    0.2294487
38600.0000000    0.2521894
38640.0000000    0.2479988
38680.0000000    0.2244711
38720.0000000    0.2452381
38760.0000000    0.2411397
38800.0000000    0.2502164
38840.0000000    0.2509086
38880.0000000    0.2485758
38920.0000000    0.2401709
38960.0000000    0.2560919
39000.0000000    0.2357555
39040.0000000    0.2442883
39080.0000000    0.2592048
39120.0000000    0.2411084
39160.0000000    0.2737732
39200.0000000    0.2434376
39240.0000000    0.2740350
39280.0000000    0.2645782
39320.0000000    0.2594626
39360.0000000    0.2563694
39400.0000000    0.2565667
39440.0000000    0.2468275
39480.0000000    0.2458262
39520.0000000    0.2568771
39560.0000000    0.2583303
39600.0000000    0.2447702
39640.0000000    0.2571623
39680.0000000    0.2705114
39720.0000000    0.2533731
39760.0000000    0.2579850
39800.0000000    0.2403610
39840.0000000    0.2725731
39880.0000000    0.2705698
39920.0000000    0.2875113
39960.0000000    0.2649801
40000.0000000    0.2422875
40040.0000000    0.2638177
40080.0000000    0.2658700
40120.0000000    0.2363354
40160.0000000    0.2097439
40200.0000000    0.2445010
40240.0000000    0.2277508
40280.0000000    0.2333973
40320.0000000    0.2285246
40360.0000000    0.2401970
40400.0000000    0.2618055
40440.0000000    0.2382297
40480.0000000    0.2332628
40520.0000000    0.2351267
40560.0000000    0.2613386
40600.0000000    0.2270671
40640.0000000    0.2217016
40680.0000000    0.2407347
40720.0000000    0.2418129
40760.0000000    0.2328517
40800.0000000    0.2333492
40840.0000000    0.2541986
40880.0000000    0.2294251
40920.0000000    0.2263198
40960.0000000    0.2338696
41000.0000000    0.2239717
41040.0000000    0.2627492
41080.0000000    0.2173029
41120.0000000    0.2192514
41160.0000000    0.2448882
41200.0000000    0.2563891
41240.0000000    0.2439901
41280.0000000    0.2302265
41320.0000000    0.2461544
41360.0000000    0.2314574
41400.0000000    0.2276996
41440.0000000    0.2315503
41480.0000000    0.2584130
41520.0000000    0.2383766
41560.0000000    0.2422241
41600.0000000    0.2353390
41640.0000000    0.2315162
41680.0000000    0.2248345
41720.0000000    0.2245785
41760.0000000    0.2429736
41800.0000000    0.2300723
41840.0000000    0.2301566
41880.0000000    0.2376714
41920.0000000    0.2466043
41960.0000000    0.2498742
42000.0000000    0.2599870
42040.0000000    0.2292328
42080.0000000    0.2340205
42120.0000000    0.2543219
42160.0000000    0.2617620
42200.0000000    0.2514319
42240.0000000    0.2411896
42280.0000000    0.2236589
42320.0000000    0.2386222
42360.0000000    0.2370274
42400.0000000    0.2228663
42440.0000000    0.2320259
42480.0000000    0.2428306
42520.0000000    0.2402200
42560.0000000    0.2311643
42600.0000000    0.2264139
42640.0000000    0.2497845
42680.0000000    0.2224138
42720.0000000    0.2515331
42760.0000000    0.2494004
42800.0000000    0.2626188
42840.0000000    0.2496493
42880.0000000    0.2451452
42920.0000000    0.2344491
42960.0000000    0.2430782
43000.0000000    0.2340099
43040.0000000    0.2394981
43080.0000000    0.2451357
43120.0000000    0.2393816
43160.0000000    0.2435444
43200.0000000    0.2601373
43240.0000000    0.2392067
43280.0000000    0.2792035
43320.0000000    0.2823366
43360.0000000    0.2633014
43400.0000000    0.2402287
43440.0000000    0.2507628
43480.0000000    0.2576321
43520.0000000    0.2578792
43560.0000000    0.2510957
43600.0000000    0.2433982
43640.0000000    0.2506682
43680.0000000    0.2496917
43720.0000000    0.2651778
43760.0000000    0.2711050
43800.0000000    0.2672899
43840.0000000    0.2550283
43880.0000000    0.2620324
43920.0000000    0.2547134
43960.0000000    0.2800052
44000.0000000    0.2536029
44040.0000000    0.2552006
44080.0000000    0.2387812
44120.0000000    0.2385418
44160.0000000    0.2242611
44200.0000000    0.2263944
44240.0000000    0.2317408
44280.0000000    0.2254709
44320.0000000    0.2235675
44360.0000000    0.2530502
44400.0000000    0.2361593
44440.0000000    0.2414274
44480.0000000    0.2221779
44520.0000000    0.2309164
44560.0000000    0.2327235
44600.0000000    0.2380976
44640.0000000    0.2190543
44680.0000000    0.2323374
44720.0000000    0.2348136
44760.0000000    0.2458662
44800.0000000    0.2421064
44840.0000000    0.2297711
44880.0000000    0.2393034
44920.0000000    0.2485729
44960.0000000    0.2404567
45000.0000000    0.2381200
45040.0000000    0.2346145
45080.0000000    0.2320328
45120.0000000    0.2175092
45160.0000000    0.2512787
45200.0000000    0.2493230
45240.0000000    0.2403209
45280.0000000    0.2394322
45320.0000000    0.2410348
45360.0000000    0.2348584
45400.0000000    0.2524738
45440.0000000    0.2572622
45480.0000000    0.2407747
45520.0000000    0.2519897
45560.0000000    0.2472962
45600.0000000    0.2610275
45640.0000000    0.2550772
45680.0000000    0.2682467
45720.0000000    0.2667551
45760.0000000    0.2575052
45800.0000000    0.2628151
45840.0000000    0.2859402
45880.0000000    0.2529128
45920.0000000    0.2734110
45960.0000000    0.2731363
46000.0000000    0.2636712
46040.0000000    0.2636308
46080.0000000    0.2728572
46120.0000000    0.2648428
46160.0000000    0.2721714
46200.0000000    0.2685833
46240.0000000    0.2854058
46280.0000000    0.2654979
46320.0000000    0.2639862
46360.0000000    0.2556894
46400.0000000    0.2430307
46440.0000000    0.2587176
46480.0000000    0.2892486
46520.0000000    0.2499206
46560.0000000    0.2704544
46600.0000000    0.2809762
46640.0000000    0.2754084
46680.0000000    0.2897094
46720.0000000    0.2977051
46760.0000000    0.2812977
46800.0000000    0.2780644
46840.0000000    0.2741337
46880.0000000    0.2352021
46920.0000000    0.2542379
46960.0000000    0.2472242
47000.0000000    0.2436478
47040.0000000    0.2548631
47080.0000000    0.2693991
47120.0000000    0.2869990
47160.0000000    0.2367468
47200.0000000    0.2520975
47240.0000000    0.2569759
47280.0000000    0.2559400
47320.0000000    0.2434810
47360.0000000    0.2547607
47400.0000000    0.2353781
47440.0000000    0.2609036
47480.0000000    0.2781417
47520.0000000    0.2735243
47560.0000000    0.2406896
47600.0000000    0.2393775
47640.0000000    0.2514845
47680.0000000    0.2471193
47720.0000000    0.2388388
47760.0000000    0.2523050
47800.0000000    0.2436489
47840.0000000    0.2603564
47880.0000000    0.2406282
47920.0000000    0.2462099
47960.0000000    0.2553948
48000.0000000    0.2813404
48040.0000000    0.2456042
48080.0000000    0.2672994
48120.0000000    0.2758754
48160.0000000    0.2585039
48200.0000000    0.2623084
48240.0000000    0.2710789
48280.0000000    0.2671028
48320.0000000    0.2562818
48360.0000000    0.2538821
48400.0000000    0.2720206
48440.0000000    0.2604295
48480.0000000    0.2424459
48520.0000000    0.2583741
48560.0000000    0.2399588
48600.0000000    0.2514691
48640.0000000    0.2685773
48680.0000000    0.2621326
48720.0000000    0.2823119
48760.0000000    0.2901225
48800.0000000    0.2627787
48840.0000000    0.2716026
48880.0000000    0.2703543
48920.0000000    0.2608809
48960.0000000    0.2570634
49000.0000000    0.2670526
49040.0000000    0.2528239
49080.0000000    0.2650020
49120.0000000    0.2598721
49160.0000000    0.2368183
49200.0000000    0.2266339
49240.0000000    0.2518477
49280.0000000    0.2377975
49320.0000000    0.2626658
49360.0000000    0.2426304
49400.0000000    0.2420650
49440.0000000    0.2496215
49480.0000000    0.2335602
49520.0000000    0.2514174
49560.0000000    0.2088360
49600.0000000    0.2362509
49640.0000000    0.2658080
49680.0000000    0.2589480
49720.0000000    0.2603190
49760.0000000    0.2490594
49800.0000000    0.2683443
49840.0000000    0.2390586
49880.0000000    0.2665864
49920.0000000    0.2758968
49960.0000000    0.2625276
50000.0000000    0.2674080
50040.0000000    0.2542894
50080.0000000    0.2624397
50120.0000000    0.2405255
50160.0000000    0.2605191
50200.0000000    0.2458748
50240.0000000    0.2305102
50280.0000000    0.2376770
50320.0000000    0.2437154
50360.0000000    0.2441780
50400.0000000    0.2292263
50440.0000000    0.2511414
50480.0000000    0.2617281
50520.0000000    0.2630221
50560.0000000    0.2575535
50600.0000000    0.2780582
50640.0000000    0.2588506
50680.0000000    0.2628808
50720.0000000    0.2684380
50760.0000000    0.2491314
50800.0000000    0.2526409
50840.0000000    0.2597895
50880.0000000    0.2455454
50920.0000000    0.2519426
50960.0000000    0.2480029
51000.0000000    0.2651792
51040.0000000    0.2562425
51080.0000000    0.2438768
51120.0000000    0.2631478
51160.0000000    0.2621961
51200.0000000    0.2856660
51240.0000000    0.2723454
51280.0000000    0.2580290
51320.0000000    0.2582261
51360.0000000    0.2569873
51400.0000000    0.2631019
51440.0000000    0.2622763
51480.0000000    0.2731810
51520.0000000    0.2587959
51560.0000000    0.2756754
51600.0000000    0.2663649
51640.0000000    0.2648052
51680.0000000    0.2716706
51720.0000000    0.2472224
51760.0000000    0.2662277
51800.0000000    0.2456351
51840.0000000    0.2761469
51880.0000000    0.2797611
51920.0000000    0.2778668
51960.0000000    0.2732250
52000.0000000    0.2615097
52040.0000000    0.2588279
52080.0000000    0.2847014
52120.0000000    0.2521601
52160.0000000    0.2654169
52200.0000000    0.2612713
52240.0000000    0.2749782
52280.0000000    0.2560689
52320.0000000    0.2655728
52360.0000000    0.2675230
52400.0000000    0.2485482
52440.0000000    0.2420800
52480.0000000    0.2470472
52520.0000000    0.2668225
52560.0000000    0.2536105
52600.0000000    0.2480695
52640.0000000    0.2486103
52680.0000000    0.2710310
52720.0000000    0.2468794
52760.0000000    0.2528246
52800.0000000    0.2657360
52840.0000000    0.2569585
52880.0000000    0.2574873
52920.0000000    0.2507465
52960.0000000    0.2667571
53000.0000000    0.2600963
53040.0000000    0.2781870
53080.0000000    0.2856053
53120.0000000    0.2681284
53160.0000000    0.2365452
53200.0000000    0.2562355
53240.0000000    0.2587801
53280.0000000    0.2635055
53320.0000000    0.2501743
53360.0000000    0.2650193
53400.0000000    0.2786056
53440.0000000    0.2699716
53480.0000000    0.2688756
53520.0000000    0.2455908
53560.0000000    0.2869967
53600.0000000    0.2576102
53640.0000000    0.2612329
53680.0000000    0.2596310
53720.0000000    0.2569027
53760.0000000    0.2496016
53800.0000000    0.2616117
53840.0000000    0.2605108
53880.0000000    0.2582490
53920.0000000    0.2656541
53960.0000000    0.2473114
54000.0000000    0.2453828
54040.0000000    0.2392940
54080.0000000    0.2639187
54120.0000000    0.2564140
54160.0000000    0.2504762
54200.0000000    0.2503483
54240.0000000    0.2645173
54280.0000000    0.2799425
54320.0000000    0.2556130
54360.0000000    0.2292486
54400.0000000    0.2652929
54440.0000000    0.2335311
54480.0000000    0.2399182
54520.0000000    0.2457208
54560.0000000    0.2665241
54600.0000000    0.2465180
54640.0000000    0.2589217
54680.0000000    0.2422747
54720.0000000    0.2550839
54760.0000000    0.2634361
54800.0000000    0.2614460
54840.0000000    0.2631375
54880.0000000    0.2552509
54920.0000000    0.2472882
54960.0000000    0.2433904
55000.0000000    0.2506264
55040.0000000    0.2717921
55080.0000000    0.2384252
55120.0000000    0.2622262
55160.0000000    0.2502621
55200.0000000    0.2434811
55240.0000000    0.2691877
55280.0000000    0.2642823
55320.0000000    0.2891555
55360.0000000    0.2648911
55400.0000000    0.2779250
55440.0000000    0.2590432
55480.0000000    0.2596388
55520.0000000    0.2377072
55560.0000000    0.2508787
55600.0000000    0.2578977
55640.0000000    0.2707670
55680.0000000    0.2576401
55720.0000000    0.2473054
55760.0000000    0.2477085
55800.0000000    0.2579470
55840.0000000    0.2404459
55880.0000000    0.2184789
55920.0000000    0.2530683
55960.0000000    0.2681846
56000.0000000    0.2680379
56040.0000000    0.2561495
56080.0000000    0.2543592
56120.0000000    0.2708416
56160.0000000    0.2338955
56200.0000000    0.2401202
56240.0000000    0.2473065
56280.0000000    0.2531926
56320.0000000    0.2462487
56360.0000000    0.2639826
56400.0000000    0.2593017
56440.0000000    0.2592258
56480.0000000    0.2577051
56520.0000000    0.2348170
56560.0000000    0.2434148
56600.0000000    0.2425021
56640.0000000    0.2216365
56680.0000000    0.2392732
56720.0000000    0.2439721
56760.0000000    0.2635907
56800.0000000    0.2554402
56840.0000000    0.2625082
56880.0000000    0.2552423
56920.0000000    0.2920374
56960.0000000    0.2703260
57000.0000000    0.2744907
57040.0000000    0.2751122
57080.0000000    0.2992096
57120.0000000    0.2990931
57160.0000000    0.2777449
57200.0000000    0.2670491
57240.0000000    0.2820603
57280.0000000    0.2819270
57320.0000000    0.2986270
57360.0000000    0.2551296
57400.0000000    0.2563974
57440.0000000    0.2590782
57480.0000000    0.2571498
57520.0000000    0.2620025
57560.0000000    0.2731735
57600.0000000    0.2975861
57640.0000000    0.2843662
57680.0000000    0.2910786
57720.0000000    0.3028603
57760.0000000    0.2862965
57800.0000000    0.3056762
57840.0000000    0.2712663
57880.0000000    0.2799981
57920.0000000    0.2635660
57960.0000000    0.2816908
58000.0000000    0.2881736
58040.0000000    0.2815509
58080.0000000    0.2747335
58120.0000000    0.2771012
58160.0000000    0.2832457
58200.0000000    0.2545765
58240.0000000    0.2763203
58280.0000000    0.2475860
58320.0000000    0.2701689
58360.0000000    0.2506795
58400.0000000    0.2534027
58440.0000000    0.2746464
58480.0000000    0.2812696
58520.0000000    0.2638163
58560.0000000    0.2787160
58600.0000000    0.2706137
58640.0000000    0.2759670
58680.0000000    0.2551972
58720.0000000    0.2449386
58760.0000000    0.2412307
58800.0000000    0.2521984
58840.0000000    0.2652859
58880.0000000    0.2462565
58920.0000000    0.2530805
58960.0000000    0.2534145
59000.0000000    0.2647091
59040.0000000    0.2590332
59080.0000000    0.2688206
59120.0000000    0.2722030
59160.0000000    0.2969466
59200.0000000    0.2565783
59240.0000000    0.2543847
59280.0000000    0.2489151
59320.0000000    0.2493298
59360.0000000    0.2668228
59400.0000000    0.2678908
59440.0000000    0.2467893
59480.0000000    0.2683520
59520.0000000    0.2751860
59560.0000000    0.2685796
59600.0000000    0.2609098
59640.0000000    0.2764256
59680.0000000    0.2641324
59720.0000000    0.2666419
59760.0000000    0.2699538
59800.0000000    0.2627291
59840.0000000    0.2726052
59880.0000000    0.2671472
59920.0000000    0.2619945
59960.0000000    0.2557767
60000.0000000    0.2537222
60040.0000000    0.2847448
60080.0000000    0.2697749
60120.0000000    0.2461486
60160.0000000    0.2504366
60200.0000000    0.2552350
60240.0000000    0.2382993
60280.0000000    0.2349101
60320.0000000    0.2374405
60360.0000000    0.2479039
60400.0000000    0.2700634
60440.0000000    0.2287191
60480.0000000    0.2582788
60520.0000000    0.2566560
60560.0000000    0.2584517
60600.0000000    0.2722486
60640.0000000    0.2679812
60680.0000000    0.2543945
60720.0000000    0.2533992
60760.0000000    0.2638980
60800.0000000    0.2812467
60840.0000000    0.2709189
60880.0000000    0.2667163
60920.0000000    0.2813084
60960.0000000    0.2630161
61000.0000000    0.2543028
61040.0000000    0.2642954
61080.0000000    0.2640283
61120.0000000    0.2168662
61160.0000000    0.2373680
61200.0000000    0.2422345
61240.0000000    0.2579235
61280.0000000    0.2305290
61320.0000000    0.2246509
61360.0000000    0.2218552
61400.0000000    0.2279466
61440.0000000    0.2480939
61480.0000000    0.2554933
61520.0000000    0.2558019
61560.0000000    0.2688868
61600.0000000    0.2647538
61640.0000000    0.2466341
61680.0000000    0.2571415
61720.0000000    0.2655408
61760.0000000    0.2636618
61800.0000000    0.2684119
61840.0000000    0.2430056
61880.0000000    0.2393392
61920.0000000    0.2525420
61960.0000000    0.2471338
62000.0000000    0.2387185
62040.0000000    0.2534817
62080.0000000    0.2754741
62120.0000000    0.2404501
62160.0000000    0.2512373
62200.0000000    0.2409781
62240.0000000    0.2504668
62280.0000000    0.2536466
62320.0000000    0.2339704
62360.0000000    0.2459072
62400.0000000    0.2339847
62440.0000000    0.2505562
62480.0000000    0.2632670
62520.0000000    0.2659386
62560.0000000    0.2627111
62600.0000000    0.2495543
62640.0000000    0.2718533
62680.0000000    0.2509589
62720.0000000    0.2790837
62760.0000000    0.2437384
62800.0000000    0.2642603
62840.0000000    0.2728679
62880.0000000    0.2739438
62920.0000000    0.2722012
62960.0000000    0.2617752
63000.0000000    0.2611797
63040.0000000    0.2401261
63080.0000000    0.2424099
63120.0000000    0.2558925
63160.0000000    0.2632127
63200.0000000    0.2488613
63240.0000000    0.2414742
63280.0000000    0.2526799
63320.0000000    0.2560887
63360.0000000    0.2530586
63400.0000000    0.2503848
63440.0000000    0.2607035
63480.0000000    0.2490722
63520.0000000    0.2395996
63560.0000000    0.2411167
63600.0000000    0.2542453
63640.0000000    0.2652971
63680.0000000    0.2565685
63720.0000000    0.2662641
63760.0000000    0.2698809
63800.0000000    0.2671786
63840.0000000    0.2758278
63880.0000000    0.2489216
63920.0000000    0.2407389
63960.0000000    0.2704269
64000.0000000    0.2442153
64040.0000000    0.2339677
64080.0000000    0.2352302
64120.0000000    0.2498496
64160.0000000    0.2343504
64200.0000000    0.2556309
64240.0000000    0.2381607
64280.0000000    0.2494999
64320.0000000    0.2424926
64360.0000000    0.2359272
64400.0000000    0.2472589
64440.0000000    0.2464520
64480.0000000    0.2307386
64520.0000000    0.2475629
64560.0000000    0.2497591
64600.0000000    0.2596803
64640.0000000    0.2480638
64680.0000000    0.2561075
64720.0000000    0.2644591
64760.0000000    0.2491813
64800.0000000    0.2485933
64840.0000000    0.2579547
64880.0000000    0.2439700
64920.0000000    0.2618563
64960.0000000    0.2631458
65000.0000000    0.2474157
65040.0000000    0.2457812
65080.0000000    0.2534185
65120.0000000    0.2486244
65160.0000000    0.2412344
65200.0000000    0.2413495
65240.0000000    0.2424643
65280.0000000    0.2478219
65320.0000000    0.2513449
65360.0000000    0.2514889
65400.0000000    0.2466948
65440.0000000    0.2453618
65480.0000000    0.2436861
65520.0000000    0.2625048
65560.0000000    0.2374653
65600.0000000    0.2511855
65640.0000000    0.2562839
65680.0000000    0.2375380
65720.0000000    0.2555991
65760.0000000    0.2523549
65800.0000000    0.2386949
65840.0000000    0.2471926
65880.0000000    0.2576161
65920.0000000    0.2646062
65960.0000000    0.2511721
66000.0000000    0.2619335
66040.0000000    0.2516153
66080.0000000    0.2271882
66120.0000000    0.2493889
66160.0000000    0.2572109
66200.0000000    0.2476460
66240.0000000    0.2582661
66280.0000000    0.2508997
66320.0000000    0.2398070
66360.0000000    0.2491999
66400.0000000    0.2440337
66440.0000000    0.2731011
66480.0000000    0.2715881
66520.0000000    0.2688822
66560.0000000    0.2530463
66600.0000000    0.2736735
66640.0000000    0.2700308
66680.0000000    0.2628692
66720.0000000    0.2679667
66760.0000000    0.2717822
66800.0000000    0.2727186
66840.0000000    0.2541693
66880.0000000    0.2606071
66920.0000000    0.2585301
66960.0000000    0.2627465
67000.0000000    0.2751539
67040.0000000    0.2390005
67080.0000000    0.2454683
67120.0000000    0.2480051
67160.0000000    0.2493549
67200.0000000    0.2669666
67240.0000000    0.2832781
67280.0000000    0.2714416
67320.0000000    0.2667780
67360.0000000    0.2661216
67400.0000000    0.2562654
67440.0000000    0.2611116
67480.0000000    0.2664607
67520.0000000    0.2695743
67560.0000000    0.2534960
67600.0000000    0.2467164
67640.0000000    0.2531455
67680.0000000    0.2598309
67720.0000000    0.2683124
67760.0000000    0.2571031
67800.0000000    0.2603260
67840.0000000    0.2635665
67880.0000000    0.2524746
67920.0000000    0.2270119
67960.0000000    0.2396482
68000.0000000    0.2529224
68040.0000000    0.2614376
68080.0000000    0.2565276
68120.0000000    0.2626822
68160.0000000    0.2597010
68200.0000000    0.2398806
68240.0000000    0.2385925
68280.0000000    0.2364763
68320.0000000    0.2539071
68360.0000000    0.2504608
68400.0000000    0.2399797
68440.0000000    0.2590852
68480.0000000    0.2218536
68520.0000000    0.2121970
68560.0000000    0.2420643
68600.0000000    0.2460936
68640.0000000    0.2568220
68680.0000000    0.2517545
68720.0000000    0.2701703
68760.0000000    0.2654944
68800.0000000    0.2674301
68840.0000000    0.2501274
68880.0000000    0.2460096
68920.0000000    0.2452233
68960.0000000    0.2619577
69000.0000000    0.2441510
69040.0000000    0.2445987
69080.0000000    0.2484340
69120.0000000    0.2458207
69160.0000000    0.2562778
69200.0000000    0.2415925
69240.0000000    0.2402027
69280.0000000    0.2546018
69320.0000000    0.2478451
69360.0000000    0.2452158
69400.0000000    0.2550674
69440.0000000    0.2296135
69480.0000000    0.2541037
69520.0000000    0.2503749
69560.0000000    0.2418237
69600.0000000    0.2559231
69640.0000000    0.2372724
69680.0000000    0.2274007
69720.0000000    0.2396574
69760.0000000    0.2317939
69800.0000000    0.2453064
69840.0000000    0.2246587
69880.0000000    0.2296677
69920.0000000    0.2318338
69960.0000000    0.2303991
70000.0000000    0.2228924
70040.0000000    0.2490431
70080.0000000    0.2442607
70120.0000000    0.2576540
70160.0000000    0.2404937
70200.0000000    0.2339803
70240.0000000    0.2276743
70280.0000000    0.2255255
70320.0000000    0.2454625
70360.0000000    0.2401615
70400.0000000    0.2560032
70440.0000000    0.2366504
70480.0000000    0.2650816
70520.0000000    0.2400830
70560.0000000    0.2430520
70600.0000000    0.2266316
70640.0000000    0.2169772
70680.0000000    0.2265214
70720.0000000    0.2314467
70760.0000000    0.2293213
70800.0000000    0.2355756
70840.0000000    0.2315287
70880.0000000    0.2209281
70920.0000000    0.2331615
70960.0000000    0.2245664
71000.0000000    0.2319003
71040.0000000    0.2176537
71080.0000000    0.2125521
71120.0000000    0.2262231
71160.0000000    0.2092413
71200.0000000    0.2348078
71240.0000000    0.2412662
71280.0000000    0.2299656
71320.0000000    0.2373495
71360.0000000    0.2378615
71400.0000000    0.2557471
71440.0000000    0.2325646
71480.0000000    0.2313987
71520.0000000    0.2524430
71560.0000000    0.2395654
71600.0000000    0.2507401
71640.0000000    0.2552309
71680.0000000    0.2436499
71720.0000000    0.2305556
71760.0000000    0.2494612
71800.0000000    0.2352732
71840.0000000    0.2426407
71880.0000000    0.2523949
71920.0000000    0.2252813
71960.0000000    0.2350079
72000.0000000    0.2295248
72040.0000000    0.2358753
72080.0000000    0.2239136
72120.0000000    0.2088609
72160.0000000    0.2200900
72200.0000000    0.2281617
72240.0000000    0.2196418
72280.0000000    0.2462128
72320.0000000    0.2291165
72360.0000000    0.2181813
72400.0000000    0.2319371
72440.0000000    0.2311862
72480.0000000    0.2555204
72520.0000000    0.2727793
72560.0000000    0.2621912
72600.0000000    0.2521753
72640.0000000    0.2615378
72680.0000000    0.2518491
72720.0000000    0.2531005
72760.0000000    0.2433769
72800.0000000    0.2315948
72840.0000000    0.2391638
72880.0000000    0.2342930
72920.0000000    0.2310383
72960.0000000    0.2225404
73000.0000000    0.2203856
73040.0000000    0.2169462
73080.0000000    0.2090068
73120.0000000    0.2385040
73160.0000000    0.2255196
73200.0000000    0.2376689
73240.0000000    0.2281506
73280.0000000    0.2245120
73320.0000000    0.2181937
73360.0000000    0.2222333
73400.0000000    0.2206772
73440.0000000    0.2437279
73480.0000000    0.2527426
73520.0000000    0.2384610
73560.0000000    0.2432484
73600.0000000    0.2577963
73640.0000000    0.2675671
73680.0000000    0.2617712
73720.0000000    0.2601157
73760.0000000    0.2504920
73800.0000000    0.2796024
73840.0000000    0.2649368
73880.0000000    0.2593901
73920.0000000    0.2784989
73960.0000000    0.2475460
74000.0000000    0.2227101
74040.0000000    0.2309139
74080.0000000    0.2300191
74120.0000000    0.2420534
74160.0000000    0.2561845
74200.0000000    0.2518943
74240.0000000    0.2431435
74280.0000000    0.2481894
74320.0000000    0.2548307
74360.0000000    0.2685435
74400.0000000    0.2788341
74440.0000000    0.2433147
74480.0000000    0.2472595
74520.0000000    0.2369207
74560.0000000    0.2308062
74600.0000000    0.2365331
74640.0000000    0.2568521
74680.0000000    0.2412237
74720.0000000    0.2404526
74760.0000000    0.2530055
74800.0000000    0.2615439
74840.0000000    0.2554329
74880.0000000    0.2531446
74920.0000000    0.2465352
74960.0000000    0.2708383
75000.0000000    0.2760735
75040.0000000    0.2786952
75080.0000000    0.2496643
75120.0000000    0.2672869
75160.0000000    0.2819259
75200.0000000    0.2603215
75240.0000000    0.2658593
75280.0000000    0.2788603
75320.0000000    0.2836604
75360.0000000    0.2377532
75400.0000000    0.2636302
75440.0000000    0.2703991
75480.0000000    0.2680276
75520.0000000    0.2598108
75560.0000000    0.2734354
75600.0000000    0.2904751
75640.0000000    0.2743521
75680.0000000    0.2537558
75720.0000000    0.2508583
75760.0000000    0.2377668
75800.0000000    0.2486872
75840.0000000    0.2855286
75880.0000000    0.2557311
75920.0000000    0.2531355
75960.0000000    0.2583685
76000.0000000    0.2412466
76040.0000000    0.2373277
76080.0000000    0.2417724
76120.0000000    0.2508445
76160.0000000    0.2279721
76200.0000000    0.2453566
76240.0000000    0.2318379
76280.0000000    0.2388226
76320.0000000    0.2279675
76360.0000000    0.2700837
76400.0000000    0.2692766
76440.0000000    0.2629103
76480.0000000    0.2563147
76520.0000000    0.2631483
76560.0000000    0.2524418
76600.0000000    0.2660330
76640.0000000    0.2447104
76680.0000000    0.2634290
76720.0000000    0.2516858
76760.0000000    0.2573144
76800.0000000    0.2498798
76840.0000000    0.2449207
76880.0000000    0.2471572
76920.0000000    0.2466300
76960.0000000    0.2515363
77000.0000000    0.2297345
77040.0000000    0.2644478
77080.0000000    0.2573167
77120.0000000    0.2569782
77160.0000000    0.2460689
77200.0000000    0.2548518
77240.0000000    0.2461025
77280.0000000    0.2478856
77320.0000000    0.2465706
77360.0000000    0.2468854
77400.0000000    0.2324793
77440.0000000    0.2258829
77480.0000000    0.2434236
77520.0000000    0.2585008
77560.0000000    0.2476457
77600.0000000    0.2367723
77640.0000000    0.2278505
77680.0000000    0.2302868
77720.0000000    0.2297449
77760.0000000    0.2586401
77800.0000000    0.2621448
77840.0000000    0.2464994
77880.0000000    0.2227664
77920.0000000    0.2514574
77960.0000000    0.2423642
78000.0000000    0.2377850
78040.0000000    0.2440972
78080.0000000    0.2300151
78120.0000000    0.2463976
78160.0000000    0.2446295
78200.0000000    0.2236522
78240.0000000    0.2346788
78280.0000000    0.2263630
78320.0000000    0.2511085
78360.0000000    0.2494317
78400.0000000    0.2658912
78440.0000000    0.2511624
78480.0000000    0.2180000
78520.0000000    0.2278599
78560.0000000    0.2141227
78600.0000000    0.2136568
78640.0000000    0.2210032
78680.0000000    0.2094688
78720.0000000    0.2261091
78760.0000000    0.2125068
78800.0000000    0.2149626
78840.0000000    0.2238601
78880.0000000    0.2427356
78920.0000000    0.2361653
78960.0000000    0.2335542
79000.0000000    0.2306974
79040.0000000    0.2220568
79080.0000000    0.2359387
79120.0000000    0.2229844
79160.0000000    0.1998282
79200.0000000    0.1940074
79240.0000000    0.2157497
79280.0000000    0.2281395
79320.0000000    0.2116951
79360.0000000    0.2187851
79400.0000000    0.2098515
79440.0000000    0.1983669
79480.0000000    0.1918408
79520.0000000    0.2480236
79560.0000000    0.2224093
79600.0000000    0.2111900
79640.0000000    0.1911947
79680.0000000    0.2099805
79720.0000000    0.2269759
79760.0000000    0.2280131
79800.0000000    0.2096951
79840.0000000    0.2248136
79880.0000000    0.2294796
79920.0000000    0.2108040
79960.0000000    0.2240012
80000.0000000    0.2285022
80040.0000000    0.2226294
80080.0000000    0.2102688
80120.0000000    0.2246953
80160.0000000    0.2382500
80200.0000000    0.2346303
80240.0000000    0.2460206
80280.0000000    0.2301854
80320.0000000    0.2490351
80360.0000000    0.2343465
80400.0000000    0.2349100
80440.0000000    0.2327241
80480.0000000    0.2308400
80520.0000000    0.2257777
80560.0000000    0.2023109
80600.0000000    0.2296694
80640.0000000    0.2152033
80680.0000000    0.2125390
80720.0000000    0.2192847
80760.0000000    0.2060886
80800.0000000    0.2275385
80840.0000000    0.2332836
80880.0000000    0.2392007
80920.0000000    0.2272140
80960.0000000    0.2106566
81000.0000000    0.1990868
81040.0000000    0.2240104
81080.0000000    0.2491667
81120.0000000    0.2272510
81160.0000000    0.2319319
81200.0000000    0.2336760
81240.0000000    0.2400822
81280.0000000    0.2431978
81320.0000000    0.2567689
81360.0000000    0.2521417
81400.0000000    0.2625645
81440.0000000    0.2451928
81480.0000000    0.2439892
81520.0000000    0.2407975
81560.0000000    0.2571166
81600.0000000    0.2582469
81640.0000000    0.2504511
81680.0000000    0.2543145
81720.0000000    0.2375607
81760.0000000    0.2504027
81800.0000000    0.2237764
81840.0000000    0.2538235
81880.0000000    0.2547069
81920.0000000    0.2545940
81960.0000000    0.2587022
82000.0000000    0.2450157
82040.0000000    0.2528710
82080.0000000    0.2518537
82120.0000000    0.2416742
82160.0000000    0.2309743
82200.0000000    0.2495508
82240.0000000    0.2353504
82280.0000000    0.2567951
82320.0000000    0.2579796
82360.0000000    0.2425657
82400.0000000    0.2564656
82440.0000000    0.2436979
82480.0000000    0.2468468
82520.0000000    0.2475129
82560.0000000    0.2482640
82600.0000000    0.2496745
82640.0000000    0.2588210
82680.0000000    0.2368693
82720.0000000    0.2391427
82760.0000000    0.2417639
82800.0000000    0.2297585
82840.0000000    0.2339064
82880.0000000    0.2306046
82920.0000000    0.2354614
82960.0000000    0.2273610
83000.0000000    0.2594773
83040.0000000    0.2424303
83080.0000000    0.2606497
83120.0000000    0.2326729
83160.0000000    0.2362366
83200.0000000    0.2341097
83240.0000000    0.2275665
83280.0000000    0.2234251
83320.0000000    0.2231969
83360.0000000    0.2296546
83400.0000000    0.2238513
83440.0000000    0.2378288
83480.0000000    0.2263834
83520.0000000    0.2150143
83560.0000000    0.2133623
83600.0000000    0.2407091
83640.0000000    0.2187460
83680.0000000    0.2198552
83720.0000000    0.2248029
83760.0000000    0.2333099
83800.0000000    0.2561788
83840.0000000    0.2338073
83880.0000000    0.2291530
83920.0000000    0.2303743
83960.0000000    0.2337301
84000.0000000    0.2308109
84040.0000000    0.2331559
84080.0000000    0.2396334
84120.0000000    0.2296906
84160.0000000    0.2391823
84200.0000000    0.2536024
84240.0000000    0.2354947
84280.0000000    0.2386647
84320.0000000    0.2444493
84360.0000000    0.2279467
84400.0000000    0.2341669
84440.0000000    0.2422321
84480.0000000    0.2293817
84520.0000000    0.2327161
84560.0000000    0.2294099
84600.0000000    0.2358929
84640.0000000    0.2208103
84680.0000000    0.2367491
84720.0000000    0.2198124
84760.0000000    0.2278585
84800.0000000    0.2222334
84840.0000000    0.2314377
84880.0000000    0.2153501
84920.0000000    0.2369942
84960.0000000    0.2274419
85000.0000000    0.2322162
85040.0000000    0.2333242
85080.0000000    0.2458074
85120.0000000    0.2274355
85160.0000000    0.2230802
85200.0000000    0.2519354
85240.0000000    0.2488766
85280.0000000    0.2296957
85320.0000000    0.2534692
85360.0000000    0.2391129
85400.0000000    0.2337833
85440.0000000    0.2492678
85480.0000000    0.2520151
85520.0000000    0.2577653
85560.0000000    0.2228372
85600.0000000    0.2310128
85640.0000000    0.2229736
85680.0000000    0.2317543
85720.0000000    0.2227760
85760.0000000    0.2244408
85800.0000000    0.2513921
85840.0000000    0.2322979
85880.0000000    0.2252922
85920.0000000    0.2406266
85960.0000000    0.2189328
86000.0000000    0.2422932
86040.0000000    0.2275881
86080.0000000    0.2323309
86120.0000000    0.2466225
86160.0000000    0.2363596
86200.0000000    0.2185995
86240.0000000    0.2523444
86280.0000000    0.2565756
86320.0000000    0.2543854
86360.0000000    0.2490176
86400.0000000    0.2489094
86440.0000000    0.2491243
86480.0000000    0.2246786
86520.0000000    0.2411295
86560.0000000    0.2658315
86600.0000000    0.2601182
86640.0000000    0.2456068
86680.0000000    0.2410844
86720.0000000    0.2541440
86760.0000000    0.2465538
86800.0000000    0.2330412
86840.0000000    0.2465496
86880.0000000    0.2567234
86920.0000000    0.2613240
86960.0000000    0.2362708
87000.0000000    0.2195435
87040.0000000    0.2596400
87080.0000000    0.2400237
87120.0000000    0.2547866
87160.0000000    0.2367064
87200.0000000    0.2466690
87240.0000000    0.2513498
87280.0000000    0.2545220
87320.0000000    0.2381189
87360.0000000    0.2252739
87400.0000000    0.2205167
87440.0000000    0.2155382
87480.0000000    0.2595990
87520.0000000    0.2267472
87560.0000000    0.2272149
87600.0000000    0.2497235
87640.0000000    0.2531292
87680.0000000    0.2429847
87720.0000000    0.2432013
87760.0000000    0.2443777
87800.0000000    0.2346697
87840.0000000    0.2199266
87880.0000000    0.2480532
87920.0000000    0.2370035
87960.0000000    0.2235944
88000.0000000    0.2069378
88040.0000000    0.2197408
88080.0000000    0.2364297
88120.0000000    0.2555363
88160.0000000    0.2530305
88200.0000000    0.2472170
88240.0000000    0.2526393
88280.0000000    0.2606579
88320.0000000    0.2643290
88360.0000000    0.2586737
88400.0000000    0.2481432
88440.0000000    0.2593677
88480.0000000    0.2532879
88520.0000000    0.2518138
88560.0000000    0.2559495
88600.0000000    0.2273448
88640.0000000    0.2527507
88680.0000000    0.2459784
88720.0000000    0.2470026
88760.0000000    0.2531247
88800.0000000    0.2630562
88840.0000000    0.2581466
88880.0000000    0.2299871
88920.0000000    0.2260933
88960.0000000    0.2385765
89000.0000000    0.2424141
89040.0000000    0.2323488
89080.0000000    0.2164352
89120.0000000    0.2329760
89160.0000000    0.2257318
89200.0000000    0.2399126
89240.0000000    0.2515428
89280.0000000    0.2535929
89320.0000000    0.2476373
89360.0000000    0.2591851
89400.0000000    0.2550493
89440.0000000    0.2538798
89480.0000000    0.2526079
89520.0000000    0.2351270
89560.0000000    0.2395614
89600.0000000    0.2184457
89640.0000000    0.2582844
89680.0000000    0.2466070
89720.0000000    0.2562439
89760.0000000    0.2583791
89800.0000000    0.2462328
89840.0000000    0.2353411
89880.0000000    0.2465445
89920.0000000    0.2439247
89960.0000000    0.2311933
90000.0000000    0.2431718
90040.0000000    0.2428200
90080.0000000    0.2270845
90120.0000000    0.2346528
90160.0000000    0.2501830
90200.0000000    0.2439970
90240.0000000    0.2153091
90280.0000000    0.2242718
90320.0000000    0.2408878
90360.0000000    0.2295419
90400.0000000    0.2358380
90440.0000000    0.2375876
90480.0000000    0.2522728
90520.0000000    0.2463424
90560.0000000    0.2553193
90600.0000000    0.2282939
90640.0000000    0.2520795
90680.0000000    0.2368901
90720.0000000    0.2477930
90760.0000000    0.2550768
90800.0000000    0.2410414
90840.0000000    0.2488631
90880.0000000    0.2429976
90920.0000000    0.2523046
90960.0000000    0.2503471
91000.0000000    0.2692455
91040.0000000    0.2720855
91080.0000000    0.2319660
91120.0000000    0.2569529
91160.0000000    0.2577575
91200.0000000    0.2622794
91240.0000000    0.2571794
91280.0000000    0.2431375
91320.0000000    0.2641898
91360.0000000    0.2712532
91400.0000000    0.2449183
91440.0000000    0.2357233
91480.0000000    0.2442157
91520.0000000    0.2270522
91560.0000000    0.2405419
91600.0000000    0.2454081
91640.0000000    0.2480298
91680.0000000    0.2374639
91720.0000000    0.2776689
91760.0000000    0.2599828
91800.0000000    0.2699281
91840.0000000    0.2477320
91880.0000000    0.2588306
91920.0000000    0.2423770
91960.0000000    0.2485207
92000.0000000    0.2487139
92040.0000000    0.2311573
92080.0000000    0.2248860
92120.0000000    0.2236012
92160.0000000    0.2083278
92200.0000000    0.2314597
92240.0000000    0.2202045
92280.0000000    0.2123125
92320.0000000    0.2315199
92360.0000000    0.2200860
92400.0000000    0.2294334
92440.0000000    0.2185493
92480.0000000    0.2125985
92520.0000000    0.2225069
92560.0000000    0.2335840
92600.0000000    0.2431560
92640.0000000    0.2247492
92680.0000000    0.2226276
92720.0000000    0.2238033
92760.0000000    0.2266082
92800.0000000    0.2102561
92840.0000000    0.2030719
92880.0000000    0.2053145
92920.0000000    0.1994285
92960.0000000    0.1885992
93000.0000000    0.2038621
93040.0000000    0.2050741
93080.0000000    0.2068994
93120.0000000    0.2009380
93160.0000000    0.2087824
93200.0000000    0.2031578
93240.0000000    0.2132872
93280.0000000    0.2157476
93320.0000000    0.2254999
93360.0000000    0.2328162
93400.0000000    0.2311893
93440.0000000    0.2276102
93480.0000000    0.2224127
93520.0000000    0.2308485
93560.0000000    0.2421833
93600.0000000    0.2431411
93640.0000000    0.2141156
93680.0000000    0.2277282
93720.0000000    0.2350071
93760.0000000    0.2410423
93800.0000000    0.2359811
93840.0000000    0.2555253
93880.0000000    0.2501060
93920.0000000    0.2412444
93960.0000000    0.2456750
94000.0000000    0.2443687
94040.0000000    0.2532503
94080.0000000    0.2314647
94120.0000000    0.2518386
94160.0000000    0.2294234
94200.0000000    0.2420996
94240.0000000    0.2538223
94280.0000000    0.2418739
94320.0000000    0.2785424
94360.0000000    0.2482419
94400.0000000    0.2608062
94440.0000000    0.2638824
94480.0000000    0.2839127
94520.0000000    0.2483449
94560.0000000    0.2643842
94600.0000000    0.2504678
94640.0000000    0.2497990
94680.0000000    0.2420215
94720.0000000    0.2336965
94760.0000000    0.2309635
94800.0000000    0.2354127
94840.0000000    0.2382831
94880.0000000    0.2453226
94920.0000000    0.2470333
94960.0000000    0.2402573
95000.0000000    0.2653961
95040.0000000    0.2674119
95080.0000000    0.2524576
95120.0000000    0.2500838
95160.0000000    0.2555926
95200.0000000    0.2568075
95240.0000000    0.2584480
95280.0000000    0.2379111
95320.0000000    0.2551208
95360.0000000    0.2599677
95400.0000000    0.2672549
95440.0000000    0.2432693
95480.0000000    0.2562787
95520.0000000    0.2721660
95560.0000000    0.2533575
95600.0000000    0.2541635
95640.0000000    0.2598790
95680.0000000    0.2588970
95720.0000000    0.2688511
95760.0000000    0.2713917
95800.0000000    0.2834452
95840.0000000    0.2598775
95880.0000000    0.2593569
95920.0000000    0.2590240
95960.0000000    0.2591102
96000.0000000    0.2518572
96040.0000000    0.2526090
96080.0000000    0.2580257
96120.0000000    0.2557403
96160.0000000    0.2693054
96200.0000000    0.2630719
96240.0000000    0.2430105
96280.0000000    0.2600339
96320.0000000    0.2451183
96360.0000000    0.2564059
96400.0000000    0.2392139
96440.0000000    0.2559083
96480.0000000    0.2508281
96520.0000000    0.2514511
96560.0000000    0.2300590
96600.0000000    0.2487133
96640.0000000    0.2542711
96680.0000000    0.2791392
96720.0000000    0.2623731
96760.0000000    0.2481972
96800.0000000    0.2569334
96840.0000000    0.2650992
96880.0000000    0.2529818
96920.0000000    0.2383192
96960.0000000    0.2492844
97000.0000000    0.2507508
97040.0000000    0.2496140
97080.0000000    0.2449405
97120.0000000    0.2527097
97160.0000000    0.2628828
97200.0000000    0.2442410
97240.0000000    0.2764319
97280.0000000    0.2477286
97320.0000000    0.2696693
97360.0000000    0.2815616
97400.0000000    0.2607114
97440.0000000    0.2805991
97480.0000000    0.2654060
97520.0000000    0.2658481
97560.0000000    0.2651604
97600.0000000    0.2673939
97640.0000000    0.2731798
97680.0000000    0.2735735
97720.0000000    0.2629936
97760.0000000    0.2651772
97800.0000000    0.2486985
97840.0000000    0.2496207
97880.0000000    0.2824445
97920.0000000    0.2578001
97960.0000000    0.2377512
98000.0000000    0.2409015
98040.0000000    0.2392168
98080.0000000    0.2178123
98120.0000000    0.2374169
98160.0000000    0.2335798
98200.0000000    0.2433216
98240.0000000    0.2521191
98280.0000000    0.2562507
98320.0000000    0.2274204
98360.0000000    0.2422245
98400.0000000    0.2540116
98440.0000000    0.2528584
98480.0000000    0.2553416
98520.0000000    0.2623150
98560.0000000    0.2585188
98600.0000000    0.2282822
98640.0000000    0.2414068
98680.0000000    0.2299469
98720.0000000    0.2325337
98760.0000000    0.2340011
98800.0000000    0.2358896
98840.0000000    0.2592115
98880.0000000    0.2738423
98920.0000000    0.2462595
98960.0000000    0.2568960
99000.0000000    0.2538495
99040.0000000    0.2574271
99080.0000000    0.2522964
99120.0000000    0.2481228
99160.0000000    0.2463160
99200.0000000    0.2622492
99240.0000000    0.2510785
99280.0000000    0.2622864
99320.0000000    0.2499476
99360.0000000    0.2639360
99400.0000000    0.2560894
99440.0000000    0.2588640
99480.0000000    0.2583789
99520.0000000    0.2532324
99560.0000000    0.2526127
99600.0000000    0.2593884
99640.0000000    0.2595155
99680.0000000    0.2612634
99720.0000000    0.2503795
99760.0000000    0.2292094
99800.0000000    0.2650735
99840.0000000    0.2452679
99880.0000000    0.2296658
99920.0000000    0.2560512
99960.0000000    0.2597794
100000.0000000    0.2550770
100040.0000000    0.2493886
100080.0000000    0.2520112
100120.0000000    0.2568948
100160.0000000    0.2693340
100200.0000000    0.2533630
100240.0000000    0.2519099
100280.0000000    0.2444147
100320.0000000    0.2456718
100360.0000000    0.2600365
100400.0000000    0.2513369
100440.0000000    0.2254168
100480.0000000    0.2384044
100520.0000000    0.2285352
100560.0000000    0.2092677
100600.0000000    0.2315212
100640.0000000    0.2490167
100680.0000000    0.2490780
100720.0000000    0.2565967
100760.0000000    0.2603730
100800.0000000    0.2427654
100840.0000000    0.2572292
100880.0000000    0.2422937
100920.0000000    0.2333774
100960.0000000    0.2401614
101000.0000000    0.2287723
101040.0000000    0.2353706
101080.0000000    0.2338847
101120.0000000    0.2306823
101160.0000000    0.2356763
101200.0000000    0.2256434
101240.0000000    0.2374923
101280.0000000    0.2240007
101320.0000000    0.2434474
101360.0000000    0.2357842
101400.0000000    0.2514141
101440.0000000    0.2401893
101480.0000000    0.2459000
101520.0000000    0.2388320
101560.0000000    0.2472128
101600.0000000    0.2256635
101640.0000000    0.2144776
101680.0000000    0.2073890
101720.0000000    0.2008739
101760.0000000    0.2142434
101800.0000000    0.2293232
101840.0000000    0.2302875
101880.0000000    0.2429420
101920.0000000    0.2441521
101960.0000000    0.2219102
102000.0000000    0.2482584
102040.0000000    0.2470668
102080.0000000    0.2353726
102120.0000000    0.2585388
102160.0000000    0.2522917
102200.0000000    0.2192199
102240.0000000    0.2042442
102280.0000000    0.2161939
102320.0000000    0.2256395
102360.0000000    0.2220476
102400.0000000    0.2237600
102440.0000000    0.2307020
102480.0000000    0.2356691
102520.0000000    0.2570464
102560.0000000    0.2409043
102600.0000000    0.2450759
102640.0000000    0.2540439
102680.0000000    0.2382850
102720.0000000    0.2640505
102760.0000000    0.2416072
102800.0000000    0.2692084
102840.0000000    0.2516393
102880.0000000    0.2390443
102920.0000000    0.2728110
102960.0000000    0.2720699
103000.0000000    0.2535840
103040.0000000    0.2578647
103080.0000000    0.2513947
103120.0000000    0.2682267
103160.0000000    0.2442922
103200.0000000    0.2474850
103240.0000000    0.2392857
103280.0000000    0.2458331
103320.0000000    0.2493795
103360.0000000    0.2534163
103400.0000000    0.2827572
103440.0000000    0.2627996
103480.0000000    0.2562373
103520.0000000    0.2516484
103560.0000000    0.2533406
103600.0000000    0.2480754
103640.0000000    0.2339582
103680.0000000    0.2255085
103720.0000000    0.2418636
103760.0000000    0.2290128
103800.0000000    0.2450110
103840.0000000    0.2673840
103880.0000000    0.2508304
103920.0000000    0.2383036
103960.0000000    0.2671739
104000.0000000    0.2408162
104040.0000000    0.2677829
104080.0000000    0.2830387
104120.0000000    0.2684711
104160.0000000    0.2899355
104200.0000000    0.2657611
104240.0000000    0.2528569
104280.0000000    0.2483456
104320.0000000    0.2587053
104360.0000000    0.2498383
104400.0000000    0.2476141
104440.0000000    0.2501311
104480.0000000    0.2618024
104520.0000000    0.2544567
104560.0000000    0.2566676
104600.0000000    0.2479073
104640.0000000    0.2576278
104680.0000000    0.2444157
104720.0000000    0.2299745
104760.0000000    0.2646418
104800.0000000    0.2393183
104840.0000000    0.2237516
104880.0000000    0.2333798
104920.0000000    0.2279381
104960.0000000    0.2347136
105000.0000000    0.2494522
105040.0000000    0.2590919
105080.0000000    0.2412378
105120.0000000    0.2359576
105160.0000000    0.2503312
105200.0000000    0.2599280
105240.0000000    0.2530191
105280.0000000    0.2753400
105320.0000000    0.2654887
105360.0000000    0.2674322
105400.0000000    0.2402854
105440.0000000    0.2391291
105480.0000000    0.2419383
105520.0000000    0.2558118
105560.0000000    0.2444754
105600.0000000    0.2653438
105640.0000000    0.2580792
105680.0000000    0.2680719
105720.0000000    0.2363870
105760.0000000    0.2588062
105800.0000000    0.2782710
105840.0000000    0.2566299
105880.0000000    0.2459977
105920.0000000    0.2419408
105960.0000000    0.2412187
106000.0000000    0.2404552
106040.0000000    0.2599457
106080.0000000    0.2597737
106120.0000000    0.2565366
106160.0000000    0.2597064
106200.0000000    0.2474181
106240.0000000    0.2515477
106280.0000000    0.2442438
106320.0000000    0.2790151
106360.0000000    0.2732875
106400.0000000    0.2627268
106440.0000000    0.2775345
106480.0000000    0.2696079
106520.0000000    0.2780788
106560.0000000    0.2452185
106600.0000000    0.2388441
106640.0000000    0.2345546
106680.0000000    0.2443680
106720.0000000    0.2328583
106760.0000000    0.2355237
106800.0000000    0.2489054
106840.0000000    0.2450146
106880.0000000    0.2505234
106920.0000000    0.2509185
106960.0000000    0.2511225
107000.0000000    0.2547657
107040.0000000    0.2418266
107080.0000000    0.2376192
107120.0000000    0.2496526
107160.0000000    0.2516194
107200.0000000    0.2547494
107240.0000000    0.2403799
107280.0000000    0.2267494
107320.0000000    0.2441538
107360.0000000    0.2689746
107400.0000000    0.2629012
107440.0000000    0.2517615
107480.0000000    0.2574390
107520.0000000    0.2425880
107560.0000000    0.2475013
107600.0000000    0.2393486
107640.0000000    0.2397570
107680.0000000    0.2465836
107720.0000000    0.2518297
107760.0000000    0.2741180
107800.0000000    0.2475557
107840.0000000    0.2602874
107880.0000000    0.2788983
107920.0000000    0.2676975
107960.0000000    0.2719103
108000.0000000    0.2548305
108040.0000000    0.2575657
108080.0000000    0.2425963
108120.0000000    0.2433688
108160.0000000    0.2578434
108200.0000000    0.2336347
108240.0000000    0.2431188
108280.0000000    0.2592215
108320.0000000    0.2528129
108360.0000000    0.2337294
108400.0000000    0.2383489
108440.0000000    0.2425386
108480.0000000    0.2543233
108520.0000000    0.2566157
108560.0000000    0.2619687
108600.0000000    0.2356920
108640.0000000    0.2230978
108680.0000000    0.2499283
108720.0000000    0.2195585
108760.0000000    0.2555680
108800.0000000    0.2259528
108840.0000000    0.2462401
108880.0000000    0.2371210
108920.0000000    0.2354787
108960.0000000    0.2447788
109000.0000000    0.2635768
109040.0000000    0.2593538
109080.0000000    0.2678040
109120.0000000    0.2459980
109160.0000000    0.2556252
109200.0000000    0.2539821
109240.0000000    0.2368327
109280.0000000    0.2407750
109320.0000000    0.2537752
109360.0000000    0.2436509
109400.0000000    0.2840276
109440.0000000    0.2754185
109480.0000000    0.2670130
109520.0000000    0.2623447
109560.0000000    0.2617841
109600.0000000    0.2611256
109640.0000000    0.2698833
109680.0000000    0.2832142
109720.0000000    0.2578499
109760.0000000    0.2758123
109800.0000000    0.2610682
109840.0000000    0.2426160
109880.0000000    0.2396603
109920.0000000    0.2343074
109960.0000000    0.2428620
110000.0000000    0.2440582
110040.0000000    0.2478542
110080.0000000    0.2437953
110120.0000000    0.2476152
110160.0000000    0.2272180
110200.0000000    0.2430706
110240.0000000    0.2720021
110280.0000000    0.2887565
110320.0000000    0.2639233
110360.0000000    0.2560741
110400.0000000    0.2418721
110440.0000000    0.2556735
110480.0000000    0.2443197
110520.0000000    0.2376250
110560.0000000    0.2428135
110600.0000000    0.2266880
110640.0000000    0.2493773
110680.0000000    0.2442232
110720.0000000    0.2631825
110760.0000000    0.2474889
110800.0000000    0.2447502
110840.0000000    0.2407966
110880.0000000    0.2489458
110920.0000000    0.2575793
110960.0000000    0.2512306
111000.0000000    0.2534569
111040.0000000    0.2385177
111080.0000000    0.2543321
111120.0000000    0.2565516
111160.0000000    0.2449822
111200.0000000    0.2674325
111240.0000000    0.2555197
111280.0000000    0.2577555
111320.0000000    0.2783976
111360.0000000    0.2749301
111400.0000000    0.2640326
111440.0000000    0.2548900
111480.0000000    0.2669667
111520.0000000    0.2444675
111560.0000000    0.2178366
111600.0000000    0.2397649
111640.0000000    0.2568256
111680.0000000    0.2586863
111720.0000000    0.2563399
111760.0000000    0.2610776
111800.0000000    0.2549556
111840.0000000    0.2507446
111880.0000000    0.2613364
111920.0000000    0.2885337
111960.0000000    0.2375233
112000.0000000    0.2655272
112040.0000000    0.2614540
112080.0000000    0.2629420
112120.0000000    0.2630792
112160.0000000    0.2470143
112200.0000000    0.2532919
112240.0000000    0.2509264
112280.0000000    0.2631696
112320.0000000    0.2365153
112360.0000000    0.2510098
112400.0000000    0.2458369
112440.0000000    0.2490152
112480.0000000    0.2733924
112520.0000000    0.2614795
112560.0000000    0.2557890
112600.0000000    0.2347952
112640.0000000    0.2650263
112680.0000000    0.2639645
112720.0000000    0.2529533
112760.0000000    0.2484984
112800.0000000    0.2557237
112840.0000000    0.2595863
112880.0000000    0.2454500
112920.0000000    0.2485678
112960.0000000    0.2516945
113000.0000000    0.2584621
113040.0000000    0.2478338
113080.0000000    0.2444598
113120.0000000    0.2558593
113160.0000000    0.2460219
113200.0000000    0.2800114
113240.0000000    0.2580176
113280.0000000    0.2600020
113320.0000000    0.2494671
113360.0000000    0.2516066
113400.0000000    0.2451184
113440.0000000    0.2393516
113480.0000000    0.2417231
113520.0000000    0.2486141
113560.0000000    0.2421334
113600.0000000    0.2437742
113640.0000000    0.2412031
113680.0000000    0.2338483
113720.0000000    0.2366524
113760.0000000    0.2522579
113800.0000000    0.2453973
113840.0000000    0.2413733
113880.0000000    0.2489771
113920.0000000    0.2531885
113960.0000000    0.2595825
114000.0000000    0.2563175
114040.0000000    0.2407043
114080.0000000    0.2671186
114120.0000000    0.2535301
114160.0000000    0.2683949
114200.0000000    0.2422337
114240.0000000    0.2641884
114280.0000000    0.2474482
114320.0000000    0.2509398
114360.0000000    0.2612727
114400.0000000    0.2504835
114440.0000000    0.2264135
114480.0000000    0.2511707
114520.0000000    0.2401439
114560.0000000    0.2474515
114600.0000000    0.2489701
114640.0000000    0.2518227
114680.0000000    0.2480411
114720.0000000    0.2568527
114760.0000000    0.2413474
114800.0000000    0.2545977
114840.0000000    0.2796961
114880.0000000    0.2861250
114920.0000000    0.2779790
114960.0000000    0.2773547
115000.0000000    0.2601186
115040.0000000    0.2605000
115080.0000000    0.2627611
115120.0000000    0.2772489
115160.0000000    0.2723689
115200.0000000    0.2538715
115240.0000000    0.2703129
115280.0000000    0.2754436
115320.0000000    0.2679210
115360.0000000    0.2604251
115400.0000000    0.2593885
115440.0000000    0.2423087
115480.0000000    0.2554634
115520.0000000    0.2347111
115560.0000000    0.2499892
115600.0000000    0.2544250
115640.0000000    0.2626906
115680.0000000    0.2714676
115720.0000000    0.2679774
115760.0000000    0.2473451
115800.0000000    0.2496264
115840.0000000    0.2537785
115880.0000000    0.2489339
115920.0000000    0.2625842
115960.0000000    0.2753780
116000.0000000    0.2675074
116040.0000000    0.2690544
116080.0000000    0.2505731
116120.0000000    0.2315380
116160.0000000    0.2371505
116200.0000000    0.2456941
116240.0000000    0.2712856
116280.0000000    0.2410741
116320.0000000    0.2350857
116360.0000000    0.2554351
116400.0000000    0.2511545
116440.0000000    0.2398034
116480.0000000    0.2476897
116520.0000000    0.2413145
116560.0000000    0.2482069
116600.0000000    0.2465939
116640.0000000    0.2503556
116680.0000000    0.2487701
116720.0000000    0.2510593
116760.0000000    0.2596319
116800.0000000    0.2525308
116840.0000000    0.2406198
116880.0000000    0.2619354
116920.0000000    0.2584436
116960.0000000    0.2561362
117000.0000000    0.2582224
117040.0000000    0.2474972
117080.0000000    0.2591586
117120.0000000    0.2428255
117160.0000000    0.2484056
117200.0000000    0.2306075
117240.0000000    0.2392309
117280.0000000    0.2461056
117320.0000000    0.2377299
117360.0000000    0.2328295
117400.0000000    0.2468181
117440.0000000    0.2430564
117480.0000000    0.2515536
117520.0000000    0.2526425
117560.0000000    0.2628208
117600.0000000    0.2391252
117640.0000000    0.2485357
117680.0000000    0.2485338
117720.0000000    0.2445894
117760.0000000    0.2584259
117800.0000000    0.2768599
117840.0000000    0.2466873
117880.0000000    0.2524837
117920.0000000    0.2586311
117960.0000000    0.2370309
118000.0000000    0.2687232
118040.0000000    0.2615470
118080.0000000    0.2441267
118120.0000000    0.2737638
118160.0000000    0.2378400
118200.0000000    0.2507591
118240.0000000    0.2592129
118280.0000000    0.2601262
118320.0000000    0.2585157
118360.0000000    0.2607903
118400.0000000    0.2708470
118440.0000000    0.2651869
118480.0000000    0.2438707
118520.0000000    0.2486667
118560.0000000    0.2417644
118600.0000000    0.2689952
118640.0000000    0.2463366
118680.0000000    0.2360975
118720.0000000    0.2498635
118760.0000000    0.2553343
118800.0000000    0.2540119
118840.0000000    0.2614236
118880.0000000    0.2434589
118920.0000000    0.2386473
118960.0000000    0.2584964
119000.0000000    0.2498661
119040.0000000    0.2635434
119080.0000000    0.2528458
119120.0000000    0.2505798
119160.0000000    0.2619116
119200.0000000    0.2803791
119240.0000000    0.2656042
119280.0000000    0.2419312
119320.0000000    0.2674842
119360.0000000    0.2491022
119400.0000000    0.2642212
119440.0000000    0.2673216
119480.0000000    0.2763869
119520.0000000    0.2614770
119560.0000000    0.2415263
119600.0000000    0.2534226
119640.0000000    0.2399630
119680.0000000    0.2444922
119720.0000000    0.2479144
119760.0000000    0.2494490
119800.0000000    0.2427203
119840.0000000    0.2508130
119880.0000000    0.2615598
119920.0000000    0.2472583
119960.0000000    0.2532274
120000.0000000    0.2581881
120040.0000000    0.2502370
120080.0000000    0.2477627
120120.0000000    0.2428240
120160.0000000    0.2441937
120200.0000000    0.2546599
120240.0000000    0.2463117
120280.0000000    0.2704076
120320.0000000    0.2791466
120360.0000000    0.2580128
120400.0000000    0.2789070
120440.0000000    0.2442648
120480.0000000    0.2658694
120520.0000000    0.2567882
120560.0000000    0.2759547
120600.0000000    0.2701177
120640.0000000    0.2588789
120680.0000000    0.2500134
120720.0000000    0.2595948
120760.0000000    0.2609795
120800.0000000    0.2545114
120840.0000000    0.2525390
120880.0000000    0.2711866
120920.0000000    0.2551598
120960.0000000    0.2550935
121000.0000000    0.2435675
121040.0000000    0.2710186
121080.0000000    0.2624941
121120.0000000    0.2615761
121160.0000000    0.2699519
121200.0000000    0.2604470
121240.0000000    0.2556433
121280.0000000    0.2609021
121320.0000000    0.2743600
121360.0000000    0.2523158
121400.0000000    0.2609771
121440.0000000    0.2511372
121480.0000000    0.2588044
121520.0000000    0.2640640
121560.0000000    0.2467713
121600.0000000    0.2639337
121640.0000000    0.2518290
121680.0000000    0.2591057
121720.0000000    0.2483784
121760.0000000    0.2493447
121800.0000000    0.2359612
121840.0000000    0.2476533
121880.0000000    0.2544404
121920.0000000    0.2537329
121960.0000000    0.2406885
122000.0000000    0.2498087
122040.0000000    0.2475391
122080.0000000    0.2444076
122120.0000000    0.2493952
122160.0000000    0.2329813
122200.0000000    0.2449981
122240.0000000    0.2319085
122280.0000000    0.2396427
122320.0000000    0.2228471
122360.0000000    0.2201485
122400.0000000    0.2429117
122440.0000000    0.2400123
122480.0000000    0.2251126
122520.0000000    0.2413255
122560.0000000    0.2432505
122600.0000000    0.2552283
122640.0000000    0.2450708
122680.0000000    0.2469502
122720.0000000    0.2431491
122760.0000000    0.2319569
122800.0000000    0.2259619
122840.0000000    0.2199620
122880.0000000    0.2229999
122920.0000000    0.2273825
122960.0000000    0.2299747
123000.0000000    0.2277283
123040.0000000    0.2343648
123080.0000000    0.2382749
123120.0000000    0.2395582
123160.0000000    0.2288157
123200.0000000    0.2310509
123240.0000000    0.2293102
123280.0000000    0.2329397
123320.0000000    0.2302680
123360.0000000    0.2367637
123400.0000000    0.2323107
123440.0000000    0.2358694
123480.0000000    0.2289126
123520.0000000    0.2421202
123560.0000000    0.2416452
123600.0000000    0.2441571
123640.0000000    0.2316087
123680.0000000    0.2392415
123720.0000000    0.2255031
123760.0000000    0.2299650
123800.0000000    0.2267276
123840.0000000    0.2350627
123880.0000000    0.2185673
123920.0000000    0.2445926
123960.0000000    0.2447712
124000.0000000    0.2550684
124040.0000000    0.2379789
124080.0000000    0.2317944
124120.0000000    0.2451590
124160.0000000    0.2423195
124200.0000000    0.2261950
124240.0000000    0.2259582
124280.0000000    0.2407995
124320.0000000    0.2403056
124360.0000000    0.2444188
124400.0000000    0.2493376
124440.0000000    0.2470524
124480.0000000    0.2283879
124520.0000000    0.2374166
124560.0000000    0.2212016
124600.0000000    0.2384732
124640.0000000    0.2165621
124680.0000000    0.2058009
124720.0000000    0.2090360
124760.0000000    0.2069064
124800.0000000    0.2332220
124840.0000000    0.2395413
124880.0000000    0.2215079
124920.0000000    0.2140302
124960.0000000    0.2330763
125000.0000000    0.2254714
125040.0000000    0.2249777
125080.0000000    0.2041221
125120.0000000    0.2216727
125160.0000000    0.2292004
125200.0000000    0.2348908
125240.0000000    0.2215409
125280.0000000    0.2323746
125320.0000000    0.2327801
125360.0000000    0.2472352
125400.0000000    0.2361368
125440.0000000    0.2319246
125480.0000000    0.2293358
125520.0000000    0.2311198
125560.0000000    0.2430200
125600.0000000    0.2179298
125640.0000000    0.2492636
125680.0000000    0.2321601
125720.0000000    0.2397681
125760.0000000    0.2389497
125800.0000000    0.2289499
125840.0000000    0.2338814
125880.0000000    0.2322530
125920.0000000    0.2474282
125960.0000000    0.2372995
126000.0000000    0.2507539
126040.0000000    0.2331566
126080.0000000    0.2254190
126120.0000000    0.2365419
126160.0000000    0.2280023
126200.0000000    0.2372625
126240.0000000    0.2375875
126280.0000000    0.2546802
126320.0000000    0.2415923
126360.0000000    0.2548310
126400.0000000    0.2466818
126440.0000000    0.2615270
126480.0000000    0.2671855
126520.0000000    0.2537521
126560.0000000    0.2559600
126600.0000000    0.2329992
126640.0000000    0.2467335
126680.0000000    0.2619994
126720.0000000    0.2367653
126760.0000000    0.2642548
126800.0000000    0.2617164
126840.0000000    0.2369593
126880.0000000    0.2430051
126920.0000000    0.2601200
126960.0000000    0.2452593
127000.0000000    0.2441935
127040.0000000    0.2399639
127080.0000000    0.2421894
127120.0000000    0.2452636
127160.0000000    0.2458881
127200.0000000    0.2388486
127240.0000000    0.2329466
127280.0000000    0.2457303
127320.0000000    0.2413848
127360.0000000    0.2200326
127400.0000000    0.2502345
127440.0000000    0.2351573
127480.0000000    0.2207592
127520.0000000    0.2499274
127560.0000000    0.2531289
127600.0000000    0.2373377
127640.0000000    0.2447675
127680.0000000    0.2330205
127720.0000000    0.2174861
127760.0000000    0.2390442
127800.0000000    0.2546273
127840.0000000    0.2378515
127880.0000000    0.2089561
127920.0000000    0.2300900
127960.0000000    0.2347783
128000.0000000    0.2110382
128040.0000000    0.2167404
128080.0000000    0.2307924
128120.0000000    0.2430719
128160.0000000    0.2329724
128200.0000000    0.2141747
128240.0000000    0.2159819
128280.0000000    0.2315145
128320.0000000    0.2170655
128360.0000000    0.2270136
128400.0000000    0.2121003
128440.0000000    0.2260823
128480.0000000    0.2230264
128520.0000000    0.2277585
128560.0000000    0.2289974
128600.0000000    0.2271267
128640.0000000    0.2225544
128680.0000000    0.2190803
128720.0000000    0.2198367
128760.0000000    0.2378571
128800.0000000    0.2483918
128840.0000000    0.2237653
128880.0000000    0.2275636
128920.0000000    0.2280371
128960.0000000    0.2021429
129000.0000000    0.2257677
129040.0000000    0.2209956
129080.0000000    0.2309986
129120.0000000    0.2262332
129160.0000000    0.2310612
129200.0000000    0.2292027
129240.0000000    0.2198541
129280.0000000    0.2165573
129320.0000000    0.2388448
129360.0000000    0.2274731
129400.0000000    0.2197479
129440.0000000    0.2406923
129480.0000000    0.2280540
129520.0000000    0.2459024
129560.0000000    0.2508878
129600.0000000    0.2336753
129640.0000000    0.2158926
129680.0000000    0.2142021
129720.0000000    0.2257224
129760.0000000    0.2140591
129800.0000000    0.1972320
129840.0000000    0.2155194
129880.0000000    0.2059100
129920.0000000    0.2155872
129960.0000000    0.2335209
130000.0000000    0.2310429
130040.0000000    0.2489801
130080.0000000    0.2189838
130120.0000000    0.2243135
130160.0000000    0.2134936
130200.0000000    0.2327076
130240.0000000    0.2268163
130280.0000000    0.2399164
130320.0000000    0.2469192
130360.0000000    0.2349884
130400.0000000    0.2498763
130440.0000000    0.2378412
130480.0000000    0.2400896
130520.0000000    0.2334928
130560.0000000    0.2515761
130600.0000000    0.2288491
130640.0000000    0.2380853
130680.0000000    0.2336573
130720.0000000    0.2287015
130760.0000000    0.2135966
130800.0000000    0.2201922
130840.0000000    0.2169047
130880.0000000    0.2226809
130920.0000000    0.2207257
130960.0000000    0.2114358
131000.0000000    0.2201603
131040.0000000    0.2076468
131080.0000000    0.2245654
131120.0000000    0.2195703
131160.0000000    0.2186377
131200.0000000    0.2081970
131240.0000000    0.2028567
131280.0000000    0.2087290
131320.0000000    0.2129607
131360.0000000    0.2247360
131400.0000000    0.2230230
131440.0000000    0.2262952
131480.0000000    0.2167250
131520.0000000    0.2155948
131560.0000000    0.2138530
131600.0000000    0.2114505
131640.0000000    0.2080743
131680.0000000    0.2302207
131720.0000000    0.2212725
131760.0000000    0.2117186
131800.0000000    0.2018062
131840.0000000    0.2301739
131880.0000000    0.2342602
131920.0000000    0.2350108
131960.0000000    0.2350367
132000.0000000    0.2424628
132040.0000000    0.2220068
132080.0000000    0.2249816
132120.0000000    0.2580264
132160.0000000    0.2492946
132200.0000000    0.2498108
132240.0000000    0.2438602
132280.0000000    0.2364285
132320.0000000    0.2370294
132360.0000000    0.2476011
132400.0000000    0.2341714
132440.0000000    0.2318846
132480.0000000    0.2433616
132520.0000000    0.2479985
132560.0000000    0.2376432
132600.0000000    0.2313376
132640.0000000    0.2282760
132680.0000000    0.2354349
132720.0000000    0.2488009
132760.0000000    0.2547141
132800.0000000    0.2562917
132840.0000000    0.2495781
132880.0000000    0.2359909
132920.0000000    0.2533370
132960.0000000    0.2325980
133000.0000000    0.2634140
133040.0000000    0.2363688
133080.0000000    0.2503450
133120.0000000    0.2598551
133160.0000000    0.2334011
133200.0000000    0.2415775
133240.0000000    0.2256360
133280.0000000    0.2245338
133320.0000000    0.2533278
133360.0000000    0.2540311
133400.0000000    0.2569157
133440.0000000    0.2437985
133480.0000000    0.2602019
133520.0000000    0.2320932
133560.0000000    0.2565407
133600.0000000    0.2554666
133640.0000000    0.2527746
133680.0000000    0.2540192
133720.0000000    0.2584821
133760.0000000    0.2492245
133800.0000000    0.2695991
133840.0000000    0.2374447
133880.0000000    0.2465553
133920.0000000    0.2402438
133960.0000000    0.2379889
134000.0000000    0.2268309
134040.0000000    0.2416051
134080.0000000    0.2410864
134120.0000000    0.2450933
134160.0000000    0.2387740
134200.0000000    0.2374524
134240.0000000    0.2383908
134280.0000000    0.2180340
134320.0000000    0.2493179
134360.0000000    0.2447193
134400.0000000    0.2319806
134440.0000000    0.2449846
134480.0000000    0.2296531
134520.0000000    0.2290626
134560.0000000    0.2192582
134600.0000000    0.2208051
134640.0000000    0.2311609
134680.0000000    0.2473420
134720.0000000    0.2276225
134760.0000000    0.2382897
134800.0000000    0.2262607
134840.0000000    0.2506410
134880.0000000    0.2399593
134920.0000000    0.2327112
134960.0000000    0.2237922
135000.0000000    0.2444877
135040.0000000    0.2207363
135080.0000000    0.2448884
135120.0000000    0.2347665
135160.0000000    0.2352898
135200.0000000    0.2405496
135240.0000000    0.2374523
135280.0000000    0.2155414
135320.0000000    0.2306677
135360.0000000    0.2266254
135400.0000000    0.2305169
135440.0000000    0.2359384
135480.0000000    0.2363735
135520.0000000    0.2492221
135560.0000000    0.2464338
135600.0000000    0.2228837
135640.0000000    0.2401533
135680.0000000    0.2296080
135720.0000000    0.2414993
135760.0000000    0.2509843
135800.0000000    0.2449259
135840.0000000    0.2203373
135880.0000000    0.2408399
135920.0000000    0.2602568
135960.0000000    0.2648077
136000.0000000    0.2711998
136040.0000000    0.2495947
136080.0000000    0.2537563
136120.0000000    0.2592064
136160.0000000    0.2535392
136200.0000000    0.2421759
136240.0000000    0.2359373
136280.0000000    0.2576504
136320.0000000    0.2607551
136360.0000000    0.2587728
136400.0000000    0.2565340
136440.0000000    0.2513706
136480.0000000    0.2503130
136520.0000000    0.2485472
136560.0000000    0.2527598
136600.0000000    0.2590719
136640.0000000    0.2586723
136680.0000000    0.2334864
136720.0000000    0.2418125
136760.0000000    0.2505021
136800.0000000    0.2581925
136840.0000000    0.2474749
136880.0000000    0.2368500
136920.0000000    0.2212338
136960.0000000    0.2367058
137000.0000000    0.2426756
137040.0000000    0.2551479
137080.0000000    0.2387010
137120.0000000    0.2545147
137160.0000000    0.2264630
137200.0000000    0.2177201
137240.0000000    0.2323328
137280.0000000    0.2152677
137320.0000000    0.2291689
137360.0000000    0.2357054
137400.0000000    0.2345867
137440.0000000    0.2290581
137480.0000000    0.2337568
137520.0000000    0.2273974
137560.0000000    0.2094333
137600.0000000    0.2279378
137640.0000000    0.2253622
137680.0000000    0.2194033
137720.0000000    0.2307941
137760.0000000    0.2268360
137800.0000000    0.2206084
137840.0000000    0.2406529
137880.0000000    0.2318499
137920.0000000    0.2386497
137960.0000000    0.2237051
138000.0000000    0.2228104
138040.0000000    0.2244026
138080.0000000    0.2403660
138120.0000000    0.2332100
138160.0000000    0.2376701
138200.0000000    0.2302422
138240.0000000    0.2501781
138280.0000000    0.2408540
138320.0000000    0.2431509
138360.0000000    0.2384484
138400.0000000    0.2357098
138440.0000000    0.2123072
138480.0000000    0.2321242
138520.0000000    0.2264030
138560.0000000    0.2194548
138600.0000000    0.2213447
138640.0000000    0.2238991
138680.0000000    0.2582498
138720.0000000    0.2514982
138760.0000000    0.2625703
138800.0000000    0.2356515
138840.0000000    0.2624406
138880.0000000    0.2135972
138920.0000000    0.2290291
138960.0000000    0.2451530
139000.0000000    0.2521483
139040.0000000    0.2438202
139080.0000000    0.2463949
139120.0000000    0.2730603
139160.0000000    0.2386383
139200.0000000    0.2483281
139240.0000000    0.2678526
139280.0000000    0.2510029
139320.0000000    0.2321920
139360.0000000    0.2405827
139400.0000000    0.2131573
139440.0000000    0.2257187
139480.0000000    0.2433261
139520.0000000    0.2384228
139560.0000000    0.2453812
139600.0000000    0.2248935
139640.0000000    0.2450895
139680.0000000    0.2406657
139720.0000000    0.2530394
139760.0000000    0.2227571
139800.0000000    0.2136726
139840.0000000    0.2431175
139880.0000000    0.2527595
139920.0000000    0.2508885
139960.0000000    0.2367892
140000.0000000    0.2572600
140040.0000000    0.2548773
140080.0000000    0.2464110
140120.0000000    0.2589166
140160.0000000    0.2450908
140200.0000000    0.2369672
140240.0000000    0.2512596
140280.0000000    0.2412894
140320.0000000    0.2351571
140360.0000000    0.2388525
140400.0000000    0.2321697
140440.0000000    0.2396825
140480.0000000    0.2370480
140520.0000000    0.2354876
140560.0000000    0.2392024
140600.0000000    0.2168176
140640.0000000    0.2243657
140680.0000000    0.2062467
140720.0000000    0.2201776
140760.0000000    0.2361771
140800.0000000    0.2419682
140840.0000000    0.2399028
140880.0000000    0.2432360
140920.0000000    0.2359169
140960.0000000    0.2312267
141000.0000000    0.2352254
141040.0000000    0.2269814
141080.0000000    0.2204953
141120.0000000    0.2192351
141160.0000000    0.2112340
141200.0000000    0.2311414
141240.0000000    0.2290631
141280.0000000    0.2324428
141320.0000000    0.2329537
141360.0000000    0.2253444
141400.0000000    0.2397890
141440.0000000    0.2304734
141480.0000000    0.2187351
141520.0000000    0.2294244
141560.0000000    0.2586152
141600.0000000    0.2511620
141640.0000000    0.2371808
141680.0000000    0.2195177
141720.0000000    0.2331003
141760.0000000    0.2308176
141800.0000000    0.2288933
141840.0000000    0.2399085
141880.0000000    0.2475101
141920.0000000    0.2352533
141960.0000000    0.2410465
142000.0000000    0.2400874
142040.0000000    0.2395328
142080.0000000    0.2407539
142120.0000000    0.2646825
142160.0000000    0.2646697
142200.0000000    0.2440664
142240.0000000    0.2449264
142280.0000000    0.2618450
142320.0000000    0.2387915
142360.0000000    0.2539849
142400.0000000    0.2323015
142440.0000000    0.2509049
142480.0000000    0.2409790
142520.0000000    0.2475096
142560.0000000    0.2300611
142600.0000000    0.2440024
142640.0000000    0.2397696
142680.0000000    0.2298279
142720.0000000    0.2161981
142760.0000000    0.2223245
142800.0000000    0.2282661
142840.0000000    0.2416005
142880.0000000    0.2360283
142920.0000000    0.2324267
142960.0000000    0.2404033
143000.0000000    0.2265979
143040.0000000    0.2167209
143080.0000000    0.2351896
143120.0000000    0.2341618
143160.0000000    0.2341926
143200.0000000    0.2072463
143240.0000000    0.2415536
143280.0000000    0.2399773
143320.0000000    0.2371290
143360.0000000    0.2494640
143400.0000000    0.2340267
143440.0000000    0.2518327
143480.0000000    0.2420203
143520.0000000    0.2264324
143560.0000000    0.2472201
143600.0000000    0.2439640
143640.0000000    0.2358667
143680.0000000    0.2254670
143720.0000000    0.2180697
143760.0000000    0.2104016
143800.0000000    0.2265931
143840.0000000    0.2154196
143880.0000000    0.2335758
143920.0000000    0.2054588
143960.0000000    0.2293592
144000.0000000    0.2230430
144040.0000000    0.2445056
144080.0000000    0.2285569
144120.0000000    0.1976324
144160.0000000    0.2335066
144200.0000000    0.2295095
144240.0000000    0.2370718
144280.0000000    0.2360536
144320.0000000    0.2358589
144360.0000000    0.2226968
144400.0000000    0.2344501
144440.0000000    0.2588863
144480.0000000    0.2505139
144520.0000000    0.2313229
144560.0000000    0.2465864
144600.0000000    0.2180359
144640.0000000    0.2411184
144680.0000000    0.2324528
144720.0000000    0.2382601
144760.0000000    0.2490415
144800.0000000    0.2643523
144840.0000000    0.2285751
144880.0000000    0.2328997
144920.0000000    0.2383508
144960.0000000    0.2224468
145000.0000000    0.2370320
145040.0000000    0.2185121
145080.0000000    0.2178194
145120.0000000    0.2020582
145160.0000000    0.2049458
145200.0000000    0.2176122
145240.0000000    0.2205252
145280.0000000    0.2263282
145320.0000000    0.2188649
145360.0000000    0.2141816
145400.0000000    0.2318535
145440.0000000    0.2355945
145480.0000000    0.2204343
145520.0000000    0.2295882
145560.0000000    0.2155697
145600.0000000    0.2337991
145640.0000000    0.2381533
145680.0000000    0.2258070
145720.0000000    0.2118782
145760.0000000    0.2230262
145800.0000000    0.2378172
145840.0000000    0.2357593
145880.0000000    0.2224732
145920.0000000    0.2472981
145960.0000000    0.2283735
146000.0000000    0.2256498
146040.0000000    0.2240410
146080.0000000    0.2372909
146120.0000000    0.2272372
146160.0000000    0.2217573
146200.0000000    0.2044619
146240.0000000    0.2338108
146280.0000000    0.2345286
146320.0000000    0.2042298
146360.0000000    0.2174453
146400.0000000    0.2277296
146440.0000000    0.2304526
146480.0000000    0.2330992
146520.0000000    0.2304220
146560.0000000    0.2358182
146600.0000000    0.2255484
146640.0000000    0.2280111
146680.0000000    0.2269507
146720.0000000    0.2586614
146760.0000000    0.2419818
146800.0000000    0.2188666
146840.0000000    0.2427160
146880.0000000    0.2151868
146920.0000000    0.2653106
146960.0000000    0.2275556
147000.0000000    0.2408252
147040.0000000    0.2548439
147080.0000000    0.2634210
147120.0000000    0.2399367
147160.0000000    0.2455961
147200.0000000    0.2242042
147240.0000000    0.2191835
147280.0000000    0.2262785
147320.0000000    0.2139535
147360.0000000    0.2364111
147400.0000000    0.2065347
147440.0000000    0.2011639
147480.0000000    0.2182969
147520.0000000    0.2238189
147560.0000000    0.2177680
147600.0000000    0.2337726
147640.0000000    0.2303406
147680.0000000    0.2218665
147720.0000000    0.2215708
147760.0000000    0.2165156
147800.0000000    0.2199286
147840.0000000    0.1914963
147880.0000000    0.2133736
147920.0000000    0.2168850
147960.0000000    0.2150731
148000.0000000    0.2186189
148040.0000000    0.2047302
148080.0000000    0.2157611
148120.0000000    0.2236945
148160.0000000    0.2387646
148200.0000000    0.2331528
148240.0000000    0.2220751
148280.0000000    0.2274320
148320.0000000    0.2038763
148360.0000000    0.2169382
148400.0000000    0.2191795
148440.0000000    0.2345213
148480.0000000    0.2230930
148520.0000000    0.2203618
148560.0000000    0.2245999
148600.0000000    0.2220236
148640.0000000    0.2246522
148680.0000000    0.2394705
148720.0000000    0.2358750
148760.0000000    0.2049636
148800.0000000    0.2352800
148840.0000000    0.2214112
148880.0000000    0.2260142
148920.0000000    0.2275959
148960.0000000    0.2132164
149000.0000000    0.2314877
149040.0000000    0.2330908
149080.0000000    0.2339531
149120.0000000    0.2242206
149160.0000000    0.2086823
149200.0000000    0.2276343
149240.0000000    0.2416773
149280.0000000    0.2233938
149320.0000000    0.2243990
149360.0000000    0.2187961
149400.0000000    0.2307289
149440.0000000    0.2142226
149480.0000000    0.2212417
149520.0000000    0.2289643
149560.0000000    0.2179441
149600.0000000    0.2166762
149640.0000000    0.2307183
149680.0000000    0.2461939
149720.0000000    0.2340690
149760.0000000    0.2501645
149800.0000000    0.2505354
149840.0000000    0.2546625
149880.0000000    0.2611127
149920.0000000    0.2153976
149960.0000000    0.2320034
150000.0000000    0.2265237
150040.0000000    0.2255952
150080.0000000    0.2230721
150120.0000000    0.2391308
150160.0000000    0.2436287
150200.0000000    0.2474279
150240.0000000    0.2532412
150280.0000000    0.2400786
150320.0000000    0.2222824
150360.0000000    0.2231750
150400.0000000    0.2404756
150440.0000000    0.2320962
150480.0000000    0.2324887
150520.0000000    0.2295941
150560.0000000    0.2380185
150600.0000000    0.2242983
150640.0000000    0.2303485
150680.0000000    0.2372532
150720.0000000    0.2555892
150760.0000000    0.2251168
150800.0000000    0.2319486
150840.0000000    0.2179842
150880.0000000    0.2265219
150920.0000000    0.2557949
150960.0000000    0.2366457
151000.0000000    0.2420866
151040.0000000    0.2455792
151080.0000000    0.2390827
151120.0000000    0.2337706
151160.0000000    0.2155128
151200.0000000    0.2450721
151240.0000000    0.2387337
151280.0000000    0.2298029
151320.0000000    0.2319197
151360.0000000    0.2332609
151400.0000000    0.2358327
151440.0000000    0.2181412
151480.0000000    0.2359196
151520.0000000    0.2424474
151560.0000000    0.2606600
151600.0000000    0.2254615
151640.0000000    0.2571420
151680.0000000    0.2473499
151720.0000000    0.2451551
151760.0000000    0.2215332
151800.0000000    0.2351546
151840.0000000    0.2224573
151880.0000000    0.2278295
151920.0000000    0.2182323
151960.0000000    0.2172193
152000.0000000    0.2345016
152040.0000000    0.2104653
152080.0000000    0.2151458
152120.0000000    0.2252986
152160.0000000    0.2181443
152200.0000000    0.2278864
152240.0000000    0.2342785
152280.0000000    0.2178807
152320.0000000    0.2235407
152360.0000000    0.2189773
152400.0000000    0.2296683
152440.0000000    0.2148797
152480.0000000    0.2332175
152520.0000000    0.2289561
152560.0000000    0.2245732
152600.0000000    0.2192723
152640.0000000    0.2197895
152680.0000000    0.2300406
152720.0000000    0.2223265
152760.0000000    0.2189502
152800.0000000    0.2324561
152840.0000000    0.2222852
152880.0000000    0.2406003
152920.0000000    0.2358530
152960.0000000    0.2492408
153000.0000000    0.2328967
153040.0000000    0.2278665
153080.0000000    0.2359485
153120.0000000    0.2370059
153160.0000000    0.2337826
153200.0000000    0.2188648
153240.0000000    0.2412884
153280.0000000    0.2493698
153320.0000000    0.2462357
153360.0000000    0.2295037
153400.0000000    0.2245977
153440.0000000    0.2363064
153480.0000000    0.2465604
153520.0000000    0.2353206
153560.0000000    0.2455445
153600.0000000    0.2416182
153640.0000000    0.2332465
153680.0000000    0.2382223
153720.0000000    0.2574559
153760.0000000    0.2245392
153800.0000000    0.2331722
153840.0000000    0.2324257
153880.0000000    0.2373028
153920.0000000    0.2453688
153960.0000000    0.2413186
154000.0000000    0.2294700
154040.0000000    0.2430070
154080.0000000    0.2502152
154120.0000000    0.2368190
154160.0000000    0.2502096
154200.0000000    0.2426423
154240.0000000    0.2474643
154280.0000000    0.2361545
154320.0000000    0.2487677
154360.0000000    0.2477847
154400.0000000    0.2505116
154440.0000000    0.2608851
154480.0000000    0.2511170
154520.0000000    0.2501106
154560.0000000    0.2538380
154600.0000000    0.2418352
154640.0000000    0.2362595
154680.0000000    0.2402451
154720.0000000    0.2272480
154760.0000000    0.2342338
154800.0000000    0.2359460
154840.0000000    0.2544715
154880.0000000    0.2551570
154920.0000000    0.2454015
154960.0000000    0.2377307
155000.0000000    0.2388858
155040.0000000    0.2405928
155080.0000000    0.2448980
155120.0000000    0.2501451
155160.0000000    0.2485665
155200.0000000    0.2543595
155240.0000000    0.2328435
155280.0000000    0.2447484
155320.0000000    0.2418582
155360.0000000    0.2589515
155400.0000000    0.2222732
155440.0000000    0.2205209
155480.0000000    0.2406024
155520.0000000    0.2458781
155560.0000000    0.2309385
155600.0000000    0.2492687
155640.0000000    0.2481316
155680.0000000    0.2410993
155720.0000000    0.2386871
155760.0000000    0.2303284
155800.0000000    0.2406965
155840.0000000    0.2532977
155880.0000000    0.2565886
155920.0000000    0.2612366
155960.0000000    0.2527270
156000.0000000    0.2617088
156040.0000000    0.2536440
156080.0000000    0.2354768
156120.0000000    0.2404769
156160.0000000    0.2329239
156200.0000000    0.2493903
156240.0000000    0.2371731
156280.0000000    0.2259354
156320.0000000    0.2257005
156360.0000000    0.2408846
156400.0000000    0.2486477
156440.0000000    0.2492177
156480.0000000    0.2283142
156520.0000000    0.2556437
156560.0000000    0.2408084
156600.0000000    0.2351411
156640.0000000    0.2397730
156680.0000000    0.2331130
156720.0000000    0.2438837
156760.0000000    0.2346653
156800.0000000    0.2358399
156840.0000000    0.2331231
156880.0000000    0.2083213
156920.0000000    0.2167176
156960.0000000    0.2505033
157000.0000000    0.2474450
157040.0000000    0.2353889
157080.0000000    0.2376539
157120.0000000    0.2270035
157160.0000000    0.2336545
157200.0000000    0.2330932
157240.0000000    0.2138776
157280.0000000    0.2298988
157320.0000000    0.2167783
157360.0000000    0.2300155
157400.0000000    0.2369044
157440.0000000    0.2655301
157480.0000000    0.2488886
157520.0000000    0.2487617
157560.0000000    0.2535747
157600.0000000    0.2589085
157640.0000000    0.2465835
157680.0000000    0.2398157
157720.0000000    0.2592708
157760.0000000    0.2567891
157800.0000000    0.2474228
157840.0000000    0.2663908
157880.0000000    0.2461978
157920.0000000    0.2569453
157960.0000000    0.2452664
158000.0000000    0.2541018
158040.0000000    0.2328876
158080.0000000    0.2365489
158120.0000000    0.2291638
158160.0000000    0.2437872
158200.0000000    0.2429442
158240.0000000    0.2436158
158280.0000000    0.2488708
158320.0000000    0.2326641
158360.0000000    0.2376836
158400.0000000    0.2431107
158440.0000000    0.2272256
158480.0000000    0.2342029
158520.0000000    0.2414305
158560.0000000    0.2425950
158600.0000000    0.2355785
158640.0000000    0.2374085
158680.0000000    0.2403948
158720.0000000    0.2549483
158760.0000000    0.2124328
158800.0000000    0.2411966
158840.0000000    0.2276896
158880.0000000    0.2250213
158920.0000000    0.2317211
158960.0000000    0.2284788
159000.0000000    0.2335061
159040.0000000    0.2453108
159080.0000000    0.2284262
159120.0000000    0.2169688
159160.0000000    0.2084922
159200.0000000    0.2216831
159240.0000000    0.2224764
159280.0000000    0.2394090
159320.0000000    0.2286197
159360.0000000    0.2273699
159400.0000000    0.2376105
159440.0000000    0.2526234
159480.0000000    0.2471119
159520.0000000    0.2304984
159560.0000000    0.2590016
159600.0000000    0.2522081
159640.0000000    0.2475057
159680.0000000    0.2620116
159720.0000000    0.2580623
159760.0000000    0.2540119
159800.0000000    0.2358820
159840.0000000    0.2259727
159880.0000000    0.2304852
159920.0000000    0.2254904
159960.0000000    0.2380860
160000.0000000    0.2318473
160040.0000000    0.2245029
160080.0000000    0.2390503
160120.0000000    0.2434769
160160.0000000    0.2402722
160200.0000000    0.2464611
160240.0000000    0.2538158
160280.0000000    0.2511640
160320.0000000    0.2378013
160360.0000000    0.2485588
160400.0000000    0.2323326
160440.0000000    0.2282341
160480.0000000    0.2461438
160520.0000000    0.2471049
160560.0000000    0.2503199
160600.0000000    0.2444429
160640.0000000    0.2384240
160680.0000000    0.2560372
160720.0000000    0.2478429
160760.0000000    0.2504802
160800.0000000    0.2255528
160840.0000000    0.2456226
160880.0000000    0.2388839
160920.0000000    0.2397446
160960.0000000    0.2303818
161000.0000000    0.2381549
161040.0000000    0.2307483
161080.0000000    0.2411931
161120.0000000    0.2575414
161160.0000000    0.2490522
161200.0000000    0.2601545
161240.0000000    0.2427265
161280.0000000    0.2304864
161320.0000000    0.2449463
161360.0000000    0.2510328
161400.0000000    0.2374874
161440.0000000    0.2345788
161480.0000000    0.2302874
161520.0000000    0.2159823
161560.0000000    0.2301912
161600.0000000    0.2318052
161640.0000000    0.2461209
161680.0000000    0.2403897
161720.0000000    0.2395232
161760.0000000    0.2484172
161800.0000000    0.2399285
161840.0000000    0.2298736
161880.0000000    0.2468370
161920.0000000    0.2403601
161960.0000000    0.2265438
162000.0000000    0.2298073
162040.0000000    0.2435408
162080.0000000    0.2250502
162120.0000000    0.2257859
162160.0000000    0.2284007
162200.0000000    0.2296720
162240.0000000    0.2467965
162280.0000000    0.2358713
162320.0000000    0.2662733
162360.0000000    0.2415788
162400.0000000    0.2639844
162440.0000000    0.2348681
162480.0000000    0.2618483
162520.0000000    0.2559770
162560.0000000    0.2518772
162600.0000000    0.2526959
162640.0000000    0.2511287
162680.0000000    0.2489539
162720.0000000    0.2551694
162760.0000000    0.2489660
162800.0000000    0.2581714
162840.0000000    0.2529179
162880.0000000    0.2689095
162920.0000000    0.2698870
162960.0000000    0.2674351
163000.0000000    0.2711587
163040.0000000    0.2784500
163080.0000000    0.2477735
163120.0000000    0.2497513
163160.0000000    0.2419688
163200.0000000    0.2303732
163240.0000000    0.2402180
163280.0000000    0.2497007
163320.0000000    0.2465017
163360.0000000    0.2485218
163400.0000000    0.2549707
163440.0000000    0.2618266
163480.0000000    0.2594756
163520.0000000    0.2384687
163560.0000000    0.2407169
163600.0000000    0.2393695
163640.0000000    0.2372744
163680.0000000    0.2524814
163720.0000000    0.2513002
163760.0000000    0.2536906
163800.0000000    0.2557551
163840.0000000    0.2329152
163880.0000000    0.2268766
163920.0000000    0.2146425
163960.0000000    0.2257303
164000.0000000    0.1779636
164040.0000000    0.2153523
164080.0000000    0.1955905
164120.0000000    0.2110726
164160.0000000    0.2082576
164200.0000000    0.2124208
164240.0000000    0.2153860
164280.0000000    0.2291785
164320.0000000    0.2161506
164360.0000000    0.2381716
164400.0000000    0.2185981
164440.0000000    0.2282862
164480.0000000    0.2226228
164520.0000000    0.2298157
164560.0000000    0.2359387
164600.0000000    0.2292259
164640.0000000    0.2493420
164680.0000000    0.2223100
164720.0000000    0.2267439
164760.0000000    0.2269290
164800.0000000    0.2529007
164840.0000000    0.2264262
164880.0000000    0.2435062
164920.0000000    0.2574709
164960.0000000    0.2286734
165000.0000000    0.2264127
165040.0000000    0.2308815
165080.0000000    0.2553886
165120.0000000    0.2248713
165160.0000000    0.2302790
165200.0000000    0.2350470
165240.0000000    0.2227101
165280.0000000    0.2586660
165320.0000000    0.2458198
165360.0000000    0.2429238
165400.0000000    0.2473274
165440.0000000    0.2501875
165480.0000000    0.2477894
165520.0000000    0.2370138
165560.0000000    0.2453805
165600.0000000    0.2378311
165640.0000000    0.2432359
165680.0000000    0.2245160
165720.0000000    0.2235994
165760.0000000    0.2236737
165800.0000000    0.2051601
165840.0000000    0.2297768
165880.0000000    0.2116828
165920.0000000    0.2138930
165960.0000000    0.2338564
166000.0000000    0.2654213
166040.0000000    0.2693229
166080.0000000    0.2618832
166120.0000000    0.2687298
166160.0000000    0.2409100
166200.0000000    0.2395585
166240.0000000    0.2840993
166280.0000000    0.2697583
166320.0000000    0.2780658
166360.0000000    0.2584653
166400.0000000    0.2732207
166440.0000000    0.2676757
166480.0000000    0.2670708
166520.0000000    0.2685567
166560.0000000    0.2619918
166600.0000000    0.2639525
166640.0000000    0.2636380
166680.0000000    0.2683765
166720.0000000    0.2556177
166760.0000000    0.2510843
166800.0000000    0.2531188
166840.0000000    0.2473770
166880.0000000    0.2692611
166920.0000000    0.2404547
166960.0000000    0.2374679
167000.0000000    0.2508717
167040.0000000    0.2729961
167080.0000000    0.2604886
167120.0000000    0.2607689
167160.0000000    0.2553709
167200.0000000    0.2638573
167240.0000000    0.2734904
167280.0000000    0.2661946
167320.0000000    0.2698323
167360.0000000    0.2705268
167400.0000000    0.2714668
167440.0000000    0.2653027
167480.0000000    0.2691894
167520.0000000    0.2428170
167560.0000000    0.2549078
167600.0000000    0.2604942
167640.0000000    0.2223200
167680.0000000    0.2356088
167720.0000000    0.2350037
167760.0000000    0.2492020
167800.0000000    0.2447992
167840.0000000    0.2532662
167880.0000000    0.2709858
167920.0000000    0.2570492
167960.0000000    0.2448675
168000.0000000    0.2572272
168040.0000000    0.2558494
168080.0000000    0.2553389
168120.0000000    0.2766755
168160.0000000    0.2571802
168200.0000000    0.2781916
168240.0000000    0.2577637
168280.0000000    0.2649495
168320.0000000    0.2462665
168360.0000000    0.2370099
168400.0000000    0.2514626
168440.0000000    0.2582586
168480.0000000    0.2520518
168520.0000000    0.2255195
168560.0000000    0.2429379
168600.0000000    0.2316310
168640.0000000    0.2407952
168680.0000000    0.2419953
168720.0000000    0.2538918
168760.0000000    0.2423518
168800.0000000    0.2615221
168840.0000000    0.2519692
168880.0000000    0.2722405
168920.0000000    0.2651060
168960.0000000    0.2784519
169000.0000000    0.2699488
169040.0000000    0.2593852
169080.0000000    0.2466148
169120.0000000    0.2582250
169160.0000000    0.2417077
169200.0000000    0.2431718
169240.0000000    0.2674583
169280.0000000    0.2521679
169320.0000000    0.2593846
169360.0000000    0.2569381
169400.0000000    0.2450309
169440.0000000    0.2650048
169480.0000000    0.2776509
169520.0000000    0.2691161
169560.0000000    0.2728598
169600.0000000    0.2663454
169640.0000000    0.2629336
169680.0000000    0.2786186
169720.0000000    0.2533678
169760.0000000    0.2735733
169800.0000000    0.2670349
169840.0000000    0.2661840
169880.0000000    0.2612794
169920.0000000    0.2603183
169960.0000000    0.2429125
170000.0000000    0.2630789
170040.0000000    0.2476675
170080.0000000    0.2695127
170120.0000000    0.2668296
170160.0000000    0.2762095
170200.0000000    0.2559394
170240.0000000    0.2541391
170280.0000000    0.2624483
170320.0000000    0.2591267
170360.0000000    0.2530371
170400.0000000    0.2618526
170440.0000000    0.2429763
170480.0000000    0.2456131
170520.0000000    0.2746001
170560.0000000    0.2661435
170600.0000000    0.2667742
170640.0000000    0.2590988
170680.0000000    0.2660015
170720.0000000    0.2777527
170760.0000000    0.2545297
170800.0000000    0.2736960
170840.0000000    0.2678367
170880.0000000    0.2906180
170920.0000000    0.2796139
170960.0000000    0.2710074
171000.0000000    0.2637915
171040.0000000    0.2639610
171080.0000000    0.2561482
171120.0000000    0.2495348
171160.0000000    0.2652550
171200.0000000    0.2771754
171240.0000000    0.3034756
171280.0000000    0.2704572
171320.0000000    0.2664053
171360.0000000    0.2648171
171400.0000000    0.2811096
171440.0000000    0.2579874
171480.0000000    0.2884603
171520.0000000    0.2666543
171560.0000000    0.2772089
171600.0000000    0.2749327
171640.0000000    0.2710545
171680.0000000    0.2662469
171720.0000000    0.2568665
171760.0000000    0.2583944
171800.0000000    0.2724747
171840.0000000    0.2927457
171880.0000000    0.2917649
171920.0000000    0.2696070
171960.0000000    0.2496941
172000.0000000    0.2738383
172040.0000000    0.2487871
172080.0000000    0.2682515
172120.0000000    0.2597081
172160.0000000    0.2762021
172200.0000000    0.2592559
172240.0000000    0.2638266
172280.0000000    0.2586127
172320.0000000    0.2705701
172360.0000000    0.2656096
172400.0000000    0.2643631
172440.0000000    0.2688384
172480.0000000    0.2619638
172520.0000000    0.2683778
172560.0000000    0.2613417
172600.0000000    0.2413810
172640.0000000    0.2514487
172680.0000000    0.2607560
172720.0000000    0.2579510
172760.0000000    0.2737409
172800.0000000    0.2555159
172840.0000000    0.2764626
172880.0000000    0.2675967
172920.0000000    0.2861303
172960.0000000    0.2769947
173000.0000000    0.2664612
173040.0000000    0.2570207
173080.0000000    0.2527612
173120.0000000    0.2592760
173160.0000000    0.2714866
173200.0000000    0.2692083
173240.0000000    0.2394730
173280.0000000    0.2393806
173320.0000000    0.2596132
173360.0000000    0.2546043
173400.0000000    0.2560315
173440.0000000    0.2494971
173480.0000000    0.2652008
173520.0000000    0.2679924
173560.0000000    0.2529332
173600.0000000    0.2595685
173640.0000000    0.2535397
173680.0000000    0.2600458
173720.0000000    0.2537297
173760.0000000    0.2631373
173800.0000000    0.2612767
173840.0000000    0.2554911
173880.0000000    0.2373922
173920.0000000    0.2532226
173960.0000000    0.2301174
174000.0000000    0.2356674
174040.0000000    0.2482649
174080.0000000    0.2541454
174120.0000000    0.2679086
174160.0000000    0.2544716
174200.0000000    0.2387440
174240.0000000    0.2520696
174280.0000000    0.2496490
174320.0000000    0.2523512
174360.0000000    0.2276846
174400.0000000    0.2379992
174440.0000000    0.2452141
174480.0000000    0.2460045
174520.0000000    0.2549321
174560.0000000    0.2554829
174600.0000000    0.2536478
174640.0000000    0.2452614
174680.0000000    0.2423364
174720.0000000    0.2543972
174760.0000000    0.2531463
174800.0000000    0.2441079
174840.0000000    0.2509902
174880.0000000    0.2476076
174920.0000000    0.2330548
174960.0000000    0.2498718
175000.0000000    0.2449751
175040.0000000    0.2500329
175080.0000000    0.2612696
175120.0000000    0.2624235
175160.0000000    0.2616025
175200.0000000    0.2463986
175240.0000000    0.2498274
175280.0000000    0.2737791
175320.0000000    0.2591137
175360.0000000    0.2588799
175400.0000000    0.2676035
175440.0000000    0.2791001
175480.0000000    0.2709873
175520.0000000    0.2611706
175560.0000000    0.2614476
175600.0000000    0.2600682
175640.0000000    0.2613094
175680.0000000    0.2659808
175720.0000000    0.2596919
175760.0000000    0.2267959
175800.0000000    0.2613922
175840.0000000    0.2624511
175880.0000000    0.2596710
175920.0000000    0.2768393
175960.0000000    0.2612618
176000.0000000    0.2587053
176040.0000000    0.2616462
176080.0000000    0.2682298
176120.0000000    0.2561171
176160.0000000    0.2499554
176200.0000000    0.2539110
176240.0000000    0.2645094
176280.0000000    0.2507776
176320.0000000    0.2557226
176360.0000000    0.2473505
176400.0000000    0.2438852
176440.0000000    0.2422902
176480.0000000    0.2342217
176520.0000000    0.2570791
176560.0000000    0.2430598
176600.0000000    0.2516551
176640.0000000    0.2680911
176680.0000000    0.2691366
176720.0000000    0.2414256
176760.0000000    0.2351584
176800.0000000    0.2698723
176840.0000000    0.2553181
176880.0000000    0.2582278
176920.0000000    0.2612374
176960.0000000    0.2615238
177000.0000000    0.2319642
177040.0000000    0.2415707
177080.0000000    0.2332574
177120.0000000    0.2381952
177160.0000000    0.2306208
177200.0000000    0.2288514
177240.0000000    0.2412356
177280.0000000    0.2447395
177320.0000000    0.2566069
177360.0000000    0.2643536
177400.0000000    0.2712020
177440.0000000    0.2714379
177480.0000000    0.2672928
177520.0000000    0.2535052
177560.0000000    0.2588130
177600.0000000    0.2755405
177640.0000000    0.2574206
177680.0000000    0.2614805
177720.0000000    0.2708324
177760.0000000    0.2552481
177800.0000000    0.2589345
177840.0000000    0.2541669
177880.0000000    0.2350064
177920.0000000    0.2499980
177960.0000000    0.2635879
178000.0000000    0.2581486
178040.0000000    0.2601148
178080.0000000    0.2445769
178120.0000000    0.2472548
178160.0000000    0.2584341
178200.0000000    0.2429108
178240.0000000    0.2483583
178280.0000000    0.2457091
178320.0000000    0.2415774
178360.0000000    0.2510799
178400.0000000    0.2554900
178440.0000000    0.2476368
178480.0000000    0.2535596
178520.0000000    0.2649684
178560.0000000    0.2773770
178600.0000000    0.2780882
178640.0000000    0.2571736
178680.0000000    0.2757817
178720.0000000    0.2474117
178760.0000000    0.2659951
178800.0000000    0.2752564
178840.0000000    0.2597254
178880.0000000    0.2633013
178920.0000000    0.2652763
178960.0000000    0.2653998
179000.0000000    0.2651754
179040.0000000    0.2524931
179080.0000000    0.2546626
179120.0000000    0.2485672
179160.0000000    0.2602376
179200.0000000    0.2621605
179240.0000000    0.2453205
179280.0000000    0.2506315
179320.0000000    0.2607571
179360.0000000    0.2706007
179400.0000000    0.2748202
179440.0000000    0.2672523
179480.0000000    0.2729441
179520.0000000    0.2662275
179560.0000000    0.2927998
179600.0000000    0.2516170
179640.0000000    0.2421693
179680.0000000    0.2710608
179720.0000000    0.2562999
179760.0000000    0.2627577
179800.0000000    0.2617241
179840.0000000    0.2472903
179880.0000000    0.2489921
179920.0000000    0.2604453
179960.0000000    0.2863951
180000.0000000    0.2560461
180040.0000000    0.2472903
180080.0000000    0.2571339
180120.0000000    0.2649567
180160.0000000    0.2540751
180200.0000000    0.2763882
180240.0000000    0.2361687
180280.0000000    0.2471149
180320.0000000    0.2704206
180360.0000000    0.2575481
180400.0000000    0.2644276
180440.0000000    0.2541910
180480.0000000    0.2598686
180520.0000000    0.2695128
180560.0000000    0.2497461
180600.0000000    0.2746572
180640.0000000    0.2594967
180680.0000000    0.2660926
180720.0000000    0.2590247
180760.0000000    0.2847870
180800.0000000    0.2714011
180840.0000000    0.2554948
180880.0000000    0.2497537
180920.0000000    0.2620267
180960.0000000    0.2692923
181000.0000000    0.2656504
181040.0000000    0.2609308
181080.0000000    0.2520559
181120.0000000    0.2401868
181160.0000000    0.2507839
181200.0000000    0.2611734
181240.0000000    0.2458708
181280.0000000    0.2495664
181320.0000000    0.2451271
181360.0000000    0.2612264
181400.0000000    0.2419316
181440.0000000    0.2563550
181480.0000000    0.2461960
181520.0000000    0.2572493
181560.0000000    0.2596105
181600.0000000    0.2417554
181640.0000000    0.2643612
181680.0000000    0.2527115
181720.0000000    0.2804518
181760.0000000    0.2791907
181800.0000000    0.2542552
181840.0000000    0.2520183
181880.0000000    0.2675169
181920.0000000    0.2561543
181960.0000000    0.2472577
182000.0000000    0.2590675
182040.0000000    0.2503556
182080.0000000    0.2664149
182120.0000000    0.2567293
182160.0000000    0.2655236
182200.0000000    0.2456830
182240.0000000    0.2590348
182280.0000000    0.2765945
182320.0000000    0.2648922
182360.0000000    0.2525055
182400.0000000    0.2473459
182440.0000000    0.2301779
182480.0000000    0.2594676
182520.0000000    0.2511051
182560.0000000    0.2569690
182600.0000000    0.2678259
182640.0000000    0.2521987
182680.0000000    0.2379797
182720.0000000    0.2504833
182760.0000000    0.2474603
182800.0000000    0.2469954
182840.0000000    0.2591339
182880.0000000    0.2462131
182920.0000000    0.2518796
182960.0000000    0.2390841
183000.0000000    0.2272400
183040.0000000    0.2180074
183080.0000000    0.2524732
183120.0000000    0.2513854
183160.0000000    0.2527844
183200.0000000    0.2743451
183240.0000000    0.2580910
183280.0000000    0.2664640
183320.0000000    0.2523645
183360.0000000    0.2698132
183400.0000000    0.2672335
183440.0000000    0.2653978
183480.0000000    0.2697703
183520.0000000    0.2657279
183560.0000000    0.2665606
183600.0000000    0.2480003
183640.0000000    0.2604461
183680.0000000    0.2652946
183720.0000000    0.2765662
183760.0000000    0.2612167
183800.0000000    0.2503795
183840.0000000    0.2508183
183880.0000000    0.2640046
183920.0000000    0.2613004
183960.0000000    0.2521999
184000.0000000    0.2680355
184040.0000000    0.2545572
184080.0000000    0.2454458
184120.0000000    0.2347278
184160.0000000    0.2387397
184200.0000000    0.2682669
184240.0000000    0.2616826
184280.0000000    0.2778298
184320.0000000    0.2633840
184360.0000000    0.2495360
184400.0000000    0.2610356
184440.0000000    0.2485013
184480.0000000    0.2588980
184520.0000000    0.2499467
184560.0000000    0.2696388
184600.0000000    0.2500148
184640.0000000    0.2523364
184680.0000000    0.2459729
184720.0000000    0.2390927
184760.0000000    0.2363506
184800.0000000    0.2519361
184840.0000000    0.2528963
184880.0000000    0.2544652
184920.0000000    0.2706942
184960.0000000    0.2701186
185000.0000000    0.2621063
185040.0000000    0.2360393
185080.0000000    0.2437757
185120.0000000    0.2403971
185160.0000000    0.2659271
185200.0000000    0.2420634
185240.0000000    0.2453014
185280.0000000    0.2317857
185320.0000000    0.2540891
185360.0000000    0.2596088
185400.0000000    0.2450755
185440.0000000    0.2312680
185480.0000000    0.2344534
185520.0000000    0.2390321
185560.0000000    0.2356083
185600.0000000    0.2561446
185640.0000000    0.2388959
185680.0000000    0.2549192
185720.0000000    0.2544276
185760.0000000    0.2616571
185800.0000000    0.2714975
185840.0000000    0.2508678
185880.0000000    0.2495266
185920.0000000    0.2515031
185960.0000000    0.2568231
186000.0000000    0.2568915
186040.0000000    0.2679044
186080.0000000    0.2703992
186120.0000000    0.2484597
186160.0000000    0.2506014
186200.0000000    0.2559496
186240.0000000    0.2597163
186280.0000000    0.2784018
186320.0000000    0.2571228
186360.0000000    0.2646919
186400.0000000    0.2600259
186440.0000000    0.2695190
186480.0000000    0.2663259
186520.0000000    0.2518480
186560.0000000    0.2589664
186600.0000000    0.2758509
186640.0000000    0.2404314
186680.0000000    0.2518722
186720.0000000    0.2523156
186760.0000000    0.2463964
186800.0000000    0.2561139
186840.0000000    0.2469720
186880.0000000    0.2601727
186920.0000000    0.2510507
186960.0000000    0.2722131
187000.0000000    0.2548922
187040.0000000    0.2525356
187080.0000000    0.2654440
187120.0000000    0.2609811
187160.0000000    0.2543365
187200.0000000    0.2553860
187240.0000000    0.2876314
187280.0000000    0.2525472
187320.0000000    0.2604989
187360.0000000    0.2609333
187400.0000000    0.2528383
187440.0000000    0.2473830
187480.0000000    0.2567163
187520.0000000    0.2591414
187560.0000000    0.2534778
187600.0000000    0.2701073
187640.0000000    0.2668804
187680.0000000    0.2511565
187720.0000000    0.2485778
187760.0000000    0.2567914
187800.0000000    0.2549486
187840.0000000    0.2526773
187880.0000000    0.2826937
187920.0000000    0.2678958
187960.0000000    0.2436241
188000.0000000    0.2503862
188040.0000000    0.2667747
188080.0000000    0.2782971
188120.0000000    0.2745273
188160.0000000    0.2645553
188200.0000000    0.2672757
188240.0000000    0.2737936
188280.0000000    0.2374397
188320.0000000    0.2459459
188360.0000000    0.2703053
188400.0000000    0.2646608
188440.0000000    0.2591909
188480.0000000    0.2587033
188520.0000000    0.2646675
188560.0000000    0.2782804
188600.0000000    0.2382937
188640.0000000    0.2912828
188680.0000000    0.2598925
188720.0000000    0.2516705
188760.0000000    0.2636053
188800.0000000    0.2524049
188840.0000000    0.2657128
188880.0000000    0.2687035
188920.0000000    0.2735549
188960.0000000    0.2651276
189000.0000000    0.2602630
189040.0000000    0.2659493
189080.0000000    0.2252208
189120.0000000    0.2635977
189160.0000000    0.2613029
189200.0000000    0.2589323
189240.0000000    0.2515418
189280.0000000    0.2574723
189320.0000000    0.2518146
189360.0000000    0.2644567
189400.0000000    0.2473363
189440.0000000    0.2640620
189480.0000000    0.2403935
189520.0000000    0.2457645
189560.0000000    0.2424198
189600.0000000    0.2378417
189640.0000000    0.2494926
189680.0000000    0.2670652
189720.0000000    0.2571714
189760.0000000    0.2456091
189800.0000000    0.2476254
189840.0000000    0.2356286
189880.0000000    0.2385040
189920.0000000    0.2443733
189960.0000000    0.2402459
190000.0000000    0.2658474
190040.0000000    0.2484792
190080.0000000    0.2473021
190120.0000000    0.2404543
190160.0000000    0.2563284
190200.0000000    0.2412664
190240.0000000    0.2347032
190280.0000000    0.2377690
190320.0000000    0.2422771
190360.0000000    0.2289420
190400.0000000    0.2198336
190440.0000000    0.2285114
190480.0000000    0.2465506
190520.0000000    0.2750173
190560.0000000    0.2366506
190600.0000000    0.2553461
190640.0000000    0.2679968
190680.0000000    0.2611618
190720.0000000    0.2624459
190760.0000000    0.2407882
190800.0000000    0.2360109
190840.0000000    0.2320759
190880.0000000    0.2165721
190920.0000000    0.2088238
190960.0000000    0.2094228
191000.0000000    0.2198832
191040.0000000    0.2329290
191080.0000000    0.2507998
191120.0000000    0.2597108
191160.0000000    0.2288494
191200.0000000    0.2364105
191240.0000000    0.2466894
191280.0000000    0.2459618
191320.0000000    0.2353326
191360.0000000    0.2339046
191400.0000000    0.2416413
191440.0000000    0.2536452
191480.0000000    0.2597279
191520.0000000    0.2435631
191560.0000000    0.2298298
191600.0000000    0.2205940
191640.0000000    0.2234307
191680.0000000    0.2382474
191720.0000000    0.2504408
191760.0000000    0.2399493
191800.0000000    0.2463721
191840.0000000    0.2278622
191880.0000000    0.2435505
191920.0000000    0.2581266
191960.0000000    0.2358941
192000.0000000    0.2518224
192040.0000000    0.2257398
192080.0000000    0.2370724
192120.0000000    0.2378027
192160.0000000    0.2328756
192200.0000000    0.2378002
192240.0000000    0.2400654
192280.0000000    0.2461246
192320.0000000    0.2587656
192360.0000000    0.2368933
192400.0000000    0.2277289
192440.0000000    0.2480422
192480.0000000    0.2476731
192520.0000000    0.2610154
192560.0000000    0.2473486
192600.0000000    0.2639638
192640.0000000    0.2409697
192680.0000000    0.2705699
192720.0000000    0.2786284
192760.0000000    0.2603737
192800.0000000    0.2290832
192840.0000000    0.2609029
192880.0000000    0.2498610
192920.0000000    0.2440660
192960.0000000    0.2532340
193000.0000000    0.2501543
193040.0000000    0.2548793
193080.0000000    0.2769915
193120.0000000    0.2693906
193160.0000000    0.2767287
193200.0000000    0.2631360
193240.0000000    0.2515707
193280.0000000    0.2611657
193320.0000000    0.2756316
193360.0000000    0.2341124
193400.0000000    0.2363714
193440.0000000    0.2526695
193480.0000000    0.2597019
193520.0000000    0.2397940
193560.0000000    0.2599776
193600.0000000    0.2475287
193640.0000000    0.2562465
193680.0000000    0.2356142
193720.0000000    0.2412185
193760.0000000    0.2364357
193800.0000000    0.2385807
193840.0000000    0.2572738
193880.0000000    0.2446158
193920.0000000    0.2658433
193960.0000000    0.2284186
194000.0000000    0.2385304
194040.0000000    0.2296209
194080.0000000    0.2244730
194120.0000000    0.2117149
194160.0000000    0.2379125
194200.0000000    0.2352852
194240.0000000    0.2341020
194280.0000000    0.2087159
194320.0000000    0.2242130
194360.0000000    0.2234989
194400.0000000    0.2089372
194440.0000000    0.2115847
194480.0000000    0.2304770
194520.0000000    0.2317948
194560.0000000    0.2464403
194600.0000000    0.2151101
194640.0000000    0.2188385
194680.0000000    0.2334612
194720.0000000    0.2510610
194760.0000000    0.2468186
194800.0000000    0.2464731
194840.0000000    0.2539513
194880.0000000    0.2407962
194920.0000000    0.2672957
194960.0000000    0.2333473
195000.0000000    0.2416253
195040.0000000    0.2366559
195080.0000000    0.2312233
195120.0000000    0.2357992
195160.0000000    0.2415030
195200.0000000    0.2341617
195240.0000000    0.2388427
195280.0000000    0.2472567
195320.0000000    0.2512406
195360.0000000    0.2391366
195400.0000000    0.2267899
195440.0000000    0.2348632
195480.0000000    0.2341952
195520.0000000    0.2253083
195560.0000000    0.2427019
195600.0000000    0.2381589
195640.0000000    0.2570957
195680.0000000    0.2541143
195720.0000000    0.2498919
195760.0000000    0.2472408
195800.0000000    0.2513241
195840.0000000    0.2509261
195880.0000000    0.2381766
195920.0000000    0.2385177
195960.0000000    0.2281328
196000.0000000    0.2386265
196040.0000000    0.2521906
196080.0000000    0.2608127
196120.0000000    0.2483491
196160.0000000    0.2269631
196200.0000000    0.2529767
196240.0000000    0.2335138
196280.0000000    0.2522867
196320.0000000    0.2446464
196360.0000000    0.2591456
196400.0000000    0.2483872
196440.0000000    0.2525361
196480.0000000    0.2527943
196520.0000000    0.2542877
196560.0000000    0.2560846
196600.0000000    0.2582604
196640.0000000    0.2515953
196680.0000000    0.2579727
196720.0000000    0.2549201
196760.0000000    0.2622409
196800.0000000    0.2531135
196840.0000000    0.2435079
196880.0000000    0.2565048
196920.0000000    0.2503076
196960.0000000    0.2495865
197000.0000000    0.2685108
197040.0000000    0.2484102
197080.0000000    0.2435998
197120.0000000    0.2694523
197160.0000000    0.2342116
197200.0000000    0.2428430
197240.0000000    0.2584802
197280.0000000    0.2520050
197320.0000000    0.2526690
197360.0000000    0.2472449
197400.0000000    0.2623921
197440.0000000    0.2732863
197480.0000000    0.2454617
197520.0000000    0.2474762
197560.0000000    0.2338623
197600.0000000    0.2493528
197640.0000000    0.2721811
197680.0000000    0.2518931
197720.0000000    0.2608291
197760.0000000    0.2671249
197800.0000000    0.2593027
197840.0000000    0.2680961
197880.0000000    0.2855962
197920.0000000    0.2619869
197960.0000000    0.2938725
198000.0000000    0.2529449
198040.0000000    0.2632776
198080.0000000    0.2664305
198120.0000000    0.2605779
198160.0000000    0.2744709
198200.0000000    0.2806561
198240.0000000    0.2712473
198280.0000000    0.2526888
198320.0000000    0.2611502
198360.0000000    0.2583630
198400.0000000    0.2444597
198440.0000000    0.2580658
198480.0000000    0.2472675
198520.0000000    0.2472174
198560.0000000    0.2611664
198600.0000000    0.2663746
198640.0000000    0.2535750
198680.0000000    0.2752876
198720.0000000    0.2576069
198760.0000000    0.2404920
198800.0000000    0.2501942
198840.0000000    0.2668181
198880.0000000    0.2615735
198920.0000000    0.2818161
198960.0000000    0.2849664
199000.0000000    0.2467275
199040.0000000    0.2531464
199080.0000000    0.2555577
199120.0000000    0.2525871
199160.0000000    0.2745896
199200.0000000    0.2754516
199240.0000000    0.2795959
199280.0000000    0.2749251
199320.0000000    0.2543720
199360.0000000    0.2488084
199400.0000000    0.2682751
199440.0000000    0.2694881
199480.0000000    0.2566825
199520.0000000    0.2599421
199560.0000000    0.2476094
199600.0000000    0.2481265
199640.0000000    0.2531466
199680.0000000    0.2354418
199720.0000000    0.2500493
199760.0000000    0.2373644
199800.0000000    0.2260190
199840.0000000    0.2429727
199880.0000000    0.2492285
199920.0000000    0.2586394
199960.0000000    0.2406125
200000.0000000    0.2369836
200040.0000000    0.2525580
200080.0000000    0.2602229
200120.0000000    0.2494038
200160.0000000    0.2347761
200200.0000000    0.2461444
200240.0000000    0.2218692
200280.0000000    0.2321962
200320.0000000    0.2403250
200360.0000000    0.2532884
200400.0000000    0.2631874
200440.0000000    0.2481035
200480.0000000    0.2520199
200520.0000000    0.2561816
200560.0000000    0.2569402
200600.0000000    0.2295690
200640.0000000    0.2442831
200680.0000000    0.2483275
200720.0000000    0.2662771
200760.0000000    0.2755107
200800.0000000    0.2851009
200840.0000000    0.2776895
200880.0000000    0.2770173
200920.0000000    0.2801224
200960.0000000    0.2678988
201000.0000000    0.2585204
201040.0000000    0.2414443
201080.0000000    0.2719761
201120.0000000    0.2666075
201160.0000000    0.2502576
201200.0000000    0.2814262
201240.0000000    0.2575468
201280.0000000    0.2497441
201320.0000000    0.2400786
201360.0000000    0.2422347
201400.0000000    0.2511454
201440.0000000    0.2664680
201480.0000000    0.2657224
201520.0000000    0.2643237
201560.0000000    0.2673165
201600.0000000    0.2587784
201640.0000000    0.2775055
201680.0000000    0.2619119
201720.0000000    0.2656210
201760.0000000    0.2588914
201800.0000000    0.2548082
201840.0000000    0.2427057
201880.0000000    0.2731412
201920.0000000    0.2732472
201960.0000000    0.2552068
202000.0000000    0.2658204
202040.0000000    0.2744405
202080.0000000    0.2630553
202120.0000000    0.2648958
202160.0000000    0.2774780
202200.0000000    0.2610872
202240.0000000    0.2713215
202280.0000000    0.2568045
202320.0000000    0.2519057
202360.0000000    0.2371041
202400.0000000    0.2394478
202440.0000000    0.2454455
202480.0000000    0.2484246
202520.0000000    0.2303543
202560.0000000    0.2596161
202600.0000000    0.2498910
202640.0000000    0.2380872
202680.0000000    0.2448041
202720.0000000    0.2556540
202760.0000000    0.2509963
202800.0000000    0.2616440
202840.0000000    0.2749685
202880.0000000    0.2839596
202920.0000000    0.2581081
202960.0000000    0.2672811
203000.0000000    0.2502438
203040.0000000    0.2589575
203080.0000000    0.2705840
203120.0000000    0.2464755
203160.0000000    0.2619034
203200.0000000    0.2573066
203240.0000000    0.2533375
203280.0000000    0.2558866
203320.0000000    0.2502497
203360.0000000    0.2536092
203400.0000000    0.2574736
203440.0000000    0.2711013
203480.0000000    0.2472170
203520.0000000    0.2352262
203560.0000000    0.2594287
203600.0000000    0.2533025
203640.0000000    0.2526644
203680.0000000    0.2622173
203720.0000000    0.2646326
203760.0000000    0.2660234
203800.0000000    0.2863506
203840.0000000    0.2399444
203880.0000000    0.2544627
203920.0000000    0.2740974
203960.0000000    0.2570272
204000.0000000    0.2617373
204040.0000000    0.2433359
204080.0000000    0.2818325
204120.0000000    0.2509843
204160.0000000    0.2457757
204200.0000000    0.2504237
204240.0000000    0.2605693
204280.0000000    0.2695630
204320.0000000    0.2589066
204360.0000000    0.2517060
204400.0000000    0.2682220
204440.0000000    0.2726716
204480.0000000    0.2627801
204520.0000000    0.2842521
204560.0000000    0.2844593
204600.0000000    0.2582001
204640.0000000    0.2651718
204680.0000000    0.2751887
204720.0000000    0.2701167
204760.0000000    0.2659243
204800.0000000    0.2577449
204840.0000000    0.2605553
204880.0000000    0.2519185
204920.0000000    0.2645602
204960.0000000    0.2460687
205000.0000000    0.2646962
205040.0000000    0.2531941
205080.0000000    0.2566929
205120.0000000    0.2428932
205160.0000000    0.2710667
205200.0000000    0.2704208
205240.0000000    0.2662618
205280.0000000    0.2930889
205320.0000000    0.2691967
205360.0000000    0.2737500
205400.0000000    0.2713481
205440.0000000    0.2643276
205480.0000000    0.2509116
205520.0000000    0.2530808
205560.0000000    0.2500541
205600.0000000    0.2765394
205640.0000000    0.2350189
205680.0000000    0.2638812
205720.0000000    0.2823833
205760.0000000    0.2689816
205800.0000000    0.2767439
205840.0000000    0.2653100
205880.0000000    0.2754043
205920.0000000    0.2665151
205960.0000000    0.2656999
206000.0000000    0.2746747
206040.0000000    0.2729525
206080.0000000    0.2738776
206120.0000000    0.2757051
206160.0000000    0.2543253
206200.0000000    0.2631925
206240.0000000    0.2462716
206280.0000000    0.2642865
206320.0000000    0.2779509
206360.0000000    0.2695161
206400.0000000    0.2845027
206440.0000000    0.2805009
206480.0000000    0.2612877
206520.0000000    0.2676557
206560.0000000    0.2577773
206600.0000000    0.2671469
206640.0000000    0.2443842
206680.0000000    0.2617498
206720.0000000    0.2787015
206760.0000000    0.2531486
206800.0000000    0.2695404
206840.0000000    0.2516390
206880.0000000    0.2608418
206920.0000000    0.2568730
206960.0000000    0.2602723
207000.0000000    0.2822111
207040.0000000    0.2706042
207080.0000000    0.2707672
207120.0000000    0.2704598
207160.0000000    0.2887306
207200.0000000    0.2572978
207240.0000000    0.2647132
207280.0000000    0.2816826
207320.0000000    0.2796848
207360.0000000    0.2791488
207400.0000000    0.2794149
207440.0000000    0.2723424
207480.0000000    0.2738742
207520.0000000    0.2523504
207560.0000000    0.2687219
207600.0000000    0.2737331
207640.0000000    0.2692650
207680.0000000    0.2510264
207720.0000000    0.2521066
207760.0000000    0.2445179
207800.0000000    0.2306303
207840.0000000    0.2394604
207880.0000000    0.2543622
207920.0000000    0.2659422
207960.0000000    0.2469374
208000.0000000    0.2521214
208040.0000000    0.2387509
208080.0000000    0.2502851
208120.0000000    0.2502991
208160.0000000    0.2628029
208200.0000000    0.2583614
208240.0000000    0.2597010
208280.0000000    0.2594860
208320.0000000    0.2553096
208360.0000000    0.2497090
208400.0000000    0.2395881
208440.0000000    0.2674449
208480.0000000    0.2641008
208520.0000000    0.2995085
208560.0000000    0.2643570
208600.0000000    0.2619009
208640.0000000    0.2683524
208680.0000000    0.2502382
208720.0000000    0.2510232
208760.0000000    0.2602164
208800.0000000    0.2605264
208840.0000000    0.2795450
208880.0000000    0.2624293
208920.0000000    0.2728575
208960.0000000    0.2673953
209000.0000000    0.2827136
209040.0000000    0.2877789
209080.0000000    0.2614089
209120.0000000    0.2565889
209160.0000000    0.2451218
209200.0000000    0.2603681
209240.0000000    0.2757912
209280.0000000    0.2673783
209320.0000000    0.2670278
209360.0000000    0.2373522
209400.0000000    0.2492135
209440.0000000    0.2458714
209480.0000000    0.2748857
209520.0000000    0.2636563
209560.0000000    0.2757610
209600.0000000    0.2542187
209640.0000000    0.2720344
209680.0000000    0.2532940
209720.0000000    0.2569132
209760.0000000    0.2465268
209800.0000000    0.2220030
209840.0000000    0.2505447
209880.0000000    0.2491246
209920.0000000    0.2604878
209960.0000000    0.2595330
210000.0000000    0.2500038
210040.0000000    0.2462062
210080.0000000    0.2475357
210120.0000000    0.2382747
210160.0000000    0.2362992
210200.0000000    0.2498079
210240.0000000    0.2592143
210280.0000000    0.2457318
210320.0000000    0.2624099
210360.0000000    0.2504404
210400.0000000    0.2462113
210440.0000000    0.2493136
210480.0000000    0.2569825
210520.0000000    0.2432956
210560.0000000    0.2617727
210600.0000000    0.2625644
210640.0000000    0.2721376
210680.0000000    0.2567858
210720.0000000    0.2409960
210760.0000000    0.2452094
210800.0000000    0.2540582
210840.0000000    0.2546041
210880.0000000    0.2777586
210920.0000000    0.2684451
210960.0000000    0.2649157
211000.0000000    0.2753230
211040.0000000    0.2714261
211080.0000000    0.2430344
211120.0000000    0.2639637
211160.0000000    0.2516356
211200.0000000    0.2478250
211240.0000000    0.2636113
211280.0000000    0.2561948
211320.0000000    0.2730141
211360.0000000    0.2428204
211400.0000000    0.2606984
211440.0000000    0.2429967
211480.0000000    0.2559740
211520.0000000    0.2917418
211560.0000000    0.3109135
211600.0000000    0.2975690
211640.0000000    0.2795675
211680.0000000    0.2640912
211720.0000000    0.2925264
211760.0000000    0.2725102
211800.0000000    0.2556874
211840.0000000    0.2517700
211880.0000000    0.2775387
211920.0000000    0.2782281
211960.0000000    0.2807136
212000.0000000    0.2554191
212040.0000000    0.2658226
212080.0000000    0.2831599
212120.0000000    0.2569638
212160.0000000    0.2368243
212200.0000000    0.2578311
212240.0000000    0.2443874
212280.0000000    0.2435632
212320.0000000    0.2434587
212360.0000000    0.2470710
212400.0000000    0.2490928
212440.0000000    0.2512777
212480.0000000    0.2609169
212520.0000000    0.2480384
212560.0000000    0.2691164
212600.0000000    0.2753204
212640.0000000    0.2351075
212680.0000000    0.2507736
212720.0000000    0.2461072
212760.0000000    0.2843090
212800.0000000    0.2636599
212840.0000000    0.2701996
212880.0000000    0.2501578
212920.0000000    0.2533381
212960.0000000    0.2586993
213000.0000000    0.2534627
213040.0000000    0.2633470
213080.0000000    0.2804999
213120.0000000    0.2724974
213160.0000000    0.2568787
213200.0000000    0.2790373
213240.0000000    0.2639090
213280.0000000    0.2821901
213320.0000000    0.2632472
213360.0000000    0.2672699
213400.0000000    0.2811321
213440.0000000    0.2568732
213480.0000000    0.2501306
213520.0000000    0.2372099
213560.0000000    0.2405967
213600.0000000    0.2399127
213640.0000000    0.2487343
213680.0000000    0.2504981
213720.0000000    0.2563550
213760.0000000    0.2709949
213800.0000000    0.2738726
213840.0000000    0.2676067
213880.0000000    0.2500687
213920.0000000    0.2546552
213960.0000000    0.2714067
214000.0000000    0.2690697
214040.0000000    0.2679282
214080.0000000    0.2522565
214120.0000000    0.2563822
214160.0000000    0.2648835
214200.0000000    0.2854044
214240.0000000    0.2650962
214280.0000000    0.2711795
214320.0000000    0.2647734
214360.0000000    0.2647199
214400.0000000    0.2611423
214440.0000000    0.2628804
214480.0000000    0.2535006
214520.0000000    0.2623345
214560.0000000    0.2525382
214600.0000000    0.2360827
214640.0000000    0.2542352
214680.0000000    0.2425094
214720.0000000    0.2556340
214760.0000000    0.2360299
214800.0000000    0.2580657
214840.0000000    0.2628073
214880.0000000    0.2529891
214920.0000000    0.2803922
214960.0000000    0.2601008
215000.0000000    0.2635258
215040.0000000    0.2873261
215080.0000000    0.2840945
215120.0000000    0.2850020
215160.0000000    0.2800998
215200.0000000    0.2837673
215240.0000000    0.2940407
215280.0000000    0.2758251
215320.0000000    0.2663145
215360.0000000    0.2926290
215400.0000000    0.2710473
215440.0000000    0.3108459
215480.0000000    0.2983579
215520.0000000    0.2758299
215560.0000000    0.2564024
215600.0000000    0.2677725
215640.0000000    0.2701137
215680.0000000    0.2779548
215720.0000000    0.2692894
215760.0000000    0.2542916
215800.0000000    0.2792168
215840.0000000    0.2720549
215880.0000000    0.2609511
215920.0000000    0.2898194
215960.0000000    0.2865863
216000.0000000    0.3004056
216040.0000000    0.2911253
216080.0000000    0.2634841
216120.0000000    0.2873888
216160.0000000    0.2684621
216200.0000000    0.2734116
216240.0000000    0.2923559
216280.0000000    0.2708678
216320.0000000    0.2713729
216360.0000000    0.2771812
216400.0000000    0.2786386
216440.0000000    0.2733530
216480.0000000    0.2737818
216520.0000000    0.2878568
216560.0000000    0.2714601
216600.0000000    0.2600224
216640.0000000    0.2779056
216680.0000000    0.2640948
216720.0000000    0.2810577
216760.0000000    0.2747249
216800.0000000    0.2820906
216840.0000000    0.2754951
216880.0000000    0.2782790
216920.0000000    0.2850210
216960.0000000    0.2836747
217000.0000000    0.2812285
217040.0000000    0.2684930
217080.0000000    0.2562977
217120.0000000    0.2577730
217160.0000000    0.2535799
217200.0000000    0.2759215
217240.0000000    0.2683443
217280.0000000    0.2794988
217320.0000000    0.2681521
217360.0000000    0.2716405
217400.0000000    0.2859985
217440.0000000    0.2735048
217480.0000000    0.2666537
217520.0000000    0.2685782
217560.0000000    0.2684860
217600.0000000    0.2766980
217640.0000000    0.2705444
217680.0000000    0.2816004
217720.0000000    0.2856386
217760.0000000    0.2852978
217800.0000000    0.2444598
217840.0000000    0.2559577
217880.0000000    0.2691948
217920.0000000    0.2833042
217960.0000000    0.2717637
218000.0000000    0.2681134
218040.0000000    0.2836457
218080.0000000    0.2808536
218120.0000000    0.2699629
218160.0000000    0.2831849
218200.0000000    0.2744262
218240.0000000    0.2737856
218280.0000000    0.2611160
218320.0000000    0.2755361
218360.0000000    0.2822570
218400.0000000    0.2681787
218440.0000000    0.2728889
218480.0000000    0.2898652
218520.0000000    0.2863905
218560.0000000    0.2708489
218600.0000000    0.2747099
218640.0000000    0.2808249
218680.0000000    0.2997932
218720.0000000    0.2758196
218760.0000000    0.2861347
218800.0000000    0.2697197
218840.0000000    0.2670956
218880.0000000    0.2807767
218920.0000000    0.2816731
218960.0000000    0.2574886
219000.0000000    0.2502607
219040.0000000    0.2541470
219080.0000000    0.2442540
219120.0000000    0.2593288
219160.0000000    0.2530687
219200.0000000    0.2589917
219240.0000000    0.2346779
219280.0000000    0.2472618
219320.0000000    0.2633216
219360.0000000    0.2835508
219400.0000000    0.2733992
219440.0000000    0.2779038
219480.0000000    0.2734522
219520.0000000    0.2616938
219560.0000000    0.2690620
219600.0000000    0.2640717
219640.0000000    0.2803620
219680.0000000    0.2697436
219720.0000000    0.2664216
219760.0000000    0.2573064
219800.0000000    0.2660270
219840.0000000    0.2822631
219880.0000000    0.2937784
219920.0000000    0.2764429
219960.0000000    0.2926919
220000.0000000    0.2722005
220040.0000000    0.2765773
220080.0000000    0.2851869
220120.0000000    0.2858054
220160.0000000    0.2832395
220200.0000000    0.2636711
220240.0000000    0.2856228
220280.0000000    0.3169616
220320.0000000    0.2851009
220360.0000000    0.2694020
220400.0000000    0.2778729
220440.0000000    0.2905255
220480.0000000    0.2783225
220520.0000000    0.2786685
220560.0000000    0.2712100
220600.0000000    0.2749884
220640.0000000    0.2536734
220680.0000000    0.2613812
220720.0000000    0.2776885
220760.0000000    0.2522505
220800.0000000    0.2639171
220840.0000000    0.2686375
220880.0000000    0.2817208
220920.0000000    0.2776551
220960.0000000    0.2704500
221000.0000000    0.2515629
221040.0000000    0.2706257
221080.0000000    0.2633201
221120.0000000    0.2803808
221160.0000000    0.2912838
221200.0000000    0.2629476
221240.0000000    0.2842567
221280.0000000    0.2642968
221320.0000000    0.2596802
221360.0000000    0.2736003
221400.0000000    0.2701038
221440.0000000    0.2572445
221480.0000000    0.2643552
221520.0000000    0.2821922
221560.0000000    0.2573643
221600.0000000    0.2732901
221640.0000000    0.2605372
221680.0000000    0.2432431
221720.0000000    0.2707933
221760.0000000    0.2312665
221800.0000000    0.2451564
221840.0000000    0.2785217
221880.0000000    0.2553378
221920.0000000    0.2523655
221960.0000000    0.2472296
222000.0000000    0.2573873
222040.0000000    0.2428027
222080.0000000    0.2478471
222120.0000000    0.2712220
222160.0000000    0.2824782
222200.0000000    0.2471747
222240.0000000    0.2537093
222280.0000000    0.2925066
222320.0000000    0.2755177
222360.0000000    0.2893805
222400.0000000    0.2823583
222440.0000000    0.2714106
222480.0000000    0.2793554
222520.0000000    0.2717769
222560.0000000    0.2666939
222600.0000000    0.2488077
222640.0000000    0.2650273
222680.0000000    0.2512720
222720.0000000    0.2505800
222760.0000000    0.2471914
222800.0000000    0.2646579
222840.0000000    0.2281491
222880.0000000    0.2318427
222920.0000000    0.2437793
222960.0000000    0.2194429
223000.0000000    0.2392480
223040.0000000    0.2431921
223080.0000000    0.2647002
223120.0000000    0.2476820
223160.0000000    0.2385361
223200.0000000    0.2220973
223240.0000000    0.2280157
223280.0000000    0.2194065
223320.0000000    0.2300712
223360.0000000    0.2296942
223400.0000000    0.2342235
223440.0000000    0.2305384
223480.0000000    0.2193662
223520.0000000    0.2247252
223560.0000000    0.2415683
223600.0000000    0.2488232
223640.0000000    0.2327545
223680.0000000    0.2412792
223720.0000000    0.2458261
223760.0000000    0.2592185
223800.0000000    0.2676854
223840.0000000    0.2495622
223880.0000000    0.2700165
223920.0000000    0.2674924
223960.0000000    0.2670673
224000.0000000    0.2534529
224040.0000000    0.2532002
224080.0000000    0.2632280
224120.0000000    0.2624261
224160.0000000    0.2568615
224200.0000000    0.2430260
224240.0000000    0.2504271
224280.0000000    0.2445686
224320.0000000    0.2592372
224360.0000000    0.2485336
224400.0000000    0.2614557
224440.0000000    0.2818131
224480.0000000    0.2619270
224520.0000000    0.2554253
224560.0000000    0.2631664
224600.0000000    0.2763246
224640.0000000    0.2704327
224680.0000000    0.2746698
224720.0000000    0.2434728
224760.0000000    0.2617038
224800.0000000    0.3015971
224840.0000000    0.2737437
224880.0000000    0.2433882
224920.0000000    0.2619913
224960.0000000    0.2707838
225000.0000000    0.2627692
225040.0000000    0.2645397
225080.0000000    0.2355285
225120.0000000    0.2315942
225160.0000000    0.2305930
225200.0000000    0.2505873
225240.0000000    0.2551512
225280.0000000    0.2416779
225320.0000000    0.2594590
225360.0000000    0.2572199
225400.0000000    0.2529734
225440.0000000    0.2641618
225480.0000000    0.2388169
225520.0000000    0.2688123
225560.0000000    0.2396399
225600.0000000    0.2397591
225640.0000000    0.2785913
225680.0000000    0.2739473
225720.0000000    0.2990452
225760.0000000    0.2749636
225800.0000000    0.2543643
225840.0000000    0.2672724
225880.0000000    0.2609569
225920.0000000    0.2588628
225960.0000000    0.2721619
226000.0000000    0.2688154
226040.0000000    0.2472852
226080.0000000    0.2575721
226120.0000000    0.2687925
226160.0000000    0.2885641
226200.0000000    0.2781095
226240.0000000    0.2849566
226280.0000000    0.2920640
226320.0000000    0.2648686
226360.0000000    0.2605816
226400.0000000    0.2916689
226440.0000000    0.2905907
226480.0000000    0.2792924
226520.0000000    0.2556314
226560.0000000    0.2816265
226600.0000000    0.2956529
226640.0000000    0.2904401
226680.0000000    0.2861727
226720.0000000    0.2705352
226760.0000000    0.2813089
226800.0000000    0.2757750
226840.0000000    0.2720278
226880.0000000    0.2586610
226920.0000000    0.2637514
226960.0000000    0.2846440
227000.0000000    0.2963952
227040.0000000    0.2870165
227080.0000000    0.2990386
227120.0000000    0.2750384
227160.0000000    0.2836043
227200.0000000    0.2831576
227240.0000000    0.2676111
227280.0000000    0.2635778
227320.0000000    0.2710586
227360.0000000    0.2559614
227400.0000000    0.2895495
227440.0000000    0.2690791
227480.0000000    0.2340652
227520.0000000    0.2687391
227560.0000000    0.2744235
227600.0000000    0.2820281
227640.0000000    0.2865203
227680.0000000    0.2839179
227720.0000000    0.2888111
227760.0000000    0.2954688
227800.0000000    0.2900891
227840.0000000    0.2863398
227880.0000000    0.2825798
227920.0000000    0.2730357
227960.0000000    0.2826066
228000.0000000    0.2846631
228040.0000000    0.2881384
228080.0000000    0.2930330
228120.0000000    0.2906486
228160.0000000    0.2797368
228200.0000000    0.2718504
228240.0000000    0.2719852
228280.0000000    0.2602248
228320.0000000    0.2723484
228360.0000000    0.2689542
228400.0000000    0.2828307
228440.0000000    0.2806479
228480.0000000    0.2985972
228520.0000000    0.2852707
228560.0000000    0.2813047
228600.0000000    0.2830637
228640.0000000    0.3063307
228680.0000000    0.2806540
228720.0000000    0.2448755
228760.0000000    0.2985837
228800.0000000    0.2814786
228840.0000000    0.2747771
228880.0000000    0.2692420
228920.0000000    0.2856874
228960.0000000    0.2869271
229000.0000000    0.2856451
229040.0000000    0.2940888
229080.0000000    0.2667393
229120.0000000    0.2841170
229160.0000000    0.2875026
229200.0000000    0.3024497
229240.0000000    0.2658849
229280.0000000    0.2813351
229320.0000000    0.2883835
229360.0000000    0.2467868
229400.0000000    0.2621786
229440.0000000    0.2564123
229480.0000000    0.2742025
229520.0000000    0.2670427
229560.0000000    0.2510225
229600.0000000    0.2669611
229640.0000000    0.2488655
229680.0000000    0.2594082
229720.0000000    0.2614436
229760.0000000    0.2617697
229800.0000000    0.2700600
229840.0000000    0.2574797
229880.0000000    0.2653016
229920.0000000    0.2590568
229960.0000000    0.2704125
230000.0000000    0.2666973
230040.0000000    0.2549943
230080.0000000    0.2849178
230120.0000000    0.2859471
230160.0000000    0.2795504
230200.0000000    0.2593526
230240.0000000    0.2568813
230280.0000000    0.2482153
230320.0000000    0.2586838
230360.0000000    0.2650488
230400.0000000    0.2878452
230440.0000000    0.2607655
230480.0000000    0.2645635
230520.0000000    0.2675624
230560.0000000    0.2764001
230600.0000000    0.3058829
230640.0000000    0.2846558
230680.0000000    0.2775682
230720.0000000    0.2842250
230760.0000000    0.2641808
230800.0000000    0.2795248
230840.0000000    0.2720657
230880.0000000    0.2846906
230920.0000000    0.2702551
230960.0000000    0.2381290
231000.0000000    0.2640257
231040.0000000    0.2737761
231080.0000000    0.2525004
231120.0000000    0.2472568
231160.0000000    0.2784339
231200.0000000    0.2582923
231240.0000000    0.2641397
231280.0000000    0.2444323
231320.0000000    0.2602555
231360.0000000    0.2430328
231400.0000000    0.2678723
231440.0000000    0.2720836
231480.0000000    0.2640847
231520.0000000    0.2557980
231560.0000000    0.2653372
231600.0000000    0.2570254
231640.0000000    0.2779729
231680.0000000    0.2680722
231720.0000000    0.2607577
231760.0000000    0.2432663
231800.0000000    0.2491128
231840.0000000    0.2569970
231880.0000000    0.2626862
231920.0000000    0.2636953
231960.0000000    0.2561725
232000.0000000    0.2668656
232040.0000000    0.2763402
232080.0000000    0.2617016
232120.0000000    0.2743440
232160.0000000    0.2791813
232200.0000000    0.2566670
232240.0000000    0.2708334
232280.0000000    0.2696915
232320.0000000    0.2642921
232360.0000000    0.2428973
232400.0000000    0.2519473
232440.0000000    0.2538897
232480.0000000    0.2558078
232520.0000000    0.2665417
232560.0000000    0.2667319
232600.0000000    0.2731670
232640.0000000    0.2583953
232680.0000000    0.2427489
232720.0000000    0.2559655
232760.0000000    0.2353268
232800.0000000    0.2521906
232840.0000000    0.2597578
232880.0000000    0.2620720
232920.0000000    0.2452899
232960.0000000    0.2605851
233000.0000000    0.2452175
233040.0000000    0.2382125
233080.0000000    0.2368059
233120.0000000    0.2429796
233160.0000000    0.2290785
233200.0000000    0.2487918
233240.0000000    0.2367894
233280.0000000    0.2450510
233320.0000000    0.2558983
233360.0000000    0.2433961
233400.0000000    0.2738372
233440.0000000    0.2510623
233480.0000000    0.2800165
233520.0000000    0.2415117
233560.0000000    0.2569713
233600.0000000    0.2418569
233640.0000000    0.2405851
233680.0000000    0.2551875
233720.0000000    0.2509918
233760.0000000    0.2480355
233800.0000000    0.2629065
233840.0000000    0.2632872
233880.0000000    0.2476406
233920.0000000    0.2574832
233960.0000000    0.2563397
234000.0000000    0.2435087
234040.0000000    0.2488297
234080.0000000    0.2762666
234120.0000000    0.2498101
234160.0000000    0.2657884
234200.0000000    0.2697443
234240.0000000    0.2523425
234280.0000000    0.2611546
234320.0000000    0.2613118
234360.0000000    0.2511098
234400.0000000    0.2647944
234440.0000000    0.2530299
234480.0000000    0.2752152
234520.0000000    0.2604390
234560.0000000    0.2741400
234600.0000000    0.2743556
234640.0000000    0.2584118
234680.0000000    0.2408432
234720.0000000    0.2666351
234760.0000000    0.2450521
234800.0000000    0.2648191
234840.0000000    0.2532352
234880.0000000    0.2475155
234920.0000000    0.2646825
234960.0000000    0.2569628
235000.0000000    0.2930186
235040.0000000    0.2854902
235080.0000000    0.2428368
235120.0000000    0.2722634
235160.0000000    0.2603547
235200.0000000    0.2627548
235240.0000000    0.2430798
235280.0000000    0.2678291
235320.0000000    0.2477136
235360.0000000    0.2569943
235400.0000000    0.2700937
235440.0000000    0.2665024
235480.0000000    0.2617041
235520.0000000    0.2633774
235560.0000000    0.2689140
235600.0000000    0.2659403
235640.0000000    0.2866850
235680.0000000    0.2623694
235720.0000000    0.2650914
235760.0000000    0.2512897
235800.0000000    0.2649890
235840.0000000    0.2585182
235880.0000000    0.2567711
235920.0000000    0.2691757
235960.0000000    0.2590166
236000.0000000    0.2482949
236040.0000000    0.2507673
236080.0000000    0.2346954
236120.0000000    0.2573165
236160.0000000    0.2493454
236200.0000000    0.2456809
236240.0000000    0.2221163
236280.0000000    0.2457306
236320.0000000    0.2553891
236360.0000000    0.2475573
236400.0000000    0.2601287
236440.0000000    0.2560923
236480.0000000    0.2511276
236520.0000000    0.2573502
236560.0000000    0.2526076
236600.0000000    0.2623638
236640.0000000    0.2868502
236680.0000000    0.2663631
236720.0000000    0.2858054
236760.0000000    0.2743320
236800.0000000    0.2684512
236840.0000000    0.2751139
236880.0000000    0.2843791
236920.0000000    0.2876940
236960.0000000    0.2794007
237000.0000000    0.2584293
237040.0000000    0.2823831
237080.0000000    0.2797929
237120.0000000    0.2585153
237160.0000000    0.2509058
237200.0000000    0.2479990
237240.0000000    0.2364059
237280.0000000    0.2485321
237320.0000000    0.2519652
237360.0000000    0.2519311
237400.0000000    0.2371831
237440.0000000    0.2406885
237480.0000000    0.2547101
237520.0000000    0.2420934
237560.0000000    0.2654110
237600.0000000    0.2507052
237640.0000000    0.2629630
237680.0000000    0.2696816
237720.0000000    0.2492772
237760.0000000    0.2581951
237800.0000000    0.2531455
237840.0000000    0.2608015
237880.0000000    0.2495821
237920.0000000    0.2394231
237960.0000000    0.2574754
238000.0000000    0.2695675
238040.0000000    0.2527728
238080.0000000    0.2434272
238120.0000000    0.2628365
238160.0000000    0.2705776
238200.0000000    0.2771536
238240.0000000    0.2731065
238280.0000000    0.2504221
238320.0000000    0.2603558
238360.0000000    0.2453768
238400.0000000    0.2589971
238440.0000000    0.2533647
238480.0000000    0.2573497
238520.0000000    0.2652433
238560.0000000    0.2534049
238600.0000000    0.2530150
238640.0000000    0.2465699
238680.0000000    0.2522078
238720.0000000    0.2412633
238760.0000000    0.2489646
238800.0000000    0.2639753
238840.0000000    0.2525326
238880.0000000    0.2722877
238920.0000000    0.2820395
238960.0000000    0.2764339
239000.0000000    0.2692801
239040.0000000    0.2709356
239080.0000000    0.2592147
239120.0000000    0.2631658
239160.0000000    0.2606405
239200.0000000    0.2364897
239240.0000000    0.2661965
239280.0000000    0.2625969
239320.0000000    0.2589850
239360.0000000    0.2415942
239400.0000000    0.2582250
239440.0000000    0.2611800
239480.0000000    0.2745811
239520.0000000    0.2571360
239560.0000000    0.2732357
239600.0000000    0.2621416
239640.0000000    0.2547624
239680.0000000    0.2549566
239720.0000000    0.2702435
239760.0000000    0.2820346
239800.0000000    0.2658534
239840.0000000    0.2558930
239880.0000000    0.2602972
239920.0000000    0.2564102
239960.0000000    0.2629307
240000.0000000    0.2773573
240040.0000000    0.2708510
240080.0000000    0.2795210
240120.0000000    0.2627123
240160.0000000    0.2789738
240200.0000000    0.2792168
240240.0000000    0.2531047
240280.0000000    0.2581243
240320.0000000    0.2500155
240360.0000000    0.2674391
240400.0000000    0.2519888
240440.0000000    0.2582811
240480.0000000    0.2499836
240520.0000000    0.2736364
240560.0000000    0.2457273
240600.0000000    0.2581869
240640.0000000    0.2577761
240680.0000000    0.2657804
240720.0000000    0.2718839
240760.0000000    0.2841051
240800.0000000    0.2807149
240840.0000000    0.2947957
240880.0000000    0.2741117
240920.0000000    0.2739651
240960.0000000    0.2688805
241000.0000000    0.2785360
241040.0000000    0.2715969
241080.0000000    0.2664865
241120.0000000    0.2642413
241160.0000000    0.2827948
241200.0000000    0.2780344
241240.0000000    0.2645037
241280.0000000    0.2653491
241320.0000000    0.2885865
241360.0000000    0.2702753
241400.0000000    0.2539600
241440.0000000    0.2628189
241480.0000000    0.2737496
241520.0000000    0.2761453
241560.0000000    0.2801424
241600.0000000    0.2605334
241640.0000000    0.2765771
241680.0000000    0.2718556
241720.0000000    0.2702084
241760.0000000    0.2764136
241800.0000000    0.2739358
241840.0000000    0.2725685
241880.0000000    0.2603230
241920.0000000    0.2642272
241960.0000000    0.2450600
242000.0000000    0.2499800
242040.0000000    0.2545615
242080.0000000    0.2734116
242120.0000000    0.2560699
242160.0000000    0.2742991
242200.0000000    0.2616465
242240.0000000    0.2720264
242280.0000000    0.2550583
242320.0000000    0.2341217
242360.0000000    0.2749061
242400.0000000    0.2718988
242440.0000000    0.2641136
242480.0000000    0.2771222
242520.0000000    0.2581188
242560.0000000    0.2715868
242600.0000000    0.2599050
242640.0000000    0.2431116
242680.0000000    0.2666534
242720.0000000    0.2743909
242760.0000000    0.2714311
242800.0000000    0.2687101
242840.0000000    0.2760283
242880.0000000    0.2691605
242920.0000000    0.2715134
242960.0000000    0.2660036
243000.0000000    0.2543716
243040.0000000    0.2634017
243080.0000000    0.2631909
243120.0000000    0.2824456
243160.0000000    0.2685225
243200.0000000    0.2642703
243240.0000000    0.2684532
243280.0000000    0.2672052
243320.0000000    0.2739907
243360.0000000    0.2566961
243400.0000000    0.2775446
243440.0000000    0.2671393
243480.0000000    0.2765916
243520.0000000    0.2766410
243560.0000000    0.2642319
243600.0000000    0.2647559
243640.0000000    0.2639331
243680.0000000    0.2768560
243720.0000000    0.2711495
243760.0000000    0.2713940
243800.0000000    0.2750908
243840.0000000    0.2500417
243880.0000000    0.2588461
243920.0000000    0.2418260
243960.0000000    0.2698349
244000.0000000    0.2623744
244040.0000000    0.2573308
244080.0000000    0.2752846
244120.0000000    0.2692857
244160.0000000    0.2581293
244200.0000000    0.2750728
244240.0000000    0.2981934
244280.0000000    0.2670397
244320.0000000    0.2604516
244360.0000000    0.2545040
244400.0000000    0.2601699
244440.0000000    0.2610319
244480.0000000    0.2492925
244520.0000000    0.2574060
244560.0000000    0.2660291
244600.0000000    0.2567015
244640.0000000    0.2726153
244680.0000000    0.2594523
244720.0000000    0.2621257
244760.0000000    0.2820736
244800.0000000    0.2768051
244840.0000000    0.2592618
244880.0000000    0.2597726
244920.0000000    0.2737680
244960.0000000    0.2635469
245000.0000000    0.2499970
245040.0000000    0.2582561
245080.0000000    0.2681072
245120.0000000    0.2619680
245160.0000000    0.2665622
245200.0000000    0.2682320
245240.0000000    0.2781705
245280.0000000    0.2711366
245320.0000000    0.2671642
245360.0000000    0.2798021
245400.0000000    0.2750807
245440.0000000    0.2572438
245480.0000000    0.2604674
245520.0000000    0.2639261
245560.0000000    0.2719679
245600.0000000    0.2679978
245640.0000000    0.2364295
245680.0000000    0.2540616
245720.0000000    0.2505508
245760.0000000    0.2520492
245800.0000000    0.2547227
245840.0000000    0.2827390
245880.0000000    0.2626109
245920.0000000    0.2667111
245960.0000000    0.2462571
246000.0000000    0.2588318
246040.0000000    0.2537684
246080.0000000    0.2668651
246120.0000000    0.2663868
246160.0000000    0.2637225
246200.0000000    0.2274098
246240.0000000    0.2650177
246280.0000000    0.2696260
246320.0000000    0.2615240
246360.0000000    0.2524398
246400.0000000    0.2289282
246440.0000000    0.2454972
246480.0000000    0.2665277
246520.0000000    0.2560735
246560.0000000    0.2644654
246600.0000000    0.2557921
246640.0000000    0.2737866
246680.0000000    0.2475869
246720.0000000    0.2705061
246760.0000000    0.2507730
246800.0000000    0.2400644
246840.0000000    0.2688950
246880.0000000    0.2702945
246920.0000000    0.2755357
246960.0000000    0.2687584
247000.0000000    0.2461863
247040.0000000    0.2495319
247080.0000000    0.2675021
247120.0000000    0.2459593
247160.0000000    0.2669744
247200.0000000    0.2785073
247240.0000000    0.2577863
247280.0000000    0.2901838
247320.0000000    0.2817496
247360.0000000    0.2822215
247400.0000000    0.2770821
247440.0000000    0.2629516
247480.0000000    0.2811746
247520.0000000    0.2642690
247560.0000000    0.2700306
247600.0000000    0.2559192
247640.0000000    0.2600502
247680.0000000    0.2777507
247720.0000000    0.2580444
247760.0000000    0.2568051
247800.0000000    0.2720170
247840.0000000    0.2785561
247880.0000000    0.2481460
247920.0000000    0.2644869
247960.0000000    0.2650474
248000.0000000    0.2492238
248040.0000000    0.2511955
248080.0000000    0.2353048
248120.0000000    0.2415861
248160.0000000    0.2473875
248200.0000000    0.2228989
248240.0000000    0.2351824
248280.0000000    0.2143369
248320.0000000    0.2526082
248360.0000000    0.2485136
248400.0000000    0.2397348
248440.0000000    0.2499971
248480.0000000    0.2457542
248520.0000000    0.2611338
248560.0000000    0.2326085
248600.0000000    0.2527518
248640.0000000    0.2532158
248680.0000000    0.2417569
248720.0000000    0.2320973
248760.0000000    0.2465002
248800.0000000    0.2487364
248840.0000000    0.2734016
248880.0000000    0.2413414
248920.0000000    0.2354504
248960.0000000    0.2502100
249000.0000000    0.2445568
249040.0000000    0.2626579
249080.0000000    0.2601322
249120.0000000    0.2704883
249160.0000000    0.2633063
249200.0000000    0.2765442
249240.0000000    0.2608881
249280.0000000    0.2714505
249320.0000000    0.2674174
249360.0000000    0.2677805
249400.0000000    0.2606252
249440.0000000    0.2658734
249480.0000000    0.2639699
249520.0000000    0.2599792
249560.0000000    0.2508320
249600.0000000    0.2442452
249640.0000000    0.2427860
249680.0000000    0.2468631
249720.0000000    0.2679077
249760.0000000    0.2654781
249800.0000000    0.2358524
249840.0000000    0.2710052
249880.0000000    0.2485459
249920.0000000    0.2546587
249960.0000000    0.2459851
250000.0000000    0.2445713
250040.0000000    0.2585073
250080.0000000    0.2516085
250120.0000000    0.2454350
250160.0000000    0.2607971
250200.0000000    0.2584100
250240.0000000    0.2493167
250280.0000000    0.2670560
250320.0000000    0.2568682
250360.0000000    0.2589371
250400.0000000    0.2544957
250440.0000000    0.2669198
250480.0000000    0.2675459
250520.0000000    0.2617435
250560.0000000    0.2782389
250600.0000000    0.2812457
250640.0000000    0.2831533
250680.0000000    0.2827243
250720.0000000    0.2573642
250760.0000000    0.2703387
250800.0000000    0.2680521
250840.0000000    0.2769124
250880.0000000    0.2632194
250920.0000000    0.2617760
250960.0000000    0.2812514
251000.0000000    0.2681535
251040.0000000    0.2584398
251080.0000000    0.2521051
251120.0000000    0.2672831
251160.0000000    0.2580482
251200.0000000    0.2715380
251240.0000000    0.2531290
251280.0000000    0.2458868
251320.0000000    0.2708224
251360.0000000    0.2490477
251400.0000000    0.2564704
251440.0000000    0.2608665
251480.0000000    0.2754257
251520.0000000    0.2746152
251560.0000000    0.2705027
251600.0000000    0.2883855
251640.0000000    0.2773082
251680.0000000    0.2730395
251720.0000000    0.2574291
251760.0000000    0.2693292
251800.0000000    0.2659703
251840.0000000    0.2601451
251880.0000000    0.2655377
251920.0000000    0.2750191
251960.0000000    0.2537162
252000.0000000    0.2490126
252040.0000000    0.2401159
252080.0000000    0.2632683
252120.0000000    0.2794772
252160.0000000    0.2613268
252200.0000000    0.2615678
252240.0000000    0.2537187
252280.0000000    0.2456065
252320.0000000    0.2362126
252360.0000000    0.2506662
252400.0000000    0.2478277
252440.0000000    0.2589647
252480.0000000    0.2626477
252520.0000000    0.2622982
252560.0000000    0.2778990
252600.0000000    0.2570406
252640.0000000    0.2666601
252680.0000000    0.2581137
252720.0000000    0.2559571
252760.0000000    0.2760235
252800.0000000    0.2691445
252840.0000000    0.2627336
252880.0000000    0.2666025
252920.0000000    0.2599276
252960.0000000    0.2684718
253000.0000000    0.2587239
253040.0000000    0.2811688
253080.0000000    0.2756265
253120.0000000    0.2984377
253160.0000000    0.2837885
253200.0000000    0.2600155
253240.0000000    0.2746238
253280.0000000    0.2633008
253320.0000000    0.2549095
253360.0000000    0.2764058
253400.0000000    0.2745922
253440.0000000    0.2917356
253480.0000000    0.2757308
253520.0000000    0.2837531
253560.0000000    0.2704428
253600.0000000    0.2730687
253640.0000000    0.2812428
253680.0000000    0.2741909
253720.0000000    0.2568139
253760.0000000    0.2613105
253800.0000000    0.2389418
253840.0000000    0.2459099
253880.0000000    0.2503791
253920.0000000    0.2515703
253960.0000000    0.2396545
254000.0000000    0.2497891
254040.0000000    0.2299332
254080.0000000    0.2491170
254120.0000000    0.2472993
254160.0000000    0.2661877
254200.0000000    0.2302927
254240.0000000    0.2617946
254280.0000000    0.2585296
254320.0000000    0.2663017
254360.0000000    0.2449712
254400.0000000    0.2406786
254440.0000000    0.2479345
254480.0000000    0.2771049
254520.0000000    0.2546788
254560.0000000    0.2473424
254600.0000000    0.2771007
254640.0000000    0.2741026
254680.0000000    0.2818597
254720.0000000    0.2678529
254760.0000000    0.2630662
254800.0000000    0.2728703
254840.0000000    0.2909598
254880.0000000    0.2721579
254920.0000000    0.2571141
254960.0000000    0.2841480
255000.0000000    0.2604082
255040.0000000    0.2726187
255080.0000000    0.2894052
255120.0000000    0.2839415
255160.0000000    0.2406767
255200.0000000    0.2704584
255240.0000000    0.2624835
255280.0000000    0.2656470
255320.0000000    0.2654724
255360.0000000    0.2838483
255400.0000000    0.2764902
255440.0000000    0.2604302
255480.0000000    0.2481996
255520.0000000    0.2671896
255560.0000000    0.2626774
255600.0000000    0.2801277
255640.0000000    0.2782261
255680.0000000    0.2982282
255720.0000000    0.2673886
255760.0000000    0.2815767
255800.0000000    0.2870039
255840.0000000    0.2795296
255880.0000000    0.2780641
255920.0000000    0.2643225
255960.0000000    0.2788834
256000.0000000    0.2614770
256040.0000000    0.2884642
256080.0000000    0.2899080
256120.0000000    0.2882303
256160.0000000    0.2768318
256200.0000000    0.2944910
256240.0000000    0.2930108
256280.0000000    0.2613566
256320.0000000    0.2696822
256360.0000000    0.2795140
256400.0000000    0.2679696
256440.0000000    0.2695068
256480.0000000    0.2923185
256520.0000000    0.2865236
256560.0000000    0.2787984
256600.0000000    0.2915875
256640.0000000    0.2799214
256680.0000000    0.2813889
256720.0000000    0.2819834
256760.0000000    0.2690693
256800.0000000    0.3011923
256840.0000000    0.2590483
256880.0000000    0.2729359
256920.0000000    0.2805059
256960.0000000    0.2608006
257000.0000000    0.2816491
257040.0000000    0.2541366
257080.0000000    0.2566890
257120.0000000    0.2747310
257160.0000000    0.2512852
257200.0000000    0.2626222
257240.0000000    0.2736435
257280.0000000    0.2856702
257320.0000000    0.2862101
257360.0000000    0.2732620
257400.0000000    0.2820883
257440.0000000    0.2796644
257480.0000000    0.2769322
257520.0000000    0.2752565
257560.0000000    0.2621256
257600.0000000    0.2529251
257640.0000000    0.2705635
257680.0000000    0.2642449
257720.0000000    0.2792698
257760.0000000    0.2707520
257800.0000000    0.2700668
257840.0000000    0.2675328
257880.0000000    0.2610552
257920.0000000    0.2821452
257960.0000000    0.2670772
258000.0000000    0.2599727
258040.0000000    0.2512198
258080.0000000    0.2686140
258120.0000000    0.2628860
258160.0000000    0.2693162
258200.0000000    0.2758596
258240.0000000    0.2583202
258280.0000000    0.2572276
258320.0000000    0.2739368
258360.0000000    0.2684727
258400.0000000    0.2685535
258440.0000000    0.2853828
258480.0000000    0.2921460
258520.0000000    0.2775863
258560.0000000    0.2830291
258600.0000000    0.2361756
258640.0000000    0.2722789
258680.0000000    0.2723928
258720.0000000    0.2629759
258760.0000000    0.2544019
258800.0000000    0.2554289
258840.0000000    0.2596039
258880.0000000    0.2491289
258920.0000000    0.2630199
258960.0000000    0.2958754
259000.0000000    0.2714128
259040.0000000    0.2692171
259080.0000000    0.2834096
259120.0000000    0.2747354
259160.0000000    0.2800615
259200.0000000    0.2767606
259240.0000000    0.2718954
259280.0000000    0.2679472
259320.0000000    0.2798667
259360.0000000    0.2744446
259400.0000000    0.2607273
259440.0000000    0.2990285
259480.0000000    0.2900723
259520.0000000    0.2858758
259560.0000000    0.2707755
259600.0000000    0.2610112
259640.0000000    0.2814978
259680.0000000    0.2870252
259720.0000000    0.2621399
259760.0000000    0.2727597
259800.0000000    0.2652215
259840.0000000    0.2799979
259880.0000000    0.2469375
259920.0000000    0.2588161
259960.0000000    0.2711240
260000.0000000    0.2447063
260040.0000000    0.2676277
260080.0000000    0.2602268
260120.0000000    0.2588116
260160.0000000    0.2578359
260200.0000000    0.2643348
260240.0000000    0.2731177
260280.0000000    0.2633035
260320.0000000    0.2652046
260360.0000000    0.2743821
260400.0000000    0.2669930
260440.0000000    0.2612267
260480.0000000    0.2727216
260520.0000000    0.2699859
260560.0000000    0.2837521
260600.0000000    0.2732021
260640.0000000    0.2711823
260680.0000000    0.2890894
260720.0000000    0.2585425
260760.0000000    0.2700973
260800.0000000    0.2731394
260840.0000000    0.2504083
260880.0000000    0.2706688
260920.0000000    0.2419098
260960.0000000    0.2463734
261000.0000000    0.2374751
261040.0000000    0.2511298
261080.0000000    0.2421892
261120.0000000    0.2270399
261160.0000000    0.2445315
261200.0000000    0.2253992
261240.0000000    0.2420063
261280.0000000    0.2491269
261320.0000000    0.2335076
261360.0000000    0.2414980
261400.0000000    0.2192343
261440.0000000    0.2372466
261480.0000000    0.2405005
261520.0000000    0.2281005
261560.0000000    0.2532954
261600.0000000    0.2498693
261640.0000000    0.2357812
261680.0000000    0.2265147
261720.0000000    0.2210101
261760.0000000    0.2311907
261800.0000000    0.2361064
261840.0000000    0.2425149
261880.0000000    0.2441341
261920.0000000    0.2496628
261960.0000000    0.2399091
262000.0000000    0.2589338
262040.0000000    0.2700150
262080.0000000    0.2629676
262120.0000000    0.2448643
262160.0000000    0.2468252
262200.0000000    0.2503320
262240.0000000    0.2356492
262280.0000000    0.2354558
262320.0000000    0.2527983
262360.0000000    0.2655452
262400.0000000    0.2644296
262440.0000000    0.2696264
262480.0000000    0.2680687
262520.0000000    0.2642194
262560.0000000    0.2725525
262600.0000000    0.2728658
262640.0000000    0.2450164
262680.0000000    0.2629873
262720.0000000    0.2542815
262760.0000000    0.2586617
262800.0000000    0.2493097
262840.0000000    0.2506445
262880.0000000    0.2566953
262920.0000000    0.2650900
262960.0000000    0.2544011
263000.0000000    0.2611980
263040.0000000    0.2541345
263080.0000000    0.2834677
263120.0000000    0.2597710
263160.0000000    0.2619531
263200.0000000    0.2595533
263240.0000000    0.2610778
263280.0000000    0.2782883
263320.0000000    0.2708655
263360.0000000    0.2557886
263400.0000000    0.2610520
263440.0000000    0.2741990
263480.0000000    0.2570846
263520.0000000    0.2846897
263560.0000000    0.2672527
263600.0000000    0.2663953
263640.0000000    0.2703504
263680.0000000    0.2644264
263720.0000000    0.2569795
263760.0000000    0.2514415
263800.0000000    0.2833618
263840.0000000    0.2936241
263880.0000000    0.2687211
263920.0000000    0.2680713
263960.0000000    0.2475522
264000.0000000    0.2584894
264040.0000000    0.2555384
264080.0000000    0.2788034
264120.0000000    0.2797798
264160.0000000    0.2650422
264200.0000000    0.2794334
264240.0000000    0.3083873
264280.0000000    0.2710761
264320.0000000    0.2659733
264360.0000000    0.2695452
264400.0000000    0.2867168
264440.0000000    0.2770983
264480.0000000    0.2930080
264520.0000000    0.2739443
264560.0000000    0.2834902
264600.0000000    0.2748879
264640.0000000    0.2739285
264680.0000000    0.2746263
264720.0000000    0.2732228
264760.0000000    0.2875548
264800.0000000    0.2821982
264840.0000000    0.2890214
264880.0000000    0.2722614
264920.0000000    0.2759711
264960.0000000    0.2695982
265000.0000000    0.2820167
265040.0000000    0.2645603
265080.0000000    0.3003153
265120.0000000    0.2796888
265160.0000000    0.2883728
265200.0000000    0.2530260
265240.0000000    0.2915720
265280.0000000    0.2737802
265320.0000000    0.2674505
265360.0000000    0.2906110
265400.0000000    0.2714322
265440.0000000    0.2824712
265480.0000000    0.2785503
265520.0000000    0.2899897
265560.0000000    0.2891038
265600.0000000    0.2870920
265640.0000000    0.2918120
265680.0000000    0.2884081
265720.0000000    0.2859301
265760.0000000    0.2863809
265800.0000000    0.2676855
265840.0000000    0.2938561
265880.0000000    0.2753545
265920.0000000    0.2723184
265960.0000000    0.2719027
266000.0000000    0.2481493
266040.0000000    0.2562888
266080.0000000    0.2640380
266120.0000000    0.2828155
266160.0000000    0.2763391
266200.0000000    0.2536266
266240.0000000    0.2688270
266280.0000000    0.2524375
266320.0000000    0.2592452
266360.0000000    0.3030792
266400.0000000    0.2963614
266440.0000000    0.2968115
266480.0000000    0.3089155
266520.0000000    0.3004409
266560.0000000    0.2740448
266600.0000000    0.2806723
266640.0000000    0.2677684
266680.0000000    0.2914302
266720.0000000    0.2633692
266760.0000000    0.2589479
266800.0000000    0.2470281
266840.0000000    0.2382186
266880.0000000    0.2569772
266920.0000000    0.2546501
266960.0000000    0.2468010
267000.0000000    0.2638204
267040.0000000    0.2416098
267080.0000000    0.2505069
267120.0000000    0.2615393
267160.0000000    0.2464096
267200.0000000    0.2667339
267240.0000000    0.2586670
267280.0000000    0.2463031
267320.0000000    0.2655508
267360.0000000    0.2548703
267400.0000000    0.2695050
267440.0000000    0.2500989
267480.0000000    0.2463137
267520.0000000    0.2648916
267560.0000000    0.2593375
267600.0000000    0.2598795
267640.0000000    0.2428534
267680.0000000    0.2387677
267720.0000000    0.2435177
267760.0000000    0.2350161
267800.0000000    0.2555813
267840.0000000    0.2348623
267880.0000000    0.2565142
267920.0000000    0.2662262
267960.0000000    0.2494326
268000.0000000    0.2568137
268040.0000000    0.2661126
268080.0000000    0.2441849
268120.0000000    0.2570225
268160.0000000    0.2405078
268200.0000000    0.2454904
268240.0000000    0.2456826
268280.0000000    0.2452512
268320.0000000    0.2450132
268360.0000000    0.2393785
268400.0000000    0.2450548
268440.0000000    0.2799711
268480.0000000    0.2349954
268520.0000000    0.2598276
268560.0000000    0.2505320
268600.0000000    0.2837763
268640.0000000    0.2615615
268680.0000000    0.2728814
268720.0000000    0.2807486
268760.0000000    0.2770743
268800.0000000    0.2556042
268840.0000000    0.2699073
268880.0000000    0.2522258
268920.0000000    0.2790008
268960.0000000    0.2835115
269000.0000000    0.2667728
269040.0000000    0.2632955
269080.0000000    0.2741980
269120.0000000    0.2744700
269160.0000000    0.2635937
269200.0000000    0.2417990
269240.0000000    0.2658286
269280.0000000    0.2742050
269320.0000000    0.2670814
269360.0000000    0.2651880
269400.0000000    0.2664696
269440.0000000    0.2744506
269480.0000000    0.2639244
269520.0000000    0.2584913
269560.0000000    0.2370941
269600.0000000    0.2422846
269640.0000000    0.2459735
269680.0000000    0.2565559
269720.0000000    0.2737772
269760.0000000    0.2902152
269800.0000000    0.2841339
269840.0000000    0.2852398
269880.0000000    0.2644016
269920.0000000    0.2633906
269960.0000000    0.2664542
270000.0000000    0.2812925
270040.0000000    0.2582504
270080.0000000    0.2672559
270120.0000000    0.2612923
270160.0000000    0.2481764
270200.0000000    0.2512620
270240.0000000    0.2587613
270280.0000000    0.2545992
270320.0000000    0.2505199
270360.0000000    0.2855282
270400.0000000    0.2717029
270440.0000000    0.2790183
270480.0000000    0.2722798
270520.0000000    0.2756144
270560.0000000    0.2678053
270600.0000000    0.2957822
270640.0000000    0.2785378
270680.0000000    0.2787615
270720.0000000    0.2982545
270760.0000000    0.2794647
270800.0000000    0.2674628
270840.0000000    0.2463799
270880.0000000    0.2520617
270920.0000000    0.2627114
270960.0000000    0.2783766
271000.0000000    0.2853934
271040.0000000    0.2741758
271080.0000000    0.2763062
271120.0000000    0.2715622
271160.0000000    0.2771741
271200.0000000    0.2565371
271240.0000000    0.2620691
271280.0000000    0.2737530
271320.0000000    0.2597378
271360.0000000    0.2645233
271400.0000000    0.2811647
271440.0000000    0.2764959
271480.0000000    0.2461607
271520.0000000    0.2497517
271560.0000000    0.2415711
271600.0000000    0.2616955
271640.0000000    0.2590539
271680.0000000    0.2643759
271720.0000000    0.2528704
271760.0000000    0.2672758
271800.0000000    0.2718793
271840.0000000    0.2694649
271880.0000000    0.2655396
271920.0000000    0.2601129
271960.0000000    0.2677952
272000.0000000    0.2510047
272040.0000000    0.2532820
272080.0000000    0.2776928
272120.0000000    0.2756903
272160.0000000    0.2693808
272200.0000000    0.2628934
272240.0000000    0.2575723
272280.0000000    0.2583852
272320.0000000    0.2753873
272360.0000000    0.2631803
272400.0000000    0.2410301
272440.0000000    0.2690397
272480.0000000    0.2605490
272520.0000000    0.2639032
272560.0000000    0.2555819
272600.0000000    0.2558353
272640.0000000    0.2466514
272680.0000000    0.2668025
272720.0000000    0.2666917
272760.0000000    0.2747675
272800.0000000    0.2573069
272840.0000000    0.2598053
272880.0000000    0.2726140
272920.0000000    0.2781501
272960.0000000    0.2594630
273000.0000000    0.2420764
273040.0000000    0.2523348
273080.0000000    0.2569209
273120.0000000    0.2627012
273160.0000000    0.2419830
273200.0000000    0.2604107
273240.0000000    0.2543972
273280.0000000    0.2524920
273320.0000000    0.2313780
273360.0000000    0.2465482
273400.0000000    0.2624442
273440.0000000    0.2569116
273480.0000000    0.2571090
273520.0000000    0.2627099
273560.0000000    0.2687963
273600.0000000    0.2604207
273640.0000000    0.2769350
273680.0000000    0.2847221
273720.0000000    0.2578351
273760.0000000    0.2454858
273800.0000000    0.2425218
273840.0000000    0.2522752
273880.0000000    0.2389577
273920.0000000    0.2456736
273960.0000000    0.2407174
274000.0000000    0.2501436
274040.0000000    0.2595976
274080.0000000    0.2419755
274120.0000000    0.2587045
274160.0000000    0.2656984
274200.0000000    0.2565652
274240.0000000    0.2624569
274280.0000000    0.2596936
274320.0000000    0.2675702
274360.0000000    0.2404697
274400.0000000    0.2369432
274440.0000000    0.2531564
274480.0000000    0.2771395
274520.0000000    0.2373957
274560.0000000    0.2383659
274600.0000000    0.2288664
274640.0000000    0.2409926
274680.0000000    0.2412228
274720.0000000    0.2391216
274760.0000000    0.2424275
274800.0000000    0.2430221
274840.0000000    0.2390656
274880.0000000    0.2356187
274920.0000000    0.2464317
274960.0000000    0.2568011
275000.0000000    0.2572489
275040.0000000    0.2515532
275080.0000000    0.2498751
275120.0000000    0.2674872
275160.0000000    0.2265657
275200.0000000    0.2185849
275240.0000000    0.2161725
275280.0000000    0.2353440
275320.0000000    0.2262994
275360.0000000    0.2190825
275400.0000000    0.2374068
275440.0000000    0.2537930
275480.0000000    0.2521110
275520.0000000    0.2449227
275560.0000000    0.2371940
275600.0000000    0.2588036
275640.0000000    0.2364090
275680.0000000    0.2428828
275720.0000000    0.2577352
275760.0000000    0.2368652
275800.0000000    0.2231460
275840.0000000    0.2365632
275880.0000000    0.2360686
275920.0000000    0.2275888
275960.0000000    0.2131285
276000.0000000    0.2112487
276040.0000000    0.2399395
276080.0000000    0.2211811
276120.0000000    0.2258784
276160.0000000    0.2374401
276200.0000000    0.2491840
276240.0000000    0.2413215
276280.0000000    0.2324352
276320.0000000    0.2653596
276360.0000000    0.2413628
276400.0000000    0.2527465
276440.0000000    0.2541981
276480.0000000    0.2375440
276520.0000000    0.2401134
276560.0000000    0.2576742
276600.0000000    0.2439052
276640.0000000    0.2739718
276680.0000000    0.2677224
276720.0000000    0.2789018
276760.0000000    0.2418782
276800.0000000    0.2534364
276840.0000000    0.2783258
276880.0000000    0.2728108
276920.0000000    0.2850592
276960.0000000    0.2675063
277000.0000000    0.2572578
277040.0000000    0.2682171
277080.0000000    0.2636174
277120.0000000    0.2880385
277160.0000000    0.2595247
277200.0000000    0.2797439
277240.0000000    0.2662533
277280.0000000    0.2787037
277320.0000000    0.2638595
277360.0000000    0.2770767
277400.0000000    0.2591085
277440.0000000    0.2557814
277480.0000000    0.2738342
277520.0000000    0.2438558
277560.0000000    0.2697203
277600.0000000    0.2544102
277640.0000000    0.2701191
277680.0000000    0.2680977
277720.0000000    0.2633516
277760.0000000    0.2493224
277800.0000000    0.2703947
277840.0000000    0.2737512
277880.0000000    0.2965058
277920.0000000    0.2854724
277960.0000000    0.2615123
278000.0000000    0.2622294
278040.0000000    0.2732064
278080.0000000    0.2839582
278120.0000000    0.2709491
278160.0000000    0.2662306
278200.0000000    0.2704835
278240.0000000    0.2953167
278280.0000000    0.2745372
278320.0000000    0.3041656
278360.0000000    0.2629552
278400.0000000    0.2685633
278440.0000000    0.2642178
278480.0000000    0.2761802
278520.0000000    0.2568918
278560.0000000    0.2699189
278600.0000000    0.2475528
278640.0000000    0.2458633
278680.0000000    0.2535973
278720.0000000    0.2473529
278760.0000000    0.2263661
278800.0000000    0.2384106
278840.0000000    0.2422145
278880.0000000    0.2714069
278920.0000000    0.2637852
278960.0000000    0.2606129
279000.0000000    0.2364435
279040.0000000    0.2329515
279080.0000000    0.2568132
279120.0000000    0.2438071
279160.0000000    0.2388412
279200.0000000    0.2506958
279240.0000000    0.2647804
279280.0000000    0.2442925
279320.0000000    0.2536854
279360.0000000    0.2508039
279400.0000000    0.2499436
279440.0000000    0.2468642
279480.0000000    0.2605812
279520.0000000    0.2667713
279560.0000000    0.2716470
279600.0000000    0.2735110
279640.0000000    0.2430864
279680.0000000    0.2528392
279720.0000000    0.2633570
279760.0000000    0.2741810
279800.0000000    0.2519303
279840.0000000    0.2451665
279880.0000000    0.2712853
279920.0000000    0.2717202
279960.0000000    0.2666996
280000.0000000    0.2657263
280040.0000000    0.2652705
280080.0000000    0.2931219
280120.0000000    0.2679384
280160.0000000    0.2882541
280200.0000000    0.2704754
280240.0000000    0.2762613
280280.0000000    0.2579144
280320.0000000    0.2807978
280360.0000000    0.2777663
280400.0000000    0.2579279
280440.0000000    0.2762557
280480.0000000    0.2745009
280520.0000000    0.2572060
280560.0000000    0.2824159
280600.0000000    0.2566411
280640.0000000    0.2398879
280680.0000000    0.2778278
280720.0000000    0.2671711
280760.0000000    0.2606739
280800.0000000    0.2567592
280840.0000000    0.2692132
280880.0000000    0.2858948
280920.0000000    0.2892975
280960.0000000    0.2714096
281000.0000000    0.2826378
281040.0000000    0.2811779
281080.0000000    0.2655737
281120.0000000    0.2496122
281160.0000000    0.2712653
281200.0000000    0.2674396
281240.0000000    0.2570151
281280.0000000    0.2662038
281320.0000000    0.2534907
281360.0000000    0.2718914
281400.0000000    0.2752813
281440.0000000    0.2971399
281480.0000000    0.2790537
281520.0000000    0.2518676
281560.0000000    0.2548246
281600.0000000    0.2632432
281640.0000000    0.2407515
281680.0000000    0.2509258
281720.0000000    0.2730108
281760.0000000    0.2658317
281800.0000000    0.2589370
281840.0000000    0.2691860
281880.0000000    0.2457850
281920.0000000    0.2416831
281960.0000000    0.2956056
282000.0000000    0.2657335
282040.0000000    0.2746915
282080.0000000    0.2807608
282120.0000000    0.2678530
282160.0000000    0.2900003
282200.0000000    0.2814869
282240.0000000    0.2691966
282280.0000000    0.2913145
282320.0000000    0.2684928
282360.0000000    0.2673681
282400.0000000    0.2640941
282440.0000000    0.2655307
282480.0000000    0.2658293
282520.0000000    0.2576479
282560.0000000    0.2421364
282600.0000000    0.2589912
282640.0000000    0.2466875
282680.0000000    0.2478205
282720.0000000    0.2310141
282760.0000000    0.2392574
282800.0000000    0.2718207
282840.0000000    0.2590131
282880.0000000    0.2545347
282920.0000000    0.2543732
282960.0000000    0.2621634
283000.0000000    0.2558377
283040.0000000    0.2590931
283080.0000000    0.2574429
283120.0000000    0.2669832
283160.0000000    0.2732727
283200.0000000    0.2607782
283240.0000000    0.2578524
283280.0000000    0.2556964
283320.0000000    0.2576270
283360.0000000    0.2442609
283400.0000000    0.2485455
283440.0000000    0.2333228
283480.0000000    0.2494236
283520.0000000    0.2589498
283560.0000000    0.2746085
283600.0000000    0.2300179
283640.0000000    0.2546265
283680.0000000    0.2731304
283720.0000000    0.2579085
283760.0000000    0.2717581
283800.0000000    0.2695723
283840.0000000    0.2825621
283880.0000000    0.2498786
283920.0000000    0.2567437
283960.0000000    0.2490550
284000.0000000    0.2610182
284040.0000000    0.2657939
284080.0000000    0.2677560
284120.0000000    0.2512496
284160.0000000    0.2694872
284200.0000000    0.2545095
284240.0000000    0.2632205
284280.0000000    0.2606889
284320.0000000    0.2586542
284360.0000000    0.2630935
284400.0000000    0.2752669
284440.0000000    0.2559406
284480.0000000    0.2716580
284520.0000000    0.2534857
284560.0000000    0.2625090
284600.0000000    0.2494766
284640.0000000    0.2532566
284680.0000000    0.2658072
284720.0000000    0.2661399
284760.0000000    0.2736419
284800.0000000    0.2798795
284840.0000000    0.2768485
284880.0000000    0.2697653
284920.0000000    0.2580650
284960.0000000    0.2679589
285000.0000000    0.2644353
285040.0000000    0.2561981
285080.0000000    0.2497136
285120.0000000    0.2550623
285160.0000000    0.2556541
285200.0000000    0.2412387
285240.0000000    0.2733934
285280.0000000    0.2534448
285320.0000000    0.2547676
285360.0000000    0.2816286
285400.0000000    0.2795639
285440.0000000    0.2516639
285480.0000000    0.2800304
285520.0000000    0.2695947
285560.0000000    0.2539936
285600.0000000    0.2616409
285640.0000000    0.2495157
285680.0000000    0.2449544
285720.0000000    0.2366449
285760.0000000    0.2481845
285800.0000000    0.2552582
285840.0000000    0.2516559
285880.0000000    0.2534965
285920.0000000    0.2605110
285960.0000000    0.2561048
286000.0000000    0.2529852
286040.0000000    0.2289019
286080.0000000    0.2490722
286120.0000000    0.2453563
286160.0000000    0.2391499
286200.0000000    0.2356886
286240.0000000    0.2419648
286280.0000000    0.2486088
286320.0000000    0.2468776
286360.0000000    0.2470143
286400.0000000    0.2142074
286440.0000000    0.2374487
286480.0000000    0.2244807
286520.0000000    0.2399877
286560.0000000    0.2604535
286600.0000000    0.2312093
286640.0000000    0.2470478
286680.0000000    0.2357989
286720.0000000    0.2340477
286760.0000000    0.2157885
286800.0000000    0.2369234
286840.0000000    0.2343689
286880.0000000    0.2254599
286920.0000000    0.2215876
286960.0000000    0.2483603
287000.0000000    0.2322955
287040.0000000    0.2453269
287080.0000000    0.2384973
287120.0000000    0.2477027
287160.0000000    0.2474529
287200.0000000    0.2371553
287240.0000000    0.2555380
287280.0000000    0.2613955
287320.0000000    0.2562006
287360.0000000    0.2499523
287400.0000000    0.2428106
287440.0000000    0.2305783
287480.0000000    0.2489918
287520.0000000    0.2763451
287560.0000000    0.2424626
287600.0000000    0.2697176
287640.0000000    0.2501234
287680.0000000    0.2633822
287720.0000000    0.2513607
287760.0000000    0.2544169
287800.0000000    0.2497909
287840.0000000    0.2363746
287880.0000000    0.2448704
287920.0000000    0.2203848
287960.0000000    0.2318635
288000.0000000    0.2494271
288040.0000000    0.2508899
288080.0000000    0.2453934
288120.0000000    0.2485240
288160.0000000    0.2448413
288200.0000000    0.2403062
288240.0000000    0.2524217
288280.0000000    0.2577180
288320.0000000    0.2690229
288360.0000000    0.2631824
288400.0000000    0.2458168
288440.0000000    0.2455334
288480.0000000    0.2550874
288520.0000000    0.2451748
288560.0000000    0.2368741
288600.0000000    0.2552085
288640.0000000    0.2441562
288680.0000000    0.2568951
288720.0000000    0.2421599
288760.0000000    0.2524922
288800.0000000    0.2375789
288840.0000000    0.2678890
288880.0000000    0.2512755
288920.0000000    0.2369366
288960.0000000    0.2375372
289000.0000000    0.2484977
289040.0000000    0.2416727
289080.0000000    0.2530109
289120.0000000    0.2497666
289160.0000000    0.2473480
289200.0000000    0.2585329
289240.0000000    0.2345373
289280.0000000    0.2355651
289320.0000000    0.2359898
289360.0000000    0.2334863
289400.0000000    0.2395728
289440.0000000    0.2433113
289480.0000000    0.2407775
289520.0000000    0.2341220
289560.0000000    0.2232873
289600.0000000    0.2301760
289640.0000000    0.2415595
289680.0000000    0.2294285
289720.0000000    0.2476243
289760.0000000    0.2450996
289800.0000000    0.2645078
289840.0000000    0.2596890
289880.0000000    0.2766814
289920.0000000    0.2473846
289960.0000000    0.2410823
290000.0000000    0.2632790
290040.0000000    0.2601318
290080.0000000    0.2779101
290120.0000000    0.2719840
290160.0000000    0.2574907
290200.0000000    0.2773136
290240.0000000    0.2422043
290280.0000000    0.2457549
290320.0000000    0.2399582
290360.0000000    0.2623460
290400.0000000    0.2493852
290440.0000000    0.2597838
290480.0000000    0.2342940
290520.0000000    0.2278756
290560.0000000    0.2471456
290600.0000000    0.2571915
290640.0000000    0.2465670
290680.0000000    0.2745839
290720.0000000    0.2629176
290760.0000000    0.2546690
290800.0000000    0.2467284
290840.0000000    0.2501552
290880.0000000    0.2749512
290920.0000000    0.2584810
290960.0000000    0.2723660
291000.0000000    0.2742878
291040.0000000    0.2557065
291080.0000000    0.2553141
291120.0000000    0.2399644
291160.0000000    0.2499060
291200.0000000    0.2794540
291240.0000000    0.2673342
291280.0000000    0.2597905
291320.0000000    0.2566426
291360.0000000    0.2538970
291400.0000000    0.2628036
291440.0000000    0.2523820
291480.0000000    0.2311173
291520.0000000    0.2571990
291560.0000000    0.2499827
291600.0000000    0.2491199
291640.0000000    0.2385970
291680.0000000    0.2415573
291720.0000000    0.2355698
291760.0000000    0.2562524
291800.0000000    0.2624419
291840.0000000    0.2377216
291880.0000000    0.2354351
291920.0000000    0.2311272
291960.0000000    0.2475979
292000.0000000    0.2430730
292040.0000000    0.2354728
292080.0000000    0.2453211
292120.0000000    0.2540821
292160.0000000    0.2493033
292200.0000000    0.2378375
292240.0000000    0.2491450
292280.0000000    0.2503572
292320.0000000    0.2444411
292360.0000000    0.2293138
292400.0000000    0.2452102
292440.0000000    0.2586812
292480.0000000    0.2558755
292520.0000000    0.2465827
292560.0000000    0.2581984
292600.0000000    0.2444004
292640.0000000    0.2464639
292680.0000000    0.2648716
292720.0000000    0.2547644
292760.0000000    0.2607581
292800.0000000    0.2507432
292840.0000000    0.2614220
292880.0000000    0.2701074
292920.0000000    0.2521325
292960.0000000    0.2325510
293000.0000000    0.2460414
293040.0000000    0.2464898
293080.0000000    0.2477919
293120.0000000    0.2392006
293160.0000000    0.2411823
293200.0000000    0.2351889
293240.0000000    0.2459694
293280.0000000    0.2497429
293320.0000000    0.2553139
293360.0000000    0.2550824
293400.0000000    0.2599909
293440.0000000    0.2529919
293480.0000000    0.2500910
293520.0000000    0.2584578
293560.0000000    0.2589134
293600.0000000    0.2608924
293640.0000000    0.2302153
293680.0000000    0.2393352
293720.0000000    0.2541126
293760.0000000    0.2563420
293800.0000000    0.2765396
293840.0000000    0.2655901
293880.0000000    0.2519549
293920.0000000    0.2399083
293960.0000000    0.2455023
294000.0000000    0.2505383
294040.0000000    0.2569983
294080.0000000    0.2694097
294120.0000000    0.2652180
294160.0000000    0.2767427
294200.0000000    0.2768577
294240.0000000    0.2488317
294280.0000000    0.2501803
294320.0000000    0.2222081
294360.0000000    0.2412735
294400.0000000    0.2577722
294440.0000000    0.2511140
294480.0000000    0.2398327
294520.0000000    0.2454419
294560.0000000    0.2314066
294600.0000000    0.2394220
294640.0000000    0.2722643
294680.0000000    0.2610825
294720.0000000    0.2469444
294760.0000000    0.2528585
294800.0000000    0.2454889
294840.0000000    0.2458229
294880.0000000    0.2332905
294920.0000000    0.2397709
294960.0000000    0.2572790
295000.0000000    0.2693252
295040.0000000    0.2571819
295080.0000000    0.2417914
295120.0000000    0.2386032
295160.0000000    0.2294986
295200.0000000    0.2320153
295240.0000000    0.2280671
295280.0000000    0.2409570
295320.0000000    0.2357287
295360.0000000    0.2261587
295400.0000000    0.2292120
295440.0000000    0.2338140
295480.0000000    0.2383376
295520.0000000    0.2426008
295560.0000000    0.2389390
295600.0000000    0.2388445
295640.0000000    0.2429235
295680.0000000    0.2446196
295720.0000000    0.2667846
295760.0000000    0.2666968
295800.0000000    0.2499272
295840.0000000    0.2751323
295880.0000000    0.2618256
295920.0000000    0.2534940
295960.0000000    0.2434580
296000.0000000    0.2358267
296040.0000000    0.2335687
296080.0000000    0.2331300
296120.0000000    0.2408400
296160.0000000    0.2507061
296200.0000000    0.2447630
296240.0000000    0.2460510
296280.0000000    0.2366817
296320.0000000    0.2611308
296360.0000000    0.2389917
296400.0000000    0.2394553
296440.0000000    0.2581136
296480.0000000    0.2688011
296520.0000000    0.2741744
296560.0000000    0.2469604
296600.0000000    0.2685841
296640.0000000    0.2778176
296680.0000000    0.2507192
296720.0000000    0.2568456
296760.0000000    0.2685717
296800.0000000    0.2500739
296840.0000000    0.2445729
296880.0000000    0.2404663
296920.0000000    0.2539808
296960.0000000    0.2399362
297000.0000000    0.2480245
297040.0000000    0.2480571
297080.0000000    0.2414605
297120.0000000    0.2451289
297160.0000000    0.2412401
297200.0000000    0.2369042
297240.0000000    0.2439846
297280.0000000    0.2545397
297320.0000000    0.2408827
297360.0000000    0.2520375
297400.0000000    0.2589166
297440.0000000    0.2529922
297480.0000000    0.2420534
297520.0000000    0.2403307
297560.0000000    0.2326294
297600.0000000    0.2286705
297640.0000000    0.2346083
297680.0000000    0.2373629
297720.0000000    0.2258082
297760.0000000    0.2550080
297800.0000000    0.2256294
297840.0000000    0.2362150
297880.0000000    0.2248046
297920.0000000    0.2358333
297960.0000000    0.2367993
298000.0000000    0.2523019
298040.0000000    0.2444752
298080.0000000    0.2404664
298120.0000000    0.2457896
298160.0000000    0.2564441
298200.0000000    0.2440749
298240.0000000    0.2591106
298280.0000000    0.2313120
298320.0000000    0.2357930
298360.0000000    0.2468371
298400.0000000    0.2493489
298440.0000000    0.2439258
298480.0000000    0.2629646
298520.0000000    0.2595913
298560.0000000    0.2677339
298600.0000000    0.2668935
298640.0000000    0.2567024
298680.0000000    0.2661138
298720.0000000    0.2739225
298760.0000000    0.2796161
298800.0000000    0.2453283
298840.0000000    0.2473473
298880.0000000    0.2441021
298920.0000000    0.2433144
298960.0000000    0.2618880
299000.0000000    0.2582967
299040.0000000    0.2344756
299080.0000000    0.2468618
299120.0000000    0.2541557
299160.0000000    0.2332089
299200.0000000    0.2345123
299240.0000000    0.2372690
299280.0000000    0.2539618
299320.0000000    0.2435316
299360.0000000    0.2459761
299400.0000000    0.2485468
299440.0000000    0.2517137
299480.0000000    0.2299165
299520.0000000    0.2242336
299560.0000000    0.2118537
299600.0000000    0.2420800
299640.0000000    0.2498976
299680.0000000    0.2695173
299720.0000000    0.2308133
299760.0000000    0.2573975
299800.0000000    0.2565895
299840.0000000    0.2645650
299880.0000000    0.2417106
299920.0000000    0.2410892
299960.0000000    0.2416804
300000.0000000    0.2433643
300040.0000000    0.2292755
300080.0000000    0.2354649
300120.0000000    0.2346751
300160.0000000    0.2467990
300200.0000000    0.2446084
300240.0000000    0.2555562
300280.0000000    0.2400443
300320.0000000    0.2549432
300360.0000000    0.2515952
300400.0000000    0.2457664
300440.0000000    0.2478877
300480.0000000    0.2589159
300520.0000000    0.2303981
300560.0000000    0.2337333
300600.0000000    0.2264374
300640.0000000    0.2521241
300680.0000000    0.2656581
300720.0000000    0.2430981
300760.0000000    0.2417959
300800.0000000    0.2470426
300840.0000000    0.2262899
300880.0000000    0.2479343
300920.0000000    0.2247817
300960.0000000    0.2481118
301000.0000000    0.2258746
301040.0000000    0.2474003
301080.0000000    0.2338516
301120.0000000    0.2557538
301160.0000000    0.2530358
301200.0000000    0.2526001
301240.0000000    0.2399140
301280.0000000    0.2195833
301320.0000000    0.2405635
301360.0000000    0.2545239
301400.0000000    0.2564896
301440.0000000    0.2427001
301480.0000000    0.2291813
301520.0000000    0.2340150
301560.0000000    0.2367040
301600.0000000    0.2276085
301640.0000000    0.2259371
301680.0000000    0.2148806
301720.0000000    0.2407153
301760.0000000    0.2338111
301800.0000000    0.2353937
301840.0000000    0.2567830
301880.0000000    0.2379595
301920.0000000    0.2289282
301960.0000000    0.2413230
302000.0000000    0.2467792
302040.0000000    0.2478841
302080.0000000    0.2680638
302120.0000000    0.3091795
302160.0000000    0.2700397
302200.0000000    0.2834910
302240.0000000    0.2817844
302280.0000000    0.2656875
302320.0000000    0.2556565
302360.0000000    0.2786609
302400.0000000    0.2831336
302440.0000000    0.2589338
302480.0000000    0.2575879
302520.0000000    0.2518961
302560.0000000    0.2508061
302600.0000000    0.2487107
302640.0000000    0.2368339
302680.0000000    0.2519922
302720.0000000    0.2484622
302760.0000000    0.2369583
302800.0000000    0.2565991
302840.0000000    0.2688854
302880.0000000    0.2427544
302920.0000000    0.2511831
302960.0000000    0.2490265
303000.0000000    0.2617276
303040.0000000    0.2651014
303080.0000000    0.2497310
303120.0000000    0.2676062
303160.0000000    0.2572040
303200.0000000    0.2459884
303240.0000000    0.2437009
303280.0000000    0.2465113
303320.0000000    0.2261871
303360.0000000    0.2391663
303400.0000000    0.2352296
303440.0000000    0.2412717
303480.0000000    0.2374968
303520.0000000    0.2594891
303560.0000000    0.2422399
303600.0000000    0.2543374
303640.0000000    0.2449427
303680.0000000    0.2416490
303720.0000000    0.2426486
303760.0000000    0.2500121
303800.0000000    0.2464429
303840.0000000    0.2350478
303880.0000000    0.2385013
303920.0000000    0.2322326
303960.0000000    0.2513061
304000.0000000    0.2263339
304040.0000000    0.2342685
304080.0000000    0.2644565
304120.0000000    0.2544144
304160.0000000    0.2506852
304200.0000000    0.2442475
304240.0000000    0.2715735
304280.0000000    0.2737838
304320.0000000    0.2725330
304360.0000000    0.2477824
304400.0000000    0.2551014
304440.0000000    0.2523902
304480.0000000    0.2521847
304520.0000000    0.2481257
304560.0000000    0.2863486
304600.0000000    0.2583660
304640.0000000    0.2630970
304680.0000000    0.2812374
304720.0000000    0.2675211
304760.0000000    0.2602704
304800.0000000    0.2724231
304840.0000000    0.2658781
304880.0000000    0.2525846
304920.0000000    0.2682542
304960.0000000    0.2524548
305000.0000000    0.2736302
305040.0000000    0.2547945
305080.0000000    0.2437754
305120.0000000    0.2575159
305160.0000000    0.2636200
305200.0000000    0.2646693
305240.0000000    0.2438762
305280.0000000    0.2390369
305320.0000000    0.2398077
305360.0000000    0.2491747
305400.0000000    0.2354227
305440.0000000    0.2545059
305480.0000000    0.2375005
305520.0000000    0.2524094
305560.0000000    0.2458024
305600.0000000    0.2678989
305640.0000000    0.2644183
305680.0000000    0.2517199
305720.0000000    0.2381276
305760.0000000    0.2509936
305800.0000000    0.2625088
305840.0000000    0.2576025
305880.0000000    0.2453867
305920.0000000    0.2722586
305960.0000000    0.2605387
306000.0000000    0.2292466
306040.0000000    0.2647378
306080.0000000    0.2470663
306120.0000000    0.2609801
306160.0000000    0.2774679
306200.0000000    0.2727288
306240.0000000    0.2850267
306280.0000000    0.2544921
306320.0000000    0.2509821
306360.0000000    0.2759680
306400.0000000    0.2630249
306440.0000000    0.2768942
306480.0000000    0.2692367
306520.0000000    0.2573581
306560.0000000    0.2615099
306600.0000000    0.2546191
306640.0000000    0.2777176
306680.0000000    0.2800727
306720.0000000    0.2749740
306760.0000000    0.2704221
306800.0000000    0.2713010
306840.0000000    0.2534233
306880.0000000    0.2525718
306920.0000000    0.2615960
306960.0000000    0.2515637
307000.0000000    0.2771403
307040.0000000    0.2761800
307080.0000000    0.2770686
307120.0000000    0.2746721
307160.0000000    0.2518295
307200.0000000    0.2448725
307240.0000000    0.2802375
307280.0000000    0.2846938
307320.0000000    0.2558758
307360.0000000    0.2604732
307400.0000000    0.2382147
307440.0000000    0.2472538
307480.0000000    0.2675269
307520.0000000    0.2574733
307560.0000000    0.2488988
307600.0000000    0.2401125
307640.0000000    0.2493131
307680.0000000    0.2619427
307720.0000000    0.2313532
307760.0000000    0.2491163
307800.0000000    0.2542291
307840.0000000    0.2331555
307880.0000000    0.2636623
307920.0000000    0.2476959
307960.0000000    0.2512044
308000.0000000    0.2537474
308040.0000000    0.2593651
308080.0000000    0.2484537
308120.0000000    0.2522843
308160.0000000    0.2536711
308200.0000000    0.2603161
308240.0000000    0.2686954
308280.0000000    0.2646368
308320.0000000    0.2790256
308360.0000000    0.2640283
308400.0000000    0.2544714
308440.0000000    0.2549264
308480.0000000    0.2554101
308520.0000000    0.2412983
308560.0000000    0.2536159
308600.0000000    0.2644278
308640.0000000    0.2477597
308680.0000000    0.2392064
308720.0000000    0.2292440
308760.0000000    0.2375082
308800.0000000    0.2487901
308840.0000000    0.2410485
308880.0000000    0.2393071
308920.0000000    0.2508231
308960.0000000    0.2385418
309000.0000000    0.2475324
309040.0000000    0.2448650
309080.0000000    0.2702199
309120.0000000    0.2473104
309160.0000000    0.2777482
309200.0000000    0.2759531
309240.0000000    0.2679033
309280.0000000    0.2565911
309320.0000000    0.2694759
309360.0000000    0.2710903
309400.0000000    0.2740103
309440.0000000    0.2472394
309480.0000000    0.2702950
309520.0000000    0.2642483
309560.0000000    0.2481704
309600.0000000    0.2632898
309640.0000000    0.2419952
309680.0000000    0.2738153
309720.0000000    0.2675552
309760.0000000    0.2629455
309800.0000000    0.2509386
309840.0000000    0.2469229
309880.0000000    0.2546198
309920.0000000    0.2545378
309960.0000000    0.2877137
310000.0000000    0.2628379
310040.0000000    0.2381916
310080.0000000    0.2777415
310120.0000000    0.2781877
310160.0000000    0.2702182
310200.0000000    0.2645883
310240.0000000    0.2926586
310280.0000000    0.2610033
310320.0000000    0.2511494
310360.0000000    0.2912428
310400.0000000    0.2799700
310440.0000000    0.2539985
310480.0000000    0.2554955
310520.0000000    0.2544376
310560.0000000    0.2610826
310600.0000000    0.2709845
310640.0000000    0.2512479
310680.0000000    0.2576259
310720.0000000    0.2591310
310760.0000000    0.2491768
310800.0000000    0.2650350
310840.0000000    0.2632161
310880.0000000    0.2938148
310920.0000000    0.2541467
310960.0000000    0.2483331
311000.0000000    0.2428409
311040.0000000    0.2591923
311080.0000000    0.2467879
311120.0000000    0.2571088
311160.0000000    0.2735263
311200.0000000    0.2658930
311240.0000000    0.2526134
311280.0000000    0.2629404
311320.0000000    0.2468364
311360.0000000    0.2504365
311400.0000000    0.2597467
311440.0000000    0.2670570
311480.0000000    0.2544442
311520.0000000    0.2853505
311560.0000000    0.2843590
311600.0000000    0.2764339
311640.0000000    0.2705768
311680.0000000    0.2812260
311720.0000000    0.2494069
311760.0000000    0.2397088
311800.0000000    0.2594371
311840.0000000    0.2503510
311880.0000000    0.2463691
311920.0000000    0.2387819
311960.0000000    0.2578259
312000.0000000    0.2598648
312040.0000000    0.2561681
312080.0000000    0.2563058
312120.0000000    0.2447590
312160.0000000    0.2543112
312200.0000000    0.2577475
312240.0000000    0.2600330
312280.0000000    0.2575202
312320.0000000    0.2615826
312360.0000000    0.2418494
312400.0000000    0.2559996
312440.0000000    0.2499601
312480.0000000    0.2688863
312520.0000000    0.2394971
312560.0000000    0.2283805
312600.0000000    0.2335170
312640.0000000    0.2321242
312680.0000000    0.2313115
312720.0000000    0.2340355
312760.0000000    0.2346271
312800.0000000    0.2289434
312840.0000000    0.2215202
312880.0000000    0.2247160
312920.0000000    0.2507877
312960.0000000    0.2472672
313000.0000000    0.2299970
313040.0000000    0.2319089
313080.0000000    0.2374801
313120.0000000    0.2566608
313160.0000000    0.2420592
313200.0000000    0.2358343
313240.0000000    0.2271713
313280.0000000    0.2446957
313320.0000000    0.2540602
313360.0000000    0.2724122
313400.0000000    0.2488192
313440.0000000    0.2542278
313480.0000000    0.2481110
313520.0000000    0.2662188
313560.0000000    0.2716365
313600.0000000    0.2743243
313640.0000000    0.2677669
313680.0000000    0.2486332
313720.0000000    0.2461682
313760.0000000    0.2619763
313800.0000000    0.2403470
313840.0000000    0.2366367
313880.0000000    0.2406873
313920.0000000    0.2527655
313960.0000000    0.2600288
314000.0000000    0.2397804
314040.0000000    0.2636315
314080.0000000    0.2749400
314120.0000000    0.2584188
314160.0000000    0.2747603
314200.0000000    0.2531664
314240.0000000    0.2721250
314280.0000000    0.2494484
314320.0000000    0.2584838
314360.0000000    0.2673872
314400.0000000    0.2609930
314440.0000000    0.2895296
314480.0000000    0.2734017
314520.0000000    0.2795467
314560.0000000    0.2789254
314600.0000000    0.2530540
314640.0000000    0.2845326
314680.0000000    0.2547022
314720.0000000    0.2503297
314760.0000000    0.2657723
314800.0000000    0.2571554
314840.0000000    0.2553935
314880.0000000    0.2406131
314920.0000000    0.2643528
314960.0000000    0.2630537
315000.0000000    0.2531090
315040.0000000    0.2419565
315080.0000000    0.2426568
315120.0000000    0.2365447
315160.0000000    0.2589782
315200.0000000    0.2541212
315240.0000000    0.2708220
315280.0000000    0.2437349
315320.0000000    0.2608593
315360.0000000    0.2500737
315400.0000000    0.2486510
315440.0000000    0.2408481
315480.0000000    0.2278748
315520.0000000    0.2551818
315560.0000000    0.2293601
315600.0000000    0.2585648
315640.0000000    0.2529327
315680.0000000    0.2654628
315720.0000000    0.2426191
315760.0000000    0.2526217
315800.0000000    0.2513241
315840.0000000    0.2502441
315880.0000000    0.2684069
315920.0000000    0.2431220
315960.0000000    0.2556996
316000.0000000    0.2311611
316040.0000000    0.2378679
316080.0000000    0.2401884
316120.0000000    0.2631575
316160.0000000    0.2476451
316200.0000000    0.2527866
316240.0000000    0.2488677
316280.0000000    0.2411904
316320.0000000    0.2493801
316360.0000000    0.2491539
316400.0000000    0.2201060
316440.0000000    0.2464710
316480.0000000    0.2593241
316520.0000000    0.2438128
316560.0000000    0.2703544
316600.0000000    0.2521319
316640.0000000    0.2597763
316680.0000000    0.2681353
316720.0000000    0.2541023
316760.0000000    0.2716406
316800.0000000    0.2603809
316840.0000000    0.2635227
316880.0000000    0.2620678
316920.0000000    0.2285036
316960.0000000    0.2719204
317000.0000000    0.2717670
317040.0000000    0.2653059
317080.0000000    0.2523730
317120.0000000    0.2497056
317160.0000000    0.2304778
317200.0000000    0.2667481
317240.0000000    0.2577832
317280.0000000    0.2584133
317320.0000000    0.2451223
317360.0000000    0.2621695
317400.0000000    0.2628026
317440.0000000    0.2508030
317480.0000000    0.2378666
317520.0000000    0.2564554
317560.0000000    0.2561333
317600.0000000    0.2630516
317640.0000000    0.2656637
317680.0000000    0.2518766
317720.0000000    0.2529585
317760.0000000    0.2734999
317800.0000000    0.2533907
317840.0000000    0.2729112
317880.0000000    0.2559249
317920.0000000    0.2687273
317960.0000000    0.2513303
318000.0000000    0.2535874
318040.0000000    0.2381595
318080.0000000    0.2412630
318120.0000000    0.2440944
318160.0000000    0.2433518
318200.0000000    0.2309715
318240.0000000    0.2550092
318280.0000000    0.2655664
318320.0000000    0.2640019
318360.0000000    0.2581441
318400.0000000    0.2466546
318440.0000000    0.2563227
318480.0000000    0.2566623
318520.0000000    0.2418717
318560.0000000    0.2593179
318600.0000000    0.2687365
318640.0000000    0.2702716
318680.0000000    0.2615424
318720.0000000    0.2509627
318760.0000000    0.2553110
318800.0000000    0.2468671
318840.0000000    0.2510487
318880.0000000    0.2718926
318920.0000000    0.2693647
318960.0000000    0.2837647
319000.0000000    0.2787490
319040.0000000    0.2757387
319080.0000000    0.2682015
319120.0000000    0.2838817
319160.0000000    0.2801912
319200.0000000    0.2808464
319240.0000000    0.2654499
319280.0000000    0.2405266
319320.0000000    0.2439311
319360.0000000    0.2559714
319400.0000000    0.2582071
319440.0000000    0.2561056
319480.0000000    0.2532718
319520.0000000    0.2649619
319560.0000000    0.2768641
319600.0000000    0.2331618
319640.0000000    0.2709956
319680.0000000    0.2681436
319720.0000000    0.2520390
319760.0000000    0.2488109
319800.0000000    0.2374206
319840.0000000    0.2664497
319880.0000000    0.2396242
319920.0000000    0.2542354
319960.0000000    0.2439290
320000.0000000    0.2551877
320040.0000000    0.2428717
320080.0000000    0.2170889
320120.0000000    0.2397931
320160.0000000    0.2380905
320200.0000000    0.2561677
320240.0000000    0.2769735
320280.0000000    0.2672226
320320.0000000    0.2460155
320360.0000000    0.2641026
320400.0000000    0.2420902
320440.0000000    0.2435723
320480.0000000    0.2516425
320520.0000000    0.2395967
320560.0000000    0.2370906
320600.0000000    0.2459038
320640.0000000    0.2519347
320680.0000000    0.2470185
320720.0000000    0.2534727
320760.0000000    0.2386096
320800.0000000    0.2535900
320840.0000000    0.2525608
320880.0000000    0.2619290
320920.0000000    0.2568236
320960.0000000    0.2412925
321000.0000000    0.2368944
321040.0000000    0.2547039
321080.0000000    0.2529480
321120.0000000    0.2353843
321160.0000000    0.2559309
321200.0000000    0.2542768
321240.0000000    0.2560148
321280.0000000    0.2591466
321320.0000000    0.2787986
321360.0000000    0.2557295
321400.0000000    0.2608802
321440.0000000    0.2675515
321480.0000000    0.2682033
321520.0000000    0.2246867
321560.0000000    0.2360665
321600.0000000    0.2434749
321640.0000000    0.2453506
321680.0000000    0.2405717
321720.0000000    0.2327515
321760.0000000    0.2383522
321800.0000000    0.2388614
321840.0000000    0.2372999
321880.0000000    0.2500888
321920.0000000    0.2330085
321960.0000000    0.2546188
322000.0000000    0.2487617
322040.0000000    0.2455025
322080.0000000    0.2469299
322120.0000000    0.2634185
322160.0000000    0.2551781
322200.0000000    0.2455844
322240.0000000    0.2304660
322280.0000000    0.2708325
322320.0000000    0.2464044
322360.0000000    0.2743057
322400.0000000    0.2610601
322440.0000000    0.2411148
322480.0000000    0.2558062
322520.0000000    0.2827703
322560.0000000    0.2606025
322600.0000000    0.2627490
322640.0000000    0.2563972
322680.0000000    0.2521221
322720.0000000    0.2681330
322760.0000000    0.2717009
322800.0000000    0.2498896
322840.0000000    0.2490970
322880.0000000    0.2554085
322920.0000000    0.2495256
322960.0000000    0.2755924
323000.0000000    0.2654497
323040.0000000    0.2804265
323080.0000000    0.2801156
323120.0000000    0.2688201
323160.0000000    0.2783480
323200.0000000    0.2501465
323240.0000000    0.2636931
323280.0000000    0.2514153
323320.0000000    0.2588148
323360.0000000    0.2516472
323400.0000000    0.2650519
323440.0000000    0.2463428
323480.0000000    0.2400590
323520.0000000    0.2461574
323560.0000000    0.2537897
323600.0000000    0.2497328
323640.0000000    0.2373008
323680.0000000    0.2580276
323720.0000000    0.2359944
323760.0000000    0.2556623
323800.0000000    0.2642879
323840.0000000    0.2650954
323880.0000000    0.2612531
323920.0000000    0.2608525
323960.0000000    0.2558873
324000.0000000    0.2631513
324040.0000000    0.2517260
324080.0000000    0.2439993
324120.0000000    0.2513150
324160.0000000    0.2522142
324200.0000000    0.2463955
324240.0000000    0.2483272
324280.0000000    0.2615121
324320.0000000    0.2557600
324360.0000000    0.2527170
324400.0000000    0.2654999
324440.0000000    0.2531205
324480.0000000    0.2615216
324520.0000000    0.2540575
324560.0000000    0.2619167
324600.0000000    0.2595935
324640.0000000    0.2460855
324680.0000000    0.2541171
324720.0000000    0.2599767
324760.0000000    0.2596074
324800.0000000    0.2379412
324840.0000000    0.2428276
324880.0000000    0.2672558
324920.0000000    0.2577730
324960.0000000    0.2319925
325000.0000000    0.2436397
325040.0000000    0.2647437
325080.0000000    0.2642509
325120.0000000    0.2602815
325160.0000000    0.2558300
325200.0000000    0.2547192
325240.0000000    0.2579509
325280.0000000    0.2396632
325320.0000000    0.2485477
325360.0000000    0.2441136
325400.0000000    0.2585705
325440.0000000    0.2560109
325480.0000000    0.2557307
325520.0000000    0.2287737
325560.0000000    0.2521043
325600.0000000    0.2468787
325640.0000000    0.2603880
325680.0000000    0.2451676
325720.0000000    0.2210582
325760.0000000    0.2381403
325800.0000000    0.2584773
325840.0000000    0.2500016
325880.0000000    0.2478484
325920.0000000    0.2622247
325960.0000000    0.2501921
326000.0000000    0.2238879
326040.0000000    0.2403437
326080.0000000    0.2608106
326120.0000000    0.2441525
326160.0000000    0.2539504
326200.0000000    0.2423290
326240.0000000    0.2701414
326280.0000000    0.2693065
326320.0000000    0.2613417
326360.0000000    0.2659956
326400.0000000    0.2523500
326440.0000000    0.2662231
326480.0000000    0.2723299
326520.0000000    0.2515589
326560.0000000    0.2673827
326600.0000000    0.2541704
326640.0000000    0.2692385
326680.0000000    0.2595538
326720.0000000    0.2584534
326760.0000000    0.2627117
326800.0000000    0.2729877
326840.0000000    0.2736423
326880.0000000    0.2850625
326920.0000000    0.2585987
326960.0000000    0.2497905
327000.0000000    0.2801026
327040.0000000    0.2709388
327080.0000000    0.2750465
327120.0000000    0.2586386
327160.0000000    0.2561132
327200.0000000    0.2521474
327240.0000000    0.2438499
327280.0000000    0.2672209
327320.0000000    0.2575459
327360.0000000    0.2403474
327400.0000000    0.2426769
327440.0000000    0.2584051
327480.0000000    0.2522632
327520.0000000    0.2637857
327560.0000000    0.2455501
327600.0000000    0.2589604
327640.0000000    0.2444045
327680.0000000    0.2463093
327720.0000000    0.2510529
327760.0000000    0.2254106
327800.0000000    0.2434529
327840.0000000    0.2376262
327880.0000000    0.2602586
327920.0000000    0.2545973
327960.0000000    0.2575165
328000.0000000    0.2409437
328040.0000000    0.2749005
328080.0000000    0.2738768
328120.0000000    0.2717988
328160.0000000    0.2700612
328200.0000000    0.2718502
328240.0000000    0.2552231
328280.0000000    0.2547457
328320.0000000    0.2801180
328360.0000000    0.2599871
328400.0000000    0.2458922
328440.0000000    0.2771820
328480.0000000    0.2628110
328520.0000000    0.2759266
328560.0000000    0.2802224
328600.0000000    0.2797807
328640.0000000    0.2558708
328680.0000000    0.2653959
328720.0000000    0.2840629
328760.0000000    0.2676174
328800.0000000    0.2673591
328840.0000000    0.2575359
328880.0000000    0.2617464
328920.0000000    0.2667275
328960.0000000    0.2689211
329000.0000000    0.2514852
329040.0000000    0.2666958
329080.0000000    0.2670291
329120.0000000    0.2650568
329160.0000000    0.2618973
329200.0000000    0.2754013
329240.0000000    0.2690085
329280.0000000    0.2646378
329320.0000000    0.2911529
329360.0000000    0.2696371
329400.0000000    0.2775507
329440.0000000    0.2584960
329480.0000000    0.2722898
329520.0000000    0.2352184
329560.0000000    0.2388333
329600.0000000    0.2590173
329640.0000000    0.2330051
329680.0000000    0.2426386
329720.0000000    0.2711067
329760.0000000    0.2541763
329800.0000000    0.2633419
329840.0000000    0.2477558
329880.0000000    0.2686773
329920.0000000    0.2493569
329960.0000000    0.2708764
330000.0000000    0.2577236
330040.0000000    0.2995366
330080.0000000    0.2797154
330120.0000000    0.2791067
330160.0000000    0.2625452
330200.0000000    0.2693284
330240.0000000    0.2457775
330280.0000000    0.2697782
330320.0000000    0.2599156
330360.0000000    0.2611712
330400.0000000    0.2590775
330440.0000000    0.2787482
330480.0000000    0.2898886
330520.0000000    0.2579658
330560.0000000    0.2647387
330600.0000000    0.2497178
330640.0000000    0.2581478
330680.0000000    0.2498671
330720.0000000    0.2509205
330760.0000000    0.2586961
330800.0000000    0.2647805
330840.0000000    0.2639777
330880.0000000    0.2711313
330920.0000000    0.2468070
330960.0000000    0.2565510
331000.0000000    0.2585970
331040.0000000    0.2751431
331080.0000000    0.2616732
331120.0000000    0.2783353
331160.0000000    0.2764692
331200.0000000    0.2611484
331240.0000000    0.2553988
331280.0000000    0.2827621
331320.0000000    0.2730318
331360.0000000    0.2630736
331400.0000000    0.2629443
331440.0000000    0.2448950
331480.0000000    0.2626957
331520.0000000    0.2398917
331560.0000000    0.2654830
331600.0000000    0.2739034
331640.0000000    0.2480316
331680.0000000    0.2644226
331720.0000000    0.2522690
331760.0000000    0.2703909
331800.0000000    0.2714461
331840.0000000    0.2551254
331880.0000000    0.2534395
331920.0000000    0.2746607
331960.0000000    0.2800691
332000.0000000    0.2741885
332040.0000000    0.2711343
332080.0000000    0.2657697
332120.0000000    0.2494471
332160.0000000    0.2705400
332200.0000000    0.2517716
332240.0000000    0.2511496
332280.0000000    0.2508563
332320.0000000    0.2695165
332360.0000000    0.2649342
332400.0000000    0.2427196
332440.0000000    0.2606229
332480.0000000    0.2460668
332520.0000000    0.2437080
332560.0000000    0.2418785
332600.0000000    0.2614380
332640.0000000    0.2882835
332680.0000000    0.2648958
332720.0000000    0.2653267
332760.0000000    0.2622347
332800.0000000    0.2720775
332840.0000000    0.2405665
332880.0000000    0.2611463
332920.0000000    0.2626797
332960.0000000    0.2490461
333000.0000000    0.2614863
333040.0000000    0.2526311
333080.0000000    0.2605488
333120.0000000    0.2632324
333160.0000000    0.2655865
333200.0000000    0.2721519
333240.0000000    0.2460516
333280.0000000    0.2457638
333320.0000000    0.2456954
333360.0000000    0.2311559
333400.0000000    0.2446183
333440.0000000    0.2477502
333480.0000000    0.2608220
333520.0000000    0.2559625
333560.0000000    0.2513825
333600.0000000    0.2400612
333640.0000000    0.2522264
333680.0000000    0.2431439
333720.0000000    0.2433828
333760.0000000    0.2360643
333800.0000000    0.2496746
333840.0000000    0.2335242
333880.0000000    0.2514120
333920.0000000    0.2526237
333960.0000000    0.2479451
334000.0000000    0.2500938
334040.0000000    0.2523668
334080.0000000    0.2488705
334120.0000000    0.2313526
334160.0000000    0.2366139
334200.0000000    0.2516745
334240.0000000    0.2636605
334280.0000000    0.2505082
334320.0000000    0.2589168
334360.0000000    0.2408394
334400.0000000    0.2407230
334440.0000000    0.2311214
334480.0000000    0.2470866
334520.0000000    0.2493130
334560.0000000    0.2461843
334600.0000000    0.2398422
334640.0000000    0.2368063
334680.0000000    0.2427988
334720.0000000    0.2531326
334760.0000000    0.2450138
334800.0000000    0.2639585
334840.0000000    0.2553648
334880.0000000    0.2568866
334920.0000000    0.2242441
334960.0000000    0.2475951
335000.0000000    0.2389952
335040.0000000    0.2450204
335080.0000000    0.2510935
335120.0000000    0.2382594
335160.0000000    0.2506578
335200.0000000    0.2381867
335240.0000000    0.2522508
335280.0000000    0.2672836
335320.0000000    0.2595122
335360.0000000    0.2531627
335400.0000000    0.2470073
335440.0000000    0.2567009
335480.0000000    0.2476668
335520.0000000    0.2374374
335560.0000000    0.2389085
335600.0000000    0.2557743
335640.0000000    0.2574698
335680.0000000    0.2498650
335720.0000000    0.2499621
335760.0000000    0.2523378
335800.0000000    0.2324365
335840.0000000    0.2461453
335880.0000000    0.2671595
335920.0000000    0.2555067
335960.0000000    0.2566305
336000.0000000    0.2277669
336040.0000000    0.2524126
336080.0000000    0.2427268
336120.0000000    0.2353975
336160.0000000    0.2472555
336200.0000000    0.2511816
336240.0000000    0.2488343
336280.0000000    0.2484385
336320.0000000    0.2600349
336360.0000000    0.2644201
336400.0000000    0.2636155
336440.0000000    0.2719032
336480.0000000    0.2354543
336520.0000000    0.2710279
336560.0000000    0.2653773
336600.0000000    0.2778868
336640.0000000    0.2834523
336680.0000000    0.2693281
336720.0000000    0.2577793
336760.0000000    0.2611682
336800.0000000    0.2528450
336840.0000000    0.2620353
336880.0000000    0.2615480
336920.0000000    0.2450374
336960.0000000    0.2540916
337000.0000000    0.2428321
337040.0000000    0.2506590
337080.0000000    0.2462802
337120.0000000    0.2563732
337160.0000000    0.2508909
337200.0000000    0.2571372
337240.0000000    0.2707468
337280.0000000    0.2493113
337320.0000000    0.2297805
337360.0000000    0.2419086
337400.0000000    0.2412281
337440.0000000    0.2394100
337480.0000000    0.2324693
337520.0000000    0.2252474
337560.0000000    0.2375289
337600.0000000    0.2521627
337640.0000000    0.2493016
337680.0000000    0.2488377
337720.0000000    0.2404727
337760.0000000    0.2495136
337800.0000000    0.2558219
337840.0000000    0.2563689
337880.0000000    0.2481310
337920.0000000    0.2494972
337960.0000000    0.2563901
338000.0000000    0.2410672
338040.0000000    0.2810244
338080.0000000    0.2488262
338120.0000000    0.2685580
338160.0000000    0.2733431
338200.0000000    0.2747910
338240.0000000    0.2526923
338280.0000000    0.2309929
338320.0000000    0.2494300
338360.0000000    0.2522513
338400.0000000    0.2707583
338440.0000000    0.2502106
338480.0000000    0.2533439
338520.0000000    0.2645631
338560.0000000    0.2348151
338600.0000000    0.2541235
338640.0000000    0.2617824
338680.0000000    0.2466032
338720.0000000    0.2456547
338760.0000000    0.2478042
338800.0000000    0.2408400
338840.0000000    0.2414465
338880.0000000    0.2371337
338920.0000000    0.2512787
338960.0000000    0.2379218
339000.0000000    0.2357585
339040.0000000    0.2268406
339080.0000000    0.2348205
339120.0000000    0.2398280
339160.0000000    0.2589707
339200.0000000    0.2376444
339240.0000000    0.2308515
339280.0000000    0.2326404
339320.0000000    0.2466379
339360.0000000    0.2338945
339400.0000000    0.2214817
339440.0000000    0.2416798
339480.0000000    0.2441129
339520.0000000    0.2580450
339560.0000000    0.2472004
339600.0000000    0.2566402
339640.0000000    0.2475307
339680.0000000    0.2359679
339720.0000000    0.2336572
339760.0000000    0.2333423
339800.0000000    0.2371653
339840.0000000    0.2407197
339880.0000000    0.2698154
339920.0000000    0.2452105
339960.0000000    0.2540785
340000.0000000    0.2305577
340040.0000000    0.2653234
340080.0000000    0.2672910
340120.0000000    0.2530381
340160.0000000    0.2332063
340200.0000000    0.2443708
340240.0000000    0.2465434
340280.0000000    0.2445260
340320.0000000    0.2412920
340360.0000000    0.2470018
340400.0000000    0.2562307
340440.0000000    0.2461753
340480.0000000    0.2448661
340520.0000000    0.2539052
340560.0000000    0.2510146
340600.0000000    0.2362050
340640.0000000    0.2494935
340680.0000000    0.2383866
340720.0000000    0.2396649
340760.0000000    0.2521746
340800.0000000    0.2746608
340840.0000000    0.2632695
340880.0000000    0.2577913
340920.0000000    0.2322929
340960.0000000    0.2430996
341000.0000000    0.2566334
341040.0000000    0.2371680
341080.0000000    0.2568871
341120.0000000    0.2626444
341160.0000000    0.2544084
341200.0000000    0.2493526
341240.0000000    0.2704830
341280.0000000    0.2529444
341320.0000000    0.2513814
341360.0000000    0.2317597
341400.0000000    0.2565719
341440.0000000    0.2379772
341480.0000000    0.2446591
341520.0000000    0.2412332
341560.0000000    0.2485676
341600.0000000    0.2480556
341640.0000000    0.2704071
341680.0000000    0.2721234
341720.0000000    0.2752945
341760.0000000    0.2762620
341800.0000000    0.2541862
341840.0000000    0.2467871
341880.0000000    0.2423155
341920.0000000    0.2528244
341960.0000000    0.2300191
342000.0000000    0.2520166
342040.0000000    0.2503842
342080.0000000    0.2507600
342120.0000000    0.2510140
342160.0000000    0.2430705
342200.0000000    0.2453966
342240.0000000    0.2263059
342280.0000000    0.2494128
342320.0000000    0.2489876
342360.0000000    0.2535855
342400.0000000    0.2640138
342440.0000000    0.2696080
342480.0000000    0.2544274
342520.0000000    0.2624374
342560.0000000    0.2635501
342600.0000000    0.2751716
342640.0000000    0.2662224
342680.0000000    0.2499717
342720.0000000    0.2501528
342760.0000000    0.2522019
342800.0000000    0.2393309
342840.0000000    0.2359085
342880.0000000    0.2502660
342920.0000000    0.2344498
342960.0000000    0.2591951
343000.0000000    0.2636533
343040.0000000    0.2412121
343080.0000000    0.2507318
343120.0000000    0.2362591
343160.0000000    0.2223256
343200.0000000    0.2380959
343240.0000000    0.2262430
343280.0000000    0.2338614
343320.0000000    0.2326634
343360.0000000    0.2458741
343400.0000000    0.2526960
343440.0000000    0.2425820
343480.0000000    0.2486688
343520.0000000    0.2446851
343560.0000000    0.2573971
343600.0000000    0.2436893
343640.0000000    0.2532819
343680.0000000    0.2463447
343720.0000000    0.2329852
343760.0000000    0.2393780
343800.0000000    0.2280132
343840.0000000    0.2268359
343880.0000000    0.2543694
343920.0000000    0.2338165
343960.0000000    0.2513117
344000.0000000    0.2420351
344040.0000000    0.2465727
344080.0000000    0.2326663
344120.0000000    0.2540710
344160.0000000    0.2286105
344200.0000000    0.2516802
344240.0000000    0.2667355
344280.0000000    0.2630042
344320.0000000    0.2645985
344360.0000000    0.2352655
344400.0000000    0.2523821
344440.0000000    0.2614436
344480.0000000    0.2548653
344520.0000000    0.2594831
344560.0000000    0.2741444
344600.0000000    0.2416557
344640.0000000    0.2312221
344680.0000000    0.2578058
344720.0000000    0.2444792
344760.0000000    0.2454529
344800.0000000    0.2647464
344840.0000000    0.2480584
344880.0000000    0.2566854
344920.0000000    0.2474231
344960.0000000    0.2458927
345000.0000000    0.2257454
345040.0000000    0.2377918
345080.0000000    0.2553411
345120.0000000    0.2387604
345160.0000000    0.2459755
345200.0000000    0.2617506
345240.0000000    0.2510496
345280.0000000    0.2477384
345320.0000000    0.2606800
345360.0000000    0.2492016
345400.0000000    0.2488354
345440.0000000    0.2467330
345480.0000000    0.2475731
345520.0000000    0.2544934
345560.0000000    0.2475770
345600.0000000    0.2582640
345640.0000000    0.2355580
345680.0000000    0.2519737
345720.0000000    0.2223355
345760.0000000    0.2385473
345800.0000000    0.2515473
345840.0000000    0.2449467
345880.0000000    0.2356306
345920.0000000    0.2466619
345960.0000000    0.2556136
346000.0000000    0.2462170
346040.0000000    0.2573100
346080.0000000    0.2514055
346120.0000000    0.2501827
346160.0000000    0.2422821
346200.0000000    0.2293741
346240.0000000    0.2535179
346280.0000000    0.2595345
346320.0000000    0.2489588
346360.0000000    0.2482953
346400.0000000    0.2453995
346440.0000000    0.2472623
346480.0000000    0.2562482
346520.0000000    0.2501556
346560.0000000    0.2508883
346600.0000000    0.2439746
346640.0000000    0.2369942
346680.0000000    0.2448532
346720.0000000    0.2362987
346760.0000000    0.2333722
346800.0000000    0.2404725
346840.0000000    0.2305911
346880.0000000    0.2472929
346920.0000000    0.2554179
346960.0000000    0.2524820
347000.0000000    0.2397030
347040.0000000    0.2287171
347080.0000000    0.2409676
347120.0000000    0.2459157
347160.0000000    0.2541436
347200.0000000    0.2614552
347240.0000000    0.2497227
347280.0000000    0.2669832
347320.0000000    0.2476830
347360.0000000    0.2294384
347400.0000000    0.2357628
347440.0000000    0.2432393
347480.0000000    0.2496858
347520.0000000    0.2502770
347560.0000000    0.2353060
347600.0000000    0.2393075
347640.0000000    0.2409122
347680.0000000    0.2477169
347720.0000000    0.2171172
347760.0000000    0.2503721
347800.0000000    0.2261769
347840.0000000    0.2400760
347880.0000000    0.2317273
347920.0000000    0.2389526
347960.0000000    0.2372430
348000.0000000    0.2514161
348040.0000000    0.2497042
348080.0000000    0.2435165
348120.0000000    0.2215590
348160.0000000    0.2449718
348200.0000000    0.2385950
348240.0000000    0.2462104
348280.0000000    0.2288298
348320.0000000    0.2473329
348360.0000000    0.2583670
348400.0000000    0.2520072
348440.0000000    0.2544414
348480.0000000    0.2350851
348520.0000000    0.2315037
348560.0000000    0.2365785
348600.0000000    0.2149154
348640.0000000    0.2408131
348680.0000000    0.2135742
348720.0000000    0.2428178
348760.0000000    0.2606863
348800.0000000    0.2592080
348840.0000000    0.2439573
348880.0000000    0.2092197
348920.0000000    0.2207671
348960.0000000    0.2445676
349000.0000000    0.2482041
349040.0000000    0.2576228
349080.0000000    0.2606395
349120.0000000    0.2502177
349160.0000000    0.2503945
349200.0000000    0.2508878
349240.0000000    0.2548703
349280.0000000    0.2408406
349320.0000000    0.2437989
349360.0000000    0.2336137
349400.0000000    0.2371382
349440.0000000    0.2262067
349480.0000000    0.2358440
349520.0000000    0.2294576
349560.0000000    0.2335475
349600.0000000    0.2248014
349640.0000000    0.2350973
349680.0000000    0.2492485
349720.0000000    0.2318102
349760.0000000    0.2251395
349800.0000000    0.2449269
349840.0000000    0.2153843
349880.0000000    0.2389038
349920.0000000    0.2379155
349960.0000000    0.2479514
350000.0000000    0.2292661
350040.0000000    0.2492613
350080.0000000    0.2094252
350120.0000000    0.2504401
350160.0000000    0.2566215
350200.0000000    0.2488945
350240.0000000    0.2343084
350280.0000000    0.2499235
350320.0000000    0.2327171
350360.0000000    0.2364806
350400.0000000    0.2668714
350440.0000000    0.2676530
350480.0000000    0.2524675
350520.0000000    0.2467825
350560.0000000    0.2162693
350600.0000000    0.2161482
350640.0000000    0.2194242
350680.0000000    0.2291544
350720.0000000    0.2207076
350760.0000000    0.2270337
350800.0000000    0.2377235
350840.0000000    0.2189797
350880.0000000    0.2055863
350920.0000000    0.2220925
350960.0000000    0.2292304
351000.0000000    0.2180541
351040.0000000    0.2171614
351080.0000000    0.2369648
351120.0000000    0.2185363
351160.0000000    0.2185101
351200.0000000    0.2266442
351240.0000000    0.2469156
351280.0000000    0.2123217
351320.0000000    0.2425564
351360.0000000    0.2548136
351400.0000000    0.2430073
351440.0000000    0.2527676
351480.0000000    0.2571342
351520.0000000    0.2560730
351560.0000000    0.2508283
351600.0000000    0.2286754
351640.0000000    0.2342156
351680.0000000    0.2511979
351720.0000000    0.2279815
351760.0000000    0.2318277
351800.0000000    0.2537457
351840.0000000    0.2294722
351880.0000000    0.2408840
351920.0000000    0.2497461
351960.0000000    0.2615731
352000.0000000    0.2286749
352040.0000000    0.2252731
352080.0000000    0.2262236
352120.0000000    0.2241192
352160.0000000    0.2225497
352200.0000000    0.2241246
352240.0000000    0.2481186
352280.0000000    0.2212341
352320.0000000    0.2246993
352360.0000000    0.2405896
352400.0000000    0.2608964
352440.0000000    0.2277025
352480.0000000    0.2308271
352520.0000000    0.2294993
352560.0000000    0.2288380
352600.0000000    0.2281632
352640.0000000    0.2164536
352680.0000000    0.2411727
352720.0000000    0.2455261
352760.0000000    0.2613021
352800.0000000    0.2706006
352840.0000000    0.2658644
352880.0000000    0.2700434
352920.0000000    0.2771504
352960.0000000    0.2783575
353000.0000000    0.2871298
353040.0000000    0.2793437
353080.0000000    0.2749170
353120.0000000    0.2725435
353160.0000000    0.2712111
353200.0000000    0.2676968
353240.0000000    0.2515501
353280.0000000    0.2499757
353320.0000000    0.2549852
353360.0000000    0.2435292
353400.0000000    0.2407463
353440.0000000    0.2393010
353480.0000000    0.2499098
353520.0000000    0.2512525
353560.0000000    0.2630710
353600.0000000    0.2515743
353640.0000000    0.2792014
353680.0000000    0.2630866
353720.0000000    0.2515937
353760.0000000    0.2484596
353800.0000000    0.2363641
353840.0000000    0.2421996
353880.0000000    0.2515883
353920.0000000    0.2611930
353960.0000000    0.2582164
354000.0000000    0.2893917
354040.0000000    0.2603317
354080.0000000    0.2527016
354120.0000000    0.2632245
354160.0000000    0.2666031
354200.0000000    0.2644319
354240.0000000    0.2530185
354280.0000000    0.2607566
354320.0000000    0.2626766
354360.0000000    0.2653966
354400.0000000    0.2703426
354440.0000000    0.2681228
354480.0000000    0.2500042
354520.0000000    0.2547507
354560.0000000    0.2515074
354600.0000000    0.2660856
354640.0000000    0.2600266
354680.0000000    0.2547408
354720.0000000    0.2679132
354760.0000000    0.2487565
354800.0000000    0.2434302
354840.0000000    0.2553307
354880.0000000    0.2404659
354920.0000000    0.2502091
354960.0000000    0.2886219
355000.0000000    0.2697013
355040.0000000    0.2560428
355080.0000000    0.2751954
355120.0000000    0.2644588
355160.0000000    0.2680916
355200.0000000    0.2470856
355240.0000000    0.2653890
355280.0000000    0.2631033
355320.0000000    0.2863085
355360.0000000    0.2594584
355400.0000000    0.2646300
355440.0000000    0.2512649
355480.0000000    0.2501433
355520.0000000    0.2488617
355560.0000000    0.2801374
355600.0000000    0.2797951
355640.0000000    0.2669818
355680.0000000    0.2862501
355720.0000000    0.2666474
355760.0000000    0.2754207
355800.0000000    0.2755577
355840.0000000    0.2628707
355880.0000000    0.2656512
355920.0000000    0.2410628
355960.0000000    0.2447587
356000.0000000    0.2389672
356040.0000000    0.2573404
356080.0000000    0.2477367
356120.0000000    0.2280957
356160.0000000    0.2467193
356200.0000000    0.2798695
356240.0000000    0.2510135
356280.0000000    0.2535568
356320.0000000    0.2419989
356360.0000000    0.2527861
356400.0000000    0.2514415
356440.0000000    0.2458849
356480.0000000    0.2320843
356520.0000000    0.2212144
356560.0000000    0.2326003
356600.0000000    0.2377041
356640.0000000    0.2467985
356680.0000000    0.2596240
356720.0000000    0.2509594
356760.0000000    0.2431817
356800.0000000    0.2776127
356840.0000000    0.2726304
356880.0000000    0.2507741
356920.0000000    0.2527220
356960.0000000    0.2337692
357000.0000000    0.2629694
357040.0000000    0.2404933
357080.0000000    0.2485612
357120.0000000    0.2677391
357160.0000000    0.2763621
357200.0000000    0.2486011
357240.0000000    0.2609585
357280.0000000    0.2523320
357320.0000000    0.2440365
357360.0000000    0.2546277
357400.0000000    0.2870470
357440.0000000    0.2528799
357480.0000000    0.2605475
357520.0000000    0.2652211
357560.0000000    0.2732980
357600.0000000    0.2554859
357640.0000000    0.2535360
357680.0000000    0.2416580
357720.0000000    0.2541003
357760.0000000    0.2631178
357800.0000000    0.2316207
357840.0000000    0.2362930
357880.0000000    0.2398447
357920.0000000    0.2590182
357960.0000000    0.2585595
358000.0000000    0.2427028
358040.0000000    0.2216336
358080.0000000    0.2734367
358120.0000000    0.2686762
358160.0000000    0.2659978
358200.0000000    0.2463667
358240.0000000    0.2639908
358280.0000000    0.2493670
358320.0000000    0.2497411
358360.0000000    0.2588072
358400.0000000    0.2751582
358440.0000000    0.2421068
358480.0000000    0.2576830
358520.0000000    0.2773774
358560.0000000    0.2527007
358600.0000000    0.2703938
358640.0000000    0.2462978
358680.0000000    0.2512256
358720.0000000    0.2521009
358760.0000000    0.2581176
358800.0000000    0.2394298
358840.0000000    0.2353953
358880.0000000    0.2392361
358920.0000000    0.2396391
358960.0000000    0.2709675
359000.0000000    0.2502896
359040.0000000    0.2442068
359080.0000000    0.2499179
359120.0000000    0.2366692
359160.0000000    0.2451995
359200.0000000    0.2547684
359240.0000000    0.2427456
359280.0000000    0.2666664
359320.0000000    0.2517389
359360.0000000    0.2499267
359400.0000000    0.2576241
359440.0000000    0.2527013
359480.0000000    0.2257427
359520.0000000    0.2539379
359560.0000000    0.2626189
359600.0000000    0.2425562
359640.0000000    0.2395148
359680.0000000    0.2340010
359720.0000000    0.2456556
359760.0000000    0.2328965
359800.0000000    0.2465352
359840.0000000    0.2396095
359880.0000000    0.2639171
359920.0000000    0.2696418
359960.0000000    0.2559624
360000.0000000    0.2527427
360040.0000000    0.2473318
360080.0000000    0.2520988
360120.0000000    0.2573062
360160.0000000    0.2450286
360200.0000000    0.2452944
360240.0000000    0.2486870
360280.0000000    0.2534743
360320.0000000    0.2546666
360360.0000000    0.2480249
360400.0000000    0.2439037
360440.0000000    0.2600256
360480.0000000    0.2546354
360520.0000000    0.2587456
360560.0000000    0.2735113
360600.0000000    0.2608989
360640.0000000    0.2481980
360680.0000000    0.2583574
360720.0000000    0.2447662
360760.0000000    0.2360039
360800.0000000    0.2498892
360840.0000000    0.2331796
360880.0000000    0.2369389
360920.0000000    0.2182215
360960.0000000    0.2374699
361000.0000000    0.2467725
361040.0000000    0.2453668
361080.0000000    0.2306594
361120.0000000    0.2512624
361160.0000000    0.2397662
361200.0000000    0.2389665
361240.0000000    0.2573117
361280.0000000    0.2378852
361320.0000000    0.2494594
361360.0000000    0.2574857
361400.0000000    0.2560028
361440.0000000    0.2531217
361480.0000000    0.2619908
361520.0000000    0.2349410
361560.0000000    0.2590257
361600.0000000    0.2609084
361640.0000000    0.2516893
361680.0000000    0.2640112
361720.0000000    0.2440834
361760.0000000    0.2638473
361800.0000000    0.2477596
361840.0000000    0.2522376
361880.0000000    0.2405313
361920.0000000    0.2402125
361960.0000000    0.2219801
362000.0000000    0.2288807
362040.0000000    0.2586713
362080.0000000    0.2474874
362120.0000000    0.2625561
362160.0000000    0.2442027
362200.0000000    0.2434773
362240.0000000    0.2342566
362280.0000000    0.2432146
362320.0000000    0.2418144
362360.0000000    0.2421958
362400.0000000    0.2438793
362440.0000000    0.2401979
362480.0000000    0.2308208
362520.0000000    0.2463867
362560.0000000    0.2543508
362600.0000000    0.2384510
362640.0000000    0.2318912
362680.0000000    0.2496262
362720.0000000    0.2445174
362760.0000000    0.2519461
362800.0000000    0.2506960
362840.0000000    0.2522297
362880.0000000    0.2427595
362920.0000000    0.2410151
362960.0000000    0.2761116
363000.0000000    0.2372254
363040.0000000    0.2560567
363080.0000000    0.2517140
363120.0000000    0.2630017
363160.0000000    0.2727081
363200.0000000    0.2539634
363240.0000000    0.2505758
363280.0000000    0.2463994
363320.0000000    0.2643471
363360.0000000    0.2586939
363400.0000000    0.2647539
363440.0000000    0.2504510
363480.0000000    0.2559189
363520.0000000    0.2392538
363560.0000000    0.2727269
363600.0000000    0.2585034
363640.0000000    0.2593224
363680.0000000    0.2796243
363720.0000000    0.2796337
363760.0000000    0.2551897
363800.0000000    0.2617311
363840.0000000    0.2810631
363880.0000000    0.2670050
363920.0000000    0.2390023
363960.0000000    0.2466566
364000.0000000    0.2482929
364040.0000000    0.2631612
364080.0000000    0.2495094
364120.0000000    0.2675168
364160.0000000    0.2525271
364200.0000000    0.2661337
364240.0000000    0.2806357
364280.0000000    0.2782231
364320.0000000    0.2596087
364360.0000000    0.2704825
364400.0000000    0.2574161
364440.0000000    0.2831812
364480.0000000    0.2694272
364520.0000000    0.2622121
364560.0000000    0.2787584
364600.0000000    0.2577186
364640.0000000    0.2734388
364680.0000000    0.2814359
364720.0000000    0.2508301
364760.0000000    0.2377081
364800.0000000    0.2487275
364840.0000000    0.2668102
364880.0000000    0.2625566
364920.0000000    0.2646084
364960.0000000    0.2714604
365000.0000000    0.2434322
365040.0000000    0.2651509
365080.0000000    0.2453163
365120.0000000    0.2533571
365160.0000000    0.2679874
365200.0000000    0.2612213
365240.0000000    0.2554131
365280.0000000    0.2560804
365320.0000000    0.2604000
365360.0000000    0.2432988
365400.0000000    0.2504902
365440.0000000    0.2815517
365480.0000000    0.2594171
365520.0000000    0.2738806
365560.0000000    0.2584728
365600.0000000    0.2664744
365640.0000000    0.2794160
365680.0000000    0.2668134
365720.0000000    0.2451945
365760.0000000    0.2656145
365800.0000000    0.2590777
365840.0000000    0.2653165
365880.0000000    0.2469757
365920.0000000    0.2528806
365960.0000000    0.2531652
366000.0000000    0.2705531
366040.0000000    0.2568834
366080.0000000    0.2659163
366120.0000000    0.2656783
366160.0000000    0.2664969
366200.0000000    0.2503619
366240.0000000    0.2563517
366280.0000000    0.2494489
366320.0000000    0.2592444
366360.0000000    0.2601768
366400.0000000    0.2500969
366440.0000000    0.2598589
366480.0000000    0.2454298
366520.0000000    0.2618499
366560.0000000    0.2730614
366600.0000000    0.2657091
366640.0000000    0.2676137
366680.0000000    0.2603373
366720.0000000    0.2745337
366760.0000000    0.2857805
366800.0000000    0.2861177
366840.0000000    0.2877896
366880.0000000    0.2675786
366920.0000000    0.2680088
366960.0000000    0.3016004
367000.0000000    0.2684974
367040.0000000    0.2652676
367080.0000000    0.2707449
367120.0000000    0.2686611
367160.0000000    0.2581485
367200.0000000    0.2629046
367240.0000000    0.2513984
367280.0000000    0.2633178
367320.0000000    0.2454554
367360.0000000    0.2638459
367400.0000000    0.2419037
367440.0000000    0.2426761
367480.0000000    0.2471830
367520.0000000    0.2481656
367560.0000000    0.2419841
367600.0000000    0.2444245
367640.0000000    0.2335410
367680.0000000    0.2334913
367720.0000000    0.2173518
367760.0000000    0.2346429
367800.0000000    0.2517013
367840.0000000    0.2639812
367880.0000000    0.2548613
367920.0000000    0.2387900
367960.0000000    0.2491964
368000.0000000    0.2516750
368040.0000000    0.2475459
368080.0000000    0.2371866
368120.0000000    0.2456905
368160.0000000    0.2578830
368200.0000000    0.2513597
368240.0000000    0.2531482
368280.0000000    0.2666743
368320.0000000    0.2624790
368360.0000000    0.2636470
368400.0000000    0.2751214
368440.0000000    0.2729884
368480.0000000    0.2678495
368520.0000000    0.2806866
368560.0000000    0.2685815
368600.0000000    0.2567154
368640.0000000    0.2471933
368680.0000000    0.2522165
368720.0000000    0.2848278
368760.0000000    0.2586702
368800.0000000    0.2520349
368840.0000000    0.2903144
368880.0000000    0.2627459
368920.0000000    0.2595223
368960.0000000    0.2638500
369000.0000000    0.2785622
369040.0000000    0.2788496
369080.0000000    0.2631526
369120.0000000    0.2676530
369160.0000000    0.2747120
369200.0000000    0.2473774
369240.0000000    0.2603576
369280.0000000    0.2862220
369320.0000000    0.2842728
369360.0000000    0.2693718
369400.0000000    0.2497759
369440.0000000    0.2584623
369480.0000000    0.2621597
369520.0000000    0.2332082
369560.0000000    0.2661886
369600.0000000    0.2380794
369640.0000000    0.2357090
369680.0000000    0.2393183
369720.0000000    0.2408274
369760.0000000    0.2534486
369800.0000000    0.2527476
369840.0000000    0.2600971
369880.0000000    0.2614113
369920.0000000    0.2483092
369960.0000000    0.2681405
370000.0000000    0.2388523
370040.0000000    0.2513394
370080.0000000    0.2378846
370120.0000000    0.2502119
370160.0000000    0.2356478
370200.0000000    0.2382807
370240.0000000    0.2570530
370280.0000000    0.2602640
370320.0000000    0.2789530
370360.0000000    0.2671399
370400.0000000    0.2714827
370440.0000000    0.2620168
370480.0000000    0.2638445
370520.0000000    0.2622777
370560.0000000    0.2434301
370600.0000000    0.2590791
370640.0000000    0.2581335
370680.0000000    0.2631733
370720.0000000    0.2677767
370760.0000000    0.2596008
370800.0000000    0.2609480
370840.0000000    0.2624632
370880.0000000    0.2742989
370920.0000000    0.2714586
370960.0000000    0.2745706
371000.0000000    0.2814596
371040.0000000    0.2466371
371080.0000000    0.2426769
371120.0000000    0.2600675
371160.0000000    0.2597871
371200.0000000    0.2479963
371240.0000000    0.2474494
371280.0000000    0.2528625
371320.0000000    0.2559060
371360.0000000    0.2869714
371400.0000000    0.2656704
371440.0000000    0.2742142
371480.0000000    0.2521249
371520.0000000    0.2299190
371560.0000000    0.2566017
371600.0000000    0.2650044
371640.0000000    0.2368709
371680.0000000    0.2349798
371720.0000000    0.2630489
371760.0000000    0.2608162
371800.0000000    0.2664229
371840.0000000    0.2443377
371880.0000000    0.2564959
371920.0000000    0.2692773
371960.0000000    0.2618935
372000.0000000    0.2489805
372040.0000000    0.2542193
372080.0000000    0.2383585
372120.0000000    0.2702861
372160.0000000    0.2383791
372200.0000000    0.2660896
372240.0000000    0.2547306
372280.0000000    0.2526385
372320.0000000    0.2455885
372360.0000000    0.2658637
372400.0000000    0.2628858
372440.0000000    0.2762900
372480.0000000    0.2522223
372520.0000000    0.2559595
372560.0000000    0.2513196
372600.0000000    0.2388831
372640.0000000    0.2672375
372680.0000000    0.2638369
372720.0000000    0.2488384
372760.0000000    0.2500464
372800.0000000    0.2454826
372840.0000000    0.2593472
372880.0000000    0.2326693
372920.0000000    0.2379812
372960.0000000    0.2271478
373000.0000000    0.2400911
373040.0000000    0.2427369
373080.0000000    0.2700827
373120.0000000    0.2668753
373160.0000000    0.2596426
373200.0000000    0.2522799
373240.0000000    0.2391710
373280.0000000    0.2439775
373320.0000000    0.2502795
373360.0000000    0.2377414
373400.0000000    0.2395256
373440.0000000    0.2489944
373480.0000000    0.2502429
373520.0000000    0.2509788
373560.0000000    0.2293771
373600.0000000    0.2463189
373640.0000000    0.2546800
373680.0000000    0.2389964
373720.0000000    0.2664020
373760.0000000    0.2609334
373800.0000000    0.2811182
373840.0000000    0.2524180
373880.0000000    0.2582101
373920.0000000    0.2481075
373960.0000000    0.2620853
374000.0000000    0.2470363
374040.0000000    0.2502124
374080.0000000    0.2656715
374120.0000000    0.2662607
374160.0000000    0.2703399
374200.0000000    0.2381247
374240.0000000    0.2599614
374280.0000000    0.2566783
374320.0000000    0.2427193
374360.0000000    0.2566827
374400.0000000    0.2405586
374440.0000000    0.2361050
374480.0000000    0.2535846
374520.0000000    0.2300880
374560.0000000    0.2261872
374600.0000000    0.2621990
374640.0000000    0.2491246
374680.0000000    0.2516640
374720.0000000    0.2508796
374760.0000000    0.2576658
374800.0000000    0.2519550
374840.0000000    0.2429285
374880.0000000    0.2602819
374920.0000000    0.2555447
374960.0000000    0.2396431
375000.0000000    0.2476110
375040.0000000    0.2581917
375080.0000000    0.2362040
375120.0000000    0.2493038
375160.0000000    0.2208903
375200.0000000    0.2356426
375240.0000000    0.2350466
375280.0000000    0.2311839
375320.0000000    0.2432727
375360.0000000    0.2489234
375400.0000000    0.2506306
375440.0000000    0.2692326
375480.0000000    0.2594686
375520.0000000    0.2278937
375560.0000000    0.2445257
375600.0000000    0.2464807
375640.0000000    0.2478583
375680.0000000    0.2460018
375720.0000000    0.2376989
375760.0000000    0.2330509
375800.0000000    0.2376715
375840.0000000    0.2399001
375880.0000000    0.2416242
375920.0000000    0.2480641
375960.0000000    0.2525181
376000.0000000    0.2389161
376040.0000000    0.2467576
376080.0000000    0.2186189
376120.0000000    0.2398730
376160.0000000    0.2533450
376200.0000000    0.2379105
376240.0000000    0.2454916
376280.0000000    0.2347755
376320.0000000    0.2471998
376360.0000000    0.2405041
376400.0000000    0.2420811
376440.0000000    0.2415963
376480.0000000    0.2528723
376520.0000000    0.2444239
376560.0000000    0.2433578
376600.0000000    0.2498877
376640.0000000    0.2616191
376680.0000000    0.2337323
376720.0000000    0.2361497
376760.0000000    0.2466092
376800.0000000    0.2375840
376840.0000000    0.2549982
376880.0000000    0.2587551
376920.0000000    0.2739689
376960.0000000    0.2692820
377000.0000000    0.2389778
377040.0000000    0.2518465
377080.0000000    0.2473612
377120.0000000    0.2338380
377160.0000000    0.2329420
377200.0000000    0.2582475
377240.0000000    0.2617978
377280.0000000    0.2689130
377320.0000000    0.2464158
377360.0000000    0.2413826
377400.0000000    0.2627320
377440.0000000    0.2437517
377480.0000000    0.2364542
377520.0000000    0.2483741
377560.0000000    0.2671662
377600.0000000    0.2582568
377640.0000000    0.2428696
377680.0000000    0.2728937
377720.0000000    0.2491660
377760.0000000    0.2509081
377800.0000000    0.2497912
377840.0000000    0.2589140
377880.0000000    0.2502347
377920.0000000    0.2792327
377960.0000000    0.2615381
378000.0000000    0.2867610
378040.0000000    0.2527102
378080.0000000    0.2406553
378120.0000000    0.2517925
378160.0000000    0.2886867
378200.0000000    0.2752199
378240.0000000    0.2842088
378280.0000000    0.2821552
378320.0000000    0.2633351
378360.0000000    0.2732666
378400.0000000    0.2698867
378440.0000000    0.2624379
378480.0000000    0.2561747
378520.0000000    0.2701302
378560.0000000    0.2657827
378600.0000000    0.2530559
378640.0000000    0.2729307
378680.0000000    0.2808883
378720.0000000    0.2706816
378760.0000000    0.2645452
378800.0000000    0.2768099
378840.0000000    0.2612002
378880.0000000    0.2745486
378920.0000000    0.2586120
378960.0000000    0.2636119
379000.0000000    0.2696136
379040.0000000    0.2597519
379080.0000000    0.2508995
379120.0000000    0.2367065
379160.0000000    0.2316884
379200.0000000    0.2377575
379240.0000000    0.2286588
379280.0000000    0.2351369
379320.0000000    0.2015148
379360.0000000    0.2212319
379400.0000000    0.2236275
379440.0000000    0.2388571
379480.0000000    0.2381479
379520.0000000    0.2530113
379560.0000000    0.2330239
379600.0000000    0.2318904
379640.0000000    0.2094534
379680.0000000    0.2301676
379720.0000000    0.2240492
379760.0000000    0.2012585
379800.0000000    0.2073837
379840.0000000    0.2417340
379880.0000000    0.2215484
379920.0000000    0.2231648
379960.0000000    0.2201238
380000.0000000    0.2179316
380040.0000000    0.2194280
380080.0000000    0.2285561
380120.0000000    0.2293414
380160.0000000    0.2287677
380200.0000000    0.2232190
380240.0000000    0.2180162
380280.0000000    0.2222458
380320.0000000    0.2071803
380360.0000000    0.2122292
380400.0000000    0.2177811
380440.0000000    0.2559159
380480.0000000    0.2173155
380520.0000000    0.2306316
380560.0000000    0.2181756
380600.0000000    0.1930048
380640.0000000    0.2100540
380680.0000000    0.2016043
380720.0000000    0.2077820
380760.0000000    0.2151034
380800.0000000    0.2242969
380840.0000000    0.2374977
380880.0000000    0.2410616
380920.0000000    0.2309291
380960.0000000    0.2279166
381000.0000000    0.2204253
381040.0000000    0.2195812
381080.0000000    0.2126491
381120.0000000    0.2232885
381160.0000000    0.2176604
381200.0000000    0.2289380
381240.0000000    0.2151661
381280.0000000    0.2452071
381320.0000000    0.2418260
381360.0000000    0.2436667
381400.0000000    0.2442805
381440.0000000    0.2238409
381480.0000000    0.2376215
381520.0000000    0.2548729
381560.0000000    0.2588775
381600.0000000    0.2519164
381640.0000000    0.2453693
381680.0000000    0.2490446
381720.0000000    0.2467774
381760.0000000    0.2290112
381800.0000000    0.2576046
381840.0000000    0.2589329
381880.0000000    0.2735198
381920.0000000    0.2538124
381960.0000000    0.2589214
382000.0000000    0.2463712
382040.0000000    0.2561647
382080.0000000    0.2406059
382120.0000000    0.2585555
382160.0000000    0.2602777
382200.0000000    0.2538193
382240.0000000    0.2351552
382280.0000000    0.2537317
382320.0000000    0.2704535
382360.0000000    0.2629316
382400.0000000    0.2529667
382440.0000000    0.2490332
382480.0000000    0.2614195
382520.0000000    0.2706932
382560.0000000    0.2473353
382600.0000000    0.2378031
382640.0000000    0.2528748
382680.0000000    0.2525539
382720.0000000    0.2514048
382760.0000000    0.2502260
382800.0000000    0.2525962
382840.0000000    0.2613174
382880.0000000    0.2652493
382920.0000000    0.2480524
382960.0000000    0.2725442
383000.0000000    0.2644163
383040.0000000    0.2618195
383080.0000000    0.2569314
383120.0000000    0.2661082
383160.0000000    0.2841280
383200.0000000    0.2872223
383240.0000000    0.2740840
383280.0000000    0.2604025
383320.0000000    0.2710870
383360.0000000    0.2334977
383400.0000000    0.2340505
383440.0000000    0.2431595
383480.0000000    0.2476746
383520.0000000    0.2604258
383560.0000000    0.2448848
383600.0000000    0.2461351
383640.0000000    0.2528528
383680.0000000    0.2436077
383720.0000000    0.2369172
383760.0000000    0.2696048
383800.0000000    0.2490646
383840.0000000    0.2505466
383880.0000000    0.2510611
383920.0000000    0.2675892
383960.0000000    0.2773797
384000.0000000    0.2767354
384040.0000000    0.2641298
384080.0000000    0.2799495
384120.0000000    0.2572540
384160.0000000    0.2643680
384200.0000000    0.2617389
384240.0000000    0.2813165
384280.0000000    0.2692337
384320.0000000    0.2549985
384360.0000000    0.2718039
384400.0000000    0.2465563
384440.0000000    0.2538724
384480.0000000    0.2457572
384520.0000000    0.2491687
384560.0000000    0.2359937
384600.0000000    0.2442641
384640.0000000    0.2475982
384680.0000000    0.2470879
384720.0000000    0.2475946
384760.0000000    0.2576740
384800.0000000    0.2384133
384840.0000000    0.2458508
384880.0000000    0.2471548
384920.0000000    0.2448310
384960.0000000    0.2695293
385000.0000000    0.2522962
385040.0000000    0.2441122
385080.0000000    0.2529787
385120.0000000    0.2607196
385160.0000000    0.2426634
385200.0000000    0.2439507
385240.0000000    0.2636005
385280.0000000    0.2839121
385320.0000000    0.2674636
385360.0000000    0.2624724
385400.0000000    0.2600832
385440.0000000    0.2541132
385480.0000000    0.2793608
385520.0000000    0.2591600
385560.0000000    0.2584532
385600.0000000    0.2470668
385640.0000000    0.2514879
385680.0000000    0.2335778
385720.0000000    0.2539628
385760.0000000    0.2800052
385800.0000000    0.2488253
385840.0000000    0.2349573
385880.0000000    0.2478881
385920.0000000    0.2428073
385960.0000000    0.2606833
386000.0000000    0.2532891
386040.0000000    0.2444861
386080.0000000    0.2380412
386120.0000000    0.2446669
386160.0000000    0.2496887
386200.0000000    0.2558022
386240.0000000    0.2651818
386280.0000000    0.2551571
386320.0000000    0.2623849
386360.0000000    0.2546833
386400.0000000    0.2530538
386440.0000000    0.2357489
386480.0000000    0.2580341
386520.0000000    0.2410414
386560.0000000    0.2514524
386600.0000000    0.2513716
386640.0000000    0.2586174
386680.0000000    0.2690654
386720.0000000    0.2450821
386760.0000000    0.2452336
386800.0000000    0.2492672
386840.0000000    0.2596085
386880.0000000    0.2555208
386920.0000000    0.2495998
386960.0000000    0.2342925
387000.0000000    0.2523260
387040.0000000    0.2643386
387080.0000000    0.2580438
387120.0000000    0.2539341
387160.0000000    0.2603295
387200.0000000    0.2657995
387240.0000000    0.2478123
387280.0000000    0.2454455
387320.0000000    0.2592798
387360.0000000    0.2454547
387400.0000000    0.2432360
387440.0000000    0.2448930
387480.0000000    0.2430868
387520.0000000    0.2604030
387560.0000000    0.2596346
387600.0000000    0.2524118
387640.0000000    0.2541474
387680.0000000    0.2345684
387720.0000000    0.2375559
387760.0000000    0.2548765
387800.0000000    0.2736119
387840.0000000    0.2604811
387880.0000000    0.2693189
387920.0000000    0.2826926
387960.0000000    0.2757636
388000.0000000    0.2579473
388040.0000000    0.2523421
388080.0000000    0.2745279
388120.0000000    0.2860535
388160.0000000    0.2770920
388200.0000000    0.2547345
388240.0000000    0.2600427
388280.0000000    0.2232446
388320.0000000    0.2491875
388360.0000000    0.2426796
388400.0000000    0.2413738
388440.0000000    0.2495459
388480.0000000    0.2676173
388520.0000000    0.2556297
388560.0000000    0.2609616
388600.0000000    0.2808783
388640.0000000    0.2452201
388680.0000000    0.2724062
388720.0000000    0.2689812
388760.0000000    0.2488873
388800.0000000    0.2424666
388840.0000000    0.2394020
388880.0000000    0.2434071
388920.0000000    0.2467293
388960.0000000    0.2339637
389000.0000000    0.2381284
389040.0000000    0.2468711
389080.0000000    0.2337615
389120.0000000    0.2624106
389160.0000000    0.2537548
389200.0000000    0.2409696
389240.0000000    0.2582275
389280.0000000    0.2553596
389320.0000000    0.2382704
389360.0000000    0.2578662
389400.0000000    0.2352632
389440.0000000    0.2608564
389480.0000000    0.2281245
389520.0000000    0.2359645
389560.0000000    0.2347806
389600.0000000    0.2452885
389640.0000000    0.2530513
389680.0000000    0.2426344
389720.0000000    0.2446844
389760.0000000    0.2354624
389800.0000000    0.2162725
389840.0000000    0.2381544
389880.0000000    0.2387384
389920.0000000    0.2373963
389960.0000000    0.2339886
390000.0000000    0.2340942
390040.0000000    0.2418269
390080.0000000    0.2494482
390120.0000000    0.2376032
390160.0000000    0.2416312
390200.0000000    0.2654670
390240.0000000    0.2454085
390280.0000000    0.2566409
390320.0000000    0.2687677
390360.0000000    0.2806005
390400.0000000    0.2426318
390440.0000000    0.2674006
390480.0000000    0.2571650
390520.0000000    0.2741325
390560.0000000    0.2685108
390600.0000000    0.2472850
390640.0000000    0.2399600
390680.0000000    0.2582301
390720.0000000    0.2391343
390760.0000000    0.2646217
390800.0000000    0.2829242
390840.0000000    0.2766312
390880.0000000    0.2656447
390920.0000000    0.2647987
390960.0000000    0.2655882
391000.0000000    0.2460601
391040.0000000    0.2595574
391080.0000000    0.2463452
391120.0000000    0.2589303
391160.0000000    0.2549429
391200.0000000    0.2586796
391240.0000000    0.2654340
391280.0000000    0.2639478
391320.0000000    0.2474533
391360.0000000    0.2428149
391400.0000000    0.2532754
391440.0000000    0.2554266
391480.0000000    0.2594997
391520.0000000    0.2655956
391560.0000000    0.2597672
391600.0000000    0.2648557
391640.0000000    0.2737986
391680.0000000    0.2559234
391720.0000000    0.2680586
391760.0000000    0.2783083
391800.0000000    0.2631743
391840.0000000    0.2747884
391880.0000000    0.2683601
391920.0000000    0.2697367
391960.0000000    0.2687883
392000.0000000    0.2759284
392040.0000000    0.2457146
392080.0000000    0.2675561
392120.0000000    0.2513673
392160.0000000    0.2891050
392200.0000000    0.2681050
392240.0000000    0.2472674
392280.0000000    0.2506371
392320.0000000    0.2732142
392360.0000000    0.2751573
392400.0000000    0.2631778
392440.0000000    0.2646819
392480.0000000    0.2472107
392520.0000000    0.2576998
392560.0000000    0.2382370
392600.0000000    0.2571535
392640.0000000    0.2622281
392680.0000000    0.2719136
392720.0000000    0.2804091
392760.0000000    0.2837711
392800.0000000    0.2885321
392840.0000000    0.2833200
392880.0000000    0.2613363
392920.0000000    0.2504713
392960.0000000    0.2830982
393000.0000000    0.2670791
393040.0000000    0.2483105
393080.0000000    0.2555830
393120.0000000    0.2497156
393160.0000000    0.2468135
393200.0000000    0.2629572
393240.0000000    0.2462235
393280.0000000    0.2659474
393320.0000000    0.2670011
393360.0000000    0.2638312
393400.0000000    0.2549056
393440.0000000    0.2413965
393480.0000000    0.2620466
393520.0000000    0.2764009
393560.0000000    0.2674266
393600.0000000    0.2726139
393640.0000000    0.2696102
393680.0000000    0.2630458
393720.0000000    0.2708056
393760.0000000    0.2595205
393800.0000000    0.2556177
393840.0000000    0.2461260
393880.0000000    0.2497021
393920.0000000    0.2628188
393960.0000000    0.2510549
394000.0000000    0.2547665
394040.0000000    0.2681869
394080.0000000    0.2584001
394120.0000000    0.2659682
394160.0000000    0.2667347
394200.0000000    0.2712532
394240.0000000    0.2628093
394280.0000000    0.2642513
394320.0000000    0.2519492
394360.0000000    0.2357224
394400.0000000    0.2571626
394440.0000000    0.2567188
394480.0000000    0.2654825
394520.0000000    0.2611276
394560.0000000    0.2469662
394600.0000000    0.2315888
394640.0000000    0.2455789
394680.0000000    0.2542897
394720.0000000    0.2548748
394760.0000000    0.2418555
394800.0000000    0.2674494
394840.0000000    0.2547470
394880.0000000    0.2539171
394920.0000000    0.2608057
394960.0000000    0.2562510
395000.0000000    0.2591367
395040.0000000    0.2634795
395080.0000000    0.2677604
395120.0000000    0.2649299
395160.0000000    0.2547533
395200.0000000    0.2555677
395240.0000000    0.2512837
395280.0000000    0.2415165
395320.0000000    0.2593387
395360.0000000    0.2590297
395400.0000000    0.2502002
395440.0000000    0.2575832
395480.0000000    0.2449819
395520.0000000    0.2563858
395560.0000000    0.2494197
395600.0000000    0.2449612
395640.0000000    0.2634194
395680.0000000    0.2582945
395720.0000000    0.2712997
395760.0000000    0.2635107
395800.0000000    0.2656134
395840.0000000    0.2559481
395880.0000000    0.2422134
395920.0000000    0.2650469
395960.0000000    0.2425364
396000.0000000    0.2467321
396040.0000000    0.2543468
396080.0000000    0.2559825
396120.0000000    0.2622506
396160.0000000    0.2611918
396200.0000000    0.2716156
396240.0000000    0.2631089
396280.0000000    0.2490713
396320.0000000    0.2590684
396360.0000000    0.2653596
396400.0000000    0.2648645
396440.0000000    0.2716199
396480.0000000    0.2379200
396520.0000000    0.2529812
396560.0000000    0.2642898
396600.0000000    0.2666168
396640.0000000    0.2636351
396680.0000000    0.2651178
396720.0000000    0.2516037
396760.0000000    0.2583821
396800.0000000    0.2435302
396840.0000000    0.2519826
396880.0000000    0.2746262
396920.0000000    0.2488980
396960.0000000    0.2636226
397000.0000000    0.2635080
397040.0000000    0.2675349
397080.0000000    0.2552892
397120.0000000    0.2826349
397160.0000000    0.2791775
397200.0000000    0.2631858
397240.0000000    0.2763019
397280.0000000    0.2651235
397320.0000000    0.2497441
397360.0000000    0.2532996
397400.0000000    0.2515053
397440.0000000    0.2654495
397480.0000000    0.2654616
397520.0000000    0.2424353
397560.0000000    0.2477567
397600.0000000    0.2439716
397640.0000000    0.2459066
397680.0000000    0.2688211
397720.0000000    0.2351184
397760.0000000    0.2720561
397800.0000000    0.2547033
397840.0000000    0.2693943
397880.0000000    0.2632383
397920.0000000    0.2664233
397960.0000000    0.2651210
398000.0000000    0.2579924
398040.0000000    0.2801616
398080.0000000    0.2593815
398120.0000000    0.2714747
398160.0000000    0.2508971
398200.0000000    0.2597398
398240.0000000    0.2581911
398280.0000000    0.2524029
398320.0000000    0.2623428
398360.0000000    0.2527530
398400.0000000    0.2559949
398440.0000000    0.2502147
398480.0000000    0.2682160
398520.0000000    0.2608283
398560.0000000    0.2780071
398600.0000000    0.2458092
398640.0000000    0.2726177
398680.0000000    0.2642950
398720.0000000    0.2694210
398760.0000000    0.2681692
398800.0000000    0.2666131
398840.0000000    0.2659675
398880.0000000    0.2455484
398920.0000000    0.2676280
398960.0000000    0.2716760
399000.0000000    0.2753459
399040.0000000    0.2454329
399080.0000000    0.2532902
399120.0000000    0.2542049
399160.0000000    0.2640523
399200.0000000    0.2573571
399240.0000000    0.2578153
399280.0000000    0.2566173
399320.0000000    0.2480015
399360.0000000    0.2517823
399400.0000000    0.2560579
399440.0000000    0.2502275
399480.0000000    0.2432590
399520.0000000    0.2660742
399560.0000000    0.2540996
399600.0000000    0.2549402
399640.0000000    0.2468579
399680.0000000    0.2527192
399720.0000000    0.2480274
399760.0000000    0.2551210
399800.0000000    0.2385391
399840.0000000    0.2385133
399880.0000000    0.2407294
399920.0000000    0.2237466
399960.0000000    0.2633420
400000.0000000    0.2418613
400040.0000000    0.2562723
400080.0000000    0.2450653
400120.0000000    0.2775502
400160.0000000    0.2581872
400200.0000000    0.2616681
400240.0000000    0.2617167
400280.0000000    0.2594590
400320.0000000    0.2497539
400360.0000000    0.2480085
400400.0000000    0.2458512
400440.0000000    0.2408759
400480.0000000    0.2638834
400520.0000000    0.2413368
400560.0000000    0.2355149
400600.0000000    0.2388143
400640.0000000    0.2492350
400680.0000000    0.2453212
400720.0000000    0.2313540
400760.0000000    0.2303641
400800.0000000    0.2404193
400840.0000000    0.2395892
400880.0000000    0.2445491
400920.0000000    0.2461098
400960.0000000    0.2301784
401000.0000000    0.2387121
401040.0000000    0.2431631
401080.0000000    0.2436954
401120.0000000    0.2417280
401160.0000000    0.2629789
401200.0000000    0.2340067
401240.0000000    0.2616676
401280.0000000    0.2541692
401320.0000000    0.2518133
401360.0000000    0.2510930
401400.0000000    0.2444749
401440.0000000    0.2556917
401480.0000000    0.2505854
401520.0000000    0.2435242
401560.0000000    0.2363725
401600.0000000    0.2628295
401640.0000000    0.2549897
401680.0000000    0.2493476
401720.0000000    0.2366771
401760.0000000    0.2377020
401800.0000000    0.2386660
401840.0000000    0.2384622
401880.0000000    0.2324634
401920.0000000    0.2404245
401960.0000000    0.2242847
402000.0000000    0.2303207
402040.0000000    0.2316523
402080.0000000    0.2318309
402120.0000000    0.2364706
402160.0000000    0.2448368
402200.0000000    0.2658889
402240.0000000    0.2639077
402280.0000000    0.2626909
402320.0000000    0.2509250
402360.0000000    0.2676811
402400.0000000    0.2765417
402440.0000000    0.2578623
402480.0000000    0.2684312
402520.0000000    0.2704429
402560.0000000    0.2467016
402600.0000000    0.2299594
402640.0000000    0.2498332
402680.0000000    0.2348418
402720.0000000    0.2407741
402760.0000000    0.2326440
402800.0000000    0.2528171
402840.0000000    0.2437028
402880.0000000    0.2405356
402920.0000000    0.2420116
402960.0000000    0.2282761
403000.0000000    0.2457977
403040.0000000    0.2656491
403080.0000000    0.2752146
403120.0000000    0.2546370
403160.0000000    0.2483415
403200.0000000    0.2638133
403240.0000000    0.2423842
403280.0000000    0.2325240
403320.0000000    0.2512028
403360.0000000    0.2428965
403400.0000000    0.2235678
403440.0000000    0.2651075
403480.0000000    0.2619782
403520.0000000    0.2644979
403560.0000000    0.2501786
403600.0000000    0.2409082
403640.0000000    0.2365763
403680.0000000    0.2476847
403720.0000000    0.2349447
403760.0000000    0.2241161
403800.0000000    0.2329951
403840.0000000    0.2708022
403880.0000000    0.2692428
403920.0000000    0.2441289
403960.0000000    0.2359683
404000.0000000    0.2501473
404040.0000000    0.2394875
404080.0000000    0.2496069
404120.0000000    0.2442943
404160.0000000    0.2442517
404200.0000000    0.2422325
404240.0000000    0.2460885
404280.0000000    0.2269868
404320.0000000    0.2478923
404360.0000000    0.2359695
404400.0000000    0.2607602
404440.0000000    0.2701057
404480.0000000    0.2502925
404520.0000000    0.2447346
404560.0000000    0.2493747
404600.0000000    0.2454791
404640.0000000    0.2545718
404680.0000000    0.2686457
404720.0000000    0.2552833
404760.0000000    0.2750540
404800.0000000    0.2854583
404840.0000000    0.2568391
404880.0000000    0.2585158
404920.0000000    0.2600629
404960.0000000    0.2510963
405000.0000000    0.2490079
405040.0000000    0.2460633
405080.0000000    0.2508987
405120.0000000    0.2429200
405160.0000000    0.2594111
405200.0000000    0.2609493
405240.0000000    0.2513606
405280.0000000    0.2485538
405320.0000000    0.2503792
405360.0000000    0.2509162
405400.0000000    0.2323405
405440.0000000    0.2518253
405480.0000000    0.2285401
405520.0000000    0.2516800
405560.0000000    0.2311544
405600.0000000    0.2351419
405640.0000000    0.2214548
405680.0000000    0.2366796
405720.0000000    0.2529401
405760.0000000    0.2508807
405800.0000000    0.2333650
405840.0000000    0.2421831
405880.0000000    0.2347306
405920.0000000    0.2409043
405960.0000000    0.2530582
406000.0000000    0.2374061
406040.0000000    0.2470283
406080.0000000    0.2316898
406120.0000000    0.2445080
406160.0000000    0.2552678
406200.0000000    0.2545891
406240.0000000    0.2487505
406280.0000000    0.2478303
406320.0000000    0.2583886
406360.0000000    0.2519175
406400.0000000    0.2429104
406440.0000000    0.2493238
406480.0000000    0.2546484
406520.0000000    0.2524842
406560.0000000    0.2350024
406600.0000000    0.2571838
406640.0000000    0.2436189
406680.0000000    0.2413427
406720.0000000    0.2246240
406760.0000000    0.2683845
406800.0000000    0.2510361
406840.0000000    0.2422254
406880.0000000    0.2662930
406920.0000000    0.2691819
406960.0000000    0.2595957
407000.0000000    0.2435690
407040.0000000    0.2463860
407080.0000000    0.2617466
407120.0000000    0.2709274
407160.0000000    0.2580283
407200.0000000    0.2564427
407240.0000000    0.2581042
407280.0000000    0.2396308
407320.0000000    0.2512466
407360.0000000    0.2549516
407400.0000000    0.2383043
407440.0000000    0.2466161
407480.0000000    0.2516550
407520.0000000    0.2679254
407560.0000000    0.2266698
407600.0000000    0.2175708
407640.0000000    0.2234824
407680.0000000    0.2378011
407720.0000000    0.2257801
407760.0000000    0.2401554
407800.0000000    0.2131525
407840.0000000    0.2037321
407880.0000000    0.1945629
407920.0000000    0.2120809
407960.0000000    0.2103317
408000.0000000    0.2264308
408040.0000000    0.2283720
408080.0000000    0.2270703
408120.0000000    0.2255010
408160.0000000    0.2236393
408200.0000000    0.2358778
408240.0000000    0.2285728
408280.0000000    0.2324470
408320.0000000    0.2237901
408360.0000000    0.2212086
408400.0000000    0.2455347
408440.0000000    0.2540417
408480.0000000    0.2313151
408520.0000000    0.2397484
408560.0000000    0.2441854
408600.0000000    0.2263156
408640.0000000    0.2368397
408680.0000000    0.2301674
408720.0000000    0.2400742
408760.0000000    0.2385617
408800.0000000    0.2239037
408840.0000000    0.2430860
408880.0000000    0.2393282
408920.0000000    0.2590612
408960.0000000    0.2353788
409000.0000000    0.2467418
409040.0000000    0.2229492
409080.0000000    0.2507024
409120.0000000    0.2230551
409160.0000000    0.2145475
409200.0000000    0.2079301
409240.0000000    0.2113551
409280.0000000    0.1961829
409320.0000000    0.2305160
409360.0000000    0.2016372
409400.0000000    0.2151950
409440.0000000    0.2086364
409480.0000000    0.2098920
409520.0000000    0.2206336
409560.0000000    0.2074408
409600.0000000    0.2118902
409640.0000000    0.2192439
409680.0000000    0.2319606
409720.0000000    0.2170671
409760.0000000    0.2408696
409800.0000000    0.2295171
409840.0000000    0.2284737
409880.0000000    0.2467874
409920.0000000    0.2297337
409960.0000000    0.2268728
410000.0000000    0.2152242
410040.0000000    0.2237336
410080.0000000    0.2140225
410120.0000000    0.2447353
410160.0000000    0.2283803
410200.0000000    0.2310818
410240.0000000    0.2188667
410280.0000000    0.2239363
410320.0000000    0.2311673
410360.0000000    0.2462719
410400.0000000    0.2484433
410440.0000000    0.2390806
410480.0000000    0.2315706
410520.0000000    0.2451779
410560.0000000    0.2365248
410600.0000000    0.2310027
410640.0000000    0.2286595
410680.0000000    0.2431142
410720.0000000    0.2498586
410760.0000000    0.2398140
410800.0000000    0.2605966
410840.0000000    0.2317783
410880.0000000    0.2513957
410920.0000000    0.2311566
410960.0000000    0.2361446
411000.0000000    0.2447404
411040.0000000    0.2298384
411080.0000000    0.2579450
411120.0000000    0.2539995
411160.0000000    0.2501472
411200.0000000    0.2323018
411240.0000000    0.2477906
411280.0000000    0.2508679
411320.0000000    0.2348388
411360.0000000    0.2381977
411400.0000000    0.2289371
411440.0000000    0.2290757
411480.0000000    0.2237550
411520.0000000    0.2426926
411560.0000000    0.2459465
411600.0000000    0.2281316
411640.0000000    0.2270239
411680.0000000    0.2200385
411720.0000000    0.2319877
411760.0000000    0.2408307
411800.0000000    0.2359911
411840.0000000    0.2274861
411880.0000000    0.2594678
411920.0000000    0.2385962
411960.0000000    0.2495603
412000.0000000    0.2418949
412040.0000000    0.2240545
412080.0000000    0.2296810
412120.0000000    0.2367009
412160.0000000    0.2298840
412200.0000000    0.2516975
412240.0000000    0.2404619
412280.0000000    0.2465094
412320.0000000    0.2245364
412360.0000000    0.2340458
412400.0000000    0.2376926
412440.0000000    0.2396935
412480.0000000    0.2334864
412520.0000000    0.2320974
412560.0000000    0.2328891
412600.0000000    0.2505996
412640.0000000    0.2406019
412680.0000000    0.2345392
412720.0000000    0.2048274
412760.0000000    0.2392038
412800.0000000    0.2445785
412840.0000000    0.2494636
412880.0000000    0.2560433
412920.0000000    0.2427336
412960.0000000    0.2510192
413000.0000000    0.2421737
413040.0000000    0.2464706
413080.0000000    0.2468126
413120.0000000    0.2515879
413160.0000000    0.2424515
413200.0000000    0.2524855
413240.0000000    0.2351123
413280.0000000    0.2303594
413320.0000000    0.2371754
413360.0000000    0.2250971
413400.0000000    0.2143374
413440.0000000    0.2277097
413480.0000000    0.2412218
413520.0000000    0.2350833
413560.0000000    0.2269721
413600.0000000    0.2295151
413640.0000000    0.2231058
413680.0000000    0.2424628
413720.0000000    0.2468662
413760.0000000    0.2488632
413800.0000000    0.2372377
413840.0000000    0.2272093
413880.0000000    0.2509672
413920.0000000    0.2351319
413960.0000000    0.2456665
414000.0000000    0.2329027
414040.0000000    0.2324616
414080.0000000    0.2100819
414120.0000000    0.2312254
414160.0000000    0.2268714
414200.0000000    0.2343383
414240.0000000    0.2230707
414280.0000000    0.2408606
414320.0000000    0.2246073
414360.0000000    0.2217774
414400.0000000    0.2232384
414440.0000000    0.2262920
414480.0000000    0.2353600
414520.0000000    0.2327921
414560.0000000    0.2207990
414600.0000000    0.2318716
414640.0000000    0.2160889
414680.0000000    0.2343652
414720.0000000    0.2429996
414760.0000000    0.2006746
414800.0000000    0.2184137
414840.0000000    0.2238465
414880.0000000    0.2276395
414920.0000000    0.2077895
414960.0000000    0.2345504
415000.0000000    0.2318860
415040.0000000    0.2283918
415080.0000000    0.2202095
415120.0000000    0.2278350
415160.0000000    0.2269721
415200.0000000    0.2323999
415240.0000000    0.2250672
415280.0000000    0.2192456
415320.0000000    0.2446631
415360.0000000    0.2237818
415400.0000000    0.2189352
415440.0000000    0.2240660
415480.0000000    0.2301720
415520.0000000    0.2352927
415560.0000000    0.2186008
415600.0000000    0.2234213
415640.0000000    0.2253520
415680.0000000    0.2259200
415720.0000000    0.2110279
415760.0000000    0.2039102
415800.0000000    0.2019484
415840.0000000    0.2098387
415880.0000000    0.2098632
415920.0000000    0.2232590
415960.0000000    0.2179562
416000.0000000    0.2365160
416040.0000000    0.2208479
416080.0000000    0.2153076
416120.0000000    0.2291403
416160.0000000    0.2490768
416200.0000000    0.2418751
416240.0000000    0.2242755
416280.0000000    0.2222496
416320.0000000    0.2138693
416360.0000000    0.2212597
416400.0000000    0.2435541
416440.0000000    0.2083104
416480.0000000    0.2236086
416520.0000000    0.2099749
416560.0000000    0.2016650
416600.0000000    0.2047530
416640.0000000    0.2031118
416680.0000000    0.2216490
416720.0000000    0.2057798
416760.0000000    0.2171332
416800.0000000    0.2148321
416840.0000000    0.2333973
416880.0000000    0.2343416
416920.0000000    0.2183934
416960.0000000    0.2014090
417000.0000000    0.2343092
417040.0000000    0.2461923
417080.0000000    0.2380151
417120.0000000    0.2350282
417160.0000000    0.2391994
417200.0000000    0.2512884
417240.0000000    0.2708263
417280.0000000    0.2665516
417320.0000000    0.2435350
417360.0000000    0.2626958
417400.0000000    0.2648034
417440.0000000    0.2503983
417480.0000000    0.2164199
417520.0000000    0.2427388
417560.0000000    0.2490623
417600.0000000    0.2288457
417640.0000000    0.2383755
417680.0000000    0.2420268
417720.0000000    0.2217257
417760.0000000    0.2083518
417800.0000000    0.2209146
417840.0000000    0.2232100
417880.0000000    0.2217225
417920.0000000    0.2150337
417960.0000000    0.2150023
418000.0000000    0.2234268
418040.0000000    0.2423426
418080.0000000    0.2402244
418120.0000000    0.2253662
418160.0000000    0.2236507
418200.0000000    0.2552446
418240.0000000    0.2411822
418280.0000000    0.2478475
418320.0000000    0.2307185
418360.0000000    0.2233576
418400.0000000    0.2189309
418440.0000000    0.2296171
418480.0000000    0.2347928
418520.0000000    0.2426204
418560.0000000    0.2466946
418600.0000000    0.2434160
418640.0000000    0.2593620
418680.0000000    0.2406897
418720.0000000    0.2515346
418760.0000000    0.2286262
418800.0000000    0.2351162
418840.0000000    0.2463406
418880.0000000    0.2364349
418920.0000000    0.2356886
418960.0000000    0.2538494
419000.0000000    0.2424779
419040.0000000    0.2505320
419080.0000000    0.2453464
419120.0000000    0.2605278
419160.0000000    0.2388925
419200.0000000    0.2468947
419240.0000000    0.2518922
419280.0000000    0.2341348
419320.0000000    0.2301049
419360.0000000    0.2414344
419400.0000000    0.2297811
419440.0000000    0.2424128
419480.0000000    0.2422829
419520.0000000    0.2416298
419560.0000000    0.2540859
419600.0000000    0.2591654
419640.0000000    0.2473737
419680.0000000    0.2289725
419720.0000000    0.2262388
419760.0000000    0.2347578
419800.0000000    0.2430174
419840.0000000    0.2366489
419880.0000000    0.2300704
419920.0000000    0.2303691
419960.0000000    0.2288726
420000.0000000    0.2243966
420040.0000000    0.2311843
420080.0000000    0.2261477
420120.0000000    0.2276888
420160.0000000    0.2239080
420200.0000000    0.2126149
420240.0000000    0.2036337
420280.0000000    0.2169188
420320.0000000    0.2327016
420360.0000000    0.2365626
420400.0000000    0.2254174
420440.0000000    0.2275350
420480.0000000    0.2079802
420520.0000000    0.2044681
420560.0000000    0.2108442
420600.0000000    0.2312651
420640.0000000    0.2252038
420680.0000000    0.2287598
420720.0000000    0.2228973
420760.0000000    0.2366943
420800.0000000    0.2369897
420840.0000000    0.2127354
420880.0000000    0.2051524
420920.0000000    0.2114004
420960.0000000    0.2334224
421000.0000000    0.2437815
421040.0000000    0.2149757
421080.0000000    0.2220154
421120.0000000    0.2297530
421160.0000000    0.2208420
421200.0000000    0.2252967
421240.0000000    0.2338527
421280.0000000    0.2239672
421320.0000000    0.2388464
421360.0000000    0.2325227
421400.0000000    0.2208752
421440.0000000    0.2312068
421480.0000000    0.2385634
421520.0000000    0.2180937
421560.0000000    0.2299918
421600.0000000    0.2296819
421640.0000000    0.2315148
421680.0000000    0.2376854
421720.0000000    0.2454008
421760.0000000    0.2394855
421800.0000000    0.2458750
421840.0000000    0.2211877
421880.0000000    0.2267094
421920.0000000    0.2226573
421960.0000000    0.2086347
422000.0000000    0.2399001
422040.0000000    0.2397926
422080.0000000    0.2450853
422120.0000000    0.2335562
422160.0000000    0.2180453
422200.0000000    0.2215762
422240.0000000    0.2456758
422280.0000000    0.2208649
422320.0000000    0.2497406
422360.0000000    0.2218232
422400.0000000    0.2380795
422440.0000000    0.2382966
422480.0000000    0.2511681
422520.0000000    0.2520070
422560.0000000    0.2474836
422600.0000000    0.2323216
422640.0000000    0.2242080
422680.0000000    0.2440379
422720.0000000    0.2287433
422760.0000000    0.2179961
422800.0000000    0.2226033
422840.0000000    0.2297197
422880.0000000    0.2131030
422920.0000000    0.2339141
422960.0000000    0.2246842
423000.0000000    0.2354302
423040.0000000    0.2291915
423080.0000000    0.2299012
423120.0000000    0.2268490
423160.0000000    0.2234033
423200.0000000    0.2484700
423240.0000000    0.2390959
423280.0000000    0.2206431
423320.0000000    0.2352601
423360.0000000    0.2335738
423400.0000000    0.2463666
423440.0000000    0.2576254
423480.0000000    0.2285246
423520.0000000    0.2500583
423560.0000000    0.2465952
423600.0000000    0.2380280
423640.0000000    0.2424892
423680.0000000    0.2344011
423720.0000000    0.2508676
423760.0000000    0.2295462
423800.0000000    0.2135840
423840.0000000    0.2383496
423880.0000000    0.2201333
423920.0000000    0.2138850
423960.0000000    0.2422471
424000.0000000    0.2302463
424040.0000000    0.2489438
424080.0000000    0.2218515
424120.0000000    0.2472578
424160.0000000    0.2469492
424200.0000000    0.2206926
424240.0000000    0.2260280
424280.0000000    0.2199828
424320.0000000    0.2396522
424360.0000000    0.2345614
424400.0000000    0.2251622
424440.0000000    0.2230395
424480.0000000    0.2274690
424520.0000000    0.2253783
424560.0000000    0.2266683
424600.0000000    0.2170345
424640.0000000    0.2263096
424680.0000000    0.2407415
424720.0000000    0.2263913
424760.0000000    0.2227704
424800.0000000    0.2318524
424840.0000000    0.2186859
424880.0000000    0.2380318
424920.0000000    0.2300746
424960.0000000    0.2156995
425000.0000000    0.2270735
425040.0000000    0.2108189
425080.0000000    0.1988809
425120.0000000    0.1960808
425160.0000000    0.2073639
425200.0000000    0.2076112
425240.0000000    0.2240867
425280.0000000    0.2242438
425320.0000000    0.2309569
425360.0000000    0.2214568
425400.0000000    0.2210975
425440.0000000    0.2152002
425480.0000000    0.2200958
425520.0000000    0.2135258
425560.0000000    0.2217076
425600.0000000    0.2075703
425640.0000000    0.2161304
425680.0000000    0.2200578
425720.0000000    0.2005377
425760.0000000    0.2241848
425800.0000000    0.2152760
425840.0000000    0.2141544
425880.0000000    0.2131292
425920.0000000    0.2256723
425960.0000000    0.2263563
426000.0000000    0.2198853
426040.0000000    0.2143167
426080.0000000    0.2184448
426120.0000000    0.2088096
426160.0000000    0.2152474
426200.0000000    0.2202937
426240.0000000    0.2154862
426280.0000000    0.2419272
426320.0000000    0.2391456
426360.0000000    0.2212544
426400.0000000    0.2205246
426440.0000000    0.2184808
426480.0000000    0.2302517
426520.0000000    0.2386991
426560.0000000    0.2432620
426600.0000000    0.2211761
426640.0000000    0.2227427
426680.0000000    0.2304144
426720.0000000    0.2392278
426760.0000000    0.2348699
426800.0000000    0.2144382
426840.0000000    0.2047762
426880.0000000    0.2248002
426920.0000000    0.2288761
426960.0000000    0.2111325
427000.0000000    0.2190340
427040.0000000    0.2249496
427080.0000000    0.2165213
427120.0000000    0.2329404
427160.0000000    0.2125945
427200.0000000    0.2257312
427240.0000000    0.2381721
427280.0000000    0.2274423
427320.0000000    0.2266554
427360.0000000    0.2254705
427400.0000000    0.2310260
427440.0000000    0.2451013
427480.0000000    0.2357648
427520.0000000    0.2367405
427560.0000000    0.2459525
427600.0000000    0.2344996
427640.0000000    0.2185198
427680.0000000    0.2570430
427720.0000000    0.2392259
427760.0000000    0.2478375
427800.0000000    0.2305818
427840.0000000    0.2209850
427880.0000000    0.2320204
427920.0000000    0.2251356
427960.0000000    0.2280973
428000.0000000    0.2481958
428040.0000000    0.2407189
428080.0000000    0.2186721
428120.0000000    0.2228803
428160.0000000    0.2411461
428200.0000000    0.2422512
428240.0000000    0.2409710
428280.0000000    0.2384063
428320.0000000    0.2208663
428360.0000000    0.2432683
428400.0000000    0.2420350
428440.0000000    0.2618056
428480.0000000    0.2341665
428520.0000000    0.2234734
428560.0000000    0.2355105
428600.0000000    0.2326154
428640.0000000    0.2326370
428680.0000000    0.2362314
428720.0000000    0.2417519
428760.0000000    0.2534511
428800.0000000    0.2585125
428840.0000000    0.2364548
428880.0000000    0.2407801
428920.0000000    0.2340812
428960.0000000    0.2415411
429000.0000000    0.2547333
429040.0000000    0.2320921
429080.0000000    0.2427213
429120.0000000    0.2500437
429160.0000000    0.2495357
429200.0000000    0.2657615
429240.0000000    0.2394586
429280.0000000    0.2297595
429320.0000000    0.2359229
429360.0000000    0.2327734
429400.0000000    0.2325801
429440.0000000    0.2445800
429480.0000000    0.2404223
429520.0000000    0.2334519
429560.0000000    0.2502609
429600.0000000    0.2227500
429640.0000000    0.2387456
429680.0000000    0.2272303
429720.0000000    0.2288329
429760.0000000    0.2382231
429800.0000000    0.2389265
429840.0000000    0.2299883
429880.0000000    0.2476421
429920.0000000    0.2281739
429960.0000000    0.2499823
430000.0000000    0.2358427
430040.0000000    0.2274262
430080.0000000    0.2415604
430120.0000000    0.2555714
430160.0000000    0.2252777
430200.0000000    0.2134022
430240.0000000    0.2163538
430280.0000000    0.2301546
430320.0000000    0.2150719
430360.0000000    0.2261434
430400.0000000    0.2188480
430440.0000000    0.2306857
430480.0000000    0.2328636
430520.0000000    0.2159556
430560.0000000    0.2039047
430600.0000000    0.2186051
430640.0000000    0.2063236
430680.0000000    0.2095084
430720.0000000    0.2240118
430760.0000000    0.2183109
430800.0000000    0.2181149
430840.0000000    0.2107786
430880.0000000    0.2120978
430920.0000000    0.2088022
430960.0000000    0.2327251
431000.0000000    0.2212896
431040.0000000    0.2146296
431080.0000000    0.2223835
431120.0000000    0.2406238
431160.0000000    0.2290514
431200.0000000    0.2272117
431240.0000000    0.2080013
431280.0000000    0.2060476
431320.0000000    0.2136141
431360.0000000    0.2095098
431400.0000000    0.2341997
431440.0000000    0.2180450
431480.0000000    0.2185914
431520.0000000    0.2016412
431560.0000000    0.2201235
431600.0000000    0.2169050
431640.0000000    0.2382738
431680.0000000    0.2239919
431720.0000000    0.2171328
431760.0000000    0.2315424
431800.0000000    0.2164536
431840.0000000    0.2128250
431880.0000000    0.2172603
431920.0000000    0.2503549
431960.0000000    0.2406079
432000.0000000    0.2134848
432040.0000000    0.2374898
432080.0000000    0.2199851
432120.0000000    0.2262072
432160.0000000    0.2309887
432200.0000000    0.2408996
432240.0000000    0.2291923
432280.0000000    0.2200810
432320.0000000    0.2338686
432360.0000000    0.2450456
432400.0000000    0.2437139
432440.0000000    0.2411298
432480.0000000    0.2262399
432520.0000000    0.2289979
432560.0000000    0.2131439
432600.0000000    0.2162864
432640.0000000    0.2163185
432680.0000000    0.2323197
432720.0000000    0.2290861
432760.0000000    0.2455394
432800.0000000    0.2501907
432840.0000000    0.2323634
432880.0000000    0.2415503
432920.0000000    0.2570384
432960.0000000    0.2585003
433000.0000000    0.2404265
433040.0000000    0.2374790
433080.0000000    0.2364908
433120.0000000    0.2359890
433160.0000000    0.2202875
433200.0000000    0.2355288
433240.0000000    0.2473707
433280.0000000    0.2390363
433320.0000000    0.2434997
433360.0000000    0.2500125
433400.0000000    0.2310951
433440.0000000    0.2279231
433480.0000000    0.2118249
433520.0000000    0.2156834
433560.0000000    0.2127165
433600.0000000    0.2195069
433640.0000000    0.2231051
433680.0000000    0.2119776
433720.0000000    0.2228675
433760.0000000    0.2344515
433800.0000000    0.2171056
433840.0000000    0.2116540
433880.0000000    0.1904587
433920.0000000    0.2045215
433960.0000000    0.2137920
434000.0000000    0.2118641
434040.0000000    0.2251073
434080.0000000    0.2384041
434120.0000000    0.2242185
434160.0000000    0.2262845
434200.0000000    0.2150621
434240.0000000    0.2193389
434280.0000000    0.2122499
434320.0000000    0.2117339
434360.0000000    0.2100567
434400.0000000    0.2146824
434440.0000000    0.2285480
434480.0000000    0.2144708
434520.0000000    0.2155416
434560.0000000    0.2265729
434600.0000000    0.2342910
434640.0000000    0.2293535
434680.0000000    0.2247155
434720.0000000    0.2129128
434760.0000000    0.2018742
434800.0000000    0.2159546
434840.0000000    0.2169988
434880.0000000    0.2155299
434920.0000000    0.2294452
434960.0000000    0.2110570
435000.0000000    0.2126143
435040.0000000    0.2133842
435080.0000000    0.2145902
435120.0000000    0.2206704
435160.0000000    0.2317684
435200.0000000    0.2124022
435240.0000000    0.2113619
435280.0000000    0.2260527
435320.0000000    0.2246529
435360.0000000    0.1961627
435400.0000000    0.1989664
435440.0000000    0.2126945
435480.0000000    0.2230956
435520.0000000    0.2202794
435560.0000000    0.2116091
435600.0000000    0.2134107
435640.0000000    0.2258208
435680.0000000    0.2047079
435720.0000000    0.2191338
435760.0000000    0.2141917
435800.0000000    0.2014408
435840.0000000    0.2117857
435880.0000000    0.2120245
435920.0000000    0.2090787
435960.0000000    0.1979485
436000.0000000    0.2077593
436040.0000000    0.2140113
436080.0000000    0.2333419
436120.0000000    0.2149671
436160.0000000    0.2090404
436200.0000000    0.2046924
436240.0000000    0.2133520
436280.0000000    0.2038826
436320.0000000    0.2321421
436360.0000000    0.2256985
436400.0000000    0.2251509
436440.0000000    0.2299196
436480.0000000    0.2140623
436520.0000000    0.2092162
436560.0000000    0.2109048
436600.0000000    0.2045388
436640.0000000    0.2467342
436680.0000000    0.1995281
436720.0000000    0.2243399
436760.0000000    0.2165926
436800.0000000    0.2129301
436840.0000000    0.2123264
436880.0000000    0.2153756
436920.0000000    0.1991037
436960.0000000    0.1970717
437000.0000000    0.1986955
437040.0000000    0.2197415
437080.0000000    0.1885280
437120.0000000    0.2351301
437160.0000000    0.2025252
437200.0000000    0.2102247
437240.0000000    0.1854522
437280.0000000    0.1887852
437320.0000000    0.2024744
437360.0000000    0.2188793
437400.0000000    0.2172428
437440.0000000    0.2244339
437480.0000000    0.2269286
437520.0000000    0.2180484
437560.0000000    0.2276598
437600.0000000    0.2410040
437640.0000000    0.2458293
437680.0000000    0.2245652
437720.0000000    0.2368477
437760.0000000    0.2220051
437800.0000000    0.2131154
437840.0000000    0.2193234
437880.0000000    0.2029630
437920.0000000    0.2069220
437960.0000000    0.2078635
438000.0000000    0.2293812
438040.0000000    0.2217091
438080.0000000    0.2103519
438120.0000000    0.2076379
438160.0000000    0.2270562
438200.0000000    0.2161721
438240.0000000    0.2173235
438280.0000000    0.2105740
438320.0000000    0.2280617
438360.0000000    0.2181263
438400.0000000    0.2151524
438440.0000000    0.1878066
438480.0000000    0.2111183
438520.0000000    0.2077066
438560.0000000    0.2039090
438600.0000000    0.1942500
438640.0000000    0.2238220
438680.0000000    0.2236578
438720.0000000    0.2099630
438760.0000000    0.2189482
438800.0000000    0.2175149
438840.0000000    0.2253186
438880.0000000    0.2048637
438920.0000000    0.2119568
438960.0000000    0.2207412
439000.0000000    0.2132532
439040.0000000    0.2169542
439080.0000000    0.2176313
439120.0000000    0.2172809
439160.0000000    0.2087685
439200.0000000    0.2023214
439240.0000000    0.2043623
439280.0000000    0.2138765
439320.0000000    0.2041010
439360.0000000    0.1936420
439400.0000000    0.2052311
439440.0000000    0.2030595
439480.0000000    0.2246132
439520.0000000    0.2138751
439560.0000000    0.2110414
439600.0000000    0.2161467
439640.0000000    0.2229041
439680.0000000    0.2274426
439720.0000000    0.2258898
439760.0000000    0.2321315
439800.0000000    0.2235034
439840.0000000    0.2198120
439880.0000000    0.2053788
439920.0000000    0.2370491
439960.0000000    0.2114893
440000.0000000    0.2159171
440040.0000000    0.2220595
440080.0000000    0.2084687
440120.0000000    0.2103437
440160.0000000    0.2414249
440200.0000000    0.2236481
440240.0000000    0.2296949
440280.0000000    0.2168681
440320.0000000    0.2197964
440360.0000000    0.2255366
440400.0000000    0.2312918
440440.0000000    0.2105864
440480.0000000    0.2118527
440520.0000000    0.2212342
440560.0000000    0.2118387
440600.0000000    0.2163607
440640.0000000    0.2155822
440680.0000000    0.2186931
440720.0000000    0.2009728
440760.0000000    0.2214244
440800.0000000    0.2100392
440840.0000000    0.2142721
440880.0000000    0.2153613
440920.0000000    0.1918956
440960.0000000    0.2067657
441000.0000000    0.2037556
441040.0000000    0.2009382
441080.0000000    0.1930840
441120.0000000    0.2031847
441160.0000000    0.1992699
441200.0000000    0.1992765
441240.0000000    0.1997025
441280.0000000    0.2066818
441320.0000000    0.2186950
441360.0000000    0.2168913
441400.0000000    0.2383384
441440.0000000    0.2153251
441480.0000000    0.2105372
441520.0000000    0.2283071
441560.0000000    0.2178758
441600.0000000    0.2278040
441640.0000000    0.2382356
441680.0000000    0.2151640
441720.0000000    0.2130911
441760.0000000    0.2214720
441800.0000000    0.2251365
441840.0000000    0.2273123
441880.0000000    0.2143500
441920.0000000    0.2377703
441960.0000000    0.2246919
442000.0000000    0.2402662
442040.0000000    0.2318485
442080.0000000    0.2165221
442120.0000000    0.2236096
442160.0000000    0.2310692
442200.0000000    0.2422387
442240.0000000    0.2434280
442280.0000000    0.2448448
442320.0000000    0.2376845
442360.0000000    0.2278560
442400.0000000    0.2067531
442440.0000000    0.2388556
442480.0000000    0.2470566
442520.0000000    0.2408057
442560.0000000    0.2339606
442600.0000000    0.2448336
442640.0000000    0.2356040
442680.0000000    0.2229258
442720.0000000    0.2204573
442760.0000000    0.2288950
442800.0000000    0.2290196
442840.0000000    0.2276848
442880.0000000    0.2111627
442920.0000000    0.2151876
442960.0000000    0.2312794
443000.0000000    0.2355761
443040.0000000    0.2280083
443080.0000000    0.2236645
443120.0000000    0.2234851
443160.0000000    0.2242271
443200.0000000    0.2189799
443240.0000000    0.2225224
443280.0000000    0.2222585
443320.0000000    0.2132298
443360.0000000    0.2400668
443400.0000000    0.2296030
443440.0000000    0.2291219
443480.0000000    0.2165053
443520.0000000    0.2200657
443560.0000000    0.2152372
443600.0000000    0.2190245
443640.0000000    0.2143184
443680.0000000    0.1963977
443720.0000000    0.2037214
443760.0000000    0.2056751
443800.0000000    0.1828093
443840.0000000    0.2355139
443880.0000000    0.2423395
443920.0000000    0.2385358
443960.0000000    0.2226723
444000.0000000    0.2222719
444040.0000000    0.2371581
444080.0000000    0.2245979
444120.0000000    0.2322772
444160.0000000    0.2092047
444200.0000000    0.2146552
444240.0000000    0.2288517
444280.0000000    0.2165554
444320.0000000    0.2129860
444360.0000000    0.2044097
444400.0000000    0.2108579
444440.0000000    0.2175323
444480.0000000    0.2039796
444520.0000000    0.2071221
444560.0000000    0.2162432
444600.0000000    0.2054961
444640.0000000    0.2040845
444680.0000000    0.2084972
444720.0000000    0.2064533
444760.0000000    0.2189496
444800.0000000    0.2035746
444840.0000000    0.2122328
444880.0000000    0.2003776
444920.0000000    0.1943073
444960.0000000    0.2012895
445000.0000000    0.2016716
445040.0000000    0.2062551
445080.0000000    0.2070917
445120.0000000    0.2109696
445160.0000000    0.2207028
445200.0000000    0.2035133
445240.0000000    0.2315214
445280.0000000    0.2249463
445320.0000000    0.2008203
445360.0000000    0.1998809
445400.0000000    0.1952277
445440.0000000    0.2079128
445480.0000000    0.2069898
445520.0000000    0.2177346
445560.0000000    0.2074584
445600.0000000    0.2115123
445640.0000000    0.2099680
445680.0000000    0.2218710
445720.0000000    0.2185135
445760.0000000    0.2259171
445800.0000000    0.2108001
445840.0000000    0.2098843
445880.0000000    0.2038932
445920.0000000    0.1956437
445960.0000000    0.2018933
446000.0000000    0.2027531
446040.0000000    0.2275498
446080.0000000    0.2267037
446120.0000000    0.2393241
446160.0000000    0.2272204
446200.0000000    0.2344039
446240.0000000    0.2441944
446280.0000000    0.2432785
446320.0000000    0.2055520
446360.0000000    0.2092180
446400.0000000    0.2218653
446440.0000000    0.2218643
446480.0000000    0.2272196
446520.0000000    0.2269021
446560.0000000    0.2369034
446600.0000000    0.2125737
446640.0000000    0.2152491
446680.0000000    0.2087805
446720.0000000    0.2004431
446760.0000000    0.2171687
446800.0000000    0.2115521
446840.0000000    0.2117197
446880.0000000    0.1956976
446920.0000000    0.1976816
446960.0000000    0.2042390
447000.0000000    0.2291637
447040.0000000    0.2257336
447080.0000000    0.2164219
447120.0000000    0.2119308
447160.0000000    0.2040935
447200.0000000    0.2140822
447240.0000000    0.2201064
447280.0000000    0.2182313
447320.0000000    0.2121271
447360.0000000    0.2152328
447400.0000000    0.2035869
447440.0000000    0.2113126
447480.0000000    0.2121137
447520.0000000    0.2158431
447560.0000000    0.2167795
447600.0000000    0.2067392
447640.0000000    0.2137803
447680.0000000    0.2258262
447720.0000000    0.2243251
447760.0000000    0.2410298
447800.0000000    0.2292212
447840.0000000    0.2091710
447880.0000000    0.2085465
447920.0000000    0.2100032
447960.0000000    0.2145304
448000.0000000    0.2086023
448040.0000000    0.2178832
448080.0000000    0.2420206
448120.0000000    0.2255585
448160.0000000    0.2168206
448200.0000000    0.2154213
448240.0000000    0.2221789
448280.0000000    0.2307528
448320.0000000    0.2389561
448360.0000000    0.2376074
448400.0000000    0.2181064
448440.0000000    0.2180532
448480.0000000    0.2269835
448520.0000000    0.2112290
448560.0000000    0.2172063
448600.0000000    0.2263903
448640.0000000    0.2388229
448680.0000000    0.2259200
448720.0000000    0.2400593
448760.0000000    0.2150860
448800.0000000    0.2229218
448840.0000000    0.2239200
448880.0000000    0.2171848
448920.0000000    0.2274123
448960.0000000    0.2167826
449000.0000000    0.2309998
449040.0000000    0.2160594
449080.0000000    0.2267487
449120.0000000    0.2233513
449160.0000000    0.2152600
449200.0000000    0.2006471
449240.0000000    0.2005692
449280.0000000    0.1982247
449320.0000000    0.2037676
449360.0000000    0.2013957
449400.0000000    0.2049069
449440.0000000    0.2069320
449480.0000000    0.1945361
449520.0000000    0.2063629
449560.0000000    0.2190152
449600.0000000    0.2264738
449640.0000000    0.2370137
449680.0000000    0.2446539
449720.0000000    0.2306178
449760.0000000    0.2351978
449800.0000000    0.2472965
449840.0000000    0.2495050
449880.0000000    0.2435355
449920.0000000    0.2563876
449960.0000000    0.2486094
450000.0000000    0.2304411
450040.0000000    0.2372681
450080.0000000    0.2452824
450120.0000000    0.2226860
450160.0000000    0.2393505
450200.0000000    0.2424664
450240.0000000    0.2510159
450280.0000000    0.2356535
450320.0000000    0.2268878
450360.0000000    0.2247930
450400.0000000    0.2199020
450440.0000000    0.2191913
450480.0000000    0.2372669
450520.0000000    0.2413047
450560.0000000    0.2475288
450600.0000000    0.2374769
450640.0000000    0.2260439
450680.0000000    0.2314698
450720.0000000    0.2327118
450760.0000000    0.2434176
450800.0000000    0.2403902
450840.0000000    0.2407671
450880.0000000    0.2392129
450920.0000000    0.2284714
450960.0000000    0.2286396
451000.0000000    0.2324166
451040.0000000    0.2345670
451080.0000000    0.2223980
451120.0000000    0.2443688
451160.0000000    0.2317698
451200.0000000    0.2355117
451240.0000000    0.2450814
451280.0000000    0.2405964
451320.0000000    0.2344028
451360.0000000    0.2335235
451400.0000000    0.2388148
451440.0000000    0.2266688
451480.0000000    0.2366377
451520.0000000    0.2196519
451560.0000000    0.2084730
451600.0000000    0.2283202
451640.0000000    0.2297803
451680.0000000    0.2338323
451720.0000000    0.2282575
451760.0000000    0.2285765
451800.0000000    0.2418318
451840.0000000    0.2439826
451880.0000000    0.2399039
451920.0000000    0.2376625
451960.0000000    0.2461285
452000.0000000    0.2397884
452040.0000000    0.2206806
452080.0000000    0.2188413
452120.0000000    0.2410775
452160.0000000    0.2369934
452200.0000000    0.2381911
452240.0000000    0.2431174
452280.0000000    0.2104999
452320.0000000    0.2319371
452360.0000000    0.2172844
452400.0000000    0.2137830
452440.0000000    0.2368349
452480.0000000    0.2237383
452520.0000000    0.2188121
452560.0000000    0.2312843
452600.0000000    0.2322324
452640.0000000    0.2268027
452680.0000000    0.2475850
452720.0000000    0.2102721
452760.0000000    0.2356107
452800.0000000    0.2377893
452840.0000000    0.2373352
452880.0000000    0.2370365
452920.0000000    0.2518126
452960.0000000    0.2333182
453000.0000000    0.2282822
453040.0000000    0.2397254
453080.0000000    0.2414387
453120.0000000    0.2346647
453160.0000000    0.2324302
453200.0000000    0.2388977
453240.0000000    0.1956910
453280.0000000    0.2284155
453320.0000000    0.2319253
453360.0000000    0.2219464
453400.0000000    0.2279523
453440.0000000    0.2325507
453480.0000000    0.2208673
453520.0000000    0.2271440
453560.0000000    0.2178900
453600.0000000    0.2136152
453640.0000000    0.2023042
453680.0000000    0.2127370
453720.0000000    0.2162758
453760.0000000    0.2068015
453800.0000000    0.2118257
453840.0000000    0.1983312
453880.0000000    0.1978246
453920.0000000    0.2274539
453960.0000000    0.2110835
454000.0000000    0.2216330
454040.0000000    0.2003430
454080.0000000    0.2156139
454120.0000000    0.2127345
454160.0000000    0.2209406
454200.0000000    0.2331123
454240.0000000    0.2155345
454280.0000000    0.1899495
454320.0000000    0.2158187
454360.0000000    0.2174788
454400.0000000    0.2156144
454440.0000000    0.2280864
454480.0000000    0.2210859
454520.0000000    0.2124783
454560.0000000    0.2282820
454600.0000000    0.2051629
454640.0000000    0.2093876
454680.0000000    0.2113694
454720.0000000    0.2004189
454760.0000000    0.2117363
454800.0000000    0.2187990
454840.0000000    0.1996877
454880.0000000    0.1930898
454920.0000000    0.2067770
454960.0000000    0.2021462
455000.0000000    0.2121493
455040.0000000    0.2179979
455080.0000000    0.2136266
455120.0000000    0.2063018
455160.0000000    0.2131205
455200.0000000    0.2090983
455240.0000000    0.2099153
455280.0000000    0.2004465
455320.0000000    0.2136270
455360.0000000    0.2251895
455400.0000000    0.2055109
455440.0000000    0.2174506
455480.0000000    0.2121301
455520.0000000    0.2108294
455560.0000000    0.2302635
455600.0000000    0.2153676
455640.0000000    0.2218733
455680.0000000    0.2129653
455720.0000000    0.2259148
455760.0000000    0.2184424
455800.0000000    0.2205552
455840.0000000    0.2117262
455880.0000000    0.2130459
455920.0000000    0.2233024
455960.0000000    0.2170444
456000.0000000    0.2148357
456040.0000000    0.2222453
456080.0000000    0.2178422
456120.0000000    0.2308271
456160.0000000    0.2287938
456200.0000000    0.2038180
456240.0000000    0.2230239
456280.0000000    0.2168293
456320.0000000    0.2224900
456360.0000000    0.2145141
456400.0000000    0.2173529
456440.0000000    0.2166472
456480.0000000    0.2262169
456520.0000000    0.2246272
456560.0000000    0.2216610
456600.0000000    0.2314090
456640.0000000    0.2273577
456680.0000000    0.2158529
456720.0000000    0.2260434
456760.0000000    0.2227986
456800.0000000    0.2334700
456840.0000000    0.2295903
456880.0000000    0.2195019
456920.0000000    0.2099643
456960.0000000    0.2285092
457000.0000000    0.2191559
457040.0000000    0.2008907
457080.0000000    0.2149615
457120.0000000    0.1947181
457160.0000000    0.2099117
457200.0000000    0.2144983
457240.0000000    0.2145842
457280.0000000    0.1983285
457320.0000000    0.1909506
457360.0000000    0.1928212
457400.0000000    0.2102012
457440.0000000    0.2121103
457480.0000000    0.2175120
457520.0000000    0.2209996
457560.0000000    0.2040458
457600.0000000    0.1989178
457640.0000000    0.1978576
457680.0000000    0.2175651
457720.0000000    0.2279648
457760.0000000    0.2148778
457800.0000000    0.2243632
457840.0000000    0.2225481
457880.0000000    0.2257695
457920.0000000    0.1991124
457960.0000000    0.1973425
458000.0000000    0.1977718
458040.0000000    0.2129705
458080.0000000    0.2236089
458120.0000000    0.2075317
458160.0000000    0.2273819
458200.0000000    0.2244283
458240.0000000    0.2187090
458280.0000000    0.2232256
458320.0000000    0.2048974
458360.0000000    0.2122731
458400.0000000    0.2171650
458440.0000000    0.2119490
458480.0000000    0.2148617
458520.0000000    0.2226795
458560.0000000    0.2181447
458600.0000000    0.2096689
458640.0000000    0.2082953
458680.0000000    0.2067571
458720.0000000    0.2093495
458760.0000000    0.1949677
458800.0000000    0.2183881
458840.0000000    0.2354995
458880.0000000    0.2150503
458920.0000000    0.2174954
458960.0000000    0.2101847
459000.0000000    0.2147205
459040.0000000    0.2073590
459080.0000000    0.2253460
459120.0000000    0.2202134
459160.0000000    0.2186561
459200.0000000    0.2176634
459240.0000000    0.2219307
459280.0000000    0.2264238
459320.0000000    0.1929684
459360.0000000    0.2017675
459400.0000000    0.2146286
459440.0000000    0.2108996
459480.0000000    0.2211715
459520.0000000    0.2257834
459560.0000000    0.1993653
459600.0000000    0.2009239
459640.0000000    0.2006423
459680.0000000    0.2173380
459720.0000000    0.2261749
459760.0000000    0.2261401
459800.0000000    0.2277909
459840.0000000    0.2230900
459880.0000000    0.2140982
459920.0000000    0.2148955
459960.0000000    0.2134297
460000.0000000    0.2210358
460040.0000000    0.2349545
460080.0000000    0.2414189
460120.0000000    0.2227719
460160.0000000    0.2270729
460200.0000000    0.2307202
460240.0000000    0.2257426
460280.0000000    0.2182040
460320.0000000    0.2117675
460360.0000000    0.2133922
460400.0000000    0.2238576
460440.0000000    0.2037856
460480.0000000    0.2147721
460520.0000000    0.2127887
460560.0000000    0.2106722
460600.0000000    0.2121600
460640.0000000    0.2233411
460680.0000000    0.2223989
460720.0000000    0.2035281
460760.0000000    0.2303493
460800.0000000    0.2148932
460840.0000000    0.2176648
460880.0000000    0.2298896
460920.0000000    0.2055669
460960.0000000    0.2185369
461000.0000000    0.2102323
461040.0000000    0.2131354
461080.0000000    0.2174238
461120.0000000    0.2162039
461160.0000000    0.1995502
461200.0000000    0.2001510
461240.0000000    0.2065527
461280.0000000    0.1971459
461320.0000000    0.1972541
461360.0000000    0.2131840
461400.0000000    0.2084471
461440.0000000    0.2061287
461480.0000000    0.2065811
461520.0000000    0.1897534
461560.0000000    0.1950225
461600.0000000    0.1996673
461640.0000000    0.2096479
461680.0000000    0.2242150
461720.0000000    0.2260486
461760.0000000    0.2140519
461800.0000000    0.2172602
461840.0000000    0.2304038
461880.0000000    0.2169124
461920.0000000    0.2094271
461960.0000000    0.2189472
462000.0000000    0.2009177
462040.0000000    0.2067588
462080.0000000    0.2121267
462120.0000000    0.2181854
462160.0000000    0.1943617
462200.0000000    0.2062342
462240.0000000    0.2126931
462280.0000000    0.2138655
462320.0000000    0.2251478
462360.0000000    0.2188388
462400.0000000    0.2177055
462440.0000000    0.2181143
462480.0000000    0.2239354
462520.0000000    0.2281345
462560.0000000    0.1962416
462600.0000000    0.2067301
462640.0000000    0.2081934
462680.0000000    0.2147569
462720.0000000    0.2029309
462760.0000000    0.2141717
462800.0000000    0.2139286
462840.0000000    0.2141177
462880.0000000    0.2147058
462920.0000000    0.1984171
462960.0000000    0.2248654
463000.0000000    0.2371223
463040.0000000    0.2302097
463080.0000000    0.2298304
463120.0000000    0.2239852
463160.0000000    0.2255985
463200.0000000    0.2152615
463240.0000000    0.2082076
463280.0000000    0.2048426
463320.0000000    0.2192191
463360.0000000    0.2158370
463400.0000000    0.2188811
463440.0000000    0.2289774
463480.0000000    0.2124189
463520.0000000    0.2241658
463560.0000000    0.2080565
463600.0000000    0.2185571
463640.0000000    0.2171896
463680.0000000    0.2154855
463720.0000000    0.2152682
463760.0000000    0.2165463
463800.0000000    0.2031809
463840.0000000    0.2260142
463880.0000000    0.1977909
463920.0000000    0.2128152
463960.0000000    0.2021572
464000.0000000    0.2319644
464040.0000000    0.2342163
464080.0000000    0.2200914
464120.0000000    0.2323989
464160.0000000    0.2239801
464200.0000000    0.2219823
464240.0000000    0.2259551
464280.0000000    0.2278222
464320.0000000    0.2113317
464360.0000000    0.2195999
464400.0000000    0.2439508
464440.0000000    0.2245024
464480.0000000    0.2147159
464520.0000000    0.2148940
464560.0000000    0.2188006
464600.0000000    0.2243605
464640.0000000    0.2172084
464680.0000000    0.2215412
464720.0000000    0.2294981
464760.0000000    0.2260806
464800.0000000    0.2320812
464840.0000000    0.2223146
464880.0000000    0.2278827
464920.0000000    0.2227684
464960.0000000    0.2224761
465000.0000000    0.2241746
465040.0000000    0.2079021
465080.0000000    0.2266348
465120.0000000    0.2289401
465160.0000000    0.2329319
465200.0000000    0.2274474
465240.0000000    0.2366486
465280.0000000    0.2203038
465320.0000000    0.2039198
465360.0000000    0.2164749
465400.0000000    0.2274716
465440.0000000    0.2351388
465480.0000000    0.2227333
465520.0000000    0.2277383
465560.0000000    0.2179271
465600.0000000    0.2345695
465640.0000000    0.2114459
465680.0000000    0.2115737
465720.0000000    0.2061448
465760.0000000    0.2140942
465800.0000000    0.2300902
465840.0000000    0.2196879
465880.0000000    0.2186753
465920.0000000    0.2259079
465960.0000000    0.2212582
466000.0000000    0.2347239
466040.0000000    0.2213128
466080.0000000    0.2276295
466120.0000000    0.2385512
466160.0000000    0.2233458
466200.0000000    0.2207109
466240.0000000    0.2151864
466280.0000000    0.2243809
466320.0000000    0.2156529
466360.0000000    0.2260806
466400.0000000    0.2204310
466440.0000000    0.2292082
466480.0000000    0.2308366
466520.0000000    0.2276773
466560.0000000    0.1994847
466600.0000000    0.2148913
466640.0000000    0.2075545
466680.0000000    0.2148627
466720.0000000    0.2149176
466760.0000000    0.2150670
466800.0000000    0.2215243
466840.0000000    0.2343941
466880.0000000    0.2265406
466920.0000000    0.2199472
466960.0000000    0.2085733
467000.0000000    0.2298583
467040.0000000    0.2323628
467080.0000000    0.2336485
467120.0000000    0.2164891
467160.0000000    0.2360182
467200.0000000    0.2067057
467240.0000000    0.2237038
467280.0000000    0.2407461
467320.0000000    0.2363649
467360.0000000    0.2082349
467400.0000000    0.2149445
467440.0000000    0.2228771
467480.0000000    0.2152573
467520.0000000    0.2215884
467560.0000000    0.2343989
467600.0000000    0.2287019
467640.0000000    0.2249582
467680.0000000    0.2331688
467720.0000000    0.2391869
467760.0000000    0.2309102
467800.0000000    0.2227630
467840.0000000    0.2196451
467880.0000000    0.2019266
467920.0000000    0.2202247
467960.0000000    0.2336038
468000.0000000    0.2178146
468040.0000000    0.2186963
468080.0000000    0.2390105
468120.0000000    0.2312368
468160.0000000    0.2285300
468200.0000000    0.2239725
468240.0000000    0.2239734
468280.0000000    0.2144957
468320.0000000    0.2200547
468360.0000000    0.2217094
468400.0000000    0.2286907
468440.0000000    0.2171171
468480.0000000    0.2174119
468520.0000000    0.2293095
468560.0000000    0.2234501
468600.0000000    0.2058187
468640.0000000    0.2143846
468680.0000000    0.2059304
468720.0000000    0.2247370
468760.0000000    0.2162618
468800.0000000    0.2041620
468840.0000000    0.2172101
468880.0000000    0.2043328
468920.0000000    0.2225238
468960.0000000    0.2400613
469000.0000000    0.2137994
469040.0000000    0.2297441
469080.0000000    0.2097503
469120.0000000    0.2237226
469160.0000000    0.2188390
469200.0000000    0.2191513
469240.0000000    0.2240282
469280.0000000    0.2077263
469320.0000000    0.2125835
469360.0000000    0.2043480
469400.0000000    0.1917586
469440.0000000    0.2090124
469480.0000000    0.2052855
469520.0000000    0.2171292
469560.0000000    0.1986743
469600.0000000    0.2357197
469640.0000000    0.2209806
469680.0000000    0.1989343
469720.0000000    0.2233510
469760.0000000    0.2224784
469800.0000000    0.2150445
469840.0000000    0.2171823
469880.0000000    0.2233577
469920.0000000    0.2194026
469960.0000000    0.2140952
470000.0000000    0.2270370
470040.0000000    0.2160649
470080.0000000    0.2222150
470120.0000000    0.2276738
470160.0000000    0.2148860
470200.0000000    0.2029965
470240.0000000    0.2361191
470280.0000000    0.2194530
470320.0000000    0.2279413
470360.0000000    0.2338360
470400.0000000    0.2315848
470440.0000000    0.2285084
470480.0000000    0.2317747
470520.0000000    0.2355981
470560.0000000    0.2345242
470600.0000000    0.2174205
470640.0000000    0.2351678
470680.0000000    0.2134272
470720.0000000    0.2262821
470760.0000000    0.2240620
470800.0000000    0.2173634
470840.0000000    0.2256785
470880.0000000    0.2264586
470920.0000000    0.2169896
470960.0000000    0.2205374
471000.0000000    0.2380888
471040.0000000    0.2429341
471080.0000000    0.2333943
471120.0000000    0.2168872
471160.0000000    0.2229141
471200.0000000    0.2187481
471240.0000000    0.2289530
471280.0000000    0.2429449
471320.0000000    0.2439295
471360.0000000    0.2365075
471400.0000000    0.2421718
471440.0000000    0.2408864
471480.0000000    0.2136804
471520.0000000    0.2282973
471560.0000000    0.2255098
471600.0000000    0.2297204
471640.0000000    0.2370589
471680.0000000    0.2238202
471720.0000000    0.2249400
471760.0000000    0.2327878
471800.0000000    0.2210423
471840.0000000    0.2229188
471880.0000000    0.2444986
471920.0000000    0.2621703
471960.0000000    0.2396076
472000.0000000    0.2218648
472040.0000000    0.2307379
472080.0000000    0.2453971
472120.0000000    0.2543578
472160.0000000    0.2434534
472200.0000000    0.2407632
472240.0000000    0.2323204
472280.0000000    0.2341263
472320.0000000    0.2241375
472360.0000000    0.2244040
472400.0000000    0.2024410
472440.0000000    0.2223675
472480.0000000    0.2286002
472520.0000000    0.2346428
472560.0000000    0.2494112
472600.0000000    0.2539758
472640.0000000    0.2424519
472680.0000000    0.2231912
472720.0000000    0.2367190
472760.0000000    0.2639619
472800.0000000    0.2706606
472840.0000000    0.2529778
472880.0000000    0.2526592
472920.0000000    0.2584399
472960.0000000    0.2505456
473000.0000000    0.2503267
473040.0000000    0.2601306
473080.0000000    0.2355709
473120.0000000    0.2292370
473160.0000000    0.2327377
473200.0000000    0.2215492
473240.0000000    0.2282467
473280.0000000    0.2322973
473320.0000000    0.2465783
473360.0000000    0.2210186
473400.0000000    0.2212864
473440.0000000    0.2314146
473480.0000000    0.2360720
473520.0000000    0.2385614
473560.0000000    0.2211298
473600.0000000    0.2238956
473640.0000000    0.2347846
473680.0000000    0.2512366
473720.0000000    0.2318847
473760.0000000    0.2290304
473800.0000000    0.2143776
473840.0000000    0.2258170
473880.0000000    0.2239827
473920.0000000    0.2225867
473960.0000000    0.2371144
474000.0000000    0.2302740
474040.0000000    0.2202247
474080.0000000    0.2148235
474120.0000000    0.2101496
474160.0000000    0.2178249
474200.0000000    0.2173944
474240.0000000    0.2099612
474280.0000000    0.2212551
474320.0000000    0.2255386
474360.0000000    0.2179390
474400.0000000    0.2012916
474440.0000000    0.2208976
474480.0000000    0.2206378
474520.0000000    0.2172319
474560.0000000    0.2198558
474600.0000000    0.2158953
474640.0000000    0.2213929
474680.0000000    0.2267255
474720.0000000    0.2333069
474760.0000000    0.2204264
474800.0000000    0.2286555
474840.0000000    0.2262237
474880.0000000    0.2178041
474920.0000000    0.2285012
474960.0000000    0.2169316
475000.0000000    0.2102016
475040.0000000    0.1977353
475080.0000000    0.2241066
475120.0000000    0.2239140
475160.0000000    0.2118465
475200.0000000    0.2255135
475240.0000000    0.2332885
475280.0000000    0.2234419
475320.0000000    0.2156275
475360.0000000    0.2461211
475400.0000000    0.2261611
475440.0000000    0.2275898
475480.0000000    0.2365670
475520.0000000    0.2330334
475560.0000000    0.2439701
475600.0000000    0.2326417
475640.0000000    0.2214523
475680.0000000    0.2313898
475720.0000000    0.2314455
475760.0000000    0.2477827
475800.0000000    0.2492204
475840.0000000    0.2420003
475880.0000000    0.2452835
475920.0000000    0.2422475
475960.0000000    0.2214758
476000.0000000    0.2407418
476040.0000000    0.2322391
476080.0000000    0.2241654
476120.0000000    0.2222943
476160.0000000    0.2287452
476200.0000000    0.2262267
476240.0000000    0.2199776
476280.0000000    0.2086501
476320.0000000    0.2287767
476360.0000000    0.2557879
476400.0000000    0.2370505
476440.0000000    0.2112803
476480.0000000    0.2316196
476520.0000000    0.2377073
476560.0000000    0.2380700
476600.0000000    0.2348064
476640.0000000    0.2212152
476680.0000000    0.2100133
476720.0000000    0.2225523
476760.0000000    0.2497251
476800.0000000    0.2359290
476840.0000000    0.2457640
476880.0000000    0.2391900
476920.0000000    0.2401763
476960.0000000    0.2427903
477000.0000000    0.2581331
477040.0000000    0.2640465
477080.0000000    0.2341898
477120.0000000    0.2427226
477160.0000000    0.2404784
477200.0000000    0.2542483
477240.0000000    0.2569622
477280.0000000    0.2267913
477320.0000000    0.2375036
477360.0000000    0.2402011
477400.0000000    0.2443568
477440.0000000    0.2458103
477480.0000000    0.2343223
477520.0000000    0.2475013
477560.0000000    0.2480685
477600.0000000    0.2467754
477640.0000000    0.2340702
477680.0000000    0.2347584
477720.0000000    0.2537515
477760.0000000    0.2477612
477800.0000000    0.2273032
477840.0000000    0.2331341
477880.0000000    0.2398325
477920.0000000    0.2320213
477960.0000000    0.2380880
478000.0000000    0.2296891
478040.0000000    0.2314079
478080.0000000    0.2395261
478120.0000000    0.2272146
478160.0000000    0.2295966
478200.0000000    0.2409511
478240.0000000    0.2409343
478280.0000000    0.2313232
478320.0000000    0.2319706
478360.0000000    0.2429391
478400.0000000    0.2175064
478440.0000000    0.2242057
478480.0000000    0.2257203
478520.0000000    0.2284875
478560.0000000    0.2330849
478600.0000000    0.2458703
478640.0000000    0.2424598
478680.0000000    0.2357451
478720.0000000    0.2387638
478760.0000000    0.2550089
478800.0000000    0.2292184
478840.0000000    0.2422835
478880.0000000    0.2367320
478920.0000000    0.2446671
478960.0000000    0.2309822
479000.0000000    0.2442933
479040.0000000    0.2339266
479080.0000000    0.2396594
479120.0000000    0.2446350
479160.0000000    0.2361396
479200.0000000    0.2357875
479240.0000000    0.2454775
479280.0000000    0.2375030
479320.0000000    0.2400991
479360.0000000    0.2405563
479400.0000000    0.2309873
479440.0000000    0.2285218
479480.0000000    0.2249222
479520.0000000    0.2469701
479560.0000000    0.2339891
479600.0000000    0.2419925
479640.0000000    0.2558997
479680.0000000    0.2394063
479720.0000000    0.2322391
479760.0000000    0.2217337
479800.0000000    0.2143540
479840.0000000    0.2292166
479880.0000000    0.2263012
479920.0000000    0.2311911
479960.0000000    0.2259872
480000.0000000    0.2260691
480040.0000000    0.2196205
480080.0000000    0.2153225
480120.0000000    0.2017722
480160.0000000    0.2180163
480200.0000000    0.2306439
480240.0000000    0.2216881
480280.0000000    0.2267209
480320.0000000    0.2275997
480360.0000000    0.2272850
480400.0000000    0.2256814
480440.0000000    0.2280057
480480.0000000    0.2128230
480520.0000000    0.2438038
480560.0000000    0.2304658
480600.0000000    0.2144895
480640.0000000    0.2400572
480680.0000000    0.2317123
480720.0000000    0.2397373
480760.0000000    0.2367251
480800.0000000    0.2422574
480840.0000000    0.2373131
480880.0000000    0.2213585
480920.0000000    0.2258022
480960.0000000    0.2277900
481000.0000000    0.2366066
481040.0000000    0.2315636
481080.0000000    0.2308007
481120.0000000    0.2228624
481160.0000000    0.2265384
481200.0000000    0.2403011
481240.0000000    0.2197272
481280.0000000    0.2184547
481320.0000000    0.2237545
481360.0000000    0.2420281
481400.0000000    0.2338825
481440.0000000    0.2202608
481480.0000000    0.2280647
481520.0000000    0.2481806
481560.0000000    0.2325169
481600.0000000    0.2200406
481640.0000000    0.2136651
481680.0000000    0.2097664
481720.0000000    0.2169462
481760.0000000    0.2332764
481800.0000000    0.2112444
481840.0000000    0.2289513
481880.0000000    0.2182856
481920.0000000    0.2319274
481960.0000000    0.2378731
482000.0000000    0.2377841
482040.0000000    0.2260648
482080.0000000    0.2408450
482120.0000000    0.2341177
482160.0000000    0.2325939
482200.0000000    0.2370078
482240.0000000    0.2265897
482280.0000000    0.2351319
482320.0000000    0.2371521
482360.0000000    0.2303830
482400.0000000    0.2225148
482440.0000000    0.2193358
482480.0000000    0.2086503
482520.0000000    0.2018923
482560.0000000    0.2114003
482600.0000000    0.2188103
482640.0000000    0.1994364
482680.0000000    0.2067212
482720.0000000    0.2325663
482760.0000000    0.2198053
482800.0000000    0.2242821
482840.0000000    0.2416713
482880.0000000    0.2095018
482920.0000000    0.2082504
482960.0000000    0.2211615
483000.0000000    0.2288769
483040.0000000    0.2339989
483080.0000000    0.2229255
483120.0000000    0.2238883
483160.0000000    0.2327337
483200.0000000    0.2233872
483240.0000000    0.2171783
483280.0000000    0.2177204
483320.0000000    0.2201839
483360.0000000    0.1983883
483400.0000000    0.2122795
483440.0000000    0.2217274
483480.0000000    0.2148228
483520.0000000    0.2175734
483560.0000000    0.2074260
483600.0000000    0.2173032
483640.0000000    0.2104067
483680.0000000    0.2122794
483720.0000000    0.2110211
483760.0000000    0.2271315
483800.0000000    0.2100491
483840.0000000    0.2196722
483880.0000000    0.2095961
483920.0000000    0.2093148
483960.0000000    0.2131132
484000.0000000    0.2335728
484040.0000000    0.2302501
484080.0000000    0.2285722
484120.0000000    0.2314165
484160.0000000    0.2266284
484200.0000000    0.2392821
484240.0000000    0.2096650
484280.0000000    0.2165415
484320.0000000    0.2331115
484360.0000000    0.2289665
484400.0000000    0.2430551
484440.0000000    0.2341355
484480.0000000    0.2444703
484520.0000000    0.2196567
484560.0000000    0.2438077
484600.0000000    0.2335830
484640.0000000    0.2401642
484680.0000000    0.2341632
484720.0000000    0.2327700
484760.0000000    0.2258882
484800.0000000    0.2140953
484840.0000000    0.2096729
484880.0000000    0.2222971
484920.0000000    0.2264273
484960.0000000    0.2286213
485000.0000000    0.2352035
485040.0000000    0.2201892
485080.0000000    0.2413186
485120.0000000    0.2260368
485160.0000000    0.2363085
485200.0000000    0.2379272
485240.0000000    0.2330388
485280.0000000    0.2535101
485320.0000000    0.2511237
485360.0000000    0.2327346
485400.0000000    0.2470064
485440.0000000    0.2466653
485480.0000000    0.2283730
485520.0000000    0.2507930
485560.0000000    0.2262287
485600.0000000    0.2303642
485640.0000000    0.2539414
485680.0000000    0.2450764
485720.0000000    0.2552640
485760.0000000    0.2356124
485800.0000000    0.2356128
485840.0000000    0.2266102
485880.0000000    0.2340480
485920.0000000    0.2326202
485960.0000000    0.2253761
486000.0000000    0.2107989
486040.0000000    0.2260980
486080.0000000    0.2092453
486120.0000000    0.2146427
486160.0000000    0.2166052
486200.0000000    0.2155343
486240.0000000    0.2102084
486280.0000000    0.2184665
486320.0000000    0.2255173
486360.0000000    0.2053494
486400.0000000    0.2213928
486440.0000000    0.2136863
486480.0000000    0.2336730
486520.0000000    0.2097328
486560.0000000    0.2085029
486600.0000000    0.2277183
486640.0000000    0.2309859
486680.0000000    0.2343668
486720.0000000    0.2076723
486760.0000000    0.2214657
486800.0000000    0.2152576
486840.0000000    0.2382124
486880.0000000    0.2314736
486920.0000000    0.2224483
486960.0000000    0.2222096
487000.0000000    0.2193405
487040.0000000    0.2213778
487080.0000000    0.2119570
487120.0000000    0.2025348
487160.0000000    0.2128678
487200.0000000    0.2346010
487240.0000000    0.2126063
487280.0000000    0.2199084
487320.0000000    0.2213690
487360.0000000    0.2246692
487400.0000000    0.2369585
487440.0000000    0.2393557
487480.0000000    0.2450353
487520.0000000    0.2515564
487560.0000000    0.2472811
487600.0000000    0.2353914
487640.0000000    0.2325426
487680.0000000    0.2556818
487720.0000000    0.2336870
487760.0000000    0.2368403
487800.0000000    0.2373641
487840.0000000    0.2362196
487880.0000000    0.2507725
487920.0000000    0.2293313
487960.0000000    0.2494424
488000.0000000    0.2314001
488040.0000000    0.2158673
488080.0000000    0.2230001
488120.0000000    0.2176844
488160.0000000    0.2318913
488200.0000000    0.2332643
488240.0000000    0.2169369
488280.0000000    0.2265586
488320.0000000    0.2255723
488360.0000000    0.2195084
488400.0000000    0.2273108
488440.0000000    0.2498264
488480.0000000    0.2219385
488520.0000000    0.2375962
488560.0000000    0.2282560
488600.0000000    0.2307980
488640.0000000    0.2523966
488680.0000000    0.2388095
488720.0000000    0.2248012
488760.0000000    0.2297751
488800.0000000    0.2444636
488840.0000000    0.2242884
488880.0000000    0.2298026
488920.0000000    0.2421260
488960.0000000    0.2422028
489000.0000000    0.2322558
489040.0000000    0.2318109
489080.0000000    0.2377707
489120.0000000    0.2526260
489160.0000000    0.2398265
489200.0000000    0.2300012
489240.0000000    0.2247410
489280.0000000    0.2453970
489320.0000000    0.2379607
489360.0000000    0.2327789
489400.0000000    0.2300322
489440.0000000    0.2474358
489480.0000000    0.2469018
489520.0000000    0.2436492
489560.0000000    0.2317211
489600.0000000    0.2328246
489640.0000000    0.2329566
489680.0000000    0.2575779
489720.0000000    0.2332802
489760.0000000    0.2460624
489800.0000000    0.2379693
489840.0000000    0.2325332
489880.0000000    0.2292298
489920.0000000    0.2371548
489960.0000000    0.2227610
490000.0000000    0.2266156
490040.0000000    0.2406300
490080.0000000    0.2506757
490120.0000000    0.2370396
490160.0000000    0.2282361
490200.0000000    0.2453900
490240.0000000    0.2353397
490280.0000000    0.2326953
490320.0000000    0.2235907
490360.0000000    0.2605340
490400.0000000    0.2471192
490440.0000000    0.2429289
490480.0000000    0.2392727
490520.0000000    0.2424389
490560.0000000    0.2474956
490600.0000000    0.2293291
490640.0000000    0.2358190
490680.0000000    0.2378440
490720.0000000    0.2392733
490760.0000000    0.2388850
490800.0000000    0.2435082
490840.0000000    0.2579539
490880.0000000    0.2503100
490920.0000000    0.2472057
490960.0000000    0.2402797
491000.0000000    0.2469085
491040.0000000    0.2267814
491080.0000000    0.2350894
491120.0000000    0.2412990
491160.0000000    0.2341757
491200.0000000    0.2331305
491240.0000000    0.2514877
491280.0000000    0.2174897
491320.0000000    0.2243665
491360.0000000    0.2241970
491400.0000000    0.2182806
491440.0000000    0.2297032
491480.0000000    0.2306655
491520.0000000    0.2226429
491560.0000000    0.2321284
491600.0000000    0.2386447
491640.0000000    0.2430125
491680.0000000    0.2346441
491720.0000000    0.2296183
491760.0000000    0.2292880
491800.0000000    0.2259415
491840.0000000    0.2347346
491880.0000000    0.2380123
491920.0000000    0.2447166
491960.0000000    0.2463201
492000.0000000    0.2229653
492040.0000000    0.2297807
492080.0000000    0.2329437
492120.0000000    0.2226680
492160.0000000    0.2252970
492200.0000000    0.2405768
492240.0000000    0.2337467
492280.0000000    0.2413587
492320.0000000    0.2321387
492360.0000000    0.2314627
492400.0000000    0.2381040
492440.0000000    0.2240630
492480.0000000    0.2318363
492520.0000000    0.2404590
492560.0000000    0.2301420
492600.0000000    0.2405334
492640.0000000    0.2426617
492680.0000000    0.2372911
492720.0000000    0.2351715
492760.0000000    0.2422692
492800.0000000    0.2500009
492840.0000000    0.2396229
492880.0000000    0.2282147
492920.0000000    0.2412506
492960.0000000    0.2472332
493000.0000000    0.2324698
493040.0000000    0.2327872
493080.0000000    0.2361784
493120.0000000    0.2376698
493160.0000000    0.2212376
493200.0000000    0.2352524
493240.0000000    0.2296772
493280.0000000    0.2250532
493320.0000000    0.2301140
493360.0000000    0.2329759
493400.0000000    0.2350472
493440.0000000    0.2262575
493480.0000000    0.1996102
493520.0000000    0.2126375
493560.0000000    0.2459696
493600.0000000    0.2273091
493640.0000000    0.2231413
493680.0000000    0.2361565
493720.0000000    0.2382559
493760.0000000    0.2165736
493800.0000000    0.2292868
493840.0000000    0.2094480
493880.0000000    0.2223285
493920.0000000    0.2144728
493960.0000000    0.2102414
494000.0000000    0.2065179
494040.0000000    0.2165649
494080.0000000    0.2322890
494120.0000000    0.2283693
494160.0000000    0.2187024
494200.0000000    0.2280120
494240.0000000    0.2215676
494280.0000000    0.2292915
494320.0000000    0.2347551
494360.0000000    0.2151207
494400.0000000    0.2128546
494440.0000000    0.2283463
494480.0000000    0.2358047
494520.0000000    0.2269026
494560.0000000    0.2284189
494600.0000000    0.2244179
494640.0000000    0.2408922
494680.0000000    0.2341451
494720.0000000    0.2305126
494760.0000000    0.2449554
494800.0000000    0.2461782
494840.0000000    0.2396957
494880.0000000    0.2244822
494920.0000000    0.2255258
494960.0000000    0.2428679
495000.0000000    0.2338047
495040.0000000    0.2641799
495080.0000000    0.2531627
495120.0000000    0.2686833
495160.0000000    0.2706110
495200.0000000    0.2672012
495240.0000000    0.2852570
495280.0000000    0.2796895
495320.0000000    0.2830787
495360.0000000    0.2760799
495400.0000000    0.2447772
495440.0000000    0.2524652
495480.0000000    0.2765221
495520.0000000    0.2942645
495560.0000000    0.2600776
495600.0000000    0.2698382
495640.0000000    0.2773688
495680.0000000    0.2475684
495720.0000000    0.2569350
495760.0000000    0.2288698
495800.0000000    0.2637292
495840.0000000    0.2509256
495880.0000000    0.2515762
495920.0000000    0.2669556
495960.0000000    0.2696269
496000.0000000    0.2543214
496040.0000000    0.2679155
496080.0000000    0.2588627
496120.0000000    0.2654907
496160.0000000    0.2721678
496200.0000000    0.2616784
496240.0000000    0.2705379
496280.0000000    0.2600617
496320.0000000    0.2615720
496360.0000000    0.2575249
496400.0000000    0.2572433
496440.0000000    0.2558307
496480.0000000    0.2610504
496520.0000000    0.2603726
496560.0000000    0.2670919
496600.0000000    0.2608811
496640.0000000    0.2789192
496680.0000000    0.2648255
496720.0000000    0.2599279
496760.0000000    0.2393852
496800.0000000    0.2645209
496840.0000000    0.2533782
496880.0000000    0.2599084
496920.0000000    0.2668876
496960.0000000    0.2756082
497000.0000000    0.2696745
497040.0000000    0.2966505
497080.0000000    0.2811739
497120.0000000    0.2693857
497160.0000000    0.2790610
497200.0000000    0.2623475
497240.0000000    0.2837923
497280.0000000    0.2840227
497320.0000000    0.2538770
497360.0000000    0.2686376
497400.0000000    0.2715110
497440.0000000    0.2778345
497480.0000000    0.2571612
497520.0000000    0.2457152
497560.0000000    0.2477505
497600.0000000    0.2686139
497640.0000000    0.2478036
497680.0000000    0.2466369
497720.0000000    0.2486252
497760.0000000    0.2497682
497800.0000000    0.2658196
497840.0000000    0.2632988
497880.0000000    0.2418836
497920.0000000    0.2577973
497960.0000000    0.2403779
498000.0000000    0.2463275
498040.0000000    0.2690957
498080.0000000    0.2592000
498120.0000000    0.2675122
498160.0000000    0.2447225
498200.0000000    0.2542184
498240.0000000    0.2471840
498280.0000000    0.2710718
498320.0000000    0.2797753
498360.0000000    0.2758510
498400.0000000    0.2502514
498440.0000000    0.2613798
498480.0000000    0.2558290
498520.0000000    0.2615522
498560.0000000    0.2387292
498600.0000000    0.2521000
498640.0000000    0.2537076
498680.0000000    0.2630719
498720.0000000    0.2355324
498760.0000000    0.2793477
498800.0000000    0.2665017
498840.0000000    0.2731202
498880.0000000    0.2577305
498920.0000000    0.2525555
498960.0000000    0.2305215
499000.0000000    0.2389665
499040.0000000    0.2596637
499080.0000000    0.2584190
499120.0000000    0.2200560
499160.0000000    0.2530128
499200.0000000    0.2668406
499240.0000000    0.2659796
499280.0000000    0.2392961
499320.0000000    0.2590577
499360.0000000    0.2617407
499400.0000000    0.2741743
499440.0000000    0.2746204
499480.0000000    0.3117860
499520.0000000    0.2641531
499560.0000000    0.2740449
499600.0000000    0.2590839
499640.0000000    0.2621703
499680.0000000    0.2914466
499720.0000000    0.2655004
499760.0000000    0.2677708
499800.0000000    0.2730517
499840.0000000    0.2791441
499880.0000000    0.2656545
499920.0000000    0.2576535
499960.0000000    0.2793421
500000.0000000    0.2766802
500040.0000000    0.2494908
500080.0000000    0.2650791
500120.0000000    0.2433363
500160.0000000    0.2531292
500200.0000000    0.2367997
500240.0000000    0.2339408
500280.0000000    0.2478068
500320.0000000    0.2398872
500360.0000000    0.2294595
500400.0000000    0.2542526
500440.0000000    0.2541522
500480.0000000    0.2449647
500520.0000000    0.2433566
500560.0000000    0.2513869
500600.0000000    0.2319378
500640.0000000    0.2329127
500680.0000000    0.2484965
500720.0000000    0.2350308
500760.0000000    0.2459651
500800.0000000    0.2486318
500840.0000000    0.2501031
500880.0000000    0.2394996
500920.0000000    0.2356546
500960.0000000    0.2293822
501000.0000000    0.2353255
501040.0000000    0.2303557
501080.0000000    0.2522325
501120.0000000    0.2646567
501160.0000000    0.2634552
501200.0000000    0.2610775
501240.0000000    0.2755151
501280.0000000    0.2712950
501320.0000000    0.2829089
501360.0000000    0.2944217
501400.0000000    0.2688440
501440.0000000    0.2580548
501480.0000000    0.2753072
501520.0000000    0.2486582
501560.0000000    0.2652740
501600.0000000    0.2745103
501640.0000000    0.2711959
501680.0000000    0.2750792
501720.0000000    0.2525844
501760.0000000    0.2608724
501800.0000000    0.2426601
501840.0000000    0.2546012
501880.0000000    0.2579148
501920.0000000    0.2650121
501960.0000000    0.2658972
502000.0000000    0.2421473
502040.0000000    0.2587367
502080.0000000    0.2396021
502120.0000000    0.2590689
502160.0000000    0.2490168
502200.0000000    0.2523824
502240.0000000    0.2538400
502280.0000000    0.2495255
502320.0000000    0.2651025
502360.0000000    0.2385085
502400.0000000    0.2322526
502440.0000000    0.2542885
502480.0000000    0.2720246
502520.0000000    0.2548976
502560.0000000    0.2449926
502600.0000000    0.2428917
502640.0000000    0.2316124
502680.0000000    0.2389540
502720.0000000    0.2370982
502760.0000000    0.2413013
502800.0000000    0.2616965
502840.0000000    0.2469066
502880.0000000    0.2498561
502920.0000000    0.2361468
502960.0000000    0.2390883
503000.0000000    0.2438254
503040.0000000    0.2489861
503080.0000000    0.2282265
503120.0000000    0.2324281
503160.0000000    0.2279473
503200.0000000    0.2437811
503240.0000000    0.2307248
503280.0000000    0.2343447
503320.0000000    0.2495083
503360.0000000    0.2507191
503400.0000000    0.2458116
503440.0000000    0.2510798
503480.0000000    0.2458536
503520.0000000    0.2514628
503560.0000000    0.2498482
503600.0000000    0.2286099
503640.0000000    0.2322176
503680.0000000    0.2550269
503720.0000000    0.2673913
503760.0000000    0.2490960
503800.0000000    0.2580153
503840.0000000    0.2331568
503880.0000000    0.2375985
503920.0000000    0.2507716
503960.0000000    0.2492041
504000.0000000    0.2371222
504040.0000000    0.2319038
504080.0000000    0.2389819
504120.0000000    0.2421074
504160.0000000    0.2439777
504200.0000000    0.2462076
504240.0000000    0.2451163
504280.0000000    0.2368281
504320.0000000    0.2539696
504360.0000000    0.2444792
504400.0000000    0.2413494
504440.0000000    0.2358765
504480.0000000    0.2479423
504520.0000000    0.2435675
504560.0000000    0.2414465
504600.0000000    0.2478396
504640.0000000    0.2451101
504680.0000000    0.2468490
504720.0000000    0.2440022
504760.0000000    0.2597035
504800.0000000    0.2427699
504840.0000000    0.2395127
504880.0000000    0.2542629
504920.0000000    0.2480817
504960.0000000    0.2458373
505000.0000000    0.2430835
505040.0000000    0.2507976
505080.0000000    0.2489310
505120.0000000    0.2569547
505160.0000000    0.2633093
505200.0000000    0.2517046
505240.0000000    0.2506915
505280.0000000    0.2456904
505320.0000000    0.2449646
505360.0000000    0.2674444
505400.0000000    0.2507510
505440.0000000    0.2348188
505480.0000000    0.2295431
505520.0000000    0.2586692
505560.0000000    0.2551624
505600.0000000    0.2444620
505640.0000000    0.2467289
505680.0000000    0.2349278
505720.0000000    0.2050818
505760.0000000    0.2357363
505800.0000000    0.2353521
505840.0000000    0.2327215
505880.0000000    0.2346077
505920.0000000    0.2565366
505960.0000000    0.2478472
506000.0000000    0.2636506
506040.0000000    0.2476226
506080.0000000    0.2395971
506120.0000000    0.2367772
506160.0000000    0.2577944
506200.0000000    0.2503929
506240.0000000    0.2347925
506280.0000000    0.2018192
506320.0000000    0.2072165
506360.0000000    0.2277945
506400.0000000    0.2231336
506440.0000000    0.2318156
506480.0000000    0.2438847
506520.0000000    0.2385966
506560.0000000    0.2364393
506600.0000000    0.2329075
506640.0000000    0.2308643
506680.0000000    0.2447120
506720.0000000    0.2228496
506760.0000000    0.2335411
506800.0000000    0.2556809
506840.0000000    0.2256625
506880.0000000    0.2450265
506920.0000000    0.2254583
506960.0000000    0.2284717
507000.0000000    0.2332781
507040.0000000    0.2296761
507080.0000000    0.2398835
507120.0000000    0.2395585
507160.0000000    0.2226573
507200.0000000    0.2331613
507240.0000000    0.2269346
507280.0000000    0.2396361
507320.0000000    0.2303288
507360.0000000    0.2435184
507400.0000000    0.2223395
507440.0000000    0.2208856
507480.0000000    0.2249968
507520.0000000    0.2274587
507560.0000000    0.2268998
507600.0000000    0.2381937
507640.0000000    0.2372133
507680.0000000    0.2247425
507720.0000000    0.2278430
507760.0000000    0.2303784
507800.0000000    0.2189737
507840.0000000    0.2209225
507880.0000000    0.2283759
507920.0000000    0.2197356
507960.0000000    0.1968440
508000.0000000    0.2188856
508040.0000000    0.2234841
508080.0000000    0.2068145
508120.0000000    0.1968189
508160.0000000    0.2197758
508200.0000000    0.2170864
508240.0000000    0.2151591
508280.0000000    0.2104212
508320.0000000    0.2144022
508360.0000000    0.2230355
508400.0000000    0.2161234
508440.0000000    0.2459040
508480.0000000    0.2367709
508520.0000000    0.2268645
508560.0000000    0.2102945
508600.0000000    0.2024610
508640.0000000    0.2214325
508680.0000000    0.2074206
508720.0000000    0.2037788
508760.0000000    0.2195199
508800.0000000    0.2205880
508840.0000000    0.2271657
508880.0000000    0.2272804
508920.0000000    0.2209838
508960.0000000    0.2323193
509000.0000000    0.2117756
509040.0000000    0.2117865
509080.0000000    0.2155538
509120.0000000    0.2227350
509160.0000000    0.2082675
509200.0000000    0.2017264
509240.0000000    0.2272978
509280.0000000    0.2184702
509320.0000000    0.2297802
509360.0000000    0.2107911
509400.0000000    0.2205968
509440.0000000    0.2339505
509480.0000000    0.2333350
509520.0000000    0.2268040
509560.0000000    0.2473568
509600.0000000    0.2266621
509640.0000000    0.2274346
509680.0000000    0.2345649
509720.0000000    0.2362490
509760.0000000    0.2272663
509800.0000000    0.2112911
509840.0000000    0.2283271
509880.0000000    0.2470603
509920.0000000    0.2431138
509960.0000000    0.2200447
510000.0000000    0.2227707
510040.0000000    0.2247501
510080.0000000    0.2127220
510120.0000000    0.2353570
510160.0000000    0.2389032
510200.0000000    0.2227155
510240.0000000    0.2311378
510280.0000000    0.2169025
510320.0000000    0.2310042
510360.0000000    0.2225497
510400.0000000    0.2467769
510440.0000000    0.2475903
510480.0000000    0.2294578
510520.0000000    0.2536138
510560.0000000    0.2403091
510600.0000000    0.2456571
510640.0000000    0.2463330
510680.0000000    0.2438847
510720.0000000    0.2490212
510760.0000000    0.2492713
510800.0000000    0.2492256
510840.0000000    0.2461974
510880.0000000    0.2182112
510920.0000000    0.2427431
510960.0000000    0.2280646
511000.0000000    0.2267790
511040.0000000    0.2309190
511080.0000000    0.2388204
511120.0000000    0.2247889
511160.0000000    0.2511362
511200.0000000    0.2433309
511240.0000000    0.2233874
511280.0000000    0.2247997
511320.0000000    0.2403265
511360.0000000    0.2293670
511400.0000000    0.2411768
511440.0000000    0.2507084
511480.0000000    0.2461448
511520.0000000    0.2582893
511560.0000000    0.2294864
511600.0000000    0.2574311
511640.0000000    0.2421261
511680.0000000    0.2271013
511720.0000000    0.2468414
511760.0000000    0.2411497
511800.0000000    0.2454639
511840.0000000    0.2457799
511880.0000000    0.2653973
511920.0000000    0.2446172
511960.0000000    0.2292616
512000.0000000    0.2287318
512040.0000000    0.2173292
512080.0000000    0.2184931
512120.0000000    0.2323285
512160.0000000    0.2395696
512200.0000000    0.2388032
512240.0000000    0.2551465
512280.0000000    0.2351643
512320.0000000    0.2424606
512360.0000000    0.2490005
512400.0000000    0.2455444
512440.0000000    0.2416918
512480.0000000    0.2230691
512520.0000000    0.2417802
512560.0000000    0.2271800
512600.0000000    0.2381427
512640.0000000    0.2392071
512680.0000000    0.2376372
512720.0000000    0.2359269
512760.0000000    0.2331288
512800.0000000    0.2384388
512840.0000000    0.2430041
512880.0000000    0.2306343
512920.0000000    0.2223901
512960.0000000    0.2399163
513000.0000000    0.2365954
513040.0000000    0.2445544
513080.0000000    0.2657296
513120.0000000    0.2397611
513160.0000000    0.2289783
513200.0000000    0.2410417
513240.0000000    0.2337917
513280.0000000    0.2441507
513320.0000000    0.2325867
513360.0000000    0.2385869
513400.0000000    0.2348184
513440.0000000    0.2401146
513480.0000000    0.2393290
513520.0000000    0.2465372
513560.0000000    0.2461545
513600.0000000    0.2419677
513640.0000000    0.2463201
513680.0000000    0.2390281
513720.0000000    0.2441481
513760.0000000    0.2468799
513800.0000000    0.2406298
513840.0000000    0.2377911
513880.0000000    0.2428070
513920.0000000    0.2560699
513960.0000000    0.2398062
514000.0000000    0.2414151
514040.0000000    0.2477729
514080.0000000    0.2547914
514120.0000000    0.2498424
514160.0000000    0.2377716
514200.0000000    0.2480235
514240.0000000    0.2637400
514280.0000000    0.2692518
514320.0000000    0.2396467
514360.0000000    0.2811738
514400.0000000    0.2622204
514440.0000000    0.2638773
514480.0000000    0.2373268
514520.0000000    0.2398765
514560.0000000    0.2426794
514600.0000000    0.2472381
514640.0000000    0.2444070
514680.0000000    0.2225510
514720.0000000    0.2308146
514760.0000000    0.2442127
514800.0000000    0.2290461
514840.0000000    0.2418276
514880.0000000    0.2437311
514920.0000000    0.2456686
514960.0000000    0.2420541
515000.0000000    0.2475142
515040.0000000    0.2602258
515080.0000000    0.2612497
515120.0000000    0.2420498
515160.0000000    0.2485035
515200.0000000    0.2492448
515240.0000000    0.2291533
515280.0000000    0.2457261
515320.0000000    0.2466498
515360.0000000    0.2410381
515400.0000000    0.2329138
515440.0000000    0.2504525
515480.0000000    0.2332331
515520.0000000    0.2187518
515560.0000000    0.2382481
515600.0000000    0.2286881
515640.0000000    0.2310070
515680.0000000    0.2330234
515720.0000000    0.2231568
515760.0000000    0.2292703
515800.0000000    0.2448633
515840.0000000    0.2412092
515880.0000000    0.2647147
515920.0000000    0.2560901
515960.0000000    0.2473796
516000.0000000    0.2498224
516040.0000000    0.2426585
516080.0000000    0.2695962
516120.0000000    0.2589205
516160.0000000    0.2504188
516200.0000000    0.2344158
516240.0000000    0.2339943
516280.0000000    0.2482934
516320.0000000    0.2398012
516360.0000000    0.2560624
516400.0000000    0.2409259
516440.0000000    0.2429564
516480.0000000    0.2663046
516520.0000000    0.2735771
516560.0000000    0.2510661
516600.0000000    0.2460435
516640.0000000    0.2390152
516680.0000000    0.2673166
516720.0000000    0.2419160
516760.0000000    0.2649267
516800.0000000    0.2499749
516840.0000000    0.2593329
516880.0000000    0.2597308
516920.0000000    0.2486534
516960.0000000    0.2480275
517000.0000000    0.2596736
517040.0000000    0.2648486
517080.0000000    0.2605245
517120.0000000    0.2710214
517160.0000000    0.2702425
517200.0000000    0.2503256
517240.0000000    0.2533774
517280.0000000    0.2752143
517320.0000000    0.2751687
517360.0000000    0.2532488
517400.0000000    0.2516693
517440.0000000    0.2491468
517480.0000000    0.2577129
517520.0000000    0.2360969
517560.0000000    0.2491620
517600.0000000    0.2484015
517640.0000000    0.2538736
517680.0000000    0.2321144
517720.0000000    0.2498846
517760.0000000    0.2408594
517800.0000000    0.2447459
517840.0000000    0.2528948
517880.0000000    0.2426820
517920.0000000    0.2315001
517960.0000000    0.2425999
518000.0000000    0.2308930
518040.0000000    0.2397395
518080.0000000    0.2194287
518120.0000000    0.2323033
518160.0000000    0.2239203
518200.0000000    0.2241443
518240.0000000    0.2363007
518280.0000000    0.2492378
518320.0000000    0.2337165
518360.0000000    0.2351329
518400.0000000    0.2355339
518440.0000000    0.2322018
518480.0000000    0.2154497
518520.0000000    0.2318639
518560.0000000    0.2271641
518600.0000000    0.2124541
518640.0000000    0.2291061
518680.0000000    0.2361747
518720.0000000    0.2409258
518760.0000000    0.2296973
518800.0000000    0.2312545
518840.0000000    0.2341636
518880.0000000    0.2369241
518920.0000000    0.2311009
518960.0000000    0.2237245
519000.0000000    0.2345906
519040.0000000    0.2392344
519080.0000000    0.2283530
519120.0000000    0.2297921
519160.0000000    0.2333723
519200.0000000    0.2314431
519240.0000000    0.2479336
519280.0000000    0.2501636
519320.0000000    0.2396068
519360.0000000    0.2404284
519400.0000000    0.2261979
519440.0000000    0.2376768
519480.0000000    0.2405724
519520.0000000    0.2138391
519560.0000000    0.2202732
519600.0000000    0.2288464
519640.0000000    0.2357938
519680.0000000    0.2244356
519720.0000000    0.2415323
519760.0000000    0.2377472
519800.0000000    0.2164608
519840.0000000    0.2169155
519880.0000000    0.2204202
519920.0000000    0.2283239
519960.0000000    0.2106576
520000.0000000    0.2194927
520040.0000000    0.1989969
520080.0000000    0.2045615
520120.0000000    0.2110275
520160.0000000    0.2274638
520200.0000000    0.2539600
520240.0000000    0.2280312
520280.0000000    0.2411571
520320.0000000    0.2363842
520360.0000000    0.2367875
520400.0000000    0.2440046
520440.0000000    0.2362777
520480.0000000    0.2405757
520520.0000000    0.2290038
520560.0000000    0.2382216
520600.0000000    0.2336407
520640.0000000    0.2208781
520680.0000000    0.2259136
520720.0000000    0.2192713
520760.0000000    0.2244064
520800.0000000    0.2393403
520840.0000000    0.2299052
520880.0000000    0.2363407
520920.0000000    0.2384215
520960.0000000    0.2352663
521000.0000000    0.2300915
521040.0000000    0.2299904
521080.0000000    0.2220441
521120.0000000    0.2291635
521160.0000000    0.2166884
521200.0000000    0.2264923
521240.0000000    0.2159708
521280.0000000    0.2223608
521320.0000000    0.2074678
521360.0000000    0.2105747
521400.0000000    0.2239829
521440.0000000    0.2335000
521480.0000000    0.2238560
521520.0000000    0.2192018
521560.0000000    0.2024053
521600.0000000    0.2191482
521640.0000000    0.2251027
521680.0000000    0.2294180
521720.0000000    0.2211927
521760.0000000    0.2157158
521800.0000000    0.2343926
521840.0000000    0.2031903
521880.0000000    0.2167773
521920.0000000    0.1907769
521960.0000000    0.2365164
522000.0000000    0.2135974
522040.0000000    0.2135286
522080.0000000    0.2380922
522120.0000000    0.2192039
522160.0000000    0.2138672
522200.0000000    0.2181934
522240.0000000    0.2404635
522280.0000000    0.2398381
522320.0000000    0.2513202
522360.0000000    0.2420664
522400.0000000    0.2487453
522440.0000000    0.2512805
522480.0000000    0.2306973
522520.0000000    0.2412332
522560.0000000    0.2478562
522600.0000000    0.2332431
522640.0000000    0.2333231
522680.0000000    0.2289796
522720.0000000    0.2336743
522760.0000000    0.2234722
522800.0000000    0.2085546
522840.0000000    0.2180470
522880.0000000    0.2134179
522920.0000000    0.2300954
522960.0000000    0.2506078
523000.0000000    0.2381329
523040.0000000    0.2240840
523080.0000000    0.2243752
523120.0000000    0.2366386
523160.0000000    0.2245361
523200.0000000    0.2377753
523240.0000000    0.2390089
523280.0000000    0.2423805
523320.0000000    0.2458334
523360.0000000    0.2303161
523400.0000000    0.2256028
523440.0000000    0.2275724
523480.0000000    0.2323310
523520.0000000    0.2270182
523560.0000000    0.2398483
523600.0000000    0.2297094
523640.0000000    0.2525643
523680.0000000    0.2232122
523720.0000000    0.2415595
523760.0000000    0.2443575
523800.0000000    0.2331444
523840.0000000    0.2432934
523880.0000000    0.2506127
523920.0000000    0.2327931
523960.0000000    0.2341378
524000.0000000    0.2505001
524040.0000000    0.2445265
524080.0000000    0.2550320
524120.0000000    0.2339320
524160.0000000    0.2368869
524200.0000000    0.2460546
524240.0000000    0.2427372
524280.0000000    0.2473515
524320.0000000    0.2388985
524360.0000000    0.2314260
524400.0000000    0.2452173
524440.0000000    0.2354207
524480.0000000    0.2446277
524520.0000000    0.2398433
524560.0000000    0.2405986
524600.0000000    0.2352203
524640.0000000    0.2387696
524680.0000000    0.2237061
524720.0000000    0.2338996
524760.0000000    0.2449389
524800.0000000    0.2411285
524840.0000000    0.2555377
524880.0000000    0.2536930
524920.0000000    0.2455741
524960.0000000    0.2571918
525000.0000000    0.2583886
525040.0000000    0.2475403
525080.0000000    0.2361650
525120.0000000    0.2491702
525160.0000000    0.2566988
525200.0000000    0.2482292
525240.0000000    0.2563270
525280.0000000    0.2674322
525320.0000000    0.2522044
525360.0000000    0.2435786
525400.0000000    0.2569772
525440.0000000    0.2471222
525480.0000000    0.2255261
525520.0000000    0.2305717
525560.0000000    0.2708488
525600.0000000    0.2345878
525640.0000000    0.2585376
525680.0000000    0.2320665
525720.0000000    0.2450877
525760.0000000    0.2317481
525800.0000000    0.2320029
525840.0000000    0.2413306
525880.0000000    0.2499195
525920.0000000    0.2490246
525960.0000000    0.2486466
526000.0000000    0.2251023
526040.0000000    0.2365559
526080.0000000    0.2461335
526120.0000000    0.2604731
526160.0000000    0.2385656
526200.0000000    0.2311089
526240.0000000    0.2364678
526280.0000000    0.2519704
526320.0000000    0.2547957
526360.0000000    0.2458761
526400.0000000    0.2596786
526440.0000000    0.2486631
526480.0000000    0.2503157
526520.0000000    0.2542844
526560.0000000    0.2286202
526600.0000000    0.2423714
526640.0000000    0.2611321
526680.0000000    0.2598220
526720.0000000    0.2589794
526760.0000000    0.2452590
526800.0000000    0.2544487
526840.0000000    0.2455769
526880.0000000    0.2482619
526920.0000000    0.2485670
526960.0000000    0.2301766
527000.0000000    0.2389215
527040.0000000    0.2384871
527080.0000000    0.2383804
527120.0000000    0.2416174
527160.0000000    0.2303063
527200.0000000    0.2461551
527240.0000000    0.2399856
527280.0000000    0.2529559
527320.0000000    0.2530181
527360.0000000    0.2511313
527400.0000000    0.2339509
527440.0000000    0.2496102
527480.0000000    0.2256872
527520.0000000    0.2156688
527560.0000000    0.2332023
527600.0000000    0.2260736
527640.0000000    0.2183970
527680.0000000    0.2522961
527720.0000000    0.2504629
527760.0000000    0.2374156
527800.0000000    0.2323282
527840.0000000    0.2417005
527880.0000000    0.2353105
527920.0000000    0.2319153
527960.0000000    0.2364478
528000.0000000    0.2410309
528040.0000000    0.2474645
528080.0000000    0.2464774
528120.0000000    0.2403127
528160.0000000    0.2234169
528200.0000000    0.2333404
528240.0000000    0.2357054
528280.0000000    0.2441978
528320.0000000    0.2350151
528360.0000000    0.2476302
528400.0000000    0.2350500
528440.0000000    0.2560872
528480.0000000    0.2488899
528520.0000000    0.2535970
528560.0000000    0.2273283
528600.0000000    0.2280759
528640.0000000    0.2271051
528680.0000000    0.2413445
528720.0000000    0.2474786
528760.0000000    0.2553218
528800.0000000    0.2408804
528840.0000000    0.2282656
528880.0000000    0.2451628
528920.0000000    0.2291702
528960.0000000    0.2305518
529000.0000000    0.2174529
529040.0000000    0.2363509
529080.0000000    0.2352258
529120.0000000    0.2384169
529160.0000000    0.2446473
529200.0000000    0.2360065
529240.0000000    0.2522954
529280.0000000    0.2316476
529320.0000000    0.2563860
529360.0000000    0.2510125
529400.0000000    0.2546580
529440.0000000    0.2517680
529480.0000000    0.2711146
529520.0000000    0.2748291
529560.0000000    0.2518353
529600.0000000    0.2449148
529640.0000000    0.2467626
529680.0000000    0.2244298
529720.0000000    0.2548250
529760.0000000    0.2408296
529800.0000000    0.2459257
529840.0000000    0.2427545
529880.0000000    0.2561669
529920.0000000    0.2788024
529960.0000000    0.2554542
530000.0000000    0.2452693
530040.0000000    0.2768526
530080.0000000    0.2531360
530120.0000000    0.2545334
530160.0000000    0.2445283
530200.0000000    0.2390732
530240.0000000    0.2586707
530280.0000000    0.2683646
530320.0000000    0.2505602
530360.0000000    0.2608713
530400.0000000    0.2796975
530440.0000000    0.2718508
530480.0000000    0.2729086
530520.0000000    0.2641327
530560.0000000    0.2644096
530600.0000000    0.2756951
530640.0000000    0.2808161
530680.0000000    0.2890351
530720.0000000    0.2866106
530760.0000000    0.2979449
530800.0000000    0.2742485
530840.0000000    0.2899595
530880.0000000    0.2819561
530920.0000000    0.2472136
530960.0000000    0.2714939
531000.0000000    0.2619744
531040.0000000    0.2655189
531080.0000000    0.2696842
531120.0000000    0.2639449
531160.0000000    0.2638673
531200.0000000    0.2572659
531240.0000000    0.2588421
531280.0000000    0.2669997
531320.0000000    0.2643563
531360.0000000    0.2831427
531400.0000000    0.2418701
531440.0000000    0.2510998
531480.0000000    0.2434931
531520.0000000    0.2560441
531560.0000000    0.2428820
531600.0000000    0.2389747
531640.0000000    0.2581812
531680.0000000    0.2445542
531720.0000000    0.2482159
531760.0000000    0.2361215
531800.0000000    0.2431694
531840.0000000    0.2591800
531880.0000000    0.2434289
531920.0000000    0.2406612
531960.0000000    0.2361217
532000.0000000    0.2378460
532040.0000000    0.2477713
532080.0000000    0.2462952
532120.0000000    0.2455707
532160.0000000    0.2534252
532200.0000000    0.2579697
532240.0000000    0.2391000
532280.0000000    0.2326680
532320.0000000    0.2376602
532360.0000000    0.2343227
532400.0000000    0.2275420
532440.0000000    0.2318657
532480.0000000    0.2385911
532520.0000000    0.2329568
532560.0000000    0.2414435
532600.0000000    0.2460727
532640.0000000    0.2392538
532680.0000000    0.2582234
532720.0000000    0.2565730
532760.0000000    0.2346372
532800.0000000    0.2364993
532840.0000000    0.2442181
532880.0000000    0.2398777
532920.0000000    0.2135581
532960.0000000    0.2407711
533000.0000000    0.2436776
533040.0000000    0.2237452
533080.0000000    0.2328092
533120.0000000    0.2073420
533160.0000000    0.2399692
533200.0000000    0.2144256
533240.0000000    0.2354088
533280.0000000    0.2300915
533320.0000000    0.2348312
533360.0000000    0.2179088
533400.0000000    0.2515365
533440.0000000    0.2413507
533480.0000000    0.2398886
533520.0000000    0.2340191
533560.0000000    0.2199231
533600.0000000    0.2289993
533640.0000000    0.2156082
533680.0000000    0.2208734
533720.0000000    0.2144976
533760.0000000    0.2230879
533800.0000000    0.2345197
533840.0000000    0.2364974
533880.0000000    0.2334892
533920.0000000    0.2318985
533960.0000000    0.2549177
534000.0000000    0.2299547
534040.0000000    0.2530451
534080.0000000    0.2420039
534120.0000000    0.2461270
534160.0000000    0.2405439
534200.0000000    0.2451554
534240.0000000    0.2360571
534280.0000000    0.2522608
534320.0000000    0.2510130
534360.0000000    0.2472758
534400.0000000    0.2343252
534440.0000000    0.2117856
534480.0000000    0.2264531
534520.0000000    0.2116848
534560.0000000    0.2127288
534600.0000000    0.2371230
534640.0000000    0.2260060
534680.0000000    0.2339352
534720.0000000    0.2215773
534760.0000000    0.2331575
534800.0000000    0.2403675
534840.0000000    0.2387802
534880.0000000    0.2304459
534920.0000000    0.2246607
534960.0000000    0.2307598
535000.0000000    0.2253675
535040.0000000    0.2576401
535080.0000000    0.2492017
535120.0000000    0.2226377
535160.0000000    0.2305417
535200.0000000    0.2278391
535240.0000000    0.2302308
535280.0000000    0.2148128
535320.0000000    0.2177346
535360.0000000    0.2349188
535400.0000000    0.2350738
535440.0000000    0.2294722
535480.0000000    0.2089277
535520.0000000    0.2168354
535560.0000000    0.2339825
535600.0000000    0.2406337
535640.0000000    0.2318157
535680.0000000    0.2284019
535720.0000000    0.2266840
535760.0000000    0.2324035
535800.0000000    0.2305548
535840.0000000    0.2355256
535880.0000000    0.2324355
535920.0000000    0.2475578
535960.0000000    0.2178020
536000.0000000    0.2121510
536040.0000000    0.2217751
536080.0000000    0.2305046
536120.0000000    0.2355573
536160.0000000    0.2187725
536200.0000000    0.2248811
536240.0000000    0.2222840
536280.0000000    0.2152652
536320.0000000    0.2157045
536360.0000000    0.2247138
536400.0000000    0.2203888
536440.0000000    0.2262824
536480.0000000    0.2258546
536520.0000000    0.2098253
536560.0000000    0.2121706
536600.0000000    0.2219508
536640.0000000    0.2232915
536680.0000000    0.2204613
536720.0000000    0.2198117
536760.0000000    0.2235393
536800.0000000    0.2189486
536840.0000000    0.2293538
536880.0000000    0.2179348
536920.0000000    0.2195457
536960.0000000    0.2257155
537000.0000000    0.2213970
537040.0000000    0.2417048
537080.0000000    0.2352555
537120.0000000    0.2234582
537160.0000000    0.2521166
537200.0000000    0.2178431
537240.0000000    0.2175194
537280.0000000    0.2051749
537320.0000000    0.2318688
537360.0000000    0.2293247
537400.0000000    0.2298339
537440.0000000    0.2342156
537480.0000000    0.2312437
537520.0000000    0.2368463
537560.0000000    0.2295539
537600.0000000    0.2532457
537640.0000000    0.2285742
537680.0000000    0.2330127
537720.0000000    0.2204267
537760.0000000    0.2398983
537800.0000000    0.2243441
537840.0000000    0.2232982
537880.0000000    0.2235392
537920.0000000    0.2235642
537960.0000000    0.2242300
538000.0000000    0.2290546
538040.0000000    0.2305618
538080.0000000    0.2245212
538120.0000000    0.2286927
538160.0000000    0.2467038
538200.0000000    0.2433521
538240.0000000    0.2306522
538280.0000000    0.2443845
538320.0000000    0.2440960
538360.0000000    0.2283203
538400.0000000    0.2374095
538440.0000000    0.2273334
538480.0000000    0.2432677
538520.0000000    0.2292735
538560.0000000    0.2266460
538600.0000000    0.2327319
538640.0000000    0.2311203
538680.0000000    0.2230237
538720.0000000    0.2315663
538760.0000000    0.2294164
538800.0000000    0.2282544
538840.0000000    0.2355986
538880.0000000    0.2368416
538920.0000000    0.2278854
538960.0000000    0.2330966
539000.0000000    0.2329510
539040.0000000    0.2342706
539080.0000000    0.2413610
539120.0000000    0.2416431
539160.0000000    0.2162454
539200.0000000    0.2197707
539240.0000000    0.2294010
539280.0000000    0.2295080
539320.0000000    0.2305194
539360.0000000    0.2326909
539400.0000000    0.2438978
539440.0000000    0.2434019
539480.0000000    0.2556633
539520.0000000    0.2356827
539560.0000000    0.2505254
539600.0000000    0.2527265
539640.0000000    0.2404741
539680.0000000    0.2256626
539720.0000000    0.2298247
539760.0000000    0.2344153
539800.0000000    0.2250436
539840.0000000    0.2405983
539880.0000000    0.2110123
539920.0000000    0.2404700
539960.0000000    0.2221876
540000.0000000    0.2195698
540040.0000000    0.2426466
540080.0000000    0.2111566
540120.0000000    0.2572347
540160.0000000    0.2458079
540200.0000000    0.2578892
540240.0000000    0.2467042
540280.0000000    0.2489526
540320.0000000    0.2489179
540360.0000000    0.2310100
540400.0000000    0.2246021
540440.0000000    0.2486202
540480.0000000    0.2230126
540520.0000000    0.2437693
540560.0000000    0.2435348
540600.0000000    0.2349035
540640.0000000    0.2580599
540680.0000000    0.2378341
540720.0000000    0.2235386
540760.0000000    0.2169338
540800.0000000    0.2253032
540840.0000000    0.2205176
540880.0000000    0.2457356
540920.0000000    0.2304360
540960.0000000    0.2360334
541000.0000000    0.2141989
541040.0000000    0.2173411
541080.0000000    0.2354039
541120.0000000    0.2491858
541160.0000000    0.2196668
541200.0000000    0.2216753
541240.0000000    0.2420377
541280.0000000    0.2559069
541320.0000000    0.2289896
541360.0000000    0.2276819
541400.0000000    0.2241293
541440.0000000    0.2436379
541480.0000000    0.2318454
541520.0000000    0.2201853
541560.0000000    0.2261436
541600.0000000    0.2212907
541640.0000000    0.2336833
541680.0000000    0.2158199
541720.0000000    0.2211384
541760.0000000    0.2387651
541800.0000000    0.2341342
541840.0000000    0.2520818
541880.0000000    0.2531330
541920.0000000    0.2435817
541960.0000000    0.2551104
542000.0000000    0.2382310
542040.0000000    0.2283086
542080.0000000    0.2410069
542120.0000000    0.2383703
542160.0000000    0.2433977
542200.0000000    0.2521815
542240.0000000    0.2462123
542280.0000000    0.2513608
542320.0000000    0.2533136
542360.0000000    0.2401934
542400.0000000    0.2308937
542440.0000000    0.2245994
542480.0000000    0.2247737
542520.0000000    0.2153548
542560.0000000    0.2320051
542600.0000000    0.2364016
542640.0000000    0.2449091
542680.0000000    0.2220518
542720.0000000    0.2635830
542760.0000000    0.2400118
542800.0000000    0.2251019
542840.0000000    0.2295515
542880.0000000    0.2578366
542920.0000000    0.2329344
542960.0000000    0.2252699
543000.0000000    0.2092921
543040.0000000    0.2397384
543080.0000000    0.2182522
543120.0000000    0.2072564
543160.0000000    0.2112199
543200.0000000    0.2283438
543240.0000000    0.2256492
543280.0000000    0.2219089
543320.0000000    0.2231012
543360.0000000    0.2328351
543400.0000000    0.2474953
543440.0000000    0.2555571
543480.0000000    0.2420671
543520.0000000    0.2405035
543560.0000000    0.2495431
543600.0000000    0.2490685
543640.0000000    0.2203030
543680.0000000    0.2448909
543720.0000000    0.2482518
543760.0000000    0.2526259
543800.0000000    0.2472178
543840.0000000    0.2271410
543880.0000000    0.2330950
543920.0000000    0.2386707
543960.0000000    0.2157726
544000.0000000    0.2551678
544040.0000000    0.2422387
544080.0000000    0.2547020
544120.0000000    0.2581190
544160.0000000    0.2299353
544200.0000000    0.2145164
544240.0000000    0.2290888
544280.0000000    0.2435773
544320.0000000    0.2340238
544360.0000000    0.2376628
544400.0000000    0.2368867
544440.0000000    0.2321979
544480.0000000    0.2164375
544520.0000000    0.2218608
544560.0000000    0.2196107
544600.0000000    0.2140711
544640.0000000    0.2313583
544680.0000000    0.2438226
544720.0000000    0.2354741
544760.0000000    0.2294610
544800.0000000    0.2264262
544840.0000000    0.2177039
544880.0000000    0.2370870
544920.0000000    0.2332561
544960.0000000    0.2320236
545000.0000000    0.2182090
545040.0000000    0.2059092
545080.0000000    0.2448707
545120.0000000    0.2504871
545160.0000000    0.2379859
545200.0000000    0.2364408
545240.0000000    0.2519370
545280.0000000    0.2265702
545320.0000000    0.2290857
545360.0000000    0.2159896
545400.0000000    0.2254421
545440.0000000    0.2055611
545480.0000000    0.2255048
545520.0000000    0.2446694
545560.0000000    0.2180026
545600.0000000    0.2069948
545640.0000000    0.2282571
545680.0000000    0.2318102
545720.0000000    0.2205318
545760.0000000    0.2377454
545800.0000000    0.2072025
545840.0000000    0.2110285
545880.0000000    0.2337357
545920.0000000    0.2263881
545960.0000000    0.2166142
546000.0000000    0.2230948
546040.0000000    0.2086000
546080.0000000    0.2079967
546120.0000000    0.2168876
546160.0000000    0.2224351
546200.0000000    0.2416067
546240.0000000    0.2355448
546280.0000000    0.2342943
546320.0000000    0.2314456
546360.0000000    0.2350388
546400.0000000    0.2283411
546440.0000000    0.2332170
546480.0000000    0.2349812
546520.0000000    0.2258640
546560.0000000    0.2222501
546600.0000000    0.2174978
546640.0000000    0.2029136
546680.0000000    0.1948606
546720.0000000    0.2277889
546760.0000000    0.2171677
546800.0000000    0.2288000
546840.0000000    0.2352335
546880.0000000    0.2258135
546920.0000000    0.2350220
546960.0000000    0.2310557
547000.0000000    0.2311029
547040.0000000    0.2363654
547080.0000000    0.2526116
547120.0000000    0.2325017
547160.0000000    0.2448775
547200.0000000    0.2159457
547240.0000000    0.2288360
547280.0000000    0.2261631
547320.0000000    0.2257540
547360.0000000    0.2446357
547400.0000000    0.2423798
547440.0000000    0.2524518
547480.0000000    0.2451830
547520.0000000    0.2380609
547560.0000000    0.2226266
547600.0000000    0.2294951
547640.0000000    0.2270085
547680.0000000    0.2027302
547720.0000000    0.2083945
547760.0000000    0.2103543
547800.0000000    0.2336780
547840.0000000    0.2261827
547880.0000000    0.2104454
547920.0000000    0.2339872
547960.0000000    0.2215717
548000.0000000    0.2171021
548040.0000000    0.2084336
548080.0000000    0.2223357
548120.0000000    0.2234587
548160.0000000    0.2140150
548200.0000000    0.2145712
548240.0000000    0.2367478
548280.0000000    0.2301127
548320.0000000    0.2443134
548360.0000000    0.2465256
548400.0000000    0.2433353
548440.0000000    0.2505131
548480.0000000    0.2507787
548520.0000000    0.2516243
548560.0000000    0.2442005
548600.0000000    0.2391025
548640.0000000    0.2324809
548680.0000000    0.2287219
548720.0000000    0.2251688
548760.0000000    0.2210630
548800.0000000    0.2146571
548840.0000000    0.2438320
548880.0000000    0.2394956
548920.0000000    0.2290767
548960.0000000    0.2340811
549000.0000000    0.2466601
549040.0000000    0.2375897
549080.0000000    0.2376533
549120.0000000    0.2466893
549160.0000000    0.2527593
549200.0000000    0.2382121
549240.0000000    0.2415399
549280.0000000    0.2371197
549320.0000000    0.2376454
549360.0000000    0.2413800
549400.0000000    0.2324819
549440.0000000    0.2333805
549480.0000000    0.2217869
549520.0000000    0.2264688
549560.0000000    0.2201492
549600.0000000    0.2102262
549640.0000000    0.2274088
549680.0000000    0.2298091
549720.0000000    0.2250804
549760.0000000    0.2445035
549800.0000000    0.2315107
549840.0000000    0.2335429
549880.0000000    0.2490208
549920.0000000    0.2360950
549960.0000000    0.2437704
550000.0000000    0.2191380
550040.0000000    0.2380449
550080.0000000    0.2452868
550120.0000000    0.2416887
550160.0000000    0.2341513
550200.0000000    0.2138934
550240.0000000    0.2088489
550280.0000000    0.2473581
550320.0000000    0.2345232
550360.0000000    0.2562158
550400.0000000    0.2399123
550440.0000000    0.2441170
550480.0000000    0.2254229
550520.0000000    0.2532281
550560.0000000    0.2402557
550600.0000000    0.2661306
550640.0000000    0.2588902
550680.0000000    0.2515581
550720.0000000    0.2433594
550760.0000000    0.2455582
550800.0000000    0.2647513
550840.0000000    0.2503785
550880.0000000    0.2500146
550920.0000000    0.2672408
550960.0000000    0.2581134
551000.0000000    0.2501294
551040.0000000    0.2416796
551080.0000000    0.2520301
551120.0000000    0.2614656
551160.0000000    0.2435880
551200.0000000    0.2328450
551240.0000000    0.2463317
551280.0000000    0.2573870
551320.0000000    0.2406192
551360.0000000    0.2367328
551400.0000000    0.2214360
551440.0000000    0.2405542
551480.0000000    0.2368916
551520.0000000    0.2427461
551560.0000000    0.2554338
551600.0000000    0.2421882
551640.0000000    0.2500878
551680.0000000    0.2515993
551720.0000000    0.2325542
551760.0000000    0.2251401
551800.0000000    0.2410485
551840.0000000    0.2408853
551880.0000000    0.2516309
551920.0000000    0.2233799
551960.0000000    0.2213960
552000.0000000    0.2404560
552040.0000000    0.2180399
552080.0000000    0.2176952
552120.0000000    0.2369594
552160.0000000    0.2276197
552200.0000000    0.2248115
552240.0000000    0.2361335
552280.0000000    0.2196724
552320.0000000    0.2332122
552360.0000000    0.2081965
552400.0000000    0.2413764
552440.0000000    0.2298933
552480.0000000    0.2251945
552520.0000000    0.2400838
552560.0000000    0.2374565
552600.0000000    0.2276573
552640.0000000    0.2505821
552680.0000000    0.2532973
552720.0000000    0.2533409
552760.0000000    0.2319475
552800.0000000    0.2707547
552840.0000000    0.2384769
552880.0000000    0.2391632
552920.0000000    0.2525120
552960.0000000    0.2509921
553000.0000000    0.2569750
553040.0000000    0.2440359
553080.0000000    0.2595621
553120.0000000    0.2547880
553160.0000000    0.2429598
553200.0000000    0.2487292
553240.0000000    0.2490688
553280.0000000    0.2383942
553320.0000000    0.2281214
553360.0000000    0.2528742
553400.0000000    0.2341889
553440.0000000    0.2303418
553480.0000000    0.2434876
553520.0000000    0.2335413
553560.0000000    0.2380765
553600.0000000    0.2219035
553640.0000000    0.2298559
553680.0000000    0.2370950
553720.0000000    0.2400479
553760.0000000    0.2256455
553800.0000000    0.2501235
553840.0000000    0.2648016
553880.0000000    0.2579582
553920.0000000    0.2394530
553960.0000000    0.2430881
554000.0000000    0.2342165
554040.0000000    0.2347118
554080.0000000    0.2332956
554120.0000000    0.2275229
554160.0000000    0.2285317
554200.0000000    0.2396526
554240.0000000    0.2324185
554280.0000000    0.2522533
554320.0000000    0.2331179
554360.0000000    0.2325168
554400.0000000    0.2514203
554440.0000000    0.2396762
554480.0000000    0.2367002
554520.0000000    0.2439886
554560.0000000    0.2375762
554600.0000000    0.2237449
554640.0000000    0.2525034
554680.0000000    0.2355566
554720.0000000    0.2297810
554760.0000000    0.2151637
554800.0000000    0.2426083
554840.0000000    0.2384031
554880.0000000    0.2308785
554920.0000000    0.2479196
554960.0000000    0.2200492
555000.0000000    0.2184914
555040.0000000    0.2431449
555080.0000000    0.2409653
555120.0000000    0.2347194
555160.0000000    0.2240797
555200.0000000    0.2334497
555240.0000000    0.2294938
555280.0000000    0.2347243
555320.0000000    0.2515022
555360.0000000    0.2219045
555400.0000000    0.2390185
555440.0000000    0.2323502
555480.0000000    0.2361981
555520.0000000    0.2360885
555560.0000000    0.2272315
555600.0000000    0.2301054
555640.0000000    0.2166067
555680.0000000    0.2129757
555720.0000000    0.2296871
555760.0000000    0.2173660
555800.0000000    0.2139564
555840.0000000    0.2322426
555880.0000000    0.2295073
555920.0000000    0.2291053
555960.0000000    0.2277653
556000.0000000    0.2408011
556040.0000000    0.2221233
556080.0000000    0.2403959
556120.0000000    0.2049647
556160.0000000    0.2204499
556200.0000000    0.2177671
556240.0000000    0.2512044
556280.0000000    0.2511532
556320.0000000    0.2576550
556360.0000000    0.2695925
556400.0000000    0.2577087
556440.0000000    0.2895664
556480.0000000    0.2629342
556520.0000000    0.2738185
556560.0000000    0.2502063
556600.0000000    0.2532154
556640.0000000    0.2554114
556680.0000000    0.2463314
556720.0000000    0.2396368
556760.0000000    0.2406216
556800.0000000    0.2343870
556840.0000000    0.2239069
556880.0000000    0.2240535
556920.0000000    0.2540704
556960.0000000    0.2492881
557000.0000000    0.2578095
557040.0000000    0.2404080
557080.0000000    0.2453088
557120.0000000    0.2602765
557160.0000000    0.2643383
557200.0000000    0.2495286
557240.0000000    0.2523009
557280.0000000    0.2358896
557320.0000000    0.2349595
557360.0000000    0.2446593
557400.0000000    0.2390950
557440.0000000    0.2223993
557480.0000000    0.2477721
557520.0000000    0.2428354
557560.0000000    0.2565416
557600.0000000    0.2508336
557640.0000000    0.2620459
557680.0000000    0.2470206
557720.0000000    0.2439280
557760.0000000    0.2524233
557800.0000000    0.2674980
557840.0000000    0.2508546
557880.0000000    0.2505155
557920.0000000    0.2527792
557960.0000000    0.2451908
558000.0000000    0.2365740
558040.0000000    0.2574489
558080.0000000    0.2326119
558120.0000000    0.2282928
558160.0000000    0.2431967
558200.0000000    0.2326788
558240.0000000    0.2441208
558280.0000000    0.2632495
558320.0000000    0.2485591
558360.0000000    0.2439239
558400.0000000    0.2240404
558440.0000000    0.2397104
558480.0000000    0.2254437
558520.0000000    0.2260967
558560.0000000    0.2449946
558600.0000000    0.2366713
558640.0000000    0.2241365
558680.0000000    0.2353970
558720.0000000    0.2264139
558760.0000000    0.2396534
558800.0000000    0.2426050
558840.0000000    0.2291396
558880.0000000    0.2382424
558920.0000000    0.2216415
558960.0000000    0.2351359
559000.0000000    0.2389154
559040.0000000    0.2231280
559080.0000000    0.2266802
559120.0000000    0.2224379
559160.0000000    0.2331363
559200.0000000    0.2383266
559240.0000000    0.2391776
559280.0000000    0.2402367
559320.0000000    0.2387050
559360.0000000    0.2367934
559400.0000000    0.2418765
559440.0000000    0.2121981
559480.0000000    0.2335764
559520.0000000    0.2599711
559560.0000000    0.2420413
559600.0000000    0.2374080
559640.0000000    0.2159708
559680.0000000    0.2387921
559720.0000000    0.2546624
559760.0000000    0.2288819
559800.0000000    0.2441614
559840.0000000    0.2327751
559880.0000000    0.2347767
559920.0000000    0.2427466
559960.0000000    0.2337532
560000.0000000    0.2354189
560040.0000000    0.2453238
560080.0000000    0.2380241
560120.0000000    0.2210902
560160.0000000    0.2160541
560200.0000000    0.2353501
560240.0000000    0.2361606
560280.0000000    0.2381999
560320.0000000    0.2501836
560360.0000000    0.2452870
560400.0000000    0.2309130
560440.0000000    0.2407866
560480.0000000    0.2393199
560520.0000000    0.2390051
560560.0000000    0.2198366
560600.0000000    0.2412956
560640.0000000    0.2310834
560680.0000000    0.2362196
560720.0000000    0.2388411
560760.0000000    0.2324454
560800.0000000    0.2336323
560840.0000000    0.2423314
560880.0000000    0.2353931
560920.0000000    0.2242040
560960.0000000    0.2444246
561000.0000000    0.2571029
561040.0000000    0.2382451
561080.0000000    0.2341940
561120.0000000    0.2105537
561160.0000000    0.2311784
561200.0000000    0.2377230
561240.0000000    0.2320796
561280.0000000    0.2211178
561320.0000000    0.2277169
561360.0000000    0.2333953
561400.0000000    0.2534560
561440.0000000    0.2463923
561480.0000000    0.2566843
561520.0000000    0.2495900
561560.0000000    0.2357181
561600.0000000    0.2404423
561640.0000000    0.2489632
561680.0000000    0.2680486
561720.0000000    0.2671139
561760.0000000    0.2636780
561800.0000000    0.2551534
561840.0000000    0.2393803
561880.0000000    0.2621396
561920.0000000    0.2578807
561960.0000000    0.2524108
562000.0000000    0.2453181
562040.0000000    0.2465438
562080.0000000    0.2351250
562120.0000000    0.2581582
562160.0000000    0.2577031
562200.0000000    0.2470037
562240.0000000    0.2493195
562280.0000000    0.2440823
562320.0000000    0.2491833
562360.0000000    0.2449341
562400.0000000    0.2641450
562440.0000000    0.2477608
562480.0000000    0.2351483
562520.0000000    0.2502977
562560.0000000    0.2207547
562600.0000000    0.2218947
562640.0000000    0.2286657
562680.0000000    0.2385416
562720.0000000    0.2527401
562760.0000000    0.2366659
562800.0000000    0.2812655
562840.0000000    0.2611906
562880.0000000    0.2772309
562920.0000000    0.2720756
562960.0000000    0.2703083
563000.0000000    0.2702340
563040.0000000    0.2554209
563080.0000000    0.2642394
563120.0000000    0.2664694
563160.0000000    0.2617494
563200.0000000    0.2696563
563240.0000000    0.2725629
563280.0000000    0.2739205
563320.0000000    0.2597294
563360.0000000    0.2469254
563400.0000000    0.2551335
563440.0000000    0.2405739
563480.0000000    0.2382059
563520.0000000    0.2754870
563560.0000000    0.2446403
563600.0000000    0.2480273
563640.0000000    0.2488954
563680.0000000    0.2547654
563720.0000000    0.2482804
563760.0000000    0.2638893
563800.0000000    0.2328210
563840.0000000    0.2596004
563880.0000000    0.2561486
563920.0000000    0.2538366
563960.0000000    0.2476646
564000.0000000    0.2482895
564040.0000000    0.2643303
564080.0000000    0.2486282
564120.0000000    0.2418663
564160.0000000    0.2561055
564200.0000000    0.2360739
564240.0000000    0.2469299
564280.0000000    0.2446691
564320.0000000    0.2362598
564360.0000000    0.2454020
564400.0000000    0.2319695
564440.0000000    0.2418481
564480.0000000    0.2275549
564520.0000000    0.2281358
564560.0000000    0.2448357
564600.0000000    0.2347565
564640.0000000    0.2378652
564680.0000000    0.2424648
564720.0000000    0.2319643
564760.0000000    0.2354241
564800.0000000    0.2385374
564840.0000000    0.2289238
564880.0000000    0.2408909
564920.0000000    0.2521552
564960.0000000    0.2442281
565000.0000000    0.2527523
565040.0000000    0.2354181
565080.0000000    0.2521819
565120.0000000    0.2547680
565160.0000000    0.2403245
565200.0000000    0.2596394
565240.0000000    0.2468807
565280.0000000    0.2551349
565320.0000000    0.2481000
565360.0000000    0.2458839
565400.0000000    0.2526517
565440.0000000    0.2689538
565480.0000000    0.2536650
565520.0000000    0.2326301
565560.0000000    0.2333589
565600.0000000    0.2373303
565640.0000000    0.2595949
565680.0000000    0.2447183
565720.0000000    0.2608423
565760.0000000    0.2650491
565800.0000000    0.2540128
565840.0000000    0.2699601
565880.0000000    0.2580957
565920.0000000    0.2625877
565960.0000000    0.2612952
566000.0000000    0.2576929
566040.0000000    0.2449333
566080.0000000    0.2659760
566120.0000000    0.2549154
566160.0000000    0.2289416
566200.0000000    0.2538187
566240.0000000    0.2574799
566280.0000000    0.2586041
566320.0000000    0.2607037
566360.0000000    0.2650986
566400.0000000    0.2531262
566440.0000000    0.2416312
566480.0000000    0.2543500
566520.0000000    0.2314863
566560.0000000    0.2482372
566600.0000000    0.2583620
566640.0000000    0.2609910
566680.0000000    0.2475244
566720.0000000    0.2643329
566760.0000000    0.2613204
566800.0000000    0.2657442
566840.0000000    0.2737004
566880.0000000    0.2579116
566920.0000000    0.2712381
566960.0000000    0.2833579
567000.0000000    0.2711256
567040.0000000    0.2720683
567080.0000000    0.2577411
567120.0000000    0.2525469
567160.0000000    0.2434245
567200.0000000    0.2415691
567240.0000000    0.2357035
567280.0000000    0.2497398
567320.0000000    0.2643088
567360.0000000    0.2672545
567400.0000000    0.2719638
567440.0000000    0.2378936
567480.0000000    0.2767739
567520.0000000    0.2448133
567560.0000000    0.2528337
567600.0000000    0.2354459
567640.0000000    0.2445662
567680.0000000    0.2527374
567720.0000000    0.2360185
567760.0000000    0.2386841
567800.0000000    0.2278653
567840.0000000    0.2385574
567880.0000000    0.2530138
567920.0000000    0.2408896
567960.0000000    0.2602542
568000.0000000    0.2508108
568040.0000000    0.2691880
568080.0000000    0.2647139
568120.0000000    0.2495242
568160.0000000    0.2499501
568200.0000000    0.2524680
568240.0000000    0.2487766
568280.0000000    0.2355209
568320.0000000    0.2330969
568360.0000000    0.2477087
568400.0000000    0.2419666
568440.0000000    0.2414321
568480.0000000    0.2394791
568520.0000000    0.2750286
568560.0000000    0.2694225
568600.0000000    0.2649705
568640.0000000    0.2277284
568680.0000000    0.2459065
568720.0000000    0.2439775
568760.0000000    0.2202634
568800.0000000    0.2398151
568840.0000000    0.2293145
568880.0000000    0.2321207
568920.0000000    0.2374948
568960.0000000    0.2472089
569000.0000000    0.2167094
569040.0000000    0.2233825
569080.0000000    0.2219274
569120.0000000    0.2327500
569160.0000000    0.2371571
569200.0000000    0.2228969
569240.0000000    0.2453447
569280.0000000    0.2341167
569320.0000000    0.2408905
569360.0000000    0.2469205
569400.0000000    0.2214855
569440.0000000    0.2504087
569480.0000000    0.2321246
569520.0000000    0.2259256
569560.0000000    0.2518030
569600.0000000    0.2300627
569640.0000000    0.2296931
569680.0000000    0.2258966
569720.0000000    0.2229556
569760.0000000    0.2533469
569800.0000000    0.2344530
569840.0000000    0.2402665
569880.0000000    0.2332917
569920.0000000    0.2339035
569960.0000000    0.2232653
570000.0000000    0.2340290
570040.0000000    0.2308175
570080.0000000    0.2475521
570120.0000000    0.2213697
570160.0000000    0.2345212
570200.0000000    0.2440398
570240.0000000    0.2398225
570280.0000000    0.2141267
570320.0000000    0.2391516
570360.0000000    0.2208685
570400.0000000    0.2270973
570440.0000000    0.2238060
570480.0000000    0.2258932
570520.0000000    0.2383192
570560.0000000    0.2547736
570600.0000000    0.2654952
570640.0000000    0.2659170
570680.0000000    0.2513143
570720.0000000    0.2399052
570760.0000000    0.2208721
570800.0000000    0.2303792
570840.0000000    0.2424730
570880.0000000    0.2328300
570920.0000000    0.2401212
570960.0000000    0.2202971
571000.0000000    0.2258264
571040.0000000    0.2242136
571080.0000000    0.2181478
571120.0000000    0.2160546
571160.0000000    0.2069333
571200.0000000    0.2322667
571240.0000000    0.2086241
571280.0000000    0.2140850
571320.0000000    0.2239187
571360.0000000    0.2209444
571400.0000000    0.2349028
571440.0000000    0.2114022
571480.0000000    0.2218341
571520.0000000    0.2133052
571560.0000000    0.2341007
571600.0000000    0.2249437
571640.0000000    0.2451017
571680.0000000    0.2367468
571720.0000000    0.2394530
571760.0000000    0.2289851
571800.0000000    0.2192478
571840.0000000    0.2364353
571880.0000000    0.2336155
571920.0000000    0.2156618
571960.0000000    0.2169325
572000.0000000    0.2232865
572040.0000000    0.2235600
572080.0000000    0.2324681
572120.0000000    0.2416084
572160.0000000    0.2333424
572200.0000000    0.2346152
572240.0000000    0.2400868
572280.0000000    0.2266524
572320.0000000    0.2108416
572360.0000000    0.2211266
572400.0000000    0.2162212
572440.0000000    0.2247128
572480.0000000    0.2306087
572520.0000000    0.2359985
572560.0000000    0.2289793
572600.0000000    0.2230904
572640.0000000    0.2508930
572680.0000000    0.2248577
572720.0000000    0.2437667
572760.0000000    0.2322007
572800.0000000    0.2252198
572840.0000000    0.2050965
572880.0000000    0.2200951
572920.0000000    0.2225738
572960.0000000    0.2306583
573000.0000000    0.2271046
573040.0000000    0.2284177
573080.0000000    0.2070753
573120.0000000    0.2309798
573160.0000000    0.2352747
573200.0000000    0.2204845
573240.0000000    0.2313320
573280.0000000    0.2278118
573320.0000000    0.2366266
573360.0000000    0.2335383
573400.0000000    0.2331701
573440.0000000    0.2321378
573480.0000000    0.2165470
573520.0000000    0.2397217
573560.0000000    0.2323458
573600.0000000    0.2316526
573640.0000000    0.2458415
573680.0000000    0.2326501
573720.0000000    0.2194297
573760.0000000    0.2152588
573800.0000000    0.2408057
573840.0000000    0.2304014
573880.0000000    0.2272325
573920.0000000    0.2267547
573960.0000000    0.2357820
574000.0000000    0.2482469
574040.0000000    0.2257930
574080.0000000    0.2289068
574120.0000000    0.2234172
574160.0000000    0.2319178
574200.0000000    0.2424472
574240.0000000    0.2345711
574280.0000000    0.2434503
574320.0000000    0.2423594
574360.0000000    0.2239976
[truncated: 297,950 more chars]
