# Supplementary material for: Comment on 'Valid molecular dynamics simulations of human hemoglobin require a surprisingly large box size'
Source: eLife. 2019 Jun 20;8:e44718. doi: 10.7554/eLife.44718 (PMC6586461; doi:10.7554/eLife.44718)
Supplement: Figure 1—source data 1. — The zip archive contains a README file describing which source files correspond to the different panels. [file elife-44718-fig1-data1.zip › figure1/panels_AB/90A/8/rmsd_2dn2.xvg]

# This file was created Fri Nov  9 06:38:23 2018
# Created by:
#             :-) GROMACS - gmx rms, 2018.3-dev-20180823-5d5eb38 (-:
# 
# Executable:   /usr/local/gromacs/2018/2018.3-impi2017-fftw337-gcc640-cuda91/bin/gmx
# Data prefix:  /usr/local/gromacs/2018/2018.3-impi2017-fftw337-gcc640-cuda91
# Working dir:  /home/degroot/hb/2dn2/Meuwly/90a-elife/8
# Command line:
#   gmx rms -s ../topol.tpr -f x.xtc -nice 0 -o rmsd_2dn2.xvg
# gmx rms is part of G R O M A C S:
#
# S  C  A  M  O  R  G
#
@    title "RMSD"
@    xaxis  label "Time (ps)"
@    yaxis  label "RMSD (nm)"
@TYPE xy
@ subtitle "Backbone after lsq fit to Backbone"
   0.0000000    0.0000005
  40.0000000    0.0817821
  80.0000000    0.0878122
 120.0000000    0.0905063
 160.0000000    0.0824457
 200.0000000    0.0848634
 240.0000000    0.0933954
 280.0000000    0.0953051
 320.0000000    0.1025281
 360.0000000    0.0888245
 400.0000000    0.0979567
 440.0000000    0.1041284
 480.0000000    0.1064849
 520.0000000    0.1034469
 560.0000000    0.1119920
 600.0000000    0.1022726
 640.0000000    0.1107800
 680.0000000    0.0964667
 720.0000000    0.0935634
 760.0000000    0.0969729
 800.0000000    0.0918572
 840.0000000    0.0975149
 880.0000000    0.1068662
 920.0000000    0.1099775
 960.0000000    0.1076200
1000.0000000    0.1069351
1040.0000000    0.0957680
1080.0000000    0.0924032
1120.0000000    0.0951196
1160.0000000    0.0931932
1200.0000000    0.0941703
1240.0000000    0.1019224
1280.0000000    0.0986959
1320.0000000    0.1001293
1360.0000000    0.1021767
1400.0000000    0.0997563
1440.0000000    0.0932964
1480.0000000    0.0955629
1520.0000000    0.1050226
1560.0000000    0.1111689
1600.0000000    0.0933177
1640.0000000    0.1021034
1680.0000000    0.0992186
1720.0000000    0.1060213
1760.0000000    0.1071151
1800.0000000    0.1051506
1840.0000000    0.0970348
1880.0000000    0.1087473
1920.0000000    0.0939838
1960.0000000    0.0958869
2000.0000000    0.0999303
2040.0000000    0.0919125
2080.0000000    0.1070011
2120.0000000    0.0978137
2160.0000000    0.1056343
2200.0000000    0.0969978
2240.0000000    0.0936603
2280.0000000    0.1025689
2320.0000000    0.1057682
2360.0000000    0.1065166
2400.0000000    0.1059671
2440.0000000    0.0980650
2480.0000000    0.1057422
2520.0000000    0.1040908
2560.0000000    0.0965761
2600.0000000    0.1085409
2640.0000000    0.0917715
2680.0000000    0.0915092
2720.0000000    0.0998850
2760.0000000    0.0968354
2800.0000000    0.0940843
2840.0000000    0.0933495
2880.0000000    0.0978213
2920.0000000    0.0986761
2960.0000000    0.1093433
3000.0000000    0.1085088
3040.0000000    0.0917076
3080.0000000    0.0961528
3120.0000000    0.0873507
3160.0000000    0.0934702
3200.0000000    0.0910048
3240.0000000    0.0953648
3280.0000000    0.1018083
3320.0000000    0.0966373
3360.0000000    0.0900341
3400.0000000    0.0932300
3440.0000000    0.0925418
3480.0000000    0.0935074
3520.0000000    0.1002443
3560.0000000    0.1018392
3600.0000000    0.1020270
3640.0000000    0.0984987
3680.0000000    0.0921164
3720.0000000    0.1034449
3760.0000000    0.1006551
3800.0000000    0.0948582
3840.0000000    0.1033657
3880.0000000    0.0978431
3920.0000000    0.0909650
3960.0000000    0.1040480
4000.0000000    0.1016465
4040.0000000    0.0989903
4080.0000000    0.0947257
4120.0000000    0.0906139
4160.0000000    0.0884357
4200.0000000    0.0913876
4240.0000000    0.0930126
4280.0000000    0.0963561
4320.0000000    0.0950799
4360.0000000    0.0907827
4400.0000000    0.0929494
4440.0000000    0.0863797
4480.0000000    0.0933598
4520.0000000    0.0983990
4560.0000000    0.0994660
4600.0000000    0.1055200
4640.0000000    0.0970189
4680.0000000    0.0816654
4720.0000000    0.0975358
4760.0000000    0.0973692
4800.0000000    0.0892208
4840.0000000    0.0952691
4880.0000000    0.0914554
4920.0000000    0.0999167
4960.0000000    0.0975048
5000.0000000    0.1098631
5040.0000000    0.1022460
5080.0000000    0.0953505
5120.0000000    0.0872948
5160.0000000    0.0887950
5200.0000000    0.0892443
5240.0000000    0.0972817
5280.0000000    0.0940129
5320.0000000    0.1128482
5360.0000000    0.0930103
5400.0000000    0.0976533
5440.0000000    0.0965468
5480.0000000    0.1010072
5520.0000000    0.0997317
5560.0000000    0.1011923
5600.0000000    0.1033348
5640.0000000    0.1002864
5680.0000000    0.1038731
5720.0000000    0.0951641
5760.0000000    0.1056583
5800.0000000    0.1088842
5840.0000000    0.1001875
5880.0000000    0.1027023
5920.0000000    0.1010051
5960.0000000    0.0962249
6000.0000000    0.0918642
6040.0000000    0.1008141
6080.0000000    0.1019227
6120.0000000    0.0985619
6160.0000000    0.1032287
6200.0000000    0.0987817
6240.0000000    0.1055019
6280.0000000    0.0994271
6320.0000000    0.1092043
6360.0000000    0.1055777
6400.0000000    0.1169485
6440.0000000    0.1072607
6480.0000000    0.1076269
6520.0000000    0.1204145
6560.0000000    0.1199086
6600.0000000    0.1104537
6640.0000000    0.1259659
6680.0000000    0.1112475
6720.0000000    0.1117879
6760.0000000    0.1083394
6800.0000000    0.1055818
6840.0000000    0.1094125
6880.0000000    0.1052452
6920.0000000    0.1051799
6960.0000000    0.0940199
7000.0000000    0.0955740
7040.0000000    0.0998649
7080.0000000    0.0899541
7120.0000000    0.0924713
7160.0000000    0.0987469
7200.0000000    0.1119922
7240.0000000    0.0999932
7280.0000000    0.0970377
7320.0000000    0.0947411
7360.0000000    0.0979111
7400.0000000    0.1012605
7440.0000000    0.1006403
7480.0000000    0.0984717
7520.0000000    0.1014438
7560.0000000    0.0981159
7600.0000000    0.0973889
7640.0000000    0.1081866
7680.0000000    0.0933473
7720.0000000    0.1023073
7760.0000000    0.0932943
7800.0000000    0.1082016
7840.0000000    0.1087502
7880.0000000    0.0967531
7920.0000000    0.1076839
7960.0000000    0.0899563
8000.0000000    0.0905426
8040.0000000    0.0930724
8080.0000000    0.1020348
8120.0000000    0.1064253
8160.0000000    0.1023915
8200.0000000    0.0923997
8240.0000000    0.1064686
8280.0000000    0.0982515
8320.0000000    0.1037443
8360.0000000    0.0939714
8400.0000000    0.1086321
8440.0000000    0.0976184
8480.0000000    0.1039185
8520.0000000    0.1157558
8560.0000000    0.1002877
8600.0000000    0.0991419
8640.0000000    0.0917380
8680.0000000    0.0892511
8720.0000000    0.1046885
8760.0000000    0.0980710
8800.0000000    0.1052293
8840.0000000    0.1047336
8880.0000000    0.1082448
8920.0000000    0.0991474
8960.0000000    0.0997929
9000.0000000    0.0954944
9040.0000000    0.1045042
9080.0000000    0.1079534
9120.0000000    0.1225543
9160.0000000    0.0881962
9200.0000000    0.0967053
9240.0000000    0.1008753
9280.0000000    0.1159503
9320.0000000    0.1137942
9360.0000000    0.1098360
9400.0000000    0.0952229
9440.0000000    0.0897168
9480.0000000    0.0906917
9520.0000000    0.0909703
9560.0000000    0.0866337
9600.0000000    0.1031336
9640.0000000    0.1069559
9680.0000000    0.1019459
9720.0000000    0.1081779
9760.0000000    0.0996895
9800.0000000    0.0988758
9840.0000000    0.0947305
9880.0000000    0.1046614
9920.0000000    0.0934474
9960.0000000    0.1002566
10000.0000000    0.0977687
10040.0000000    0.0987433
10080.0000000    0.0917213
10120.0000000    0.1027455
10160.0000000    0.1022426
10200.0000000    0.1155604
10240.0000000    0.1047237
10280.0000000    0.1038552
10320.0000000    0.1025813
10360.0000000    0.1088883
10400.0000000    0.1016488
10440.0000000    0.1089724
10480.0000000    0.1009278
10520.0000000    0.0926746
10560.0000000    0.1089147
10600.0000000    0.1029450
10640.0000000    0.1048657
10680.0000000    0.1039556
10720.0000000    0.0951074
10760.0000000    0.1144741
10800.0000000    0.1099350
10840.0000000    0.1101240
10880.0000000    0.1050262
10920.0000000    0.1083189
10960.0000000    0.1092230
11000.0000000    0.1074422
11040.0000000    0.1094738
11080.0000000    0.1085102
11120.0000000    0.1092483
11160.0000000    0.1064443
11200.0000000    0.1021664
11240.0000000    0.1007999
11280.0000000    0.1031596
11320.0000000    0.1041879
11360.0000000    0.1108023
11400.0000000    0.0965584
11440.0000000    0.1016480
11480.0000000    0.1196754
11520.0000000    0.1087947
11560.0000000    0.1157448
11600.0000000    0.1155382
11640.0000000    0.1199589
11680.0000000    0.0983831
11720.0000000    0.1046531
11760.0000000    0.1081233
11800.0000000    0.0999617
11840.0000000    0.1012103
11880.0000000    0.1064420
11920.0000000    0.0991140
11960.0000000    0.0925762
12000.0000000    0.0965981
12040.0000000    0.0996434
12080.0000000    0.0980378
12120.0000000    0.0914533
12160.0000000    0.0951668
12200.0000000    0.0850479
12240.0000000    0.0975402
12280.0000000    0.0937635
12320.0000000    0.0954894
12360.0000000    0.0965306
12400.0000000    0.0983610
12440.0000000    0.0897812
12480.0000000    0.0814688
12520.0000000    0.0840748
12560.0000000    0.0908435
12600.0000000    0.0894724
12640.0000000    0.0955427
12680.0000000    0.0922600
12720.0000000    0.0919061
12760.0000000    0.0992624
12800.0000000    0.1101362
12840.0000000    0.1040405
12880.0000000    0.0962727
12920.0000000    0.1114120
12960.0000000    0.1038985
13000.0000000    0.1129914
13040.0000000    0.0967625
13080.0000000    0.0947019
13120.0000000    0.1028275
13160.0000000    0.1016101
13200.0000000    0.0973493
13240.0000000    0.1024637
13280.0000000    0.0858248
13320.0000000    0.0885119
13360.0000000    0.0892368
13400.0000000    0.0996242
13440.0000000    0.0981414
13480.0000000    0.1013451
13520.0000000    0.1101108
13560.0000000    0.0955969
13600.0000000    0.0922701
13640.0000000    0.0871147
13680.0000000    0.1033043
13720.0000000    0.1001968
13760.0000000    0.1012820
13800.0000000    0.1050113
13840.0000000    0.0951101
13880.0000000    0.1019064
13920.0000000    0.1095798
13960.0000000    0.0992632
14000.0000000    0.0936794
14040.0000000    0.1070315
14080.0000000    0.0952201
14120.0000000    0.1152575
14160.0000000    0.1045225
14200.0000000    0.0978274
14240.0000000    0.1070010
14280.0000000    0.1018624
14320.0000000    0.0993933
14360.0000000    0.1012050
14400.0000000    0.0942676
14440.0000000    0.0997149
14480.0000000    0.0967270
14520.0000000    0.1002295
14560.0000000    0.1036644
14600.0000000    0.1034257
14640.0000000    0.0925003
14680.0000000    0.1012669
14720.0000000    0.1139260
14760.0000000    0.1033009
14800.0000000    0.1052545
14840.0000000    0.0996452
14880.0000000    0.0922086
14920.0000000    0.1046799
14960.0000000    0.0917598
15000.0000000    0.1003843
15040.0000000    0.1091844
15080.0000000    0.1050058
15120.0000000    0.0956625
15160.0000000    0.0927468
15200.0000000    0.0888379
15240.0000000    0.0965309
15280.0000000    0.0987153
15320.0000000    0.0978376
15360.0000000    0.0945626
15400.0000000    0.1013842
15440.0000000    0.1019920
15480.0000000    0.0960198
15520.0000000    0.0963322
15560.0000000    0.0996769
15600.0000000    0.0877766
15640.0000000    0.0944077
15680.0000000    0.0970354
15720.0000000    0.0919753
15760.0000000    0.0937743
15800.0000000    0.0891680
15840.0000000    0.0967768
15880.0000000    0.0991210
15920.0000000    0.0939841
15960.0000000    0.0947452
16000.0000000    0.0935866
16040.0000000    0.1005908
16080.0000000    0.0899989
16120.0000000    0.0972382
16160.0000000    0.0968024
16200.0000000    0.0830981
16240.0000000    0.0968200
16280.0000000    0.0939797
16320.0000000    0.0899706
16360.0000000    0.0950902
16400.0000000    0.0958802
16440.0000000    0.0982713
16480.0000000    0.0927899
16520.0000000    0.0932033
16560.0000000    0.0880836
16600.0000000    0.0909623
16640.0000000    0.0943122
16680.0000000    0.0935544
16720.0000000    0.0962976
16760.0000000    0.0989413
16800.0000000    0.1073557
16840.0000000    0.0991770
16880.0000000    0.1113518
16920.0000000    0.1003639
16960.0000000    0.0924324
17000.0000000    0.1005396
17040.0000000    0.0930375
17080.0000000    0.0940428
17120.0000000    0.0982155
17160.0000000    0.0937948
17200.0000000    0.0962103
17240.0000000    0.1049372
17280.0000000    0.0997043
17320.0000000    0.0940925
17360.0000000    0.0935792
17400.0000000    0.0963152
17440.0000000    0.0932273
17480.0000000    0.1015625
17520.0000000    0.0907213
17560.0000000    0.0990941
17600.0000000    0.0943150
17640.0000000    0.0925027
17680.0000000    0.0994118
17720.0000000    0.0952606
17760.0000000    0.0912322
17800.0000000    0.0894087
17840.0000000    0.0933153
17880.0000000    0.0860174
17920.0000000    0.0879617
17960.0000000    0.0956946
18000.0000000    0.0909619
18040.0000000    0.0931547
18080.0000000    0.1010597
18120.0000000    0.0885833
18160.0000000    0.0842954
18200.0000000    0.0941107
18240.0000000    0.0990457
18280.0000000    0.0915499
18320.0000000    0.0909685
18360.0000000    0.0972617
18400.0000000    0.1029976
18440.0000000    0.0862895
18480.0000000    0.0894592
18520.0000000    0.0921389
18560.0000000    0.0891836
18600.0000000    0.0888003
18640.0000000    0.0897546
18680.0000000    0.0875435
18720.0000000    0.0827585
18760.0000000    0.0901711
18800.0000000    0.1029865
18840.0000000    0.1036858
18880.0000000    0.0984958
18920.0000000    0.0994809
18960.0000000    0.0937149
19000.0000000    0.0987266
19040.0000000    0.1027374
19080.0000000    0.1067944
19120.0000000    0.1006525
19160.0000000    0.0941136
19200.0000000    0.0949607
19240.0000000    0.0900996
19280.0000000    0.0897544
19320.0000000    0.0920377
19360.0000000    0.1004781
19400.0000000    0.0940442
19440.0000000    0.0882072
19480.0000000    0.0897660
19520.0000000    0.0871367
19560.0000000    0.0997248
19600.0000000    0.0871360
19640.0000000    0.0794061
19680.0000000    0.0904065
19720.0000000    0.0943527
19760.0000000    0.0968154
19800.0000000    0.0923014
19840.0000000    0.0987873
19880.0000000    0.0985024
19920.0000000    0.1067398
19960.0000000    0.1038091
20000.0000000    0.0996786
20040.0000000    0.1042530
20080.0000000    0.1057914
20120.0000000    0.1021708
20160.0000000    0.0894558
20200.0000000    0.0985364
20240.0000000    0.0854847
20280.0000000    0.1044611
20320.0000000    0.0911684
20360.0000000    0.0972608
20400.0000000    0.0964432
20440.0000000    0.1125978
20480.0000000    0.0980376
20520.0000000    0.0972695
20560.0000000    0.0918385
20600.0000000    0.0960140
20640.0000000    0.0952359
20680.0000000    0.0965843
20720.0000000    0.0981675
20760.0000000    0.0980179
20800.0000000    0.0942284
20840.0000000    0.1044287
20880.0000000    0.1077092
20920.0000000    0.0978702
20960.0000000    0.0949178
21000.0000000    0.0887252
21040.0000000    0.0844702
21080.0000000    0.0905928
21120.0000000    0.0957170
21160.0000000    0.0935398
21200.0000000    0.0943768
21240.0000000    0.0903974
21280.0000000    0.1046136
21320.0000000    0.0972684
21360.0000000    0.1010144
21400.0000000    0.0969815
21440.0000000    0.0942474
21480.0000000    0.0928532
21520.0000000    0.0823509
21560.0000000    0.0915325
21600.0000000    0.0979849
21640.0000000    0.0961114
21680.0000000    0.0954177
21720.0000000    0.0909113
21760.0000000    0.1064737
21800.0000000    0.1074953
21840.0000000    0.1025663
21880.0000000    0.0921628
21920.0000000    0.0960362
21960.0000000    0.0953615
22000.0000000    0.0984480
22040.0000000    0.0933629
22080.0000000    0.1022549
22120.0000000    0.1038512
22160.0000000    0.0992911
22200.0000000    0.0934813
22240.0000000    0.0900541
22280.0000000    0.0882028
22320.0000000    0.1095862
22360.0000000    0.1158175
22400.0000000    0.1044885
22440.0000000    0.1120998
22480.0000000    0.1067519
22520.0000000    0.1143489
22560.0000000    0.1085463
22600.0000000    0.1097420
22640.0000000    0.1132703
22680.0000000    0.1236410
22720.0000000    0.1089059
22760.0000000    0.1212964
22800.0000000    0.1154709
22840.0000000    0.1279316
22880.0000000    0.1260226
22920.0000000    0.1103246
22960.0000000    0.1017950
23000.0000000    0.1161079
23040.0000000    0.1089145
23080.0000000    0.1053170
23120.0000000    0.1120794
23160.0000000    0.1076001
23200.0000000    0.0968826
23240.0000000    0.0952419
23280.0000000    0.1120465
23320.0000000    0.1201230
23360.0000000    0.1015559
23400.0000000    0.1111111
23440.0000000    0.1159629
23480.0000000    0.1078992
23520.0000000    0.1036104
23560.0000000    0.1028953
23600.0000000    0.1038475
23640.0000000    0.1116328
23680.0000000    0.1044823
23720.0000000    0.1084077
23760.0000000    0.1111974
23800.0000000    0.1107319
23840.0000000    0.1082729
23880.0000000    0.1007138
23920.0000000    0.1050793
23960.0000000    0.1082045
24000.0000000    0.1040696
24040.0000000    0.0993060
24080.0000000    0.0975494
24120.0000000    0.1063639
24160.0000000    0.0996656
24200.0000000    0.1058427
24240.0000000    0.0997126
24280.0000000    0.1098382
24320.0000000    0.1061081
24360.0000000    0.0994139
24400.0000000    0.1005570
24440.0000000    0.1138969
24480.0000000    0.0949527
24520.0000000    0.0904191
24560.0000000    0.1025726
24600.0000000    0.1051683
24640.0000000    0.1211187
24680.0000000    0.1106385
24720.0000000    0.0975655
24760.0000000    0.1071314
24800.0000000    0.1090216
24840.0000000    0.1069193
24880.0000000    0.1055117
24920.0000000    0.1059595
24960.0000000    0.1040245
25000.0000000    0.1136351
25040.0000000    0.0974254
25080.0000000    0.0981407
25120.0000000    0.1058130
25160.0000000    0.0989982
25200.0000000    0.0938048
25240.0000000    0.0936529
25280.0000000    0.0994816
25320.0000000    0.0888480
25360.0000000    0.0974584
25400.0000000    0.1066954
25440.0000000    0.1028764
25480.0000000    0.0982438
25520.0000000    0.1040308
25560.0000000    0.0969135
25600.0000000    0.0981204
25640.0000000    0.1219867
25680.0000000    0.1107361
25720.0000000    0.1173512
25760.0000000    0.1036188
25800.0000000    0.1016371
25840.0000000    0.1119213
25880.0000000    0.1101152
25920.0000000    0.1065423
25960.0000000    0.1139127
26000.0000000    0.0952622
26040.0000000    0.0981860
26080.0000000    0.1029353
26120.0000000    0.1073538
26160.0000000    0.1109817
26200.0000000    0.1069580
26240.0000000    0.1014963
26280.0000000    0.1012496
26320.0000000    0.0911262
26360.0000000    0.0987055
26400.0000000    0.0992865
26440.0000000    0.1074651
26480.0000000    0.0935106
26520.0000000    0.0915479
26560.0000000    0.1053342
26600.0000000    0.1025766
26640.0000000    0.0920475
26680.0000000    0.1005401
26720.0000000    0.1001145
26760.0000000    0.0965816
26800.0000000    0.1036541
26840.0000000    0.1146072
26880.0000000    0.1045058
26920.0000000    0.1015486
26960.0000000    0.1074577
27000.0000000    0.1032973
27040.0000000    0.0974420
27080.0000000    0.1076413
27120.0000000    0.0915297
27160.0000000    0.0962061
27200.0000000    0.1039393
27240.0000000    0.0960833
27280.0000000    0.0943964
27320.0000000    0.0939822
27360.0000000    0.0989241
27400.0000000    0.0961109
27440.0000000    0.1042105
27480.0000000    0.0991340
27520.0000000    0.0975309
27560.0000000    0.1011598
27600.0000000    0.0982779
27640.0000000    0.1048975
27680.0000000    0.1061303
27720.0000000    0.1070646
27760.0000000    0.1152435
27800.0000000    0.1035239
27840.0000000    0.0909710
27880.0000000    0.0962277
27920.0000000    0.0944780
27960.0000000    0.1009327
28000.0000000    0.0961123
28040.0000000    0.1066293
28080.0000000    0.1040284
28120.0000000    0.1070845
28160.0000000    0.0961441
28200.0000000    0.0975817
28240.0000000    0.0989992
28280.0000000    0.1036314
28320.0000000    0.0924386
28360.0000000    0.1078621
28400.0000000    0.0996681
28440.0000000    0.0969373
28480.0000000    0.1046898
28520.0000000    0.0959222
28560.0000000    0.0883928
28600.0000000    0.0943231
28640.0000000    0.0898318
28680.0000000    0.0918907
28720.0000000    0.1059568
28760.0000000    0.1014797
28800.0000000    0.1017181
28840.0000000    0.0913517
28880.0000000    0.0961535
28920.0000000    0.0986584
28960.0000000    0.0934628
29000.0000000    0.0947790
29040.0000000    0.0993277
29080.0000000    0.1010621
29120.0000000    0.0994842
29160.0000000    0.1107466
29200.0000000    0.1044942
29240.0000000    0.0998556
29280.0000000    0.0995177
29320.0000000    0.1035740
29360.0000000    0.0964169
29400.0000000    0.1020884
29440.0000000    0.0955962
29480.0000000    0.0978292
29520.0000000    0.0953690
29560.0000000    0.0966418
29600.0000000    0.0960796
29640.0000000    0.0984891
29680.0000000    0.1079462
29720.0000000    0.1066723
29760.0000000    0.1040893
29800.0000000    0.1000256
29840.0000000    0.0897041
29880.0000000    0.0854307
29920.0000000    0.0956209
29960.0000000    0.0986383
30000.0000000    0.0920401
30040.0000000    0.0934577
30080.0000000    0.1010953
30120.0000000    0.0952319
30160.0000000    0.0953635
30200.0000000    0.0975537
30240.0000000    0.0930390
30280.0000000    0.1027384
30320.0000000    0.0858125
30360.0000000    0.1004982
30400.0000000    0.0894129
30440.0000000    0.0922714
30480.0000000    0.0898238
30520.0000000    0.0947493
30560.0000000    0.0957172
30600.0000000    0.1065803
30640.0000000    0.0943858
30680.0000000    0.0970873
30720.0000000    0.0934289
30760.0000000    0.0830146
30800.0000000    0.1051883
30840.0000000    0.0973137
30880.0000000    0.0941144
30920.0000000    0.1058099
30960.0000000    0.0961833
31000.0000000    0.0981338
31040.0000000    0.0950185
31080.0000000    0.0916902
31120.0000000    0.0947599
31160.0000000    0.0880611
31200.0000000    0.0885320
31240.0000000    0.0843384
31280.0000000    0.0890567
31320.0000000    0.0981529
31360.0000000    0.0918014
31400.0000000    0.0997922
31440.0000000    0.0973361
31480.0000000    0.0838469
31520.0000000    0.0816139
31560.0000000    0.0740500
31600.0000000    0.0837919
31640.0000000    0.0868595
31680.0000000    0.0873181
31720.0000000    0.0838303
31760.0000000    0.0892955
31800.0000000    0.0874580
31840.0000000    0.0901800
31880.0000000    0.0949770
31920.0000000    0.0881316
31960.0000000    0.0813702
32000.0000000    0.0870211
32040.0000000    0.0886731
32080.0000000    0.0892774
32120.0000000    0.0788674
32160.0000000    0.0852150
32200.0000000    0.0849090
32240.0000000    0.0972548
32280.0000000    0.0974246
32320.0000000    0.0847398
32360.0000000    0.0814504
32400.0000000    0.0897484
32440.0000000    0.0894930
32480.0000000    0.0803238
32520.0000000    0.0825657
32560.0000000    0.0875215
32600.0000000    0.0853557
32640.0000000    0.0817107
32680.0000000    0.0819837
32720.0000000    0.0825748
32760.0000000    0.0906463
32800.0000000    0.0840382
32840.0000000    0.0812984
32880.0000000    0.0858151
32920.0000000    0.0992915
32960.0000000    0.0932234
33000.0000000    0.0868688
33040.0000000    0.0899695
33080.0000000    0.0887807
33120.0000000    0.0882161
33160.0000000    0.0896107
33200.0000000    0.0917772
33240.0000000    0.1020877
33280.0000000    0.0903244
33320.0000000    0.0924732
33360.0000000    0.0830043
33400.0000000    0.0863341
33440.0000000    0.0964276
33480.0000000    0.0909233
33520.0000000    0.0909858
33560.0000000    0.0915474
33600.0000000    0.0863260
33640.0000000    0.0992697
33680.0000000    0.0936871
33720.0000000    0.0816902
33760.0000000    0.0943277
33800.0000000    0.0837159
33840.0000000    0.0941566
33880.0000000    0.0894634
33920.0000000    0.0875974
33960.0000000    0.0990529
34000.0000000    0.1033905
34040.0000000    0.0868430
34080.0000000    0.0873365
34120.0000000    0.0945049
34160.0000000    0.0888287
34200.0000000    0.0960648
34240.0000000    0.0932533
34280.0000000    0.0920456
34320.0000000    0.0944258
34360.0000000    0.0829852
34400.0000000    0.0886620
34440.0000000    0.0898039
34480.0000000    0.0867062
34520.0000000    0.0795053
34560.0000000    0.0832517
34600.0000000    0.0900213
34640.0000000    0.0876637
34680.0000000    0.0923172
34720.0000000    0.0892577
34760.0000000    0.0967306
34800.0000000    0.0895585
34840.0000000    0.0921089
34880.0000000    0.0870645
34920.0000000    0.0982700
34960.0000000    0.0931684
35000.0000000    0.0884128
35040.0000000    0.1007101
35080.0000000    0.0905054
35120.0000000    0.0983944
35160.0000000    0.0958311
35200.0000000    0.0913283
35240.0000000    0.1102309
35280.0000000    0.0905171
35320.0000000    0.0990660
35360.0000000    0.0969368
35400.0000000    0.1001728
35440.0000000    0.1007626
35480.0000000    0.0913921
35520.0000000    0.0951402
35560.0000000    0.0869021
35600.0000000    0.0854641
35640.0000000    0.0853451
35680.0000000    0.0868986
35720.0000000    0.0879323
35760.0000000    0.0844863
35800.0000000    0.0974411
35840.0000000    0.0884041
35880.0000000    0.0823458
35920.0000000    0.0892874
35960.0000000    0.0923278
36000.0000000    0.0904437
36040.0000000    0.0950463
36080.0000000    0.0888511
36120.0000000    0.0876430
36160.0000000    0.0964191
36200.0000000    0.0905550
36240.0000000    0.0899567
36280.0000000    0.0854760
36320.0000000    0.0964706
36360.0000000    0.0974155
36400.0000000    0.0975666
36440.0000000    0.0893819
36480.0000000    0.0852645
36520.0000000    0.0928701
36560.0000000    0.0867441
36600.0000000    0.0900277
36640.0000000    0.0835189
36680.0000000    0.0891373
36720.0000000    0.0856499
36760.0000000    0.0922451
36800.0000000    0.0836151
36840.0000000    0.0850267
36880.0000000    0.0930005
36920.0000000    0.0883014
36960.0000000    0.0944669
37000.0000000    0.0981677
37040.0000000    0.0844674
37080.0000000    0.0927872
37120.0000000    0.0958462
37160.0000000    0.0901749
37200.0000000    0.0855683
37240.0000000    0.0806947
37280.0000000    0.0866297
37320.0000000    0.0876629
37360.0000000    0.1008566
37400.0000000    0.0934635
37440.0000000    0.0996857
37480.0000000    0.0942545
37520.0000000    0.0914892
37560.0000000    0.0899901
37600.0000000    0.0799658
37640.0000000    0.0958764
37680.0000000    0.0898432
37720.0000000    0.0934473
37760.0000000    0.0806102
37800.0000000    0.0866474
37840.0000000    0.0874171
37880.0000000    0.0972428
37920.0000000    0.0851421
37960.0000000    0.0963750
38000.0000000    0.0849713
38040.0000000    0.0962077
38080.0000000    0.0914667
38120.0000000    0.0958190
38160.0000000    0.0918463
38200.0000000    0.0960021
38240.0000000    0.0960814
38280.0000000    0.0919893
38320.0000000    0.0912171
38360.0000000    0.0904309
38400.0000000    0.0948359
38440.0000000    0.0918459
38480.0000000    0.0806425
38520.0000000    0.0965041
38560.0000000    0.0891646
38600.0000000    0.1012337
38640.0000000    0.1054385
38680.0000000    0.0910604
38720.0000000    0.0837549
38760.0000000    0.0983839
38800.0000000    0.1031233
38840.0000000    0.1143741
38880.0000000    0.1074456
38920.0000000    0.1087953
38960.0000000    0.1025991
39000.0000000    0.1001012
39040.0000000    0.0952362
39080.0000000    0.0949561
39120.0000000    0.0914298
39160.0000000    0.0981679
39200.0000000    0.1025451
39240.0000000    0.1006103
39280.0000000    0.0938830
39320.0000000    0.1156655
39360.0000000    0.1136223
39400.0000000    0.1018669
39440.0000000    0.1017747
39480.0000000    0.0955558
39520.0000000    0.1147562
39560.0000000    0.1048447
39600.0000000    0.1069353
39640.0000000    0.0992652
39680.0000000    0.0973677
39720.0000000    0.1041736
39760.0000000    0.0968105
39800.0000000    0.0927831
39840.0000000    0.0961837
39880.0000000    0.1007642
39920.0000000    0.0965119
39960.0000000    0.0903143
40000.0000000    0.1001364
40040.0000000    0.0968795
40080.0000000    0.0940900
40120.0000000    0.0988100
40160.0000000    0.0895767
40200.0000000    0.0858510
40240.0000000    0.0965322
40280.0000000    0.1050415
40320.0000000    0.1121062
40360.0000000    0.1108571
40400.0000000    0.1104337
40440.0000000    0.1084867
40480.0000000    0.0953964
40520.0000000    0.0963126
40560.0000000    0.0985218
40600.0000000    0.0999055
40640.0000000    0.1032501
40680.0000000    0.1082494
40720.0000000    0.1002740
40760.0000000    0.0949586
40800.0000000    0.1136561
40840.0000000    0.0995099
40880.0000000    0.0968055
40920.0000000    0.1067581
40960.0000000    0.1068641
41000.0000000    0.1097797
41040.0000000    0.1015245
41080.0000000    0.1094446
41120.0000000    0.1049705
41160.0000000    0.1082545
41200.0000000    0.1146542
41240.0000000    0.1047548
41280.0000000    0.1097734
41320.0000000    0.1120731
41360.0000000    0.1105996
41400.0000000    0.1050550
41440.0000000    0.1010249
41480.0000000    0.1049379
41520.0000000    0.0975605
41560.0000000    0.0915508
41600.0000000    0.0904890
41640.0000000    0.0835656
41680.0000000    0.0846248
41720.0000000    0.1018766
41760.0000000    0.0963599
41800.0000000    0.0985841
41840.0000000    0.0970175
41880.0000000    0.0982808
41920.0000000    0.1102807
41960.0000000    0.1072113
42000.0000000    0.1047615
42040.0000000    0.0985669
42080.0000000    0.1026503
42120.0000000    0.1113137
42160.0000000    0.1028380
42200.0000000    0.1001628
42240.0000000    0.0900622
42280.0000000    0.1044039
42320.0000000    0.0935185
42360.0000000    0.1059196
42400.0000000    0.1064703
42440.0000000    0.0912337
42480.0000000    0.0972289
42520.0000000    0.0899244
42560.0000000    0.1062303
42600.0000000    0.1107635
42640.0000000    0.1018445
42680.0000000    0.0910605
42720.0000000    0.0993420
42760.0000000    0.0920110
42800.0000000    0.0850425
42840.0000000    0.0911958
42880.0000000    0.0946234
42920.0000000    0.1011691
42960.0000000    0.1078563
43000.0000000    0.1011773
43040.0000000    0.1072628
43080.0000000    0.1002503
43120.0000000    0.0994304
43160.0000000    0.0892915
43200.0000000    0.0917661
43240.0000000    0.0914337
43280.0000000    0.0997107
43320.0000000    0.0978262
43360.0000000    0.1071161
43400.0000000    0.0950056
43440.0000000    0.0992528
43480.0000000    0.1089136
43520.0000000    0.0963167
43560.0000000    0.0909700
43600.0000000    0.0948196
43640.0000000    0.1084482
43680.0000000    0.0927782
43720.0000000    0.0876757
43760.0000000    0.0899849
43800.0000000    0.0882952
43840.0000000    0.0960303
43880.0000000    0.0840875
43920.0000000    0.0965358
43960.0000000    0.0852067
44000.0000000    0.0894843
44040.0000000    0.0989704
44080.0000000    0.1008438
44120.0000000    0.1045830
44160.0000000    0.0937436
44200.0000000    0.0892895
44240.0000000    0.0994688
44280.0000000    0.0973176
44320.0000000    0.0984926
44360.0000000    0.0891815
44400.0000000    0.0859127
44440.0000000    0.1139064
44480.0000000    0.1085599
44520.0000000    0.1001619
44560.0000000    0.0975428
44600.0000000    0.0817329
44640.0000000    0.0879764
44680.0000000    0.0918711
44720.0000000    0.0865754
44760.0000000    0.1001128
44800.0000000    0.1021646
44840.0000000    0.0932073
44880.0000000    0.0969376
44920.0000000    0.0932087
44960.0000000    0.0998596
45000.0000000    0.1030126
45040.0000000    0.0987080
45080.0000000    0.0935670
45120.0000000    0.0911117
45160.0000000    0.1091808
45200.0000000    0.1012188
45240.0000000    0.0915059
45280.0000000    0.1011337
45320.0000000    0.0988764
45360.0000000    0.1034381
45400.0000000    0.0938528
45440.0000000    0.0936664
45480.0000000    0.1013246
45520.0000000    0.0942381
45560.0000000    0.0969669
45600.0000000    0.1096300
45640.0000000    0.0992647
45680.0000000    0.0935477
45720.0000000    0.0893070
45760.0000000    0.0991017
45800.0000000    0.1021719
45840.0000000    0.1001248
45880.0000000    0.0940481
45920.0000000    0.0957772
45960.0000000    0.1093723
46000.0000000    0.1061685
46040.0000000    0.1034826
46080.0000000    0.0988229
46120.0000000    0.0998940
46160.0000000    0.1036773
46200.0000000    0.1091053
46240.0000000    0.0898580
46280.0000000    0.0954711
46320.0000000    0.0978064
46360.0000000    0.1072112
46400.0000000    0.1121179
46440.0000000    0.1046008
46480.0000000    0.1045750
46520.0000000    0.1112232
46560.0000000    0.0980815
46600.0000000    0.0937048
46640.0000000    0.0995465
46680.0000000    0.0918594
46720.0000000    0.0907959
46760.0000000    0.1014153
46800.0000000    0.0928846
46840.0000000    0.0932446
46880.0000000    0.0941881
46920.0000000    0.0978684
46960.0000000    0.0979826
47000.0000000    0.0965399
47040.0000000    0.0993052
47080.0000000    0.0963407
47120.0000000    0.0974044
47160.0000000    0.1057556
47200.0000000    0.1048513
47240.0000000    0.1113293
47280.0000000    0.1079866
47320.0000000    0.1075503
47360.0000000    0.1220297
47400.0000000    0.1067736
47440.0000000    0.1121996
47480.0000000    0.1086456
47520.0000000    0.1144160
47560.0000000    0.1034256
47600.0000000    0.1034788
47640.0000000    0.0985483
47680.0000000    0.0956875
47720.0000000    0.0986626
47760.0000000    0.1060215
47800.0000000    0.0909957
47840.0000000    0.0961785
47880.0000000    0.1034581
47920.0000000    0.1107771
47960.0000000    0.0914324
48000.0000000    0.0879158
48040.0000000    0.0901309
48080.0000000    0.0919668
48120.0000000    0.0860397
48160.0000000    0.0978074
48200.0000000    0.0973143
48240.0000000    0.1036629
48280.0000000    0.1028955
48320.0000000    0.0979041
48360.0000000    0.0938596
48400.0000000    0.1007174
48440.0000000    0.0963518
48480.0000000    0.1024004
48520.0000000    0.1019330
48560.0000000    0.0970369
48600.0000000    0.0961033
48640.0000000    0.0915780
48680.0000000    0.0975684
48720.0000000    0.0848762
48760.0000000    0.0882693
48800.0000000    0.0832630
48840.0000000    0.0943966
48880.0000000    0.0988409
48920.0000000    0.0992964
48960.0000000    0.0887527
49000.0000000    0.0898356
49040.0000000    0.0848245
49080.0000000    0.0914793
49120.0000000    0.0885240
49160.0000000    0.0917695
49200.0000000    0.0869458
49240.0000000    0.0882133
49280.0000000    0.0890741
49320.0000000    0.0921253
49360.0000000    0.0928657
49400.0000000    0.0985806
49440.0000000    0.1019937
49480.0000000    0.0936838
49520.0000000    0.0932892
49560.0000000    0.0981510
49600.0000000    0.0864517
49640.0000000    0.1094450
49680.0000000    0.1077515
49720.0000000    0.1036159
49760.0000000    0.1004319
49800.0000000    0.0929217
49840.0000000    0.0937332
49880.0000000    0.0870264
49920.0000000    0.0926574
49960.0000000    0.0943753
50000.0000000    0.0949547
50040.0000000    0.0949381
50080.0000000    0.1045926
50120.0000000    0.0895566
50160.0000000    0.1131097
50200.0000000    0.1011682
50240.0000000    0.1035310
50280.0000000    0.0911486
50320.0000000    0.0867872
50360.0000000    0.1004634
50400.0000000    0.1118008
50440.0000000    0.1154906
50480.0000000    0.1176602
50520.0000000    0.1089372
50560.0000000    0.1167071
50600.0000000    0.1096499
50640.0000000    0.1118675
50680.0000000    0.1149860
50720.0000000    0.1277837
50760.0000000    0.1088318
50800.0000000    0.1055359
50840.0000000    0.1038597
50880.0000000    0.0976702
50920.0000000    0.0919394
50960.0000000    0.0914050
51000.0000000    0.0944997
51040.0000000    0.1042286
51080.0000000    0.0875032
51120.0000000    0.0898591
51160.0000000    0.0839495
51200.0000000    0.0924670
51240.0000000    0.1008649
51280.0000000    0.0964070
51320.0000000    0.1087749
51360.0000000    0.0972376
51400.0000000    0.0944046
51440.0000000    0.1061064
51480.0000000    0.0976718
51520.0000000    0.1058645
51560.0000000    0.1048538
51600.0000000    0.0991977
51640.0000000    0.0939160
51680.0000000    0.1105502
51720.0000000    0.1037532
51760.0000000    0.1130725
51800.0000000    0.1067398
51840.0000000    0.1196208
51880.0000000    0.1116098
51920.0000000    0.0936715
51960.0000000    0.1062868
52000.0000000    0.1107394
52040.0000000    0.1023741
52080.0000000    0.1062891
52120.0000000    0.0938737
52160.0000000    0.0984474
52200.0000000    0.0914189
52240.0000000    0.0971214
52280.0000000    0.0997688
52320.0000000    0.1042120
52360.0000000    0.1100533
52400.0000000    0.0962845
52440.0000000    0.1051843
52480.0000000    0.0993530
52520.0000000    0.0892454
52560.0000000    0.1018396
52600.0000000    0.1015114
52640.0000000    0.1015166
52680.0000000    0.0986892
52720.0000000    0.0983588
52760.0000000    0.0957143
52800.0000000    0.1021186
52840.0000000    0.1041234
52880.0000000    0.1080821
52920.0000000    0.1089429
52960.0000000    0.1080463
53000.0000000    0.1031913
53040.0000000    0.1085369
53080.0000000    0.1009858
53120.0000000    0.1027379
53160.0000000    0.1161658
53200.0000000    0.1026685
53240.0000000    0.1063024
53280.0000000    0.1186795
53320.0000000    0.1103214
53360.0000000    0.1117236
53400.0000000    0.1065570
53440.0000000    0.1161860
53480.0000000    0.1084188
53520.0000000    0.1184794
53560.0000000    0.1269964
53600.0000000    0.1045135
53640.0000000    0.1203687
53680.0000000    0.1129746
53720.0000000    0.1066453
53760.0000000    0.1076913
53800.0000000    0.1043740
53840.0000000    0.1109839
53880.0000000    0.1097595
53920.0000000    0.1086969
53960.0000000    0.1158840
54000.0000000    0.1073244
54040.0000000    0.1298917
54080.0000000    0.1221745
54120.0000000    0.1207358
54160.0000000    0.1173142
54200.0000000    0.1133168
54240.0000000    0.1138124
54280.0000000    0.1172656
54320.0000000    0.1265571
54360.0000000    0.1174854
54400.0000000    0.1287585
54440.0000000    0.1172023
54480.0000000    0.1136377
54520.0000000    0.1004521
54560.0000000    0.1124351
54600.0000000    0.1141314
54640.0000000    0.1058818
54680.0000000    0.1109370
54720.0000000    0.1147927
54760.0000000    0.1060544
54800.0000000    0.1126426
54840.0000000    0.1184041
54880.0000000    0.1080129
54920.0000000    0.1087184
54960.0000000    0.1152557
55000.0000000    0.1171857
55040.0000000    0.1359395
55080.0000000    0.1248356
55120.0000000    0.1287636
55160.0000000    0.1167875
55200.0000000    0.1136451
55240.0000000    0.1026785
55280.0000000    0.1111871
55320.0000000    0.1006721
55360.0000000    0.1191457
55400.0000000    0.1167177
55440.0000000    0.1098177
55480.0000000    0.1217757
55520.0000000    0.1122846
55560.0000000    0.1038277
55600.0000000    0.1234293
55640.0000000    0.0988725
55680.0000000    0.1004177
55720.0000000    0.1144568
55760.0000000    0.1153237
55800.0000000    0.1049107
55840.0000000    0.1013163
55880.0000000    0.1132401
55920.0000000    0.1160233
55960.0000000    0.1146410
56000.0000000    0.1276263
56040.0000000    0.1155006
56080.0000000    0.1019590
56120.0000000    0.0986759
56160.0000000    0.1041321
56200.0000000    0.1118317
56240.0000000    0.1112076
56280.0000000    0.1164256
56320.0000000    0.1165128
56360.0000000    0.1110439
56400.0000000    0.1277926
56440.0000000    0.1145455
56480.0000000    0.1125903
56520.0000000    0.1027124
56560.0000000    0.1010664
56600.0000000    0.0935391
56640.0000000    0.1039881
56680.0000000    0.1080119
56720.0000000    0.1059242
56760.0000000    0.1056085
56800.0000000    0.0988696
56840.0000000    0.0973029
56880.0000000    0.0914730
56920.0000000    0.1073811
56960.0000000    0.1020303
57000.0000000    0.1071908
57040.0000000    0.1072129
57080.0000000    0.1125923
57120.0000000    0.1120786
57160.0000000    0.1003073
57200.0000000    0.1045198
57240.0000000    0.1092770
57280.0000000    0.1052572
57320.0000000    0.1133349
57360.0000000    0.1199670
57400.0000000    0.1034027
57440.0000000    0.1033240
57480.0000000    0.0986676
57520.0000000    0.1001775
57560.0000000    0.1061394
57600.0000000    0.1216316
57640.0000000    0.1210207
57680.0000000    0.1186995
57720.0000000    0.1190439
57760.0000000    0.1170640
57800.0000000    0.1138546
57840.0000000    0.1125715
57880.0000000    0.1162373
57920.0000000    0.1159679
57960.0000000    0.1105040
58000.0000000    0.1096094
58040.0000000    0.1067810
58080.0000000    0.1037009
58120.0000000    0.1133846
58160.0000000    0.1115224
58200.0000000    0.1084315
58240.0000000    0.1230084
58280.0000000    0.1243915
58320.0000000    0.1231734
58360.0000000    0.1201755
58400.0000000    0.1230652
58440.0000000    0.1167436
58480.0000000    0.1295452
58520.0000000    0.1083923
58560.0000000    0.1229076
58600.0000000    0.1236927
58640.0000000    0.1172753
58680.0000000    0.1134657
58720.0000000    0.1357014
58760.0000000    0.1118553
58800.0000000    0.1198042
58840.0000000    0.1030364
58880.0000000    0.1297405
58920.0000000    0.1132549
58960.0000000    0.1067692
59000.0000000    0.1166623
59040.0000000    0.1094874
59080.0000000    0.1105146
59120.0000000    0.1184678
59160.0000000    0.1148444
59200.0000000    0.1220341
59240.0000000    0.1100281
59280.0000000    0.1052683
59320.0000000    0.1131592
59360.0000000    0.1184231
59400.0000000    0.1107248
59440.0000000    0.1176012
59480.0000000    0.1269527
59520.0000000    0.1156881
59560.0000000    0.1076743
59600.0000000    0.1160501
59640.0000000    0.1311288
59680.0000000    0.1159291
59720.0000000    0.1179940
59760.0000000    0.1202942
59800.0000000    0.1132822
59840.0000000    0.1182875
59880.0000000    0.1238227
59920.0000000    0.1210190
59960.0000000    0.1309770
60000.0000000    0.1251242
60040.0000000    0.1204076
60080.0000000    0.1175792
60120.0000000    0.1202163
60160.0000000    0.1070113
60200.0000000    0.1116481
60240.0000000    0.1030770
60280.0000000    0.0936118
60320.0000000    0.1024093
60360.0000000    0.1021478
60400.0000000    0.1092383
60440.0000000    0.1173401
60480.0000000    0.1136233
60520.0000000    0.1134833
60560.0000000    0.1196769
60600.0000000    0.0982104
60640.0000000    0.1057397
60680.0000000    0.0932206
60720.0000000    0.1065509
60760.0000000    0.1012805
60800.0000000    0.1120987
60840.0000000    0.1052419
60880.0000000    0.1205814
60920.0000000    0.1163402
60960.0000000    0.1051136
61000.0000000    0.1063749
61040.0000000    0.1143619
61080.0000000    0.1073461
61120.0000000    0.1187598
61160.0000000    0.1149923
61200.0000000    0.1090467
61240.0000000    0.1238642
61280.0000000    0.1130990
61320.0000000    0.1084471
61360.0000000    0.1103153
61400.0000000    0.0996625
61440.0000000    0.1154769
61480.0000000    0.0992338
61520.0000000    0.1147369
61560.0000000    0.1228845
61600.0000000    0.1124721
61640.0000000    0.1050041
61680.0000000    0.1025749
61720.0000000    0.1071994
61760.0000000    0.1067457
61800.0000000    0.1048084
61840.0000000    0.1027579
61880.0000000    0.1024429
61920.0000000    0.1105351
61960.0000000    0.1053109
62000.0000000    0.0955697
62040.0000000    0.1045538
62080.0000000    0.1081875
62120.0000000    0.1017381
62160.0000000    0.0950574
62200.0000000    0.1192466
62240.0000000    0.1015855
62280.0000000    0.0921875
62320.0000000    0.1144327
62360.0000000    0.1254350
62400.0000000    0.1192289
62440.0000000    0.1117943
62480.0000000    0.1155422
62520.0000000    0.1117885
62560.0000000    0.1176088
62600.0000000    0.1260105
62640.0000000    0.1119954
62680.0000000    0.1151754
62720.0000000    0.1212809
62760.0000000    0.1200940
62800.0000000    0.1143172
62840.0000000    0.1069310
62880.0000000    0.1046130
62920.0000000    0.1063307
62960.0000000    0.1137300
63000.0000000    0.1121845
63040.0000000    0.1206349
63080.0000000    0.1274049
63120.0000000    0.1277528
63160.0000000    0.1151323
63200.0000000    0.1077953
63240.0000000    0.1296310
63280.0000000    0.1113837
63320.0000000    0.1179600
63360.0000000    0.1199304
63400.0000000    0.1117734
63440.0000000    0.1190486
63480.0000000    0.1128462
63520.0000000    0.1240328
63560.0000000    0.1180801
63600.0000000    0.1034940
63640.0000000    0.1160304
63680.0000000    0.1277599
63720.0000000    0.1196926
63760.0000000    0.1259311
63800.0000000    0.1119609
63840.0000000    0.1192195
63880.0000000    0.1081314
63920.0000000    0.0995294
63960.0000000    0.0993514
64000.0000000    0.0942408
64040.0000000    0.1026405
64080.0000000    0.0960024
64120.0000000    0.1029573
64160.0000000    0.0945744
64200.0000000    0.0951348
64240.0000000    0.0976696
64280.0000000    0.1069037
64320.0000000    0.1060547
64360.0000000    0.0921593
64400.0000000    0.1024080
64440.0000000    0.1085078
64480.0000000    0.1100494
64520.0000000    0.1077982
64560.0000000    0.1162725
64600.0000000    0.1152526
64640.0000000    0.1159744
64680.0000000    0.0938034
64720.0000000    0.1141031
64760.0000000    0.1010164
64800.0000000    0.1061080
64840.0000000    0.1013839
64880.0000000    0.1115664
64920.0000000    0.1117974
64960.0000000    0.0978740
65000.0000000    0.1006799
65040.0000000    0.1095892
65080.0000000    0.1243478
65120.0000000    0.1016720
65160.0000000    0.1011646
65200.0000000    0.0990654
65240.0000000    0.0994386
65280.0000000    0.1102958
65320.0000000    0.0969526
65360.0000000    0.1012614
65400.0000000    0.1007631
65440.0000000    0.1095238
65480.0000000    0.1013549
65520.0000000    0.1081482
65560.0000000    0.1196582
65600.0000000    0.1147091
65640.0000000    0.1117605
65680.0000000    0.1074923
65720.0000000    0.1052455
65760.0000000    0.0945586
65800.0000000    0.1026307
65840.0000000    0.1083179
65880.0000000    0.1094181
65920.0000000    0.0952793
65960.0000000    0.0990300
66000.0000000    0.1001815
66040.0000000    0.1168559
66080.0000000    0.1119490
66120.0000000    0.1144254
66160.0000000    0.1051420
66200.0000000    0.1011489
66240.0000000    0.1036065
66280.0000000    0.1051310
66320.0000000    0.1069418
66360.0000000    0.1092342
66400.0000000    0.1064867
66440.0000000    0.1017234
66480.0000000    0.1093120
66520.0000000    0.1059629
66560.0000000    0.1044512
66600.0000000    0.1048546
66640.0000000    0.1054211
66680.0000000    0.1050224
66720.0000000    0.1179447
66760.0000000    0.1102815
66800.0000000    0.1137667
66840.0000000    0.1148366
66880.0000000    0.1176466
66920.0000000    0.1090615
66960.0000000    0.1103841
67000.0000000    0.1136850
67040.0000000    0.1047904
67080.0000000    0.1031672
67120.0000000    0.1066639
67160.0000000    0.1185827
67200.0000000    0.0994244
67240.0000000    0.1030769
67280.0000000    0.1105926
67320.0000000    0.1045737
67360.0000000    0.1015043
67400.0000000    0.1073628
67440.0000000    0.1143340
67480.0000000    0.1044427
67520.0000000    0.1068905
67560.0000000    0.1030422
67600.0000000    0.1116498
67640.0000000    0.0992118
67680.0000000    0.1009261
67720.0000000    0.1019916
67760.0000000    0.1017409
67800.0000000    0.1070908
67840.0000000    0.1129782
67880.0000000    0.1022008
67920.0000000    0.1050673
67960.0000000    0.1089792
68000.0000000    0.0972188
68040.0000000    0.0967975
68080.0000000    0.1046525
68120.0000000    0.1040282
68160.0000000    0.0928723
68200.0000000    0.0945767
68240.0000000    0.1010567
68280.0000000    0.1041208
68320.0000000    0.1096831
68360.0000000    0.1005217
68400.0000000    0.1030912
68440.0000000    0.1032400
68480.0000000    0.1036098
68520.0000000    0.1005899
68560.0000000    0.1047734
68600.0000000    0.0923075
68640.0000000    0.1109143
68680.0000000    0.1005194
68720.0000000    0.0977608
68760.0000000    0.1071960
68800.0000000    0.0997773
68840.0000000    0.1035456
68880.0000000    0.1017352
68920.0000000    0.1070511
68960.0000000    0.1079548
69000.0000000    0.1078737
69040.0000000    0.0969675
69080.0000000    0.0946246
69120.0000000    0.0877492
69160.0000000    0.0939193
69200.0000000    0.0947504
69240.0000000    0.0898968
69280.0000000    0.0932092
69320.0000000    0.0866219
69360.0000000    0.1115337
69400.0000000    0.1056262
69440.0000000    0.0994629
69480.0000000    0.0996635
69520.0000000    0.1069912
69560.0000000    0.1042106
69600.0000000    0.1002612
69640.0000000    0.0881567
69680.0000000    0.0980758
69720.0000000    0.1008564
69760.0000000    0.1040248
69800.0000000    0.1130964
69840.0000000    0.1062610
69880.0000000    0.1059033
69920.0000000    0.1069337
69960.0000000    0.1053528
70000.0000000    0.1128350
70040.0000000    0.1094570
70080.0000000    0.1049154
70120.0000000    0.1008372
70160.0000000    0.1017934
70200.0000000    0.1084826
70240.0000000    0.1076998
70280.0000000    0.1076983
70320.0000000    0.1044043
70360.0000000    0.1132983
70400.0000000    0.1050223
70440.0000000    0.1136861
70480.0000000    0.1032771
70520.0000000    0.1159441
70560.0000000    0.1218631
70600.0000000    0.1156355
70640.0000000    0.1148893
70680.0000000    0.1136058
70720.0000000    0.1141341
70760.0000000    0.1181963
70800.0000000    0.1208518
70840.0000000    0.1166373
70880.0000000    0.1187891
70920.0000000    0.1233156
70960.0000000    0.1070658
71000.0000000    0.1161207
71040.0000000    0.1125515
71080.0000000    0.1218303
71120.0000000    0.1199301
71160.0000000    0.1179346
71200.0000000    0.1171603
71240.0000000    0.1203814
71280.0000000    0.1116019
71320.0000000    0.1101274
71360.0000000    0.1035995
71400.0000000    0.1117198
71440.0000000    0.0964189
71480.0000000    0.1038927
71520.0000000    0.1029151
71560.0000000    0.0979974
71600.0000000    0.1008989
71640.0000000    0.1045738
71680.0000000    0.1041835
71720.0000000    0.1053900
71760.0000000    0.1074693
71800.0000000    0.1079507
71840.0000000    0.1054272
71880.0000000    0.1092371
71920.0000000    0.1004704
71960.0000000    0.1073915
72000.0000000    0.1115797
72040.0000000    0.1002111
72080.0000000    0.1025802
72120.0000000    0.0972820
72160.0000000    0.1036850
72200.0000000    0.0977274
72240.0000000    0.0960022
72280.0000000    0.0994752
72320.0000000    0.1005534
72360.0000000    0.0996710
72400.0000000    0.0970018
72440.0000000    0.1062152
72480.0000000    0.0889479
72520.0000000    0.0972270
72560.0000000    0.0886146
72600.0000000    0.1089924
72640.0000000    0.0917621
72680.0000000    0.1014718
72720.0000000    0.0938848
72760.0000000    0.0981055
72800.0000000    0.1071913
72840.0000000    0.1125951
72880.0000000    0.1007207
72920.0000000    0.1026495
72960.0000000    0.0998195
73000.0000000    0.0886850
73040.0000000    0.0931184
73080.0000000    0.0996315
73120.0000000    0.0976182
73160.0000000    0.0944042
73200.0000000    0.0917189
73240.0000000    0.1002837
73280.0000000    0.0944055
73320.0000000    0.0953081
73360.0000000    0.1000810
73400.0000000    0.1018743
73440.0000000    0.1004365
73480.0000000    0.0934380
73520.0000000    0.0940288
73560.0000000    0.0896640
73600.0000000    0.0872075
73640.0000000    0.0939612
73680.0000000    0.0898530
73720.0000000    0.0948285
73760.0000000    0.1029296
73800.0000000    0.1077152
73840.0000000    0.1000816
73880.0000000    0.0969308
73920.0000000    0.1039371
73960.0000000    0.1115647
74000.0000000    0.1130614
74040.0000000    0.1055465
74080.0000000    0.1034549
74120.0000000    0.1016901
74160.0000000    0.1015389
74200.0000000    0.1088709
74240.0000000    0.0999658
74280.0000000    0.0943668
74320.0000000    0.1036196
74360.0000000    0.0967429
74400.0000000    0.0916663
74440.0000000    0.1046039
74480.0000000    0.0915786
74520.0000000    0.0940278
74560.0000000    0.1021773
74600.0000000    0.0924434
74640.0000000    0.0933570
74680.0000000    0.0987577
74720.0000000    0.0952291
74760.0000000    0.1094628
74800.0000000    0.0979651
74840.0000000    0.1053707
74880.0000000    0.1078400
74920.0000000    0.0977966
74960.0000000    0.0916183
75000.0000000    0.0955605
75040.0000000    0.0967082
75080.0000000    0.0979481
75120.0000000    0.1039758
75160.0000000    0.0994027
75200.0000000    0.1060865
75240.0000000    0.0929395
75280.0000000    0.0956891
75320.0000000    0.1016405
75360.0000000    0.0898263
75400.0000000    0.0963263
75440.0000000    0.1035586
75480.0000000    0.0908785
75520.0000000    0.1016895
75560.0000000    0.1017786
75600.0000000    0.1040176
75640.0000000    0.1025664
75680.0000000    0.0955768
75720.0000000    0.1014410
75760.0000000    0.0998639
75800.0000000    0.0985301
75840.0000000    0.1020363
75880.0000000    0.1086658
75920.0000000    0.1071241
75960.0000000    0.1018111
76000.0000000    0.0919056
76040.0000000    0.0997271
76080.0000000    0.1090620
76120.0000000    0.0936014
76160.0000000    0.0999325
76200.0000000    0.1177654
76240.0000000    0.0975264
76280.0000000    0.0995513
76320.0000000    0.0920975
76360.0000000    0.0961450
76400.0000000    0.0992629
76440.0000000    0.1059965
76480.0000000    0.1003057
76520.0000000    0.1101140
76560.0000000    0.1032968
76600.0000000    0.1012293
76640.0000000    0.1070001
76680.0000000    0.0973109
76720.0000000    0.1012573
76760.0000000    0.1011894
76800.0000000    0.0977973
76840.0000000    0.0960242
76880.0000000    0.0900638
76920.0000000    0.1050729
76960.0000000    0.1033686
77000.0000000    0.1077155
77040.0000000    0.1137751
77080.0000000    0.1120262
77120.0000000    0.1059426
77160.0000000    0.1182969
77200.0000000    0.1048227
77240.0000000    0.0997433
77280.0000000    0.0991538
77320.0000000    0.1071503
77360.0000000    0.1068589
77400.0000000    0.1020139
77440.0000000    0.1027079
77480.0000000    0.0982817
77520.0000000    0.1002247
77560.0000000    0.1016577
77600.0000000    0.0952249
77640.0000000    0.0969666
77680.0000000    0.0995455
77720.0000000    0.0938696
77760.0000000    0.1084969
77800.0000000    0.1014486
77840.0000000    0.0998988
77880.0000000    0.1046981
77920.0000000    0.1043614
77960.0000000    0.0898969
78000.0000000    0.0931104
78040.0000000    0.0999053
78080.0000000    0.1039336
78120.0000000    0.0987086
78160.0000000    0.0996357
78200.0000000    0.1074220
78240.0000000    0.1065393
78280.0000000    0.1080776
78320.0000000    0.1011882
78360.0000000    0.1057713
78400.0000000    0.0975693
78440.0000000    0.0997333
78480.0000000    0.0977688
78520.0000000    0.0969415
78560.0000000    0.0953244
78600.0000000    0.0935824
78640.0000000    0.1063906
78680.0000000    0.1034213
78720.0000000    0.1004048
78760.0000000    0.0964821
78800.0000000    0.0976920
78840.0000000    0.1043916
78880.0000000    0.0967337
78920.0000000    0.0933905
78960.0000000    0.0952254
79000.0000000    0.0897410
79040.0000000    0.0897432
79080.0000000    0.0886916
79120.0000000    0.0971978
79160.0000000    0.1009346
79200.0000000    0.0930319
79240.0000000    0.0967792
79280.0000000    0.1037000
79320.0000000    0.1097322
79360.0000000    0.1215800
79400.0000000    0.1049138
79440.0000000    0.1082460
79480.0000000    0.1105975
79520.0000000    0.1025660
79560.0000000    0.1026693
79600.0000000    0.1015138
79640.0000000    0.0964314
79680.0000000    0.0973668
79720.0000000    0.1091591
79760.0000000    0.1023710
79800.0000000    0.1014606
79840.0000000    0.1073098
79880.0000000    0.1157816
79920.0000000    0.1005697
79960.0000000    0.0947376
80000.0000000    0.1095401
80040.0000000    0.1087242
80080.0000000    0.1164723
80120.0000000    0.0978716
80160.0000000    0.1045403
80200.0000000    0.1059881
80240.0000000    0.0942949
80280.0000000    0.0980357
80320.0000000    0.1009412
80360.0000000    0.0982556
80400.0000000    0.1204906
80440.0000000    0.1119398
80480.0000000    0.1102316
80520.0000000    0.1283730
80560.0000000    0.1203120
80600.0000000    0.0975101
80640.0000000    0.1004155
80680.0000000    0.1046267
80720.0000000    0.1134714
80760.0000000    0.1077218
80800.0000000    0.1040221
80840.0000000    0.1009204
80880.0000000    0.0995051
80920.0000000    0.1236910
80960.0000000    0.1031311
81000.0000000    0.0979285
81040.0000000    0.0917068
81080.0000000    0.0991341
81120.0000000    0.1039165
81160.0000000    0.1084086
81200.0000000    0.1061121
81240.0000000    0.1132765
81280.0000000    0.1120566
81320.0000000    0.1058503
81360.0000000    0.1010996
81400.0000000    0.0992807
81440.0000000    0.0984145
81480.0000000    0.0997009
81520.0000000    0.0986876
81560.0000000    0.0891102
81600.0000000    0.0984570
81640.0000000    0.0948509
81680.0000000    0.1002987
81720.0000000    0.0919019
81760.0000000    0.0984676
81800.0000000    0.1034637
81840.0000000    0.1094486
81880.0000000    0.1004859
81920.0000000    0.1015770
81960.0000000    0.1007930
82000.0000000    0.1069153
82040.0000000    0.0996858
82080.0000000    0.1008381
82120.0000000    0.0912661
82160.0000000    0.1106354
82200.0000000    0.0984072
82240.0000000    0.1101668
82280.0000000    0.1103812
82320.0000000    0.1069188
82360.0000000    0.0953291
82400.0000000    0.1015601
82440.0000000    0.0963396
82480.0000000    0.0982044
82520.0000000    0.0930771
82560.0000000    0.0960168
82600.0000000    0.1001833
82640.0000000    0.1196558
82680.0000000    0.1109609
82720.0000000    0.1045330
82760.0000000    0.1036414
82800.0000000    0.1144357
82840.0000000    0.1014377
82880.0000000    0.1170265
82920.0000000    0.0899814
82960.0000000    0.1025210
83000.0000000    0.1002190
83040.0000000    0.0942921
83080.0000000    0.0911969
83120.0000000    0.0851063
83160.0000000    0.0977071
83200.0000000    0.0955562
83240.0000000    0.0958566
83280.0000000    0.0993702
83320.0000000    0.1062472
83360.0000000    0.1154903
83400.0000000    0.1137805
83440.0000000    0.1238514
83480.0000000    0.1063429
83520.0000000    0.1051751
83560.0000000    0.1104268
83600.0000000    0.1004756
83640.0000000    0.1057004
83680.0000000    0.1009278
83720.0000000    0.0984661
83760.0000000    0.0994632
83800.0000000    0.1027057
83840.0000000    0.0965156
83880.0000000    0.1086425
83920.0000000    0.1054585
83960.0000000    0.1062383
84000.0000000    0.1154821
84040.0000000    0.1071142
84080.0000000    0.1002670
84120.0000000    0.0986630
84160.0000000    0.0972593
84200.0000000    0.1072363
84240.0000000    0.1032063
84280.0000000    0.0990815
84320.0000000    0.1068148
84360.0000000    0.1036509
84400.0000000    0.1097474
84440.0000000    0.1070123
84480.0000000    0.1120067
84520.0000000    0.1309649
84560.0000000    0.1204529
84600.0000000    0.1236493
84640.0000000    0.1057868
84680.0000000    0.1104345
84720.0000000    0.1096853
84760.0000000    0.1071982
84800.0000000    0.1049322
84840.0000000    0.1126631
84880.0000000    0.1122897
84920.0000000    0.1193670
84960.0000000    0.1177649
85000.0000000    0.1251161
85040.0000000    0.1118858
85080.0000000    0.1134844
85120.0000000    0.1052354
85160.0000000    0.1102567
85200.0000000    0.1099502
85240.0000000    0.1049900
85280.0000000    0.1081445
85320.0000000    0.1029305
85360.0000000    0.1058691
85400.0000000    0.1051561
85440.0000000    0.0975754
85480.0000000    0.1010757
85520.0000000    0.1074299
85560.0000000    0.1008001
85600.0000000    0.1034643
85640.0000000    0.0997706
85680.0000000    0.0921925
85720.0000000    0.1075212
85760.0000000    0.0990482
85800.0000000    0.1011399
85840.0000000    0.0986799
85880.0000000    0.0947555
85920.0000000    0.0938372
85960.0000000    0.0976406
86000.0000000    0.1036778
86040.0000000    0.1166199
86080.0000000    0.1092584
86120.0000000    0.1027079
86160.0000000    0.1069488
86200.0000000    0.1046423
86240.0000000    0.1109234
86280.0000000    0.1025584
86320.0000000    0.0959998
86360.0000000    0.1088836
86400.0000000    0.1141424
86440.0000000    0.1105684
86480.0000000    0.1062449
86520.0000000    0.0951840
86560.0000000    0.1095487
86600.0000000    0.1036269
86640.0000000    0.0993387
86680.0000000    0.1051993
86720.0000000    0.1036082
86760.0000000    0.0869353
86800.0000000    0.0899195
86840.0000000    0.0879995
86880.0000000    0.0901386
86920.0000000    0.1034869
86960.0000000    0.0931677
87000.0000000    0.1072562
87040.0000000    0.0983614
87080.0000000    0.1036531
87120.0000000    0.1019723
87160.0000000    0.1007879
87200.0000000    0.1009026
87240.0000000    0.0966318
87280.0000000    0.0974620
87320.0000000    0.1059338
87360.0000000    0.1015855
87400.0000000    0.1070684
87440.0000000    0.1052066
87480.0000000    0.1083818
87520.0000000    0.1026186
87560.0000000    0.0948581
87600.0000000    0.0887251
87640.0000000    0.0933031
87680.0000000    0.1068450
87720.0000000    0.1099670
87760.0000000    0.1028505
87800.0000000    0.1076093
87840.0000000    0.1106667
87880.0000000    0.1080534
87920.0000000    0.1059018
87960.0000000    0.0959758
88000.0000000    0.1076140
88040.0000000    0.0965575
88080.0000000    0.0977886
88120.0000000    0.0959615
88160.0000000    0.1049046
88200.0000000    0.1081580
88240.0000000    0.1121541
88280.0000000    0.1099578
88320.0000000    0.1106031
88360.0000000    0.1022706
88400.0000000    0.1101930
88440.0000000    0.1056023
88480.0000000    0.1116867
88520.0000000    0.1104930
88560.0000000    0.1116410
88600.0000000    0.1098666
88640.0000000    0.1107168
88680.0000000    0.1264476
88720.0000000    0.1278687
88760.0000000    0.1152378
88800.0000000    0.1002708
88840.0000000    0.1036524
88880.0000000    0.1093683
88920.0000000    0.1242711
88960.0000000    0.0925737
89000.0000000    0.1002148
89040.0000000    0.1063322
89080.0000000    0.1014147
89120.0000000    0.1102480
89160.0000000    0.1033185
89200.0000000    0.1011089
89240.0000000    0.1112319
89280.0000000    0.0931477
89320.0000000    0.0931875
89360.0000000    0.0945077
89400.0000000    0.0975974
89440.0000000    0.0986902
89480.0000000    0.0981513
89520.0000000    0.0943605
89560.0000000    0.0985925
89600.0000000    0.0977935
89640.0000000    0.0845993
89680.0000000    0.0913302
89720.0000000    0.0996344
89760.0000000    0.0968136
89800.0000000    0.0949666
89840.0000000    0.0931213
89880.0000000    0.0956718
89920.0000000    0.0942449
89960.0000000    0.0925982
90000.0000000    0.0889057
90040.0000000    0.0893620
90080.0000000    0.0944812
90120.0000000    0.1008533
90160.0000000    0.0998014
90200.0000000    0.0857093
90240.0000000    0.0972562
90280.0000000    0.1080713
90320.0000000    0.1022987
90360.0000000    0.1080189
90400.0000000    0.1123759
90440.0000000    0.1109328
90480.0000000    0.1082273
90520.0000000    0.1002469
90560.0000000    0.0968012
90600.0000000    0.0953328
90640.0000000    0.0955291
90680.0000000    0.0947759
90720.0000000    0.1026082
90760.0000000    0.1069362
90800.0000000    0.0944978
90840.0000000    0.0992970
90880.0000000    0.1060064
90920.0000000    0.1094812
90960.0000000    0.1000311
91000.0000000    0.0987591
91040.0000000    0.0971078
91080.0000000    0.1061997
91120.0000000    0.0932880
91160.0000000    0.1029400
91200.0000000    0.0946165
91240.0000000    0.0908337
91280.0000000    0.0978507
91320.0000000    0.0925474
91360.0000000    0.0877809
91400.0000000    0.0927746
91440.0000000    0.0939889
91480.0000000    0.0911266
91520.0000000    0.0981381
91560.0000000    0.1098498
91600.0000000    0.1074963
91640.0000000    0.1120558
91680.0000000    0.1104081
91720.0000000    0.1098805
91760.0000000    0.1042764
91800.0000000    0.1004786
91840.0000000    0.1148155
91880.0000000    0.1110414
91920.0000000    0.0956980
91960.0000000    0.1045138
92000.0000000    0.1041579
92040.0000000    0.1136920
92080.0000000    0.1082853
92120.0000000    0.1082471
92160.0000000    0.0930198
92200.0000000    0.0976559
92240.0000000    0.1004096
92280.0000000    0.1021616
92320.0000000    0.1148788
92360.0000000    0.1065517
92400.0000000    0.1023828
92440.0000000    0.0962695
92480.0000000    0.1115722
92520.0000000    0.1124017
92560.0000000    0.1168765
92600.0000000    0.1112284
92640.0000000    0.1037407
92680.0000000    0.1053170
92720.0000000    0.0985003
92760.0000000    0.1076008
92800.0000000    0.1050667
92840.0000000    0.1003384
92880.0000000    0.0970712
92920.0000000    0.0984057
92960.0000000    0.0963836
93000.0000000    0.0950803
93040.0000000    0.0930432
93080.0000000    0.1014132
93120.0000000    0.1039112
93160.0000000    0.1055538
93200.0000000    0.0952819
93240.0000000    0.1008900
93280.0000000    0.1037932
93320.0000000    0.0978644
93360.0000000    0.1101530
93400.0000000    0.1088693
93440.0000000    0.1140712
93480.0000000    0.1132549
93520.0000000    0.1172171
93560.0000000    0.1148230
93600.0000000    0.1174197
93640.0000000    0.1085103
93680.0000000    0.1100712
93720.0000000    0.1126442
93760.0000000    0.1184763
93800.0000000    0.1109161
93840.0000000    0.1208797
93880.0000000    0.1188852
93920.0000000    0.1174530
93960.0000000    0.1109957
94000.0000000    0.1064660
94040.0000000    0.0990972
94080.0000000    0.1114544
94120.0000000    0.1204277
94160.0000000    0.1130183
94200.0000000    0.1159024
94240.0000000    0.1159935
94280.0000000    0.1263532
94320.0000000    0.1102403
94360.0000000    0.1004847
94400.0000000    0.1154628
94440.0000000    0.1106322
94480.0000000    0.1124007
94520.0000000    0.1142632
94560.0000000    0.1268222
94600.0000000    0.1058600
94640.0000000    0.0947400
94680.0000000    0.0988675
94720.0000000    0.0925394
94760.0000000    0.1015601
94800.0000000    0.0944175
94840.0000000    0.0990009
94880.0000000    0.1033820
94920.0000000    0.1056375
94960.0000000    0.0999041
95000.0000000    0.1077232
95040.0000000    0.1011305
95080.0000000    0.1151153
95120.0000000    0.0940790
95160.0000000    0.0955347
95200.0000000    0.1015900
95240.0000000    0.1061734
95280.0000000    0.0996980
95320.0000000    0.1071555
95360.0000000    0.0952399
95400.0000000    0.1020221
95440.0000000    0.1104825
95480.0000000    0.0999797
95520.0000000    0.0999141
95560.0000000    0.1016400
95600.0000000    0.1006791
95640.0000000    0.0979900
95680.0000000    0.0937972
95720.0000000    0.1021947
95760.0000000    0.1187901
95800.0000000    0.1105963
95840.0000000    0.1048399
95880.0000000    0.1025538
95920.0000000    0.0914085
95960.0000000    0.0936096
96000.0000000    0.0914614
96040.0000000    0.0968409
96080.0000000    0.1101246
96120.0000000    0.0996246
96160.0000000    0.0989654
96200.0000000    0.1002881
96240.0000000    0.0941425
96280.0000000    0.0900250
96320.0000000    0.0886583
96360.0000000    0.0986051
96400.0000000    0.0982098
96440.0000000    0.0887781
96480.0000000    0.0991412
96520.0000000    0.1017692
96560.0000000    0.0970486
96600.0000000    0.0972394
96640.0000000    0.0984466
96680.0000000    0.1041156
96720.0000000    0.1018979
96760.0000000    0.0937813
96800.0000000    0.0920144
96840.0000000    0.0903639
96880.0000000    0.1031621
96920.0000000    0.0881692
96960.0000000    0.0960953
97000.0000000    0.0941980
97040.0000000    0.1016277
97080.0000000    0.0952973
97120.0000000    0.1047032
97160.0000000    0.0966280
97200.0000000    0.1028574
97240.0000000    0.1024090
97280.0000000    0.1102910
97320.0000000    0.1035194
97360.0000000    0.1187807
97400.0000000    0.1123333
97440.0000000    0.1063401
97480.0000000    0.1062634
97520.0000000    0.0998990
97560.0000000    0.1051886
97600.0000000    0.1067661
97640.0000000    0.1061750
97680.0000000    0.1007220
97720.0000000    0.1022268
97760.0000000    0.1037719
97800.0000000    0.1114377
97840.0000000    0.0995325
97880.0000000    0.0998127
97920.0000000    0.1077971
97960.0000000    0.1076549
98000.0000000    0.1139313
98040.0000000    0.1128512
98080.0000000    0.1221873
98120.0000000    0.1077765
98160.0000000    0.1010194
98200.0000000    0.1063845
98240.0000000    0.1013734
98280.0000000    0.1007169
98320.0000000    0.0988700
98360.0000000    0.1175027
98400.0000000    0.1014456
98440.0000000    0.1114852
98480.0000000    0.1057936
98520.0000000    0.1075870
98560.0000000    0.1067842
98600.0000000    0.0992868
98640.0000000    0.1145213
98680.0000000    0.1001874
98720.0000000    0.1033390
98760.0000000    0.1087235
98800.0000000    0.1129280
98840.0000000    0.1112078
98880.0000000    0.1199262
98920.0000000    0.1107209
98960.0000000    0.1201063
99000.0000000    0.0960715
99040.0000000    0.1090474
99080.0000000    0.1052707
99120.0000000    0.0992453
99160.0000000    0.1160844
99200.0000000    0.1060292
99240.0000000    0.1158621
99280.0000000    0.1009665
99320.0000000    0.1054650
99360.0000000    0.1105484
99400.0000000    0.1125736
99440.0000000    0.1116276
99480.0000000    0.1014546
99520.0000000    0.1054700
99560.0000000    0.0990388
99600.0000000    0.0970069
99640.0000000    0.1006082
99680.0000000    0.1034929
99720.0000000    0.0985281
99760.0000000    0.1008134
99800.0000000    0.1015701
99840.0000000    0.1121411
99880.0000000    0.1034762
99920.0000000    0.1064104
99960.0000000    0.0994647
100000.0000000    0.0930454
100040.0000000    0.0958849
100080.0000000    0.1044089
100120.0000000    0.0973517
100160.0000000    0.0993407
100200.0000000    0.1013022
100240.0000000    0.0968361
100280.0000000    0.0994548
100320.0000000    0.1089600
100360.0000000    0.1031673
100400.0000000    0.1058419
100440.0000000    0.1022847
100480.0000000    0.0999217
100520.0000000    0.1031479
100560.0000000    0.0999946
100600.0000000    0.1016272
100640.0000000    0.1047159
100680.0000000    0.1035747
100720.0000000    0.1003952
100760.0000000    0.1087978
100800.0000000    0.1052414
100840.0000000    0.1050014
100880.0000000    0.1123523
100920.0000000    0.1088652
100960.0000000    0.1060236
101000.0000000    0.1055723
101040.0000000    0.1076830
101080.0000000    0.1223138
101120.0000000    0.1018628
101160.0000000    0.1030210
101200.0000000    0.1069635
101240.0000000    0.1249363
101280.0000000    0.1147391
101320.0000000    0.1083209
101360.0000000    0.0973968
101400.0000000    0.1075694
101440.0000000    0.1027557
101480.0000000    0.1003221
101520.0000000    0.1047233
101560.0000000    0.1103123
101600.0000000    0.1068323
101640.0000000    0.1060789
101680.0000000    0.1035606
101720.0000000    0.1021717
101760.0000000    0.0940865
101800.0000000    0.1001964
101840.0000000    0.1130526
101880.0000000    0.1094116
101920.0000000    0.1147329
101960.0000000    0.1318505
102000.0000000    0.1168985
102040.0000000    0.1141813
102080.0000000    0.1070413
102120.0000000    0.1109157
102160.0000000    0.1124322
102200.0000000    0.1161456
102240.0000000    0.1058349
102280.0000000    0.0986317
102320.0000000    0.1008388
102360.0000000    0.1020598
102400.0000000    0.1089503
102440.0000000    0.1130847
102480.0000000    0.1120415
102520.0000000    0.1201467
102560.0000000    0.1073798
102600.0000000    0.1010158
102640.0000000    0.1133182
102680.0000000    0.1132089
102720.0000000    0.1109286
102760.0000000    0.1018343
102800.0000000    0.1165347
102840.0000000    0.1113137
102880.0000000    0.1128691
102920.0000000    0.1074597
102960.0000000    0.1063821
103000.0000000    0.1198768
103040.0000000    0.1071327
103080.0000000    0.0977178
103120.0000000    0.1017527
103160.0000000    0.0985441
103200.0000000    0.1005675
103240.0000000    0.1103042
103280.0000000    0.1316366
103320.0000000    0.0986771
103360.0000000    0.0975881
103400.0000000    0.0903542
103440.0000000    0.0949907
103480.0000000    0.1060701
103520.0000000    0.1130696
103560.0000000    0.1079183
103600.0000000    0.1124787
103640.0000000    0.1014045
103680.0000000    0.1015520
103720.0000000    0.1069501
103760.0000000    0.1164219
103800.0000000    0.0948887
103840.0000000    0.0901049
103880.0000000    0.1115803
103920.0000000    0.0980268
103960.0000000    0.1028988
104000.0000000    0.1045717
104040.0000000    0.1100365
104080.0000000    0.1136988
104120.0000000    0.1071799
104160.0000000    0.1014712
104200.0000000    0.1031829
104240.0000000    0.1027542
104280.0000000    0.1008817
104320.0000000    0.1001622
104360.0000000    0.1028441
104400.0000000    0.0988078
104440.0000000    0.1003267
104480.0000000    0.1042835
104520.0000000    0.1004305
104560.0000000    0.0988330
104600.0000000    0.1172988
104640.0000000    0.1033560
104680.0000000    0.0984708
104720.0000000    0.0977285
104760.0000000    0.1106015
104800.0000000    0.0942289
104840.0000000    0.1101115
104880.0000000    0.1072257
104920.0000000    0.1192844
104960.0000000    0.1127778
105000.0000000    0.1138605
105040.0000000    0.1233820
105080.0000000    0.1201402
105120.0000000    0.1397229
105160.0000000    0.1144607
105200.0000000    0.1134427
105240.0000000    0.1022631
105280.0000000    0.0963238
105320.0000000    0.0982310
105360.0000000    0.1114078
105400.0000000    0.1250228
105440.0000000    0.0853080
105480.0000000    0.1034520
105520.0000000    0.1147385
105560.0000000    0.1028109
105600.0000000    0.1140745
105640.0000000    0.1044901
105680.0000000    0.1020896
105720.0000000    0.1101336
105760.0000000    0.0969767
105800.0000000    0.1006758
105840.0000000    0.1118897
105880.0000000    0.1116071
105920.0000000    0.0949448
105960.0000000    0.1091549
106000.0000000    0.1156667
106040.0000000    0.1065276
106080.0000000    0.1070307
106120.0000000    0.0993799
106160.0000000    0.0926217
106200.0000000    0.0981479
106240.0000000    0.1088706
106280.0000000    0.1055929
106320.0000000    0.0961878
106360.0000000    0.0970495
106400.0000000    0.0978490
106440.0000000    0.0943151
106480.0000000    0.1026598
106520.0000000    0.0939440
106560.0000000    0.0990842
106600.0000000    0.1038661
106640.0000000    0.1114839
106680.0000000    0.1046647
106720.0000000    0.1080576
106760.0000000    0.0973388
106800.0000000    0.0895199
106840.0000000    0.0955332
106880.0000000    0.1003572
106920.0000000    0.0967934
106960.0000000    0.0962188
107000.0000000    0.0988299
107040.0000000    0.0923466
107080.0000000    0.1035243
107120.0000000    0.0968301
107160.0000000    0.0984776
107200.0000000    0.1085946
107240.0000000    0.1027525
107280.0000000    0.1047199
107320.0000000    0.1115429
107360.0000000    0.1134253
107400.0000000    0.1087406
107440.0000000    0.1170035
107480.0000000    0.1155626
107520.0000000    0.1015445
107560.0000000    0.1206321
107600.0000000    0.1121297
107640.0000000    0.0988225
107680.0000000    0.0980114
107720.0000000    0.0979061
107760.0000000    0.1087135
107800.0000000    0.0983321
107840.0000000    0.1089713
107880.0000000    0.1060476
107920.0000000    0.0943597
107960.0000000    0.1061260
108000.0000000    0.0916733
108040.0000000    0.1117537
108080.0000000    0.1041557
108120.0000000    0.1124636
108160.0000000    0.1122504
108200.0000000    0.1063451
108240.0000000    0.1128149
108280.0000000    0.1078606
108320.0000000    0.0987378
108360.0000000    0.0882531
108400.0000000    0.1030709
108440.0000000    0.0972838
108480.0000000    0.0933205
108520.0000000    0.1010685
108560.0000000    0.1090636
108600.0000000    0.1110629
108640.0000000    0.1095000
108680.0000000    0.1071599
108720.0000000    0.1023951
108760.0000000    0.1028655
108800.0000000    0.1097920
108840.0000000    0.1069497
108880.0000000    0.1051476
108920.0000000    0.1072229
108960.0000000    0.1147277
109000.0000000    0.1151855
109040.0000000    0.1070177
109080.0000000    0.1077339
109120.0000000    0.0988599
109160.0000000    0.1082040
109200.0000000    0.1048130
109240.0000000    0.1034862
109280.0000000    0.1046263
109320.0000000    0.1030412
109360.0000000    0.1051463
109400.0000000    0.1125118
109440.0000000    0.1137865
109480.0000000    0.1010812
109520.0000000    0.1070609
109560.0000000    0.1049031
109600.0000000    0.1095129
109640.0000000    0.1001224
109680.0000000    0.1029473
109720.0000000    0.0942551
109760.0000000    0.1010894
109800.0000000    0.0970880
109840.0000000    0.1016740
109880.0000000    0.1035429
109920.0000000    0.1022535
109960.0000000    0.0944543
110000.0000000    0.0961214
110040.0000000    0.0953147
110080.0000000    0.1013543
110120.0000000    0.1029372
110160.0000000    0.0989967
110200.0000000    0.0961125
110240.0000000    0.0972802
110280.0000000    0.1042007
110320.0000000    0.1000310
110360.0000000    0.1010353
110400.0000000    0.0956594
110440.0000000    0.0977888
110480.0000000    0.1020301
110520.0000000    0.0990884
110560.0000000    0.1015709
110600.0000000    0.1054257
110640.0000000    0.1148240
110680.0000000    0.1087082
110720.0000000    0.1135391
110760.0000000    0.0969744
110800.0000000    0.1008222
110840.0000000    0.1130945
110880.0000000    0.1008434
110920.0000000    0.1052937
110960.0000000    0.0986700
111000.0000000    0.0923215
111040.0000000    0.0883646
111080.0000000    0.1004145
111120.0000000    0.1099122
111160.0000000    0.1055771
111200.0000000    0.1057721
111240.0000000    0.0938227
111280.0000000    0.0952078
111320.0000000    0.0989613
111360.0000000    0.1025099
111400.0000000    0.1004204
111440.0000000    0.0989464
111480.0000000    0.1035298
111520.0000000    0.1007912
111560.0000000    0.0973007
111600.0000000    0.0951104
111640.0000000    0.0997125
111680.0000000    0.1128464
111720.0000000    0.0970745
111760.0000000    0.0922441
111800.0000000    0.1077008
111840.0000000    0.1097906
111880.0000000    0.1019898
111920.0000000    0.0966037
111960.0000000    0.0970470
112000.0000000    0.0890896
112040.0000000    0.0987643
112080.0000000    0.1023869
112120.0000000    0.1004120
112160.0000000    0.0995812
112200.0000000    0.1093443
112240.0000000    0.1026614
112280.0000000    0.0888351
112320.0000000    0.0992202
112360.0000000    0.1008276
112400.0000000    0.1121658
112440.0000000    0.1035128
112480.0000000    0.1036979
112520.0000000    0.1006140
112560.0000000    0.1040841
112600.0000000    0.0964959
112640.0000000    0.0958034
112680.0000000    0.0982888
112720.0000000    0.0999499
112760.0000000    0.0959968
112800.0000000    0.0923668
112840.0000000    0.0940379
112880.0000000    0.0974995
112920.0000000    0.0987656
112960.0000000    0.0953130
113000.0000000    0.1040086
113040.0000000    0.1111975
113080.0000000    0.0943282
113120.0000000    0.0928976
113160.0000000    0.0964887
113200.0000000    0.0995318
113240.0000000    0.0902802
113280.0000000    0.1052933
113320.0000000    0.1025877
113360.0000000    0.0961305
113400.0000000    0.0939791
113440.0000000    0.0902344
113480.0000000    0.0988990
113520.0000000    0.0937137
113560.0000000    0.1000660
113600.0000000    0.0959836
113640.0000000    0.1051022
113680.0000000    0.0949698
113720.0000000    0.1024958
113760.0000000    0.1001105
113800.0000000    0.0888652
113840.0000000    0.0856907
113880.0000000    0.0958023
113920.0000000    0.0927749
113960.0000000    0.1059237
114000.0000000    0.0940017
114040.0000000    0.1122002
114080.0000000    0.0999262
114120.0000000    0.1054167
114160.0000000    0.1061323
114200.0000000    0.1117123
114240.0000000    0.1095370
114280.0000000    0.0919009
114320.0000000    0.1032467
114360.0000000    0.1130962
114400.0000000    0.1018974
114440.0000000    0.0905436
114480.0000000    0.1011251
114520.0000000    0.0964879
114560.0000000    0.1066762
114600.0000000    0.0970923
114640.0000000    0.0948847
114680.0000000    0.1010648
114720.0000000    0.1021587
114760.0000000    0.0933266
114800.0000000    0.0927435
114840.0000000    0.0954296
114880.0000000    0.1072398
114920.0000000    0.1131430
114960.0000000    0.1048723
115000.0000000    0.0947609
115040.0000000    0.0996216
115080.0000000    0.0938135
115120.0000000    0.1008775
115160.0000000    0.0993590
115200.0000000    0.0929344
115240.0000000    0.0947920
115280.0000000    0.0929853
115320.0000000    0.0970271
115360.0000000    0.1024996
115400.0000000    0.1023268
115440.0000000    0.0873908
115480.0000000    0.0959822
115520.0000000    0.0968428
115560.0000000    0.1017920
115600.0000000    0.1041458
115640.0000000    0.0950900
115680.0000000    0.1109816
115720.0000000    0.1126971
115760.0000000    0.1106719
115800.0000000    0.1070892
115840.0000000    0.1214414
115880.0000000    0.0957111
115920.0000000    0.0984078
115960.0000000    0.1034924
116000.0000000    0.1005208
116040.0000000    0.1007730
116080.0000000    0.1008591
116120.0000000    0.1126397
116160.0000000    0.0951841
116200.0000000    0.0983309
116240.0000000    0.1032373
116280.0000000    0.0991546
116320.0000000    0.1040131
116360.0000000    0.0975049
116400.0000000    0.1102422
116440.0000000    0.1061023
116480.0000000    0.1131942
116520.0000000    0.1182686
116560.0000000    0.1263510
116600.0000000    0.1061405
116640.0000000    0.1068228
116680.0000000    0.1045600
116720.0000000    0.1073313
116760.0000000    0.0983769
116800.0000000    0.1029061
116840.0000000    0.0936350
116880.0000000    0.1044078
116920.0000000    0.1050323
116960.0000000    0.1028115
117000.0000000    0.0979388
117040.0000000    0.0985311
117080.0000000    0.1080979
117120.0000000    0.0902081
117160.0000000    0.1005216
117200.0000000    0.1002035
117240.0000000    0.1071447
117280.0000000    0.1008476
117320.0000000    0.1008543
117360.0000000    0.0968297
117400.0000000    0.1071776
117440.0000000    0.1053727
117480.0000000    0.0896729
117520.0000000    0.0905735
117560.0000000    0.1044594
117600.0000000    0.1014853
117640.0000000    0.0957501
117680.0000000    0.0861178
117720.0000000    0.0992021
117760.0000000    0.0990794
117800.0000000    0.1070429
117840.0000000    0.1162091
117880.0000000    0.0972316
117920.0000000    0.1021826
117960.0000000    0.0852555
118000.0000000    0.0931570
118040.0000000    0.0934035
118080.0000000    0.0941901
118120.0000000    0.0892607
118160.0000000    0.1044334
118200.0000000    0.1001676
118240.0000000    0.1018525
118280.0000000    0.0911503
118320.0000000    0.0935093
118360.0000000    0.0967952
118400.0000000    0.1014221
118440.0000000    0.1188367
118480.0000000    0.0997318
118520.0000000    0.0999325
118560.0000000    0.1009384
118600.0000000    0.0910242
118640.0000000    0.0918689
118680.0000000    0.0903824
118720.0000000    0.0984749
118760.0000000    0.0925735
118800.0000000    0.1018718
118840.0000000    0.1026394
118880.0000000    0.0988445
118920.0000000    0.0975614
118960.0000000    0.1013419
119000.0000000    0.0963027
119040.0000000    0.1018433
119080.0000000    0.0934963
119120.0000000    0.1165600
119160.0000000    0.0975213
119200.0000000    0.0966512
119240.0000000    0.1041570
119280.0000000    0.1026647
119320.0000000    0.1029612
119360.0000000    0.0997189
119400.0000000    0.1104897
119440.0000000    0.0953259
119480.0000000    0.1043625
119520.0000000    0.1080205
119560.0000000    0.0986324
119600.0000000    0.1059592
119640.0000000    0.1034387
119680.0000000    0.1147553
119720.0000000    0.1186417
119760.0000000    0.1000061
119800.0000000    0.1049234
119840.0000000    0.0998088
119880.0000000    0.1051582
119920.0000000    0.1014524
119960.0000000    0.0991817
120000.0000000    0.1142717
120040.0000000    0.1018409
120080.0000000    0.1022616
120120.0000000    0.0996792
120160.0000000    0.1050938
120200.0000000    0.1126210
120240.0000000    0.0972525
120280.0000000    0.1032067
120320.0000000    0.0900893
120360.0000000    0.1003118
120400.0000000    0.0977707
120440.0000000    0.1138134
120480.0000000    0.0968221
120520.0000000    0.1142037
120560.0000000    0.1060948
120600.0000000    0.1111552
120640.0000000    0.1000708
120680.0000000    0.0999778
120720.0000000    0.1130086
120760.0000000    0.0971949
120800.0000000    0.0969345
120840.0000000    0.1126820
120880.0000000    0.1044926
120920.0000000    0.0975837
120960.0000000    0.1016407
121000.0000000    0.1106012
121040.0000000    0.0929606
121080.0000000    0.1049480
121120.0000000    0.1039868
121160.0000000    0.1053652
121200.0000000    0.1031754
121240.0000000    0.1009854
121280.0000000    0.0950444
121320.0000000    0.0891383
121360.0000000    0.1005277
121400.0000000    0.1072060
121440.0000000    0.1095634
121480.0000000    0.1068602
121520.0000000    0.1060438
121560.0000000    0.1124017
121600.0000000    0.1057411
121640.0000000    0.0994936
121680.0000000    0.1002824
121720.0000000    0.1014957
121760.0000000    0.1134999
121800.0000000    0.1043829
121840.0000000    0.1021108
121880.0000000    0.1305571
121920.0000000    0.1178630
121960.0000000    0.1117647
122000.0000000    0.1163211
122040.0000000    0.0993662
122080.0000000    0.1048847
122120.0000000    0.1195426
122160.0000000    0.1000071
122200.0000000    0.1023991
122240.0000000    0.1016344
122280.0000000    0.0990329
122320.0000000    0.0911443
122360.0000000    0.0970389
122400.0000000    0.0962369
122440.0000000    0.0931932
122480.0000000    0.0956008
122520.0000000    0.0967898
122560.0000000    0.1050014
122600.0000000    0.1108898
122640.0000000    0.1069446
122680.0000000    0.1214087
122720.0000000    0.1100501
122760.0000000    0.1036908
122800.0000000    0.1084993
122840.0000000    0.1026570
122880.0000000    0.1038486
122920.0000000    0.1018889
122960.0000000    0.1000247
123000.0000000    0.0987837
123040.0000000    0.1255073
123080.0000000    0.1266758
123120.0000000    0.1049151
123160.0000000    0.0941518
123200.0000000    0.1080112
123240.0000000    0.1056515
123280.0000000    0.1142581
123320.0000000    0.1161963
123360.0000000    0.1029494
123400.0000000    0.1058354
123440.0000000    0.1009733
123480.0000000    0.1000999
123520.0000000    0.1140296
123560.0000000    0.1050351
123600.0000000    0.1000494
123640.0000000    0.1025906
123680.0000000    0.1006978
123720.0000000    0.0962780
123760.0000000    0.1080140
123800.0000000    0.1089758
123840.0000000    0.1037463
123880.0000000    0.0976661
123920.0000000    0.1031705
123960.0000000    0.1097214
124000.0000000    0.1137642
124040.0000000    0.1230475
124080.0000000    0.1236400
124120.0000000    0.1208780
124160.0000000    0.1110336
124200.0000000    0.1085903
124240.0000000    0.1065470
124280.0000000    0.1064385
124320.0000000    0.0995212
124360.0000000    0.1099767
124400.0000000    0.1001750
124440.0000000    0.1072150
124480.0000000    0.0976226
124520.0000000    0.1184665
124560.0000000    0.1156970
124600.0000000    0.1048316
124640.0000000    0.1149771
124680.0000000    0.1010847
124720.0000000    0.1122913
124760.0000000    0.0989500
124800.0000000    0.1007146
124840.0000000    0.1142509
124880.0000000    0.1022437
124920.0000000    0.1039023
124960.0000000    0.1053880
125000.0000000    0.1095987
125040.0000000    0.1241731
125080.0000000    0.1192470
125120.0000000    0.1145695
125160.0000000    0.1041546
125200.0000000    0.1079167
125240.0000000    0.1097138
125280.0000000    0.1030661
125320.0000000    0.1034067
125360.0000000    0.1072748
125400.0000000    0.0931478
125440.0000000    0.0973235
125480.0000000    0.0963403
125520.0000000    0.1040378
125560.0000000    0.1094128
125600.0000000    0.1123941
125640.0000000    0.1307221
125680.0000000    0.1263951
125720.0000000    0.1149796
125760.0000000    0.1187864
125800.0000000    0.1080868
125840.0000000    0.1118236
125880.0000000    0.1077961
125920.0000000    0.1084855
125960.0000000    0.1002835
126000.0000000    0.1013453
126040.0000000    0.1062729
126080.0000000    0.1129932
126120.0000000    0.1033269
126160.0000000    0.1074919
126200.0000000    0.1091249
126240.0000000    0.1102373
126280.0000000    0.1247450
126320.0000000    0.1293404
126360.0000000    0.1187345
126400.0000000    0.1117845
126440.0000000    0.1126799
126480.0000000    0.1106395
126520.0000000    0.1078069
126560.0000000    0.1079683
126600.0000000    0.1149040
126640.0000000    0.1014585
126680.0000000    0.1033221
126720.0000000    0.1010681
126760.0000000    0.1059491
126800.0000000    0.0976190
126840.0000000    0.0979579
126880.0000000    0.0933040
126920.0000000    0.1007131
126960.0000000    0.1080458
127000.0000000    0.1031363
127040.0000000    0.1013843
127080.0000000    0.1029827
127120.0000000    0.1156272
127160.0000000    0.1175538
127200.0000000    0.1132605
127240.0000000    0.1051460
127280.0000000    0.1114154
127320.0000000    0.1200736
127360.0000000    0.1145801
127400.0000000    0.1130339
127440.0000000    0.1143197
127480.0000000    0.1086550
127520.0000000    0.1119505
127560.0000000    0.1055710
127600.0000000    0.1059187
127640.0000000    0.1019208
127680.0000000    0.1094459
127720.0000000    0.1129809
127760.0000000    0.1006500
127800.0000000    0.1014494
127840.0000000    0.1139197
127880.0000000    0.1079661
127920.0000000    0.1136050
127960.0000000    0.1208633
128000.0000000    0.1200714
128040.0000000    0.1155173
128080.0000000    0.1101509
128120.0000000    0.1170081
128160.0000000    0.1188270
128200.0000000    0.1129138
128240.0000000    0.1050105
128280.0000000    0.1191870
128320.0000000    0.1178663
128360.0000000    0.1076371
128400.0000000    0.1106653
128440.0000000    0.1178494
128480.0000000    0.1087078
128520.0000000    0.0994898
128560.0000000    0.1094040
128600.0000000    0.1030375
128640.0000000    0.1048430
128680.0000000    0.1056236
128720.0000000    0.1084218
128760.0000000    0.0955969
128800.0000000    0.1067951
128840.0000000    0.1161599
128880.0000000    0.1083307
128920.0000000    0.1060562
128960.0000000    0.1100328
129000.0000000    0.1101832
129040.0000000    0.1198304
129080.0000000    0.1058401
129120.0000000    0.1084527
129160.0000000    0.1115983
129200.0000000    0.1090154
129240.0000000    0.1133671
129280.0000000    0.1016258
129320.0000000    0.1040731
129360.0000000    0.1085476
129400.0000000    0.1017453
129440.0000000    0.1049478
129480.0000000    0.1077554
129520.0000000    0.1066931
129560.0000000    0.1129028
129600.0000000    0.1198187
129640.0000000    0.1156200
129680.0000000    0.1164522
129720.0000000    0.1143653
129760.0000000    0.1228301
129800.0000000    0.1234220
129840.0000000    0.1062823
129880.0000000    0.1222997
129920.0000000    0.1040754
129960.0000000    0.1126935
130000.0000000    0.1024116
130040.0000000    0.1056253
130080.0000000    0.1122268
130120.0000000    0.1127027
130160.0000000    0.1127621
130200.0000000    0.1052611
130240.0000000    0.1074562
130280.0000000    0.1094001
130320.0000000    0.1022608
130360.0000000    0.1243412
130400.0000000    0.1162715
130440.0000000    0.1278364
130480.0000000    0.1131094
130520.0000000    0.1166329
130560.0000000    0.1139547
130600.0000000    0.1113712
130640.0000000    0.1167833
130680.0000000    0.1148903
130720.0000000    0.1155919
130760.0000000    0.1260938
130800.0000000    0.1218113
130840.0000000    0.1295804
130880.0000000    0.1121610
130920.0000000    0.1204698
130960.0000000    0.1070546
131000.0000000    0.1043114
131040.0000000    0.1074167
131080.0000000    0.0962826
131120.0000000    0.1060206
131160.0000000    0.1181395
131200.0000000    0.1157914
131240.0000000    0.1174264
131280.0000000    0.1262626
131320.0000000    0.1045183
131360.0000000    0.1147276
131400.0000000    0.1239848
131440.0000000    0.1117875
131480.0000000    0.1199751
131520.0000000    0.1187307
131560.0000000    0.1183466
131600.0000000    0.1197318
131640.0000000    0.1097924
131680.0000000    0.1180710
131720.0000000    0.1213030
131760.0000000    0.1192036
131800.0000000    0.1204392
131840.0000000    0.1104949
131880.0000000    0.1260389
131920.0000000    0.1155655
131960.0000000    0.1161370
132000.0000000    0.1176920
132040.0000000    0.1085922
132080.0000000    0.1121730
132120.0000000    0.1148868
132160.0000000    0.1182570
132200.0000000    0.1198742
132240.0000000    0.1218992
132280.0000000    0.1232353
132320.0000000    0.1101533
132360.0000000    0.1217865
132400.0000000    0.1070596
132440.0000000    0.1054431
132480.0000000    0.1041827
132520.0000000    0.1102531
132560.0000000    0.1060006
132600.0000000    0.0933305
132640.0000000    0.0971310
132680.0000000    0.1059508
132720.0000000    0.1024034
132760.0000000    0.1017366
132800.0000000    0.1027295
132840.0000000    0.1043286
132880.0000000    0.1148070
132920.0000000    0.1032756
132960.0000000    0.1264229
133000.0000000    0.1074534
133040.0000000    0.1015887
133080.0000000    0.1018854
133120.0000000    0.1042710
133160.0000000    0.1053258
133200.0000000    0.1044575
133240.0000000    0.1036952
133280.0000000    0.1054301
133320.0000000    0.1129605
133360.0000000    0.1150843
133400.0000000    0.0976550
133440.0000000    0.1082083
133480.0000000    0.0948480
133520.0000000    0.1071008
133560.0000000    0.1103783
133600.0000000    0.1061571
133640.0000000    0.1011995
133680.0000000    0.1030256
133720.0000000    0.1158549
133760.0000000    0.1149901
133800.0000000    0.1061762
133840.0000000    0.1126187
133880.0000000    0.1154746
133920.0000000    0.1123569
133960.0000000    0.1085231
134000.0000000    0.1105124
134040.0000000    0.1089630
134080.0000000    0.1310898
134120.0000000    0.1125114
134160.0000000    0.1026885
134200.0000000    0.1112463
134240.0000000    0.1139098
134280.0000000    0.0928544
134320.0000000    0.0999077
134360.0000000    0.0993176
134400.0000000    0.1197785
134440.0000000    0.1019840
134480.0000000    0.1105100
134520.0000000    0.1070887
134560.0000000    0.1078381
134600.0000000    0.1145395
134640.0000000    0.1113625
134680.0000000    0.1166534
134720.0000000    0.1091539
134760.0000000    0.0993954
134800.0000000    0.1203341
134840.0000000    0.1137800
134880.0000000    0.1237738
134920.0000000    0.1087057
134960.0000000    0.1021749
135000.0000000    0.1053455
135040.0000000    0.1090279
135080.0000000    0.1077297
135120.0000000    0.1052903
135160.0000000    0.1054971
135200.0000000    0.1046820
135240.0000000    0.0930636
135280.0000000    0.0987467
135320.0000000    0.0967988
135360.0000000    0.1009787
135400.0000000    0.1086960
135440.0000000    0.1169591
135480.0000000    0.1219074
135520.0000000    0.1036546
135560.0000000    0.1004228
135600.0000000    0.1124162
135640.0000000    0.1144814
135680.0000000    0.1189156
135720.0000000    0.1052416
135760.0000000    0.0958965
135800.0000000    0.0968616
135840.0000000    0.0990822
135880.0000000    0.1124159
135920.0000000    0.1004798
135960.0000000    0.0976319
136000.0000000    0.0993053
136040.0000000    0.1141215
136080.0000000    0.1003975
136120.0000000    0.1111606
136160.0000000    0.1059057
136200.0000000    0.1107180
136240.0000000    0.1147552
136280.0000000    0.1100963
136320.0000000    0.1034178
136360.0000000    0.1015322
136400.0000000    0.1091742
136440.0000000    0.1173981
136480.0000000    0.1092544
136520.0000000    0.1166686
136560.0000000    0.1129724
136600.0000000    0.1112335
136640.0000000    0.1217797
136680.0000000    0.1125696
136720.0000000    0.1149611
136760.0000000    0.1153022
136800.0000000    0.1031382
136840.0000000    0.1062546
136880.0000000    0.1182010
136920.0000000    0.1259560
136960.0000000    0.1235863
137000.0000000    0.1273220
137040.0000000    0.1172547
137080.0000000    0.1143734
137120.0000000    0.1170910
137160.0000000    0.1092725
137200.0000000    0.1131087
137240.0000000    0.1207525
137280.0000000    0.1282353
137320.0000000    0.1115911
137360.0000000    0.1126219
137400.0000000    0.1180136
137440.0000000    0.1249789
137480.0000000    0.1177564
137520.0000000    0.1146483
137560.0000000    0.1092339
137600.0000000    0.1064183
137640.0000000    0.1189939
137680.0000000    0.1216136
137720.0000000    0.1313240
137760.0000000    0.1094884
137800.0000000    0.1211024
137840.0000000    0.1335426
137880.0000000    0.1226065
137920.0000000    0.1171632
137960.0000000    0.1181897
138000.0000000    0.1115129
138040.0000000    0.1096247
138080.0000000    0.1299167
138120.0000000    0.1343046
138160.0000000    0.1273449
138200.0000000    0.1258949
138240.0000000    0.1261696
138280.0000000    0.1153058
138320.0000000    0.1111874
138360.0000000    0.1331491
138400.0000000    0.1295865
138440.0000000    0.1249367
138480.0000000    0.1143606
138520.0000000    0.1123010
138560.0000000    0.1186255
138600.0000000    0.1334561
138640.0000000    0.1334902
138680.0000000    0.1234628
138720.0000000    0.1207859
138760.0000000    0.1311309
138800.0000000    0.1304054
138840.0000000    0.1262010
138880.0000000    0.1281760
138920.0000000    0.1400095
138960.0000000    0.1354136
139000.0000000    0.1321764
139040.0000000    0.1218512
139080.0000000    0.1342017
139120.0000000    0.1285620
139160.0000000    0.1356998
139200.0000000    0.1160640
139240.0000000    0.1251469
139280.0000000    0.1281611
139320.0000000    0.1046683
139360.0000000    0.1064640
139400.0000000    0.1018337
139440.0000000    0.1036318
139480.0000000    0.1133937
139520.0000000    0.1103164
139560.0000000    0.1136397
139600.0000000    0.1135687
139640.0000000    0.1350709
139680.0000000    0.1119017
139720.0000000    0.1213145
139760.0000000    0.1231611
139800.0000000    0.1216308
139840.0000000    0.1085457
139880.0000000    0.1138484
139920.0000000    0.1028818
139960.0000000    0.1072697
140000.0000000    0.1117237
140040.0000000    0.1101453
140080.0000000    0.1050300
140120.0000000    0.1243906
140160.0000000    0.1074739
140200.0000000    0.1183719
140240.0000000    0.1048036
140280.0000000    0.1085795
140320.0000000    0.1176507
140360.0000000    0.1276594
140400.0000000    0.1176504
140440.0000000    0.1175488
140480.0000000    0.1187103
140520.0000000    0.1245249
140560.0000000    0.1261118
140600.0000000    0.1268510
140640.0000000    0.1163622
140680.0000000    0.1164219
140720.0000000    0.1210369
140760.0000000    0.1089897
140800.0000000    0.1179452
140840.0000000    0.1196941
140880.0000000    0.1079888
140920.0000000    0.1038955
140960.0000000    0.1070060
141000.0000000    0.1020177
141040.0000000    0.1121507
141080.0000000    0.1158774
141120.0000000    0.1237821
141160.0000000    0.1137347
141200.0000000    0.1100798
141240.0000000    0.1221646
141280.0000000    0.1237430
141320.0000000    0.1054543
141360.0000000    0.1186806
141400.0000000    0.1223742
141440.0000000    0.1131305
141480.0000000    0.1121071
141520.0000000    0.1172312
141560.0000000    0.1258723
141600.0000000    0.1127869
141640.0000000    0.1192074
141680.0000000    0.1145063
141720.0000000    0.1124667
141760.0000000    0.1133631
141800.0000000    0.1073673
141840.0000000    0.1089303
141880.0000000    0.1123377
141920.0000000    0.1296808
141960.0000000    0.1168882
142000.0000000    0.1004405
142040.0000000    0.1072819
142080.0000000    0.1052288
142120.0000000    0.1173657
142160.0000000    0.1045947
142200.0000000    0.1184901
142240.0000000    0.1146138
142280.0000000    0.1020345
142320.0000000    0.1090857
142360.0000000    0.1183543
142400.0000000    0.1143420
142440.0000000    0.1117740
142480.0000000    0.1287395
142520.0000000    0.1188283
142560.0000000    0.1129408
142600.0000000    0.1074900
142640.0000000    0.1111003
142680.0000000    0.1057345
142720.0000000    0.1015035
142760.0000000    0.1116337
142800.0000000    0.1134341
142840.0000000    0.1259533
142880.0000000    0.1184016
142920.0000000    0.1213281
142960.0000000    0.1177405
143000.0000000    0.1233560
143040.0000000    0.1283507
143080.0000000    0.1268236
143120.0000000    0.1134342
143160.0000000    0.1131088
143200.0000000    0.1153476
143240.0000000    0.1103118
143280.0000000    0.1192506
143320.0000000    0.1252151
143360.0000000    0.1342002
143400.0000000    0.1288378
143440.0000000    0.1106870
143480.0000000    0.1138554
143520.0000000    0.1110856
143560.0000000    0.1061158
143600.0000000    0.1154813
143640.0000000    0.1135214
143680.0000000    0.1069799
143720.0000000    0.1059713
143760.0000000    0.1005249
143800.0000000    0.1065359
143840.0000000    0.0981628
143880.0000000    0.1072634
143920.0000000    0.1014813
143960.0000000    0.1136857
144000.0000000    0.0941938
144040.0000000    0.1098343
144080.0000000    0.1047034
144120.0000000    0.1056186
144160.0000000    0.1048779
144200.0000000    0.1144926
144240.0000000    0.1196313
144280.0000000    0.1098964
144320.0000000    0.1055070
144360.0000000    0.1257197
144400.0000000    0.1018299
144440.0000000    0.1047708
144480.0000000    0.1031068
144520.0000000    0.0983407
144560.0000000    0.1073664
144600.0000000    0.1048252
144640.0000000    0.0997771
144680.0000000    0.0973503
144720.0000000    0.0934091
144760.0000000    0.1002125
144800.0000000    0.0943585
144840.0000000    0.0959599
144880.0000000    0.1038671
144920.0000000    0.1041133
144960.0000000    0.0963623
145000.0000000    0.1001321
145040.0000000    0.0979852
145080.0000000    0.1094336
145120.0000000    0.1134185
145160.0000000    0.1001208
145200.0000000    0.0999671
145240.0000000    0.1040512
145280.0000000    0.1094530
145320.0000000    0.1075485
145360.0000000    0.1067908
145400.0000000    0.1139153
145440.0000000    0.1059351
145480.0000000    0.1072905
145520.0000000    0.0973251
145560.0000000    0.0956400
145600.0000000    0.0999327
145640.0000000    0.0995252
145680.0000000    0.0944983
145720.0000000    0.0908007
145760.0000000    0.0912740
145800.0000000    0.0949259
145840.0000000    0.0948688
145880.0000000    0.0919276
145920.0000000    0.1009165
145960.0000000    0.1032236
146000.0000000    0.0884990
146040.0000000    0.0926163
146080.0000000    0.1027260
146120.0000000    0.0999011
146160.0000000    0.0980972
146200.0000000    0.1084116
146240.0000000    0.0921321
146280.0000000    0.0945600
146320.0000000    0.1063930
146360.0000000    0.0962383
146400.0000000    0.0996411
146440.0000000    0.1016478
146480.0000000    0.1130083
146520.0000000    0.1027916
146560.0000000    0.1001221
146600.0000000    0.1027262
146640.0000000    0.1024933
146680.0000000    0.1006026
146720.0000000    0.0970864
146760.0000000    0.0929677
146800.0000000    0.0973743
146840.0000000    0.0991348
146880.0000000    0.0974568
146920.0000000    0.0994758
146960.0000000    0.1015915
147000.0000000    0.0946311
147040.0000000    0.0994114
147080.0000000    0.0911061
147120.0000000    0.1007135
147160.0000000    0.1003633
147200.0000000    0.0933668
147240.0000000    0.1031286
147280.0000000    0.0904266
147320.0000000    0.0950294
147360.0000000    0.0918437
147400.0000000    0.0923712
147440.0000000    0.0948241
147480.0000000    0.1007533
147520.0000000    0.0961811
147560.0000000    0.0990081
147600.0000000    0.0909919
147640.0000000    0.0934749
147680.0000000    0.0978993
147720.0000000    0.0952261
147760.0000000    0.0931628
147800.0000000    0.0937630
147840.0000000    0.0932549
147880.0000000    0.1015827
147920.0000000    0.0954936
147960.0000000    0.0976161
148000.0000000    0.0987078
148040.0000000    0.1009732
148080.0000000    0.1093873
148120.0000000    0.1120891
148160.0000000    0.1097624
148200.0000000    0.1214526
148240.0000000    0.1043977
148280.0000000    0.1007326
148320.0000000    0.0988068
148360.0000000    0.0974565
148400.0000000    0.0944571
148440.0000000    0.1044171
148480.0000000    0.0992651
148520.0000000    0.0927353
148560.0000000    0.0936842
148600.0000000    0.1065108
148640.0000000    0.1030141
148680.0000000    0.1080131
148720.0000000    0.1113733
148760.0000000    0.0981354
148800.0000000    0.0932640
148840.0000000    0.0981474
148880.0000000    0.0966060
148920.0000000    0.1003457
148960.0000000    0.0902093
149000.0000000    0.0921005
149040.0000000    0.0922687
149080.0000000    0.0979596
149120.0000000    0.1060056
149160.0000000    0.0940361
149200.0000000    0.1016108
149240.0000000    0.1047821
149280.0000000    0.1061478
149320.0000000    0.0985519
149360.0000000    0.1109046
149400.0000000    0.1103287
149440.0000000    0.1049029
149480.0000000    0.0983429
149520.0000000    0.0962227
149560.0000000    0.1080847
149600.0000000    0.1142537
149640.0000000    0.1024973
149680.0000000    0.0997560
149720.0000000    0.0966389
149760.0000000    0.1010873
149800.0000000    0.0956407
149840.0000000    0.0901511
149880.0000000    0.0961633
149920.0000000    0.1003847
149960.0000000    0.0952437
150000.0000000    0.0978409
150040.0000000    0.0903982
150080.0000000    0.0953024
150120.0000000    0.0993050
150160.0000000    0.0934849
150200.0000000    0.0927007
150240.0000000    0.0906838
150280.0000000    0.1055441
150320.0000000    0.1069665
150360.0000000    0.0950178
150400.0000000    0.0938365
150440.0000000    0.0984465
150480.0000000    0.0999003
150520.0000000    0.0967280
150560.0000000    0.0883887
150600.0000000    0.0880482
150640.0000000    0.0999070
150680.0000000    0.0962431
150720.0000000    0.0934530
150760.0000000    0.0997340
150800.0000000    0.0957284
150840.0000000    0.1003079
150880.0000000    0.0955290
150920.0000000    0.0967049
150960.0000000    0.0946690
151000.0000000    0.0947947
151040.0000000    0.1009712
151080.0000000    0.0957193
151120.0000000    0.1085697
151160.0000000    0.0846693
151200.0000000    0.0965171
151240.0000000    0.0952944
151280.0000000    0.0909496
151320.0000000    0.0927505
151360.0000000    0.0901650
151400.0000000    0.0869116
151440.0000000    0.0917828
151480.0000000    0.0912991
151520.0000000    0.0971339
151560.0000000    0.0941520
151600.0000000    0.0897537
151640.0000000    0.0916428
151680.0000000    0.1061124
151720.0000000    0.1021571
151760.0000000    0.1003522
151800.0000000    0.1086653
151840.0000000    0.0979463
151880.0000000    0.0922788
151920.0000000    0.0942940
151960.0000000    0.0952919
152000.0000000    0.1029644
152040.0000000    0.1015583
152080.0000000    0.1025076
152120.0000000    0.0946276
152160.0000000    0.0998645
152200.0000000    0.1047369
152240.0000000    0.0984789
152280.0000000    0.0972762
152320.0000000    0.0981169
152360.0000000    0.0935074
152400.0000000    0.0956841
152440.0000000    0.0936945
152480.0000000    0.1099962
152520.0000000    0.0952411
152560.0000000    0.0989219
152600.0000000    0.1024758
152640.0000000    0.0944760
152680.0000000    0.0993781
152720.0000000    0.1071047
152760.0000000    0.0999415
152800.0000000    0.0927387
152840.0000000    0.1062780
152880.0000000    0.1100341
152920.0000000    0.1009508
152960.0000000    0.0902338
153000.0000000    0.0920390
153040.0000000    0.1034400
153080.0000000    0.1000854
153120.0000000    0.0948822
153160.0000000    0.1008899
153200.0000000    0.1018059
153240.0000000    0.0942223
153280.0000000    0.0904504
153320.0000000    0.0900996
153360.0000000    0.0908364
153400.0000000    0.1021274
153440.0000000    0.0943789
153480.0000000    0.1075204
153520.0000000    0.0943461
153560.0000000    0.1019549
153600.0000000    0.0941188
153640.0000000    0.0999142
153680.0000000    0.1011387
153720.0000000    0.0969458
153760.0000000    0.1058322
153800.0000000    0.0974192
153840.0000000    0.0939667
153880.0000000    0.1091388
153920.0000000    0.0988669
153960.0000000    0.0977774
154000.0000000    0.1027575
154040.0000000    0.0978907
154080.0000000    0.1052210
154120.0000000    0.0994923
154160.0000000    0.0959230
154200.0000000    0.1003323
154240.0000000    0.1145678
154280.0000000    0.0908903
154320.0000000    0.0829944
154360.0000000    0.0865686
154400.0000000    0.0791848
154440.0000000    0.0986608
154480.0000000    0.0917106
154520.0000000    0.0931827
154560.0000000    0.0945472
154600.0000000    0.1027622
154640.0000000    0.0935024
154680.0000000    0.0928814
154720.0000000    0.0920076
154760.0000000    0.0879749
154800.0000000    0.0946762
154840.0000000    0.1045241
154880.0000000    0.1000103
154920.0000000    0.0947383
154960.0000000    0.0947209
155000.0000000    0.0959823
155040.0000000    0.0913012
155080.0000000    0.0963400
155120.0000000    0.0990106
155160.0000000    0.0908506
155200.0000000    0.0910875
155240.0000000    0.0877131
155280.0000000    0.0944120
155320.0000000    0.1019616
155360.0000000    0.0994129
155400.0000000    0.0939782
155440.0000000    0.0962163
155480.0000000    0.1081190
155520.0000000    0.1058699
155560.0000000    0.0932349
155600.0000000    0.0903565
155640.0000000    0.0907211
155680.0000000    0.0999946
155720.0000000    0.1092232
155760.0000000    0.0951262
155800.0000000    0.0944331
155840.0000000    0.0949318
155880.0000000    0.1044513
155920.0000000    0.0839152
155960.0000000    0.0927564
156000.0000000    0.1048841
156040.0000000    0.1078276
156080.0000000    0.1028717
156120.0000000    0.0893488
156160.0000000    0.0947351
156200.0000000    0.0948072
156240.0000000    0.1026117
156280.0000000    0.0990602
156320.0000000    0.1051570
156360.0000000    0.0947038
156400.0000000    0.1108574
156440.0000000    0.1140622
156480.0000000    0.0953781
156520.0000000    0.0996168
156560.0000000    0.0888757
156600.0000000    0.0916055
156640.0000000    0.0878134
156680.0000000    0.0966867
156720.0000000    0.0927970
156760.0000000    0.0970328
156800.0000000    0.0935778
156840.0000000    0.0945277
156880.0000000    0.0910558
156920.0000000    0.0883218
156960.0000000    0.0965875
157000.0000000    0.0902211
157040.0000000    0.0883467
157080.0000000    0.0849148
157120.0000000    0.0897960
157160.0000000    0.0893512
157200.0000000    0.0942890
157240.0000000    0.0883698
157280.0000000    0.0920592
157320.0000000    0.0884969
157360.0000000    0.0905873
157400.0000000    0.0965189
157440.0000000    0.0952104
157480.0000000    0.0930465
157520.0000000    0.0906062
157560.0000000    0.0938961
157600.0000000    0.0956756
157640.0000000    0.1019385
157680.0000000    0.1017462
157720.0000000    0.0978350
157760.0000000    0.0941238
157800.0000000    0.0957564
157840.0000000    0.0918343
157880.0000000    0.0884285
157920.0000000    0.0866410
157960.0000000    0.0895623
158000.0000000    0.0846425
158040.0000000    0.0858452
158080.0000000    0.0817737
158120.0000000    0.0892884
158160.0000000    0.0824466
158200.0000000    0.0895916
158240.0000000    0.0883827
158280.0000000    0.0919036
158320.0000000    0.0912972
158360.0000000    0.0882639
158400.0000000    0.0876779
158440.0000000    0.0975283
158480.0000000    0.0925872
158520.0000000    0.0863008
158560.0000000    0.0911934
158600.0000000    0.0937780
158640.0000000    0.0954908
158680.0000000    0.0935019
158720.0000000    0.0852103
158760.0000000    0.0950831
158800.0000000    0.0959890
158840.0000000    0.0990271
158880.0000000    0.0935413
158920.0000000    0.0985985
158960.0000000    0.0935593
159000.0000000    0.0931063
159040.0000000    0.1019318
159080.0000000    0.1094163
159120.0000000    0.1001963
159160.0000000    0.0968997
159200.0000000    0.0965368
159240.0000000    0.0945108
159280.0000000    0.1007474
159320.0000000    0.0980191
159360.0000000    0.0953765
159400.0000000    0.0948065
159440.0000000    0.0944091
159480.0000000    0.1066005
159520.0000000    0.0910472
159560.0000000    0.0916591
159600.0000000    0.0979465
159640.0000000    0.0930778
159680.0000000    0.0967759
159720.0000000    0.1014038
159760.0000000    0.0920366
159800.0000000    0.0969153
159840.0000000    0.0901059
159880.0000000    0.1041034
159920.0000000    0.1053867
159960.0000000    0.1048325
160000.0000000    0.0899625
160040.0000000    0.0996937
160080.0000000    0.0957879
160120.0000000    0.0965229
160160.0000000    0.1086667
160200.0000000    0.0974095
160240.0000000    0.0945405
160280.0000000    0.0951179
160320.0000000    0.0995032
160360.0000000    0.0999671
160400.0000000    0.0979909
160440.0000000    0.0931274
160480.0000000    0.1084796
160520.0000000    0.0968854
160560.0000000    0.1038690
160600.0000000    0.0939796
160640.0000000    0.0890018
160680.0000000    0.1092591
160720.0000000    0.1106276
160760.0000000    0.1007536
160800.0000000    0.1066967
160840.0000000    0.0998126
160880.0000000    0.0957098
160920.0000000    0.0997504
160960.0000000    0.0963126
161000.0000000    0.1008752
161040.0000000    0.1025581
161080.0000000    0.1045499
161120.0000000    0.1073095
161160.0000000    0.1014237
161200.0000000    0.1031802
161240.0000000    0.0982042
161280.0000000    0.0938113
161320.0000000    0.0905385
161360.0000000    0.0916945
161400.0000000    0.0910765
161440.0000000    0.0958925
161480.0000000    0.0944564
161520.0000000    0.0937371
161560.0000000    0.0986436
161600.0000000    0.0998365
161640.0000000    0.0876338
161680.0000000    0.0983696
161720.0000000    0.1023032
161760.0000000    0.0995244
161800.0000000    0.0993315
161840.0000000    0.1073687
161880.0000000    0.1066440
161920.0000000    0.0998431
161960.0000000    0.1031406
162000.0000000    0.1041728
162040.0000000    0.1106389
162080.0000000    0.1147977
162120.0000000    0.1009833
162160.0000000    0.1106912
162200.0000000    0.1038152
162240.0000000    0.1061145
162280.0000000    0.1021262
162320.0000000    0.1030521
162360.0000000    0.0944613
162400.0000000    0.0955434
162440.0000000    0.1020115
162480.0000000    0.1027232
162520.0000000    0.1089489
162560.0000000    0.1125304
162600.0000000    0.0916499
162640.0000000    0.1093671
162680.0000000    0.1014478
162720.0000000    0.0849947
162760.0000000    0.1012453
162800.0000000    0.1020340
162840.0000000    0.1120175
162880.0000000    0.1020240
162920.0000000    0.1150047
162960.0000000    0.1115361
163000.0000000    0.1000055
163040.0000000    0.1062086
163080.0000000    0.1076463
163120.0000000    0.1035422
163160.0000000    0.0885337
163200.0000000    0.0849535
163240.0000000    0.0849374
163280.0000000    0.0893934
163320.0000000    0.0959392
163360.0000000    0.0959125
163400.0000000    0.0976083
163440.0000000    0.0880280
163480.0000000    0.0892611
163520.0000000    0.0902557
163560.0000000    0.1031058
163600.0000000    0.1021551
163640.0000000    0.0939930
163680.0000000    0.0905079
163720.0000000    0.0997209
163760.0000000    0.0945966
163800.0000000    0.1038107
163840.0000000    0.0956238
163880.0000000    0.1021847
163920.0000000    0.1034215
163960.0000000    0.0968389
164000.0000000    0.1106427
164040.0000000    0.1060738
164080.0000000    0.0934278
164120.0000000    0.1063794
164160.0000000    0.1036220
164200.0000000    0.0974051
164240.0000000    0.1090558
164280.0000000    0.1191613
164320.0000000    0.1078863
164360.0000000    0.1135495
164400.0000000    0.0985926
164440.0000000    0.1061154
164480.0000000    0.1128023
164520.0000000    0.1142904
164560.0000000    0.1093244
164600.0000000    0.1007260
164640.0000000    0.0967279
164680.0000000    0.1022877
164720.0000000    0.1099224
164760.0000000    0.0997236
164800.0000000    0.0983492
164840.0000000    0.1007325
164880.0000000    0.0988553
164920.0000000    0.0959768
164960.0000000    0.0968240
165000.0000000    0.1111744
165040.0000000    0.1012716
165080.0000000    0.1114150
165120.0000000    0.0976869
165160.0000000    0.1033230
165200.0000000    0.1005140
165240.0000000    0.1045988
165280.0000000    0.1054575
165320.0000000    0.1091993
165360.0000000    0.0969716
165400.0000000    0.1164719
165440.0000000    0.0995068
165480.0000000    0.1043823
165520.0000000    0.0991797
165560.0000000    0.1014624
165600.0000000    0.1050079
165640.0000000    0.1073468
165680.0000000    0.1203604
165720.0000000    0.1111776
165760.0000000    0.1085317
165800.0000000    0.1129713
165840.0000000    0.1212785
165880.0000000    0.1034020
165920.0000000    0.1082096
165960.0000000    0.1124943
166000.0000000    0.1102099
166040.0000000    0.1149925
166080.0000000    0.1069806
166120.0000000    0.1202081
166160.0000000    0.1157185
166200.0000000    0.1251242
166240.0000000    0.1101648
166280.0000000    0.0972348
166320.0000000    0.1123338
166360.0000000    0.1134648
166400.0000000    0.1173078
166440.0000000    0.0971892
166480.0000000    0.1024291
166520.0000000    0.1114778
166560.0000000    0.1031090
166600.0000000    0.1112111
166640.0000000    0.1035234
166680.0000000    0.0959618
166720.0000000    0.1043079
166760.0000000    0.1042608
166800.0000000    0.1009317
166840.0000000    0.0981774
166880.0000000    0.1083140
166920.0000000    0.1055374
166960.0000000    0.1056184
167000.0000000    0.1102359
167040.0000000    0.1164197
167080.0000000    0.1065584
167120.0000000    0.1069951
167160.0000000    0.0998592
167200.0000000    0.0916630
167240.0000000    0.0922607
167280.0000000    0.1090956
167320.0000000    0.0980363
167360.0000000    0.1016440
167400.0000000    0.1151460
167440.0000000    0.1021567
167480.0000000    0.1082155
167520.0000000    0.1084202
167560.0000000    0.1136659
167600.0000000    0.0998672
167640.0000000    0.1075942
167680.0000000    0.1163030
167720.0000000    0.1051510
167760.0000000    0.1060871
167800.0000000    0.1046980
167840.0000000    0.1089765
167880.0000000    0.1083809
167920.0000000    0.1124278
167960.0000000    0.1146366
168000.0000000    0.0977970
168040.0000000    0.1099503
168080.0000000    0.1094988
168120.0000000    0.1091504
168160.0000000    0.1052017
168200.0000000    0.1165444
168240.0000000    0.1075907
168280.0000000    0.1137729
168320.0000000    0.1034571
168360.0000000    0.1074292
168400.0000000    0.0934097
168440.0000000    0.1130165
168480.0000000    0.1079174
168520.0000000    0.1131628
168560.0000000    0.1041690
168600.0000000    0.1254717
168640.0000000    0.1178233
168680.0000000    0.1291992
168720.0000000    0.1252615
168760.0000000    0.1127497
168800.0000000    0.1125720
168840.0000000    0.1078947
168880.0000000    0.1188312
168920.0000000    0.1137001
168960.0000000    0.1126864
169000.0000000    0.1099291
169040.0000000    0.1010060
169080.0000000    0.1202538
169120.0000000    0.1154658
169160.0000000    0.1092286
169200.0000000    0.1078904
169240.0000000    0.1082371
169280.0000000    0.1129893
169320.0000000    0.0993166
169360.0000000    0.1012511
169400.0000000    0.1041810
169440.0000000    0.1149642
169480.0000000    0.1060453
169520.0000000    0.1077438
169560.0000000    0.1113002
169600.0000000    0.1077732
169640.0000000    0.1078472
169680.0000000    0.1122472
169720.0000000    0.1174739
169760.0000000    0.1226350
169800.0000000    0.1073396
169840.0000000    0.1082977
169880.0000000    0.1115412
169920.0000000    0.1191946
169960.0000000    0.1227321
170000.0000000    0.1374660
170040.0000000    0.1289234
170080.0000000    0.1206441
170120.0000000    0.1161157
170160.0000000    0.1166071
170200.0000000    0.1195797
170240.0000000    0.1295007
170280.0000000    0.1143987
170320.0000000    0.1217587
170360.0000000    0.1167735
170400.0000000    0.1221510
170440.0000000    0.1340152
170480.0000000    0.1276491
170520.0000000    0.1153960
170560.0000000    0.1223115
170600.0000000    0.1212661
170640.0000000    0.1122355
170680.0000000    0.1088520
170720.0000000    0.0882219
170760.0000000    0.0956899
170800.0000000    0.0899579
170840.0000000    0.1018692
170880.0000000    0.1132947
170920.0000000    0.1092008
170960.0000000    0.1139468
171000.0000000    0.1144051
171040.0000000    0.1099197
171080.0000000    0.1008697
171120.0000000    0.0973363
171160.0000000    0.0931248
171200.0000000    0.1069908
171240.0000000    0.0931586
171280.0000000    0.1032316
171320.0000000    0.0997263
171360.0000000    0.1092976
171400.0000000    0.1116420
171440.0000000    0.1016432
171480.0000000    0.1083128
171520.0000000    0.1066768
171560.0000000    0.1052763
171600.0000000    0.1048275
171640.0000000    0.0995505
171680.0000000    0.1032035
171720.0000000    0.0996102
171760.0000000    0.1067484
171800.0000000    0.1009682
171840.0000000    0.0876030
171880.0000000    0.1079988
171920.0000000    0.1131231
171960.0000000    0.1010225
172000.0000000    0.1181270
172040.0000000    0.0967883
172080.0000000    0.0954268
172120.0000000    0.1005280
172160.0000000    0.1035564
172200.0000000    0.0927072
172240.0000000    0.0980826
172280.0000000    0.0952705
172320.0000000    0.1018106
172360.0000000    0.0905185
172400.0000000    0.0956457
172440.0000000    0.0980896
172480.0000000    0.0955375
172520.0000000    0.0951036
172560.0000000    0.0958215
172600.0000000    0.0982707
172640.0000000    0.1159299
172680.0000000    0.1160738
172720.0000000    0.1074227
172760.0000000    0.0943912
172800.0000000    0.1041183
172840.0000000    0.1017595
172880.0000000    0.1049996
172920.0000000    0.1002718
172960.0000000    0.0950354
173000.0000000    0.0975868
173040.0000000    0.1003684
173080.0000000    0.0938367
173120.0000000    0.0981489
173160.0000000    0.1004750
173200.0000000    0.0967631
173240.0000000    0.0917643
173280.0000000    0.0917468
173320.0000000    0.0930206
173360.0000000    0.0978124
173400.0000000    0.0994490
173440.0000000    0.1013404
173480.0000000    0.0998407
173520.0000000    0.0997136
173560.0000000    0.0966278
173600.0000000    0.1013254
173640.0000000    0.0959553
173680.0000000    0.1031967
173720.0000000    0.1137889
173760.0000000    0.1050441
173800.0000000    0.1023091
173840.0000000    0.0978663
173880.0000000    0.1074954
173920.0000000    0.1034265
173960.0000000    0.0901442
174000.0000000    0.1015885
174040.0000000    0.0975809
174080.0000000    0.1019358
174120.0000000    0.1014889
174160.0000000    0.0962305
174200.0000000    0.0946579
174240.0000000    0.1010644
174280.0000000    0.0968793
174320.0000000    0.1108833
174360.0000000    0.1079723
174400.0000000    0.0912238
174440.0000000    0.1022110
174480.0000000    0.0951622
174520.0000000    0.0988941
174560.0000000    0.0857402
174600.0000000    0.0995928
174640.0000000    0.1014282
174680.0000000    0.0950017
174720.0000000    0.1095383
174760.0000000    0.1124234
174800.0000000    0.1063919
174840.0000000    0.0979912
174880.0000000    0.0988151
174920.0000000    0.1054519
174960.0000000    0.1049952
175000.0000000    0.0990336
175040.0000000    0.1005289
175080.0000000    0.0950982
175120.0000000    0.1060698
175160.0000000    0.0953231
175200.0000000    0.0916952
175240.0000000    0.0945213
175280.0000000    0.0963846
175320.0000000    0.0995958
175360.0000000    0.0949091
175400.0000000    0.0999590
175440.0000000    0.1026306
175480.0000000    0.1062057
175520.0000000    0.1106076
175560.0000000    0.1083201
175600.0000000    0.1051313
175640.0000000    0.0965462
175680.0000000    0.1017973
175720.0000000    0.1030250
175760.0000000    0.1050369
175800.0000000    0.1049344
175840.0000000    0.1125266
175880.0000000    0.1156623
175920.0000000    0.1145529
175960.0000000    0.1137997
176000.0000000    0.1142015
176040.0000000    0.1037869
176080.0000000    0.1040026
176120.0000000    0.0950042
176160.0000000    0.0955977
176200.0000000    0.1017045
176240.0000000    0.1014619
176280.0000000    0.0951988
176320.0000000    0.0889649
176360.0000000    0.0925210
176400.0000000    0.0948211
176440.0000000    0.0983266
176480.0000000    0.0998702
176520.0000000    0.0948254
176560.0000000    0.0908833
176600.0000000    0.0982852
176640.0000000    0.0971692
176680.0000000    0.1012178
176720.0000000    0.1089879
176760.0000000    0.1034419
176800.0000000    0.1025122
176840.0000000    0.0953424
176880.0000000    0.0993898
176920.0000000    0.1076305
176960.0000000    0.1139621
177000.0000000    0.0980976
177040.0000000    0.0961533
177080.0000000    0.1031783
177120.0000000    0.0941839
177160.0000000    0.0905657
177200.0000000    0.0967206
177240.0000000    0.0934022
177280.0000000    0.0981095
177320.0000000    0.0940227
177360.0000000    0.0892833
177400.0000000    0.0853790
177440.0000000    0.0876139
177480.0000000    0.0931474
177520.0000000    0.0843718
177560.0000000    0.0899209
177600.0000000    0.0928076
177640.0000000    0.0927205
177680.0000000    0.0895807
177720.0000000    0.0886441
177760.0000000    0.0989506
177800.0000000    0.0912163
177840.0000000    0.0958050
177880.0000000    0.0943458
177920.0000000    0.0981378
177960.0000000    0.1099866
178000.0000000    0.1189028
178040.0000000    0.1041299
178080.0000000    0.0909982
178120.0000000    0.0964627
178160.0000000    0.0992813
178200.0000000    0.1022877
178240.0000000    0.1129485
178280.0000000    0.1009870
178320.0000000    0.1148086
178360.0000000    0.1064688
178400.0000000    0.1142173
178440.0000000    0.1179743
178480.0000000    0.1078741
178520.0000000    0.1141486
178560.0000000    0.1084573
178600.0000000    0.1171745
178640.0000000    0.1097916
178680.0000000    0.1050428
178720.0000000    0.1040228
178760.0000000    0.0985833
178800.0000000    0.1017488
178840.0000000    0.1034953
178880.0000000    0.1064400
178920.0000000    0.1081473
178960.0000000    0.1023039
179000.0000000    0.0950749
179040.0000000    0.0978761
179080.0000000    0.0904085
179120.0000000    0.0851268
179160.0000000    0.0889955
179200.0000000    0.0974602
179240.0000000    0.0975539
179280.0000000    0.0970081
179320.0000000    0.0916602
179360.0000000    0.0884196
179400.0000000    0.0887986
179440.0000000    0.1013710
179480.0000000    0.0986233
179520.0000000    0.0940642
179560.0000000    0.0931434
179600.0000000    0.1003581
179640.0000000    0.0947294
179680.0000000    0.1000326
179720.0000000    0.0985332
179760.0000000    0.0957077
179800.0000000    0.0921405
179840.0000000    0.1106761
179880.0000000    0.1018432
179920.0000000    0.1049905
179960.0000000    0.1129203
180000.0000000    0.1042168
180040.0000000    0.1048157
180080.0000000    0.0955757
180120.0000000    0.1082523
180160.0000000    0.1151390
180200.0000000    0.1051903
180240.0000000    0.1181879
180280.0000000    0.1144579
180320.0000000    0.1250675
180360.0000000    0.1112117
180400.0000000    0.1107338
180440.0000000    0.1178406
180480.0000000    0.1176397
180520.0000000    0.1036736
180560.0000000    0.1218108
180600.0000000    0.1074520
180640.0000000    0.1078810
180680.0000000    0.1093467
180720.0000000    0.0995462
180760.0000000    0.1145393
180800.0000000    0.1028776
180840.0000000    0.1111004
180880.0000000    0.1125400
180920.0000000    0.1237895
180960.0000000    0.1155468
181000.0000000    0.1273983
181040.0000000    0.1166326
181080.0000000    0.1230897
181120.0000000    0.1164884
181160.0000000    0.1129877
181200.0000000    0.1009067
181240.0000000    0.0951978
181280.0000000    0.0969694
181320.0000000    0.0980503
181360.0000000    0.0940716
181400.0000000    0.1032343
181440.0000000    0.1112330
181480.0000000    0.1000965
181520.0000000    0.0981424
181560.0000000    0.0910322
181600.0000000    0.0984265
181640.0000000    0.0944550
181680.0000000    0.0902658
181720.0000000    0.0960593
181760.0000000    0.1075245
181800.0000000    0.1024755
181840.0000000    0.1057818
181880.0000000    0.1041366
181920.0000000    0.1106365
181960.0000000    0.1098287
182000.0000000    0.1130890
182040.0000000    0.1112187
182080.0000000    0.1037780
182120.0000000    0.0971722
182160.0000000    0.1036155
182200.0000000    0.1005973
182240.0000000    0.1043689
182280.0000000    0.1030446
182320.0000000    0.1025995
182360.0000000    0.1037790
182400.0000000    0.0935529
182440.0000000    0.0936510
182480.0000000    0.1022354
182520.0000000    0.0892341
182560.0000000    0.1048393
182600.0000000    0.0982411
182640.0000000    0.1029971
182680.0000000    0.1074003
182720.0000000    0.1093665
182760.0000000    0.1114037
182800.0000000    0.1158306
182840.0000000    0.1079433
182880.0000000    0.0947441
182920.0000000    0.0994539
182960.0000000    0.0969921
183000.0000000    0.1112674
183040.0000000    0.1183745
183080.0000000    0.1127596
183120.0000000    0.0966112
183160.0000000    0.1011524
183200.0000000    0.0920272
183240.0000000    0.1043665
183280.0000000    0.1043694
183320.0000000    0.1165640
183360.0000000    0.1152872
183400.0000000    0.1132625
183440.0000000    0.1147812
183480.0000000    0.1094415
183520.0000000    0.1189328
183560.0000000    0.1061421
183600.0000000    0.1052246
183640.0000000    0.1024699
183680.0000000    0.0999594
183720.0000000    0.0928833
183760.0000000    0.1079392
183800.0000000    0.1084187
183840.0000000    0.1038701
183880.0000000    0.1066777
183920.0000000    0.1038094
183960.0000000    0.1127854
184000.0000000    0.0981899
184040.0000000    0.0943788
184080.0000000    0.0988953
184120.0000000    0.0980933
184160.0000000    0.1061794
184200.0000000    0.0964798
184240.0000000    0.0981087
184280.0000000    0.1049897
184320.0000000    0.0955876
184360.0000000    0.1067962
184400.0000000    0.0967718
184440.0000000    0.1085393
184480.0000000    0.0930664
184520.0000000    0.1058567
184560.0000000    0.0974129
184600.0000000    0.0895523
184640.0000000    0.0969428
184680.0000000    0.1039135
184720.0000000    0.0945000
184760.0000000    0.0907924
184800.0000000    0.0979058
184840.0000000    0.0957485
184880.0000000    0.1008177
184920.0000000    0.0951365
184960.0000000    0.0964584
185000.0000000    0.0938038
185040.0000000    0.0983086
185080.0000000    0.0973523
185120.0000000    0.0956651
185160.0000000    0.0928439
185200.0000000    0.0974125
185240.0000000    0.0932289
185280.0000000    0.0983778
185320.0000000    0.0863675
185360.0000000    0.0825049
185400.0000000    0.0893217
185440.0000000    0.1006891
185480.0000000    0.0982233
185520.0000000    0.0960529
185560.0000000    0.1005751
185600.0000000    0.1006927
185640.0000000    0.0949235
185680.0000000    0.1154355
185720.0000000    0.1095802
185760.0000000    0.1031896
185800.0000000    0.1137775
185840.0000000    0.0996989
185880.0000000    0.0975955
185920.0000000    0.0942913
185960.0000000    0.0938753
186000.0000000    0.1048654
186040.0000000    0.0976188
186080.0000000    0.0916590
186120.0000000    0.0954322
186160.0000000    0.0896092
186200.0000000    0.0940744
186240.0000000    0.1008979
186280.0000000    0.1026297
186320.0000000    0.0977497
186360.0000000    0.0887395
186400.0000000    0.0933508
186440.0000000    0.0930881
186480.0000000    0.0995693
186520.0000000    0.1062930
186560.0000000    0.0928643
186600.0000000    0.1127410
186640.0000000    0.1087364
186680.0000000    0.1105591
186720.0000000    0.0959120
186760.0000000    0.1124763
186800.0000000    0.1092263
186840.0000000    0.1070980
186880.0000000    0.1064826
186920.0000000    0.1189535
186960.0000000    0.1126640
187000.0000000    0.1152988
187040.0000000    0.1034999
187080.0000000    0.1041734
187120.0000000    0.0994338
187160.0000000    0.1109937
187200.0000000    0.1133654
187240.0000000    0.1235165
187280.0000000    0.1077581
187320.0000000    0.1142728
187360.0000000    0.1088374
187400.0000000    0.1140062
187440.0000000    0.1140484
187480.0000000    0.1113520
187520.0000000    0.1177138
187560.0000000    0.1175048
187600.0000000    0.1246148
187640.0000000    0.1110245
187680.0000000    0.1070336
187720.0000000    0.1150467
187760.0000000    0.1130781
187800.0000000    0.1029814
187840.0000000    0.1120500
187880.0000000    0.1188223
187920.0000000    0.1177288
187960.0000000    0.1153098
188000.0000000    0.1139011
188040.0000000    0.1198714
188080.0000000    0.1246114
188120.0000000    0.1186593
188160.0000000    0.1173651
188200.0000000    0.1122594
188240.0000000    0.1071395
188280.0000000    0.1186883
188320.0000000    0.1198620
188360.0000000    0.1043444
188400.0000000    0.1162782
188440.0000000    0.1144042
188480.0000000    0.1036457
188520.0000000    0.1145393
188560.0000000    0.1083989
188600.0000000    0.1151990
188640.0000000    0.0993996
188680.0000000    0.1083781
188720.0000000    0.1212640
188760.0000000    0.1151860
188800.0000000    0.1152454
188840.0000000    0.1334907
188880.0000000    0.1289875
188920.0000000    0.1135600
188960.0000000    0.1173227
189000.0000000    0.1149969
189040.0000000    0.1085971
189080.0000000    0.1111177
189120.0000000    0.1088905
189160.0000000    0.1099031
189200.0000000    0.1215206
189240.0000000    0.1109265
189280.0000000    0.0980596
189320.0000000    0.1055512
189360.0000000    0.1095249
189400.0000000    0.1138225
189440.0000000    0.1084158
189480.0000000    0.1067701
189520.0000000    0.1187695
189560.0000000    0.1090038
189600.0000000    0.0975106
189640.0000000    0.1069475
189680.0000000    0.0964887
189720.0000000    0.0918822
189760.0000000    0.0932911
189800.0000000    0.1180706
189840.0000000    0.1052883
189880.0000000    0.1098261
189920.0000000    0.1034564
189960.0000000    0.1035975
190000.0000000    0.1062708
190040.0000000    0.1092442
190080.0000000    0.1118307
190120.0000000    0.1013943
190160.0000000    0.1072584
190200.0000000    0.1047635
190240.0000000    0.0992041
190280.0000000    0.0978121
190320.0000000    0.0914885
190360.0000000    0.0943849
190400.0000000    0.1078020
190440.0000000    0.0908830
190480.0000000    0.0928700
190520.0000000    0.1073079
190560.0000000    0.0927265
190600.0000000    0.1003859
190640.0000000    0.0963642
190680.0000000    0.0959689
190720.0000000    0.1059875
190760.0000000    0.0981452
190800.0000000    0.1050607
190840.0000000    0.1061800
190880.0000000    0.1004587
190920.0000000    0.1123133
190960.0000000    0.1086028
191000.0000000    0.1021744
191040.0000000    0.0969699
191080.0000000    0.0986509
191120.0000000    0.0906661
191160.0000000    0.0972304
191200.0000000    0.0987297
191240.0000000    0.0930154
191280.0000000    0.1054705
191320.0000000    0.1014284
191360.0000000    0.1035994
191400.0000000    0.0961671
191440.0000000    0.1030006
191480.0000000    0.1062550
191520.0000000    0.0885272
191560.0000000    0.0952200
191600.0000000    0.0982999
191640.0000000    0.1059119
191680.0000000    0.1025261
191720.0000000    0.0917756
191760.0000000    0.0952569
191800.0000000    0.0992092
191840.0000000    0.1134061
191880.0000000    0.0883112
191920.0000000    0.0990838
191960.0000000    0.1066145
192000.0000000    0.1008016
192040.0000000    0.1020717
192080.0000000    0.1046493
192120.0000000    0.0959060
192160.0000000    0.0929121
192200.0000000    0.0995115
192240.0000000    0.0962944
192280.0000000    0.0975786
192320.0000000    0.0921381
192360.0000000    0.0943322
192400.0000000    0.1017994
192440.0000000    0.0928813
192480.0000000    0.0977564
192520.0000000    0.1049800
192560.0000000    0.0964718
192600.0000000    0.1030588
192640.0000000    0.1024417
192680.0000000    0.1067228
192720.0000000    0.1038334
192760.0000000    0.0944561
192800.0000000    0.0946104
192840.0000000    0.0995553
192880.0000000    0.0996504
192920.0000000    0.0925996
192960.0000000    0.0977938
193000.0000000    0.0950756
193040.0000000    0.0887168
193080.0000000    0.0965278
193120.0000000    0.0959958
193160.0000000    0.0998546
193200.0000000    0.0909627
193240.0000000    0.0966370
193280.0000000    0.0979010
193320.0000000    0.1020845
193360.0000000    0.1065838
193400.0000000    0.1026730
193440.0000000    0.1127456
193480.0000000    0.0991189
193520.0000000    0.1053884
193560.0000000    0.1035047
193600.0000000    0.1099962
193640.0000000    0.1097189
193680.0000000    0.1120672
193720.0000000    0.1089899
193760.0000000    0.0879184
193800.0000000    0.1147716
193840.0000000    0.1267202
193880.0000000    0.1211377
193920.0000000    0.1141753
193960.0000000    0.1073514
194000.0000000    0.1166080
194040.0000000    0.1056617
194080.0000000    0.0993736
194120.0000000    0.0989985
194160.0000000    0.1198788
194200.0000000    0.1127964
194240.0000000    0.1175980
194280.0000000    0.1137400
194320.0000000    0.1158494
194360.0000000    0.1279457
194400.0000000    0.1198647
194440.0000000    0.1147325
194480.0000000    0.1172091
194520.0000000    0.1023166
194560.0000000    0.1098137
194600.0000000    0.1101311
194640.0000000    0.1012566
194680.0000000    0.1035565
194720.0000000    0.1011035
194760.0000000    0.1021166
194800.0000000    0.1141883
194840.0000000    0.1252085
194880.0000000    0.1009040
194920.0000000    0.0983179
194960.0000000    0.1183279
195000.0000000    0.1165096
195040.0000000    0.1186501
195080.0000000    0.1188599
195120.0000000    0.1078840
195160.0000000    0.1313812
195200.0000000    0.1071136
195240.0000000    0.1336346
195280.0000000    0.1126899
195320.0000000    0.1113875
195360.0000000    0.1060222
195400.0000000    0.1174178
195440.0000000    0.1049280
195480.0000000    0.1132683
195520.0000000    0.1131612
195560.0000000    0.1170944
195600.0000000    0.1154256
195640.0000000    0.1178691
195680.0000000    0.1116049
195720.0000000    0.1121281
195760.0000000    0.1090026
195800.0000000    0.1071548
195840.0000000    0.1014839
195880.0000000    0.1190673
195920.0000000    0.1200019
195960.0000000    0.1105479
196000.0000000    0.1064688
196040.0000000    0.1046034
196080.0000000    0.1097910
196120.0000000    0.1064570
196160.0000000    0.1005424
196200.0000000    0.1032767
196240.0000000    0.1156879
196280.0000000    0.1040179
196320.0000000    0.1107447
196360.0000000    0.1097889
196400.0000000    0.1068457
196440.0000000    0.1136174
196480.0000000    0.1187016
196520.0000000    0.1071038
196560.0000000    0.1014086
196600.0000000    0.0926913
196640.0000000    0.0904929
196680.0000000    0.0974065
196720.0000000    0.1082642
196760.0000000    0.1082777
196800.0000000    0.1030947
196840.0000000    0.1158293
196880.0000000    0.1150213
196920.0000000    0.0978624
196960.0000000    0.1168365
197000.0000000    0.1006206
197040.0000000    0.1051455
197080.0000000    0.1072081
197120.0000000    0.1011444
197160.0000000    0.1110452
197200.0000000    0.1003107
197240.0000000    0.1001118
197280.0000000    0.1033371
197320.0000000    0.1125312
197360.0000000    0.1162290
197400.0000000    0.1091527
197440.0000000    0.1183144
197480.0000000    0.1224156
197520.0000000    0.1124984
197560.0000000    0.1146957
197600.0000000    0.1146973
197640.0000000    0.1128103
197680.0000000    0.1094946
197720.0000000    0.1128229
197760.0000000    0.1106339
197800.0000000    0.1039279
197840.0000000    0.1141958
197880.0000000    0.1195194
197920.0000000    0.1061992
197960.0000000    0.1093583
198000.0000000    0.1009921
198040.0000000    0.1118067
198080.0000000    0.1121275
198120.0000000    0.1060252
198160.0000000    0.1154018
198200.0000000    0.1146512
198240.0000000    0.1221394
198280.0000000    0.1128841
198320.0000000    0.1189019
198360.0000000    0.1072658
198400.0000000    0.1059329
198440.0000000    0.1129858
198480.0000000    0.1060959
198520.0000000    0.1065073
198560.0000000    0.1082487
198600.0000000    0.1154991
198640.0000000    0.1118873
198680.0000000    0.1096391
198720.0000000    0.1052402
198760.0000000    0.1080562
198800.0000000    0.1061857
198840.0000000    0.1144144
198880.0000000    0.1152773
198920.0000000    0.1084111
198960.0000000    0.1120098
199000.0000000    0.1160831
199040.0000000    0.1018072
199080.0000000    0.1071301
199120.0000000    0.1111066
199160.0000000    0.1132653
199200.0000000    0.1132555
199240.0000000    0.1249304
199280.0000000    0.1210083
199320.0000000    0.1127196
199360.0000000    0.1022854
199400.0000000    0.1071977
199440.0000000    0.1239277
199480.0000000    0.1135988
199520.0000000    0.1224814
199560.0000000    0.1178663
199600.0000000    0.1286085
199640.0000000    0.1227731
199680.0000000    0.1158553
199720.0000000    0.1167303
199760.0000000    0.1131974
199800.0000000    0.1124522
199840.0000000    0.1098110
199880.0000000    0.1147789
199920.0000000    0.1078561
199960.0000000    0.1133637
200000.0000000    0.1126841
200040.0000000    0.1253823
200080.0000000    0.1099648
200120.0000000    0.1181412
200160.0000000    0.1017492
200200.0000000    0.1080894
200240.0000000    0.1064061
200280.0000000    0.1120379
200320.0000000    0.1080249
200360.0000000    0.1041766
200400.0000000    0.1069069
200440.0000000    0.1079270
200480.0000000    0.1055675
200520.0000000    0.1092686
200560.0000000    0.1107639
200600.0000000    0.1098392
200640.0000000    0.1157074
200680.0000000    0.1101531
200720.0000000    0.1096314
200760.0000000    0.1061843
200800.0000000    0.1100439
200840.0000000    0.1104505
200880.0000000    0.1088102
200920.0000000    0.1044859
200960.0000000    0.1050947
201000.0000000    0.1127853
201040.0000000    0.1068284
201080.0000000    0.1038925
201120.0000000    0.1038404
201160.0000000    0.1039528
201200.0000000    0.1096288
201240.0000000    0.1119524
201280.0000000    0.1130330
201320.0000000    0.1155208
201360.0000000    0.1122478
201400.0000000    0.1249093
201440.0000000    0.1131587
201480.0000000    0.1071811
201520.0000000    0.1074887
201560.0000000    0.0988990
201600.0000000    0.1029757
201640.0000000    0.1068578
201680.0000000    0.1001106
201720.0000000    0.1022936
201760.0000000    0.1047889
201800.0000000    0.1015899
201840.0000000    0.1047138
201880.0000000    0.1108618
201920.0000000    0.1062920
201960.0000000    0.1103397
202000.0000000    0.1121684
202040.0000000    0.1054895
202080.0000000    0.0987869
202120.0000000    0.0997427
202160.0000000    0.0992481
202200.0000000    0.1035745
202240.0000000    0.1058684
202280.0000000    0.1124814
202320.0000000    0.1080885
202360.0000000    0.1082317
202400.0000000    0.1057659
202440.0000000    0.1054148
202480.0000000    0.1036075
202520.0000000    0.1044209
202560.0000000    0.0958080
202600.0000000    0.1043118
202640.0000000    0.0961666
202680.0000000    0.1022427
202720.0000000    0.1043826
202760.0000000    0.1082971
202800.0000000    0.1090861
202840.0000000    0.1122080
202880.0000000    0.1108714
202920.0000000    0.1048684
202960.0000000    0.1048374
203000.0000000    0.1027712
203040.0000000    0.1015333
203080.0000000    0.1080255
203120.0000000    0.1076681
203160.0000000    0.1035251
203200.0000000    0.1019268
203240.0000000    0.0978250
203280.0000000    0.1032602
203320.0000000    0.1011188
203360.0000000    0.1089550
203400.0000000    0.0992913
203440.0000000    0.1011226
203480.0000000    0.0977662
203520.0000000    0.1060944
203560.0000000    0.1078420
203600.0000000    0.1073989
203640.0000000    0.1032359
203680.0000000    0.1020193
203720.0000000    0.1035438
203760.0000000    0.1081907
203800.0000000    0.1056014
203840.0000000    0.1053391
203880.0000000    0.1008158
203920.0000000    0.0951001
203960.0000000    0.0990157
204000.0000000    0.1031289
204040.0000000    0.0996203
204080.0000000    0.1031657
204120.0000000    0.1056324
204160.0000000    0.1020581
204200.0000000    0.1002229
204240.0000000    0.1044755
204280.0000000    0.1122014
204320.0000000    0.1120394
204360.0000000    0.1097188
204400.0000000    0.0998777
204440.0000000    0.1035733
204480.0000000    0.0984631
204520.0000000    0.0960920
204560.0000000    0.0975790
204600.0000000    0.0984207
204640.0000000    0.1075275
204680.0000000    0.1008332
204720.0000000    0.1150784
204760.0000000    0.1034517
204800.0000000    0.1013472
204840.0000000    0.1071198
204880.0000000    0.1119752
204920.0000000    0.1124132
204960.0000000    0.1133076
205000.0000000    0.1241566
205040.0000000    0.1045861
205080.0000000    0.1083281
205120.0000000    0.1033034
205160.0000000    0.1047962
205200.0000000    0.1093064
205240.0000000    0.1057015
205280.0000000    0.1124923
205320.0000000    0.1067424
205360.0000000    0.1004131
205400.0000000    0.1097835
205440.0000000    0.0982632
205480.0000000    0.1050922
205520.0000000    0.1009688
205560.0000000    0.1068356
205600.0000000    0.1026681
205640.0000000    0.1050971
205680.0000000    0.1044431
205720.0000000    0.1014794
205760.0000000    0.1027795
205800.0000000    0.1099287
205840.0000000    0.1063774
205880.0000000    0.1025728
205920.0000000    0.0999108
205960.0000000    0.1025770
206000.0000000    0.0998897
206040.0000000    0.0987275
206080.0000000    0.1019332
206120.0000000    0.0993504
206160.0000000    0.0989007
206200.0000000    0.1028040
206240.0000000    0.1080214
206280.0000000    0.0985861
206320.0000000    0.0993123
206360.0000000    0.1016679
206400.0000000    0.1111958
206440.0000000    0.1058998
206480.0000000    0.1085786
206520.0000000    0.1204390
206560.0000000    0.1190875
206600.0000000    0.1106016
206640.0000000    0.1125306
206680.0000000    0.1202773
206720.0000000    0.1170706
206760.0000000    0.1153060
206800.0000000    0.1085131
206840.0000000    0.1112230
206880.0000000    0.1077694
206920.0000000    0.1084768
206960.0000000    0.1035939
207000.0000000    0.1069000
207040.0000000    0.1161435
207080.0000000    0.1115259
207120.0000000    0.1042728
207160.0000000    0.1112448
207200.0000000    0.1132387
207240.0000000    0.1051237
207280.0000000    0.0966171
207320.0000000    0.1024588
207360.0000000    0.1010396
207400.0000000    0.1032412
207440.0000000    0.1031277
207480.0000000    0.1068410
207520.0000000    0.1031323
207560.0000000    0.1097129
207600.0000000    0.1094559
207640.0000000    0.1105998
207680.0000000    0.1212032
207720.0000000    0.1206354
207760.0000000    0.1133043
207800.0000000    0.1132485
207840.0000000    0.1065322
207880.0000000    0.1159128
207920.0000000    0.1103132
207960.0000000    0.1239888
208000.0000000    0.1082476
208040.0000000    0.1146441
208080.0000000    0.1162196
208120.0000000    0.1190080
208160.0000000    0.1212008
208200.0000000    0.1083179
208240.0000000    0.1104021
208280.0000000    0.1053041
208320.0000000    0.1034852
208360.0000000    0.1095372
208400.0000000    0.1050998
208440.0000000    0.1013625
208480.0000000    0.0990225
208520.0000000    0.0938229
208560.0000000    0.0995874
208600.0000000    0.1049803
208640.0000000    0.0965378
208680.0000000    0.1058639
208720.0000000    0.1070903
208760.0000000    0.1004223
208800.0000000    0.1043086
208840.0000000    0.1043226
208880.0000000    0.1014902
208920.0000000    0.1002769
208960.0000000    0.1010968
209000.0000000    0.1081168
209040.0000000    0.0999353
209080.0000000    0.1059893
209120.0000000    0.1075237
209160.0000000    0.0986070
209200.0000000    0.1013150
209240.0000000    0.1068216
209280.0000000    0.1035547
209320.0000000    0.1167308
209360.0000000    0.0993187
209400.0000000    0.1067261
209440.0000000    0.1066521
209480.0000000    0.1092414
209520.0000000    0.1196291
209560.0000000    0.1015835
209600.0000000    0.1087035
209640.0000000    0.1159421
209680.0000000    0.1108254
209720.0000000    0.1115154
209760.0000000    0.1112161
209800.0000000    0.1106078
209840.0000000    0.1066270
209880.0000000    0.1102627
209920.0000000    0.0969448
209960.0000000    0.1091621
210000.0000000    0.1190554
210040.0000000    0.1138713
210080.0000000    0.1131806
210120.0000000    0.1106569
210160.0000000    0.1105451
210200.0000000    0.1102796
210240.0000000    0.1148459
210280.0000000    0.1203471
210320.0000000    0.1172653
210360.0000000    0.1189468
210400.0000000    0.1222565
210440.0000000    0.1168108
210480.0000000    0.1179788
210520.0000000    0.1142130
210560.0000000    0.1105216
210600.0000000    0.1171019
210640.0000000    0.1050540
210680.0000000    0.1130735
210720.0000000    0.1117941
210760.0000000    0.1198268
210800.0000000    0.1105894
210840.0000000    0.1166081
210880.0000000    0.1140693
210920.0000000    0.1139553
210960.0000000    0.1220829
211000.0000000    0.1145821
211040.0000000    0.1166482
211080.0000000    0.1178903
211120.0000000    0.1199727
211160.0000000    0.1116490
211200.0000000    0.1126279
211240.0000000    0.1175490
211280.0000000    0.1138866
211320.0000000    0.1163989
211360.0000000    0.1190774
211400.0000000    0.1172570
211440.0000000    0.1259952
211480.0000000    0.1197808
211520.0000000    0.1248820
211560.0000000    0.1119469
211600.0000000    0.1144469
211640.0000000    0.1142434
211680.0000000    0.1115675
211720.0000000    0.1242384
211760.0000000    0.1128250
211800.0000000    0.1160069
211840.0000000    0.1226312
211880.0000000    0.1161430
211920.0000000    0.1128264
211960.0000000    0.1193065
212000.0000000    0.1109150
212040.0000000    0.1152785
212080.0000000    0.1098769
212120.0000000    0.1246122
212160.0000000    0.1230926
212200.0000000    0.1114668
212240.0000000    0.1164263
212280.0000000    0.1101856
212320.0000000    0.1081357
212360.0000000    0.1100252
212400.0000000    0.1001810
212440.0000000    0.1004061
212480.0000000    0.1085311
212520.0000000    0.1009647
212560.0000000    0.0965323
212600.0000000    0.1046886
212640.0000000    0.1085128
212680.0000000    0.1090314
212720.0000000    0.0991287
212760.0000000    0.0972000
212800.0000000    0.1039462
212840.0000000    0.1075431
212880.0000000    0.1131247
212920.0000000    0.1064835
212960.0000000    0.1052856
213000.0000000    0.1102196
213040.0000000    0.1105339
213080.0000000    0.1024082
213120.0000000    0.1014119
213160.0000000    0.1003697
213200.0000000    0.1076807
213240.0000000    0.1116880
213280.0000000    0.1131906
213320.0000000    0.0999109
213360.0000000    0.1065986
213400.0000000    0.1048378
213440.0000000    0.1053274
213480.0000000    0.0938143
213520.0000000    0.0913241
213560.0000000    0.0976138
213600.0000000    0.0952865
213640.0000000    0.0910482
213680.0000000    0.0943118
213720.0000000    0.1004526
213760.0000000    0.0944592
213800.0000000    0.1097490
213840.0000000    0.1076839
213880.0000000    0.0970505
213920.0000000    0.1073938
213960.0000000    0.1044778
214000.0000000    0.1114841
214040.0000000    0.1022650
214080.0000000    0.1082998
214120.0000000    0.1021212
214160.0000000    0.1024105
214200.0000000    0.0998209
214240.0000000    0.1058065
214280.0000000    0.1181777
214320.0000000    0.1250795
214360.0000000    0.1146392
214400.0000000    0.1148142
214440.0000000    0.1176048
214480.0000000    0.1160476
214520.0000000    0.1114013
214560.0000000    0.1163777
214600.0000000    0.1118276
214640.0000000    0.1020752
214680.0000000    0.1095383
214720.0000000    0.1123488
214760.0000000    0.1141054
214800.0000000    0.1015517
214840.0000000    0.1029457
214880.0000000    0.1111147
214920.0000000    0.1115793
214960.0000000    0.1027299
215000.0000000    0.1055032
215040.0000000    0.1089682
215080.0000000    0.1060694
215120.0000000    0.1132988
215160.0000000    0.1198476
215200.0000000    0.1161112
215240.0000000    0.1140008
215280.0000000    0.1079323
215320.0000000    0.0943806
215360.0000000    0.0969164
215400.0000000    0.0947201
215440.0000000    0.1001779
215480.0000000    0.1017286
215520.0000000    0.0905388
215560.0000000    0.0926642
215600.0000000    0.1035479
215640.0000000    0.1040714
215680.0000000    0.1088862
215720.0000000    0.1006515
215760.0000000    0.0947822
215800.0000000    0.0888802
215840.0000000    0.1023109
215880.0000000    0.0968039
215920.0000000    0.1038674
215960.0000000    0.1035032
216000.0000000    0.1020904
216040.0000000    0.0901723
216080.0000000    0.0865380
216120.0000000    0.0944830
216160.0000000    0.0965106
216200.0000000    0.1015220
216240.0000000    0.1049167
216280.0000000    0.1041573
216320.0000000    0.0990132
216360.0000000    0.1139516
216400.0000000    0.1073609
216440.0000000    0.1171218
216480.0000000    0.1172879
216520.0000000    0.1017613
216560.0000000    0.1040452
216600.0000000    0.1033146
216640.0000000    0.0980356
216680.0000000    0.0933965
216720.0000000    0.0937409
216760.0000000    0.0982374
216800.0000000    0.0978489
216840.0000000    0.0917416
216880.0000000    0.0993981
216920.0000000    0.0961851
216960.0000000    0.0940488
217000.0000000    0.0982320
217040.0000000    0.1012621
217080.0000000    0.1020414
217120.0000000    0.0983720
217160.0000000    0.1007804
217200.0000000    0.1026423
217240.0000000    0.1042189
217280.0000000    0.1119138
217320.0000000    0.1109368
217360.0000000    0.1067681
217400.0000000    0.1052035
217440.0000000    0.1089653
217480.0000000    0.1100263
217520.0000000    0.1122065
217560.0000000    0.1052312
217600.0000000    0.1051479
217640.0000000    0.1072167
217680.0000000    0.1128159
217720.0000000    0.1107403
217760.0000000    0.1026140
217800.0000000    0.1014554
217840.0000000    0.1008566
217880.0000000    0.0986613
217920.0000000    0.1010028
217960.0000000    0.1025589
218000.0000000    0.1063954
218040.0000000    0.1073289
218080.0000000    0.1101219
218120.0000000    0.0990154
218160.0000000    0.1195083
218200.0000000    0.1077907
218240.0000000    0.1008548
218280.0000000    0.1093245
218320.0000000    0.0987939
218360.0000000    0.1258423
218400.0000000    0.1199162
218440.0000000    0.1123089
218480.0000000    0.1146237
218520.0000000    0.0995354
218560.0000000    0.1000949
218600.0000000    0.1141811
218640.0000000    0.1192392
218680.0000000    0.0983624
218720.0000000    0.0982668
218760.0000000    0.1035746
218800.0000000    0.1184577
218840.0000000    0.1139508
218880.0000000    0.1027205
218920.0000000    0.1089837
218960.0000000    0.0980253
219000.0000000    0.0977639
219040.0000000    0.0887222
219080.0000000    0.0992239
219120.0000000    0.0996717
219160.0000000    0.1013767
219200.0000000    0.0948025
219240.0000000    0.0976148
219280.0000000    0.0960787
219320.0000000    0.1079511
219360.0000000    0.1031254
219400.0000000    0.1164313
219440.0000000    0.1008206
219480.0000000    0.1126393
219520.0000000    0.1040369
219560.0000000    0.1001753
219600.0000000    0.1091177
219640.0000000    0.1125817
219680.0000000    0.1048808
219720.0000000    0.1073418
219760.0000000    0.1078796
219800.0000000    0.1160200
219840.0000000    0.1079757
219880.0000000    0.1107436
219920.0000000    0.1029532
219960.0000000    0.1127249
220000.0000000    0.1144678
220040.0000000    0.1102278
220080.0000000    0.1086816
220120.0000000    0.1124131
220160.0000000    0.1088570
220200.0000000    0.1065791
220240.0000000    0.1009212
220280.0000000    0.1159306
220320.0000000    0.1159395
220360.0000000    0.1032355
220400.0000000    0.1073679
220440.0000000    0.1028147
220480.0000000    0.1011843
220520.0000000    0.0923753
220560.0000000    0.1003039
220600.0000000    0.1018675
220640.0000000    0.1023486
220680.0000000    0.1071077
220720.0000000    0.1217655
220760.0000000    0.1052041
220800.0000000    0.1016752
220840.0000000    0.1091397
220880.0000000    0.1039968
220920.0000000    0.0983980
220960.0000000    0.1032913
221000.0000000    0.1041236
221040.0000000    0.0914758
221080.0000000    0.0884641
221120.0000000    0.0893182
221160.0000000    0.0988469
221200.0000000    0.1064233
221240.0000000    0.1091755
221280.0000000    0.0987056
221320.0000000    0.1058424
221360.0000000    0.0957898
221400.0000000    0.1044732
221440.0000000    0.1059125
221480.0000000    0.1007304
221520.0000000    0.1029264
221560.0000000    0.0989448
221600.0000000    0.1059775
221640.0000000    0.0995893
221680.0000000    0.1014269
221720.0000000    0.0999704
221760.0000000    0.0999396
221800.0000000    0.1026660
221840.0000000    0.1034882
221880.0000000    0.0965627
221920.0000000    0.0890386
221960.0000000    0.0956072
222000.0000000    0.1004819
222040.0000000    0.1030543
222080.0000000    0.1119392
222120.0000000    0.1089066
222160.0000000    0.1006730
222200.0000000    0.1083831
222240.0000000    0.0994030
222280.0000000    0.1018445
222320.0000000    0.0957117
222360.0000000    0.0952876
222400.0000000    0.1061206
222440.0000000    0.0983613
222480.0000000    0.1023945
222520.0000000    0.1001097
222560.0000000    0.0961231
222600.0000000    0.1066738
222640.0000000    0.1072223
222680.0000000    0.1054156
222720.0000000    0.1123314
222760.0000000    0.1027493
222800.0000000    0.0964379
222840.0000000    0.0917567
222880.0000000    0.1131171
222920.0000000    0.1066520
222960.0000000    0.0974502
223000.0000000    0.0987646
223040.0000000    0.0997619
223080.0000000    0.1049178
223120.0000000    0.1055432
223160.0000000    0.1015560
223200.0000000    0.1166983
223240.0000000    0.1053421
223280.0000000    0.1063054
223320.0000000    0.1002939
223360.0000000    0.1064283
223400.0000000    0.1105369
223440.0000000    0.1007216
223480.0000000    0.1119150
223520.0000000    0.1071276
223560.0000000    0.1053663
223600.0000000    0.0972309
223640.0000000    0.0955335
223680.0000000    0.0918071
223720.0000000    0.0968152
223760.0000000    0.0966294
223800.0000000    0.0928607
223840.0000000    0.1026857
223880.0000000    0.0955776
223920.0000000    0.0989038
223960.0000000    0.1098789
224000.0000000    0.1005475
224040.0000000    0.1055886
224080.0000000    0.1026647
224120.0000000    0.1048088
224160.0000000    0.0924276
224200.0000000    0.0952893
224240.0000000    0.1024667
224280.0000000    0.0960101
224320.0000000    0.0998786
224360.0000000    0.1071476
224400.0000000    0.1063251
224440.0000000    0.0963921
224480.0000000    0.0991007
224520.0000000    0.0964292
224560.0000000    0.1079287
224600.0000000    0.1114651
224640.0000000    0.1023878
224680.0000000    0.1105539
224720.0000000    0.0978960
224760.0000000    0.1086878
224800.0000000    0.1090242
224840.0000000    0.1118198
224880.0000000    0.1060315
224920.0000000    0.1011269
224960.0000000    0.1127046
225000.0000000    0.1017897
225040.0000000    0.1052678
225080.0000000    0.1008630
225120.0000000    0.1013755
225160.0000000    0.0982588
225200.0000000    0.0965364
225240.0000000    0.1135060
225280.0000000    0.1136145
225320.0000000    0.1055047
225360.0000000    0.1117807
225400.0000000    0.1148520
225440.0000000    0.1016568
225480.0000000    0.1070417
225520.0000000    0.1092521
225560.0000000    0.1104072
225600.0000000    0.1127491
225640.0000000    0.1049429
225680.0000000    0.1041579
225720.0000000    0.1032847
225760.0000000    0.1022268
225800.0000000    0.0961779
225840.0000000    0.0897037
225880.0000000    0.1061801
225920.0000000    0.0998030
225960.0000000    0.0935886
226000.0000000    0.0960535
226040.0000000    0.1031917
226080.0000000    0.1053747
226120.0000000    0.0978397
226160.0000000    0.0983863
226200.0000000    0.1036208
226240.0000000    0.0986032
226280.0000000    0.0994873
226320.0000000    0.0979938
226360.0000000    0.0992979
226400.0000000    0.0888072
226440.0000000    0.0928537
226480.0000000    0.0905802
226520.0000000    0.0923208
226560.0000000    0.0918864
226600.0000000    0.0991460
226640.0000000    0.0902501
226680.0000000    0.0965823
226720.0000000    0.1047996
226760.0000000    0.1104513
226800.0000000    0.0935498
226840.0000000    0.0882897
226880.0000000    0.0868208
226920.0000000    0.0918645
226960.0000000    0.0932401
227000.0000000    0.0904643
227040.0000000    0.0934662
227080.0000000    0.0942354
227120.0000000    0.0904809
227160.0000000    0.1023901
227200.0000000    0.0974667
227240.0000000    0.0868148
227280.0000000    0.0858839
227320.0000000    0.0904760
227360.0000000    0.0883716
227400.0000000    0.0948227
227440.0000000    0.0963076
227480.0000000    0.0877412
227520.0000000    0.0899659
227560.0000000    0.0912523
227600.0000000    0.0856447
227640.0000000    0.0928958
227680.0000000    0.0946935
227720.0000000    0.0866751
227760.0000000    0.0937499
227800.0000000    0.0887516
227840.0000000    0.0835944
227880.0000000    0.0988039
227920.0000000    0.1001781
227960.0000000    0.0956096
228000.0000000    0.0923798
228040.0000000    0.0965794
228080.0000000    0.0865929
228120.0000000    0.0976505
228160.0000000    0.0939483
228200.0000000    0.0922772
228240.0000000    0.0908093
228280.0000000    0.0929511
228320.0000000    0.0921601
228360.0000000    0.0941618
228400.0000000    0.0911562
228440.0000000    0.0896745
228480.0000000    0.0960693
228520.0000000    0.0973657
228560.0000000    0.0887506
228600.0000000    0.0862212
228640.0000000    0.1039936
228680.0000000    0.0927081
228720.0000000    0.0986862
228760.0000000    0.0985608
228800.0000000    0.0938265
228840.0000000    0.0877509
228880.0000000    0.0949662
228920.0000000    0.0939357
228960.0000000    0.0989598
229000.0000000    0.0958870
229040.0000000    0.1025112
229080.0000000    0.0978348
229120.0000000    0.1069043
229160.0000000    0.0975821
229200.0000000    0.0980681
229240.0000000    0.1031723
229280.0000000    0.1175943
229320.0000000    0.0988724
229360.0000000    0.1067802
229400.0000000    0.1070600
229440.0000000    0.0975851
229480.0000000    0.0900285
229520.0000000    0.0912608
229560.0000000    0.0910721
229600.0000000    0.0963999
229640.0000000    0.0881920
229680.0000000    0.1009735
229720.0000000    0.0958717
229760.0000000    0.0921849
229800.0000000    0.0900700
229840.0000000    0.1052168
229880.0000000    0.0954399
229920.0000000    0.1015811
229960.0000000    0.0943357
230000.0000000    0.1002921
230040.0000000    0.0883357
230080.0000000    0.0866436
230120.0000000    0.0922594
230160.0000000    0.1051616
230200.0000000    0.0880695
230240.0000000    0.0922824
230280.0000000    0.0955360
230320.0000000    0.0851662
230360.0000000    0.0847911
230400.0000000    0.0954303
230440.0000000    0.0814609
230480.0000000    0.0973870
230520.0000000    0.1007973
230560.0000000    0.0987469
230600.0000000    0.0985937
230640.0000000    0.0977149
230680.0000000    0.0892150
230720.0000000    0.0936015
230760.0000000    0.0950985
230800.0000000    0.0972198
230840.0000000    0.0929057
230880.0000000    0.0891272
230920.0000000    0.0944275
230960.0000000    0.0923628
231000.0000000    0.0825055
231040.0000000    0.0922652
231080.0000000    0.0862597
231120.0000000    0.0947715
231160.0000000    0.0838205
231200.0000000    0.0914070
231240.0000000    0.0965037
231280.0000000    0.0922080
231320.0000000    0.0944922
231360.0000000    0.0909238
231400.0000000    0.1012783
231440.0000000    0.0939308
231480.0000000    0.0851379
231520.0000000    0.0868875
231560.0000000    0.0830785
231600.0000000    0.0860413
231640.0000000    0.0854488
231680.0000000    0.0858560
231720.0000000    0.0875100
231760.0000000    0.0903063
231800.0000000    0.0863066
231840.0000000    0.0955844
231880.0000000    0.0962451
231920.0000000    0.1045051
231960.0000000    0.1007765
232000.0000000    0.0994218
232040.0000000    0.1016934
232080.0000000    0.0905638
232120.0000000    0.0922283
232160.0000000    0.0831565
232200.0000000    0.0844960
232240.0000000    0.0887586
232280.0000000    0.0863248
232320.0000000    0.0893531
232360.0000000    0.0989867
232400.0000000    0.0945970
232440.0000000    0.1001961
232480.0000000    0.1009390
232520.0000000    0.0958618
232560.0000000    0.1004436
232600.0000000    0.0935406
232640.0000000    0.0928664
232680.0000000    0.0936263
232720.0000000    0.0914961
232760.0000000    0.0843902
232800.0000000    0.0949600
232840.0000000    0.1016261
232880.0000000    0.1058994
232920.0000000    0.1070497
232960.0000000    0.1023126
233000.0000000    0.1114151
233040.0000000    0.1085587
233080.0000000    0.1078544
233120.0000000    0.0976556
233160.0000000    0.0988867
233200.0000000    0.1021546
233240.0000000    0.0992316
233280.0000000    0.0917282
233320.0000000    0.0870840
233360.0000000    0.0923729
233400.0000000    0.0840291
233440.0000000    0.0897855
233480.0000000    0.0868887
233520.0000000    0.0878103
233560.0000000    0.0921325
233600.0000000    0.0886061
233640.0000000    0.0862571
233680.0000000    0.0945301
233720.0000000    0.0887549
233760.0000000    0.0975626
233800.0000000    0.0962457
233840.0000000    0.0936432
233880.0000000    0.0941845
233920.0000000    0.0894214
233960.0000000    0.0858067
234000.0000000    0.0936449
234040.0000000    0.0985901
234080.0000000    0.0963116
234120.0000000    0.0926155
234160.0000000    0.0988924
234200.0000000    0.0920335
234240.0000000    0.0941146
234280.0000000    0.0981494
234320.0000000    0.0941113
234360.0000000    0.0899523
234400.0000000    0.0870799
234440.0000000    0.1030509
234480.0000000    0.1035473
234520.0000000    0.1014512
234560.0000000    0.0924356
234600.0000000    0.0932345
234640.0000000    0.0991562
234680.0000000    0.0970686
234720.0000000    0.0924642
234760.0000000    0.0880782
234800.0000000    0.0973461
234840.0000000    0.0979396
234880.0000000    0.1088954
234920.0000000    0.1061038
234960.0000000    0.0946770
235000.0000000    0.0929070
235040.0000000    0.0967238
235080.0000000    0.0916667
235120.0000000    0.0946073
235160.0000000    0.0942583
235200.0000000    0.0823967
235240.0000000    0.0934301
235280.0000000    0.0873215
235320.0000000    0.0995079
235360.0000000    0.0861399
235400.0000000    0.0924218
235440.0000000    0.1045147
235480.0000000    0.1010741
235520.0000000    0.0989908
235560.0000000    0.0961002
235600.0000000    0.0960731
235640.0000000    0.1057774
235680.0000000    0.1042391
235720.0000000    0.0985491
235760.0000000    0.0928106
235800.0000000    0.0984014
235840.0000000    0.1017106
235880.0000000    0.0995900
235920.0000000    0.0992861
235960.0000000    0.0988839
236000.0000000    0.0869690
236040.0000000    0.0989709
236080.0000000    0.1021343
236120.0000000    0.0775278
236160.0000000    0.0903174
236200.0000000    0.0890036
236240.0000000    0.0939020
236280.0000000    0.0918068
236320.0000000    0.0982162
236360.0000000    0.1058197
236400.0000000    0.1092480
236440.0000000    0.1020758
236480.0000000    0.1046456
236520.0000000    0.1108235
236560.0000000    0.1041560
236600.0000000    0.1096415
236640.0000000    0.1068434
236680.0000000    0.1044269
236720.0000000    0.1020178
236760.0000000    0.0974689
236800.0000000    0.0916201
236840.0000000    0.0960520
236880.0000000    0.0888868
236920.0000000    0.0920854
236960.0000000    0.1005516
237000.0000000    0.1018011
237040.0000000    0.0940845
237080.0000000    0.0965840
237120.0000000    0.1067901
237160.0000000    0.1060038
237200.0000000    0.0994118
237240.0000000    0.1110252
237280.0000000    0.1052859
237320.0000000    0.1048320
237360.0000000    0.1056011
237400.0000000    0.1003091
237440.0000000    0.0908549
237480.0000000    0.0959633
237520.0000000    0.0869662
237560.0000000    0.0965125
237600.0000000    0.0998499
237640.0000000    0.0973065
237680.0000000    0.0967701
237720.0000000    0.0912936
237760.0000000    0.0901481
237800.0000000    0.0891132
237840.0000000    0.1002897
237880.0000000    0.1004470
237920.0000000    0.1050642
237960.0000000    0.0980248
238000.0000000    0.0973865
238040.0000000    0.0988622
238080.0000000    0.0953133
238120.0000000    0.0923366
238160.0000000    0.1033020
238200.0000000    0.1061780
238240.0000000    0.1011086
238280.0000000    0.0891024
238320.0000000    0.1013208
238360.0000000    0.0979774
238400.0000000    0.0904762
238440.0000000    0.0960598
238480.0000000    0.0955694
238520.0000000    0.1015906
238560.0000000    0.0967734
238600.0000000    0.0956376
238640.0000000    0.1014735
238680.0000000    0.0976172
238720.0000000    0.0921102
238760.0000000    0.1008092
238800.0000000    0.1030769
238840.0000000    0.1116005
238880.0000000    0.1102008
238920.0000000    0.1037509
238960.0000000    0.1112804
239000.0000000    0.1052384
239040.0000000    0.0970095
239080.0000000    0.0914047
239120.0000000    0.0919385
239160.0000000    0.0903515
239200.0000000    0.0953534
239240.0000000    0.0910752
239280.0000000    0.0855603
239320.0000000    0.0925758
239360.0000000    0.0875419
239400.0000000    0.0945374
239440.0000000    0.0986591
239480.0000000    0.0949726
239520.0000000    0.0959080
239560.0000000    0.0997624
239600.0000000    0.0811161
239640.0000000    0.0889442
239680.0000000    0.0815892
239720.0000000    0.0858746
239760.0000000    0.0904316
239800.0000000    0.0918638
239840.0000000    0.0970003
239880.0000000    0.0913502
239920.0000000    0.1000266
239960.0000000    0.1003383
240000.0000000    0.0956957
240040.0000000    0.1033295
240080.0000000    0.0988232
240120.0000000    0.0946727
240160.0000000    0.1072634
240200.0000000    0.0906040
240240.0000000    0.0993312
240280.0000000    0.0955157
240320.0000000    0.0924877
240360.0000000    0.0858705
240400.0000000    0.0895923
240440.0000000    0.0790888
240480.0000000    0.1015644
240520.0000000    0.0990855
240560.0000000    0.0854470
240600.0000000    0.0858813
240640.0000000    0.0907080
240680.0000000    0.1165813
240720.0000000    0.1070604
240760.0000000    0.0939290
240800.0000000    0.0969299
240840.0000000    0.0961453
240880.0000000    0.0970351
240920.0000000    0.0956965
240960.0000000    0.0931544
241000.0000000    0.0917766
241040.0000000    0.0978620
241080.0000000    0.1004806
241120.0000000    0.0872858
241160.0000000    0.0847269
241200.0000000    0.0805747
241240.0000000    0.0862668
241280.0000000    0.0962064
241320.0000000    0.0921078
241360.0000000    0.0982202
241400.0000000    0.1083176
241440.0000000    0.0992448
241480.0000000    0.0952886
241520.0000000    0.0964665
241560.0000000    0.1012581
241600.0000000    0.0975483
241640.0000000    0.1061441
241680.0000000    0.0922651
241720.0000000    0.0898662
241760.0000000    0.0952086
241800.0000000    0.0930264
241840.0000000    0.1047198
241880.0000000    0.0970995
241920.0000000    0.0946453
241960.0000000    0.0962613
242000.0000000    0.0979999
242040.0000000    0.1066242
242080.0000000    0.1079630
242120.0000000    0.1040967
242160.0000000    0.1099162
242200.0000000    0.1087438
242240.0000000    0.1124176
242280.0000000    0.1029793
242320.0000000    0.1128581
242360.0000000    0.1094928
242400.0000000    0.1118838
242440.0000000    0.1016908
242480.0000000    0.1079455
242520.0000000    0.1110126
242560.0000000    0.1088693
242600.0000000    0.1105467
242640.0000000    0.1041812
242680.0000000    0.0996405
242720.0000000    0.1022947
242760.0000000    0.1148742
242800.0000000    0.1043262
242840.0000000    0.1156841
242880.0000000    0.1096420
242920.0000000    0.1024875
242960.0000000    0.1034519
243000.0000000    0.1124609
243040.0000000    0.1045628
243080.0000000    0.1035485
243120.0000000    0.0913486
243160.0000000    0.0931674
243200.0000000    0.0957683
243240.0000000    0.0931739
243280.0000000    0.1000890
243320.0000000    0.0918779
243360.0000000    0.0969955
243400.0000000    0.1019639
243440.0000000    0.0922577
243480.0000000    0.0889918
243520.0000000    0.1046074
243560.0000000    0.0917757
243600.0000000    0.0998094
243640.0000000    0.1019876
243680.0000000    0.0996183
243720.0000000    0.0997594
243760.0000000    0.1056254
243800.0000000    0.1005152
243840.0000000    0.0986440
243880.0000000    0.0973824
243920.0000000    0.0980201
243960.0000000    0.0937032
244000.0000000    0.1018770
244040.0000000    0.0846779
244080.0000000    0.0880593
244120.0000000    0.0959699
244160.0000000    0.0963477
244200.0000000    0.0916883
244240.0000000    0.0959589
244280.0000000    0.0899914
244320.0000000    0.0938833
244360.0000000    0.1025062
244400.0000000    0.0958572
244440.0000000    0.0946480
244480.0000000    0.0915153
244520.0000000    0.0924408
244560.0000000    0.0945182
244600.0000000    0.0981707
244640.0000000    0.0974801
244680.0000000    0.0877691
244720.0000000    0.0918725
244760.0000000    0.0909671
244800.0000000    0.1031190
244840.0000000    0.0920236
244880.0000000    0.0912705
244920.0000000    0.0953579
244960.0000000    0.0918025
245000.0000000    0.0876421
245040.0000000    0.0986200
245080.0000000    0.0995920
245120.0000000    0.1016784
245160.0000000    0.0998620
245200.0000000    0.0893691
245240.0000000    0.0916349
245280.0000000    0.0888056
245320.0000000    0.0952323
245360.0000000    0.0974196
245400.0000000    0.0931027
245440.0000000    0.0947920
245480.0000000    0.0936301
245520.0000000    0.0903061
245560.0000000    0.1026055
245600.0000000    0.0992373
245640.0000000    0.1034745
245680.0000000    0.0965115
245720.0000000    0.0948001
245760.0000000    0.0924046
245800.0000000    0.0951693
245840.0000000    0.1042991
245880.0000000    0.1088247
245920.0000000    0.0933527
245960.0000000    0.1000815
246000.0000000    0.1059670
246040.0000000    0.0932835
246080.0000000    0.0928893
246120.0000000    0.0998023
246160.0000000    0.0910991
246200.0000000    0.1017417
246240.0000000    0.0944420
246280.0000000    0.1014122
246320.0000000    0.0916841
246360.0000000    0.0821614
246400.0000000    0.0998183
246440.0000000    0.0964128
246480.0000000    0.1023576
246520.0000000    0.0968190
246560.0000000    0.1109452
246600.0000000    0.0907334
246640.0000000    0.0940043
246680.0000000    0.0858774
246720.0000000    0.1008167
246760.0000000    0.0807307
246800.0000000    0.0908009
246840.0000000    0.0873632
246880.0000000    0.0935366
246920.0000000    0.0957237
246960.0000000    0.1088217
247000.0000000    0.1004519
247040.0000000    0.1019848
247080.0000000    0.1043896
247120.0000000    0.0979630
247160.0000000    0.0996751
247200.0000000    0.0978336
247240.0000000    0.0993921
247280.0000000    0.0944835
247320.0000000    0.0918771
247360.0000000    0.0958048
247400.0000000    0.0900046
247440.0000000    0.0953131
247480.0000000    0.0985469
247520.0000000    0.0885397
247560.0000000    0.0967367
247600.0000000    0.0977438
247640.0000000    0.0895816
247680.0000000    0.0926404
247720.0000000    0.0817210
247760.0000000    0.0963550
247800.0000000    0.0879800
247840.0000000    0.0858409
247880.0000000    0.0825907
247920.0000000    0.0902425
247960.0000000    0.0940028
248000.0000000    0.0904418
248040.0000000    0.0898819
248080.0000000    0.0952285
248120.0000000    0.0973438
248160.0000000    0.0939119
248200.0000000    0.1038757
248240.0000000    0.0903363
248280.0000000    0.0970074
248320.0000000    0.0959143
248360.0000000    0.0914554
248400.0000000    0.0883797
248440.0000000    0.0864240
248480.0000000    0.0840158
248520.0000000    0.0852487
248560.0000000    0.0895379
248600.0000000    0.0948335
248640.0000000    0.0974165
248680.0000000    0.1041449
248720.0000000    0.0866569
248760.0000000    0.0964575
248800.0000000    0.0910091
248840.0000000    0.0947241
248880.0000000    0.0922069
248920.0000000    0.0939459
248960.0000000    0.1002251
249000.0000000    0.0977853
249040.0000000    0.1130397
249080.0000000    0.0910635
249120.0000000    0.0975510
249160.0000000    0.0935584
249200.0000000    0.1053651
249240.0000000    0.0968022
249280.0000000    0.0969809
249320.0000000    0.0993871
249360.0000000    0.0997402
249400.0000000    0.1022616
249440.0000000    0.0942429
249480.0000000    0.0913044
249520.0000000    0.0954669
249560.0000000    0.0921476
249600.0000000    0.0940215
249640.0000000    0.0943417
249680.0000000    0.0946536
249720.0000000    0.0918429
249760.0000000    0.0926270
249800.0000000    0.0881478
249840.0000000    0.0915760
249880.0000000    0.0947547
249920.0000000    0.0832732
249960.0000000    0.0944993
250000.0000000    0.0941764
250040.0000000    0.0904857
250080.0000000    0.0900416
250120.0000000    0.0962896
250160.0000000    0.0962076
250200.0000000    0.0964770
250240.0000000    0.0972579
250280.0000000    0.1152247
250320.0000000    0.0939902
250360.0000000    0.0948241
250400.0000000    0.1100120
250440.0000000    0.1006934
250480.0000000    0.1005298
250520.0000000    0.0932351
250560.0000000    0.0993070
250600.0000000    0.0822227
250640.0000000    0.0951478
250680.0000000    0.0887540
250720.0000000    0.0981012
250760.0000000    0.0867220
250800.0000000    0.0948952
250840.0000000    0.0970872
250880.0000000    0.0932287
250920.0000000    0.0977273
250960.0000000    0.0949401
251000.0000000    0.0908383
251040.0000000    0.0993424
251080.0000000    0.1060733
251120.0000000    0.0983394
251160.0000000    0.0889624
251200.0000000    0.0979400
251240.0000000    0.0939717
251280.0000000    0.0940631
251320.0000000    0.0857654
251360.0000000    0.0859179
251400.0000000    0.0912108
251440.0000000    0.0967249
251480.0000000    0.1030137
251520.0000000    0.0969847
251560.0000000    0.0867664
251600.0000000    0.0870457
251640.0000000    0.0889757
251680.0000000    0.0975305
251720.0000000    0.0946356
251760.0000000    0.0870644
251800.0000000    0.0861925
251840.0000000    0.0921292
251880.0000000    0.0861448
251920.0000000    0.0983367
251960.0000000    0.0976802
252000.0000000    0.0900086
252040.0000000    0.0894989
252080.0000000    0.0987581
252120.0000000    0.0962873
252160.0000000    0.0888661
252200.0000000    0.0885930
252240.0000000    0.0941203
252280.0000000    0.0925860
252320.0000000    0.0914103
252360.0000000    0.0990853
252400.0000000    0.0979171
252440.0000000    0.1004115
252480.0000000    0.1056026
252520.0000000    0.0956525
252560.0000000    0.0879428
252600.0000000    0.0896558
252640.0000000    0.0947089
252680.0000000    0.1025204
252720.0000000    0.1124088
252760.0000000    0.0939541
252800.0000000    0.1018521
252840.0000000    0.1053467
252880.0000000    0.0902444
252920.0000000    0.1008789
252960.0000000    0.0889963
253000.0000000    0.0911554
253040.0000000    0.0951175
253080.0000000    0.0984230
253120.0000000    0.0968015
253160.0000000    0.0959252
253200.0000000    0.0851487
253240.0000000    0.0963033
253280.0000000    0.0949908
253320.0000000    0.0858045
253360.0000000    0.0980792
253400.0000000    0.0935842
253440.0000000    0.0877706
253480.0000000    0.0981289
253520.0000000    0.0972342
253560.0000000    0.1048041
253600.0000000    0.1008560
253640.0000000    0.1010280
253680.0000000    0.1000314
253720.0000000    0.1041140
253760.0000000    0.0978159
253800.0000000    0.0982990
253840.0000000    0.0935634
253880.0000000    0.0857957
253920.0000000    0.0910785
253960.0000000    0.0848819
254000.0000000    0.0933105
254040.0000000    0.0956503
254080.0000000    0.0926658
254120.0000000    0.0946973
254160.0000000    0.0953123
254200.0000000    0.0922776
254240.0000000    0.0951183
254280.0000000    0.0846426
254320.0000000    0.0946715
254360.0000000    0.0969504
254400.0000000    0.0993225
254440.0000000    0.1025805
254480.0000000    0.1088334
254520.0000000    0.1042766
254560.0000000    0.0958941
254600.0000000    0.0937872
254640.0000000    0.1035175
254680.0000000    0.1028386
254720.0000000    0.1108954
254760.0000000    0.1006635
254800.0000000    0.0949531
254840.0000000    0.0978870
254880.0000000    0.0930871
254920.0000000    0.0990327
254960.0000000    0.0954561
255000.0000000    0.0945949
255040.0000000    0.0972321
255080.0000000    0.0997380
255120.0000000    0.0934076
255160.0000000    0.0950753
255200.0000000    0.1045673
255240.0000000    0.0927845
255280.0000000    0.0941924
255320.0000000    0.0996142
255360.0000000    0.1079331
255400.0000000    0.1147493
255440.0000000    0.0991473
255480.0000000    0.0960830
255520.0000000    0.1058651
255560.0000000    0.1028242
255600.0000000    0.0862198
255640.0000000    0.0886990
255680.0000000    0.0884403
255720.0000000    0.0966952
255760.0000000    0.0915212
255800.0000000    0.0856428
255840.0000000    0.0923631
255880.0000000    0.0870228
255920.0000000    0.0953177
255960.0000000    0.0935442
256000.0000000    0.1038383
256040.0000000    0.0906547
256080.0000000    0.0957216
256120.0000000    0.0919082
256160.0000000    0.0911083
256200.0000000    0.0926884
256240.0000000    0.0977570
256280.0000000    0.0950058
256320.0000000    0.0921587
256360.0000000    0.1013568
256400.0000000    0.0885590
256440.0000000    0.0959458
256480.0000000    0.0910155
256520.0000000    0.0918863
256560.0000000    0.0972529
256600.0000000    0.0931450
256640.0000000    0.0928165
256680.0000000    0.0877411
256720.0000000    0.0875632
256760.0000000    0.0959702
256800.0000000    0.0922551
256840.0000000    0.0955648
256880.0000000    0.0885081
256920.0000000    0.0927451
256960.0000000    0.0933754
257000.0000000    0.0954508
257040.0000000    0.1033411
257080.0000000    0.0947228
257120.0000000    0.1011700
257160.0000000    0.0933367
257200.0000000    0.0991567
257240.0000000    0.1019412
257280.0000000    0.0882162
257320.0000000    0.1007777
257360.0000000    0.1056297
257400.0000000    0.0865104
257440.0000000    0.0932001
257480.0000000    0.0830812
257520.0000000    0.0943430
257560.0000000    0.0831116
257600.0000000    0.0927763
257640.0000000    0.0991313
257680.0000000    0.0958230
257720.0000000    0.0963258
257760.0000000    0.0909716
257800.0000000    0.0967787
257840.0000000    0.0870271
257880.0000000    0.0842295
257920.0000000    0.0882261
257960.0000000    0.0982401
258000.0000000    0.0951126
258040.0000000    0.0822695
258080.0000000    0.0855340
258120.0000000    0.0961363
258160.0000000    0.0900347
258200.0000000    0.0891769
258240.0000000    0.0839748
258280.0000000    0.0843301
258320.0000000    0.0816722
258360.0000000    0.0893971
258400.0000000    0.0957661
258440.0000000    0.0986704
258480.0000000    0.0963297
258520.0000000    0.0967839
258560.0000000    0.1038563
258600.0000000    0.1090495
258640.0000000    0.0928087
258680.0000000    0.0898048
258720.0000000    0.1004639
258760.0000000    0.0985861
258800.0000000    0.0990999
258840.0000000    0.0918205
258880.0000000    0.0953378
258920.0000000    0.0999213
258960.0000000    0.0934271
259000.0000000    0.0944902
259040.0000000    0.0965247
259080.0000000    0.0982936
259120.0000000    0.0921314
259160.0000000    0.0910822
259200.0000000    0.1069911
259240.0000000    0.0987037
259280.0000000    0.0918441
259320.0000000    0.0995699
259360.0000000    0.0843747
259400.0000000    0.0866330
259440.0000000    0.0937106
259480.0000000    0.0878244
259520.0000000    0.0875470
259560.0000000    0.0998734
259600.0000000    0.0964349
259640.0000000    0.1043072
259680.0000000    0.0907615
259720.0000000    0.0875119
259760.0000000    0.1011865
259800.0000000    0.1059102
259840.0000000    0.0986790
259880.0000000    0.0919962
259920.0000000    0.0923909
259960.0000000    0.1006633
260000.0000000    0.0979032
260040.0000000    0.0936828
260080.0000000    0.0938818
260120.0000000    0.0935798
260160.0000000    0.0898241
260200.0000000    0.1028063
260240.0000000    0.1111955
260280.0000000    0.1164856
260320.0000000    0.0903949
260360.0000000    0.0868222
260400.0000000    0.1051625
260440.0000000    0.0972011
260480.0000000    0.0925492
260520.0000000    0.0907954
260560.0000000    0.1095758
260600.0000000    0.1017580
260640.0000000    0.1020644
260680.0000000    0.1082320
260720.0000000    0.0985388
260760.0000000    0.0940932
260800.0000000    0.0983444
260840.0000000    0.0973930
260880.0000000    0.0979669
260920.0000000    0.0985583
260960.0000000    0.1042037
261000.0000000    0.1102860
261040.0000000    0.0975592
261080.0000000    0.1022500
261120.0000000    0.0995243
261160.0000000    0.1070178
261200.0000000    0.0996397
261240.0000000    0.1069944
261280.0000000    0.0979974
261320.0000000    0.1068943
261360.0000000    0.1055579
261400.0000000    0.1195560
261440.0000000    0.1164837
261480.0000000    0.1080540
261520.0000000    0.0938858
261560.0000000    0.1021283
261600.0000000    0.1052290
261640.0000000    0.1045438
261680.0000000    0.0984122
261720.0000000    0.0983287
261760.0000000    0.1037498
261800.0000000    0.1015410
261840.0000000    0.1054912
261880.0000000    0.0995000
261920.0000000    0.0992020
261960.0000000    0.0860555
262000.0000000    0.0896717
262040.0000000    0.0954855
262080.0000000    0.0993456
262120.0000000    0.0919663
262160.0000000    0.0897998
262200.0000000    0.0939243
262240.0000000    0.0839373
262280.0000000    0.0931677
262320.0000000    0.1054783
262360.0000000    0.1097340
262400.0000000    0.0953569
262440.0000000    0.1055374
262480.0000000    0.1143308
262520.0000000    0.1177547
262560.0000000    0.1079862
262600.0000000    0.1163876
262640.0000000    0.1159803
262680.0000000    0.1150270
262720.0000000    0.0987395
262760.0000000    0.1039363
262800.0000000    0.1087131
262840.0000000    0.1071949
262880.0000000    0.1131007
262920.0000000    0.0988753
262960.0000000    0.1038047
263000.0000000    0.1050973
263040.0000000    0.1101821
263080.0000000    0.1090947
263120.0000000    0.1012369
263160.0000000    0.1009559
263200.0000000    0.1048164
263240.0000000    0.1054933
263280.0000000    0.0943425
263320.0000000    0.1099954
263360.0000000    0.1105857
263400.0000000    0.1025286
263440.0000000    0.0966666
263480.0000000    0.1029821
263520.0000000    0.1013709
263560.0000000    0.1056975
263600.0000000    0.1055219
263640.0000000    0.1038999
263680.0000000    0.0949800
263720.0000000    0.0936069
263760.0000000    0.1011593
263800.0000000    0.1003192
263840.0000000    0.0894525
263880.0000000    0.0971541
263920.0000000    0.1091500
263960.0000000    0.1144808
264000.0000000    0.1110838
264040.0000000    0.1098997
264080.0000000    0.1037619
264120.0000000    0.1012419
264160.0000000    0.1087937
264200.0000000    0.1152053
264240.0000000    0.1083142
264280.0000000    0.1041588
264320.0000000    0.1087371
264360.0000000    0.1024446
264400.0000000    0.0925559
264440.0000000    0.1095086
264480.0000000    0.1148379
264520.0000000    0.1060309
264560.0000000    0.1036127
264600.0000000    0.1015199
264640.0000000    0.1137176
264680.0000000    0.1090722
264720.0000000    0.1138707
264760.0000000    0.1148079
264800.0000000    0.1080115
264840.0000000    0.1145716
264880.0000000    0.1188292
264920.0000000    0.1055339
264960.0000000    0.1168733
265000.0000000    0.1175089
265040.0000000    0.1135719
265080.0000000    0.1033371
265120.0000000    0.1092891
265160.0000000    0.1159115
265200.0000000    0.1090695
265240.0000000    0.1143721
265280.0000000    0.1058246
265320.0000000    0.1127826
265360.0000000    0.1061951
265400.0000000    0.1057776
265440.0000000    0.0950132
265480.0000000    0.0949925
265520.0000000    0.1039402
265560.0000000    0.1025345
265600.0000000    0.0951446
265640.0000000    0.1026820
265680.0000000    0.1070310
265720.0000000    0.0979584
265760.0000000    0.1036133
265800.0000000    0.1025199
265840.0000000    0.1016735
265880.0000000    0.0994549
265920.0000000    0.1028137
265960.0000000    0.1015622
266000.0000000    0.1044933
266040.0000000    0.1160404
266080.0000000    0.1145129
266120.0000000    0.1086518
266160.0000000    0.1013375
266200.0000000    0.1074713
266240.0000000    0.1092326
266280.0000000    0.1141280
266320.0000000    0.1210915
266360.0000000    0.1049389
266400.0000000    0.1053056
266440.0000000    0.1008467
266480.0000000    0.1086107
266520.0000000    0.1034333
266560.0000000    0.1126962
266600.0000000    0.1218105
266640.0000000    0.1145999
266680.0000000    0.1085726
266720.0000000    0.1092644
266760.0000000    0.1009559
266800.0000000    0.1033123
266840.0000000    0.1021514
266880.0000000    0.1056026
266920.0000000    0.1050326
266960.0000000    0.1078548
267000.0000000    0.0974260
267040.0000000    0.1068112
267080.0000000    0.1035670
267120.0000000    0.1067929
267160.0000000    0.0987180
267200.0000000    0.1035945
267240.0000000    0.1081134
267280.0000000    0.1015964
267320.0000000    0.1005946
267360.0000000    0.1043646
267400.0000000    0.0914387
267440.0000000    0.0930174
267480.0000000    0.0955802
267520.0000000    0.0980814
267560.0000000    0.1034149
267600.0000000    0.1051677
267640.0000000    0.0956424
267680.0000000    0.1168451
267720.0000000    0.1121908
267760.0000000    0.1138473
267800.0000000    0.0942487
267840.0000000    0.0961073
267880.0000000    0.1015127
267920.0000000    0.1015363
267960.0000000    0.0996200
268000.0000000    0.1179757
268040.0000000    0.1026705
268080.0000000    0.1066181
268120.0000000    0.1044725
268160.0000000    0.1158679
268200.0000000    0.1089706
268240.0000000    0.0973661
268280.0000000    0.0981181
268320.0000000    0.1027755
268360.0000000    0.0970974
268400.0000000    0.1029662
268440.0000000    0.1026809
268480.0000000    0.1092699
268520.0000000    0.1163441
268560.0000000    0.0979044
268600.0000000    0.1029712
268640.0000000    0.0945231
268680.0000000    0.0936534
268720.0000000    0.0999945
268760.0000000    0.0940830
268800.0000000    0.0960524
268840.0000000    0.0926396
268880.0000000    0.0951001
268920.0000000    0.0911474
268960.0000000    0.0928084
269000.0000000    0.1061587
269040.0000000    0.1067210
269080.0000000    0.0946000
269120.0000000    0.0970648
269160.0000000    0.1013945
269200.0000000    0.1015304
269240.0000000    0.0995650
269280.0000000    0.0868657
269320.0000000    0.1016656
269360.0000000    0.1065557
269400.0000000    0.1038079
269440.0000000    0.1074835
269480.0000000    0.0968950
269520.0000000    0.0992812
269560.0000000    0.0998266
269600.0000000    0.0917782
269640.0000000    0.0881091
269680.0000000    0.1043894
269720.0000000    0.1082693
269760.0000000    0.1061599
269800.0000000    0.1002883
269840.0000000    0.0977069
269880.0000000    0.1066236
269920.0000000    0.1084265
269960.0000000    0.1114549
270000.0000000    0.1180163
270040.0000000    0.1204856
270080.0000000    0.1079458
270120.0000000    0.0946703
270160.0000000    0.0977741
270200.0000000    0.1024837
270240.0000000    0.1020748
270280.0000000    0.0904019
270320.0000000    0.0956449
270360.0000000    0.0901163
270400.0000000    0.0997368
270440.0000000    0.0922792
270480.0000000    0.1089491
270520.0000000    0.1058124
270560.0000000    0.1168225
270600.0000000    0.1118002
270640.0000000    0.1169494
270680.0000000    0.1013965
270720.0000000    0.0945719
270760.0000000    0.0952939
270800.0000000    0.1098301
270840.0000000    0.1076256
270880.0000000    0.1106649
270920.0000000    0.1238718
270960.0000000    0.1138776
271000.0000000    0.1146152
271040.0000000    0.1096797
271080.0000000    0.1080289
271120.0000000    0.1108843
271160.0000000    0.1137944
271200.0000000    0.0978387
271240.0000000    0.1096346
271280.0000000    0.1030966
271320.0000000    0.0952239
271360.0000000    0.1092389
271400.0000000    0.1115328
271440.0000000    0.1041020
271480.0000000    0.1137566
271520.0000000    0.1032822
271560.0000000    0.0954099
271600.0000000    0.1081876
271640.0000000    0.0972303
271680.0000000    0.1007376
271720.0000000    0.0983766
271760.0000000    0.0911141
271800.0000000    0.0915294
271840.0000000    0.0953667
271880.0000000    0.1062229
271920.0000000    0.1007368
271960.0000000    0.0999441
272000.0000000    0.0937003
272040.0000000    0.1006258
272080.0000000    0.1162398
272120.0000000    0.1053071
272160.0000000    0.1068685
272200.0000000    0.1188247
272240.0000000    0.1191162
272280.0000000    0.1018417
272320.0000000    0.1140737
272360.0000000    0.1249300
272400.0000000    0.1067388
272440.0000000    0.1065549
272480.0000000    0.1041417
272520.0000000    0.1141675
272560.0000000    0.1102650
272600.0000000    0.1055667
272640.0000000    0.1027777
272680.0000000    0.0944967
272720.0000000    0.0979345
272760.0000000    0.0939441
272800.0000000    0.0903085
272840.0000000    0.1016500
272880.0000000    0.0962017
272920.0000000    0.1077641
272960.0000000    0.1014724
273000.0000000    0.0981580
273040.0000000    0.1031423
273080.0000000    0.1002838
273120.0000000    0.1080964
273160.0000000    0.1123628
273200.0000000    0.1085884
273240.0000000    0.1074192
273280.0000000    0.1047141
273320.0000000    0.1046989
273360.0000000    0.1166171
273400.0000000    0.1047314
273440.0000000    0.1065982
273480.0000000    0.1134176
273520.0000000    0.1066631
273560.0000000    0.1259287
273600.0000000    0.1225277
273640.0000000    0.1103770
273680.0000000    0.1127638
273720.0000000    0.1083265
273760.0000000    0.1120553
273800.0000000    0.1098260
273840.0000000    0.1078674
273880.0000000    0.1090824
273920.0000000    0.1017173
273960.0000000    0.0989074
274000.0000000    0.0978861
274040.0000000    0.0966264
274080.0000000    0.1033447
274120.0000000    0.1056578
274160.0000000    0.0997634
274200.0000000    0.1055240
274240.0000000    0.1226920
274280.0000000    0.1180209
274320.0000000    0.1280429
274360.0000000    0.1175412
274400.0000000    0.1117120
274440.0000000    0.1250185
274480.0000000    0.1195730
274520.0000000    0.1162944
274560.0000000    0.1141741
274600.0000000    0.1173672
274640.0000000    0.1087413
274680.0000000    0.1132386
274720.0000000    0.1095009
274760.0000000    0.1045339
274800.0000000    0.1069720
274840.0000000    0.0937905
274880.0000000    0.0943005
274920.0000000    0.1066535
274960.0000000    0.1025915
275000.0000000    0.0980144
275040.0000000    0.0983715
275080.0000000    0.1076971
275120.0000000    0.1161359
275160.0000000    0.1038982
275200.0000000    0.1066312
275240.0000000    0.0953558
275280.0000000    0.0963214
275320.0000000    0.1103160
275360.0000000    0.1047854
275400.0000000    0.0931614
275440.0000000    0.1129954
275480.0000000    0.1046597
275520.0000000    0.1074977
275560.0000000    0.1059805
275600.0000000    0.1101113
275640.0000000    0.0928333
275680.0000000    0.0992201
275720.0000000    0.1086756
275760.0000000    0.1051493
275800.0000000    0.1044771
275840.0000000    0.1132970
275880.0000000    0.0977508
275920.0000000    0.0941892
275960.0000000    0.0924526
276000.0000000    0.0893478
276040.0000000    0.0953391
276080.0000000    0.1001475
276120.0000000    0.0984317
276160.0000000    0.1028129
276200.0000000    0.1014978
276240.0000000    0.0948749
276280.0000000    0.1013955
276320.0000000    0.1058276
276360.0000000    0.1014497
276400.0000000    0.1130954
276440.0000000    0.1067818
276480.0000000    0.0978786
276520.0000000    0.0976437
276560.0000000    0.1087928
276600.0000000    0.1031556
276640.0000000    0.1171013
276680.0000000    0.1061792
276720.0000000    0.1121567
276760.0000000    0.1195207
276800.0000000    0.1182384
276840.0000000    0.1100491
276880.0000000    0.1052918
276920.0000000    0.1065791
276960.0000000    0.1224310
277000.0000000    0.1046576
277040.0000000    0.1092157
277080.0000000    0.1066867
277120.0000000    0.1123281
277160.0000000    0.1049699
277200.0000000    0.1114004
277240.0000000    0.1133486
277280.0000000    0.1079721
277320.0000000    0.1128637
277360.0000000    0.1105483
277400.0000000    0.1049616
277440.0000000    0.0930607
277480.0000000    0.1032578
277520.0000000    0.1051784
277560.0000000    0.1117122
277600.0000000    0.1088833
277640.0000000    0.1212673
277680.0000000    0.1169713
277720.0000000    0.0991450
277760.0000000    0.1092629
277800.0000000    0.1107986
277840.0000000    0.1022782
277880.0000000    0.1021484
277920.0000000    0.1096943
277960.0000000    0.1057097
278000.0000000    0.0985364
278040.0000000    0.0984872
278080.0000000    0.1026470
278120.0000000    0.1011704
278160.0000000    0.1061480
278200.0000000    0.1122647
278240.0000000    0.1169950
278280.0000000    0.0963465
278320.0000000    0.1050549
278360.0000000    0.1030172
278400.0000000    0.1081638
278440.0000000    0.1002041
278480.0000000    0.0974139
278520.0000000    0.1079748
278560.0000000    0.0984302
278600.0000000    0.0971772
278640.0000000    0.1043953
278680.0000000    0.0939576
278720.0000000    0.0942339
278760.0000000    0.0968733
278800.0000000    0.1028050
278840.0000000    0.0952075
278880.0000000    0.0962291
278920.0000000    0.0943653
278960.0000000    0.0969173
279000.0000000    0.0938750
279040.0000000    0.0969644
279080.0000000    0.0854475
279120.0000000    0.0993391
279160.0000000    0.0908678
279200.0000000    0.0991643
279240.0000000    0.1038530
279280.0000000    0.0945377
279320.0000000    0.0961338
279360.0000000    0.1000709
279400.0000000    0.1052034
279440.0000000    0.0955133
279480.0000000    0.0974210
279520.0000000    0.1025281
279560.0000000    0.0973439
279600.0000000    0.0976195
279640.0000000    0.0899660
279680.0000000    0.0966375
279720.0000000    0.1069918
279760.0000000    0.1003593
279800.0000000    0.0939919
279840.0000000    0.1034412
279880.0000000    0.1059769
279920.0000000    0.1117230
279960.0000000    0.1039189
280000.0000000    0.1017888
280040.0000000    0.0931278
280080.0000000    0.0920750
280120.0000000    0.0944931
280160.0000000    0.0952123
280200.0000000    0.1054110
280240.0000000    0.1048597
280280.0000000    0.1015759
280320.0000000    0.1034164
280360.0000000    0.0900441
280400.0000000    0.0971091
280440.0000000    0.0992329
280480.0000000    0.0951041
280520.0000000    0.0913642
280560.0000000    0.0993049
280600.0000000    0.0893183
280640.0000000    0.0875427
280680.0000000    0.0929543
280720.0000000    0.0910236
280760.0000000    0.0980916
280800.0000000    0.1083041
280840.0000000    0.0997809
280880.0000000    0.1025437
280920.0000000    0.0970246
280960.0000000    0.1022327
281000.0000000    0.0974305
281040.0000000    0.0963698
281080.0000000    0.0952016
281120.0000000    0.1035213
281160.0000000    0.1103754
281200.0000000    0.0987386
281240.0000000    0.0974797
281280.0000000    0.0983220
281320.0000000    0.1036671
281360.0000000    0.0913072
281400.0000000    0.0963631
281440.0000000    0.0977318
281480.0000000    0.0998391
281520.0000000    0.0908234
281560.0000000    0.0887329
281600.0000000    0.1007330
281640.0000000    0.0962652
281680.0000000    0.1001165
281720.0000000    0.0950111
281760.0000000    0.1071396
281800.0000000    0.1032936
281840.0000000    0.0979741
281880.0000000    0.0990232
281920.0000000    0.0970127
281960.0000000    0.1049391
282000.0000000    0.1057441
282040.0000000    0.1094982
282080.0000000    0.1056519
282120.0000000    0.1051873
282160.0000000    0.1120576
282200.0000000    0.1087259
282240.0000000    0.1073350
282280.0000000    0.1148316
282320.0000000    0.0966347
282360.0000000    0.1026373
282400.0000000    0.1045440
282440.0000000    0.1083813
282480.0000000    0.0961725
282520.0000000    0.0982785
282560.0000000    0.0922432
282600.0000000    0.0954192
282640.0000000    0.0940134
282680.0000000    0.0989125
282720.0000000    0.0965865
282760.0000000    0.1022947
282800.0000000    0.0972508
282840.0000000    0.0989678
282880.0000000    0.0961207
282920.0000000    0.0962829
282960.0000000    0.0990419
283000.0000000    0.1031179
283040.0000000    0.1024412
283080.0000000    0.0965670
283120.0000000    0.0996649
283160.0000000    0.0879500
283200.0000000    0.0961100
283240.0000000    0.0950156
283280.0000000    0.0916690
283320.0000000    0.1023264
283360.0000000    0.1119593
283400.0000000    0.0944639
283440.0000000    0.0991343
283480.0000000    0.0983065
283520.0000000    0.1053440
283560.0000000    0.1124771
283600.0000000    0.1122063
283640.0000000    0.1016193
283680.0000000    0.1107405
283720.0000000    0.1240253
283760.0000000    0.1063932
283800.0000000    0.1013410
283840.0000000    0.0959564
283880.0000000    0.1060714
283920.0000000    0.1101964
283960.0000000    0.1025855
284000.0000000    0.1145379
284040.0000000    0.1042595
284080.0000000    0.1128610
284120.0000000    0.1055760
284160.0000000    0.1041724
284200.0000000    0.0974331
284240.0000000    0.1062376
284280.0000000    0.0961433
284320.0000000    0.0926540
284360.0000000    0.0985768
284400.0000000    0.1054265
284440.0000000    0.0925075
284480.0000000    0.0987513
284520.0000000    0.1119924
284560.0000000    0.1022153
284600.0000000    0.1104841
284640.0000000    0.1048537
284680.0000000    0.1056937
284720.0000000    0.1150988
284760.0000000    0.1123978
284800.0000000    0.1148176
284840.0000000    0.1278154
284880.0000000    0.1222265
284920.0000000    0.1132669
284960.0000000    0.1160770
285000.0000000    0.1148876
285040.0000000    0.1163784
285080.0000000    0.1025090
285120.0000000    0.1029551
285160.0000000    0.1028441
285200.0000000    0.1077189
285240.0000000    0.0943673
285280.0000000    0.1044472
285320.0000000    0.1185491
285360.0000000    0.1049871
285400.0000000    0.0957445
285440.0000000    0.1073347
285480.0000000    0.1004967
285520.0000000    0.1019027
285560.0000000    0.1006098
285600.0000000    0.0935069
285640.0000000    0.1016153
285680.0000000    0.0946080
285720.0000000    0.1102145
285760.0000000    0.0940965
285800.0000000    0.1067740
285840.0000000    0.0993356
285880.0000000    0.0971444
285920.0000000    0.1038898
285960.0000000    0.1059237
286000.0000000    0.0971777
286040.0000000    0.1051051
286080.0000000    0.1044169
286120.0000000    0.1089291
286160.0000000    0.1010299
286200.0000000    0.0980139
286240.0000000    0.1012714
286280.0000000    0.0991150
286320.0000000    0.1040844
286360.0000000    0.0956123
286400.0000000    0.1073973
286440.0000000    0.1093991
286480.0000000    0.0990943
286520.0000000    0.0992967
286560.0000000    0.1024330
286600.0000000    0.1039758
286640.0000000    0.0931322
286680.0000000    0.1005769
286720.0000000    0.0988405
286760.0000000    0.1001079
286800.0000000    0.0974083
286840.0000000    0.0948039
286880.0000000    0.1126891
286920.0000000    0.1120188
286960.0000000    0.1123121
287000.0000000    0.0963924
287040.0000000    0.1047157
287080.0000000    0.1057498
287120.0000000    0.1024058
287160.0000000    0.0949451
287200.0000000    0.0927497
287240.0000000    0.1043962
287280.0000000    0.0966198
287320.0000000    0.1047697
287360.0000000    0.0932884
287400.0000000    0.0926763
287440.0000000    0.1005908
287480.0000000    0.0941032
287520.0000000    0.0911708
287560.0000000    0.1039728
287600.0000000    0.1102393
287640.0000000    0.0970598
287680.0000000    0.0994132
287720.0000000    0.0936893
287760.0000000    0.1179228
287800.0000000    0.1028191
287840.0000000    0.1001962
287880.0000000    0.1028510
287920.0000000    0.0953679
287960.0000000    0.0927582
288000.0000000    0.0946377
288040.0000000    0.0830348
288080.0000000    0.0931316
288120.0000000    0.0915737
288160.0000000    0.1001515
288200.0000000    0.1014945
288240.0000000    0.1103509
288280.0000000    0.1140555
288320.0000000    0.0980496
288360.0000000    0.0984330
288400.0000000    0.0938534
288440.0000000    0.1088446
288480.0000000    0.1021039
288520.0000000    0.1056784
288560.0000000    0.1089510
288600.0000000    0.1210869
288640.0000000    0.1134883
288680.0000000    0.0999159
288720.0000000    0.1001556
288760.0000000    0.1219238
288800.0000000    0.1268402
288840.0000000    0.1208313
288880.0000000    0.1096219
288920.0000000    0.1047425
288960.0000000    0.0971586
289000.0000000    0.1067794
289040.0000000    0.1023495
289080.0000000    0.1036578
289120.0000000    0.1082811
289160.0000000    0.1031761
289200.0000000    0.1034134
289240.0000000    0.1022094
289280.0000000    0.0995431
289320.0000000    0.0961010
289360.0000000    0.0962649
289400.0000000    0.0996954
289440.0000000    0.1009709
289480.0000000    0.0964497
289520.0000000    0.1005498
289560.0000000    0.0946527
289600.0000000    0.1045645
289640.0000000    0.1084496
289680.0000000    0.1111069
289720.0000000    0.1045606
289760.0000000    0.1018289
289800.0000000    0.1159444
289840.0000000    0.1136841
289880.0000000    0.1073718
289920.0000000    0.1046280
289960.0000000    0.1023823
290000.0000000    0.1059585
290040.0000000    0.1072512
290080.0000000    0.1048324
290120.0000000    0.1143142
290160.0000000    0.1024777
290200.0000000    0.1090435
290240.0000000    0.1027529
290280.0000000    0.1035489
290320.0000000    0.1038200
290360.0000000    0.1008086
290400.0000000    0.1037686
290440.0000000    0.1030233
290480.0000000    0.1028780
290520.0000000    0.1051490
290560.0000000    0.1203946
290600.0000000    0.1114120
290640.0000000    0.1030776
290680.0000000    0.1011571
290720.0000000    0.0987433
290760.0000000    0.0961697
290800.0000000    0.1022233
290840.0000000    0.1034997
290880.0000000    0.1060722
290920.0000000    0.0920954
290960.0000000    0.0995094
291000.0000000    0.0919472
291040.0000000    0.0987883
291080.0000000    0.0966195
291120.0000000    0.0898894
291160.0000000    0.0941027
291200.0000000    0.0988011
291240.0000000    0.0912536
291280.0000000    0.0963920
291320.0000000    0.0890066
291360.0000000    0.0932733
291400.0000000    0.1006754
291440.0000000    0.0959271
291480.0000000    0.0922936
291520.0000000    0.0906761
291560.0000000    0.1018701
291600.0000000    0.0916139
291640.0000000    0.1008260
291680.0000000    0.0956304
291720.0000000    0.0987493
291760.0000000    0.0990042
291800.0000000    0.1163418
291840.0000000    0.0997988
291880.0000000    0.1012880
291920.0000000    0.1015998
291960.0000000    0.1001379
292000.0000000    0.1088980
292040.0000000    0.0979625
292080.0000000    0.1065507
292120.0000000    0.1109536
292160.0000000    0.1115083
292200.0000000    0.1230176
292240.0000000    0.1129328
292280.0000000    0.1093893
292320.0000000    0.1142725
292360.0000000    0.1204057
292400.0000000    0.1072768
292440.0000000    0.1106883
292480.0000000    0.1217903
292520.0000000    0.1142658
292560.0000000    0.1072656
292600.0000000    0.1035104
292640.0000000    0.1230026
292680.0000000    0.1250819
292720.0000000    0.1068131
292760.0000000    0.1090641
292800.0000000    0.1050660
292840.0000000    0.1159422
292880.0000000    0.1091007
292920.0000000    0.1186581
292960.0000000    0.0938910
293000.0000000    0.0963431
293040.0000000    0.1080532
293080.0000000    0.1036437
293120.0000000    0.1020648
293160.0000000    0.1047999
293200.0000000    0.1065473
293240.0000000    0.1020733
293280.0000000    0.0919769
293320.0000000    0.0995986
293360.0000000    0.0870903
293400.0000000    0.0939018
293440.0000000    0.0986738
293480.0000000    0.0957903
293520.0000000    0.1107688
293560.0000000    0.0896111
293600.0000000    0.1039664
293640.0000000    0.0913042
293680.0000000    0.0926811
293720.0000000    0.0992199
293760.0000000    0.0870767
293800.0000000    0.0935343
293840.0000000    0.1078116
293880.0000000    0.0907408
293920.0000000    0.0963162
293960.0000000    0.1024290
294000.0000000    0.0965582
294040.0000000    0.1045675
294080.0000000    0.1086443
294120.0000000    0.1015605
294160.0000000    0.1054325
294200.0000000    0.1011252
294240.0000000    0.0934300
294280.0000000    0.0975550
294320.0000000    0.1000798
294360.0000000    0.0862005
294400.0000000    0.0898800
294440.0000000    0.0867185
294480.0000000    0.0922429
294520.0000000    0.0920837
294560.0000000    0.0968099
294600.0000000    0.0926807
294640.0000000    0.0926839
294680.0000000    0.0914574
294720.0000000    0.0880607
294760.0000000    0.0873893
294800.0000000    0.0853701
294840.0000000    0.0851195
294880.0000000    0.0883746
294920.0000000    0.0967885
294960.0000000    0.0935821
295000.0000000    0.0909877
295040.0000000    0.0971209
295080.0000000    0.0891619
295120.0000000    0.0958256
295160.0000000    0.0920387
295200.0000000    0.0998361
295240.0000000    0.0965309
295280.0000000    0.0972181
295320.0000000    0.0939083
295360.0000000    0.0953912
295400.0000000    0.0967487
295440.0000000    0.0953119
295480.0000000    0.0826021
295520.0000000    0.0948758
295560.0000000    0.0872807
295600.0000000    0.0956620
295640.0000000    0.0915382
295680.0000000    0.1090537
295720.0000000    0.0969138
295760.0000000    0.0976235
295800.0000000    0.0938738
295840.0000000    0.1107844
295880.0000000    0.1002261
295920.0000000    0.0922273
295960.0000000    0.0957620
296000.0000000    0.0925798
296040.0000000    0.0817499
296080.0000000    0.0923656
296120.0000000    0.0958510
296160.0000000    0.0988695
296200.0000000    0.0881523
296240.0000000    0.1059037
296280.0000000    0.0987118
296320.0000000    0.0936584
296360.0000000    0.0994885
296400.0000000    0.0979638
296440.0000000    0.1007529
296480.0000000    0.1089856
296520.0000000    0.0946118
296560.0000000    0.1004768
296600.0000000    0.0973925
296640.0000000    0.0985292
296680.0000000    0.1000911
296720.0000000    0.1044408
296760.0000000    0.0999512
296800.0000000    0.1073651
296840.0000000    0.1015145
296880.0000000    0.1003543
296920.0000000    0.0947811
296960.0000000    0.1006125
297000.0000000    0.0928999
297040.0000000    0.0954024
297080.0000000    0.0910125
297120.0000000    0.1099152
297160.0000000    0.1123457
297200.0000000    0.1068527
297240.0000000    0.1073492
297280.0000000    0.1052896
297320.0000000    0.1053425
297360.0000000    0.0906634
297400.0000000    0.0909493
297440.0000000    0.1053132
297480.0000000    0.1020884
297520.0000000    0.1045429
297560.0000000    0.0976348
297600.0000000    0.1046108
297640.0000000    0.1066546
297680.0000000    0.1035348
297720.0000000    0.1053005
297760.0000000    0.0988303
297800.0000000    0.0975094
297840.0000000    0.0971265
297880.0000000    0.1002340
297920.0000000    0.1123091
297960.0000000    0.1054828
298000.0000000    0.1128103
298040.0000000    0.1139404
298080.0000000    0.1086414
298120.0000000    0.0990881
298160.0000000    0.1001553
298200.0000000    0.1050681
298240.0000000    0.1010719
298280.0000000    0.0987100
298320.0000000    0.0936557
298360.0000000    0.1009177
298400.0000000    0.1111670
298440.0000000    0.1001970
298480.0000000    0.1076753
298520.0000000    0.1010145
298560.0000000    0.0943456
298600.0000000    0.1001822
298640.0000000    0.1010291
298680.0000000    0.1092703
298720.0000000    0.1061779
298760.0000000    0.0994740
298800.0000000    0.1114247
298840.0000000    0.1126704
298880.0000000    0.1197125
298920.0000000    0.1006088
298960.0000000    0.1027692
299000.0000000    0.1256641
299040.0000000    0.1206075
299080.0000000    0.1020692
299120.0000000    0.1103715
299160.0000000    0.1155980
299200.0000000    0.1267303
299240.0000000    0.1120765
299280.0000000    0.1147808
299320.0000000    0.1203022
299360.0000000    0.1297007
299400.0000000    0.1257974
299440.0000000    0.1116641
299480.0000000    0.1204801
299520.0000000    0.1057862
299560.0000000    0.1210741
299600.0000000    0.1111361
299640.0000000    0.0992454
299680.0000000    0.1055446
299720.0000000    0.1058796
299760.0000000    0.1062195
299800.0000000    0.1175911
299840.0000000    0.1173668
299880.0000000    0.1103208
299920.0000000    0.1155314
299960.0000000    0.1064682
300000.0000000    0.1125117
300040.0000000    0.1063885
300080.0000000    0.1063937
300120.0000000    0.0977475
300160.0000000    0.1025579
300200.0000000    0.1259187
300240.0000000    0.1118333
300280.0000000    0.1097633
300320.0000000    0.1098723
300360.0000000    0.1023900
300400.0000000    0.1040943
300440.0000000    0.0999261
300480.0000000    0.1079374
300520.0000000    0.1132584
300560.0000000    0.1223715
300600.0000000    0.1118499
300640.0000000    0.1174440
300680.0000000    0.1164687
300720.0000000    0.1251866
300760.0000000    0.1183088
300800.0000000    0.1282843
300840.0000000    0.1280155
300880.0000000    0.1163425
300920.0000000    0.1224700
300960.0000000    0.1207067
301000.0000000    0.1235778
301040.0000000    0.1284817
301080.0000000    0.1331580
301120.0000000    0.1288142
301160.0000000    0.1263899
301200.0000000    0.1194753
301240.0000000    0.1313997
301280.0000000    0.1270494
301320.0000000    0.1217401
301360.0000000    0.1216138
301400.0000000    0.1072022
301440.0000000    0.1156726
301480.0000000    0.1119615
301520.0000000    0.1210166
301560.0000000    0.1251258
301600.0000000    0.1272151
301640.0000000    0.1162653
301680.0000000    0.1196242
301720.0000000    0.1183355
301760.0000000    0.1159550
301800.0000000    0.1176001
301840.0000000    0.1156922
301880.0000000    0.1228732
301920.0000000    0.1250674
301960.0000000    0.1257584
302000.0000000    0.1187236
302040.0000000    0.1277102
302080.0000000    0.1229156
302120.0000000    0.1208066
302160.0000000    0.1286880
302200.0000000    0.1363310
302240.0000000    0.1285654
302280.0000000    0.1208123
302320.0000000    0.1265935
302360.0000000    0.1239604
302400.0000000    0.1327481
302440.0000000    0.1288755
302480.0000000    0.1262569
302520.0000000    0.1280423
302560.0000000    0.1215755
302600.0000000    0.1298615
302640.0000000    0.1178392
302680.0000000    0.1337153
302720.0000000    0.1383957
302760.0000000    0.1183529
302800.0000000    0.1215537
302840.0000000    0.1196092
302880.0000000    0.1284788
302920.0000000    0.1233323
302960.0000000    0.1266916
303000.0000000    0.1183592
303040.0000000    0.1272348
303080.0000000    0.1244649
303120.0000000    0.1202307
303160.0000000    0.1166619
303200.0000000    0.1213593
303240.0000000    0.1267165
303280.0000000    0.1282858
303320.0000000    0.1254818
303360.0000000    0.1300882
303400.0000000    0.1085795
303440.0000000    0.1118653
303480.0000000    0.1201773
303520.0000000    0.1121447
303560.0000000    0.1035420
303600.0000000    0.1174983
303640.0000000    0.1170366
303680.0000000    0.1020878
303720.0000000    0.1085369
303760.0000000    0.1154851
303800.0000000    0.1108822
303840.0000000    0.1051848
303880.0000000    0.1171449
303920.0000000    0.0982954
303960.0000000    0.1097151
304000.0000000    0.0940069
304040.0000000    0.1136770
304080.0000000    0.0943210
304120.0000000    0.1035197
304160.0000000    0.1101784
304200.0000000    0.1048560
304240.0000000    0.1064784
304280.0000000    0.0997017
304320.0000000    0.1157616
304360.0000000    0.1092505
304400.0000000    0.1126728
304440.0000000    0.1183989
304480.0000000    0.1221964
304520.0000000    0.1124493
304560.0000000    0.1072029
304600.0000000    0.1208414
304640.0000000    0.1141377
304680.0000000    0.1167639
304720.0000000    0.1065329
304760.0000000    0.1154958
304800.0000000    0.1112145
304840.0000000    0.0951895
304880.0000000    0.1018478
304920.0000000    0.0993642
304960.0000000    0.1074785
305000.0000000    0.0982256
305040.0000000    0.0975276
305080.0000000    0.1089401
305120.0000000    0.1045955
305160.0000000    0.1067206
305200.0000000    0.1097113
305240.0000000    0.1046231
305280.0000000    0.1030399
305320.0000000    0.1175693
305360.0000000    0.1203144
305400.0000000    0.1008095
305440.0000000    0.0997188
305480.0000000    0.0927022
305520.0000000    0.1069965
305560.0000000    0.0949168
305600.0000000    0.1050647
305640.0000000    0.1170454
305680.0000000    0.1002947
305720.0000000    0.1061026
305760.0000000    0.1116126
305800.0000000    0.1034992
305840.0000000    0.0983268
305880.0000000    0.0953551
305920.0000000    0.1060754
305960.0000000    0.1028947
306000.0000000    0.0944388
306040.0000000    0.0992100
306080.0000000    0.1011875
306120.0000000    0.0986638
306160.0000000    0.1022724
306200.0000000    0.1018601
306240.0000000    0.0974811
306280.0000000    0.1029325
306320.0000000    0.0974634
306360.0000000    0.1071930
306400.0000000    0.1164244
306440.0000000    0.1029833
306480.0000000    0.0976681
306520.0000000    0.1014083
306560.0000000    0.0980751
306600.0000000    0.1064945
306640.0000000    0.0996266
306680.0000000    0.1127984
306720.0000000    0.0985008
306760.0000000    0.1074230
306800.0000000    0.0952711
306840.0000000    0.0920813
306880.0000000    0.1002622
306920.0000000    0.1029430
306960.0000000    0.0925633
307000.0000000    0.0986311
307040.0000000    0.1078313
307080.0000000    0.1149621
307120.0000000    0.1018841
307160.0000000    0.1043889
307200.0000000    0.1086443
307240.0000000    0.1082331
307280.0000000    0.1048335
307320.0000000    0.1025445
307360.0000000    0.0966341
307400.0000000    0.0936077
307440.0000000    0.0925948
307480.0000000    0.0920861
307520.0000000    0.0954666
307560.0000000    0.0950899
307600.0000000    0.0918099
307640.0000000    0.0960156
307680.0000000    0.0884315
307720.0000000    0.1058062
307760.0000000    0.0947651
307800.0000000    0.1051521
307840.0000000    0.0938972
307880.0000000    0.1033258
307920.0000000    0.1000085
307960.0000000    0.0870665
308000.0000000    0.0886647
308040.0000000    0.0924430
308080.0000000    0.0954119
308120.0000000    0.0925587
308160.0000000    0.0996019
308200.0000000    0.0978910
308240.0000000    0.0917751
308280.0000000    0.1002187
308320.0000000    0.0936042
308360.0000000    0.0915836
308400.0000000    0.1012034
308440.0000000    0.1133527
308480.0000000    0.0951440
308520.0000000    0.1044359
308560.0000000    0.1011006
308600.0000000    0.1026023
308640.0000000    0.1053279
308680.0000000    0.0962524
308720.0000000    0.0951521
308760.0000000    0.1031654
308800.0000000    0.1100486
308840.0000000    0.1015821
308880.0000000    0.1082790
308920.0000000    0.0927519
308960.0000000    0.0980664
309000.0000000    0.0934650
309040.0000000    0.0968496
309080.0000000    0.1031447
309120.0000000    0.0979925
309160.0000000    0.1050627
309200.0000000    0.1005654
309240.0000000    0.0912044
309280.0000000    0.0978695
309320.0000000    0.1099810
309360.0000000    0.1086431
309400.0000000    0.1081699
309440.0000000    0.1156636
309480.0000000    0.1011165
309520.0000000    0.1078614
309560.0000000    0.1037342
309600.0000000    0.1058470
309640.0000000    0.0998197
309680.0000000    0.0952792
309720.0000000    0.0918123
309760.0000000    0.1039915
309800.0000000    0.1092862
309840.0000000    0.1003498
309880.0000000    0.0876834
309920.0000000    0.1051942
309960.0000000    0.1062450
310000.0000000    0.1027098
310040.0000000    0.1058808
310080.0000000    0.1024481
310120.0000000    0.1065761
310160.0000000    0.1126805
310200.0000000    0.1043935
310240.0000000    0.0961697
310280.0000000    0.0967156
310320.0000000    0.1025023
310360.0000000    0.0980399
310400.0000000    0.1095219
310440.0000000    0.1105459
310480.0000000    0.1117499
310520.0000000    0.1011215
310560.0000000    0.1021464
310600.0000000    0.1108188
310640.0000000    0.1067453
310680.0000000    0.1099377
310720.0000000    0.1234857
310760.0000000    0.1066506
310800.0000000    0.1061681
310840.0000000    0.1120012
310880.0000000    0.0997562
310920.0000000    0.1004976
310960.0000000    0.1104843
311000.0000000    0.1224443
311040.0000000    0.1134849
311080.0000000    0.1169222
311120.0000000    0.1122809
311160.0000000    0.1033534
311200.0000000    0.1130862
311240.0000000    0.1082142
311280.0000000    0.0998992
311320.0000000    0.1087740
311360.0000000    0.1062651
311400.0000000    0.1111395
311440.0000000    0.1032518
311480.0000000    0.0957423
311520.0000000    0.1027130
311560.0000000    0.1065863
311600.0000000    0.1021834
311640.0000000    0.1096566
311680.0000000    0.1009123
311720.0000000    0.1068823
311760.0000000    0.0978298
311800.0000000    0.0998155
311840.0000000    0.1045331
311880.0000000    0.0984923
311920.0000000    0.0949132
311960.0000000    0.1046017
312000.0000000    0.0988994
312040.0000000    0.1008860
312080.0000000    0.1140441
312120.0000000    0.1099260
312160.0000000    0.1143633
312200.0000000    0.1217327
312240.0000000    0.1065915
312280.0000000    0.1143997
312320.0000000    0.1102233
312360.0000000    0.1136084
312400.0000000    0.1111715
312440.0000000    0.1126012
312480.0000000    0.0979795
312520.0000000    0.1016699
312560.0000000    0.1006669
312600.0000000    0.0965885
312640.0000000    0.1073259
312680.0000000    0.1226391
312720.0000000    0.1038548
312760.0000000    0.1054844
312800.0000000    0.1131011
312840.0000000    0.1059320
312880.0000000    0.1011100
312920.0000000    0.1025299
312960.0000000    0.0989404
313000.0000000    0.0989035
313040.0000000    0.0930036
313080.0000000    0.1009864
313120.0000000    0.1007172
313160.0000000    0.1069559
313200.0000000    0.1007740
313240.0000000    0.1008220
313280.0000000    0.1045983
313320.0000000    0.1063370
313360.0000000    0.1039129
313400.0000000    0.1051146
313440.0000000    0.1038477
313480.0000000    0.1107688
313520.0000000    0.0946767
313560.0000000    0.0993361
313600.0000000    0.0944690
313640.0000000    0.1074231
313680.0000000    0.1009485
313720.0000000    0.1041340
313760.0000000    0.1044253
313800.0000000    0.1085753
313840.0000000    0.1099034
313880.0000000    0.1071208
313920.0000000    0.1155857
313960.0000000    0.1104850
314000.0000000    0.1130923
314040.0000000    0.1100170
314080.0000000    0.1094363
314120.0000000    0.1152590
314160.0000000    0.1122820
314200.0000000    0.1082990
314240.0000000    0.0969667
314280.0000000    0.1045116
314320.0000000    0.1010928
314360.0000000    0.1091961
314400.0000000    0.1085995
314440.0000000    0.1150233
314480.0000000    0.1008001
314520.0000000    0.1088286
314560.0000000    0.1011122
314600.0000000    0.1038149
314640.0000000    0.1009756
314680.0000000    0.0987569
314720.0000000    0.1016478
314760.0000000    0.0996907
314800.0000000    0.1089853
314840.0000000    0.1147587
314880.0000000    0.1029838
314920.0000000    0.1028771
314960.0000000    0.1033351
315000.0000000    0.1096433
315040.0000000    0.1102689
315080.0000000    0.1116086
315120.0000000    0.1160971
315160.0000000    0.1063958
315200.0000000    0.1170241
315240.0000000    0.1096859
315280.0000000    0.1075093
315320.0000000    0.1077194
315360.0000000    0.1071759
315400.0000000    0.1075996
315440.0000000    0.1093902
315480.0000000    0.1083994
315520.0000000    0.1169347
315560.0000000    0.1076267
315600.0000000    0.1023103
315640.0000000    0.1102571
315680.0000000    0.1072462
315720.0000000    0.1162636
315760.0000000    0.1050536
315800.0000000    0.1189876
315840.0000000    0.1141453
315880.0000000    0.1197765
315920.0000000    0.1210247
315960.0000000    0.1092449
316000.0000000    0.1191083
316040.0000000    0.1094567
316080.0000000    0.1107703
316120.0000000    0.1135624
316160.0000000    0.0989830
316200.0000000    0.1120543
316240.0000000    0.1235564
316280.0000000    0.1269199
316320.0000000    0.1175264
316360.0000000    0.1102964
316400.0000000    0.1212721
316440.0000000    0.1224150
316480.0000000    0.1150811
316520.0000000    0.1204762
316560.0000000    0.1241845
316600.0000000    0.1194233
316640.0000000    0.1189026
316680.0000000    0.1217433
316720.0000000    0.1341473
316760.0000000    0.1262048
316800.0000000    0.1215589
316840.0000000    0.1146497
316880.0000000    0.1224373
316920.0000000    0.1087290
316960.0000000    0.1173348
317000.0000000    0.1035336
317040.0000000    0.1052595
317080.0000000    0.1202299
317120.0000000    0.1151295
317160.0000000    0.1113727
317200.0000000    0.1109434
317240.0000000    0.1109682
317280.0000000    0.1282499
317320.0000000    0.1146941
317360.0000000    0.1256126
317400.0000000    0.1162899
317440.0000000    0.1230390
317480.0000000    0.1172780
317520.0000000    0.1339557
317560.0000000    0.1149281
317600.0000000    0.1101047
317640.0000000    0.0999009
317680.0000000    0.0966894
317720.0000000    0.1100559
317760.0000000    0.1059136
317800.0000000    0.1047883
317840.0000000    0.1074710
317880.0000000    0.1093534
317920.0000000    0.1069300
317960.0000000    0.1085482
318000.0000000    0.1077801
318040.0000000    0.1112779
318080.0000000    0.1000676
318120.0000000    0.1013904
318160.0000000    0.1079464
318200.0000000    0.1091358
318240.0000000    0.1115358
318280.0000000    0.1136046
318320.0000000    0.1126974
318360.0000000    0.1241526
318400.0000000    0.1271181
318440.0000000    0.1144097
318480.0000000    0.1102675
318520.0000000    0.1147274
318560.0000000    0.1192280
318600.0000000    0.1072866
318640.0000000    0.1077209
318680.0000000    0.1146885
318720.0000000    0.1120319
318760.0000000    0.1097379
318800.0000000    0.1126781
318840.0000000    0.1225905
318880.0000000    0.1015078
318920.0000000    0.1111931
318960.0000000    0.1240422
319000.0000000    0.1107725
319040.0000000    0.1021814
319080.0000000    0.1184840
319120.0000000    0.1201979
319160.0000000    0.1236156
319200.0000000    0.1114258
319240.0000000    0.1225584
319280.0000000    0.1128882
319320.0000000    0.1266799
319360.0000000    0.1424991
319400.0000000    0.1239663
319440.0000000    0.1169133
319480.0000000    0.1199713
319520.0000000    0.1183143
319560.0000000    0.1229447
319600.0000000    0.1223281
319640.0000000    0.1245861
319680.0000000    0.1154128
319720.0000000    0.1169140
319760.0000000    0.1176735
319800.0000000    0.1154804
319840.0000000    0.1206254
319880.0000000    0.1189400
319920.0000000    0.1138599
319960.0000000    0.1260662
320000.0000000    0.1185041
320040.0000000    0.1137428
320080.0000000    0.1082726
320120.0000000    0.1254153
320160.0000000    0.1204508
320200.0000000    0.1125513
320240.0000000    0.1204101
320280.0000000    0.1139734
320320.0000000    0.1075055
320360.0000000    0.1121908
320400.0000000    0.1083172
320440.0000000    0.1085745
320480.0000000    0.1180527
320520.0000000    0.1090363
320560.0000000    0.1193943
320600.0000000    0.1138411
320640.0000000    0.1078243
320680.0000000    0.1099535
320720.0000000    0.1095730
320760.0000000    0.1051638
320800.0000000    0.1085492
320840.0000000    0.1126413
320880.0000000    0.1043300
320920.0000000    0.1117384
320960.0000000    0.1209859
321000.0000000    0.1067693
321040.0000000    0.1055853
321080.0000000    0.1065169
321120.0000000    0.1069770
321160.0000000    0.1140685
321200.0000000    0.1025338
321240.0000000    0.1054864
321280.0000000    0.1059358
321320.0000000    0.1034886
321360.0000000    0.1091092
321400.0000000    0.0989629
321440.0000000    0.1019462
321480.0000000    0.1087906
321520.0000000    0.1063016
321560.0000000    0.1201246
321600.0000000    0.1166436
321640.0000000    0.1089815
321680.0000000    0.1065425
321720.0000000    0.1044073
321760.0000000    0.1123366
321800.0000000    0.1127324
321840.0000000    0.1143210
321880.0000000    0.1197065
321920.0000000    0.1196066
321960.0000000    0.1172630
322000.0000000    0.1159637
322040.0000000    0.1193918
322080.0000000    0.1194281
322120.0000000    0.1144140
322160.0000000    0.1126414
322200.0000000    0.1185371
322240.0000000    0.1230118
322280.0000000    0.1226541
322320.0000000    0.1316546
322360.0000000    0.1240549
322400.0000000    0.1232270
322440.0000000    0.1252692
322480.0000000    0.1262228
322520.0000000    0.1158259
322560.0000000    0.1165569
322600.0000000    0.1114173
322640.0000000    0.1142680
322680.0000000    0.1124703
322720.0000000    0.1159523
322760.0000000    0.1069672
322800.0000000    0.1136850
322840.0000000    0.1103077
322880.0000000    0.1051166
322920.0000000    0.1167766
322960.0000000    0.1094877
323000.0000000    0.1039932
323040.0000000    0.0999999
323080.0000000    0.1074454
323120.0000000    0.1089901
323160.0000000    0.1082131
323200.0000000    0.1018969
323240.0000000    0.0994046
323280.0000000    0.1058806
323320.0000000    0.1077124
323360.0000000    0.1173273
323400.0000000    0.1269950
323440.0000000    0.1169336
323480.0000000    0.1187791
323520.0000000    0.1142884
323560.0000000    0.1265117
323600.0000000    0.1232541
323640.0000000    0.1197722
323680.0000000    0.1273594
323720.0000000    0.1172268
323760.0000000    0.1126662
323800.0000000    0.1221948
323840.0000000    0.1163133
323880.0000000    0.1068610
323920.0000000    0.1082277
323960.0000000    0.1137906
324000.0000000    0.1171891
324040.0000000    0.1284251
324080.0000000    0.1194194
324120.0000000    0.1163212
324160.0000000    0.1212683
324200.0000000    0.1061715
324240.0000000    0.1124832
324280.0000000    0.1141337
324320.0000000    0.1177575
324360.0000000    0.1227517
324400.0000000    0.1189813
324440.0000000    0.1110687
324480.0000000    0.1201141
324520.0000000    0.1164052
324560.0000000    0.1128343
324600.0000000    0.1209244
324640.0000000    0.1201754
324680.0000000    0.1093759
324720.0000000    0.1209739
324760.0000000    0.1208486
324800.0000000    0.1167083
324840.0000000    0.1268199
324880.0000000    0.1164358
324920.0000000    0.1065187
324960.0000000    0.1066406
325000.0000000    0.1144493
325040.0000000    0.1108321
325080.0000000    0.1168049
325120.0000000    0.1146275
325160.0000000    0.1055270
325200.0000000    0.1111131
325240.0000000    0.1157111
325280.0000000    0.1234677
325320.0000000    0.1181052
325360.0000000    0.1147294
325400.0000000    0.1272286
325440.0000000    0.1172830
325480.0000000    0.1162582
325520.0000000    0.1254974
325560.0000000    0.1301011
325600.0000000    0.1297706
325640.0000000    0.1392022
325680.0000000    0.1346669
325720.0000000    0.1182083
325760.0000000    0.1162916
325800.0000000    0.1191008
325840.0000000    0.1150579
325880.0000000    0.1314072
325920.0000000    0.1409783
325960.0000000    0.1394342
326000.0000000    0.1375256
326040.0000000    0.1283906
326080.0000000    0.1304622
326120.0000000    0.1148828
326160.0000000    0.1209716
326200.0000000    0.1059947
326240.0000000    0.1089168
326280.0000000    0.1159236
326320.0000000    0.1271690
326360.0000000    0.1235196
326400.0000000    0.1227897
326440.0000000    0.1128433
326480.0000000    0.1210699
326520.0000000    0.1080942
326560.0000000    0.1148689
326600.0000000    0.1136222
326640.0000000    0.1120197
326680.0000000    0.1121925
326720.0000000    0.1174043
326760.0000000    0.1138305
326800.0000000    0.1104905
326840.0000000    0.1114347
326880.0000000    0.1101357
326920.0000000    0.1116695
326960.0000000    0.1163682
327000.0000000    0.1198736
327040.0000000    0.1164565
327080.0000000    0.1054051
327120.0000000    0.1100083
327160.0000000    0.1071226
327200.0000000    0.1132829
327240.0000000    0.1120834
327280.0000000    0.1082857
327320.0000000    0.1119729
327360.0000000    0.1107037
327400.0000000    0.1001817
327440.0000000    0.1065882
327480.0000000    0.1132631
327520.0000000    0.1056682
327560.0000000    0.1094282
327600.0000000    0.1140050
327640.0000000    0.1114495
327680.0000000    0.1100013
327720.0000000    0.1104613
327760.0000000    0.1037536
327800.0000000    0.1203350
327840.0000000    0.1204402
327880.0000000    0.1136227
327920.0000000    0.1205722
327960.0000000    0.1347143
328000.0000000    0.1394857
328040.0000000    0.1342001
328080.0000000    0.1351291
328120.0000000    0.1286631
328160.0000000    0.1332215
328200.0000000    0.1460488
328240.0000000    0.1465566
328280.0000000    0.1482238
328320.0000000    0.1344595
328360.0000000    0.1386675
328400.0000000    0.1164013
328440.0000000    0.1425992
328480.0000000    0.1525004
328520.0000000    0.1388397
328560.0000000    0.1320183
328600.0000000    0.1433041
328640.0000000    0.1317142
328680.0000000    0.1238288
328720.0000000    0.1236250
328760.0000000    0.1406999
328800.0000000    0.1292562
328840.0000000    0.1314655
328880.0000000    0.1343030
328920.0000000    0.1327537
328960.0000000    0.1297805
329000.0000000    0.1384598
329040.0000000    0.1398792
329080.0000000    0.1488286
329120.0000000    0.1339321
329160.0000000    0.1343599
329200.0000000    0.1466457
329240.0000000    0.1463100
329280.0000000    0.1518315
329320.0000000    0.1438323
329360.0000000    0.1419991
329400.0000000    0.1433638
329440.0000000    0.1542241
329480.0000000    0.1405319
329520.0000000    0.1366781
329560.0000000    0.1500375
329600.0000000    0.1241908
329640.0000000    0.1101266
329680.0000000    0.1270013
329720.0000000    0.1247037
329760.0000000    0.1219481
329800.0000000    0.1300117
329840.0000000    0.1253298
329880.0000000    0.1312172
329920.0000000    0.1329339
329960.0000000    0.1466892
330000.0000000    0.1286316
330040.0000000    0.1150425
330080.0000000    0.1287707
330120.0000000    0.1219708
330160.0000000    0.1230749
330200.0000000    0.1324594
330240.0000000    0.1079797
330280.0000000    0.1149949
330320.0000000    0.1052146
330360.0000000    0.1104967
330400.0000000    0.1232864
330440.0000000    0.1198508
330480.0000000    0.1322425
330520.0000000    0.1261248
330560.0000000    0.1392549
330600.0000000    0.1384267
330640.0000000    0.1340199
330680.0000000    0.1259046
330720.0000000    0.1317836
330760.0000000    0.1408949
330800.0000000    0.1284585
330840.0000000    0.1303427
330880.0000000    0.1402885
330920.0000000    0.1358693
330960.0000000    0.1342077
331000.0000000    0.1269107
331040.0000000    0.1287012
331080.0000000    0.1408138
331120.0000000    0.1239135
331160.0000000    0.1406793
331200.0000000    0.1356868
331240.0000000    0.1260271
331280.0000000    0.1159378
331320.0000000    0.1432262
331360.0000000    0.1309448
331400.0000000    0.1314016
331440.0000000    0.1303595
331480.0000000    0.1336787
331520.0000000    0.1318422
331560.0000000    0.1187457
331600.0000000    0.1164758
331640.0000000    0.1061142
331680.0000000    0.1169020
331720.0000000    0.1138543
331760.0000000    0.1215771
331800.0000000    0.1128295
331840.0000000    0.1211250
331880.0000000    0.1000471
331920.0000000    0.1195501
331960.0000000    0.1136539
332000.0000000    0.1170797
332040.0000000    0.1186165
332080.0000000    0.1098112
332120.0000000    0.1076539
332160.0000000    0.1047557
332200.0000000    0.1108167
332240.0000000    0.1191531
332280.0000000    0.1145137
332320.0000000    0.1082977
332360.0000000    0.1210980
332400.0000000    0.1286969
332440.0000000    0.1181834
332480.0000000    0.1229350
332520.0000000    0.1268497
332560.0000000    0.1147055
332600.0000000    0.1077448
332640.0000000    0.1174212
332680.0000000    0.1145978
332720.0000000    0.1050333
332760.0000000    0.1103560
332800.0000000    0.1290599
332840.0000000    0.1130146
332880.0000000    0.1260198
332920.0000000    0.1332212
332960.0000000    0.1225080
333000.0000000    0.1267958
333040.0000000    0.1338058
333080.0000000    0.1310132
333120.0000000    0.1329521
333160.0000000    0.1333092
333200.0000000    0.1513931
333240.0000000    0.1270780
333280.0000000    0.1288322
333320.0000000    0.1163773
333360.0000000    0.1105359
333400.0000000    0.1168415
333440.0000000    0.1070824
333480.0000000    0.1118147
333520.0000000    0.1081990
333560.0000000    0.1032091
333600.0000000    0.1017148
333640.0000000    0.1060971
333680.0000000    0.0958618
333720.0000000    0.1025204
333760.0000000    0.1017875
333800.0000000    0.1157541
333840.0000000    0.1298066
333880.0000000    0.1195273
333920.0000000    0.1211221
333960.0000000    0.1232554
334000.0000000    0.1120332
334040.0000000    0.1208588
334080.0000000    0.1122907
334120.0000000    0.1181601
334160.0000000    0.1192564
334200.0000000    0.1266422
334240.0000000    0.1361385
334280.0000000    0.1378394
334320.0000000    0.1341359
334360.0000000    0.1432275
334400.0000000    0.1585939
334440.0000000    0.1360673
334480.0000000    0.1392425
334520.0000000    0.1489355
334560.0000000    0.1428950
334600.0000000    0.1447282
334640.0000000    0.1342478
334680.0000000    0.1431445
334720.0000000    0.1390915
334760.0000000    0.1083685
334800.0000000    0.1222490
334840.0000000    0.1177950
334880.0000000    0.1198573
334920.0000000    0.1271073
334960.0000000    0.1241023
335000.0000000    0.1164140
335040.0000000    0.1285068
335080.0000000    0.1285668
335120.0000000    0.1332103
335160.0000000    0.1107106
335200.0000000    0.1282410
335240.0000000    0.1217948
335280.0000000    0.1241084
335320.0000000    0.1348136
335360.0000000    0.1307550
335400.0000000    0.1172831
335440.0000000    0.1195352
335480.0000000    0.1271173
335520.0000000    0.1163776
335560.0000000    0.1083913
335600.0000000    0.1130538
335640.0000000    0.1112157
335680.0000000    0.1236739
335720.0000000    0.1112881
335760.0000000    0.1039699
335800.0000000    0.1165832
335840.0000000    0.1241756
335880.0000000    0.1173497
335920.0000000    0.1237957
335960.0000000    0.1201869
336000.0000000    0.1188610
336040.0000000    0.1224494
336080.0000000    0.1179227
336120.0000000    0.1208718
336160.0000000    0.1142120
336200.0000000    0.1178713
336240.0000000    0.1112671
336280.0000000    0.1125400
336320.0000000    0.1174754
336360.0000000    0.1266367
336400.0000000    0.1087798
336440.0000000    0.1120133
336480.0000000    0.1014791
336520.0000000    0.1071456
336560.0000000    0.1101080
336600.0000000    0.1166458
336640.0000000    0.1242860
336680.0000000    0.1227688
336720.0000000    0.1260636
336760.0000000    0.1205249
336800.0000000    0.1218388
336840.0000000    0.1114328
336880.0000000    0.1113633
336920.0000000    0.1261455
336960.0000000    0.1287015
337000.0000000    0.1296006
337040.0000000    0.1185382
337080.0000000    0.1199960
337120.0000000    0.1095609
337160.0000000    0.1242420
337200.0000000    0.1168206
337240.0000000    0.1189586
337280.0000000    0.1196933
337320.0000000    0.1219042
337360.0000000    0.1120708
337400.0000000    0.1224891
337440.0000000    0.1238921
337480.0000000    0.1273424
337520.0000000    0.1231889
337560.0000000    0.1211177
337600.0000000    0.1268818
337640.0000000    0.1147178
337680.0000000    0.1084133
337720.0000000    0.1067015
337760.0000000    0.1106578
337800.0000000    0.1244764
337840.0000000    0.1211094
337880.0000000    0.1220820
337920.0000000    0.1121773
337960.0000000    0.1189859
338000.0000000    0.1228189
338040.0000000    0.1160552
338080.0000000    0.1256890
338120.0000000    0.1142536
338160.0000000    0.1150025
338200.0000000    0.1252709
338240.0000000    0.1246932
338280.0000000    0.1274142
338320.0000000    0.1311041
338360.0000000    0.1396078
338400.0000000    0.1411817
338440.0000000    0.1376131
338480.0000000    0.1386601
338520.0000000    0.1327951
338560.0000000    0.1259695
338600.0000000    0.1324639
338640.0000000    0.1273192
338680.0000000    0.1242091
338720.0000000    0.1233426
338760.0000000    0.1381444
338800.0000000    0.1271750
338840.0000000    0.1229811
338880.0000000    0.1251976
338920.0000000    0.1196072
338960.0000000    0.1218673
339000.0000000    0.1320687
339040.0000000    0.1146106
339080.0000000    0.1164149
339120.0000000    0.1206695
339160.0000000    0.1253531
339200.0000000    0.1211282
339240.0000000    0.1244057
339280.0000000    0.1336112
339320.0000000    0.1138104
339360.0000000    0.1265674
339400.0000000    0.1357062
339440.0000000    0.1245807
339480.0000000    0.1366411
339520.0000000    0.1195049
339560.0000000    0.1243563
339600.0000000    0.1235874
339640.0000000    0.1371489
339680.0000000    0.1132431
339720.0000000    0.1165750
339760.0000000    0.1340753
339800.0000000    0.1362795
339840.0000000    0.1205203
339880.0000000    0.1261128
339920.0000000    0.1337630
339960.0000000    0.1224954
340000.0000000    0.1300081
340040.0000000    0.1326565
340080.0000000    0.1255849
340120.0000000    0.1215547
340160.0000000    0.1309579
340200.0000000    0.1495502
340240.0000000    0.1465774
340280.0000000    0.1342171
340320.0000000    0.1206960
340360.0000000    0.1341040
340400.0000000    0.1443041
340440.0000000    0.1315642
340480.0000000    0.1237211
340520.0000000    0.1331546
340560.0000000    0.1245029
340600.0000000    0.1436446
340640.0000000    0.1192159
340680.0000000    0.1270840
340720.0000000    0.1192924
340760.0000000    0.1248151
340800.0000000    0.1336342
340840.0000000    0.1188006
340880.0000000    0.1192356
340920.0000000    0.1125965
340960.0000000    0.1131127
341000.0000000    0.1154126
341040.0000000    0.1102158
341080.0000000    0.1116936
341120.0000000    0.1349405
341160.0000000    0.1328133
341200.0000000    0.1488484
341240.0000000    0.1266510
341280.0000000    0.1170447
341320.0000000    0.1275017
341360.0000000    0.1226870
341400.0000000    0.1219913
341440.0000000    0.1235303
341480.0000000    0.1165460
341520.0000000    0.1252094
341560.0000000    0.1234613
341600.0000000    0.1275550
341640.0000000    0.1408819
341680.0000000    0.1295897
341720.0000000    0.1362696
341760.0000000    0.1330415
341800.0000000    0.1140788
341840.0000000    0.1353190
341880.0000000    0.1295899
341920.0000000    0.1225395
341960.0000000    0.1340179
342000.0000000    0.1388711
342040.0000000    0.1254818
342080.0000000    0.1142070
342120.0000000    0.1182572
342160.0000000    0.1192102
342200.0000000    0.1178227
342240.0000000    0.1212894
342280.0000000    0.1126791
342320.0000000    0.1251952
342360.0000000    0.1206798
342400.0000000    0.1346696
342440.0000000    0.1349415
342480.0000000    0.1337288
342520.0000000    0.1255058
342560.0000000    0.1351854
342600.0000000    0.1319337
342640.0000000    0.1176274
342680.0000000    0.1149593
342720.0000000    0.1068189
342760.0000000    0.1159569
342800.0000000    0.1108647
342840.0000000    0.1089744
342880.0000000    0.1080943
342920.0000000    0.1169710
342960.0000000    0.1177099
343000.0000000    0.1162795
343040.0000000    0.1144059
343080.0000000    0.1122271
343120.0000000    0.1160165
343160.0000000    0.1229929
343200.0000000    0.1258452
343240.0000000    0.1275923
343280.0000000    0.1244787
343320.0000000    0.1238077
343360.0000000    0.1320039
343400.0000000    0.1300680
343440.0000000    0.1300250
343480.0000000    0.1412988
343520.0000000    0.1360547
343560.0000000    0.1259926
343600.0000000    0.1345216
343640.0000000    0.1202603
343680.0000000    0.1248720
343720.0000000    0.1261270
343760.0000000    0.1272462
343800.0000000    0.1273758
343840.0000000    0.1226405
343880.0000000    0.1303905
343920.0000000    0.1089447
343960.0000000    0.1260935
344000.0000000    0.1379272
344040.0000000    0.1329565
344080.0000000    0.1339962
344120.0000000    0.1231682
344160.0000000    0.1317600
344200.0000000    0.1488446
344240.0000000    0.1586405
344280.0000000    0.1343979
344320.0000000    0.1320093
344360.0000000    0.1251630
344400.0000000    0.1238835
344440.0000000    0.1279214
344480.0000000    0.1358394
344520.0000000    0.1377371
344560.0000000    0.1373818
344600.0000000    0.1391455
344640.0000000    0.1447683
344680.0000000    0.1287825
344720.0000000    0.1300790
344760.0000000    0.1343710
344800.0000000    0.1299032
344840.0000000    0.1263713
344880.0000000    0.1410842
344920.0000000    0.1452603
344960.0000000    0.1470316
345000.0000000    0.1367484
345040.0000000    0.1380422
345080.0000000    0.1304554
345120.0000000    0.1279318
345160.0000000    0.1256237
345200.0000000    0.1288638
345240.0000000    0.1227340
345280.0000000    0.1260443
345320.0000000    0.1356459
345360.0000000    0.1341946
345400.0000000    0.1329596
345440.0000000    0.1323512
345480.0000000    0.1414911
345520.0000000    0.1492773
345560.0000000    0.1286463
345600.0000000    0.1360226
345640.0000000    0.1370058
345680.0000000    0.1390475
345720.0000000    0.1480151
345760.0000000    0.1507561
345800.0000000    0.1608746
345840.0000000    0.1504499
345880.0000000    0.1467265
345920.0000000    0.1507661
345960.0000000    0.1333505
346000.0000000    0.1406034
346040.0000000    0.1373516
346080.0000000    0.1371660
346120.0000000    0.1584286
346160.0000000    0.1582478
346200.0000000    0.1539154
346240.0000000    0.1370612
346280.0000000    0.1589520
346320.0000000    0.1530307
346360.0000000    0.1703664
346400.0000000    0.1733143
346440.0000000    0.1678969
346480.0000000    0.1636966
346520.0000000    0.1626381
346560.0000000    0.1671969
346600.0000000    0.1673850
346640.0000000    0.1687180
346680.0000000    0.1581568
346720.0000000    0.1758015
346760.0000000    0.1796625
346800.0000000    0.1775569
346840.0000000    0.1632955
346880.0000000    0.1698048
346920.0000000    0.1609925
346960.0000000    0.1614936
347000.0000000    0.1740119
347040.0000000    0.1620567
347080.0000000    0.1588966
347120.0000000    0.1712146
347160.0000000    0.1609827
347200.0000000    0.1602610
347240.0000000    0.1486482
347280.0000000    0.1523376
347320.0000000    0.1463215
347360.0000000    0.1441732
347400.0000000    0.1480626
347440.0000000    0.1581164
347480.0000000    0.1442308
347520.0000000    0.1547883
347560.0000000    0.1459685
347600.0000000    0.1465410
347640.0000000    0.1492378
347680.0000000    0.1310802
347720.0000000    0.1362352
347760.0000000    0.1424264
347800.0000000    0.1454220
347840.0000000    0.1520073
347880.0000000    0.1415379
347920.0000000    0.1411937
347960.0000000    0.1536925
348000.0000000    0.1427197
348040.0000000    0.1448564
348080.0000000    0.1236496
348120.0000000    0.1360492
348160.0000000    0.1303220
348200.0000000    0.1433136
348240.0000000    0.1394681
348280.0000000    0.1426196
348320.0000000    0.1385541
348360.0000000    0.1372118
348400.0000000    0.1395859
348440.0000000    0.1318232
348480.0000000    0.1467865
348520.0000000    0.1383248
348560.0000000    0.1398250
348600.0000000    0.1374673
348640.0000000    0.1400108
348680.0000000    0.1378772
348720.0000000    0.1428146
348760.0000000    0.1348636
348800.0000000    0.1286856
348840.0000000    0.1312656
348880.0000000    0.1217720
348920.0000000    0.1245694
348960.0000000    0.1323110
349000.0000000    0.1163866
349040.0000000    0.1255707
349080.0000000    0.1233167
349120.0000000    0.1207845
349160.0000000    0.1105760
349200.0000000    0.1157397
349240.0000000    0.1298157
349280.0000000    0.1315946
349320.0000000    0.1261235
349360.0000000    0.1185532
349400.0000000    0.1262766
349440.0000000    0.1287044
349480.0000000    0.1314822
349520.0000000    0.1380214
349560.0000000    0.1356715
349600.0000000    0.1534895
349640.0000000    0.1255864
349680.0000000    0.1404365
349720.0000000    0.1340540
349760.0000000    0.1314251
349800.0000000    0.1309819
349840.0000000    0.1295505
349880.0000000    0.1380538
349920.0000000    0.1277599
349960.0000000    0.1237462
350000.0000000    0.1332078
350040.0000000    0.1359619
350080.0000000    0.1329241
350120.0000000    0.1193073
350160.0000000    0.1247473
350200.0000000    0.1240281
350240.0000000    0.1263059
350280.0000000    0.1202920
350320.0000000    0.1308773
350360.0000000    0.1285986
350400.0000000    0.1213069
350440.0000000    0.1217561
350480.0000000    0.1340123
350520.0000000    0.1344141
350560.0000000    0.1254211
350600.0000000    0.1175257
350640.0000000    0.1140126
350680.0000000    0.1242998
350720.0000000    0.1298356
350760.0000000    0.1304230
350800.0000000    0.1211580
350840.0000000    0.1278874
350880.0000000    0.1224637
350920.0000000    0.1179669
350960.0000000    0.1125034
351000.0000000    0.1200603
351040.0000000    0.1154775
351080.0000000    0.1090366
351120.0000000    0.1135089
351160.0000000    0.1081409
351200.0000000    0.1105082
351240.0000000    0.1192865
351280.0000000    0.1274876
351320.0000000    0.1218386
351360.0000000    0.1145837
351400.0000000    0.1209617
351440.0000000    0.1137241
351480.0000000    0.1047309
351520.0000000    0.1048815
351560.0000000    0.1096623
351600.0000000    0.1026546
351640.0000000    0.1048774
351680.0000000    0.1121919
351720.0000000    0.1227046
351760.0000000    0.1138764
351800.0000000    0.1136883
351840.0000000    0.1242742
351880.0000000    0.1302490
351920.0000000    0.1270608
351960.0000000    0.1208588
352000.0000000    0.1204537
352040.0000000    0.1307618
352080.0000000    0.1120353
352120.0000000    0.1288387
352160.0000000    0.1244462
352200.0000000    0.1247971
352240.0000000    0.1276203
352280.0000000    0.1280584
352320.0000000    0.1300205
352360.0000000    0.1210479
352400.0000000    0.1311167
352440.0000000    0.1281555
352480.0000000    0.1203603
352520.0000000    0.1218772
352560.0000000    0.1247689
352600.0000000    0.1168753
352640.0000000    0.1310727
352680.0000000    0.1372810
352720.0000000    0.1260037
352760.0000000    0.1300120
352800.0000000    0.1402062
352840.0000000    0.1355410
352880.0000000    0.1223576
352920.0000000    0.1211367
352960.0000000    0.1376501
353000.0000000    0.1159549
353040.0000000    0.1144390
353080.0000000    0.1062261
353120.0000000    0.1143695
353160.0000000    0.1016072
353200.0000000    0.1123813
353240.0000000    0.1247388
353280.0000000    0.1099178
353320.0000000    0.1043632
353360.0000000    0.1066818
353400.0000000    0.1118077
353440.0000000    0.1239578
353480.0000000    0.1146008
353520.0000000    0.1061517
353560.0000000    0.1095842
353600.0000000    0.1080296
353640.0000000    0.1008564
353680.0000000    0.1066496
353720.0000000    0.0979559
353760.0000000    0.1173631
353800.0000000    0.1008174
353840.0000000    0.1084737
353880.0000000    0.1283026
353920.0000000    0.1054272
353960.0000000    0.1177512
354000.0000000    0.1275780
354040.0000000    0.1279531
354080.0000000    0.1323898
354120.0000000    0.1277912
354160.0000000    0.1199144
354200.0000000    0.1270422
354240.0000000    0.1308381
354280.0000000    0.1298642
354320.0000000    0.1287048
354360.0000000    0.1311650
354400.0000000    0.1161459
354440.0000000    0.1139824
354480.0000000    0.1124980
354520.0000000    0.0999142
354560.0000000    0.1096747
354600.0000000    0.1036746
354640.0000000    0.1106246
354680.0000000    0.1090653
354720.0000000    0.1102572
354760.0000000    0.1121534
354800.0000000    0.1166019
354840.0000000    0.1057451
354880.0000000    0.1140135
354920.0000000    0.1175717
354960.0000000    0.1069793
355000.0000000    0.1099596
355040.0000000    0.1141793
355080.0000000    0.1204096
355120.0000000    0.1074348
355160.0000000    0.1142967
355200.0000000    0.1180671
355240.0000000    0.1173868
355280.0000000    0.1136772
355320.0000000    0.1113244
355360.0000000    0.1205428
355400.0000000    0.1102421
355440.0000000    0.1179941
355480.0000000    0.1215304
355520.0000000    0.1147574
355560.0000000    0.1170893
355600.0000000    0.1222959
355640.0000000    0.1310146
355680.0000000    0.1248405
355720.0000000    0.1316125
355760.0000000    0.1372322
355800.0000000    0.1345736
355840.0000000    0.1407405
355880.0000000    0.1285838
355920.0000000    0.1145436
355960.0000000    0.1107985
356000.0000000    0.1292515
356040.0000000    0.1231067
356080.0000000    0.1212778
356120.0000000    0.1157471
356160.0000000    0.1224146
356200.0000000    0.1316591
356240.0000000    0.1218161
356280.0000000    0.1198078
356320.0000000    0.1149306
356360.0000000    0.1173043
356400.0000000    0.1188339
356440.0000000    0.1153780
356480.0000000    0.1226176
356520.0000000    0.1146038
356560.0000000    0.1130671
356600.0000000    0.1197483
356640.0000000    0.1243751
356680.0000000    0.1269972
356720.0000000    0.1202293
356760.0000000    0.1296397
356800.0000000    0.1334614
356840.0000000    0.1047970
356880.0000000    0.1097408
356920.0000000    0.1200329
356960.0000000    0.1212337
357000.0000000    0.1100485
357040.0000000    0.1143070
357080.0000000    0.1151877
357120.0000000    0.1080018
357160.0000000    0.1308293
357200.0000000    0.1259909
357240.0000000    0.1102786
357280.0000000    0.1182876
357320.0000000    0.1246257
357360.0000000    0.1322876
357400.0000000    0.1374145
357440.0000000    0.1304808
357480.0000000    0.1220872
357520.0000000    0.1069362
357560.0000000    0.1208481
357600.0000000    0.1221583
357640.0000000    0.1168101
357680.0000000    0.1154311
357720.0000000    0.1163475
357760.0000000    0.1147506
357800.0000000    0.1085445
357840.0000000    0.1166727
357880.0000000    0.1106758
357920.0000000    0.1092716
357960.0000000    0.1145354
358000.0000000    0.1157492
358040.0000000    0.1320716
358080.0000000    0.1059551
358120.0000000    0.1064715
358160.0000000    0.1142868
358200.0000000    0.1265042
358240.0000000    0.1131355
358280.0000000    0.1313632
358320.0000000    0.1204375
358360.0000000    0.1141980
358400.0000000    0.1176600
358440.0000000    0.1265665
358480.0000000    0.1244530
358520.0000000    0.1355469
358560.0000000    0.1373630
358600.0000000    0.1208811
358640.0000000    0.1429794
358680.0000000    0.1321898
358720.0000000    0.1443173
358760.0000000    0.1307262
358800.0000000    0.1324812
358840.0000000    0.1342259
358880.0000000    0.1280521
358920.0000000    0.1261486
358960.0000000    0.1372235
359000.0000000    0.1409267
359040.0000000    0.1270854
359080.0000000    0.1342451
359120.0000000    0.1294058
359160.0000000    0.1273583
359200.0000000    0.1248173
359240.0000000    0.1250588
359280.0000000    0.1280047
359320.0000000    0.1264593
359360.0000000    0.1338322
359400.0000000    0.1371879
359440.0000000    0.1386234
359480.0000000    0.1443960
359520.0000000    0.1407265
359560.0000000    0.1416287
359600.0000000    0.1405748
359640.0000000    0.1444912
359680.0000000    0.1378973
359720.0000000    0.1540575
359760.0000000    0.1384827
359800.0000000    0.1425303
359840.0000000    0.1392307
359880.0000000    0.1446044
359920.0000000    0.1385132
359960.0000000    0.1396920
360000.0000000    0.1113228
360040.0000000    0.1289541
360080.0000000    0.1234066
360120.0000000    0.1337293
360160.0000000    0.1416135
360200.0000000    0.1448065
360240.0000000    0.1301977
360280.0000000    0.1320842
360320.0000000    0.1348194
360360.0000000    0.1104043
360400.0000000    0.1364733
360440.0000000    0.1457505
360480.0000000    0.1246676
360520.0000000    0.1310567
360560.0000000    0.1366772
360600.0000000    0.1322717
360640.0000000    0.1301284
360680.0000000    0.1356071
360720.0000000    0.1415242
360760.0000000    0.1333175
360800.0000000    0.1144105
360840.0000000    0.1215523
360880.0000000    0.1173718
360920.0000000    0.1214335
360960.0000000    0.1195298
361000.0000000    0.1228491
361040.0000000    0.1171893
361080.0000000    0.1396533
361120.0000000    0.1422992
361160.0000000    0.1422471
361200.0000000    0.1253671
361240.0000000    0.1348981
361280.0000000    0.1258283
361320.0000000    0.1158448
361360.0000000    0.1101678
361400.0000000    0.1117688
361440.0000000    0.1264615
361480.0000000    0.1267485
361520.0000000    0.1148221
361560.0000000    0.1224867
361600.0000000    0.1207649
361640.0000000    0.1315564
361680.0000000    0.1320301
361720.0000000    0.1296652
361760.0000000    0.1381269
361800.0000000    0.1304904
361840.0000000    0.1397376
361880.0000000    0.1261736
361920.0000000    0.1292372
361960.0000000    0.1540880
362000.0000000    0.1404628
362040.0000000    0.1234567
362080.0000000    0.1297283
362120.0000000    0.1407140
362160.0000000    0.1404320
362200.0000000    0.1387877
362240.0000000    0.1379972
362280.0000000    0.1200596
362320.0000000    0.1354145
362360.0000000    0.1184862
362400.0000000    0.1315771
362440.0000000    0.1267908
362480.0000000    0.1408367
362520.0000000    0.1288031
362560.0000000    0.1482686
362600.0000000    0.1182309
362640.0000000    0.1236365
362680.0000000    0.1311321
362720.0000000    0.1283391
362760.0000000    0.1196999
362800.0000000    0.1226250
362840.0000000    0.1198302
362880.0000000    0.1426268
362920.0000000    0.1420605
362960.0000000    0.1266625
363000.0000000    0.1257683
363040.0000000    0.1161840
363080.0000000    0.1089898
363120.0000000    0.1141224
363160.0000000    0.1023928
363200.0000000    0.1195255
363240.0000000    0.1091357
363280.0000000    0.1146633
363320.0000000    0.1252503
363360.0000000    0.1209701
363400.0000000    0.1062091
363440.0000000    0.1110845
363480.0000000    0.1108249
363520.0000000    0.1082795
363560.0000000    0.1129956
363600.0000000    0.1129461
363640.0000000    0.1144130
363680.0000000    0.1078750
363720.0000000    0.1146931
363760.0000000    0.1137377
363800.0000000    0.1148738
363840.0000000    0.1209716
363880.0000000    0.1217792
363920.0000000    0.1262531
363960.0000000    0.1161265
364000.0000000    0.1260645
364040.0000000    0.1210568
364080.0000000    0.1259388
364120.0000000    0.1332393
364160.0000000    0.1152778
364200.0000000    0.1161614
364240.0000000    0.1085571
364280.0000000    0.1115064
364320.0000000    0.1222540
364360.0000000    0.1331704
364400.0000000    0.1121996
364440.0000000    0.1199705
364480.0000000    0.1345250
364520.0000000    0.1277144
364560.0000000    0.1311366
364600.0000000    0.1299260
364640.0000000    0.1101002
364680.0000000    0.1310329
364720.0000000    0.1270832
364760.0000000    0.1305174
364800.0000000    0.1351776
364840.0000000    0.1313429
364880.0000000    0.1301581
364920.0000000    0.1236041
364960.0000000    0.1364658
365000.0000000    0.1098772
365040.0000000    0.1280291
365080.0000000    0.1254122
365120.0000000    0.1304972
365160.0000000    0.1296224
365200.0000000    0.1293191
365240.0000000    0.1255191
365280.0000000    0.1303106
365320.0000000    0.1250891
365360.0000000    0.1322885
365400.0000000    0.1313978
365440.0000000    0.1219683
365480.0000000    0.1281148
365520.0000000    0.1189207
365560.0000000    0.1304196
365600.0000000    0.1250500
365640.0000000    0.1211633
365680.0000000    0.1267463
365720.0000000    0.1133825
365760.0000000    0.1296064
365800.0000000    0.1317585
365840.0000000    0.1284716
365880.0000000    0.1291808
365920.0000000    0.1223967
365960.0000000    0.1171025
366000.0000000    0.1116173
366040.0000000    0.1140823
366080.0000000    0.1098660
366120.0000000    0.1249722
366160.0000000    0.1274433
366200.0000000    0.1242420
366240.0000000    0.1219751
366280.0000000    0.1425534
366320.0000000    0.1390865
366360.0000000    0.1357613
366400.0000000    0.1247932
366440.0000000    0.1336590
366480.0000000    0.1327225
366520.0000000    0.1165279
366560.0000000    0.1197593
366600.0000000    0.1197235
366640.0000000    0.1294617
366680.0000000    0.1198684
366720.0000000    0.1217495
366760.0000000    0.1237000
366800.0000000    0.1385256
366840.0000000    0.1236478
366880.0000000    0.1368819
366920.0000000    0.1262833
366960.0000000    0.1195616
367000.0000000    0.1188329
367040.0000000    0.1236260
367080.0000000    0.1163738
367120.0000000    0.1164019
367160.0000000    0.1199613
367200.0000000    0.1107485
367240.0000000    0.1172252
367280.0000000    0.1155687
367320.0000000    0.1017184
367360.0000000    0.1140337
367400.0000000    0.1078915
367440.0000000    0.1075411
367480.0000000    0.1098620
367520.0000000    0.1170224
367560.0000000    0.1060708
367600.0000000    0.1134685
367640.0000000    0.1138156
367680.0000000    0.1127106
367720.0000000    0.1131070
367760.0000000    0.1282682
367800.0000000    0.1189869
367840.0000000    0.1164336
367880.0000000    0.1154899
367920.0000000    0.1264940
367960.0000000    0.1201718
368000.0000000    0.1251148
368040.0000000    0.1178113
368080.0000000    0.1325641
368120.0000000    0.1306160
368160.0000000    0.1278190
368200.0000000    0.1180908
368240.0000000    0.1147919
368280.0000000    0.1086760
368320.0000000    0.1175151
368360.0000000    0.1123688
368400.0000000    0.1171018
368440.0000000    0.1128146
368480.0000000    0.1132630
368520.0000000    0.1144986
368560.0000000    0.1163484
368600.0000000    0.1103814
368640.0000000    0.1078844
368680.0000000    0.1020175
368720.0000000    0.0982525
368760.0000000    0.0997974
368800.0000000    0.1090627
368840.0000000    0.1141378
368880.0000000    0.1126790
368920.0000000    0.1070715
368960.0000000    0.1003268
369000.0000000    0.1095465
369040.0000000    0.1193104
369080.0000000    0.1099669
369120.0000000    0.1251366
369160.0000000    0.1161332
369200.0000000    0.1170641
369240.0000000    0.1145153
369280.0000000    0.1126623
369320.0000000    0.1052423
369360.0000000    0.1095478
369400.0000000    0.1147177
369440.0000000    0.1190162
369480.0000000    0.1092772
369520.0000000    0.1036138
369560.0000000    0.1137198
369600.0000000    0.1123999
369640.0000000    0.1136389
369680.0000000    0.1204085
369720.0000000    0.1223082
369760.0000000    0.1192977
369800.0000000    0.1066885
369840.0000000    0.1097388
369880.0000000    0.1100605
369920.0000000    0.1045051
369960.0000000    0.1082524
370000.0000000    0.1206647
370040.0000000    0.1263351
370080.0000000    0.1213720
370120.0000000    0.1121362
370160.0000000    0.1079737
370200.0000000    0.1203807
370240.0000000    0.1223539
370280.0000000    0.1165336
370320.0000000    0.1167187
370360.0000000    0.1049430
370400.0000000    0.1122093
370440.0000000    0.1053132
370480.0000000    0.1258060
370520.0000000    0.1198958
370560.0000000    0.1148813
370600.0000000    0.1133685
370640.0000000    0.1256158
370680.0000000    0.1171707
370720.0000000    0.1226235
370760.0000000    0.1129956
370800.0000000    0.1250928
370840.0000000    0.1275395
370880.0000000    0.1139350
370920.0000000    0.1101851
370960.0000000    0.1254140
371000.0000000    0.1239102
371040.0000000    0.1206916
371080.0000000    0.1228115
371120.0000000    0.1233787
371160.0000000    0.1325318
371200.0000000    0.1224167
371240.0000000    0.1337433
371280.0000000    0.1301354
371320.0000000    0.1224449
371360.0000000    0.1156966
371400.0000000    0.1139266
371440.0000000    0.1216510
371480.0000000    0.1135225
371520.0000000    0.1279994
371560.0000000    0.1258375
371600.0000000    0.1239781
371640.0000000    0.1269101
371680.0000000    0.1170372
371720.0000000    0.1290440
371760.0000000    0.1372932
371800.0000000    0.1402466
371840.0000000    0.1193652
371880.0000000    0.1184452
371920.0000000    0.1183926
371960.0000000    0.1286095
372000.0000000    0.1248080
372040.0000000    0.1223276
372080.0000000    0.1124831
372120.0000000    0.1217825
372160.0000000    0.1150372
372200.0000000    0.1130144
372240.0000000    0.1191421
372280.0000000    0.1452600
372320.0000000    0.1428161
372360.0000000    0.1342311
372400.0000000    0.1379302
372440.0000000    0.1233091
372480.0000000    0.1168660
372520.0000000    0.1122342
372560.0000000    0.1088048
372600.0000000    0.1104456
372640.0000000    0.1212667
372680.0000000    0.1214938
372720.0000000    0.1290242
372760.0000000    0.1341990
372800.0000000    0.1216173
372840.0000000    0.1212796
372880.0000000    0.1202892
372920.0000000    0.1314404
372960.0000000    0.1319120
373000.0000000    0.1275206
373040.0000000    0.1397639
373080.0000000    0.1249839
373120.0000000    0.1115778
373160.0000000    0.1153643
373200.0000000    0.1133434
373240.0000000    0.1190543
373280.0000000    0.1145448
373320.0000000    0.1095787
373360.0000000    0.1128326
373400.0000000    0.1074425
373440.0000000    0.1068511
373480.0000000    0.1147852
373520.0000000    0.1177398
373560.0000000    0.1062486
373600.0000000    0.1185112
373640.0000000    0.1130656
373680.0000000    0.1100048
373720.0000000    0.1085090
373760.0000000    0.1271279
373800.0000000    0.1204187
373840.0000000    0.1223827
373880.0000000    0.1247454
373920.0000000    0.1359126
373960.0000000    0.1232887
374000.0000000    0.1168877
374040.0000000    0.1171542
374080.0000000    0.1173732
374120.0000000    0.1178403
374160.0000000    0.1225801
374200.0000000    0.1172114
374240.0000000    0.1261957
374280.0000000    0.1205793
374320.0000000    0.1167458
374360.0000000    0.1146030
374400.0000000    0.1201329
374440.0000000    0.1305731
374480.0000000    0.1191960
374520.0000000    0.1371749
374560.0000000    0.1297405
374600.0000000    0.1260494
374640.0000000    0.1322997
374680.0000000    0.1286604
374720.0000000    0.1282068
374760.0000000    0.1317732
374800.0000000    0.1325501
374840.0000000    0.1330716
374880.0000000    0.1241653
374920.0000000    0.1184121
374960.0000000    0.1230766
375000.0000000    0.1307112
375040.0000000    0.1278638
375080.0000000    0.1297153
375120.0000000    0.1182300
375160.0000000    0.1197438
375200.0000000    0.1269446
375240.0000000    0.1328453
375280.0000000    0.1212942
375320.0000000    0.1313782
375360.0000000    0.1145420
375400.0000000    0.1204373
375440.0000000    0.1208672
375480.0000000    0.1375434
375520.0000000    0.1190003
375560.0000000    0.1315705
375600.0000000    0.1252854
375640.0000000    0.1212612
375680.0000000    0.1259343
375720.0000000    0.1277624
375760.0000000    0.1325337
375800.0000000    0.1238776
375840.0000000    0.1306759
375880.0000000    0.1155610
375920.0000000    0.1177517
375960.0000000    0.1230768
376000.0000000    0.1173111
376040.0000000    0.1094740
376080.0000000    0.1145993
376120.0000000    0.1169188
376160.0000000    0.1333616
376200.0000000    0.1338496
376240.0000000    0.1278063
376280.0000000    0.1347446
376320.0000000    0.1433766
376360.0000000    0.1343796
376400.0000000    0.1405262
376440.0000000    0.1337948
376480.0000000    0.1336702
376520.0000000    0.1481431
376560.0000000    0.1350030
376600.0000000    0.1308855
376640.0000000    0.1331601
376680.0000000    0.1227552
376720.0000000    0.1154669
376760.0000000    0.1206897
376800.0000000    0.1156331
376840.0000000    0.1157898
376880.0000000    0.1249612
376920.0000000    0.1218380
376960.0000000    0.1182930
377000.0000000    0.1360306
377040.0000000    0.1359017
377080.0000000    0.1602945
377120.0000000    0.1544649
377160.0000000    0.1225874
377200.0000000    0.1402351
377240.0000000    0.1293555
377280.0000000    0.1241236
377320.0000000    0.1228040
377360.0000000    0.1243436
377400.0000000    0.1304314
377440.0000000    0.1168637
377480.0000000    0.1422193
377520.0000000    0.1386854
377560.0000000    0.1401829
377600.0000000    0.1375681
377640.0000000    0.1350745
377680.0000000    0.1337726
377720.0000000    0.1425589
377760.0000000    0.1374227
377800.0000000    0.1290454
377840.0000000    0.1221909
377880.0000000    0.1184902
377920.0000000    0.1252204
377960.0000000    0.1214288
378000.0000000    0.1146321
378040.0000000    0.1139725
378080.0000000    0.1204246
378120.0000000    0.1121663
378160.0000000    0.1160343
378200.0000000    0.1240714
378240.0000000    0.1239369
378280.0000000    0.1395388
378320.0000000    0.1256158
378360.0000000    0.1411316
378400.0000000    0.1223703
378440.0000000    0.1283790
378480.0000000    0.1118553
378520.0000000    0.1286640
378560.0000000    0.1208768
378600.0000000    0.1197985
378640.0000000    0.1268122
378680.0000000    0.1391983
378720.0000000    0.1247938
378760.0000000    0.1317921
378800.0000000    0.1340474
378840.0000000    0.1380471
378880.0000000    0.1430261
378920.0000000    0.1399540
378960.0000000    0.1496027
379000.0000000    0.1424948
379040.0000000    0.1523169
379080.0000000    0.1416785
379120.0000000    0.1443994
379160.0000000    0.1495007
379200.0000000    0.1261690
379240.0000000    0.1321688
379280.0000000    0.1241392
379320.0000000    0.1223078
379360.0000000    0.1189828
379400.0000000    0.1350697
379440.0000000    0.1276160
379480.0000000    0.1102939
379520.0000000    0.1276482
379560.0000000    0.1290375
379600.0000000    0.1223569
379640.0000000    0.1227870
379680.0000000    0.1230611
379720.0000000    0.1304011
379760.0000000    0.1193068
379800.0000000    0.1258897
379840.0000000    0.1143187
379880.0000000    0.1275224
379920.0000000    0.1307099
379960.0000000    0.1224051
380000.0000000    0.1266281
380040.0000000    0.1317816
380080.0000000    0.1269596
380120.0000000    0.1284763
380160.0000000    0.1408901
380200.0000000    0.1341909
380240.0000000    0.1291101
380280.0000000    0.1402695
380320.0000000    0.1369073
380360.0000000    0.1342675
380400.0000000    0.1293653
380440.0000000    0.1302687
380480.0000000    0.1191150
380520.0000000    0.1249593
380560.0000000    0.1347882
380600.0000000    0.1288390
380640.0000000    0.1414220
380680.0000000    0.1342610
380720.0000000    0.1412117
380760.0000000    0.1316401
380800.0000000    0.1254210
380840.0000000    0.1315750
380880.0000000    0.1226027
380920.0000000    0.1168122
380960.0000000    0.1305847
381000.0000000    0.1245334
381040.0000000    0.1164526
381080.0000000    0.1190345
381120.0000000    0.1202087
381160.0000000    0.1093807
381200.0000000    0.1130098
381240.0000000    0.1162473
381280.0000000    0.1180735
381320.0000000    0.1212982
381360.0000000    0.1064603
381400.0000000    0.1057592
381440.0000000    0.0973888
381480.0000000    0.0954726
381520.0000000    0.1004203
381560.0000000    0.0972479
381600.0000000    0.1055021
381640.0000000    0.1022651
381680.0000000    0.1090780
381720.0000000    0.1061203
381760.0000000    0.1095431
381800.0000000    0.0942522
381840.0000000    0.1057740
381880.0000000    0.0937552
381920.0000000    0.1101644
381960.0000000    0.1097715
382000.0000000    0.1079798
382040.0000000    0.0995930
382080.0000000    0.1037540
382120.0000000    0.1114632
382160.0000000    0.1129483
382200.0000000    0.1021347
382240.0000000    0.1098914
382280.0000000    0.1095353
382320.0000000    0.1068708
382360.0000000    0.1270390
382400.0000000    0.1166484
382440.0000000    0.1175924
382480.0000000    0.1036378
382520.0000000    0.1191640
382560.0000000    0.1145071
382600.0000000    0.1220310
382640.0000000    0.1178775
382680.0000000    0.1086901
382720.0000000    0.1164779
382760.0000000    0.1070268
382800.0000000    0.1223533
382840.0000000    0.1147346
382880.0000000    0.1038238
382920.0000000    0.1152281
382960.0000000    0.1225568
383000.0000000    0.1226812
383040.0000000    0.1274220
383080.0000000    0.1257377
383120.0000000    0.1101966
383160.0000000    0.1308389
383200.0000000    0.1240137
383240.0000000    0.1293673
383280.0000000    0.1282861
383320.0000000    0.1313727
383360.0000000    0.1183247
383400.0000000    0.1163709
383440.0000000    0.1322418
383480.0000000    0.1252654
383520.0000000    0.1431588
383560.0000000    0.1489923
383600.0000000    0.1289867
383640.0000000    0.1228193
383680.0000000    0.1149591
383720.0000000    0.1283013
383760.0000000    0.1199415
383800.0000000    0.1355703
383840.0000000    0.1160044
383880.0000000    0.1281075
383920.0000000    0.1357310
383960.0000000    0.1236026
384000.0000000    0.1343833
384040.0000000    0.1517456
384080.0000000    0.1494533
384120.0000000    0.1367424
384160.0000000    0.1361649
384200.0000000    0.1294686
384240.0000000    0.1344601
384280.0000000    0.1333005
384320.0000000    0.1071465
384360.0000000    0.1332077
384400.0000000    0.1065891
384440.0000000    0.1058200
384480.0000000    0.1011317
384520.0000000    0.1170258
384560.0000000    0.1095973
384600.0000000    0.1183052
384640.0000000    0.1174635
384680.0000000    0.1179169
384720.0000000    0.1374908
384760.0000000    0.1263200
384800.0000000    0.1206005
384840.0000000    0.1142306
384880.0000000    0.1272431
384920.0000000    0.1085735
384960.0000000    0.1199841
385000.0000000    0.1288245
385040.0000000    0.1185331
385080.0000000    0.1124557
385120.0000000    0.1199198
385160.0000000    0.1144345
385200.0000000    0.1067659
385240.0000000    0.1105284
385280.0000000    0.1134510
385320.0000000    0.1139759
385360.0000000    0.1101563
385400.0000000    0.1269684
385440.0000000    0.1307016
385480.0000000    0.1116477
385520.0000000    0.1056292
385560.0000000    0.1054622
385600.0000000    0.1103691
385640.0000000    0.1118076
385680.0000000    0.1135455
385720.0000000    0.1095249
385760.0000000    0.1021670
385800.0000000    0.1067230
385840.0000000    0.1129156
385880.0000000    0.1094644
385920.0000000    0.1034686
385960.0000000    0.1002625
386000.0000000    0.1114245
386040.0000000    0.1247614
386080.0000000    0.1279723
386120.0000000    0.1136338
386160.0000000    0.1256587
386200.0000000    0.1184205
386240.0000000    0.1086562
386280.0000000    0.1087869
386320.0000000    0.1148137
386360.0000000    0.1125070
386400.0000000    0.1111062
386440.0000000    0.1100848
386480.0000000    0.1007108
386520.0000000    0.1177964
386560.0000000    0.1057353
386600.0000000    0.1142254
386640.0000000    0.1062797
386680.0000000    0.1103501
386720.0000000    0.1167998
386760.0000000    0.1263242
386800.0000000    0.1261266
386840.0000000    0.1328765
386880.0000000    0.1261781
386920.0000000    0.1148315
386960.0000000    0.1200375
387000.0000000    0.1197850
387040.0000000    0.1213722
387080.0000000    0.1218968
387120.0000000    0.1154888
387160.0000000    0.1092986
387200.0000000    0.1128928
387240.0000000    0.1229382
387280.0000000    0.1247257
387320.0000000    0.1203066
387360.0000000    0.1186327
387400.0000000    0.1192091
387440.0000000    0.1425044
387480.0000000    0.1268368
387520.0000000    0.1289732
387560.0000000    0.1335844
387600.0000000    0.1233842
387640.0000000    0.1321157
387680.0000000    0.1215405
387720.0000000    0.1230355
387760.0000000    0.1220256
387800.0000000    0.1273737
387840.0000000    0.1162192
387880.0000000    0.1199401
387920.0000000    0.1227364
387960.0000000    0.1269898
388000.0000000    0.1350592
388040.0000000    0.1260314
388080.0000000    0.1162617
388120.0000000    0.1257976
388160.0000000    0.1211824
388200.0000000    0.1370593
388240.0000000    0.1289029
388280.0000000    0.1252152
388320.0000000    0.1098601
388360.0000000    0.1098286
388400.0000000    0.1101233
388440.0000000    0.1097128
388480.0000000    0.1152705
388520.0000000    0.1126518
388560.0000000    0.1225780
388600.0000000    0.1169777
388640.0000000    0.1075993
388680.0000000    0.1085097
388720.0000000    0.1116243
388760.0000000    0.1003367
388800.0000000    0.0967167
388840.0000000    0.1063423
388880.0000000    0.1028952
388920.0000000    0.1147648
388960.0000000    0.1203120
389000.0000000    0.1160116
389040.0000000    0.1037621
389080.0000000    0.0966785
389120.0000000    0.0975271
389160.0000000    0.0987706
389200.0000000    0.1070593
389240.0000000    0.1211079
389280.0000000    0.1226298
389320.0000000    0.1246239
389360.0000000    0.1108692
389400.0000000    0.1092539
389440.0000000    0.1075233
389480.0000000    0.1007110
389520.0000000    0.1174059
389560.0000000    0.1179282
389600.0000000    0.1130513
389640.0000000    0.1071236
389680.0000000    0.1288378
389720.0000000    0.1364046
389760.0000000    0.1230105
389800.0000000    0.1139285
389840.0000000    0.1097926
389880.0000000    0.0991120
389920.0000000    0.1082360
389960.0000000    0.1115318
390000.0000000    0.0995171
390040.0000000    0.1192362
390080.0000000    0.1112394
390120.0000000    0.1160028
390160.0000000    0.1077954
390200.0000000    0.1123326
390240.0000000    0.1155446
390280.0000000    0.1270653
390320.0000000    0.1040791
390360.0000000    0.1203579
390400.0000000    0.1141840
390440.0000000    0.1215589
390480.0000000    0.1251489
390520.0000000    0.1188551
390560.0000000    0.1198189
390600.0000000    0.1147190
390640.0000000    0.1287531
390680.0000000    0.1120450
390720.0000000    0.1096190
390760.0000000    0.1083029
390800.0000000    0.1255109
390840.0000000    0.1255846
390880.0000000    0.1200439
390920.0000000    0.1037949
390960.0000000    0.1191902
391000.0000000    0.1131566
391040.0000000    0.1226275
391080.0000000    0.1171314
391120.0000000    0.1204404
391160.0000000    0.1239367
391200.0000000    0.1170700
391240.0000000    0.1276424
391280.0000000    0.1274288
391320.0000000    0.1301031
391360.0000000    0.1267372
391400.0000000    0.1236852
391440.0000000    0.1283655
391480.0000000    0.1140760
391520.0000000    0.1285371
391560.0000000    0.1041648
391600.0000000    0.1098131
391640.0000000    0.1165430
391680.0000000    0.1100592
391720.0000000    0.1157415
391760.0000000    0.1144396
391800.0000000    0.1107813
391840.0000000    0.1112169
391880.0000000    0.1146290
391920.0000000    0.1160388
391960.0000000    0.1168131
392000.0000000    0.1181497
392040.0000000    0.1095896
392080.0000000    0.1053928
392120.0000000    0.1058605
392160.0000000    0.1039934
392200.0000000    0.1060318
392240.0000000    0.1080480
392280.0000000    0.1059177
392320.0000000    0.1087487
392360.0000000    0.1109538
392400.0000000    0.1263575
392440.0000000    0.1045710
392480.0000000    0.1222736
392520.0000000    0.1029297
392560.0000000    0.1122084
392600.0000000    0.1194007
392640.0000000    0.1203736
392680.0000000    0.1134259
392720.0000000    0.1097038
392760.0000000    0.1124766
392800.0000000    0.1168202
392840.0000000    0.1148298
392880.0000000    0.1229701
392920.0000000    0.1218304
392960.0000000    0.1212733
393000.0000000    0.1079113
393040.0000000    0.1148273
393080.0000000    0.1202151
393120.0000000    0.1151699
393160.0000000    0.1282931
393200.0000000    0.1162122
393240.0000000    0.1049086
393280.0000000    0.1165143
393320.0000000    0.1300952
393360.0000000    0.1301306
393400.0000000    0.1309798
393440.0000000    0.1298507
393480.0000000    0.1383575
393520.0000000    0.1437333
393560.0000000    0.1379676
393600.0000000    0.1286781
393640.0000000    0.1325510
393680.0000000    0.1278898
393720.0000000    0.1095781
393760.0000000    0.1197603
393800.0000000    0.1312101
393840.0000000    0.1119130
393880.0000000    0.1185990
393920.0000000    0.1170320
393960.0000000    0.1003626
394000.0000000    0.1039847
394040.0000000    0.1077747
394080.0000000    0.1054885
394120.0000000    0.1100519
394160.0000000    0.1101800
394200.0000000    0.1001076
394240.0000000    0.1166141
394280.0000000    0.1023568
394320.0000000    0.1066557
394360.0000000    0.1039684
394400.0000000    0.1124065
394440.0000000    0.1045704
394480.0000000    0.1119608
394520.0000000    0.1160054
394560.0000000    0.1108379
394600.0000000    0.1099633
394640.0000000    0.1197711
394680.0000000    0.1085873
394720.0000000    0.1171479
394760.0000000    0.0984023
394800.0000000    0.1052048
394840.0000000    0.1071283
394880.0000000    0.1082229
394920.0000000    0.0997031
394960.0000000    0.1105056
395000.0000000    0.1038307
395040.0000000    0.1231776
395080.0000000    0.1162290
395120.0000000    0.1069267
395160.0000000    0.1115334
395200.0000000    0.1150907
395240.0000000    0.1088744
395280.0000000    0.1019553
395320.0000000    0.1064074
395360.0000000    0.1217067
395400.0000000    0.1079983
395440.0000000    0.1238724
395480.0000000    0.1207050
395520.0000000    0.1293851
395560.0000000    0.1270534
395600.0000000    0.1217112
395640.0000000    0.1401562
395680.0000000    0.1129783
395720.0000000    0.1145821
395760.0000000    0.1229001
395800.0000000    0.1216934
395840.0000000    0.1207938
395880.0000000    0.1236411
395920.0000000    0.1211832
395960.0000000    0.1100992
396000.0000000    0.1273528
396040.0000000    0.1130276
396080.0000000    0.1236050
396120.0000000    0.1185869
396160.0000000    0.1121304
396200.0000000    0.1174457
396240.0000000    0.1176781
396280.0000000    0.1302467
396320.0000000    0.1425364
396360.0000000    0.1215726
396400.0000000    0.1280488
396440.0000000    0.1183781
396480.0000000    0.1118000
396520.0000000    0.1177088
396560.0000000    0.1241435
396600.0000000    0.1262474
396640.0000000    0.1078589
396680.0000000    0.1168033
396720.0000000    0.1268164
396760.0000000    0.1084001
396800.0000000    0.1000147
396840.0000000    0.1078885
396880.0000000    0.1080529
396920.0000000    0.1329017
396960.0000000    0.1269020
397000.0000000    0.1248729
397040.0000000    0.1013140
397080.0000000    0.1117261
397120.0000000    0.1111598
397160.0000000    0.1132188
397200.0000000    0.1221080
397240.0000000    0.1047969
397280.0000000    0.1192012
397320.0000000    0.1068609
397360.0000000    0.1098609
397400.0000000    0.1130893
397440.0000000    0.1291165
397480.0000000    0.1205627
397520.0000000    0.1099075
397560.0000000    0.1197473
397600.0000000    0.1048372
397640.0000000    0.1137529
397680.0000000    0.1164536
397720.0000000    0.1020837
397760.0000000    0.1055120
397800.0000000    0.1186365
397840.0000000    0.1212200
397880.0000000    0.1141951
397920.0000000    0.1186562
397960.0000000    0.1128657
398000.0000000    0.1179167
398040.0000000    0.1129967
398080.0000000    0.1124095
398120.0000000    0.1076841
398160.0000000    0.1300172
398200.0000000    0.1260905
398240.0000000    0.1269568
398280.0000000    0.1329554
398320.0000000    0.1252439
398360.0000000    0.1116319
398400.0000000    0.1205181
398440.0000000    0.1257405
398480.0000000    0.1084840
398520.0000000    0.1248444
398560.0000000    0.1285238
398600.0000000    0.1183632
398640.0000000    0.1229263
398680.0000000    0.1238437
398720.0000000    0.1322980
398760.0000000    0.1288574
398800.0000000    0.1213057
398840.0000000    0.1185207
398880.0000000    0.1319821
398920.0000000    0.1373255
398960.0000000    0.1408276
399000.0000000    0.1451380
399040.0000000    0.1435446
399080.0000000    0.1422625
399120.0000000    0.1432866
399160.0000000    0.1488855
399200.0000000    0.1523950
399240.0000000    0.1274825
399280.0000000    0.1328328
399320.0000000    0.1414035
399360.0000000    0.1449219
399400.0000000    0.1334876
399440.0000000    0.1329798
399480.0000000    0.1210815
399520.0000000    0.1115551
399560.0000000    0.1168620
399600.0000000    0.1199061
399640.0000000    0.1132246
399680.0000000    0.1194525
399720.0000000    0.1270993
399760.0000000    0.1168058
399800.0000000    0.1182303
399840.0000000    0.1212016
399880.0000000    0.1209878
399920.0000000    0.1253546
399960.0000000    0.1186551
400000.0000000    0.1292989
400040.0000000    0.1329254
400080.0000000    0.1290628
400120.0000000    0.1099996
400160.0000000    0.1154817
400200.0000000    0.1201608
400240.0000000    0.1243221
400280.0000000    0.1359944
400320.0000000    0.1260759
400360.0000000    0.1190641
400400.0000000    0.1206535
400440.0000000    0.1279070
400480.0000000    0.1206766
400520.0000000    0.1072151
400560.0000000    0.1209049
400600.0000000    0.1098922
400640.0000000    0.1147227
400680.0000000    0.1111645
400720.0000000    0.1248243
400760.0000000    0.1331104
400800.0000000    0.1228461
400840.0000000    0.1281133
400880.0000000    0.1175870
400920.0000000    0.1260180
400960.0000000    0.1233389
401000.0000000    0.1173710
401040.0000000    0.1121534
401080.0000000    0.1290782
401120.0000000    0.1202889
401160.0000000    0.1192094
401200.0000000    0.1143165
401240.0000000    0.1222412
401280.0000000    0.1237362
401320.0000000    0.1157186
401360.0000000    0.1177430
401400.0000000    0.1109327
401440.0000000    0.1194201
401480.0000000    0.1192480
401520.0000000    0.1206548
401560.0000000    0.1219143
401600.0000000    0.1243421
401640.0000000    0.1231805
401680.0000000    0.1207026
401720.0000000    0.1122797
401760.0000000    0.1258835
401800.0000000    0.1297034
401840.0000000    0.1326249
401880.0000000    0.1205164
401920.0000000    0.1302276
401960.0000000    0.1305930
402000.0000000    0.1222868
402040.0000000    0.1169194
402080.0000000    0.1108570
402120.0000000    0.1177411
402160.0000000    0.1134184
402200.0000000    0.1249388
402240.0000000    0.1276794
402280.0000000    0.1271908
402320.0000000    0.1324073
402360.0000000    0.1221117
402400.0000000    0.1242653
402440.0000000    0.1221160
402480.0000000    0.1295244
402520.0000000    0.1207136
402560.0000000    0.1140311
402600.0000000    0.1303614
402640.0000000    0.1273420
402680.0000000    0.1182208
402720.0000000    0.1185096
402760.0000000    0.1262360
402800.0000000    0.1313747
402840.0000000    0.1133673
402880.0000000    0.1285568
402920.0000000    0.1220243
402960.0000000    0.1226980
403000.0000000    0.1161220
403040.0000000    0.1155283
403080.0000000    0.1199794
403120.0000000    0.1265524
403160.0000000    0.1285142
403200.0000000    0.1217000
403240.0000000    0.1251063
403280.0000000    0.1175876
403320.0000000    0.1244034
403360.0000000    0.1303994
403400.0000000    0.1272061
403440.0000000    0.1447362
403480.0000000    0.1341797
403520.0000000    0.1395697
403560.0000000    0.1272109
403600.0000000    0.1187787
403640.0000000    0.1077241
403680.0000000    0.1177257
403720.0000000    0.1228382
403760.0000000    0.1134984
403800.0000000    0.1207987
403840.0000000    0.1263168
403880.0000000    0.1200709
403920.0000000    0.1185526
403960.0000000    0.1263357
404000.0000000    0.1223418
404040.0000000    0.1221191
404080.0000000    0.1125789
404120.0000000    0.1218941
404160.0000000    0.1203879
404200.0000000    0.1125602
404240.0000000    0.1136886
404280.0000000    0.1111372
404320.0000000    0.1212892
404360.0000000    0.1112880
404400.0000000    0.1120411
404440.0000000    0.1328871
404480.0000000    0.1313230
404520.0000000    0.1352203
404560.0000000    0.1323683
404600.0000000    0.1266432
404640.0000000    0.1304163
404680.0000000    0.1262418
404720.0000000    0.1287428
404760.0000000    0.1238379
404800.0000000    0.1281926
404840.0000000    0.1282527
404880.0000000    0.1288181
404920.0000000    0.1433917
404960.0000000    0.1254130
405000.0000000    0.1145106
405040.0000000    0.1242196
405080.0000000    0.1371672
405120.0000000    0.1313559
405160.0000000    0.1337630
405200.0000000    0.1348686
405240.0000000    0.1376123
405280.0000000    0.1226350
405320.0000000    0.1199464
405360.0000000    0.1183235
405400.0000000    0.1231249
405440.0000000    0.1251380
405480.0000000    0.1302410
405520.0000000    0.1169966
405560.0000000    0.1268707
405600.0000000    0.1247933
405640.0000000    0.1123421
405680.0000000    0.1185087
405720.0000000    0.1202066
405760.0000000    0.1035583
405800.0000000    0.1064354
405840.0000000    0.1174916
405880.0000000    0.1194163
405920.0000000    0.1242564
405960.0000000    0.1112159
406000.0000000    0.1178664
406040.0000000    0.1231324
406080.0000000    0.1182063
406120.0000000    0.1315429
406160.0000000    0.1183263
406200.0000000    0.1188314
406240.0000000    0.1195755
406280.0000000    0.1327782
406320.0000000    0.1328787
406360.0000000    0.1320979
406400.0000000    0.1190110
406440.0000000    0.1321954
406480.0000000    0.1133902
406520.0000000    0.1201285
406560.0000000    0.1183212
406600.0000000    0.1144838
406640.0000000    0.1229536
406680.0000000    0.1175701
406720.0000000    0.1274269
406760.0000000    0.1229859
406800.0000000    0.1175843
406840.0000000    0.1270957
406880.0000000    0.1224047
406920.0000000    0.1310780
406960.0000000    0.1217452
407000.0000000    0.1144252
407040.0000000    0.1174814
407080.0000000    0.1207947
407120.0000000    0.1129220
407160.0000000    0.1223774
407200.0000000    0.1169525
407240.0000000    0.1287174
407280.0000000    0.1220712
407320.0000000    0.1233503
407360.0000000    0.1204620
407400.0000000    0.1165148
407440.0000000    0.1244771
407480.0000000    0.1289671
407520.0000000    0.1404193
407560.0000000    0.1317339
407600.0000000    0.1380531
407640.0000000    0.1261740
407680.0000000    0.1270518
407720.0000000    0.1308932
407760.0000000    0.1299090
407800.0000000    0.1317558
407840.0000000    0.1171983
407880.0000000    0.1195401
407920.0000000    0.1205643
407960.0000000    0.1247572
408000.0000000    0.1230220
408040.0000000    0.1226612
408080.0000000    0.1172684
408120.0000000    0.1191392
408160.0000000    0.1216976
408200.0000000    0.1154427
408240.0000000    0.1181609
408280.0000000    0.1189630
408320.0000000    0.1166934
408360.0000000    0.1263154
408400.0000000    0.1212776
408440.0000000    0.1225791
408480.0000000    0.1194586
408520.0000000    0.1254915
408560.0000000    0.1290778
408600.0000000    0.1223378
408640.0000000    0.1363646
408680.0000000    0.1325918
408720.0000000    0.1282870
408760.0000000    0.1278660
408800.0000000    0.1341266
408840.0000000    0.1287325
408880.0000000    0.1323265
408920.0000000    0.1330719
408960.0000000    0.1189460
409000.0000000    0.1241241
409040.0000000    0.1250806
409080.0000000    0.1169163
409120.0000000    0.1173159
409160.0000000    0.1281893
409200.0000000    0.1212067
409240.0000000    0.1219152
409280.0000000    0.1247807
409320.0000000    0.1302091
409360.0000000    0.1328956
409400.0000000    0.1295040
409440.0000000    0.1173134
409480.0000000    0.1227948
409520.0000000    0.1243848
409560.0000000    0.1405708
409600.0000000    0.1273747
409640.0000000    0.1372788
409680.0000000    0.1197186
409720.0000000    0.1179517
409760.0000000    0.1283557
409800.0000000    0.1172705
409840.0000000    0.1263113
409880.0000000    0.1169073
409920.0000000    0.1311385
409960.0000000    0.1265643
410000.0000000    0.1376761
410040.0000000    0.1233657
410080.0000000    0.1205091
410120.0000000    0.1299385
410160.0000000    0.1273007
410200.0000000    0.1298998
410240.0000000    0.1221734
410280.0000000    0.1310349
410320.0000000    0.1324291
410360.0000000    0.1192554
410400.0000000    0.1299610
410440.0000000    0.1274406
410480.0000000    0.1285509
410520.0000000    0.1382411
410560.0000000    0.1311623
410600.0000000    0.1217535
410640.0000000    0.1222868
410680.0000000    0.1247787
410720.0000000    0.1392469
410760.0000000    0.1327848
410800.0000000    0.1258203
410840.0000000    0.1286796
410880.0000000    0.1416662
410920.0000000    0.1331634
410960.0000000    0.1369717
411000.0000000    0.1600489
411040.0000000    0.1392184
411080.0000000    0.1303573
411120.0000000    0.1293958
411160.0000000    0.1328971
411200.0000000    0.1458203
411240.0000000    0.1366440
411280.0000000    0.1292174
411320.0000000    0.1280636
411360.0000000    0.1260397
411400.0000000    0.1431285
411440.0000000    0.1410000
411480.0000000    0.1406332
411520.0000000    0.1345561
411560.0000000    0.1273722
411600.0000000    0.1347247
411640.0000000    0.1346002
411680.0000000    0.1444559
411720.0000000    0.1537012
411760.0000000    0.1380082
411800.0000000    0.1516266
411840.0000000    0.1423418
411880.0000000    0.1483338
411920.0000000    0.1487349
411960.0000000    0.1461066
412000.0000000    0.1418694
412040.0000000    0.1390892
412080.0000000    0.1282928
412120.0000000    0.1444097
412160.0000000    0.1417048
412200.0000000    0.1323600
412240.0000000    0.1363637
412280.0000000    0.1409680
412320.0000000    0.1429416
412360.0000000    0.1397014
412400.0000000    0.1392568
412440.0000000    0.1433489
412480.0000000    0.1418700
412520.0000000    0.1394645
412560.0000000    0.1439416
412600.0000000    0.1325220
412640.0000000    0.1469110
412680.0000000    0.1339666
412720.0000000    0.1326647
412760.0000000    0.1418287
412800.0000000    0.1330008
412840.0000000    0.1341794
412880.0000000    0.1378775
412920.0000000    0.1376079
412960.0000000    0.1343944
413000.0000000    0.1410353
413040.0000000    0.1406772
413080.0000000    0.1308454
413120.0000000    0.1336751
413160.0000000    0.1337716
413200.0000000    0.1305282
413240.0000000    0.1314713
413280.0000000    0.1309246
413320.0000000    0.1307518
413360.0000000    0.1341784
413400.0000000    0.1304926
413440.0000000    0.1272440
413480.0000000    0.1238229
413520.0000000    0.1299047
413560.0000000    0.1287606
413600.0000000    0.1266476
413640.0000000    0.1462710
413680.0000000    0.1494889
413720.0000000    0.1317546
413760.0000000    0.1287890
413800.0000000    0.1266671
413840.0000000    0.1222264
413880.0000000    0.1384815
413920.0000000    0.1339259
413960.0000000    0.1358977
414000.0000000    0.1394499
414040.0000000    0.1357860
414080.0000000    0.1460159
414120.0000000    0.1441967
414160.0000000    0.1458517
414200.0000000    0.1375521
414240.0000000    0.1407208
414280.0000000    0.1329727
414320.0000000    0.1311112
414360.0000000    0.1289260
414400.0000000    0.1306798
414440.0000000    0.1184416
414480.0000000    0.1285127
414520.0000000    0.1284765
414560.0000000    0.1229306
414600.0000000    0.1214451
414640.0000000    0.1222782
414680.0000000    0.1356384
414720.0000000    0.1278999
414760.0000000    0.1359827
414800.0000000    0.1274863
414840.0000000    0.1321963
414880.0000000    0.1095995
414920.0000000    0.1241377
414960.0000000    0.1288046
415000.0000000    0.1233559
415040.0000000    0.1254953
415080.0000000    0.1327870
415120.0000000    0.1153306
415160.0000000    0.1272595
415200.0000000    0.1293829
415240.0000000    0.1287900
415280.0000000    0.1240933
415320.0000000    0.1208618
415360.0000000    0.1348989
415400.0000000    0.1264671
415440.0000000    0.1196319
415480.0000000    0.1372547
415520.0000000    0.1448280
415560.0000000    0.1333194
415600.0000000    0.1390989
415640.0000000    0.1296130
415680.0000000    0.1201499
415720.0000000    0.1415728
415760.0000000    0.1272538
415800.0000000    0.1293154
415840.0000000    0.1312521
415880.0000000    0.1393865
415920.0000000    0.1351097
415960.0000000    0.1381232
416000.0000000    0.1559924
416040.0000000    0.1417475
416080.0000000    0.1448832
416120.0000000    0.1477142
416160.0000000    0.1462992
416200.0000000    0.1370656
416240.0000000    0.1290146
416280.0000000    0.1418470
416320.0000000    0.1363649
416360.0000000    0.1541051
416400.0000000    0.1441491
416440.0000000    0.1556437
416480.0000000    0.1371648
416520.0000000    0.1434330
416560.0000000    0.1471528
416600.0000000    0.1446617
416640.0000000    0.1385005
416680.0000000    0.1465683
416720.0000000    0.1350603
416760.0000000    0.1373494
416800.0000000    0.1291368
416840.0000000    0.1454832
416880.0000000    0.1476229
416920.0000000    0.1322182
416960.0000000    0.1278576
417000.0000000    0.1424557
417040.0000000    0.1573855
417080.0000000    0.1329945
417120.0000000    0.1354413
417160.0000000    0.1399152
417200.0000000    0.1338044
417240.0000000    0.1431329
417280.0000000    0.1403813
417320.0000000    0.1351084
417360.0000000    0.1333516
417400.0000000    0.1374021
417440.0000000    0.1374549
417480.0000000    0.1222650
417520.0000000    0.1193767
417560.0000000    0.1326853
417600.0000000    0.1298019
417640.0000000    0.1386991
417680.0000000    0.1444147
417720.0000000    0.1414156
417760.0000000    0.1380391
417800.0000000    0.1317589
417840.0000000    0.1397907
417880.0000000    0.1349760
417920.0000000    0.1374797
417960.0000000    0.1558681
418000.0000000    0.1731703
418040.0000000    0.1572802
418080.0000000    0.1647462
418120.0000000    0.1519553
418160.0000000    0.1553435
418200.0000000    0.1614401
418240.0000000    0.1599748
418280.0000000    0.1441938
418320.0000000    0.1621836
418360.0000000    0.1606818
418400.0000000    0.1409734
418440.0000000    0.1587286
418480.0000000    0.1580621
418520.0000000    0.1383486
418560.0000000    0.1600417
418600.0000000    0.1548150
418640.0000000    0.1407579
418680.0000000    0.1458438
418720.0000000    0.1415435
418760.0000000    0.1374960
418800.0000000    0.1483460
418840.0000000    0.1502228
418880.0000000    0.1516200
418920.0000000    0.1410640
418960.0000000    0.1604837
419000.0000000    0.1473362
419040.0000000    0.1524795
419080.0000000    0.1344213
419120.0000000    0.1246510
419160.0000000    0.1462616
419200.0000000    0.1384097
419240.0000000    0.1248597
419280.0000000    0.1396290
419320.0000000    0.1514352
419360.0000000    0.1556844
419400.0000000    0.1582957
419440.0000000    0.1475965
419480.0000000    0.1507718
419520.0000000    0.1587379
419560.0000000    0.1421234
419600.0000000    0.1409528
419640.0000000    0.1363442
419680.0000000    0.1552228
419720.0000000    0.1531815
419760.0000000    0.1612575
419800.0000000    0.1558950
419840.0000000    0.1511059
419880.0000000    0.1786602
419920.0000000    0.1777349
419960.0000000    0.1733229
420000.0000000    0.1729583
420040.0000000    0.1692165
420080.0000000    0.1581351
420120.0000000    0.1495741
420160.0000000    0.1433532
420200.0000000    0.1245382
420240.0000000    0.1462306
420280.0000000    0.1451936
420320.0000000    0.1498752
420360.0000000    0.1576246
420400.0000000    0.1650109
420440.0000000    0.1708778
420480.0000000    0.1600674
420520.0000000    0.1482078
420560.0000000    0.1606368
420600.0000000    0.1519314
420640.0000000    0.1598117
420680.0000000    0.1608181
420720.0000000    0.1593141
420760.0000000    0.1547094
420800.0000000    0.1426501
420840.0000000    0.1545541
420880.0000000    0.1520113
420920.0000000    0.1617774
420960.0000000    0.1486868
421000.0000000    0.1525652
421040.0000000    0.1445140
421080.0000000    0.1515341
421120.0000000    0.1563505
421160.0000000    0.1504755
421200.0000000    0.1480772
421240.0000000    0.1557652
421280.0000000    0.1472069
421320.0000000    0.1328275
421360.0000000    0.1254265
421400.0000000    0.1426555
421440.0000000    0.1335790
421480.0000000    0.1568379
421520.0000000    0.1612898
421560.0000000    0.1469025
421600.0000000    0.1519133
421640.0000000    0.1553809
421680.0000000    0.1425116
421720.0000000    0.1411006
421760.0000000    0.1425819
421800.0000000    0.1371629
421840.0000000    0.1387721
421880.0000000    0.1426610
421920.0000000    0.1376961
421960.0000000    0.1423198
422000.0000000    0.1406455
422040.0000000    0.1538279
422080.0000000    0.1436173
422120.0000000    0.1549616
422160.0000000    0.1650025
422200.0000000    0.1621820
422240.0000000    0.1594647
422280.0000000    0.1742337
422320.0000000    0.1630050
422360.0000000    0.1602291
422400.0000000    0.1548892
422440.0000000    0.1655678
422480.0000000    0.1568052
422520.0000000    0.1584945
422560.0000000    0.1507165
422600.0000000    0.1611934
422640.0000000    0.1674479
422680.0000000    0.1609798
422720.0000000    0.1557350
422760.0000000    0.1818509
422800.0000000    0.1924584
422840.0000000    0.2067989
422880.0000000    0.1817469
422920.0000000    0.1687576
422960.0000000    0.1510359
423000.0000000    0.1733345
423040.0000000    0.1710634
423080.0000000    0.1518538
423120.0000000    0.1685524
423160.0000000    0.1764688
423200.0000000    0.1622902
423240.0000000    0.1866944
423280.0000000    0.1677014
423320.0000000    0.1801303
423360.0000000    0.1775928
423400.0000000    0.1798744
423440.0000000    0.1783676
423480.0000000    0.1731940
423520.0000000    0.1759801
423560.0000000    0.1604480
423600.0000000    0.1562070
423640.0000000    0.1601142
423680.0000000    0.1600699
423720.0000000    0.1577495
423760.0000000    0.1767032
423800.0000000    0.1743872
423840.0000000    0.1725621
423880.0000000    0.1711864
423920.0000000    0.1750874
423960.0000000    0.1735228
424000.0000000    0.1687152
424040.0000000    0.1697378
424080.0000000    0.1574503
424120.0000000    0.1781915
424160.0000000    0.1647992
424200.0000000    0.1559214
424240.0000000    0.1662449
424280.0000000    0.1578517
424320.0000000    0.1501496
424360.0000000    0.1477157
424400.0000000    0.1425252
424440.0000000    0.1697605
424480.0000000    0.1576625
424520.0000000    0.1587813
424560.0000000    0.1509606
424600.0000000    0.1440082
424640.0000000    0.1372845
424680.0000000    0.1459675
424720.0000000    0.1552130
424760.0000000    0.1527254
424800.0000000    0.1466711
424840.0000000    0.1756614
424880.0000000    0.1761052
424920.0000000    0.1842870
424960.0000000    0.1773048
425000.0000000    0.1780286
425040.0000000    0.1510912
425080.0000000    0.1568671
425120.0000000    0.1610042
425160.0000000    0.1663668
425200.0000000    0.1548661
425240.0000000    0.1683376
425280.0000000    0.1621083
425320.0000000    0.1653433
425360.0000000    0.1500440
425400.0000000    0.1614769
425440.0000000    0.1493705
425480.0000000    0.1566748
425520.0000000    0.1468260
425560.0000000    0.1613285
425600.0000000    0.1318744
425640.0000000    0.1456144
425680.0000000    0.1290818
425720.0000000    0.1472482
425760.0000000    0.1672741
425800.0000000    0.1524331
425840.0000000    0.1561547
425880.0000000    0.1507417
425920.0000000    0.1658648
425960.0000000    0.1758764
426000.0000000    0.1618355
426040.0000000    0.1708229
426080.0000000    0.1671403
426120.0000000    0.1937069
426160.0000000    0.1849289
426200.0000000    0.1987117
426240.0000000    0.2049345
426280.0000000    0.1986193
426320.0000000    0.1907196
426360.0000000    0.1988564
426400.0000000    0.1971577
426440.0000000    0.2086994
426480.0000000    0.1791791
426520.0000000    0.1911295
426560.0000000    0.1800933
426600.0000000    0.2003220
426640.0000000    0.1957087
426680.0000000    0.1997934
426720.0000000    0.2009047
426760.0000000    0.2080567
426800.0000000    0.1885362
426840.0000000    0.2125973
426880.0000000    0.1866918
426920.0000000    0.1761312
426960.0000000    0.2101691
427000.0000000    0.1845423
427040.0000000    0.1685598
427080.0000000    0.1704596
427120.0000000    0.1627328
427160.0000000    0.1722466
427200.0000000    0.1661532
427240.0000000    0.1751812
427280.0000000    0.1544790
427320.0000000    0.1638414
427360.0000000    0.1565114
427400.0000000    0.1598192
427440.0000000    0.1578269
427480.0000000    0.1769147
427520.0000000    0.1884697
427560.0000000    0.1694821
427600.0000000    0.1629395
427640.0000000    0.1916808
427680.0000000    0.1747770
427720.0000000    0.1732211
427760.0000000    0.1895021
427800.0000000    0.1726898
427840.0000000    0.1958692
427880.0000000    0.1738623
427920.0000000    0.1776157
427960.0000000    0.1846071
428000.0000000    0.1731644
428040.0000000    0.1859940
428080.0000000    0.1876118
428120.0000000    0.1733031
428160.0000000    0.1682648
428200.0000000    0.1798761
428240.0000000    0.1728056
428280.0000000    0.1688452
428320.0000000    0.1732212
428360.0000000    0.1692037
428400.0000000    0.1728281
428440.0000000    0.1768069
428480.0000000    0.1658581
428520.0000000    0.1743582
428560.0000000    0.1772636
428600.0000000    0.1701821
428640.0000000    0.1784753
428680.0000000    0.1792755
428720.0000000    0.1761382
428760.0000000    0.1753529
428800.0000000    0.1590577
428840.0000000    0.1638575
428880.0000000    0.1770034
428920.0000000    0.1622670
428960.0000000    0.1616150
429000.0000000    0.1723067
429040.0000000    0.1645063
429080.0000000    0.1685779
429120.0000000    0.1811845
429160.0000000    0.1654622
429200.0000000    0.1757562
429240.0000000    0.1591555
429280.0000000    0.1719185
429320.0000000    0.1521961
429360.0000000    0.1614923
429400.0000000    0.1633026
429440.0000000    0.1779469
429480.0000000    0.1696402
429520.0000000    0.1635327
429560.0000000    0.1816847
429600.0000000    0.1776263
429640.0000000    0.2042020
429680.0000000    0.1696619
429720.0000000    0.1782358
429760.0000000    0.1783710
429800.0000000    0.1867779
429840.0000000    0.1768464
429880.0000000    0.1694950
429920.0000000    0.1595938
429960.0000000    0.1688842
430000.0000000    0.1564736
430040.0000000    0.1586540
430080.0000000    0.1711990
430120.0000000    0.1734373
430160.0000000    0.1682858
430200.0000000    0.1569428
430240.0000000    0.1661365
430280.0000000    0.1899106
430320.0000000    0.1678078
430360.0000000    0.1657248
430400.0000000    0.1625484
430440.0000000    0.1678471
430480.0000000    0.1623134
430520.0000000    0.1598068
430560.0000000    0.1741177
430600.0000000    0.1742151
430640.0000000    0.1557836
430680.0000000    0.1609307
430720.0000000    0.1604367
430760.0000000    0.1723746
430800.0000000    0.1707114
430840.0000000    0.1505778
430880.0000000    0.1759778
430920.0000000    0.1537452
430960.0000000    0.1635155
431000.0000000    0.1686008
431040.0000000    0.1628953
431080.0000000    0.1671736
431120.0000000    0.1571806
431160.0000000    0.1576178
431200.0000000    0.1675775
431240.0000000    0.1309404
431280.0000000    0.1484260
431320.0000000    0.1488600
431360.0000000    0.1596363
431400.0000000    0.1568872
431440.0000000    0.1483421
431480.0000000    0.1522465
431520.0000000    0.1543807
431560.0000000    0.1467659
431600.0000000    0.1398221
431640.0000000    0.1490732
431680.0000000    0.1418604
431720.0000000    0.1747310
431760.0000000    0.1550956
431800.0000000    0.1505702
431840.0000000    0.1525167
431880.0000000    0.1445102
431920.0000000    0.1453246
431960.0000000    0.1433083
432000.0000000    0.1645764
432040.0000000    0.1587051
432080.0000000    0.1408815
432120.0000000    0.1443731
432160.0000000    0.1505349
432200.0000000    0.1696525
432240.0000000    0.1634918
432280.0000000    0.1614975
432320.0000000    0.1458238
432360.0000000    0.1501665
432400.0000000    0.1480108
432440.0000000    0.1494740
432480.0000000    0.1564375
432520.0000000    0.1542229
432560.0000000    0.1544912
432600.0000000    0.1628755
432640.0000000    0.1600607
432680.0000000    0.1712000
432720.0000000    0.1520505
432760.0000000    0.1618273
432800.0000000    0.1760275
432840.0000000    0.1693232
432880.0000000    0.1660420
432920.0000000    0.1577755
432960.0000000    0.1645114
433000.0000000    0.1699562
433040.0000000    0.1525842
433080.0000000    0.1486027
433120.0000000    0.1571377
433160.0000000    0.1436034
433200.0000000    0.1584125
433240.0000000    0.1494409
433280.0000000    0.1509109
433320.0000000    0.1570426
433360.0000000    0.1516362
433400.0000000    0.1720285
433440.0000000    0.1461609
433480.0000000    0.1558159
433520.0000000    0.1708224
433560.0000000    0.1457288
433600.0000000    0.1372607
433640.0000000    0.1471913
433680.0000000    0.1421167
433720.0000000    0.1421603
433760.0000000    0.1413952
433800.0000000    0.1554348
433840.0000000    0.1569874
433880.0000000    0.1413882
433920.0000000    0.1526306
433960.0000000    0.1606610
434000.0000000    0.1577160
434040.0000000    0.1633235
434080.0000000    0.1462250
434120.0000000    0.1418299
434160.0000000    0.1543341
434200.0000000    0.1521656
434240.0000000    0.1489338
434280.0000000    0.1474483
434320.0000000    0.1384155
434360.0000000    0.1506924
434400.0000000    0.1536902
434440.0000000    0.1608898
434480.0000000    0.1286343
434520.0000000    0.1426483
434560.0000000    0.1563323
434600.0000000    0.1441232
434640.0000000    0.1515500
434680.0000000    0.1554104
434720.0000000    0.1613461
434760.0000000    0.1699267
434800.0000000    0.1587662
434840.0000000    0.1709005
434880.0000000    0.1586701
434920.0000000    0.1552138
434960.0000000    0.1572316
435000.0000000    0.1694676
435040.0000000    0.1728203
435080.0000000    0.1820119
435120.0000000    0.1616452
435160.0000000    0.1533176
435200.0000000    0.1561294
435240.0000000    0.1614444
435280.0000000    0.1518564
435320.0000000    0.1534113
435360.0000000    0.1614389
435400.0000000    0.1541582
435440.0000000    0.1647327
435480.0000000    0.1555551
435520.0000000    0.1560760
435560.0000000    0.1481432
435600.0000000    0.1585493
435640.0000000    0.1439604
435680.0000000    0.1527076
435720.0000000    0.1526461
435760.0000000    0.1438670
435800.0000000    0.1645605
435840.0000000    0.1699312
435880.0000000    0.1462756
435920.0000000    0.1527959
435960.0000000    0.1599344
436000.0000000    0.1593386
436040.0000000    0.1568722
436080.0000000    0.1447599
436120.0000000    0.1503791
436160.0000000    0.1630291
436200.0000000    0.1343158
436240.0000000    0.1521353
436280.0000000    0.1434945
436320.0000000    0.1462740
436360.0000000    0.1375877
436400.0000000    0.1398799
436440.0000000    0.1461810
436480.0000000    0.1411561
436520.0000000    0.1567375
436560.0000000    0.1505733
436600.0000000    0.1472855
436640.0000000    0.1536965
436680.0000000    0.1668418
436720.0000000    0.1583686
436760.0000000    0.1566689
436800.0000000    0.1602876
436840.0000000    0.1515357
436880.0000000    0.1712024
436920.0000000    0.1589396
436960.0000000    0.1552973
437000.0000000    0.1648404
437040.0000000    0.1733259
437080.0000000    0.1688001
437120.0000000    0.1750378
437160.0000000    0.1646573
437200.0000000    0.1594190
437240.0000000    0.1698132
437280.0000000    0.1523663
437320.0000000    0.1607443
437360.0000000    0.1714426
437400.0000000    0.1564283
437440.0000000    0.1639945
437480.0000000    0.1595502
437520.0000000    0.1595543
437560.0000000    0.1628017
437600.0000000    0.1594741
437640.0000000    0.1577008
437680.0000000    0.1491855
437720.0000000    0.1594006
437760.0000000    0.1746237
437800.0000000    0.1792144
437840.0000000    0.1562661
437880.0000000    0.1629394
437920.0000000    0.1602353
437960.0000000    0.1569944
438000.0000000    0.1692553
438040.0000000    0.1639377
438080.0000000    0.1606186
438120.0000000    0.1663685
438160.0000000    0.1549511
438200.0000000    0.1524111
438240.0000000    0.1510609
438280.0000000    0.1500603
438320.0000000    0.1636647
438360.0000000    0.1541326
438400.0000000    0.1674162
438440.0000000    0.1583605
438480.0000000    0.1633026
438520.0000000    0.1366159
438560.0000000    0.1562495
438600.0000000    0.1489382
438640.0000000    0.1443431
438680.0000000    0.1549339
438720.0000000    0.1609257
438760.0000000    0.1617786
438800.0000000    0.1554538
438840.0000000    0.1533827
438880.0000000    0.1534083
438920.0000000    0.1737165
438960.0000000    0.1776734
439000.0000000    0.1637324
439040.0000000    0.1343585
439080.0000000    0.1495969
439120.0000000    0.1589525
439160.0000000    0.1655609
439200.0000000    0.1540331
439240.0000000    0.1636114
439280.0000000    0.1395694
439320.0000000    0.1537385
439360.0000000    0.1623704
439400.0000000    0.1455852
439440.0000000    0.1564962
439480.0000000    0.1581770
439520.0000000    0.1422818
439560.0000000    0.1583350
439600.0000000    0.1793869
439640.0000000    0.1674314
439680.0000000    0.1864661
439720.0000000    0.1555245
439760.0000000    0.1627767
439800.0000000    0.1618767
439840.0000000    0.1686590
439880.0000000    0.1608809
439920.0000000    0.1702516
439960.0000000    0.1748913
440000.0000000    0.1782803
440040.0000000    0.1733965
440080.0000000    0.1622096
440120.0000000    0.1690546
440160.0000000    0.1547790
440200.0000000    0.1621877
440240.0000000    0.1777525
440280.0000000    0.1568023
440320.0000000    0.1656166
440360.0000000    0.1611735
440400.0000000    0.1627118
440440.0000000    0.1565817
440480.0000000    0.1533536
440520.0000000    0.1722354
440560.0000000    0.1599487
440600.0000000    0.1926223
440640.0000000    0.1768972
440680.0000000    0.1611600
440720.0000000    0.1740220
440760.0000000    0.1690499
440800.0000000    0.1768590
440840.0000000    0.1686876
440880.0000000    0.1581810
440920.0000000    0.1828229
440960.0000000    0.1470391
441000.0000000    0.1643063
441040.0000000    0.1762424
441080.0000000    0.1861595
441120.0000000    0.1873813
441160.0000000    0.1703001
441200.0000000    0.1920038
441240.0000000    0.1881586
441280.0000000    0.1701353
441320.0000000    0.1734004
441360.0000000    0.1699903
441400.0000000    0.1601536
441440.0000000    0.1735700
441480.0000000    0.1565484
441520.0000000    0.1725492
441560.0000000    0.1602349
441600.0000000    0.1610394
441640.0000000    0.1873577
441680.0000000    0.1686455
441720.0000000    0.1767065
441760.0000000    0.1760748
441800.0000000    0.1854441
441840.0000000    0.1809033
441880.0000000    0.1835399
441920.0000000    0.1945426
441960.0000000    0.2029417
442000.0000000    0.1963217
442040.0000000    0.1688562
442080.0000000    0.1806489
442120.0000000    0.1794073
442160.0000000    0.1900396
442200.0000000    0.1758004
442240.0000000    0.1859865
442280.0000000    0.1891922
442320.0000000    0.1645891
442360.0000000    0.1803174
442400.0000000    0.1682597
442440.0000000    0.1886138
442480.0000000    0.1923716
442520.0000000    0.1762371
442560.0000000    0.1949960
442600.0000000    0.1898476
442640.0000000    0.1863430
442680.0000000    0.1850677
442720.0000000    0.1642384
442760.0000000    0.1713823
442800.0000000    0.1791331
442840.0000000    0.1824942
442880.0000000    0.1651190
442920.0000000    0.1772709
442960.0000000    0.1986989
443000.0000000    0.1924601
443040.0000000    0.1922462
443080.0000000    0.1883497
443120.0000000    0.1827421
443160.0000000    0.1849674
443200.0000000    0.1869241
443240.0000000    0.1689174
443280.0000000    0.1874764
443320.0000000    0.1808860
443360.0000000    0.1767390
443400.0000000    0.1652725
443440.0000000    0.1740978
443480.0000000    0.1737156
443520.0000000    0.1827935
443560.0000000    0.1916395
443600.0000000    0.2074245
443640.0000000    0.1978841
443680.0000000    0.1843622
443720.0000000    0.1736059
443760.0000000    0.2004067
443800.0000000    0.1938535
443840.0000000    0.1784246
443880.0000000    0.1766904
443920.0000000    0.1821436
443960.0000000    0.1789026
444000.0000000    0.1949461
444040.0000000    0.1826546
444080.0000000    0.1951592
444120.0000000    0.1812011
444160.0000000    0.1753769
444200.0000000    0.1871825
444240.0000000    0.1902634
444280.0000000    0.1758513
444320.0000000    0.1855447
444360.0000000    0.1954557
444400.0000000    0.1815034
444440.0000000    0.1708379
444480.0000000    0.1883814
444520.0000000    0.2008602
444560.0000000    0.1866914
444600.0000000    0.1747039
444640.0000000    0.1729280
444680.0000000    0.1671916
444720.0000000    0.1604410
444760.0000000    0.1700297
444800.0000000    0.1865042
444840.0000000    0.1785407
444880.0000000    0.1809030
444920.0000000    0.1713700
444960.0000000    0.1732933
445000.0000000    0.1773380
445040.0000000    0.1641972
445080.0000000    0.1851912
445120.0000000    0.1699434
445160.0000000    0.1772499
445200.0000000    0.1933632
445240.0000000    0.1755806
445280.0000000    0.1722127
445320.0000000    0.1743753
445360.0000000    0.1766297
445400.0000000    0.1723144
445440.0000000    0.1821717
445480.0000000    0.1771343
445520.0000000    0.1718596
445560.0000000    0.1608555
445600.0000000    0.1742490
445640.0000000    0.1817212
445680.0000000    0.1757677
445720.0000000    0.1837983
445760.0000000    0.1877297
445800.0000000    0.1851541
445840.0000000    0.1843862
445880.0000000    0.1594955
445920.0000000    0.1570755
445960.0000000    0.1537043
446000.0000000    0.1307495
446040.0000000    0.1323833
446080.0000000    0.1483237
446120.0000000    0.1298462
446160.0000000    0.1284142
446200.0000000    0.1426557
446240.0000000    0.1374567
446280.0000000    0.1673867
446320.0000000    0.1485120
446360.0000000    0.1512339
446400.0000000    0.1468012
446440.0000000    0.1483752
446480.0000000    0.1783757
446520.0000000    0.1659278
446560.0000000    0.1651513
446600.0000000    0.1611287
446640.0000000    0.1522014
446680.0000000    0.1592847
446720.0000000    0.1535405
446760.0000000    0.1458999
446800.0000000    0.1575790
446840.0000000    0.1502564
446880.0000000    0.1478443
446920.0000000    0.1630907
446960.0000000    0.1550806
447000.0000000    0.1537960
447040.0000000    0.1432911
447080.0000000    0.1476318
447120.0000000    0.1446857
447160.0000000    0.1449178
447200.0000000    0.1343372
447240.0000000    0.1304187
447280.0000000    0.1480001
447320.0000000    0.1439049
447360.0000000    0.1478059
447400.0000000    0.1626005
447440.0000000    0.1665960
447480.0000000    0.1688802
447520.0000000    0.1743012
447560.0000000    0.1542186
447600.0000000    0.1494857
447640.0000000    0.1656750
447680.0000000    0.1596293
447720.0000000    0.1541046
447760.0000000    0.1628964
447800.0000000    0.1689078
447840.0000000    0.1514704
447880.0000000    0.1592377
447920.0000000    0.1495749
447960.0000000    0.1661170
448000.0000000    0.1756926
448040.0000000    0.1701033
448080.0000000    0.1667600
448120.0000000    0.1532082
448160.0000000    0.1494134
448200.0000000    0.1433788
448240.0000000    0.1420372
448280.0000000    0.1503559
448320.0000000    0.1371513
448360.0000000    0.1317482
448400.0000000    0.1362702
448440.0000000    0.1397159
448480.0000000    0.1402641
448520.0000000    0.1551449
448560.0000000    0.1654262
448600.0000000    0.1555985
448640.0000000    0.1567648
448680.0000000    0.1616440
448720.0000000    0.1697072
448760.0000000    0.1589627
448800.0000000    0.1639382
448840.0000000    0.1697829
448880.0000000    0.1585366
448920.0000000    0.1614268
448960.0000000    0.1669517
449000.0000000    0.1744134
449040.0000000    0.1718061
449080.0000000    0.1791990
449120.0000000    0.1732083
449160.0000000    0.1942260
449200.0000000    0.1868744
449240.0000000    0.1820038
449280.0000000    0.1807320
449320.0000000    0.1916910
449360.0000000    0.1921988
449400.0000000    0.1903088
449440.0000000    0.1685887
449480.0000000    0.1607552
449520.0000000    0.1739749
449560.0000000    0.1833324
449600.0000000    0.1765391
449640.0000000    0.1769144
449680.0000000    0.1861690
449720.0000000    0.1822151
449760.0000000    0.1739184
449800.0000000    0.1528885
449840.0000000    0.1686885
449880.0000000    0.1626528
449920.0000000    0.1578903
449960.0000000    0.1615396
450000.0000000    0.1842943
450040.0000000    0.1693663
450080.0000000    0.1653813
450120.0000000    0.1766665
450160.0000000    0.1749405
450200.0000000    0.1875738
450240.0000000    0.1966030
450280.0000000    0.1845343
450320.0000000    0.1725245
450360.0000000    0.1772929
450400.0000000    0.1750496
450440.0000000    0.1935194
450480.0000000    0.1769060
450520.0000000    0.1677805
450560.0000000    0.1681884
450600.0000000    0.1899263
450640.0000000    0.1760855
450680.0000000    0.1803703
450720.0000000    0.1837233
450760.0000000    0.1811552
450800.0000000    0.1834068
450840.0000000    0.1756295
450880.0000000    0.1826567
450920.0000000    0.1715927
450960.0000000    0.1837900
451000.0000000    0.1927107
451040.0000000    0.1903561
451080.0000000    0.1864239
451120.0000000    0.1864468
451160.0000000    0.1771787
451200.0000000    0.1704189
451240.0000000    0.1901762
451280.0000000    0.1918410
451320.0000000    0.1806130
451360.0000000    0.1772100
451400.0000000    0.1887113
451440.0000000    0.1813160
451480.0000000    0.1726616
451520.0000000    0.1615447
451560.0000000    0.1754461
451600.0000000    0.1729404
451640.0000000    0.1660086
451680.0000000    0.1710662
451720.0000000    0.1795703
451760.0000000    0.1811174
451800.0000000    0.1749164
451840.0000000    0.1835465
451880.0000000    0.1760238
451920.0000000    0.1793296
451960.0000000    0.1747497
452000.0000000    0.1742472
452040.0000000    0.1640628
452080.0000000    0.1611703
452120.0000000    0.1676091
452160.0000000    0.1737017
452200.0000000    0.1818792
452240.0000000    0.1787965
452280.0000000    0.1845017
452320.0000000    0.1822881
452360.0000000    0.1638064
452400.0000000    0.1930124
452440.0000000    0.1739525
452480.0000000    0.1835715
452520.0000000    0.1877721
452560.0000000    0.1791110
452600.0000000    0.1686381
452640.0000000    0.1848096
452680.0000000    0.1678339
452720.0000000    0.1795681
452760.0000000    0.1734520
452800.0000000    0.1792206
452840.0000000    0.1819219
452880.0000000    0.1709001
452920.0000000    0.1734485
452960.0000000    0.1581959
453000.0000000    0.1681852
453040.0000000    0.1805349
453080.0000000    0.1634833
453120.0000000    0.1545441
453160.0000000    0.1675642
453200.0000000    0.1841078
453240.0000000    0.1773300
453280.0000000    0.1693166
453320.0000000    0.1711801
453360.0000000    0.1837648
453400.0000000    0.1705296
453440.0000000    0.1625500
453480.0000000    0.1798765
453520.0000000    0.1935944
453560.0000000    0.1955341
453600.0000000    0.1923228
453640.0000000    0.1708834
453680.0000000    0.1700584
453720.0000000    0.1830814
453760.0000000    0.1595006
453800.0000000    0.1816372
453840.0000000    0.1799053
453880.0000000    0.1860164
453920.0000000    0.1745615
453960.0000000    0.1587180
454000.0000000    0.1685214
454040.0000000    0.1676229
454080.0000000    0.1875595
454120.0000000    0.1920840
454160.0000000    0.1773070
454200.0000000    0.1682832
454240.0000000    0.1729821
454280.0000000    0.1811360
454320.0000000    0.1937412
454360.0000000    0.2142545
454400.0000000    0.1947596
454440.0000000    0.1798537
454480.0000000    0.1923761
454520.0000000    0.1758558
454560.0000000    0.1645745
454600.0000000    0.1695196
454640.0000000    0.1771628
454680.0000000    0.1864390
454720.0000000    0.1649791
454760.0000000    0.1770109
454800.0000000    0.1649670
454840.0000000    0.1768195
454880.0000000    0.1852835
454920.0000000    0.1847100
454960.0000000    0.1863682
455000.0000000    0.1786293
455040.0000000    0.1857533
455080.0000000    0.1949763
455120.0000000    0.1937483
455160.0000000    0.1909657
455200.0000000    0.1745252
455240.0000000    0.1864890
455280.0000000    0.1817028
455320.0000000    0.1927160
455360.0000000    0.1818853
455400.0000000    0.1772838
455440.0000000    0.2123315
455480.0000000    0.2161600
455520.0000000    0.2211219
455560.0000000    0.2219679
455600.0000000    0.1948245
455640.0000000    0.2149890
455680.0000000    0.2154119
455720.0000000    0.2051189
455760.0000000    0.2063061
455800.0000000    0.2003960
455840.0000000    0.1981662
455880.0000000    0.1782423
455920.0000000    0.1765297
455960.0000000    0.1679019
456000.0000000    0.1789405
456040.0000000    0.1780815
456080.0000000    0.1711877
456120.0000000    0.1731673
456160.0000000    0.1595409
456200.0000000    0.1768658
456240.0000000    0.1835708
456280.0000000    0.1853059
456320.0000000    0.1829943
456360.0000000    0.1758325
456400.0000000    0.1848033
456440.0000000    0.1778698
456480.0000000    0.1900754
456520.0000000    0.1849779
456560.0000000    0.1909675
456600.0000000    0.1681969
456640.0000000    0.1798013
456680.0000000    0.1701997
456720.0000000    0.1603390
456760.0000000    0.1754531
456800.0000000    0.1696185
456840.0000000    0.1457301
456880.0000000    0.1758516
456920.0000000    0.1843508
456960.0000000    0.1861042
457000.0000000    0.1850624
457040.0000000    0.1763315
457080.0000000    0.1926196
457120.0000000    0.1849872
457160.0000000    0.1736596
457200.0000000    0.1785143
457240.0000000    0.1711233
457280.0000000    0.1697876
457320.0000000    0.1804512
457360.0000000    0.1710366
457400.0000000    0.1681459
457440.0000000    0.1644737
457480.0000000    0.1629789
457520.0000000    0.1629387
457560.0000000    0.1779731
457600.0000000    0.1916814
457640.0000000    0.1790443
457680.0000000    0.1876857
457720.0000000    0.1866435
457760.0000000    0.1921959
457800.0000000    0.1672723
457840.0000000    0.1828378
457880.0000000    0.1713023
457920.0000000    0.2070114
457960.0000000    0.1930221
458000.0000000    0.2155149
458040.0000000    0.1947272
458080.0000000    0.1915054
458120.0000000    0.1840040
458160.0000000    0.1882541
458200.0000000    0.1841234
458240.0000000    0.1787975
458280.0000000    0.1984662
458320.0000000    0.1965990
458360.0000000    0.1997303
458400.0000000    0.1848463
458440.0000000    0.1780150
458480.0000000    0.1848482
458520.0000000    0.1850659
458560.0000000    0.1886015
458600.0000000    0.1891468
458640.0000000    0.1729893
458680.0000000    0.2075875
458720.0000000    0.1806000
458760.0000000    0.1745282
458800.0000000    0.1761422
458840.0000000    0.1855642
458880.0000000    0.1799352
458920.0000000    0.1810190
458960.0000000    0.1891400
459000.0000000    0.2056388
459040.0000000    0.2057829
459080.0000000    0.2138102
459120.0000000    0.1902393
459160.0000000    0.1842113
459200.0000000    0.2139653
459240.0000000    0.1989994
459280.0000000    0.2134592
459320.0000000    0.1993307
459360.0000000    0.2119452
459400.0000000    0.1989306
459440.0000000    0.2129267
459480.0000000    0.1826284
459520.0000000    0.2125833
459560.0000000    0.1891119
459600.0000000    0.2150360
459640.0000000    0.2066145
459680.0000000    0.1906792
459720.0000000    0.2005767
459760.0000000    0.1923836
459800.0000000    0.1855223
459840.0000000    0.1865626
459880.0000000    0.1957473
459920.0000000    0.2125771
459960.0000000    0.1996397
460000.0000000    0.1963253
460040.0000000    0.2003091
460080.0000000    0.2036469
460120.0000000    0.2046769
460160.0000000    0.2169354
460200.0000000    0.2036963
460240.0000000    0.2034777
460280.0000000    0.2020621
460320.0000000    0.1901116
460360.0000000    0.1796049
460400.0000000    0.1809503
460440.0000000    0.1635875
460480.0000000    0.1880140
460520.0000000    0.1796087
460560.0000000    0.1904230
460600.0000000    0.1859731
460640.0000000    0.1879645
460680.0000000    0.1854455
460720.0000000    0.1875590
460760.0000000    0.1988901
460800.0000000    0.1921778
460840.0000000    0.1793786
460880.0000000    0.2034789
460920.0000000    0.1984958
460960.0000000    0.2080555
461000.0000000    0.1976518
461040.0000000    0.1942679
461080.0000000    0.1824291
461120.0000000    0.1676998
461160.0000000    0.1825703
461200.0000000    0.1689475
461240.0000000    0.1871373
461280.0000000    0.1828578
461320.0000000    0.1863015
461360.0000000    0.1963546
461400.0000000    0.1914386
461440.0000000    0.1799283
461480.0000000    0.2005223
461520.0000000    0.1866375
461560.0000000    0.1927018
461600.0000000    0.2018306
461640.0000000    0.1906730
461680.0000000    0.1891904
461720.0000000    0.1906495
461760.0000000    0.1930466
461800.0000000    0.1910154
461840.0000000    0.1970782
461880.0000000    0.1983365
461920.0000000    0.1768909
461960.0000000    0.1864069
462000.0000000    0.1891304
462040.0000000    0.1975508
462080.0000000    0.1922610
462120.0000000    0.1834025
462160.0000000    0.1804840
462200.0000000    0.1748867
462240.0000000    0.1873758
462280.0000000    0.1674546
462320.0000000    0.1748202
462360.0000000    0.1873107
462400.0000000    0.1906863
462440.0000000    0.1783631
462480.0000000    0.1769995
462520.0000000    0.1904027
462560.0000000    0.1847072
462600.0000000    0.1838185
462640.0000000    0.1828891
462680.0000000    0.1866151
462720.0000000    0.1810237
462760.0000000    0.1977105
462800.0000000    0.1794880
462840.0000000    0.1756611
462880.0000000    0.1821504
462920.0000000    0.1707227
462960.0000000    0.1778892
463000.0000000    0.1759846
463040.0000000    0.1812095
463080.0000000    0.1987483
463120.0000000    0.1777157
463160.0000000    0.1827419
463200.0000000    0.1888981
463240.0000000    0.1972748
463280.0000000    0.1675495
463320.0000000    0.1604747
463360.0000000    0.1666760
463400.0000000    0.1677390
463440.0000000    0.1647244
463480.0000000    0.1666302
463520.0000000    0.1720964
463560.0000000    0.1578395
463600.0000000    0.1810496
463640.0000000    0.1758152
463680.0000000    0.1769079
463720.0000000    0.1655875
463760.0000000    0.1769333
463800.0000000    0.1809871
463840.0000000    0.1886041
463880.0000000    0.1981489
463920.0000000    0.1950272
463960.0000000    0.1849175
464000.0000000    0.1842361
464040.0000000    0.1696977
464080.0000000    0.1675626
464120.0000000    0.1781710
464160.0000000    0.1792947
464200.0000000    0.1878537
464240.0000000    0.1812938
464280.0000000    0.1853724
464320.0000000    0.1900344
464360.0000000    0.1844119
464400.0000000    0.1649568
464440.0000000    0.1685496
464480.0000000    0.1693185
464520.0000000    0.1756666
464560.0000000    0.1828983
464600.0000000    0.1866065
464640.0000000    0.1783077
464680.0000000    0.1759044
464720.0000000    0.1691026
464760.0000000    0.1894395
464800.0000000    0.1808670
464840.0000000    0.1854871
464880.0000000    0.1789961
464920.0000000    0.1776341
464960.0000000    0.1930647
465000.0000000    0.1796374
465040.0000000    0.1799612
465080.0000000    0.1921843
465120.0000000    0.1794465
465160.0000000    0.1846690
465200.0000000    0.1741567
465240.0000000    0.1776335
465280.0000000    0.1908269
465320.0000000    0.1901363
465360.0000000    0.1739379
465400.0000000    0.1681409
465440.0000000    0.1766677
465480.0000000    0.1958586
465520.0000000    0.1711901
465560.0000000    0.1723907
465600.0000000    0.1724532
465640.0000000    0.1869590
465680.0000000    0.1730577
465720.0000000    0.1818742
465760.0000000    0.1772995
465800.0000000    0.1905729
465840.0000000    0.1754802
465880.0000000    0.1840065
465920.0000000    0.1826705
465960.0000000    0.1798431
466000.0000000    0.1814839
466040.0000000    0.1803830
466080.0000000    0.1735681
466120.0000000    0.1642289
466160.0000000    0.1824864
466200.0000000    0.1853000
466240.0000000    0.1810949
466280.0000000    0.1688950
466320.0000000    0.1636242
466360.0000000    0.1662355
466400.0000000    0.1767788
466440.0000000    0.1661219
466480.0000000    0.1744551
466520.0000000    0.1592464
466560.0000000    0.1634489
466600.0000000    0.1727502
466640.0000000    0.1721158
466680.0000000    0.1841261
466720.0000000    0.1670749
466760.0000000    0.1907538
466800.0000000    0.1754804
466840.0000000    0.1758645
466880.0000000    0.1715950
466920.0000000    0.1681000
466960.0000000    0.1769164
467000.0000000    0.1816309
467040.0000000    0.1905010
467080.0000000    0.1704951
467120.0000000    0.1766464
467160.0000000    0.1831663
467200.0000000    0.1830438
467240.0000000    0.1864207
467280.0000000    0.1961086
467320.0000000    0.1952391
467360.0000000    0.1805608
467400.0000000    0.1772429
467440.0000000    0.1821918
467480.0000000    0.1996900
467520.0000000    0.1817607
467560.0000000    0.1730314
467600.0000000    0.1721530
467640.0000000    0.1766093
467680.0000000    0.1814806
467720.0000000    0.1802284
467760.0000000    0.1849885
467800.0000000    0.1818032
467840.0000000    0.1775983
467880.0000000    0.1749752
467920.0000000    0.1899434
467960.0000000    0.1814327
468000.0000000    0.1885045
468040.0000000    0.1836488
468080.0000000    0.1880009
468120.0000000    0.1898982
468160.0000000    0.1958825
468200.0000000    0.1853707
468240.0000000    0.1940835
468280.0000000    0.1857541
468320.0000000    0.1770391
468360.0000000    0.1767418
468400.0000000    0.1873439
468440.0000000    0.1888741
468480.0000000    0.1876662
468520.0000000    0.1946128
468560.0000000    0.1861922
468600.0000000    0.1908261
468640.0000000    0.1797521
468680.0000000    0.1837599
468720.0000000    0.1753334
468760.0000000    0.1718176
468800.0000000    0.1601978
468840.0000000    0.1819937
468880.0000000    0.1753969
468920.0000000    0.1695898
468960.0000000    0.1737086
469000.0000000    0.1744691
469040.0000000    0.1685754
469080.0000000    0.1693227
469120.0000000    0.1566186
469160.0000000    0.1554408
469200.0000000    0.1524422
469240.0000000    0.1575813
469280.0000000    0.1669611
469320.0000000    0.1657419
469360.0000000    0.1664303
469400.0000000    0.1604936
469440.0000000    0.1595113
469480.0000000    0.1530621
469520.0000000    0.1593196
469560.0000000    0.1627647
469600.0000000    0.1705562
469640.0000000    0.1649408
469680.0000000    0.1674102
469720.0000000    0.1550437
469760.0000000    0.1525939
469800.0000000    0.1664951
469840.0000000    0.1627590
469880.0000000    0.1786599
469920.0000000    0.1672170
469960.0000000    0.1688739
470000.0000000    0.1748708
470040.0000000    0.1735396
470080.0000000    0.1698251
470120.0000000    0.1609856
470160.0000000    0.1696991
470200.0000000    0.1729603
470240.0000000    0.1717057
470280.0000000    0.1652883
470320.0000000    0.1689868
470360.0000000    0.1643410
470400.0000000    0.1605114
470440.0000000    0.1556631
470480.0000000    0.1582546
470520.0000000    0.1777308
470560.0000000    0.1794073
470600.0000000    0.1625120
470640.0000000    0.1770314
470680.0000000    0.1782077
470720.0000000    0.1674091
470760.0000000    0.1580846
470800.0000000    0.1656739
470840.0000000    0.1695471
470880.0000000    0.1704365
470920.0000000    0.1739816
470960.0000000    0.1781304
471000.0000000    0.1729419
471040.0000000    0.1822940
471080.0000000    0.1768390
471120.0000000    0.1762464
471160.0000000    0.1665812
471200.0000000    0.1715742
471240.0000000    0.1803577
471280.0000000    0.1801609
471320.0000000    0.2048962
471360.0000000    0.1930265
471400.0000000    0.1848999
471440.0000000    0.1869434
471480.0000000    0.1704494
471520.0000000    0.1803938
471560.0000000    0.1867947
471600.0000000    0.1828202
471640.0000000    0.1897448
471680.0000000    0.1929687
471720.0000000    0.1806644
471760.0000000    0.1951517
471800.0000000    0.1945643
471840.0000000    0.1728898
471880.0000000    0.1828280
471920.0000000    0.1672006
471960.0000000    0.1788504
472000.0000000    0.1654018
472040.0000000    0.1770465
472080.0000000    0.1578431
472120.0000000    0.1772533
472160.0000000    0.1650991
472200.0000000    0.1788300
472240.0000000    0.1705706
472280.0000000    0.1844545
472320.0000000    0.1803786
472360.0000000    0.1756997
472400.0000000    0.1867803
472440.0000000    0.1748165
472480.0000000    0.1967077
472520.0000000    0.2105886
472560.0000000    0.1855844
472600.0000000    0.1953288
472640.0000000    0.1971020
472680.0000000    0.2198981
472720.0000000    0.1945133
472760.0000000    0.2066163
472800.0000000    0.1963648
472840.0000000    0.1958315
472880.0000000    0.2007243
472920.0000000    0.2063947
472960.0000000    0.1970509
473000.0000000    0.1921410
473040.0000000    0.1739711
473080.0000000    0.1888437
473120.0000000    0.1986435
473160.0000000    0.1915581
473200.0000000    0.2010022
473240.0000000    0.2018340
473280.0000000    0.2007060
473320.0000000    0.2055864
473360.0000000    0.1873395
473400.0000000    0.1911886
473440.0000000    0.1974163
473480.0000000    0.1924390
473520.0000000    0.1849751
473560.0000000    0.1848172
473600.0000000    0.1759841
473640.0000000    0.2000303
473680.0000000    0.2040769
473720.0000000    0.1883485
473760.0000000    0.1849537
473800.0000000    0.1739985
473840.0000000    0.1712918
473880.0000000    0.1851267
473920.0000000    0.1852380
473960.0000000    0.1657522
474000.0000000    0.1659815
474040.0000000    0.1806213
474080.0000000    0.1819939
474120.0000000    0.1853064
474160.0000000    0.1728796
474200.0000000    0.1930457
474240.0000000    0.1804297
474280.0000000    0.1872268
474320.0000000    0.1884904
474360.0000000    0.1719868
474400.0000000    0.1686631
474440.0000000    0.1722850
474480.0000000    0.1668506
474520.0000000    0.1608832
474560.0000000    0.1756773
474600.0000000    0.1687723
474640.0000000    0.1784536
474680.0000000    0.1771934
474720.0000000    0.1845445
474760.0000000    0.1757654
474800.0000000    0.1831785
474840.0000000    0.1797040
474880.0000000    0.1888185
474920.0000000    0.1807312
474960.0000000    0.1836927
475000.0000000    0.1793027
475040.0000000    0.1802912
475080.0000000    0.1925690
475120.0000000    0.1856518
475160.0000000    0.1767668
475200.0000000    0.1857192
475240.0000000    0.1789288
475280.0000000    0.1847861
475320.0000000    0.2020881
475360.0000000    0.1911164
475400.0000000    0.1927975
475440.0000000    0.1937485
475480.0000000    0.1937653
475520.0000000    0.1695534
475560.0000000    0.1725899
475600.0000000    0.1840273
475640.0000000    0.1702377
475680.0000000    0.1887395
475720.0000000    0.1790578
475760.0000000    0.1887173
475800.0000000    0.1725128
475840.0000000    0.1780803
475880.0000000    0.1702375
475920.0000000    0.1779309
475960.0000000    0.1661844
476000.0000000    0.1646130
476040.0000000    0.1652521
476080.0000000    0.1764781
476120.0000000    0.1622746
476160.0000000    0.1733681
476200.0000000    0.1704558
476240.0000000    0.1786763
476280.0000000    0.1762453
476320.0000000    0.1712386
476360.0000000    0.1746709
476400.0000000    0.1647028
476440.0000000    0.1561023
476480.0000000    0.1734025
476520.0000000    0.1597163
476560.0000000    0.1604040
476600.0000000    0.1762571
476640.0000000    0.1704293
476680.0000000    0.1664626
476720.0000000    0.1681316
476760.0000000    0.1500511
476800.0000000    0.1745444
476840.0000000    0.1568644
476880.0000000    0.1883784
476920.0000000    0.1639262
476960.0000000    0.1795585
477000.0000000    0.1755585
477040.0000000    0.1704527
477080.0000000    0.1953554
477120.0000000    0.1911037
477160.0000000    0.1643433
477200.0000000    0.1822701
477240.0000000    0.1616152
477280.0000000    0.1804480
477320.0000000    0.2011015
477360.0000000    0.1712410
477400.0000000    0.1692782
477440.0000000    0.1952521
477480.0000000    0.1965269
477520.0000000    0.1764305
477560.0000000    0.1771936
477600.0000000    0.1787792
477640.0000000    0.1795916
477680.0000000    0.2017972
477720.0000000    0.1745487
477760.0000000    0.1896937
477800.0000000    0.1718002
477840.0000000    0.1790611
477880.0000000    0.1785088
477920.0000000    0.1842779
477960.0000000    0.1866661
478000.0000000    0.1880586
478040.0000000    0.1968590
478080.0000000    0.2024589
478120.0000000    0.1749668
478160.0000000    0.1809297
478200.0000000    0.1771695
478240.0000000    0.1932087
478280.0000000    0.1977253
478320.0000000    0.1880339
478360.0000000    0.2257691
478400.0000000    0.1818145
478440.0000000    0.1947736
478480.0000000    0.1886186
478520.0000000    0.1878868
478560.0000000    0.2033366
478600.0000000    0.1777204
478640.0000000    0.1916560
478680.0000000    0.1804776
478720.0000000    0.1961942
478760.0000000    0.2136302
478800.0000000    0.2229913
478840.0000000    0.2057226
478880.0000000    0.2191296
478920.0000000    0.1925969
478960.0000000    0.1832873
479000.0000000    0.1928277
479040.0000000    0.2061404
479080.0000000    0.2029155
479120.0000000    0.2294337
479160.0000000    0.2257102
479200.0000000    0.2029929
479240.0000000    0.2375557
479280.0000000    0.2176707
479320.0000000    0.2197128
479360.0000000    0.2307605
479400.0000000    0.2451422
479440.0000000    0.2241810
479480.0000000    0.2245253
479520.0000000    0.2403357
479560.0000000    0.2263501
479600.0000000    0.2479402
479640.0000000    0.2256525
479680.0000000    0.2115059
479720.0000000    0.2163744
479760.0000000    0.1914445
479800.0000000    0.2180552
479840.0000000    0.2250182
479880.0000000    0.2106348
479920.0000000    0.2146207
479960.0000000    0.2043376
480000.0000000    0.2154057
480040.0000000    0.2250596
480080.0000000    0.2305032
480120.0000000    0.2054605
480160.0000000    0.2076796
480200.0000000    0.2022321
480240.0000000    0.2096961
480280.0000000    0.2315701
480320.0000000    0.2073974
480360.0000000    0.2009711
480400.0000000    0.2025567
480440.0000000    0.2123865
480480.0000000    0.2221770
480520.0000000    0.2241074
480560.0000000    0.2259520
480600.0000000    0.2160695
480640.0000000    0.2220301
480680.0000000    0.2257099
480720.0000000    0.2245783
480760.0000000    0.2236543
480800.0000000    0.2106864
480840.0000000    0.2115544
480880.0000000    0.2179494
480920.0000000    0.2034753
480960.0000000    0.2202417
481000.0000000    0.2105427
481040.0000000    0.2059475
481080.0000000    0.2016079
481120.0000000    0.2022049
481160.0000000    0.2213007
481200.0000000    0.2165946
481240.0000000    0.1982436
481280.0000000    0.2164235
481320.0000000    0.2235523
481360.0000000    0.2127918
481400.0000000    0.2182519
481440.0000000    0.2340381
481480.0000000    0.2311654
481520.0000000    0.2233751
481560.0000000    0.2024378
481600.0000000    0.2127181
481640.0000000    0.2168187
481680.0000000    0.2169070
481720.0000000    0.2328388
481760.0000000    0.2198290
481800.0000000    0.2420411
481840.0000000    0.2381236
481880.0000000    0.2271915
481920.0000000    0.2494089
481960.0000000    0.2199482
482000.0000000    0.2364687
482040.0000000    0.2501370
482080.0000000    0.2180670
482120.0000000    0.2256133
482160.0000000    0.2392439
482200.0000000    0.2155503
482240.0000000    0.2387506
482280.0000000    0.2340261
482320.0000000    0.2401591
482360.0000000    0.2313542
482400.0000000    0.2386741
482440.0000000    0.2436225
482480.0000000    0.2613232
482520.0000000    0.2646172
482560.0000000    0.2593596
482600.0000000    0.2445067
482640.0000000    0.2330889
482680.0000000    0.2413477
482720.0000000    0.2446131
482760.0000000    0.2170683
482800.0000000    0.2401323
482840.0000000    0.2446339
482880.0000000    0.2177920
482920.0000000    0.2386132
482960.0000000    0.2201121
483000.0000000    0.2143343
483040.0000000    0.1978917
483080.0000000    0.2203743
483120.0000000    0.2300032
483160.0000000    0.2235062
483200.0000000    0.2072681
483240.0000000    0.2112668
483280.0000000    0.2181573
483320.0000000    0.2194564
483360.0000000    0.2163926
483400.0000000    0.2328984
483440.0000000    0.2171130
483480.0000000    0.2338004
483520.0000000    0.2169271
483560.0000000    0.2173053
483600.0000000    0.2023925
483640.0000000    0.2310161
483680.0000000    0.2103437
483720.0000000    0.2105697
483760.0000000    0.2078663
483800.0000000    0.2182196
483840.0000000    0.2099227
483880.0000000    0.2293420
483920.0000000    0.2110366
483960.0000000    0.2435979
484000.0000000    0.2477782
484040.0000000    0.2425029
484080.0000000    0.2356102
484120.0000000    0.2422159
484160.0000000    0.2532091
484200.0000000    0.2486533
484240.0000000    0.2259376
484280.0000000    0.2490936
484320.0000000    0.2507277
484360.0000000    0.2439859
484400.0000000    0.2343639
484440.0000000    0.2357965
484480.0000000    0.2162625
484520.0000000    0.2196990
484560.0000000    0.2338819
484600.0000000    0.2051003
484640.0000000    0.2111648
484680.0000000    0.2212596
484720.0000000    0.1927735
484760.0000000    0.1959721
484800.0000000    0.1760058
484840.0000000    0.1598827
484880.0000000    0.1789851
484920.0000000    0.1781647
484960.0000000    0.1545659
485000.0000000    0.1695888
485040.0000000    0.1594875
485080.0000000    0.1704627
485120.0000000    0.1803618
485160.0000000    0.1862678
485200.0000000    0.1916718
485240.0000000    0.1716419
485280.0000000    0.1704630
485320.0000000    0.1824954
485360.0000000    0.1861986
485400.0000000    0.1482331
485440.0000000    0.1680346
485480.0000000    0.1828097
485520.0000000    0.1812664
485560.0000000    0.1875324
485600.0000000    0.1754649
485640.0000000    0.1753202
485680.0000000    0.1602428
485720.0000000    0.1837542
485760.0000000    0.1697580
485800.0000000    0.1698465
485840.0000000    0.2027860
485880.0000000    0.1742719
485920.0000000    0.1758900
485960.0000000    0.1870416
486000.0000000    0.1692913
486040.0000000    0.1638604
486080.0000000    0.1794552
486120.0000000    0.1839895
486160.0000000    0.1825396
486200.0000000    0.1582749
486240.0000000    0.1948438
486280.0000000    0.1815219
486320.0000000    0.1858183
486360.0000000    0.1890117
486400.0000000    0.2114356
486440.0000000    0.2031797
486480.0000000    0.2047390
486520.0000000    0.1865922
486560.0000000    0.1824767
486600.0000000    0.1815175
486640.0000000    0.1964054
486680.0000000    0.1867508
486720.0000000    0.2226506
486760.0000000    0.2162669
486800.0000000    0.2115822
486840.0000000    0.2181560
486880.0000000    0.1965973
486920.0000000    0.2035689
486960.0000000    0.2217340
487000.0000000    0.2359487
487040.0000000    0.2309756
487080.0000000    0.2125581
487120.0000000    0.2183064
487160.0000000    0.2544667
487200.0000000    0.2545319
487240.0000000    0.2459736
487280.0000000    0.2119626
487320.0000000    0.1914199
487360.0000000    0.1898091
487400.0000000    0.2080668
487440.0000000    0.1890943
487480.0000000    0.2066201
487520.0000000    0.2096458
487560.0000000    0.1867869
487600.0000000    0.1857317
487640.0000000    0.1910622
487680.0000000    0.1852995
487720.0000000    0.2025482
487760.0000000    0.1828490
487800.0000000    0.2005510
487840.0000000    0.1937804
487880.0000000    0.1977692
487920.0000000    0.2030552
487960.0000000    0.2293944
488000.0000000    0.2165173
488040.0000000    0.2135189
488080.0000000    0.2085109
488120.0000000    0.2022465
488160.0000000    0.1868901
488200.0000000    0.1866827
488240.0000000    0.1797299
488280.0000000    0.2148322
488320.0000000    0.1855001
488360.0000000    0.2015574
488400.0000000    0.1928305
488440.0000000    0.2142351
488480.0000000    0.2192276
488520.0000000    0.2025604
488560.0000000    0.2131208
488600.0000000    0.1931142
488640.0000000    0.1995069
488680.0000000    0.1918498
488720.0000000    0.1926002
488760.0000000    0.2071289
488800.0000000    0.1983924
488840.0000000    0.2103615
488880.0000000    0.2018497
488920.0000000    0.1613673
488960.0000000    0.1955401
489000.0000000    0.1892713
489040.0000000    0.2091877
489080.0000000    0.1961953
489120.0000000    0.1986020
489160.0000000    0.2137728
489200.0000000    0.2123368
489240.0000000    0.1860435
489280.0000000    0.1991318
489320.0000000    0.1706780
489360.0000000    0.1821346
489400.0000000    0.1833090
489440.0000000    0.1721403
489480.0000000    0.1622134
489520.0000000    0.1802602
489560.0000000    0.1674624
489600.0000000    0.1950806
489640.0000000    0.1932172
489680.0000000    0.1896866
489720.0000000    0.1913451
489760.0000000    0.1835924
489800.0000000    0.1725840
489840.0000000    0.1865793
489880.0000000    0.1897597
489920.0000000    0.1825895
489960.0000000    0.1947949
490000.0000000    0.1922829
490040.0000000    0.1625155
490080.0000000    0.1684992
490120.0000000    0.1673596
490160.0000000    0.1565841
490200.0000000    0.1601880
490240.0000000    0.1637833
490280.0000000    0.1698176
490320.0000000    0.1633656
490360.0000000    0.1721725
490400.0000000    0.1764128
490440.0000000    0.1727640
490480.0000000    0.1752805
490520.0000000    0.1714672
490560.0000000    0.1816657
490600.0000000    0.1743176
490640.0000000    0.1594090
490680.0000000    0.1844534
490720.0000000    0.1840937
490760.0000000    0.1764556
490800.0000000    0.1682984
490840.0000000    0.1856041
490880.0000000    0.1622185
490920.0000000    0.1784951
490960.0000000    0.1689788
491000.0000000    0.1519675
491040.0000000    0.1492341
491080.0000000    0.1770439
491120.0000000    0.1592291
491160.0000000    0.1537703
491200.0000000    0.1706918
491240.0000000    0.1819743
491280.0000000    0.1652704
491320.0000000    0.1717301
491360.0000000    0.1658211
491400.0000000    0.1782645
491440.0000000    0.1686814
491480.0000000    0.1710691
491520.0000000    0.1729175
491560.0000000    0.1662999
491600.0000000    0.1674029
491640.0000000    0.1540721
491680.0000000    0.1646933
491720.0000000    0.1753337
491760.0000000    0.1656265
491800.0000000    0.1797768
491840.0000000    0.1911832
491880.0000000    0.1698533
491920.0000000    0.1725094
491960.0000000    0.1602162
492000.0000000    0.1668921
492040.0000000    0.1831348
492080.0000000    0.1674515
492120.0000000    0.1712415
492160.0000000    0.1703015
492200.0000000    0.1641243
492240.0000000    0.1591824
492280.0000000    0.1658666
492320.0000000    0.1774684
492360.0000000    0.1659552
492400.0000000    0.1593821
492440.0000000    0.1649261
492480.0000000    0.1541944
492520.0000000    0.1639843
492560.0000000    0.1614788
492600.0000000    0.1577967
492640.0000000    0.1571278
492680.0000000    0.1547719
492720.0000000    0.1683359
492760.0000000    0.1491508
492800.0000000    0.1547886
492840.0000000    0.1654866
492880.0000000    0.1694465
492920.0000000    0.1602103
492960.0000000    0.1662031
493000.0000000    0.1753026
493040.0000000    0.1713450
493080.0000000    0.1819149
493120.0000000    0.1819727
493160.0000000    0.1765809
493200.0000000    0.1551752
493240.0000000    0.1600145
493280.0000000    0.1819373
493320.0000000    0.1705470
493360.0000000    0.1767612
493400.0000000    0.1688054
493440.0000000    0.1555939
493480.0000000    0.1729349
493520.0000000    0.1688187
493560.0000000    0.1681613
493600.0000000    0.1858496
493640.0000000    0.1660310
493680.0000000    0.1694384
493720.0000000    0.1737085
493760.0000000    0.1768280
493800.0000000    0.1769376
493840.0000000    0.1890176
493880.0000000    0.1832988
493920.0000000    0.1863647
493960.0000000    0.1761474
494000.0000000    0.1579832
494040.0000000    0.1681932
494080.0000000    0.1713561
494120.0000000    0.1782328
494160.0000000    0.1777835
494200.0000000    0.1842505
494240.0000000    0.1791310
494280.0000000    0.1759094
494320.0000000    0.1765036
494360.0000000    0.1607024
494400.0000000    0.1651999
494440.0000000    0.1597285
494480.0000000    0.1694411
494520.0000000    0.1873731
494560.0000000    0.1825751
494600.0000000    0.1651560
494640.0000000    0.1700239
494680.0000000    0.1773970
494720.0000000    0.1607712
494760.0000000    0.1734070
494800.0000000    0.1762313
494840.0000000    0.1712016
494880.0000000    0.1746629
494920.0000000    0.1699368
494960.0000000    0.1753660
495000.0000000    0.1835341
495040.0000000    0.2027412
495080.0000000    0.1857393
495120.0000000    0.1900370
495160.0000000    0.1842619
495200.0000000    0.1813844
495240.0000000    0.1681275
495280.0000000    0.1678617
495320.0000000    0.1833785
495360.0000000    0.1699405
495400.0000000    0.1785570
495440.0000000    0.1801433
495480.0000000    0.1957029
495520.0000000    0.1826947
495560.0000000    0.1832824
495600.0000000    0.1949423
495640.0000000    0.1666086
495680.0000000    0.1722348
495720.0000000    0.1611079
495760.0000000    0.1692383
495800.0000000    0.1911933
495840.0000000    0.1930456
495880.0000000    0.1853843
495920.0000000    0.1888533
495960.0000000    0.1772694
496000.0000000    0.1868255
496040.0000000    0.1756678
496080.0000000    0.1712080
496120.0000000    0.1711151
496160.0000000    0.1843870
496200.0000000    0.1808523
496240.0000000    0.1774484
496280.0000000    0.1657356
496320.0000000    0.1620294
496360.0000000    0.1792274
496400.0000000    0.1732888
496440.0000000    0.1615776
496480.0000000    0.1618037
496520.0000000    0.1477430
496560.0000000    0.1592999
496600.0000000    0.1702627
496640.0000000    0.1557557
496680.0000000    0.1452440
496720.0000000    0.1449867
496760.0000000    0.1561597
496800.0000000    0.1604704
496840.0000000    0.1699866
496880.0000000    0.1716354
496920.0000000    0.1637408
496960.0000000    0.1643607
497000.0000000    0.1757354
497040.0000000    0.1870217
497080.0000000    0.1746390
497120.0000000    0.1767250
497160.0000000    0.1668526
497200.0000000    0.1800477
497240.0000000    0.1775095
497280.0000000    0.1960308
497320.0000000    0.1730466
497360.0000000    0.1866390
497400.0000000    0.1891601
497440.0000000    0.1658320
497480.0000000    0.1802770
497520.0000000    0.1823422
497560.0000000    0.1649036
497600.0000000    0.1833465
497640.0000000    0.1819113
497680.0000000    0.1826860
497720.0000000    0.1778796
497760.0000000    0.1875334
497800.0000000    0.1775366
497840.0000000    0.1735816
497880.0000000    0.1747721
497920.0000000    0.1817021
497960.0000000    0.1697613
498000.0000000    0.1652628
498040.0000000    0.1673623
498080.0000000    0.1631573
498120.0000000    0.1850344
498160.0000000    0.1729177
498200.0000000    0.2017045
498240.0000000    0.1821821
498280.0000000    0.1730322
498320.0000000    0.1864648
498360.0000000    0.1671827
498400.0000000    0.1697881
498440.0000000    0.1722897
498480.0000000    0.1626562
498520.0000000    0.1802661
498560.0000000    0.1781515
498600.0000000    0.1813017
498640.0000000    0.1871835
498680.0000000    0.1747579
498720.0000000    0.1875975
498760.0000000    0.1875653
498800.0000000    0.1819921
498840.0000000    0.1836189
498880.0000000    0.1747623
498920.0000000    0.1707612
498960.0000000    0.2216948
499000.0000000    0.1821717
499040.0000000    0.1979306
499080.0000000    0.1940642
499120.0000000    0.1907822
499160.0000000    0.1666369
499200.0000000    0.1825251
499240.0000000    0.1829966
499280.0000000    0.1871690
499320.0000000    0.2007910
499360.0000000    0.1903298
499400.0000000    0.1840286
499440.0000000    0.1637328
499480.0000000    0.1730160
499520.0000000    0.1820702
499560.0000000    0.1918188
499600.0000000    0.1857076
499640.0000000    0.1925613
499680.0000000    0.1761185
499720.0000000    0.2008864
499760.0000000    0.1921012
499800.0000000    0.1957836
499840.0000000    0.1904132
499880.0000000    0.1911207
499920.0000000    0.1813130
499960.0000000    0.1802276
500000.0000000    0.1809808
500040.0000000    0.1692510
500080.0000000    0.1829114
500120.0000000    0.1723149
500160.0000000    0.1933786
500200.0000000    0.1735763
500240.0000000    0.1883741
500280.0000000    0.1862208
500320.0000000    0.2034223
500360.0000000    0.1963738
500400.0000000    0.1741509
500440.0000000    0.1789564
500480.0000000    0.1674134
500520.0000000    0.1882486
500560.0000000    0.1814580
500600.0000000    0.1991162
500640.0000000    0.1909628
500680.0000000    0.1810568
500720.0000000    0.1823783
500760.0000000    0.1884825
500800.0000000    0.2020172
500840.0000000    0.2029113
500880.0000000    0.1835892
500920.0000000    0.1689035
500960.0000000    0.1757074
501000.0000000    0.1874636
501040.0000000    0.1900300
501080.0000000    0.1853989
501120.0000000    0.2050277
501160.0000000    0.1887795
501200.0000000    0.1831480
501240.0000000    0.2040753
501280.0000000    0.2024926
501320.0000000    0.1866153
501360.0000000    0.1960493
501400.0000000    0.1920566
501440.0000000    0.2019914
501480.0000000    0.2207083
501520.0000000    0.1737420
501560.0000000    0.1921632
501600.0000000    0.2046085
501640.0000000    0.2086570
501680.0000000    0.1943373
501720.0000000    0.1928726
501760.0000000    0.1728648
501800.0000000    0.1667712
501840.0000000    0.1654837
501880.0000000    0.1691190
501920.0000000    0.1792481
501960.0000000    0.1785126
502000.0000000    0.1908855
502040.0000000    0.1905028
502080.0000000    0.1663688
502120.0000000    0.1756481
502160.0000000    0.1868369
502200.0000000    0.1648158
502240.0000000    0.1770973
502280.0000000    0.1945399
502320.0000000    0.1863638
502360.0000000    0.1790919
502400.0000000    0.1812553
502440.0000000    0.1742706
502480.0000000    0.1844240
502520.0000000    0.1817021
502560.0000000    0.1854084
502600.0000000    0.1953137
502640.0000000    0.1912967
502680.0000000    0.1991107
502720.0000000    0.2073200
502760.0000000    0.1969857
502800.0000000    0.1944969
502840.0000000    0.1711179
502880.0000000    0.2087484
502920.0000000    0.1899171
502960.0000000    0.1800716
503000.0000000    0.1730443
503040.0000000    0.1896842
503080.0000000    0.1940978
503120.0000000    0.1898434
503160.0000000    0.1905543
503200.0000000    0.1792426
503240.0000000    0.1689375
503280.0000000    0.1922424
503320.0000000    0.2031763
503360.0000000    0.2148171
503400.0000000    0.2045900
503440.0000000    0.1867192
503480.0000000    0.2195178
503520.0000000    0.2017626
503560.0000000    0.2062701
503600.0000000    0.1936149
503640.0000000    0.1830336
503680.0000000    0.2026719
503720.0000000    0.1842386
503760.0000000    0.2090672
503800.0000000    0.1918170
503840.0000000    0.1974317
503880.0000000    0.2091224
503920.0000000    0.1886934
503960.0000000    0.1863045
504000.0000000    0.2018803
504040.0000000    0.1772248
504080.0000000    0.1829893
504120.0000000    0.2131721
504160.0000000    0.2226263
504200.0000000    0.1953331
504240.0000000    0.2170334
504280.0000000    0.1941698
504320.0000000    0.1901896
504360.0000000    0.2070584
504400.0000000    0.1966571
504440.0000000    0.1962173
504480.0000000    0.1662281
504520.0000000    0.1684321
504560.0000000    0.1717120
504600.0000000    0.1724953
504640.0000000    0.1821947
504680.0000000    0.1904730
504720.0000000    0.1598659
504760.0000000    0.1630495
504800.0000000    0.1756737
504840.0000000    0.1850684
504880.0000000    0.1594896
504920.0000000    0.1576619
504960.0000000    0.1634723
505000.0000000    0.1808714
505040.0000000    0.1816377
505080.0000000    0.1860527
505120.0000000    0.1967486
505160.0000000    0.1745906
505200.0000000    0.1578165
505240.0000000    0.1716625
505280.0000000    0.1674802
505320.0000000    0.1938149
505360.0000000    0.1671371
505400.0000000    0.1668726
505440.0000000    0.1836260
505480.0000000    0.1696941
505520.0000000    0.1798240
505560.0000000    0.1532356
505600.0000000    0.1685622
505640.0000000    0.1730158
505680.0000000    0.1950929
505720.0000000    0.1745705
505760.0000000    0.1512443
505800.0000000    0.1584457
505840.0000000    0.1586150
505880.0000000    0.1657488
505920.0000000    0.1580870
505960.0000000    0.1750686
506000.0000000    0.1700981
506040.0000000    0.1695818
506080.0000000    0.1759571
506120.0000000    0.1829677
506160.0000000    0.1691761
506200.0000000    0.1767989
506240.0000000    0.1691173
506280.0000000    0.1617898
506320.0000000    0.1581630
506360.0000000    0.1659933
506400.0000000    0.1630651
506440.0000000    0.1672205
506480.0000000    0.1668298
506520.0000000    0.1689126
506560.0000000    0.1656796
506600.0000000    0.1780726
506640.0000000    0.1598513
506680.0000000    0.1718738
506720.0000000    0.1627522
506760.0000000    0.1584833
506800.0000000    0.1728924
506840.0000000    0.1929195
506880.0000000    0.1628898
506920.0000000    0.1800991
506960.0000000    0.1590738
507000.0000000    0.1452466
507040.0000000    0.1736004
507080.0000000    0.1863486
507120.0000000    0.1781094
507160.0000000    0.1698422
507200.0000000    0.1802432
507240.0000000    0.1652747
507280.0000000    0.1716615
507320.0000000    0.1796826
507360.0000000    0.1760443
507400.0000000    0.1784981
507440.0000000    0.1813784
507480.0000000    0.1888770
507520.0000000    0.1889163
507560.0000000    0.1842156
507600.0000000    0.1744373
507640.0000000    0.1869807
507680.0000000    0.1726396
507720.0000000    0.1775848
507760.0000000    0.1507016
507800.0000000    0.1601246
507840.0000000    0.1727017
507880.0000000    0.1743439
507920.0000000    0.1548809
507960.0000000    0.1420407
508000.0000000    0.1707937
508040.0000000    0.1692967
508080.0000000    0.1582208
508120.0000000    0.1855916
508160.0000000    0.1744881
508200.0000000    0.1652795
508240.0000000    0.1597030
508280.0000000    0.1682273
508320.0000000    0.1714939
508360.0000000    0.1648900
508400.0000000    0.1792426
508440.0000000    0.1777132
508480.0000000    0.1704237
508520.0000000    0.1638751
508560.0000000    0.1652998
508600.0000000    0.1733624
508640.0000000    0.1587748
508680.0000000    0.1443102
508720.0000000    0.1645962
508760.0000000    0.1709251
508800.0000000    0.1683459
508840.0000000    0.1609823
508880.0000000    0.1586983
508920.0000000    0.1796717
508960.0000000    0.1805646
509000.0000000    0.1679064
509040.0000000    0.1731607
509080.0000000    0.1685610
509120.0000000    0.1734299
509160.0000000    0.1589698
509200.0000000    0.1782997
509240.0000000    0.1755003
509280.0000000    0.1813312
509320.0000000    0.1739872
509360.0000000    0.1676499
509400.0000000    0.1738862
509440.0000000    0.1700834
509480.0000000    0.1700487
509520.0000000    0.1651027
509560.0000000    0.1878784
509600.0000000    0.1645039
509640.0000000    0.1797097
509680.0000000    0.1830666
509720.0000000    0.1798808
509760.0000000    0.1611197
509800.0000000    0.1728904
509840.0000000    0.1718581
509880.0000000    0.1699760
509920.0000000    0.1537912
509960.0000000    0.1648045
510000.0000000    0.1964914
510040.0000000    0.2049159
510080.0000000    0.2002135
510120.0000000    0.1945021
510160.0000000    0.2275146
510200.0000000    0.1968810
510240.0000000    0.2066351
510280.0000000    0.2006456
510320.0000000    0.2128141
510360.0000000    0.2134603
510400.0000000    0.2122737
510440.0000000    0.2259756
510480.0000000    0.1883357
510520.0000000    0.2275570
510560.0000000    0.2015279
510600.0000000    0.1906892
510640.0000000    0.1849715
510680.0000000    0.1705401
510720.0000000    0.1922324
510760.0000000    0.1853624
510800.0000000    0.2098718
510840.0000000    0.2009164
510880.0000000    0.2052678
510920.0000000    0.2017067
510960.0000000    0.1818159
511000.0000000    0.2041415
511040.0000000    0.2188135
511080.0000000    0.2049000
511120.0000000    0.2171699
511160.0000000    0.2036456
511200.0000000    0.2006679
511240.0000000    0.1924112
511280.0000000    0.2096046
511320.0000000    0.1980425
511360.0000000    0.2010658
511400.0000000    0.2039643
511440.0000000    0.2017808
511480.0000000    0.1955544
511520.0000000    0.1960196
511560.0000000    0.1850470
511600.0000000    0.1916465
511640.0000000    0.1904999
511680.0000000    0.1988873
511720.0000000    0.1994263
511760.0000000    0.1888618
511800.0000000    0.2186372
511840.0000000    0.2267429
511880.0000000    0.2175289
511920.0000000    0.2271128
511960.0000000    0.2184557
512000.0000000    0.2149718
512040.0000000    0.1847438
512080.0000000    0.1979205
512120.0000000    0.1812721
512160.0000000    0.1904777
512200.0000000    0.2034112
512240.0000000    0.2130805
512280.0000000    0.1856010
512320.0000000    0.1708868
512360.0000000    0.1837975
512400.0000000    0.1738424
512440.0000000    0.1641385
512480.0000000    0.1814068
512520.0000000    0.1771065
512560.0000000    0.1879616
512600.0000000    0.1752286
512640.0000000    0.1530236
512680.0000000    0.1681534
512720.0000000    0.1687110
512760.0000000    0.1710697
512800.0000000    0.1811408
512840.0000000    0.1755068
512880.0000000    0.1739719
512920.0000000    0.1710069
512960.0000000    0.1631318
513000.0000000    0.1589211
513040.0000000    0.1587274
513080.0000000    0.1825194
513120.0000000    0.1695644
513160.0000000    0.1537194
513200.0000000    0.1591290
513240.0000000    0.1670115
513280.0000000    0.1576636
513320.0000000    0.1607011
513360.0000000    0.1623825
513400.0000000    0.1694903
513440.0000000    0.1670861
513480.0000000    0.1670060
513520.0000000    0.1704735
513560.0000000    0.1719820
513600.0000000    0.1639878
513640.0000000    0.1725385
513680.0000000    0.1617284
513720.0000000    0.1649884
513760.0000000    0.1536298
513800.0000000    0.1677966
513840.0000000    0.1715316
513880.0000000    0.1595276
513920.0000000    0.1592485
513960.0000000    0.1543415
514000.0000000    0.1706140
514040.0000000    0.1710648
514080.0000000    0.1845699
514120.0000000    0.1678142
514160.0000000    0.1868688
514200.0000000    0.1832419
514240.0000000    0.1775273
514280.0000000    0.1797052
514320.0000000    0.1830632
514360.0000000    0.1912007
514400.0000000    0.1824995
514440.0000000    0.1729646
514480.0000000    0.1711107
514520.0000000    0.1589696
514560.0000000    0.1601111
514600.0000000    0.1624298
514640.0000000    0.1473158
514680.0000000    0.1687519
514720.0000000    0.1706926
514760.0000000    0.1695270
514800.0000000    0.1758249
514840.0000000    0.1837081
514880.0000000    0.1863711
514920.0000000    0.1825819
514960.0000000    0.1646514
515000.0000000    0.1697842
515040.0000000    0.1743806
515080.0000000    0.1804267
515120.0000000    0.1837895
515160.0000000    0.1618994
515200.0000000    0.1862457
515240.0000000    0.1785957
515280.0000000    0.1806763
515320.0000000    0.1692004
515360.0000000    0.1776025
515400.0000000    0.1706480
515440.0000000    0.1549805
515480.0000000    0.1695138
515520.0000000    0.1718552
515560.0000000    0.1642273
515600.0000000    0.1735433
515640.0000000    0.1718001
515680.0000000    0.1687747
515720.0000000    0.1683551
515760.0000000    0.1825417
515800.0000000    0.1648583
515840.0000000    0.1709052
515880.0000000    0.1921168
515920.0000000    0.2067588
515960.0000000    0.1890607
516000.0000000    0.1746693
516040.0000000    0.1731607
516080.0000000    0.1980257
516120.0000000    0.1865451
516160.0000000    0.1947139
516200.0000000    0.1961621
516240.0000000    0.1863677
516280.0000000    0.1854035
516320.0000000    0.1948961
516360.0000000    0.1765811
516400.0000000    0.1997085
516440.0000000    0.2071423
516480.0000000    0.1949461
516520.0000000    0.1936851
516560.0000000    0.1943061
516600.0000000    0.2004603
516640.0000000    0.2021385
516680.0000000    0.2052462
516720.0000000    0.1744796
516760.0000000    0.1947175
516800.0000000    0.2003625
516840.0000000    0.1948853
516880.0000000    0.1877595
516920.0000000    0.1874051
516960.0000000    0.2102736
517000.0000000    0.1862663
517040.0000000    0.1904311
517080.0000000    0.1977856
517120.0000000    0.1878774
517160.0000000    0.2034026
517200.0000000    0.2148213
517240.0000000    0.2046596
517280.0000000    0.1996245
517320.0000000    0.1875244
517360.0000000    0.1743414
517400.0000000    0.1956089
517440.0000000    0.2035762
517480.0000000    0.1867059
517520.0000000    0.1941295
517560.0000000    0.1816005
517600.0000000    0.1937844
517640.0000000    0.1833114
517680.0000000    0.1770317
517720.0000000    0.1860199
517760.0000000    0.1933087
517800.0000000    0.1876511
517840.0000000    0.1886474
517880.0000000    0.1767252
517920.0000000    0.1712058
517960.0000000    0.2028109
518000.0000000    0.1895558
518040.0000000    0.1851693
518080.0000000    0.1822334
518120.0000000    0.1731006
518160.0000000    0.1845622
518200.0000000    0.1995005
518240.0000000    0.1915944
518280.0000000    0.1888789
518320.0000000    0.1835306
518360.0000000    0.1728248
518400.0000000    0.1882937
518440.0000000    0.1908386
518480.0000000    0.1721909
518520.0000000    0.1882230
518560.0000000    0.2097323
518600.0000000    0.2150385
518640.0000000    0.2319358
518680.0000000    0.2141967
518720.0000000    0.2390435
518760.0000000    0.2234532
518800.0000000    0.2100199
518840.0000000    0.2188514
518880.0000000    0.2092975
518920.0000000    0.1846948
518960.0000000    0.2112893
519000.0000000    0.2315407
519040.0000000    0.2092474
519080.0000000    0.2108755
519120.0000000    0.2294784
519160.0000000    0.1983662
519200.0000000    0.2108077
519240.0000000    0.2036935
519280.0000000    0.2116507
519320.0000000    0.2053844
519360.0000000    0.2113421
519400.0000000    0.2173931
519440.0000000    0.2278406
519480.0000000    0.2213086
519520.0000000    0.2311833
519560.0000000    0.2258493
519600.0000000    0.1796075
519640.0000000    0.1771542
519680.0000000    0.2120948
519720.0000000    0.2145594
519760.0000000    0.1921060
519800.0000000    0.2086942
519840.0000000    0.1949081
519880.0000000    0.2106738
519920.0000000    0.1947987
519960.0000000    0.1895366
520000.0000000    0.1899418
520040.0000000    0.1834954
520080.0000000    0.2052585
520120.0000000    0.2049295
520160.0000000    0.1929797
520200.0000000    0.1877439
520240.0000000    0.2223759
520280.0000000    0.2301363
520320.0000000    0.2047313
520360.0000000    0.2254988
520400.0000000    0.2059071
520440.0000000    0.1910586
520480.0000000    0.2149529
520520.0000000    0.2191060
520560.0000000    0.1986865
520600.0000000    0.2183502
520640.0000000    0.2201280
520680.0000000    0.2159132
520720.0000000    0.1949218
520760.0000000    0.1958590
520800.0000000    0.1858590
520840.0000000    0.1940505
520880.0000000    0.1795635
520920.0000000    0.1928973
520960.0000000    0.2170414
521000.0000000    0.2054395
521040.0000000    0.2262308
521080.0000000    0.2203853
521120.0000000    0.2171850
521160.0000000    0.2147125
521200.0000000    0.2176306
521240.0000000    0.2308023
521280.0000000    0.2125268
521320.0000000    0.2110770
521360.0000000    0.2289384
521400.0000000    0.2250117
521440.0000000    0.2353091
521480.0000000    0.2268546
521520.0000000    0.2530358
521560.0000000    0.2359439
521600.0000000    0.2135608
521640.0000000    0.2332586
521680.0000000    0.2268458
521720.0000000    0.2297454
521760.0000000    0.2329672
521800.0000000    0.2611716
521840.0000000    0.2762133
521880.0000000    0.2705162
521920.0000000    0.2623153
521960.0000000    0.2395769
522000.0000000    0.2252764
522040.0000000    0.2485575
522080.0000000    0.2248772
522120.0000000    0.2194005
522160.0000000    0.2105786
522200.0000000    0.2272029
522240.0000000    0.2257731
522280.0000000    0.2404758
522320.0000000    0.2108018
522360.0000000    0.2298347
522400.0000000    0.2160473
522440.0000000    0.2119655
522480.0000000    0.2212801
522520.0000000    0.2496936
522560.0000000    0.2313105
522600.0000000    0.2104313
522640.0000000    0.2320032
522680.0000000    0.2223933
522720.0000000    0.2042990
522760.0000000    0.2048462
522800.0000000    0.2059463
522840.0000000    0.1816739
522880.0000000    0.2063746
522920.0000000    0.1891620
522960.0000000    0.2096906
523000.0000000    0.2070303
523040.0000000    0.2112255
523080.0000000    0.2056114
523120.0000000    0.2206061
523160.0000000    0.1956297
523200.0000000    0.2022322
523240.0000000    0.2056395
523280.0000000    0.2233333
523320.0000000    0.2376567
523360.0000000    0.2170001
523400.0000000    0.2209002
523440.0000000    0.2072209
523480.0000000    0.2103118
523520.0000000    0.2074590
523560.0000000    0.2106469
523600.0000000    0.2031218
523640.0000000    0.2165458
523680.0000000    0.2185895
523720.0000000    0.2200634
523760.0000000    0.2042943
523800.0000000    0.2373026
523840.0000000    0.2290847
523880.0000000    0.2406343
523920.0000000    0.2255847
523960.0000000    0.2141448
524000.0000000    0.1953391
524040.0000000    0.2203130
524080.0000000    0.2351750
524120.0000000    0.2327884
524160.0000000    0.2273163
524200.0000000    0.2410409
524240.0000000    0.2477168
524280.0000000    0.2425976
524320.0000000    0.2527200
524360.0000000    0.2511513
524400.0000000    0.2533130
524440.0000000    0.2341454
524480.0000000    0.2402062
524520.0000000    0.2323098
524560.0000000    0.2527199
524600.0000000    0.2296085
524640.0000000    0.2207968
524680.0000000    0.2166792
524720.0000000    0.2204880
524760.0000000    0.2008470
524800.0000000    0.2031776
524840.0000000    0.2180155
524880.0000000    0.2008306
524920.0000000    0.1954648
524960.0000000    0.1842763
525000.0000000    0.2049902
525040.0000000    0.2115306
525080.0000000    0.2084515
525120.0000000    0.2149950
525160.0000000    0.2232084
525200.0000000    0.2134011
525240.0000000    0.2049295
525280.0000000    0.2119500
525320.0000000    0.2145931
525360.0000000    0.2299411
525400.0000000    0.2359890
525440.0000000    0.2407056
525480.0000000    0.2129489
525520.0000000    0.2103444
525560.0000000    0.2133379
525600.0000000    0.2282956
525640.0000000    0.2387662
525680.0000000    0.2242721
525720.0000000    0.2043487
525760.0000000    0.2247897
525800.0000000    0.2248974
525840.0000000    0.2256045
525880.0000000    0.2073064
525920.0000000    0.2192027
525960.0000000    0.2022401
526000.0000000    0.1973139
526040.0000000    0.1908291
526080.0000000    0.2370324
526120.0000000    0.2468602
526160.0000000    0.2460875
526200.0000000    0.2288386
526240.0000000    0.2239322
526280.0000000    0.2229876
526320.0000000    0.2236689
526360.0000000    0.2041056
526400.0000000    0.2154111
526440.0000000    0.2333684
526480.0000000    0.2279224
526520.0000000    0.2181950
526560.0000000    0.2142473
526600.0000000    0.2188830
526640.0000000    0.2219942
526680.0000000    0.2322686
526720.0000000    0.2182468
526760.0000000    0.1965940
526800.0000000    0.2010202
526840.0000000    0.2105909
526880.0000000    0.2309785
526920.0000000    0.2254850
526960.0000000    0.2135379
527000.0000000    0.2134567
527040.0000000    0.2397669
527080.0000000    0.2103608
527120.0000000    0.2139315
527160.0000000    0.2011426
527200.0000000    0.2163192
527240.0000000    0.2217481
527280.0000000    0.2433364
527320.0000000    0.2331982
527360.0000000    0.2462373
527400.0000000    0.2363531
527440.0000000    0.2320966
527480.0000000    0.2414657
527520.0000000    0.2376352
527560.0000000    0.2255633
527600.0000000    0.2022036
527640.0000000    0.2180040
527680.0000000    0.2313961
527720.0000000    0.2210507
527760.0000000    0.2335933
527800.0000000    0.2306645
527840.0000000    0.2528302
527880.0000000    0.2521171
527920.0000000    0.2505659
527960.0000000    0.2268071
528000.0000000    0.2207204
528040.0000000    0.2294813
528080.0000000    0.2174137
528120.0000000    0.2213366
528160.0000000    0.2374974
528200.0000000    0.2146820
528240.0000000    0.2171145
528280.0000000    0.2238199
528320.0000000    0.2169067
528360.0000000    0.2308860
528400.0000000    0.2327953
528440.0000000    0.2097842
528480.0000000    0.2044384
528520.0000000    0.2191840
528560.0000000    0.2202629
528600.0000000    0.2295467
528640.0000000    0.2315512
528680.0000000    0.2448937
528720.0000000    0.2395786
528760.0000000    0.2379952
528800.0000000    0.2170198
528840.0000000    0.2259071
528880.0000000    0.2119002
528920.0000000    0.2049723
528960.0000000    0.2414267
529000.0000000    0.2584756
529040.0000000    0.2265491
529080.0000000    0.2219981
529120.0000000    0.2305708
529160.0000000    0.2394015
529200.0000000    0.2509365
529240.0000000    0.2522346
529280.0000000    0.2265594
529320.0000000    0.2441524
529360.0000000    0.2263993
529400.0000000    0.2025459
529440.0000000    0.2336734
529480.0000000    0.2450668
529520.0000000    0.2368499
529560.0000000    0.2338074
529600.0000000    0.2387494
529640.0000000    0.2270978
529680.0000000    0.2365726
529720.0000000    0.2277576
529760.0000000    0.2319864
529800.0000000    0.2188022
529840.0000000    0.2163715
529880.0000000    0.2176925
529920.0000000    0.2376262
529960.0000000    0.2222851
530000.0000000    0.2025949
530040.0000000    0.2225519
530080.0000000    0.2413167
530120.0000000    0.2394765
530160.0000000    0.2408034
530200.0000000    0.2273166
530240.0000000    0.2264655
530280.0000000    0.2366255
530320.0000000    0.2298754
530360.0000000    0.2318395
530400.0000000    0.2319098
530440.0000000    0.2430998
530480.0000000    0.2100850
530520.0000000    0.2300764
530560.0000000    0.2532156
530600.0000000    0.2507364
530640.0000000    0.2574381
530680.0000000    0.2619333
530720.0000000    0.2440707
530760.0000000    0.2323463
530800.0000000    0.2523875
530840.0000000    0.2575217
530880.0000000    0.2567479
530920.0000000    0.2425405
530960.0000000    0.2706233
531000.0000000    0.2439296
531040.0000000    0.2371414
531080.0000000    0.2468895
531120.0000000    0.2486932
531160.0000000    0.2248573
531200.0000000    0.2408917
531240.0000000    0.2352246
531280.0000000    0.2379968
531320.0000000    0.2451445
531360.0000000    0.2276096
531400.0000000    0.2508557
531440.0000000    0.2435762
531480.0000000    0.2848121
531520.0000000    0.2584673
531560.0000000    0.2641832
531600.0000000    0.2445432
531640.0000000    0.2367869
531680.0000000    0.2245802
531720.0000000    0.2348942
531760.0000000    0.2452448
531800.0000000    0.2332160
531840.0000000    0.2477303
531880.0000000    0.2436572
531920.0000000    0.2389435
531960.0000000    0.2598316
532000.0000000    0.2228807
532040.0000000    0.2412976
532080.0000000    0.2200826
532120.0000000    0.2517516
532160.0000000    0.2292494
532200.0000000    0.2518553
532240.0000000    0.2342425
532280.0000000    0.2402427
532320.0000000    0.2357481
532360.0000000    0.2267044
532400.0000000    0.2542415
532440.0000000    0.2389465
532480.0000000    0.2329789
532520.0000000    0.2246589
532560.0000000    0.2510260
532600.0000000    0.2152048
532640.0000000    0.2438879
532680.0000000    0.2277973
532720.0000000    0.2369133
532760.0000000    0.2174217
532800.0000000    0.2076129
532840.0000000    0.1991193
532880.0000000    0.2121937
532920.0000000    0.1866218
532960.0000000    0.2035607
533000.0000000    0.2129093
533040.0000000    0.1988530
533080.0000000    0.2098391
533120.0000000    0.2507907
533160.0000000    0.2323392
533200.0000000    0.2293576
533240.0000000    0.2223859
533280.0000000    0.2412069
533320.0000000    0.2479036
533360.0000000    0.2371995
533400.0000000    0.2500623
533440.0000000    0.2339853
533480.0000000    0.2436240
533520.0000000    0.2241198
533560.0000000    0.2301359
533600.0000000    0.2552502
533640.0000000    0.2459998
533680.0000000    0.2321079
533720.0000000    0.2419392
533760.0000000    0.2276242
533800.0000000    0.2376245
533840.0000000    0.2165608
533880.0000000    0.2260718
533920.0000000    0.2380269
533960.0000000    0.2244691
534000.0000000    0.2243671
534040.0000000    0.2202549
534080.0000000    0.2302225
534120.0000000    0.2287276
534160.0000000    0.2331757
534200.0000000    0.2389862
534240.0000000    0.2192661
534280.0000000    0.2241533
534320.0000000    0.2104147
534360.0000000    0.2264142
534400.0000000    0.2308811
534440.0000000    0.2321722
534480.0000000    0.2248126
534520.0000000    0.2426035
534560.0000000    0.2271219
534600.0000000    0.2289903
534640.0000000    0.2317840
534680.0000000    0.2387045
534720.0000000    0.2437870
534760.0000000    0.2497787
534800.0000000    0.2337586
534840.0000000    0.2221691
534880.0000000    0.2303925
534920.0000000    0.2353671
534960.0000000    0.2532380
535000.0000000    0.2543615
535040.0000000    0.2485065
535080.0000000    0.2381295
535120.0000000    0.2612760
535160.0000000    0.2441468
535200.0000000    0.2460761
535240.0000000    0.2389717
535280.0000000    0.2469690
535320.0000000    0.2391914
535360.0000000    0.2369009
535400.0000000    0.2424373
535440.0000000    0.2500958
535480.0000000    0.2577497
535520.0000000    0.2533044
535560.0000000    0.2498671
535600.0000000    0.2501878
535640.0000000    0.2412336
535680.0000000    0.2296699
535720.0000000    0.2510406
535760.0000000    0.2599316
535800.0000000    0.2510914
535840.0000000    0.2448917
535880.0000000    0.2532946
535920.0000000    0.2502949
535960.0000000    0.2361480
536000.0000000    0.2203807
536040.0000000    0.2330116
536080.0000000    0.2260917
536120.0000000    0.2223968
536160.0000000    0.2144627
536200.0000000    0.2262620
536240.0000000    0.2004505
536280.0000000    0.2081924
536320.0000000    0.2184934
536360.0000000    0.1995026
536400.0000000    0.2031803
536440.0000000    0.2048216
536480.0000000    0.2085742
536520.0000000    0.1917633
536560.0000000    0.1943678
536600.0000000    0.1929439
536640.0000000    0.2046919
536680.0000000    0.2022567
536720.0000000    0.2216775
536760.0000000    0.2289407
536800.0000000    0.2450756
536840.0000000    0.2311269
536880.0000000    0.2294050
536920.0000000    0.2314580
536960.0000000    0.2225462
537000.0000000    0.2143048
537040.0000000    0.2188263
537080.0000000    0.2082057
537120.0000000    0.2130514
537160.0000000    0.2044856
537200.0000000    0.1972947
537240.0000000    0.2144689
537280.0000000    0.2319333
537320.0000000    0.2180969
537360.0000000    0.2201219
537400.0000000    0.2181766
537440.0000000    0.2302788
537480.0000000    0.2217361
537520.0000000    0.2315507
537560.0000000    0.2235135
537600.0000000    0.2230109
537640.0000000    0.2336859
537680.0000000    0.2236780
537720.0000000    0.2238228
537760.0000000    0.2142728
537800.0000000    0.2130883
537840.0000000    0.2025590
537880.0000000    0.2040953
537920.0000000    0.2378997
537960.0000000    0.2374095
538000.0000000    0.2380048
538040.0000000    0.2144399
538080.0000000    0.2116138
538120.0000000    0.2060378
538160.0000000    0.2188376
538200.0000000    0.2433483
538240.0000000    0.2284191
538280.0000000    0.2297712
538320.0000000    0.2406721
538360.0000000    0.2372679
538400.0000000    0.2033434
538440.0000000    0.2130240
538480.0000000    0.2296639
538520.0000000    0.2251053
538560.0000000    0.2330938
538600.0000000    0.2098152
538640.0000000    0.2033637
538680.0000000    0.2153596
538720.0000000    0.2124879
538760.0000000    0.2147018
538800.0000000    0.2132476
538840.0000000    0.2254981
538880.0000000    0.2149343
538920.0000000    0.2312338
538960.0000000    0.2210896
539000.0000000    0.2026728
539040.0000000    0.1946726
539080.0000000    0.1886942
539120.0000000    0.1934801
539160.0000000    0.1971631
539200.0000000    0.2053868
539240.0000000    0.2209539
539280.0000000    0.2267894
539320.0000000    0.2193649
539360.0000000    0.2267839
539400.0000000    0.2134159
539440.0000000    0.2400080
539480.0000000    0.2219422
539520.0000000    0.2044882
539560.0000000    0.1884029
539600.0000000    0.2054868
539640.0000000    0.2006576
539680.0000000    0.2099557
539720.0000000    0.2197187
539760.0000000    0.2221342
539800.0000000    0.2021722
539840.0000000    0.2174962
539880.0000000    0.2091891
539920.0000000    0.2336049
539960.0000000    0.2360205
540000.0000000    0.2379295
540040.0000000    0.2185761
540080.0000000    0.2476088
540120.0000000    0.2445538
540160.0000000    0.2523726
540200.0000000    0.2544889
540240.0000000    0.2369614
540280.0000000    0.2278850
540320.0000000    0.2387352
540360.0000000    0.2375130
540400.0000000    0.2157910
540440.0000000    0.2265452
540480.0000000    0.2108382
540520.0000000    0.2284241
540560.0000000    0.2001922
540600.0000000    0.2108973
540640.0000000    0.2121757
540680.0000000    0.2356765
540720.0000000    0.2320621
540760.0000000    0.2261228
540800.0000000    0.2601117
540840.0000000    0.2610869
540880.0000000    0.2351946
540920.0000000    0.2466369
540960.0000000    0.2203123
541000.0000000    0.2166567
541040.0000000    0.2312639
541080.0000000    0.2204541
541120.0000000    0.2194162
541160.0000000    0.2168347
541200.0000000    0.2279837
541240.0000000    0.2496945
541280.0000000    0.2379011
541320.0000000    0.2422180
541360.0000000    0.2272058
541400.0000000    0.2026305
541440.0000000    0.1990354
541480.0000000    0.2162688
541520.0000000    0.2085372
541560.0000000    0.2336433
541600.0000000    0.2216719
541640.0000000    0.2161956
541680.0000000    0.2239018
541720.0000000    0.2529759
541760.0000000    0.2255779
541800.0000000    0.2191075
541840.0000000    0.2230983
541880.0000000    0.2165229
541920.0000000    0.2140832
541960.0000000    0.2158566
542000.0000000    0.2178661
542040.0000000    0.2409187
542080.0000000    0.2285511
542120.0000000    0.2127115
542160.0000000    0.2170160
542200.0000000    0.2145946
542240.0000000    0.2320349
542280.0000000    0.2347640
542320.0000000    0.2314944
542360.0000000    0.2206386
542400.0000000    0.2189633
542440.0000000    0.2294845
542480.0000000    0.2320454
542520.0000000    0.2231146
542560.0000000    0.2487903
542600.0000000    0.2294860
542640.0000000    0.2206675
542680.0000000    0.2479609
542720.0000000    0.2330568
542760.0000000    0.1986984
542800.0000000    0.2137549
542840.0000000    0.2076754
542880.0000000    0.2116789
542920.0000000    0.2059719
542960.0000000    0.2076534
543000.0000000    0.2135876
543040.0000000    0.2294367
543080.0000000    0.2270754
543120.0000000    0.2179255
543160.0000000    0.2520052
543200.0000000    0.2182739
543240.0000000    0.2363298
543280.0000000    0.2496943
543320.0000000    0.2408045
543360.0000000    0.2032842
543400.0000000    0.2119323
543440.0000000    0.1994150
543480.0000000    0.2022708
543520.0000000    0.1951693
543560.0000000    0.2324975
543600.0000000    0.2271747
543640.0000000    0.2243908
543680.0000000    0.2244690
543720.0000000    0.2256311
543760.0000000    0.2221054
543800.0000000    0.2112478
543840.0000000    0.2159927
543880.0000000    0.2136491
543920.0000000    0.1863538
543960.0000000    0.1979283
544000.0000000    0.2090629
544040.0000000    0.2076450
544080.0000000    0.2050536
544120.0000000    0.2055614
544160.0000000    0.2004594
544200.0000000    0.2054740
544240.0000000    0.2034737
544280.0000000    0.2036792
544320.0000000    0.2078570
544360.0000000    0.2238330
544400.0000000    0.2209887
544440.0000000    0.2220169
544480.0000000    0.2300578
544520.0000000    0.2203347
544560.0000000    0.2207547
544600.0000000    0.2231717
544640.0000000    0.2514585
544680.0000000    0.2215153
544720.0000000    0.2249808
544760.0000000    0.2465321
544800.0000000    0.2343469
544840.0000000    0.2284708
544880.0000000    0.2340188
544920.0000000    0.2212017
544960.0000000    0.2619000
545000.0000000    0.2620998
545040.0000000    0.2336102
545080.0000000    0.2267124
545120.0000000    0.2300916
545160.0000000    0.2405930
545200.0000000    0.2365545
545240.0000000    0.2471583
545280.0000000    0.2354368
545320.0000000    0.2410173
545360.0000000    0.2420598
545400.0000000    0.2342110
545440.0000000    0.2153289
545480.0000000    0.2326862
545520.0000000    0.2143088
545560.0000000    0.2286974
545600.0000000    0.2293215
545640.0000000    0.2323216
545680.0000000    0.2494071
545720.0000000    0.2394135
545760.0000000    0.2245281
545800.0000000    0.2417532
545840.0000000    0.2326286
545880.0000000    0.2274900
545920.0000000    0.2313120
545960.0000000    0.2384263
546000.0000000    0.2347482
546040.0000000    0.2419012
546080.0000000    0.2407065
546120.0000000    0.2369818
546160.0000000    0.2370901
546200.0000000    0.2252479
546240.0000000    0.2252762
546280.0000000    0.2294073
546320.0000000    0.1983102
546360.0000000    0.2245615
546400.0000000    0.2293119
546440.0000000    0.2168369
546480.0000000    0.2192935
546520.0000000    0.2088408
546560.0000000    0.2124550
546600.0000000    0.2116031
546640.0000000    0.2157864
546680.0000000    0.2103529
546720.0000000    0.2182311
546760.0000000    0.2064198
546800.0000000    0.2000093
546840.0000000    0.2070527
546880.0000000    0.1950221
546920.0000000    0.2031464
546960.0000000    0.2198592
547000.0000000    0.2216950
547040.0000000    0.2038473
547080.0000000    0.2165468
547120.0000000    0.2267393
547160.0000000    0.2370077
547200.0000000    0.2402378
547240.0000000    0.2377521
547280.0000000    0.2299104
547320.0000000    0.2019967
547360.0000000    0.2045419
547400.0000000    0.2185102
547440.0000000    0.2231352
547480.0000000    0.2191646
547520.0000000    0.2293793
547560.0000000    0.2212950
547600.0000000    0.2149315
547640.0000000    0.2148422
547680.0000000    0.2211154
547720.0000000    0.2298412
547760.0000000    0.2462357
547800.0000000    0.2526301
547840.0000000    0.2326302
547880.0000000    0.2296420
547920.0000000    0.2333148
547960.0000000    0.2474433
548000.0000000    0.2342166
548040.0000000    0.2226083
548080.0000000    0.2354582
548120.0000000    0.2362855
548160.0000000    0.2384631
548200.0000000    0.2268019
548240.0000000    0.2310456
548280.0000000    0.2581789
548320.0000000    0.2430869
548360.0000000    0.2349158
548400.0000000    0.2270089
548440.0000000    0.2114076
548480.0000000    0.2474014
548520.0000000    0.2327259
548560.0000000    0.2189158
548600.0000000    0.2110318
548640.0000000    0.2220467
548680.0000000    0.2255515
548720.0000000    0.2145274
548760.0000000    0.2288777
548800.0000000    0.2189671
548840.0000000    0.2307375
548880.0000000    0.2219316
548920.0000000    0.2168931
548960.0000000    0.2109311
549000.0000000    0.2100856
549040.0000000    0.2339432
549080.0000000    0.2130052
549120.0000000    0.2026214
549160.0000000    0.2191494
549200.0000000    0.2282168
549240.0000000    0.2270348
549280.0000000    0.2213437
549320.0000000    0.2128853
549360.0000000    0.2202547
549400.0000000    0.2142817
549440.0000000    0.2415038
549480.0000000    0.2199865
549520.0000000    0.2274085
549560.0000000    0.2318608
549600.0000000    0.1990951
549640.0000000    0.1916746
549680.0000000    0.1919203
549720.0000000    0.2010723
549760.0000000    0.1991079
549800.0000000    0.2126592
549840.0000000    0.1940615
549880.0000000    0.2122921
549920.0000000    0.2076910
549960.0000000    0.2114616
550000.0000000    0.2096838
550040.0000000    0.2067133
550080.0000000    0.2397883
550120.0000000    0.2544439
550160.0000000    0.2443614
550200.0000000    0.2355753
550240.0000000    0.2167408
550280.0000000    0.2200140
550320.0000000    0.2429547
550360.0000000    0.2305590
550400.0000000    0.2244772
550440.0000000    0.2195933
550480.0000000    0.2184276
550520.0000000    0.2256872
550560.0000000    0.2292266
550600.0000000    0.2196347
550640.0000000    0.2280606
550680.0000000    0.2201203
550720.0000000    0.2176406
550760.0000000    0.2157690
550800.0000000    0.2127016
550840.0000000    0.2186153
550880.0000000    0.2192255
550920.0000000    0.1969271
550960.0000000    0.2189824
551000.0000000    0.2273260
551040.0000000    0.2185177
551080.0000000    0.2188996
551120.0000000    0.2230534
551160.0000000    0.2218910
551200.0000000    0.2103713
551240.0000000    0.2209694
551280.0000000    0.2281291
551320.0000000    0.2126297
551360.0000000    0.2198990
551400.0000000    0.2319572
551440.0000000    0.2084378
551480.0000000    0.2171723
551520.0000000    0.2048438
551560.0000000    0.2130844
551600.0000000    0.2128751
551640.0000000    0.2056719
551680.0000000    0.2139498
551720.0000000    0.2074760
551760.0000000    0.2270442
551800.0000000    0.2238429
551840.0000000    0.2065150
551880.0000000    0.2182420
551920.0000000    0.2016161
551960.0000000    0.2119740
552000.0000000    0.2060384
552040.0000000    0.2336652
552080.0000000    0.2002517
552120.0000000    0.2003204
552160.0000000    0.1989660
552200.0000000    0.2124816
552240.0000000    0.1899742
552280.0000000    0.1942506
552320.0000000    0.1987330
552360.0000000    0.1825465
552400.0000000    0.1908908
552440.0000000    0.2063278
552480.0000000    0.2075938
552520.0000000    0.1990942
552560.0000000    0.2070767
552600.0000000    0.2024490
552640.0000000    0.2059068
552680.0000000    0.1953930
552720.0000000    0.1796581
552760.0000000    0.1900690
552800.0000000    0.1978331
552840.0000000    0.1999045
552880.0000000    0.2131821
552920.0000000    0.2111326
552960.0000000    0.2177213
553000.0000000    0.2148612
553040.0000000    0.2267573
553080.0000000    0.2130460
553120.0000000    0.2352373
553160.0000000    0.2237654
553200.0000000    0.2108560
553240.0000000    0.2054713
553280.0000000    0.2261468
553320.0000000    0.2133766
553360.0000000    0.2258475
553400.0000000    0.2230189
553440.0000000    0.2103753
553480.0000000    0.1965657
553520.0000000    0.2058604
553560.0000000    0.2017522
553600.0000000    0.2010242
553640.0000000    0.2119009
553680.0000000    0.2009882
553720.0000000    0.2009371
553760.0000000    0.2013938
553800.0000000    0.2447129
553840.0000000    0.2281583
553880.0000000    0.2254793
553920.0000000    0.2162665
553960.0000000    0.2147382
554000.0000000    0.2232134
554040.0000000    0.2227061
554080.0000000    0.2131226
554120.0000000    0.2289926
554160.0000000    0.2246976
554200.0000000    0.2066225
554240.0000000    0.2174931
554280.0000000    0.2093865
554320.0000000    0.2059779
554360.0000000    0.2373247
554400.0000000    0.2245000
554440.0000000    0.2218179
554480.0000000    0.2397975
554520.0000000    0.2265653
554560.0000000    0.2328791
554600.0000000    0.2318030
554640.0000000    0.2160268
554680.0000000    0.2175025
554720.0000000    0.2274894
554760.0000000    0.2400781
554800.0000000    0.2315646
554840.0000000    0.2362218
554880.0000000    0.2099860
554920.0000000    0.2213005
554960.0000000    0.2030230
555000.0000000    0.2167432
555040.0000000    0.2128441
555080.0000000    0.2101263
555120.0000000    0.1888635
555160.0000000    0.1960502
555200.0000000    0.1948620
555240.0000000    0.2122535
555280.0000000    0.2092185
555320.0000000    0.1923329
555360.0000000    0.2033394
555400.0000000    0.2022033
555440.0000000    0.2081433
555480.0000000    0.2142481
555520.0000000    0.2163176
555560.0000000    0.2232577
555600.0000000    0.2317529
555640.0000000    0.2255487
555680.0000000    0.2144052
555720.0000000    0.2157663
555760.0000000    0.2256983
555800.0000000    0.2400099
555840.0000000    0.2380941
555880.0000000    0.2188686
555920.0000000    0.2236096
555960.0000000    0.2297215
556000.0000000    0.2369371
556040.0000000    0.2416758
556080.0000000    0.2303238
556120.0000000    0.2383283
556160.0000000    0.2664155
556200.0000000    0.2258169
556240.0000000    0.2329864
556280.0000000    0.2317033
556320.0000000    0.2563661
556360.0000000    0.2362003
556400.0000000    0.2471486
556440.0000000    0.2331969
556480.0000000    0.2496427
556520.0000000    0.2426701
556560.0000000    0.2484081
556600.0000000    0.2260400
556640.0000000    0.2134351
556680.0000000    0.2250749
556720.0000000    0.2277196
556760.0000000    0.2182573
556800.0000000    0.2124115
556840.0000000    0.2288636
556880.0000000    0.2261343
556920.0000000    0.2437776
556960.0000000    0.2257190
557000.0000000    0.2407753
557040.0000000    0.2348087
557080.0000000    0.2322540
557120.0000000    0.2193386
557160.0000000    0.2344712
557200.0000000    0.2431363
557240.0000000    0.2383553
557280.0000000    0.2445217
557320.0000000    0.2548122
557360.0000000    0.2144193
557400.0000000    0.2314122
557440.0000000    0.2250061
557480.0000000    0.2209840
557520.0000000    0.2048893
557560.0000000    0.2071887
557600.0000000    0.2236828
557640.0000000    0.2218793
557680.0000000    0.2137338
557720.0000000    0.2313367
557760.0000000    0.2098872
557800.0000000    0.2182688
557840.0000000    0.2039097
557880.0000000    0.1951563
557920.0000000    0.2146128
557960.0000000    0.2112723
558000.0000000    0.2069529
558040.0000000    0.2043105
558080.0000000    0.2078063
558120.0000000    0.2081269
558160.0000000    0.2089954
558200.0000000    0.2075227
558240.0000000    0.2130373
558280.0000000    0.1833146
558320.0000000    0.2005599
558360.0000000    0.2020779
558400.0000000    0.2075554
558440.0000000    0.2115671
558480.0000000    0.2079512
558520.0000000    0.2306428
558560.0000000    0.2095539
558600.0000000    0.1981020
558640.0000000    0.1806323
558680.0000000    0.2045966
558720.0000000    0.2030345
558760.0000000    0.2113116
558800.0000000    0.2083781
558840.0000000    0.2080825
558880.0000000    0.2142332
558920.0000000    0.2212973
558960.0000000    0.2281572
559000.0000000    0.2092117
559040.0000000    0.2236731
559080.0000000    0.1923652
559120.0000000    0.2142453
559160.0000000    0.2153572
559200.0000000    0.2026281
559240.0000000    0.2231850
559280.0000000    0.2362755
559320.0000000    0.2196661
559360.0000000    0.1938478
559400.0000000    0.1899104
559440.0000000    0.2049033
559480.0000000    0.2148398
559520.0000000    0.2075084
559560.0000000    0.2030828
559600.0000000    0.2145550
559640.0000000    0.2108542
559680.0000000    0.2120832
559720.0000000    0.2095812
559760.0000000    0.2202788
559800.0000000    0.2337567
559840.0000000    0.2466501
559880.0000000    0.2404558
559920.0000000    0.2314380
559960.0000000    0.2244583
560000.0000000    0.2295092
560040.0000000    0.2375776
560080.0000000    0.2214341
560120.0000000    0.2429764
560160.0000000    0.2512744
560200.0000000    0.2414668
560240.0000000    0.2577705
560280.0000000    0.2518508
560320.0000000    0.2478932
560360.0000000    0.2529730
560400.0000000    0.2613983
560440.0000000    0.2483238
560480.0000000    0.2207271
560520.0000000    0.2237477
560560.0000000    0.2081487
560600.0000000    0.2033726
560640.0000000    0.2251735
560680.0000000    0.2262058
560720.0000000    0.2389345
560760.0000000    0.2240186
560800.0000000    0.2368750
560840.0000000    0.2448050
560880.0000000    0.2504671
560920.0000000    0.2228995
560960.0000000    0.2244413
561000.0000000    0.2362806
561040.0000000    0.2395631
561080.0000000    0.2247007
561120.0000000    0.2106803
561160.0000000    0.2118938
561200.0000000    0.2067811
561240.0000000    0.2108412
561280.0000000    0.2115805
561320.0000000    0.2165561
561360.0000000    0.2191903
561400.0000000    0.2311039
561440.0000000    0.2276249
561480.0000000    0.2464177
561520.0000000    0.2409215
561560.0000000    0.2238558
561600.0000000    0.2365714
561640.0000000    0.2493924
561680.0000000    0.2369508
561720.0000000    0.2493055
561760.0000000    0.2508589
561800.0000000    0.2394390
561840.0000000    0.2200314
561880.0000000    0.2259195
561920.0000000    0.2332045
561960.0000000    0.2331345
562000.0000000    0.2368960
562040.0000000    0.2390050
562080.0000000    0.2426799
562120.0000000    0.2494121
562160.0000000    0.2469214
562200.0000000    0.2506698
562240.0000000    0.2519644
562280.0000000    0.2441283
562320.0000000    0.2537777
562360.0000000    0.2607728
562400.0000000    0.2632369
562440.0000000    0.2429474
562480.0000000    0.2489144
562520.0000000    0.2556132
562560.0000000    0.2479535
562600.0000000    0.2393405
562640.0000000    0.2321743
562680.0000000    0.2363750
562720.0000000    0.2298641
562760.0000000    0.2387575
562800.0000000    0.2494055
562840.0000000    0.2437916
562880.0000000    0.2347048
562920.0000000    0.2319373
562960.0000000    0.2249126
563000.0000000    0.2296410
563040.0000000    0.2472257
563080.0000000    0.2424883
563120.0000000    0.2599722
563160.0000000    0.2370992
563200.0000000    0.2407737
563240.0000000    0.2491580
563280.0000000    0.2287965
563320.0000000    0.2486367
563360.0000000    0.2323665
563400.0000000    0.2466455
563440.0000000    0.2405433
563480.0000000    0.2463671
563520.0000000    0.2442734
563560.0000000    0.2311700
563600.0000000    0.2257185
563640.0000000    0.2275365
563680.0000000    0.2282943
563720.0000000    0.2435336
563760.0000000    0.2594784
563800.0000000    0.2424522
563840.0000000    0.2317299
563880.0000000    0.2284231
563920.0000000    0.2204047
563960.0000000    0.2235068
564000.0000000    0.2340585
564040.0000000    0.2217357
564080.0000000    0.2141729
564120.0000000    0.1954242
564160.0000000    0.2078535
564200.0000000    0.2021113
564240.0000000    0.1936420
564280.0000000    0.2103653
564320.0000000    0.2354881
564360.0000000    0.2240731
564400.0000000    0.2116991
564440.0000000    0.2390671
564480.0000000    0.2223787
564520.0000000    0.2446473
564560.0000000    0.2587240
564600.0000000    0.2371926
564640.0000000    0.2457281
564680.0000000    0.2528846
564720.0000000    0.2666620
564760.0000000    0.2587266
564800.0000000    0.2510309
564840.0000000    0.2495551
564880.0000000    0.2520401
564920.0000000    0.2723177
564960.0000000    0.2490804
565000.0000000    0.2172084
565040.0000000    0.2390772
565080.0000000    0.2212433
565120.0000000    0.2234837
565160.0000000    0.2164217
565200.0000000    0.2111131
565240.0000000    0.2122993
565280.0000000    0.2308559
565320.0000000    0.2192702
565360.0000000    0.2376714
565400.0000000    0.2469058
565440.0000000    0.2485954
565480.0000000    0.2455271
565520.0000000    0.2361641
565560.0000000    0.2449740
565600.0000000    0.2336759
565640.0000000    0.2562230
565680.0000000    0.2555583
565720.0000000    0.2663094
565760.0000000    0.2615917
565800.0000000    0.2553152
565840.0000000    0.2674195
565880.0000000    0.2755673
565920.0000000    0.2683315
565960.0000000    0.2709064
566000.0000000    0.2775125
566040.0000000    0.2639656
566080.0000000    0.2524261
566120.0000000    0.2334235
566160.0000000    0.2200523
566200.0000000    0.2265459
566240.0000000    0.2385005
566280.0000000    0.2335737
566320.0000000    0.2675348
566360.0000000    0.2633249
566400.0000000    0.2532250
566440.0000000    0.2477822
566480.0000000    0.2723984
566520.0000000    0.2505774
566560.0000000    0.2346687
566600.0000000    0.2350815
566640.0000000    0.2521391
566680.0000000    0.2386155
566720.0000000    0.2364035
566760.0000000    0.2402636
566800.0000000    0.2440231
566840.0000000    0.2642085
566880.0000000    0.2615874
566920.0000000    0.2461832
566960.0000000    0.2688092
567000.0000000    0.2485979
567040.0000000    0.2446807
567080.0000000    0.2516184
567120.0000000    0.2680525
567160.0000000    0.2570240
567200.0000000    0.2521174
567240.0000000    0.2287065
567280.0000000    0.2595054
567320.0000000    0.2418320
567360.0000000    0.2358335
567400.0000000    0.2194974
567440.0000000    0.2347170
567480.0000000    0.2214754
567520.0000000    0.2295781
567560.0000000    0.2466584
567600.0000000    0.2507964
567640.0000000    0.2241416
567680.0000000    0.2327985
567720.0000000    0.2372616
567760.0000000    0.2507455
567800.0000000    0.2688248
567840.0000000    0.2475337
567880.0000000    0.2507840
567920.0000000    0.2476150
567960.0000000    0.2532473
568000.0000000    0.2488360
568040.0000000    0.2481742
568080.0000000    0.2398757
568120.0000000    0.2555190
568160.0000000    0.2527208
568200.0000000    0.2358509
568240.0000000    0.2404500
568280.0000000    0.2552185
568320.0000000    0.2704963
568360.0000000    0.2545674
568400.0000000    0.2315148
568440.0000000    0.2546188
568480.0000000    0.2333338
568520.0000000    0.2672251
568560.0000000    0.2096744
568600.0000000    0.2265224
568640.0000000    0.2355184
568680.0000000    0.2238060
568720.0000000    0.2287588
568760.0000000    0.2203738
568800.0000000    0.2230289
568840.0000000    0.2111793
568880.0000000    0.2163340
568920.0000000    0.2221591
568960.0000000    0.2088925
569000.0000000    0.2294250
569040.0000000    0.2274000
569080.0000000    0.2282591
569120.0000000    0.2260072
569160.0000000    0.2304056
569200.0000000    0.2110404
569240.0000000    0.2412385
569280.0000000    0.2695058
569320.0000000    0.2410732
569360.0000000    0.2707578
569400.0000000    0.2320044
569440.0000000    0.2548267
569480.0000000    0.2357163
569520.0000000    0.2490114
569560.0000000    0.2485245
569600.0000000    0.2512895
569640.0000000    0.2451352
569680.0000000    0.2241332
569720.0000000    0.2420118
569760.0000000    0.2226466
569800.0000000    0.2437083
569840.0000000    0.2630470
569880.0000000    0.2854024
569920.0000000    0.3052645
569960.0000000    0.3066763
570000.0000000    0.2883924
570040.0000000    0.3063553
570080.0000000    0.2674024
570120.0000000    0.2636960
570160.0000000    0.2595293
570200.0000000    0.2495178
570240.0000000    0.2641025
570280.0000000    0.2561032
570320.0000000    0.2538343
570360.0000000    0.2481614
570400.0000000    0.2513713
570440.0000000    0.2661938
570480.0000000    0.2663778
570520.0000000    0.2492691
570560.0000000    0.2237793
570600.0000000    0.2206354
570640.0000000    0.2159790
570680.0000000    0.2198671
570720.0000000    0.2275656
570760.0000000    0.2344928
570800.0000000    0.2550031
570840.0000000    0.2399510
570880.0000000    0.2409057
570920.0000000    0.2624109
570960.0000000    0.2641602
571000.0000000    0.2708732
571040.0000000    0.2475062
571080.0000000    0.2393820
571120.0000000    0.2409731
571160.0000000    0.2536553
571200.0000000    0.2513245
571240.0000000    0.2334539
571280.0000000    0.2390345
571320.0000000    0.2313071
571360.0000000    0.2334239
571400.0000000    0.2269731
571440.0000000    0.2523553
571480.0000000    0.2523910
571520.0000000    0.2478628
571560.0000000    0.2466337
571600.0000000    0.2277568
571640.0000000    0.2300260
571680.0000000    0.2418098
571720.0000000    0.2377326
571760.0000000    0.2431921
571800.0000000    0.2301779
571840.0000000    0.2449127
571880.0000000    0.2677551
571920.0000000    0.2341246
571960.0000000    0.2631338
572000.0000000    0.2516376
572040.0000000    0.2627890
572080.0000000    0.2529497
572120.0000000    0.2624748
572160.0000000    0.2396961
572200.0000000    0.2565582
572240.0000000    0.2399588
572280.0000000    0.2359203
572320.0000000    0.2344396
572360.0000000    0.2487080
572400.0000000    0.2564668
572440.0000000    0.2560391
572480.0000000    0.2383064
572520.0000000    0.2258488
572560.0000000    0.2451203
572600.0000000    0.2337259
572640.0000000    0.2176170
572680.0000000    0.2293711
572720.0000000    0.2278254
572760.0000000    0.2350734
572800.0000000    0.2091017
572840.0000000    0.1993977
572880.0000000    0.2248261
572920.0000000    0.2301147
572960.0000000    0.2228908
573000.0000000    0.2307658
573040.0000000    0.2091769
573080.0000000    0.2206583
573120.0000000    0.2107558
573160.0000000    0.2052647
573200.0000000    0.2187036
573240.0000000    0.2137282
573280.0000000    0.2160237
573320.0000000    0.2230954
573360.0000000    0.2307831
573400.0000000    0.2294977
573440.0000000    0.2376584
573480.0000000    0.2202627
573520.0000000    0.2332627
573560.0000000    0.2354264
573600.0000000    0.2295246
573640.0000000    0.2319757
573680.0000000    0.2420247
573720.0000000    0.2210553
573760.0000000    0.2432913
573800.0000000    0.2193927
573840.0000000    0.2234437
573880.0000000    0.2311557
573920.0000000    0.2158849
573960.0000000    0.2294413
574000.0000000    0.2554453
574040.0000000    0.2379581
574080.0000000    0.2553002
574120.0000000    0.2315191
574160.0000000    0.2097649
574200.0000000    0.2336501
574240.0000000    0.2330750
574280.0000000    0.2570848
574320.0000000    0.2278522
574360.0000000    0.2400049
574400.0000000    0.2405251
[truncated: 297,922 more chars]
