# Supplementary material for: Comment on 'Valid molecular dynamics simulations of human hemoglobin require a surprisingly large box size'
Source: eLife. 2019 Jun 20;8:e44718. doi: 10.7554/eLife.44718 (PMC6586461; doi:10.7554/eLife.44718)
Supplement: Figure 1—source data 1. — The zip archive contains a README file describing which source files correspond to the different panels. [file elife-44718-fig1-data1.zip › figure1/panels_AB/90A/8/rmsd_2dn3.xvg]

# This file was created Fri Nov  9 06:38:02 2018
# Created by:
#             :-) GROMACS - gmx rms, 2018.3-dev-20180823-5d5eb38 (-:
# 
# Executable:   /usr/local/gromacs/2018/2018.3-impi2017-fftw337-gcc640-cuda91/bin/gmx
# Data prefix:  /usr/local/gromacs/2018/2018.3-impi2017-fftw337-gcc640-cuda91
# Working dir:  /home/degroot/hb/2dn2/Meuwly/90a-elife/8
# Command line:
#   gmx rms -s ../../../2dn3/conf.pdb -f xx.xtc -o rmsd_2dn3.xvg -nice 0
# gmx rms is part of G R O M A C S:
#
# GROtesk MACabre and Sinister
#
@    title "RMSD"
@    xaxis  label "Time (ps)"
@    yaxis  label "RMSD (nm)"
@TYPE xy
@ subtitle "Backbone after lsq fit to Backbone"
   0.0000000    0.2453844
  40.0000000    0.2709031
  80.0000000    0.2639210
 120.0000000    0.2790134
 160.0000000    0.2713554
 200.0000000    0.2597193
 240.0000000    0.2676462
 280.0000000    0.2678341
 320.0000000    0.2899886
 360.0000000    0.2790578
 400.0000000    0.2950304
 440.0000000    0.3051184
 480.0000000    0.2993900
 520.0000000    0.2942835
 560.0000000    0.3049402
 600.0000000    0.2947158
 640.0000000    0.2856219
 680.0000000    0.2642810
 720.0000000    0.2699224
 760.0000000    0.2665777
 800.0000000    0.2739980
 840.0000000    0.2958946
 880.0000000    0.2991415
 920.0000000    0.2940306
 960.0000000    0.2984350
1000.0000000    0.3027036
1040.0000000    0.2798114
1080.0000000    0.2772671
1120.0000000    0.2917046
1160.0000000    0.2769856
1200.0000000    0.2693227
1240.0000000    0.2862537
1280.0000000    0.2793855
1320.0000000    0.2884504
1360.0000000    0.2933301
1400.0000000    0.2842709
1440.0000000    0.2658994
1480.0000000    0.2675569
1520.0000000    0.2862054
1560.0000000    0.2966780
1600.0000000    0.2671344
1640.0000000    0.2856176
1680.0000000    0.2690670
1720.0000000    0.2601523
1760.0000000    0.2663669
1800.0000000    0.2765460
1840.0000000    0.2506379
1880.0000000    0.2698371
1920.0000000    0.2531938
1960.0000000    0.2700909
2000.0000000    0.2528987
2040.0000000    0.2675840
2080.0000000    0.2982676
2120.0000000    0.2758170
2160.0000000    0.2896578
2200.0000000    0.2907102
2240.0000000    0.2624973
2280.0000000    0.2781546
2320.0000000    0.2793971
2360.0000000    0.2857172
2400.0000000    0.2972710
2440.0000000    0.2833004
2480.0000000    0.3064493
2520.0000000    0.3006585
2560.0000000    0.2853431
2600.0000000    0.2946965
2640.0000000    0.2828709
2680.0000000    0.2699786
2720.0000000    0.2871459
2760.0000000    0.2710035
2800.0000000    0.2725149
2840.0000000    0.2761782
2880.0000000    0.2969463
2920.0000000    0.2897676
2960.0000000    0.3093804
3000.0000000    0.3014461
3040.0000000    0.2773150
3080.0000000    0.2594904
3120.0000000    0.2707799
3160.0000000    0.2790003
3200.0000000    0.2785985
3240.0000000    0.2715129
3280.0000000    0.2984681
3320.0000000    0.2764254
3360.0000000    0.2776085
3400.0000000    0.2697017
3440.0000000    0.2764846
3480.0000000    0.2748582
3520.0000000    0.3001657
3560.0000000    0.2943884
3600.0000000    0.2847475
3640.0000000    0.2830883
3680.0000000    0.2637239
3720.0000000    0.2810753
3760.0000000    0.2796025
3800.0000000    0.2638890
3840.0000000    0.2907855
3880.0000000    0.2657474
3920.0000000    0.2697325
3960.0000000    0.2945356
4000.0000000    0.2867283
4040.0000000    0.2797997
4080.0000000    0.2632417
4120.0000000    0.2755433
4160.0000000    0.2838678
4200.0000000    0.2883156
4240.0000000    0.2780754
4280.0000000    0.2798168
4320.0000000    0.2826651
4360.0000000    0.2832416
4400.0000000    0.2590286
4440.0000000    0.2509418
4480.0000000    0.2654942
4520.0000000    0.2742597
4560.0000000    0.2846511
4600.0000000    0.2827665
4640.0000000    0.2735829
4680.0000000    0.2611567
4720.0000000    0.2876073
4760.0000000    0.2812303
4800.0000000    0.2692628
4840.0000000    0.2698348
4880.0000000    0.2526091
4920.0000000    0.2692049
4960.0000000    0.2764886
5000.0000000    0.2689213
5040.0000000    0.2664412
5080.0000000    0.2734423
5120.0000000    0.2621053
5160.0000000    0.2550515
5200.0000000    0.2647895
5240.0000000    0.2745163
5280.0000000    0.2717973
5320.0000000    0.2918007
5360.0000000    0.2594632
5400.0000000    0.2514173
5440.0000000    0.2666976
5480.0000000    0.2841794
5520.0000000    0.2755448
5560.0000000    0.2588081
5600.0000000    0.2798672
5640.0000000    0.2691254
5680.0000000    0.2696418
5720.0000000    0.2726352
5760.0000000    0.2742202
5800.0000000    0.2577954
5840.0000000    0.2463806
5880.0000000    0.2561384
5920.0000000    0.2718751
5960.0000000    0.2730423
6000.0000000    0.2681863
6040.0000000    0.2796295
6080.0000000    0.2787389
6120.0000000    0.2535899
6160.0000000    0.2704794
6200.0000000    0.2800551
6240.0000000    0.2763636
6280.0000000    0.2820633
6320.0000000    0.3011751
6360.0000000    0.2827001
6400.0000000    0.2981460
6440.0000000    0.2744786
6480.0000000    0.2786577
6520.0000000    0.2720979
6560.0000000    0.2503401
6600.0000000    0.2714704
6640.0000000    0.2791418
6680.0000000    0.2691569
6720.0000000    0.2541476
6760.0000000    0.2292369
6800.0000000    0.2675955
6840.0000000    0.2692002
6880.0000000    0.2761104
6920.0000000    0.2902888
6960.0000000    0.2667204
7000.0000000    0.2667421
7040.0000000    0.2780874
7080.0000000    0.2653889
7120.0000000    0.2721668
7160.0000000    0.2929246
7200.0000000    0.2863599
7240.0000000    0.2769246
7280.0000000    0.2703513
7320.0000000    0.2797411
7360.0000000    0.2735505
7400.0000000    0.2800792
7440.0000000    0.2741513
7480.0000000    0.2718209
7520.0000000    0.2679266
7560.0000000    0.2810804
7600.0000000    0.2791589
7640.0000000    0.2933299
7680.0000000    0.2747391
7720.0000000    0.2808473
7760.0000000    0.2814198
7800.0000000    0.2907077
7840.0000000    0.2753982
7880.0000000    0.2755194
7920.0000000    0.2871043
7960.0000000    0.2714233
8000.0000000    0.2629254
8040.0000000    0.2643998
8080.0000000    0.2813576
8120.0000000    0.2707239
8160.0000000    0.2343607
8200.0000000    0.2642049
8240.0000000    0.2671894
8280.0000000    0.2543646
8320.0000000    0.2854491
8360.0000000    0.2651318
8400.0000000    0.2852223
8440.0000000    0.2767655
8480.0000000    0.2859457
8520.0000000    0.3020906
8560.0000000    0.2796999
8600.0000000    0.2685817
8640.0000000    0.2622564
8680.0000000    0.2669038
8720.0000000    0.2745123
8760.0000000    0.2554590
8800.0000000    0.3002936
8840.0000000    0.2953171
8880.0000000    0.2877087
8920.0000000    0.2703370
8960.0000000    0.2768141
9000.0000000    0.2575024
9040.0000000    0.2696225
9080.0000000    0.2731596
9120.0000000    0.2691078
9160.0000000    0.2558339
9200.0000000    0.2701783
9240.0000000    0.2721086
9280.0000000    0.2956627
9320.0000000    0.3034100
9360.0000000    0.2804132
9400.0000000    0.2902884
9440.0000000    0.2638404
9480.0000000    0.2540404
9520.0000000    0.2714497
9560.0000000    0.2629344
9600.0000000    0.2995108
9640.0000000    0.2856506
9680.0000000    0.2809041
9720.0000000    0.2773648
9760.0000000    0.2738623
9800.0000000    0.2910642
9840.0000000    0.2656372
9880.0000000    0.2886969
9920.0000000    0.2584161
9960.0000000    0.2855737
10000.0000000    0.2641844
10040.0000000    0.2670390
10080.0000000    0.2749215
10120.0000000    0.2899956
10160.0000000    0.2762234
10200.0000000    0.3044825
10240.0000000    0.2861347
10280.0000000    0.2801701
10320.0000000    0.2864505
10360.0000000    0.2888694
10400.0000000    0.2689506
10440.0000000    0.2775315
10480.0000000    0.2914013
10520.0000000    0.2608688
10560.0000000    0.2787906
10600.0000000    0.2837331
10640.0000000    0.2777213
10680.0000000    0.2858371
10720.0000000    0.2652552
10760.0000000    0.2912519
10800.0000000    0.2936629
10840.0000000    0.2838666
10880.0000000    0.2833344
10920.0000000    0.2768926
10960.0000000    0.2681078
11000.0000000    0.2589262
11040.0000000    0.2744808
11080.0000000    0.2746112
11120.0000000    0.2743428
11160.0000000    0.2718149
11200.0000000    0.2701090
11240.0000000    0.2428592
11280.0000000    0.2654467
11320.0000000    0.2548847
11360.0000000    0.2643699
11400.0000000    0.2473995
11440.0000000    0.2750705
11480.0000000    0.2831674
11520.0000000    0.2784450
11560.0000000    0.2755064
11600.0000000    0.2900876
11640.0000000    0.3069143
11680.0000000    0.2780707
11720.0000000    0.2737781
11760.0000000    0.3013875
11800.0000000    0.2607536
11840.0000000    0.2682697
11880.0000000    0.2800709
11920.0000000    0.2705388
11960.0000000    0.2618785
12000.0000000    0.2884646
12040.0000000    0.2943444
12080.0000000    0.2614076
12120.0000000    0.2633363
12160.0000000    0.2644774
12200.0000000    0.2605980
12240.0000000    0.2865856
12280.0000000    0.2851060
12320.0000000    0.2799085
12360.0000000    0.2888379
12400.0000000    0.2808107
12440.0000000    0.2645498
12480.0000000    0.2618086
12520.0000000    0.2568474
12560.0000000    0.2563372
12600.0000000    0.2505101
12640.0000000    0.2681259
12680.0000000    0.2528021
12720.0000000    0.2653724
12760.0000000    0.2800035
12800.0000000    0.2939375
12840.0000000    0.2882998
12880.0000000    0.2850953
12920.0000000    0.3031647
12960.0000000    0.2955877
13000.0000000    0.2952486
13040.0000000    0.2933523
13080.0000000    0.2832480
13120.0000000    0.2878984
13160.0000000    0.2737228
13200.0000000    0.2839383
13240.0000000    0.2756254
13280.0000000    0.2550231
13320.0000000    0.2534355
13360.0000000    0.2693679
13400.0000000    0.2526385
13440.0000000    0.2728793
13480.0000000    0.2706420
13520.0000000    0.2781409
13560.0000000    0.2738411
13600.0000000    0.2632897
13640.0000000    0.2524631
13680.0000000    0.2400380
13720.0000000    0.2556751
13760.0000000    0.2885313
13800.0000000    0.2948220
13840.0000000    0.2801773
13880.0000000    0.2883904
13920.0000000    0.2834089
13960.0000000    0.2607231
14000.0000000    0.2681137
14040.0000000    0.2604250
14080.0000000    0.2585246
14120.0000000    0.2985291
14160.0000000    0.2824745
14200.0000000    0.2694468
14240.0000000    0.2699010
14280.0000000    0.2706157
14320.0000000    0.2672845
14360.0000000    0.2399565
14400.0000000    0.2588792
14440.0000000    0.2644952
14480.0000000    0.2605067
14520.0000000    0.2728109
14560.0000000    0.2717078
14600.0000000    0.2668387
14640.0000000    0.2837943
14680.0000000    0.2780182
14720.0000000    0.2751195
14760.0000000    0.2769083
14800.0000000    0.2843761
14840.0000000    0.2888067
14880.0000000    0.2612129
14920.0000000    0.2812551
14960.0000000    0.2568554
15000.0000000    0.2675658
15040.0000000    0.2848856
15080.0000000    0.2743475
15120.0000000    0.2441284
15160.0000000    0.2731250
15200.0000000    0.2669241
15240.0000000    0.2697469
15280.0000000    0.2648214
15320.0000000    0.2655511
15360.0000000    0.2636925
15400.0000000    0.2706577
15440.0000000    0.2450389
15480.0000000    0.2474977
15520.0000000    0.2527241
15560.0000000    0.2514817
15600.0000000    0.2496137
15640.0000000    0.2429886
15680.0000000    0.2469290
15720.0000000    0.2544543
15760.0000000    0.2707309
15800.0000000    0.2617880
15840.0000000    0.2657863
15880.0000000    0.2871409
15920.0000000    0.2867481
15960.0000000    0.2725522
16000.0000000    0.2544029
16040.0000000    0.2683459
16080.0000000    0.2679832
16120.0000000    0.2774521
16160.0000000    0.2763495
16200.0000000    0.2511506
16240.0000000    0.2682506
16280.0000000    0.2750958
16320.0000000    0.2677517
16360.0000000    0.2469671
16400.0000000    0.2755413
16440.0000000    0.2709077
16480.0000000    0.2623269
16520.0000000    0.2708792
16560.0000000    0.2630551
16600.0000000    0.2566218
16640.0000000    0.2574392
16680.0000000    0.2580570
16720.0000000    0.2369526
16760.0000000    0.2420023
16800.0000000    0.2451010
16840.0000000    0.2401723
16880.0000000    0.2752554
16920.0000000    0.2613230
16960.0000000    0.2518934
17000.0000000    0.2814705
17040.0000000    0.2693659
17080.0000000    0.2728561
17120.0000000    0.2759265
17160.0000000    0.2549912
17200.0000000    0.2471343
17240.0000000    0.2765663
17280.0000000    0.2744120
17320.0000000    0.2635682
17360.0000000    0.2785658
17400.0000000    0.2707072
17440.0000000    0.2631609
17480.0000000    0.2644498
17520.0000000    0.2683069
17560.0000000    0.2812924
17600.0000000    0.2739583
17640.0000000    0.2780511
17680.0000000    0.2806479
17720.0000000    0.2733056
17760.0000000    0.2535022
17800.0000000    0.2581855
17840.0000000    0.2737426
17880.0000000    0.2694204
17920.0000000    0.2592463
17960.0000000    0.2775799
18000.0000000    0.2548117
18040.0000000    0.2801624
18080.0000000    0.2726011
18120.0000000    0.2731276
18160.0000000    0.2543298
18200.0000000    0.2762216
18240.0000000    0.2845222
18280.0000000    0.2752657
18320.0000000    0.2747594
18360.0000000    0.2851181
18400.0000000    0.2851598
18440.0000000    0.2665166
18480.0000000    0.2753825
18520.0000000    0.2702639
18560.0000000    0.2728486
18600.0000000    0.2732009
18640.0000000    0.2775164
18680.0000000    0.2692724
18720.0000000    0.2641754
18760.0000000    0.2822559
18800.0000000    0.2822587
18840.0000000    0.2809586
18880.0000000    0.2784790
18920.0000000    0.2614391
18960.0000000    0.2799894
19000.0000000    0.2880569
19040.0000000    0.2778173
19080.0000000    0.2700242
19120.0000000    0.2726706
19160.0000000    0.2629276
19200.0000000    0.2725498
19240.0000000    0.2493788
19280.0000000    0.2434594
19320.0000000    0.2589597
19360.0000000    0.2634468
19400.0000000    0.2585488
19440.0000000    0.2665893
19480.0000000    0.2734143
19520.0000000    0.2705172
19560.0000000    0.2981596
19600.0000000    0.2696719
19640.0000000    0.2647656
19680.0000000    0.2680248
19720.0000000    0.2670704
19760.0000000    0.2746535
19800.0000000    0.2705100
19840.0000000    0.2692686
19880.0000000    0.2922067
19920.0000000    0.2821330
19960.0000000    0.2771204
20000.0000000    0.2761514
20040.0000000    0.2748992
20080.0000000    0.2748389
20120.0000000    0.2818636
20160.0000000    0.2637741
20200.0000000    0.2583027
20240.0000000    0.2571189
20280.0000000    0.2752294
20320.0000000    0.2648096
20360.0000000    0.2897290
20400.0000000    0.2574674
20440.0000000    0.2908720
20480.0000000    0.2787521
20520.0000000    0.2701475
20560.0000000    0.2609194
20600.0000000    0.2748733
20640.0000000    0.2630087
20680.0000000    0.2718687
20720.0000000    0.2754479
20760.0000000    0.2594081
20800.0000000    0.2731818
20840.0000000    0.2820137
20880.0000000    0.2692828
20920.0000000    0.2711951
20960.0000000    0.2679192
21000.0000000    0.2678989
21040.0000000    0.2609656
21080.0000000    0.2676746
21120.0000000    0.2777655
21160.0000000    0.2750157
21200.0000000    0.2758804
21240.0000000    0.2628092
21280.0000000    0.2807255
21320.0000000    0.2740927
21360.0000000    0.2807433
21400.0000000    0.2690766
21440.0000000    0.2770277
21480.0000000    0.2484217
21520.0000000    0.2426693
21560.0000000    0.2618017
21600.0000000    0.2860689
21640.0000000    0.2833934
21680.0000000    0.2793759
21720.0000000    0.2782814
21760.0000000    0.2880118
21800.0000000    0.3065103
21840.0000000    0.2871076
21880.0000000    0.2675451
21920.0000000    0.2741073
21960.0000000    0.2798552
22000.0000000    0.2748784
22040.0000000    0.2780888
22080.0000000    0.2944290
22120.0000000    0.2778089
22160.0000000    0.2912943
22200.0000000    0.2639877
22240.0000000    0.2588042
22280.0000000    0.2576179
22320.0000000    0.2948791
22360.0000000    0.2834779
22400.0000000    0.2845643
22440.0000000    0.2826339
22480.0000000    0.2731493
22520.0000000    0.2868163
22560.0000000    0.2782961
22600.0000000    0.2815284
22640.0000000    0.2784355
22680.0000000    0.2722812
22720.0000000    0.2678767
22760.0000000    0.2871885
22800.0000000    0.2890985
22840.0000000    0.2955176
22880.0000000    0.2779378
22920.0000000    0.2688580
22960.0000000    0.2652740
23000.0000000    0.2823194
23040.0000000    0.2843764
23080.0000000    0.2665321
23120.0000000    0.2853981
23160.0000000    0.2718504
23200.0000000    0.2543332
23240.0000000    0.2520027
23280.0000000    0.2766347
23320.0000000    0.2905610
23360.0000000    0.2724068
23400.0000000    0.2933827
23440.0000000    0.2940191
23480.0000000    0.2768717
23520.0000000    0.2667525
23560.0000000    0.2593566
23600.0000000    0.2767540
23640.0000000    0.2863884
23680.0000000    0.2812501
23720.0000000    0.2748823
23760.0000000    0.2768329
23800.0000000    0.2835690
23840.0000000    0.2569996
23880.0000000    0.2542937
23920.0000000    0.2593134
23960.0000000    0.2557807
24000.0000000    0.2617110
24040.0000000    0.2494143
24080.0000000    0.2616954
24120.0000000    0.2466721
24160.0000000    0.2599723
24200.0000000    0.2806121
24240.0000000    0.2658170
24280.0000000    0.2559401
24320.0000000    0.2531770
24360.0000000    0.2647851
24400.0000000    0.2596669
24440.0000000    0.2689998
24480.0000000    0.2535697
24520.0000000    0.2643665
24560.0000000    0.2599850
24600.0000000    0.2349884
24640.0000000    0.2271057
24680.0000000    0.2596888
24720.0000000    0.2358767
24760.0000000    0.2454761
24800.0000000    0.2645362
24840.0000000    0.2642241
24880.0000000    0.2445270
24920.0000000    0.2563187
24960.0000000    0.2425826
25000.0000000    0.2714185
25040.0000000    0.2516845
25080.0000000    0.2499464
25120.0000000    0.2552192
25160.0000000    0.2609562
25200.0000000    0.2658234
25240.0000000    0.2523761
25280.0000000    0.2746922
25320.0000000    0.2429393
25360.0000000    0.2666507
25400.0000000    0.2713062
25440.0000000    0.2540289
25480.0000000    0.2564403
25520.0000000    0.2689261
25560.0000000    0.2625659
25600.0000000    0.2601153
25640.0000000    0.2801280
25680.0000000    0.2731475
25720.0000000    0.2440660
25760.0000000    0.2631636
25800.0000000    0.2539539
25840.0000000    0.2477192
25880.0000000    0.2483669
25920.0000000    0.2698468
25960.0000000    0.2682786
26000.0000000    0.2554441
26040.0000000    0.2524185
26080.0000000    0.2538777
26120.0000000    0.2776397
26160.0000000    0.2490789
26200.0000000    0.2461020
26240.0000000    0.2565311
26280.0000000    0.2814704
26320.0000000    0.2775155
26360.0000000    0.2769233
26400.0000000    0.2794392
26440.0000000    0.2570324
26480.0000000    0.2581960
26520.0000000    0.2540759
26560.0000000    0.2828251
26600.0000000    0.2570062
26640.0000000    0.2527836
26680.0000000    0.2527013
26720.0000000    0.2582073
26760.0000000    0.2495725
26800.0000000    0.2493666
26840.0000000    0.2878313
26880.0000000    0.2593258
26920.0000000    0.2603440
26960.0000000    0.2582197
27000.0000000    0.2608829
27040.0000000    0.2569930
27080.0000000    0.2711529
27120.0000000    0.2611099
27160.0000000    0.2665442
27200.0000000    0.2770821
27240.0000000    0.2640364
27280.0000000    0.2670393
27320.0000000    0.2656103
27360.0000000    0.2858273
27400.0000000    0.2648731
27440.0000000    0.2922687
27480.0000000    0.2703221
27520.0000000    0.2682910
27560.0000000    0.2390907
27600.0000000    0.2885933
27640.0000000    0.2718184
27680.0000000    0.2850149
27720.0000000    0.2613894
27760.0000000    0.2818533
27800.0000000    0.2779714
27840.0000000    0.2584604
27880.0000000    0.2546345
27920.0000000    0.2592067
27960.0000000    0.2683250
28000.0000000    0.2561969
28040.0000000    0.2566967
28080.0000000    0.2607476
28120.0000000    0.2619276
28160.0000000    0.2651162
28200.0000000    0.2821623
28240.0000000    0.2547712
28280.0000000    0.2781211
28320.0000000    0.2683729
28360.0000000    0.2849575
28400.0000000    0.2674701
28440.0000000    0.2794859
28480.0000000    0.2776513
28520.0000000    0.2566232
28560.0000000    0.2654674
28600.0000000    0.2800322
28640.0000000    0.2622060
28680.0000000    0.2571296
28720.0000000    0.2629324
28760.0000000    0.2626318
28800.0000000    0.2658907
28840.0000000    0.2595037
28880.0000000    0.2678066
28920.0000000    0.2597819
28960.0000000    0.2642372
29000.0000000    0.2783808
29040.0000000    0.2829666
29080.0000000    0.2712420
29120.0000000    0.2652164
29160.0000000    0.2843572
29200.0000000    0.2809315
29240.0000000    0.2686927
29280.0000000    0.2497990
29320.0000000    0.2784752
29360.0000000    0.2713572
29400.0000000    0.2571232
29440.0000000    0.2538551
29480.0000000    0.2579953
29520.0000000    0.2597431
29560.0000000    0.2595824
29600.0000000    0.2534141
29640.0000000    0.2539632
29680.0000000    0.2464794
29720.0000000    0.2536952
29760.0000000    0.2720227
29800.0000000    0.2563743
29840.0000000    0.2238676
29880.0000000    0.2445407
29920.0000000    0.2577661
29960.0000000    0.2716244
30000.0000000    0.2516966
30040.0000000    0.2510314
30080.0000000    0.2589239
30120.0000000    0.2606781
30160.0000000    0.2497454
30200.0000000    0.2521024
30240.0000000    0.2470219
30280.0000000    0.2451351
30320.0000000    0.2504263
30360.0000000    0.2629366
30400.0000000    0.2441913
30440.0000000    0.2446334
30480.0000000    0.2515130
30520.0000000    0.2452912
30560.0000000    0.2504824
30600.0000000    0.2490230
30640.0000000    0.2433104
30680.0000000    0.2441995
30720.0000000    0.2534313
30760.0000000    0.2433685
30800.0000000    0.2598409
30840.0000000    0.2592503
30880.0000000    0.2612426
30920.0000000    0.2749693
30960.0000000    0.2694522
31000.0000000    0.2663483
31040.0000000    0.2713716
31080.0000000    0.2583699
31120.0000000    0.2560174
31160.0000000    0.2490626
31200.0000000    0.2486940
31240.0000000    0.2499603
31280.0000000    0.2707092
31320.0000000    0.2693762
31360.0000000    0.2475326
31400.0000000    0.2723483
31440.0000000    0.2512420
31480.0000000    0.2640190
31520.0000000    0.2644961
31560.0000000    0.2592985
31600.0000000    0.2483078
31640.0000000    0.2747460
31680.0000000    0.2730220
31720.0000000    0.2584243
31760.0000000    0.2644249
31800.0000000    0.2699571
31840.0000000    0.2573777
31880.0000000    0.2602987
31920.0000000    0.2698847
31960.0000000    0.2526102
32000.0000000    0.2587395
32040.0000000    0.2614211
32080.0000000    0.2619821
32120.0000000    0.2315616
32160.0000000    0.2599767
32200.0000000    0.2568307
32240.0000000    0.2636409
32280.0000000    0.2934091
32320.0000000    0.2682591
32360.0000000    0.2486235
32400.0000000    0.2596388
32440.0000000    0.2647803
32480.0000000    0.2515011
32520.0000000    0.2668418
32560.0000000    0.2653529
32600.0000000    0.2569408
32640.0000000    0.2641552
32680.0000000    0.2554244
32720.0000000    0.2766433
32760.0000000    0.2687700
32800.0000000    0.2595675
32840.0000000    0.2497271
32880.0000000    0.2581832
32920.0000000    0.2849223
32960.0000000    0.2650310
33000.0000000    0.2680721
33040.0000000    0.2732134
33080.0000000    0.2737198
33120.0000000    0.2728229
33160.0000000    0.2753260
33200.0000000    0.2481389
33240.0000000    0.2336581
33280.0000000    0.2387810
33320.0000000    0.2735167
33360.0000000    0.2485500
33400.0000000    0.2416587
33440.0000000    0.2803572
33480.0000000    0.2596630
33520.0000000    0.2630501
33560.0000000    0.2794981
33600.0000000    0.2578866
33640.0000000    0.2822356
33680.0000000    0.2709608
33720.0000000    0.2681825
33760.0000000    0.2735140
33800.0000000    0.2591248
33840.0000000    0.2699485
33880.0000000    0.2496412
33920.0000000    0.2636583
33960.0000000    0.2770210
34000.0000000    0.2713984
34040.0000000    0.2578398
34080.0000000    0.2731492
34120.0000000    0.2736495
34160.0000000    0.2606015
34200.0000000    0.2708095
34240.0000000    0.2680539
34280.0000000    0.2550640
34320.0000000    0.2839894
34360.0000000    0.2670576
34400.0000000    0.2351138
34440.0000000    0.2483954
34480.0000000    0.2569015
34520.0000000    0.2607015
34560.0000000    0.2635190
34600.0000000    0.2698359
34640.0000000    0.2582970
34680.0000000    0.2654292
34720.0000000    0.2733325
34760.0000000    0.2793821
34800.0000000    0.2667501
34840.0000000    0.2520622
34880.0000000    0.2768627
34920.0000000    0.2847023
34960.0000000    0.2775775
35000.0000000    0.2522618
35040.0000000    0.2916268
35080.0000000    0.2675698
35120.0000000    0.2637956
35160.0000000    0.2432850
35200.0000000    0.2677040
35240.0000000    0.2987597
35280.0000000    0.2471619
35320.0000000    0.2824796
35360.0000000    0.2837009
35400.0000000    0.2902420
35440.0000000    0.2935852
35480.0000000    0.2730235
35520.0000000    0.2884133
35560.0000000    0.2728153
35600.0000000    0.2541880
35640.0000000    0.2673655
35680.0000000    0.2783934
35720.0000000    0.2830809
35760.0000000    0.2700719
35800.0000000    0.2929126
35840.0000000    0.2751364
35880.0000000    0.2596527
35920.0000000    0.2757635
35960.0000000    0.2820391
36000.0000000    0.2726610
36040.0000000    0.2756026
36080.0000000    0.2798593
36120.0000000    0.2719978
36160.0000000    0.2735136
36200.0000000    0.2689379
36240.0000000    0.2826935
36280.0000000    0.2593752
36320.0000000    0.2661724
36360.0000000    0.2478643
36400.0000000    0.2530344
36440.0000000    0.2677683
36480.0000000    0.2631363
36520.0000000    0.2667193
36560.0000000    0.2824995
36600.0000000    0.2738089
36640.0000000    0.2565024
36680.0000000    0.2781941
36720.0000000    0.2810525
36760.0000000    0.2750963
36800.0000000    0.2476861
36840.0000000    0.2665567
36880.0000000    0.2644883
36920.0000000    0.2478476
36960.0000000    0.2633985
37000.0000000    0.2773088
37040.0000000    0.2492255
37080.0000000    0.2686982
37120.0000000    0.2571563
37160.0000000    0.2489593
37200.0000000    0.2592950
37240.0000000    0.2382033
37280.0000000    0.2706317
37320.0000000    0.2765790
37360.0000000    0.2841357
37400.0000000    0.2656683
37440.0000000    0.2690513
37480.0000000    0.2494031
37520.0000000    0.2705463
37560.0000000    0.2624804
37600.0000000    0.2599067
37640.0000000    0.2750264
37680.0000000    0.2498647
37720.0000000    0.2492791
37760.0000000    0.2525705
37800.0000000    0.2667634
37840.0000000    0.2510806
37880.0000000    0.2580018
37920.0000000    0.2617102
37960.0000000    0.2678681
38000.0000000    0.2677059
38040.0000000    0.2635751
38080.0000000    0.2598987
38120.0000000    0.2415282
38160.0000000    0.2621112
38200.0000000    0.2587323
38240.0000000    0.2669895
38280.0000000    0.2642541
38320.0000000    0.2620504
38360.0000000    0.2409455
38400.0000000    0.2288517
38440.0000000    0.2526097
38480.0000000    0.2504151
38520.0000000    0.2885423
38560.0000000    0.2748579
38600.0000000    0.2909636
38640.0000000    0.2939191
38680.0000000    0.2741117
38720.0000000    0.2704358
38760.0000000    0.2672229
38800.0000000    0.2942956
38840.0000000    0.2997783
38880.0000000    0.2921552
38920.0000000    0.3037656
38960.0000000    0.2926083
39000.0000000    0.2792079
39040.0000000    0.2670123
39080.0000000    0.2603162
39120.0000000    0.2655066
39160.0000000    0.2829347
39200.0000000    0.2803910
39240.0000000    0.2692056
39280.0000000    0.2680523
39320.0000000    0.2731870
39360.0000000    0.2801911
39400.0000000    0.2615565
39440.0000000    0.2654822
39480.0000000    0.2626255
39520.0000000    0.2880400
39560.0000000    0.2785910
39600.0000000    0.2744842
39640.0000000    0.2633741
39680.0000000    0.2547917
39720.0000000    0.2822893
39760.0000000    0.2701069
39800.0000000    0.2552311
39840.0000000    0.2575640
39880.0000000    0.2731867
39920.0000000    0.2704757
39960.0000000    0.2592339
40000.0000000    0.2621097
40040.0000000    0.2585816
40080.0000000    0.2650919
40120.0000000    0.2471920
40160.0000000    0.2586596
40200.0000000    0.2614464
40240.0000000    0.2586042
40280.0000000    0.2770999
40320.0000000    0.2845943
40360.0000000    0.2861363
40400.0000000    0.2977526
40440.0000000    0.2966896
40480.0000000    0.2678507
40520.0000000    0.2651947
40560.0000000    0.2682188
40600.0000000    0.2847354
40640.0000000    0.2821150
40680.0000000    0.2925012
40720.0000000    0.2814149
40760.0000000    0.2887863
40800.0000000    0.2931692
40840.0000000    0.2777907
40880.0000000    0.2792997
40920.0000000    0.2812559
40960.0000000    0.2675793
41000.0000000    0.2848118
41040.0000000    0.2867095
41080.0000000    0.2904368
41120.0000000    0.2787557
41160.0000000    0.2865879
41200.0000000    0.2896340
41240.0000000    0.2812688
41280.0000000    0.2759658
41320.0000000    0.2840321
41360.0000000    0.2811456
41400.0000000    0.2810257
41440.0000000    0.2765737
41480.0000000    0.2703361
41520.0000000    0.2649375
41560.0000000    0.2713063
41600.0000000    0.2707543
41640.0000000    0.2623654
41680.0000000    0.2674140
41720.0000000    0.2681799
41760.0000000    0.2752416
41800.0000000    0.2697130
41840.0000000    0.2641616
41880.0000000    0.2897355
41920.0000000    0.3064298
41960.0000000    0.3040728
42000.0000000    0.2827341
42040.0000000    0.2825864
42080.0000000    0.2672746
42120.0000000    0.2844703
42160.0000000    0.2838105
42200.0000000    0.2812888
42240.0000000    0.2610391
42280.0000000    0.2740898
42320.0000000    0.2576225
42360.0000000    0.2580699
42400.0000000    0.2780899
42440.0000000    0.2659113
42480.0000000    0.2695354
42520.0000000    0.2684164
42560.0000000    0.2874828
42600.0000000    0.2912939
42640.0000000    0.2973371
42680.0000000    0.2678676
42720.0000000    0.2793115
42760.0000000    0.2756124
42800.0000000    0.2578617
42840.0000000    0.2755114
42880.0000000    0.2771905
42920.0000000    0.2761316
42960.0000000    0.2846265
43000.0000000    0.2802781
43040.0000000    0.2910606
43080.0000000    0.2669834
43120.0000000    0.2646877
43160.0000000    0.2779099
43200.0000000    0.2675866
43240.0000000    0.2503640
43280.0000000    0.2733230
43320.0000000    0.2661243
43360.0000000    0.2729393
43400.0000000    0.2589450
43440.0000000    0.2664863
43480.0000000    0.2680241
43520.0000000    0.2595100
43560.0000000    0.2665038
43600.0000000    0.2736791
43640.0000000    0.2907914
43680.0000000    0.2709195
43720.0000000    0.2606723
43760.0000000    0.2620284
43800.0000000    0.2742889
43840.0000000    0.2536710
43880.0000000    0.2746214
43920.0000000    0.2701966
43960.0000000    0.2776724
44000.0000000    0.2652132
44040.0000000    0.2870916
44080.0000000    0.2748454
44120.0000000    0.3038926
44160.0000000    0.2803639
44200.0000000    0.2807823
44240.0000000    0.2844456
44280.0000000    0.2917301
44320.0000000    0.2699106
44360.0000000    0.2721953
44400.0000000    0.2575940
44440.0000000    0.3033220
44480.0000000    0.2965801
44520.0000000    0.2674213
44560.0000000    0.2630014
44600.0000000    0.2646913
44640.0000000    0.2732120
44680.0000000    0.2642613
44720.0000000    0.2494410
44760.0000000    0.2575511
44800.0000000    0.2446613
44840.0000000    0.2369077
44880.0000000    0.2524035
44920.0000000    0.2623150
44960.0000000    0.2662444
45000.0000000    0.2623256
45040.0000000    0.2647846
45080.0000000    0.2539716
45120.0000000    0.2584275
45160.0000000    0.2781556
45200.0000000    0.2631004
45240.0000000    0.2705230
45280.0000000    0.2749339
45320.0000000    0.2614519
45360.0000000    0.2586088
45400.0000000    0.2628805
45440.0000000    0.2599761
45480.0000000    0.2815442
45520.0000000    0.2721941
45560.0000000    0.2745824
45600.0000000    0.2984924
45640.0000000    0.2823542
45680.0000000    0.2453850
45720.0000000    0.2359344
45760.0000000    0.2692603
45800.0000000    0.2704135
45840.0000000    0.2737957
45880.0000000    0.2766542
45920.0000000    0.2698991
45960.0000000    0.2868910
46000.0000000    0.2754976
46040.0000000    0.2797009
46080.0000000    0.2810920
46120.0000000    0.2836613
46160.0000000    0.2793935
46200.0000000    0.2800041
46240.0000000    0.2503353
46280.0000000    0.2752526
46320.0000000    0.2697921
46360.0000000    0.2795866
46400.0000000    0.3046801
46440.0000000    0.2913719
46480.0000000    0.2830400
46520.0000000    0.2993511
46560.0000000    0.2753993
46600.0000000    0.2494786
46640.0000000    0.2765161
46680.0000000    0.2543932
46720.0000000    0.2782410
46760.0000000    0.2842771
46800.0000000    0.2612730
46840.0000000    0.2668328
46880.0000000    0.2714816
46920.0000000    0.2696589
46960.0000000    0.2711619
47000.0000000    0.2757808
47040.0000000    0.2754354
47080.0000000    0.2544454
47120.0000000    0.2782333
47160.0000000    0.3061473
47200.0000000    0.2967825
47240.0000000    0.2908757
47280.0000000    0.2895139
47320.0000000    0.2881376
47360.0000000    0.2990466
47400.0000000    0.2815109
47440.0000000    0.2989901
47480.0000000    0.2703912
47520.0000000    0.2908642
47560.0000000    0.2793048
47600.0000000    0.2751200
47640.0000000    0.2718219
47680.0000000    0.2663005
47720.0000000    0.2628956
47760.0000000    0.2868140
47800.0000000    0.2487356
47840.0000000    0.2827792
47880.0000000    0.2926927
47920.0000000    0.2883480
47960.0000000    0.2777610
48000.0000000    0.2779835
48040.0000000    0.2732594
48080.0000000    0.2607972
48120.0000000    0.2503281
48160.0000000    0.2775474
48200.0000000    0.2407828
48240.0000000    0.2436733
48280.0000000    0.2307694
48320.0000000    0.2345255
48360.0000000    0.2572377
48400.0000000    0.2524957
48440.0000000    0.2631894
48480.0000000    0.2502746
48520.0000000    0.2594218
48560.0000000    0.2585841
48600.0000000    0.2584563
48640.0000000    0.2453245
48680.0000000    0.2558805
48720.0000000    0.2414421
48760.0000000    0.2563705
48800.0000000    0.2749315
48840.0000000    0.2779543
48880.0000000    0.2742312
48920.0000000    0.2555818
48960.0000000    0.2651341
49000.0000000    0.2530694
49040.0000000    0.2682591
49080.0000000    0.2763654
49120.0000000    0.2711913
49160.0000000    0.2637604
49200.0000000    0.2608024
49240.0000000    0.2623172
49280.0000000    0.2660993
49320.0000000    0.2824217
49360.0000000    0.2763364
49400.0000000    0.2903556
49440.0000000    0.2980126
49480.0000000    0.2834290
49520.0000000    0.2444816
49560.0000000    0.2648236
49600.0000000    0.2658601
49640.0000000    0.2976371
49680.0000000    0.2958597
49720.0000000    0.2729579
49760.0000000    0.2470967
49800.0000000    0.2712660
49840.0000000    0.2594828
49880.0000000    0.2667170
49920.0000000    0.2695314
49960.0000000    0.2704394
50000.0000000    0.2864123
50040.0000000    0.2687775
50080.0000000    0.2848807
50120.0000000    0.2692011
50160.0000000    0.3074764
50200.0000000    0.2935191
50240.0000000    0.2899368
50280.0000000    0.2695312
50320.0000000    0.2669988
50360.0000000    0.2756305
50400.0000000    0.2913763
50440.0000000    0.2960045
50480.0000000    0.3075478
50520.0000000    0.3044594
50560.0000000    0.3019962
50600.0000000    0.2901125
50640.0000000    0.2898158
50680.0000000    0.2894280
50720.0000000    0.3069099
50760.0000000    0.2800458
50800.0000000    0.3087918
50840.0000000    0.2955401
50880.0000000    0.2821860
50920.0000000    0.2648045
50960.0000000    0.2622975
51000.0000000    0.2679562
51040.0000000    0.2865591
51080.0000000    0.2755562
51120.0000000    0.2462602
51160.0000000    0.2717214
51200.0000000    0.2710878
51240.0000000    0.2904940
51280.0000000    0.2834339
51320.0000000    0.3026870
51360.0000000    0.2742199
51400.0000000    0.2739550
51440.0000000    0.2771040
51480.0000000    0.2895974
51520.0000000    0.2890952
51560.0000000    0.2910801
51600.0000000    0.2674354
51640.0000000    0.2736139
51680.0000000    0.2740653
51720.0000000    0.2805511
51760.0000000    0.3066997
51800.0000000    0.2921797
51840.0000000    0.3013879
51880.0000000    0.2978164
51920.0000000    0.2633890
51960.0000000    0.3020322
52000.0000000    0.2985717
52040.0000000    0.2870298
52080.0000000    0.2993879
52120.0000000    0.2713679
52160.0000000    0.2859311
52200.0000000    0.2751172
52240.0000000    0.2636944
52280.0000000    0.2613064
52320.0000000    0.2918060
52360.0000000    0.2822670
52400.0000000    0.2712879
52440.0000000    0.2848812
52480.0000000    0.2869822
52520.0000000    0.2724878
52560.0000000    0.2805879
52600.0000000    0.2882539
52640.0000000    0.2863858
52680.0000000    0.2745875
52720.0000000    0.2779533
52760.0000000    0.2686292
52800.0000000    0.2786577
52840.0000000    0.2810094
52880.0000000    0.2586724
52920.0000000    0.2766035
52960.0000000    0.2892091
53000.0000000    0.2623966
53040.0000000    0.2529478
53080.0000000    0.2726155
53120.0000000    0.3003906
53160.0000000    0.3009902
53200.0000000    0.2597919
53240.0000000    0.2743424
53280.0000000    0.2985834
53320.0000000    0.2808410
53360.0000000    0.2866150
53400.0000000    0.2719557
53440.0000000    0.3004010
53480.0000000    0.2867113
53520.0000000    0.3038600
53560.0000000    0.3081272
53600.0000000    0.2815518
53640.0000000    0.2981597
53680.0000000    0.2960426
53720.0000000    0.2820184
53760.0000000    0.2928142
53800.0000000    0.2701454
53840.0000000    0.2817770
53880.0000000    0.2828940
53920.0000000    0.2916196
53960.0000000    0.2991745
54000.0000000    0.2856845
54040.0000000    0.3067956
54080.0000000    0.2879192
54120.0000000    0.2930132
54160.0000000    0.3078567
54200.0000000    0.2986591
54240.0000000    0.2959114
54280.0000000    0.3052525
54320.0000000    0.3144957
54360.0000000    0.3097472
54400.0000000    0.3043379
54440.0000000    0.2982838
54480.0000000    0.2841308
54520.0000000    0.2826679
54560.0000000    0.3011631
54600.0000000    0.2948724
54640.0000000    0.2843553
54680.0000000    0.2910960
54720.0000000    0.3062825
54760.0000000    0.2893453
54800.0000000    0.2848761
54840.0000000    0.3075934
54880.0000000    0.2920765
54920.0000000    0.2844843
54960.0000000    0.2955690
55000.0000000    0.3066056
55040.0000000    0.3214909
55080.0000000    0.3074372
55120.0000000    0.3066565
55160.0000000    0.2948314
55200.0000000    0.2905101
55240.0000000    0.2866897
55280.0000000    0.2851965
55320.0000000    0.2826792
55360.0000000    0.3001517
55400.0000000    0.2864277
55440.0000000    0.2887968
55480.0000000    0.3073823
55520.0000000    0.2833962
55560.0000000    0.2818784
55600.0000000    0.3039613
55640.0000000    0.2848725
55680.0000000    0.2857370
55720.0000000    0.2897995
55760.0000000    0.2966235
55800.0000000    0.2623408
55840.0000000    0.2738048
55880.0000000    0.2947647
55920.0000000    0.2896728
55960.0000000    0.2995386
56000.0000000    0.3104944
56040.0000000    0.2992010
56080.0000000    0.2869985
56120.0000000    0.2815778
56160.0000000    0.2842771
56200.0000000    0.3010681
56240.0000000    0.2960767
56280.0000000    0.2978208
56320.0000000    0.3036584
56360.0000000    0.2963642
56400.0000000    0.3101989
56440.0000000    0.2943308
56480.0000000    0.2798958
56520.0000000    0.2712395
56560.0000000    0.2821574
56600.0000000    0.2609181
56640.0000000    0.2719860
56680.0000000    0.2857959
56720.0000000    0.2636189
56760.0000000    0.2681845
56800.0000000    0.2719935
56840.0000000    0.2646730
56880.0000000    0.2619509
56920.0000000    0.2695891
56960.0000000    0.2543932
57000.0000000    0.2845715
57040.0000000    0.2916091
57080.0000000    0.2929727
57120.0000000    0.2992870
57160.0000000    0.2861153
57200.0000000    0.2709325
57240.0000000    0.2598478
57280.0000000    0.2524363
57320.0000000    0.2441867
57360.0000000    0.2808084
57400.0000000    0.2545402
57440.0000000    0.2800522
57480.0000000    0.2783098
57520.0000000    0.2791982
57560.0000000    0.2663656
57600.0000000    0.2849145
57640.0000000    0.2819669
57680.0000000    0.2843650
57720.0000000    0.2918113
57760.0000000    0.2848870
57800.0000000    0.2755972
57840.0000000    0.2941169
57880.0000000    0.3064465
57920.0000000    0.2963381
57960.0000000    0.2860433
58000.0000000    0.2746983
58040.0000000    0.2625191
58080.0000000    0.2698147
58120.0000000    0.2877702
58160.0000000    0.2673621
58200.0000000    0.2753875
58240.0000000    0.2987505
58280.0000000    0.2968476
58320.0000000    0.3026070
58360.0000000    0.2857365
58400.0000000    0.2937862
58440.0000000    0.2965142
58480.0000000    0.3053240
58520.0000000    0.2874890
58560.0000000    0.2786202
58600.0000000    0.3062142
58640.0000000    0.2879814
58680.0000000    0.2980496
58720.0000000    0.2952076
58760.0000000    0.2778816
58800.0000000    0.2924501
58840.0000000    0.2776924
58880.0000000    0.3060980
58920.0000000    0.2934358
58960.0000000    0.2821058
59000.0000000    0.2829477
59040.0000000    0.2838352
59080.0000000    0.2643217
59120.0000000    0.2896486
59160.0000000    0.2830083
59200.0000000    0.3044025
59240.0000000    0.3022836
59280.0000000    0.2869208
59320.0000000    0.2984484
59360.0000000    0.2956217
59400.0000000    0.2922337
59440.0000000    0.2886366
59480.0000000    0.3081405
59520.0000000    0.2819876
59560.0000000    0.2794561
59600.0000000    0.3070152
59640.0000000    0.3242407
59680.0000000    0.3085711
59720.0000000    0.3108852
59760.0000000    0.3111975
59800.0000000    0.2938962
59840.0000000    0.3143220
59880.0000000    0.2985490
59920.0000000    0.3090526
59960.0000000    0.3126144
60000.0000000    0.3130706
60040.0000000    0.2970912
60080.0000000    0.3093539
60120.0000000    0.2977479
60160.0000000    0.2827465
60200.0000000    0.3035576
60240.0000000    0.2966167
60280.0000000    0.2793495
60320.0000000    0.2848541
60360.0000000    0.2840647
60400.0000000    0.2689349
60440.0000000    0.3031220
60480.0000000    0.3013342
60520.0000000    0.2939150
60560.0000000    0.2932434
60600.0000000    0.2805323
60640.0000000    0.2772836
60680.0000000    0.2610383
60720.0000000    0.2819043
60760.0000000    0.2808779
60800.0000000    0.2868756
60840.0000000    0.2644248
60880.0000000    0.2961681
60920.0000000    0.3020443
60960.0000000    0.2863160
61000.0000000    0.2827939
61040.0000000    0.2932461
61080.0000000    0.2802305
61120.0000000    0.3068018
61160.0000000    0.2960486
61200.0000000    0.2926921
61240.0000000    0.3178649
61280.0000000    0.3001816
61320.0000000    0.2960499
61360.0000000    0.3041326
61400.0000000    0.2762860
61440.0000000    0.2810952
61480.0000000    0.2811558
61520.0000000    0.3081632
61560.0000000    0.3176249
61600.0000000    0.3106602
61640.0000000    0.3023387
61680.0000000    0.2961477
61720.0000000    0.2849324
61760.0000000    0.2874849
61800.0000000    0.3001435
61840.0000000    0.2959559
61880.0000000    0.2823710
61920.0000000    0.3007509
61960.0000000    0.2948767
62000.0000000    0.2806150
62040.0000000    0.2981564
62080.0000000    0.2972794
62120.0000000    0.2857125
62160.0000000    0.2676624
62200.0000000    0.3042440
62240.0000000    0.2782005
62280.0000000    0.2827939
62320.0000000    0.2829357
62360.0000000    0.2997068
62400.0000000    0.2902392
62440.0000000    0.2730162
62480.0000000    0.2709181
62520.0000000    0.2527577
62560.0000000    0.2836708
62600.0000000    0.2884232
62640.0000000    0.2594669
62680.0000000    0.2660503
62720.0000000    0.2719268
62760.0000000    0.2744522
62800.0000000    0.2683816
62840.0000000    0.2686726
62880.0000000    0.2675217
62920.0000000    0.2480727
62960.0000000    0.2813880
63000.0000000    0.2738798
63040.0000000    0.2891662
63080.0000000    0.2861732
63120.0000000    0.2854467
63160.0000000    0.2746793
63200.0000000    0.2884570
63240.0000000    0.2888582
63280.0000000    0.2681699
63320.0000000    0.2720450
63360.0000000    0.2629347
63400.0000000    0.2548512
63440.0000000    0.2734439
63480.0000000    0.2885116
63520.0000000    0.2875333
63560.0000000    0.2897929
63600.0000000    0.2778978
63640.0000000    0.3017123
63680.0000000    0.3118749
63720.0000000    0.3017531
63760.0000000    0.3066994
63800.0000000    0.2845744
63840.0000000    0.3035254
63880.0000000    0.2868299
63920.0000000    0.2915524
63960.0000000    0.2932038
64000.0000000    0.2734165
64040.0000000    0.2826741
64080.0000000    0.2711951
64120.0000000    0.2572984
64160.0000000    0.2683458
64200.0000000    0.2599078
64240.0000000    0.2677161
64280.0000000    0.2625171
64320.0000000    0.2621087
64360.0000000    0.2490558
64400.0000000    0.2679958
64440.0000000    0.2788886
64480.0000000    0.2788218
64520.0000000    0.2681401
64560.0000000    0.2744368
64600.0000000    0.2809171
64640.0000000    0.2867089
64680.0000000    0.2728409
64720.0000000    0.2925442
64760.0000000    0.2757717
64800.0000000    0.2667121
64840.0000000    0.2427204
64880.0000000    0.2464904
64920.0000000    0.2408856
64960.0000000    0.2631241
65000.0000000    0.2870244
65040.0000000    0.2869887
65080.0000000    0.2658886
65120.0000000    0.2685502
65160.0000000    0.2759549
65200.0000000    0.2566558
65240.0000000    0.2868142
65280.0000000    0.2933541
65320.0000000    0.2652601
65360.0000000    0.2489143
65400.0000000    0.2670436
65440.0000000    0.2794032
65480.0000000    0.2479169
65520.0000000    0.2600517
65560.0000000    0.2812705
65600.0000000    0.2742585
65640.0000000    0.2574558
65680.0000000    0.2560960
65720.0000000    0.2729104
65760.0000000    0.2542621
65800.0000000    0.2626607
65840.0000000    0.2683561
65880.0000000    0.2756041
65920.0000000    0.2644346
65960.0000000    0.2695660
66000.0000000    0.2676892
66040.0000000    0.2988897
66080.0000000    0.2741786
66120.0000000    0.2830368
66160.0000000    0.2821333
66200.0000000    0.2771472
66240.0000000    0.2774160
66280.0000000    0.2784985
66320.0000000    0.2682030
66360.0000000    0.2637754
66400.0000000    0.2574542
66440.0000000    0.2615367
66480.0000000    0.2661683
66520.0000000    0.2765345
66560.0000000    0.2828118
66600.0000000    0.2808276
66640.0000000    0.2591411
66680.0000000    0.2590197
66720.0000000    0.2693024
66760.0000000    0.2717344
66800.0000000    0.2810608
66840.0000000    0.2698388
66880.0000000    0.2600090
66920.0000000    0.2766421
66960.0000000    0.2719740
67000.0000000    0.2753817
67040.0000000    0.2559507
67080.0000000    0.2720307
67120.0000000    0.2776553
67160.0000000    0.2960869
67200.0000000    0.2787889
67240.0000000    0.2618153
67280.0000000    0.2744772
67320.0000000    0.2588057
67360.0000000    0.2627209
67400.0000000    0.2601405
67440.0000000    0.2395538
67480.0000000    0.2532726
67520.0000000    0.2411531
67560.0000000    0.2430034
67600.0000000    0.2516558
67640.0000000    0.2694409
67680.0000000    0.2658863
67720.0000000    0.2673049
67760.0000000    0.2655196
67800.0000000    0.2635475
67840.0000000    0.2367207
67880.0000000    0.2560976
67920.0000000    0.2636408
67960.0000000    0.2775652
68000.0000000    0.2725797
68040.0000000    0.2714769
68080.0000000    0.2591639
68120.0000000    0.2585188
68160.0000000    0.2589502
68200.0000000    0.2533385
68240.0000000    0.2660878
68280.0000000    0.2452723
68320.0000000    0.2760708
68360.0000000    0.2633805
68400.0000000    0.2736713
68440.0000000    0.2617074
68480.0000000    0.2634197
68520.0000000    0.2787033
68560.0000000    0.2844791
68600.0000000    0.2665086
68640.0000000    0.2775633
68680.0000000    0.2689230
68720.0000000    0.2596688
68760.0000000    0.2843162
68800.0000000    0.2900324
68840.0000000    0.2868932
68880.0000000    0.2884705
68920.0000000    0.2786407
68960.0000000    0.2736177
69000.0000000    0.2809986
69040.0000000    0.2658555
69080.0000000    0.2516468
69120.0000000    0.2733359
69160.0000000    0.2707611
69200.0000000    0.2748647
69240.0000000    0.2653299
69280.0000000    0.2780643
69320.0000000    0.2554329
69360.0000000    0.2853553
69400.0000000    0.2670624
69440.0000000    0.2712315
69480.0000000    0.2816271
69520.0000000    0.2815387
69560.0000000    0.2829740
69600.0000000    0.2791055
69640.0000000    0.2714667
69680.0000000    0.2890739
69720.0000000    0.2726331
69760.0000000    0.2803711
69800.0000000    0.2711757
69840.0000000    0.2594882
69880.0000000    0.2712793
69920.0000000    0.2766248
69960.0000000    0.2636739
70000.0000000    0.2713775
70040.0000000    0.2755142
70080.0000000    0.2656083
70120.0000000    0.2633639
70160.0000000    0.2573294
70200.0000000    0.2739843
70240.0000000    0.2582718
70280.0000000    0.2471396
70320.0000000    0.2625505
70360.0000000    0.2793065
70400.0000000    0.2623672
70440.0000000    0.2798724
70480.0000000    0.2619775
70520.0000000    0.2581785
70560.0000000    0.2658765
70600.0000000    0.2707969
70640.0000000    0.2308687
70680.0000000    0.2376086
70720.0000000    0.2470212
70760.0000000    0.2403075
70800.0000000    0.2325914
70840.0000000    0.2538040
70880.0000000    0.2416562
70920.0000000    0.2661850
70960.0000000    0.2552868
71000.0000000    0.2511394
71040.0000000    0.2525063
71080.0000000    0.2452108
71120.0000000    0.2516715
71160.0000000    0.2531690
71200.0000000    0.2732982
71240.0000000    0.2678973
71280.0000000    0.2536201
71320.0000000    0.2571038
71360.0000000    0.2505885
71400.0000000    0.2747644
71440.0000000    0.2617124
71480.0000000    0.2576968
71520.0000000    0.2745725
71560.0000000    0.2625564
71600.0000000    0.2507910
71640.0000000    0.2764922
71680.0000000    0.2500519
71720.0000000    0.2686082
71760.0000000    0.2783380
71800.0000000    0.2682157
71840.0000000    0.2758566
71880.0000000    0.2812578
71920.0000000    0.2597359
71960.0000000    0.2613484
72000.0000000    0.2696387
72040.0000000    0.2678086
72080.0000000    0.2749745
72120.0000000    0.2658178
72160.0000000    0.2804015
72200.0000000    0.2593245
72240.0000000    0.2594420
72280.0000000    0.2750880
72320.0000000    0.2702577
72360.0000000    0.2545425
72400.0000000    0.2557738
72440.0000000    0.2838430
72480.0000000    0.2634070
72520.0000000    0.2812473
72560.0000000    0.2698916
72600.0000000    0.2742133
72640.0000000    0.2643390
72680.0000000    0.2712120
72720.0000000    0.2779580
72760.0000000    0.2704632
72800.0000000    0.2767804
72840.0000000    0.3025008
72880.0000000    0.2673791
72920.0000000    0.2795690
72960.0000000    0.2807467
73000.0000000    0.2492449
73040.0000000    0.2678817
73080.0000000    0.2671303
73120.0000000    0.2576122
73160.0000000    0.2522213
73200.0000000    0.2695316
73240.0000000    0.2532752
73280.0000000    0.2694267
73320.0000000    0.2699555
73360.0000000    0.2471203
73400.0000000    0.2533662
73440.0000000    0.2688811
73480.0000000    0.2609815
73520.0000000    0.2712107
73560.0000000    0.2616323
73600.0000000    0.2380008
73640.0000000    0.2430693
73680.0000000    0.2556276
73720.0000000    0.2492464
73760.0000000    0.2481905
73800.0000000    0.2614533
73840.0000000    0.2523407
73880.0000000    0.2481547
73920.0000000    0.2871637
73960.0000000    0.2815188
74000.0000000    0.2792913
74040.0000000    0.2836322
74080.0000000    0.2656307
74120.0000000    0.2807679
74160.0000000    0.2830719
74200.0000000    0.2912512
74240.0000000    0.2602340
74280.0000000    0.2791377
74320.0000000    0.2761763
74360.0000000    0.2655211
74400.0000000    0.2744889
74440.0000000    0.2913999
74480.0000000    0.2695801
74520.0000000    0.2732265
74560.0000000    0.2601779
74600.0000000    0.2712110
74640.0000000    0.2691114
74680.0000000    0.2585539
74720.0000000    0.2593646
74760.0000000    0.2504018
74800.0000000    0.2744538
74840.0000000    0.2688808
74880.0000000    0.2693504
74920.0000000    0.2638637
74960.0000000    0.2524318
75000.0000000    0.2616114
75040.0000000    0.2594377
75080.0000000    0.2669868
75120.0000000    0.2664398
75160.0000000    0.2596597
75200.0000000    0.2791906
75240.0000000    0.2607678
75280.0000000    0.2798187
75320.0000000    0.2766747
75360.0000000    0.2693583
75400.0000000    0.2751696
75440.0000000    0.2930076
75480.0000000    0.2569842
75520.0000000    0.2578313
75560.0000000    0.2637206
75600.0000000    0.2819292
75640.0000000    0.2783277
75680.0000000    0.2608833
75720.0000000    0.2634388
75760.0000000    0.2542396
75800.0000000    0.2720127
75840.0000000    0.2557269
75880.0000000    0.2669384
75920.0000000    0.2446082
75960.0000000    0.2586324
76000.0000000    0.2488812
76040.0000000    0.2710006
76080.0000000    0.2355404
76120.0000000    0.2549910
76160.0000000    0.2439922
76200.0000000    0.2622232
76240.0000000    0.2482169
76280.0000000    0.2576758
76320.0000000    0.2433492
76360.0000000    0.2716803
76400.0000000    0.2557021
76440.0000000    0.2563246
76480.0000000    0.2658794
76520.0000000    0.2582593
76560.0000000    0.2654210
76600.0000000    0.2728766
76640.0000000    0.2762691
76680.0000000    0.2718816
76720.0000000    0.2776920
76760.0000000    0.2571420
76800.0000000    0.2561796
76840.0000000    0.2545013
76880.0000000    0.2522598
76920.0000000    0.2546419
76960.0000000    0.2687936
77000.0000000    0.2686125
77040.0000000    0.2694644
77080.0000000    0.2622249
77120.0000000    0.2404884
77160.0000000    0.2753809
77200.0000000    0.2609745
77240.0000000    0.2519529
77280.0000000    0.2628912
77320.0000000    0.2587243
77360.0000000    0.2456283
77400.0000000    0.2704371
77440.0000000    0.2619793
77480.0000000    0.2564895
77520.0000000    0.2613672
77560.0000000    0.2512513
77600.0000000    0.2635692
77640.0000000    0.2576201
77680.0000000    0.2667905
77720.0000000    0.2534984
77760.0000000    0.2669841
77800.0000000    0.2401630
77840.0000000    0.2541298
77880.0000000    0.2718811
77920.0000000    0.2577033
77960.0000000    0.2454974
78000.0000000    0.2508605
78040.0000000    0.2685601
78080.0000000    0.2673816
78120.0000000    0.2484639
78160.0000000    0.2719641
78200.0000000    0.2636722
78240.0000000    0.2529097
78280.0000000    0.2447658
78320.0000000    0.2598381
78360.0000000    0.2632014
78400.0000000    0.2606850
78440.0000000    0.2465596
78480.0000000    0.2719566
78520.0000000    0.2544395
78560.0000000    0.2542467
78600.0000000    0.2593803
78640.0000000    0.2625473
78680.0000000    0.2775010
78720.0000000    0.2524047
78760.0000000    0.2512459
78800.0000000    0.2634707
78840.0000000    0.2528963
78880.0000000    0.2766683
78920.0000000    0.2583673
78960.0000000    0.2620008
79000.0000000    0.2557315
79040.0000000    0.2522625
79080.0000000    0.2528097
79120.0000000    0.2691730
79160.0000000    0.2620710
79200.0000000    0.2684623
79240.0000000    0.2418450
79280.0000000    0.2560312
79320.0000000    0.2555579
79360.0000000    0.2650942
79400.0000000    0.2409183
79440.0000000    0.2582595
79480.0000000    0.2474951
79520.0000000    0.2606999
79560.0000000    0.2648081
79600.0000000    0.2706971
79640.0000000    0.2511066
79680.0000000    0.2528285
79720.0000000    0.2448195
79760.0000000    0.2537597
79800.0000000    0.2538581
79840.0000000    0.2587196
79880.0000000    0.2507638
79920.0000000    0.2638310
79960.0000000    0.2498605
80000.0000000    0.2654193
80040.0000000    0.2552698
80080.0000000    0.2600116
80120.0000000    0.2361662
80160.0000000    0.2506928
80200.0000000    0.2292707
80240.0000000    0.2666703
80280.0000000    0.2662917
80320.0000000    0.2506908
80360.0000000    0.2457814
80400.0000000    0.2582286
80440.0000000    0.2577477
80480.0000000    0.2698071
80520.0000000    0.2866126
80560.0000000    0.2648188
80600.0000000    0.2574283
80640.0000000    0.2593294
80680.0000000    0.2385770
80720.0000000    0.2663970
80760.0000000    0.2741497
80800.0000000    0.2456557
80840.0000000    0.2507755
80880.0000000    0.2377416
80920.0000000    0.2426434
80960.0000000    0.2568537
81000.0000000    0.2690649
81040.0000000    0.2481261
81080.0000000    0.2491672
81120.0000000    0.2641293
81160.0000000    0.2503017
81200.0000000    0.2551557
81240.0000000    0.2663575
81280.0000000    0.2537026
81320.0000000    0.2487877
81360.0000000    0.2547991
81400.0000000    0.2707804
81440.0000000    0.2475070
81480.0000000    0.2158770
81520.0000000    0.2386775
81560.0000000    0.2465637
81600.0000000    0.2371211
81640.0000000    0.2553896
81680.0000000    0.2582130
81720.0000000    0.2508003
81760.0000000    0.2571954
81800.0000000    0.2578071
81840.0000000    0.2626753
81880.0000000    0.2689811
81920.0000000    0.2714429
81960.0000000    0.2588968
82000.0000000    0.2422012
82040.0000000    0.2459433
82080.0000000    0.2623996
82120.0000000    0.2591250
82160.0000000    0.2879890
82200.0000000    0.2580640
82240.0000000    0.2723310
82280.0000000    0.2748588
82320.0000000    0.2757690
82360.0000000    0.2819099
82400.0000000    0.2702712
82440.0000000    0.2591688
82480.0000000    0.2733290
82520.0000000    0.2664677
82560.0000000    0.2666989
82600.0000000    0.2834119
82640.0000000    0.2940788
82680.0000000    0.2982875
82720.0000000    0.2875495
82760.0000000    0.2848722
82800.0000000    0.2954794
82840.0000000    0.2739209
82880.0000000    0.2956663
82920.0000000    0.2753576
82960.0000000    0.2962365
83000.0000000    0.2918636
83040.0000000    0.2852180
83080.0000000    0.2702649
83120.0000000    0.2429496
83160.0000000    0.2734223
83200.0000000    0.2584642
83240.0000000    0.2653583
83280.0000000    0.2761828
83320.0000000    0.2855868
83360.0000000    0.2812810
83400.0000000    0.2774417
83440.0000000    0.2694116
83480.0000000    0.2734912
83520.0000000    0.2691725
83560.0000000    0.2432870
83600.0000000    0.2721418
83640.0000000    0.2719962
83680.0000000    0.2782114
83720.0000000    0.2745364
83760.0000000    0.2729816
83800.0000000    0.2655682
83840.0000000    0.2653144
83880.0000000    0.2729686
83920.0000000    0.2428376
83960.0000000    0.2747272
84000.0000000    0.2785369
84040.0000000    0.2652340
84080.0000000    0.2716911
84120.0000000    0.2601776
84160.0000000    0.2648041
84200.0000000    0.2496097
84240.0000000    0.2575067
84280.0000000    0.2412452
84320.0000000    0.2590236
84360.0000000    0.2619402
84400.0000000    0.2720797
84440.0000000    0.2734797
84480.0000000    0.2629596
84520.0000000    0.2683286
84560.0000000    0.2652185
84600.0000000    0.2730314
84640.0000000    0.2496983
84680.0000000    0.2589517
84720.0000000    0.2659040
84760.0000000    0.2339681
84800.0000000    0.2626256
84840.0000000    0.2627335
84880.0000000    0.2575349
84920.0000000    0.2645712
84960.0000000    0.2750570
85000.0000000    0.2363126
85040.0000000    0.2558383
85080.0000000    0.2554561
85120.0000000    0.2560214
85160.0000000    0.2679701
85200.0000000    0.2640517
85240.0000000    0.2349073
85280.0000000    0.2286569
85320.0000000    0.2458405
85360.0000000    0.2377006
85400.0000000    0.2600390
85440.0000000    0.2556917
85480.0000000    0.2592386
85520.0000000    0.2787582
85560.0000000    0.2818786
85600.0000000    0.2704985
85640.0000000    0.2657005
85680.0000000    0.2580636
85720.0000000    0.2895711
85760.0000000    0.2559052
85800.0000000    0.2762617
85840.0000000    0.2716204
85880.0000000    0.2789407
85920.0000000    0.2647876
85960.0000000    0.2533669
86000.0000000    0.2565684
86040.0000000    0.2497948
86080.0000000    0.2604441
86120.0000000    0.2594745
86160.0000000    0.2680108
86200.0000000    0.2577642
86240.0000000    0.2547597
86280.0000000    0.2593774
86320.0000000    0.2432235
86360.0000000    0.2531115
86400.0000000    0.2511014
86440.0000000    0.2603451
86480.0000000    0.2444470
86520.0000000    0.2495914
86560.0000000    0.2412998
86600.0000000    0.2453690
86640.0000000    0.2522791
86680.0000000    0.2669569
86720.0000000    0.2588691
86760.0000000    0.2494360
86800.0000000    0.2621563
86840.0000000    0.2630801
86880.0000000    0.2566261
86920.0000000    0.2649797
86960.0000000    0.2574767
87000.0000000    0.2573227
87040.0000000    0.2573326
87080.0000000    0.2536719
87120.0000000    0.2424755
87160.0000000    0.2451316
87200.0000000    0.2481645
87240.0000000    0.2449218
87280.0000000    0.2418269
87320.0000000    0.2587932
87360.0000000    0.2552792
87400.0000000    0.2603798
87440.0000000    0.2616756
87480.0000000    0.2664507
87520.0000000    0.2836469
87560.0000000    0.2640767
87600.0000000    0.2482803
87640.0000000    0.2556454
87680.0000000    0.2697465
87720.0000000    0.2643223
87760.0000000    0.2659445
87800.0000000    0.2800019
87840.0000000    0.2787429
87880.0000000    0.2682185
87920.0000000    0.2598470
87960.0000000    0.2566254
88000.0000000    0.2814184
88040.0000000    0.2546388
88080.0000000    0.2712216
88120.0000000    0.2612341
88160.0000000    0.2724785
88200.0000000    0.2739230
88240.0000000    0.2784745
88280.0000000    0.2863126
88320.0000000    0.2898930
88360.0000000    0.2664889
88400.0000000    0.2857048
88440.0000000    0.2594985
88480.0000000    0.2875012
88520.0000000    0.2673842
88560.0000000    0.2791531
88600.0000000    0.2701064
88640.0000000    0.2656746
88680.0000000    0.2816484
88720.0000000    0.2944504
88760.0000000    0.2910932
88800.0000000    0.2767070
88840.0000000    0.2853905
88880.0000000    0.2806346
88920.0000000    0.2898799
88960.0000000    0.2509479
89000.0000000    0.2580534
89040.0000000    0.2751716
89080.0000000    0.2620118
89120.0000000    0.2675228
89160.0000000    0.2810528
89200.0000000    0.2763822
89240.0000000    0.2534547
89280.0000000    0.2632567
89320.0000000    0.2651553
89360.0000000    0.2725519
89400.0000000    0.2690361
89440.0000000    0.2855486
89480.0000000    0.2786048
89520.0000000    0.2734192
89560.0000000    0.2818018
89600.0000000    0.2719972
89640.0000000    0.2576910
89680.0000000    0.2479245
89720.0000000    0.2677970
89760.0000000    0.2536655
89800.0000000    0.2506666
89840.0000000    0.2597911
89880.0000000    0.2715636
89920.0000000    0.2783957
89960.0000000    0.2669244
90000.0000000    0.2494980
90040.0000000    0.2644883
90080.0000000    0.2582028
90120.0000000    0.2804155
90160.0000000    0.2681852
90200.0000000    0.2649432
90240.0000000    0.2377639
90280.0000000    0.2754435
90320.0000000    0.2666773
90360.0000000    0.2536248
90400.0000000    0.2550162
90440.0000000    0.2529620
90480.0000000    0.2595756
90520.0000000    0.2565976
90560.0000000    0.2505395
90600.0000000    0.2504419
90640.0000000    0.2590310
90680.0000000    0.2541361
90720.0000000    0.2586640
90760.0000000    0.2683865
90800.0000000    0.2672119
90840.0000000    0.2530442
90880.0000000    0.2750552
90920.0000000    0.2692232
90960.0000000    0.2697429
91000.0000000    0.2762944
91040.0000000    0.2679365
91080.0000000    0.2803190
91120.0000000    0.2491030
91160.0000000    0.2720969
91200.0000000    0.2614902
91240.0000000    0.2491869
91280.0000000    0.2568561
91320.0000000    0.2602749
91360.0000000    0.2629075
91400.0000000    0.2723795
91440.0000000    0.2562206
91480.0000000    0.2618425
91520.0000000    0.2642162
91560.0000000    0.2553692
91600.0000000    0.2680066
91640.0000000    0.2720110
91680.0000000    0.2632926
91720.0000000    0.2832881
91760.0000000    0.2663059
91800.0000000    0.2653154
91840.0000000    0.2668873
91880.0000000    0.2882260
91920.0000000    0.2598937
91960.0000000    0.2549700
92000.0000000    0.2663073
92040.0000000    0.2901653
92080.0000000    0.2984049
92120.0000000    0.2657890
92160.0000000    0.2626766
92200.0000000    0.2674357
92240.0000000    0.2681271
92280.0000000    0.2501914
92320.0000000    0.2512086
92360.0000000    0.2710920
92400.0000000    0.2766946
92440.0000000    0.2617724
92480.0000000    0.2821303
92520.0000000    0.2978201
92560.0000000    0.3065057
92600.0000000    0.2882016
92640.0000000    0.2717050
92680.0000000    0.2748179
92720.0000000    0.2719122
92760.0000000    0.2614196
92800.0000000    0.2839716
92840.0000000    0.2741154
92880.0000000    0.2779659
92920.0000000    0.2779497
92960.0000000    0.2730481
93000.0000000    0.2495258
93040.0000000    0.2586074
93080.0000000    0.2503746
93120.0000000    0.2371447
93160.0000000    0.2651856
93200.0000000    0.2717384
93240.0000000    0.2566441
93280.0000000    0.2655283
93320.0000000    0.2635473
93360.0000000    0.2731074
93400.0000000    0.2678108
93440.0000000    0.2699325
93480.0000000    0.2705849
93520.0000000    0.2720564
93560.0000000    0.2651973
93600.0000000    0.2647105
93640.0000000    0.2672383
93680.0000000    0.2528542
93720.0000000    0.2638781
93760.0000000    0.2883032
93800.0000000    0.2610704
93840.0000000    0.2666019
93880.0000000    0.2663242
93920.0000000    0.2524877
93960.0000000    0.2654184
94000.0000000    0.2501812
94040.0000000    0.2621435
94080.0000000    0.2552436
94120.0000000    0.2446639
94160.0000000    0.2458160
94200.0000000    0.2573532
94240.0000000    0.2456601
94280.0000000    0.2551536
94320.0000000    0.2471955
94360.0000000    0.2648976
94400.0000000    0.2702940
94440.0000000    0.2596264
94480.0000000    0.2449534
94520.0000000    0.2538910
94560.0000000    0.2522926
94600.0000000    0.2620714
94640.0000000    0.2542881
94680.0000000    0.2665814
94720.0000000    0.2535385
94760.0000000    0.2683079
94800.0000000    0.2510801
94840.0000000    0.2629825
94880.0000000    0.2520933
94920.0000000    0.2502187
94960.0000000    0.2595084
95000.0000000    0.2701605
95040.0000000    0.2648928
95080.0000000    0.2897479
95120.0000000    0.2424347
95160.0000000    0.2340962
95200.0000000    0.2432643
95240.0000000    0.2853613
95280.0000000    0.2542511
95320.0000000    0.2593602
95360.0000000    0.2558849
95400.0000000    0.2484709
95440.0000000    0.2725143
95480.0000000    0.2545810
95520.0000000    0.2563289
95560.0000000    0.2672479
95600.0000000    0.2565849
95640.0000000    0.2644365
95680.0000000    0.2629687
95720.0000000    0.2644204
95760.0000000    0.2923285
95800.0000000    0.2788210
95840.0000000    0.2652684
95880.0000000    0.2826620
95920.0000000    0.2782676
95960.0000000    0.2560520
96000.0000000    0.2581025
96040.0000000    0.2659084
96080.0000000    0.2582920
96120.0000000    0.2736811
96160.0000000    0.2520898
96200.0000000    0.2641698
96240.0000000    0.2649954
96280.0000000    0.2379498
96320.0000000    0.2611400
96360.0000000    0.2721007
96400.0000000    0.2692409
96440.0000000    0.2634311
96480.0000000    0.2735254
96520.0000000    0.2460374
96560.0000000    0.2681043
96600.0000000    0.2534508
96640.0000000    0.2513447
96680.0000000    0.2580239
96720.0000000    0.2609449
96760.0000000    0.2552786
96800.0000000    0.2716634
96840.0000000    0.2482597
96880.0000000    0.2619909
96920.0000000    0.2650574
96960.0000000    0.2476140
97000.0000000    0.2686645
97040.0000000    0.2647872
97080.0000000    0.2762771
97120.0000000    0.2753860
97160.0000000    0.2557899
97200.0000000    0.2571923
97240.0000000    0.2606870
97280.0000000    0.2781583
97320.0000000    0.2736620
97360.0000000    0.2541963
97400.0000000    0.2649883
97440.0000000    0.2436597
97480.0000000    0.2510118
97520.0000000    0.2512026
97560.0000000    0.2727052
97600.0000000    0.2420287
97640.0000000    0.2446910
97680.0000000    0.2553762
97720.0000000    0.2626669
97760.0000000    0.2585081
97800.0000000    0.2460164
97840.0000000    0.2690872
97880.0000000    0.2468864
97920.0000000    0.2448789
97960.0000000    0.2491056
98000.0000000    0.2423168
98040.0000000    0.2663426
98080.0000000    0.2946432
98120.0000000    0.2587210
98160.0000000    0.2602690
98200.0000000    0.2668167
98240.0000000    0.2673541
98280.0000000    0.2753197
98320.0000000    0.2701319
98360.0000000    0.2611853
98400.0000000    0.2546137
98440.0000000    0.2858908
98480.0000000    0.2834632
98520.0000000    0.2865355
98560.0000000    0.2913315
98600.0000000    0.2612036
98640.0000000    0.2667014
98680.0000000    0.2406567
98720.0000000    0.2395836
98760.0000000    0.2622299
98800.0000000    0.2349913
98840.0000000    0.2588964
98880.0000000    0.2694690
98920.0000000    0.2605871
98960.0000000    0.2780045
99000.0000000    0.2548144
99040.0000000    0.2792258
99080.0000000    0.2731576
99120.0000000    0.2582971
99160.0000000    0.2547637
99200.0000000    0.2590782
99240.0000000    0.2484069
99280.0000000    0.2415809
99320.0000000    0.2465896
99360.0000000    0.2530585
99400.0000000    0.2491964
99440.0000000    0.2590722
99480.0000000    0.2546464
99520.0000000    0.2588886
99560.0000000    0.2564520
99600.0000000    0.2469915
99640.0000000    0.2684162
99680.0000000    0.2489199
99720.0000000    0.2591630
99760.0000000    0.2481382
99800.0000000    0.2404475
99840.0000000    0.2316892
99880.0000000    0.2366132
99920.0000000    0.2721739
99960.0000000    0.2686999
100000.0000000    0.2551771
100040.0000000    0.2814915
100080.0000000    0.2926749
100120.0000000    0.2808350
100160.0000000    0.2891327
100200.0000000    0.2840453
100240.0000000    0.2655662
100280.0000000    0.2555090
100320.0000000    0.2759713
100360.0000000    0.2465345
100400.0000000    0.2785398
100440.0000000    0.2597213
100480.0000000    0.2557592
100520.0000000    0.2696215
100560.0000000    0.2588712
100600.0000000    0.2713035
100640.0000000    0.2680188
100680.0000000    0.2663678
100720.0000000    0.2546071
100760.0000000    0.2513959
100800.0000000    0.2831585
100840.0000000    0.2816087
100880.0000000    0.2844747
100920.0000000    0.2678026
100960.0000000    0.2694498
101000.0000000    0.2631218
101040.0000000    0.2674834
101080.0000000    0.2605582
101120.0000000    0.2669323
101160.0000000    0.2605357
101200.0000000    0.2695225
101240.0000000    0.2693877
101280.0000000    0.2693186
101320.0000000    0.2715540
101360.0000000    0.2495738
101400.0000000    0.2705725
101440.0000000    0.2613033
101480.0000000    0.2630679
101520.0000000    0.2757960
101560.0000000    0.2644240
101600.0000000    0.2717267
101640.0000000    0.2632578
101680.0000000    0.2682374
101720.0000000    0.2535093
101760.0000000    0.2414413
101800.0000000    0.2601362
101840.0000000    0.2823884
101880.0000000    0.2718985
101920.0000000    0.2530392
101960.0000000    0.2950974
102000.0000000    0.2865545
102040.0000000    0.2828861
102080.0000000    0.2850126
102120.0000000    0.2859085
102160.0000000    0.2863780
102200.0000000    0.2895428
102240.0000000    0.2627666
102280.0000000    0.2616038
102320.0000000    0.2608745
102360.0000000    0.2771155
102400.0000000    0.2901624
102440.0000000    0.2636969
102480.0000000    0.2842652
102520.0000000    0.2981851
102560.0000000    0.2780523
102600.0000000    0.2891802
102640.0000000    0.2878221
102680.0000000    0.2974339
102720.0000000    0.2996661
102760.0000000    0.2820998
102800.0000000    0.2827042
102840.0000000    0.2897408
102880.0000000    0.2899101
102920.0000000    0.2805113
102960.0000000    0.2708867
103000.0000000    0.3046416
103040.0000000    0.2784212
103080.0000000    0.2622705
103120.0000000    0.2780096
103160.0000000    0.2653213
103200.0000000    0.2635227
103240.0000000    0.2744940
103280.0000000    0.3146645
103320.0000000    0.2787752
103360.0000000    0.2814899
103400.0000000    0.2606447
103440.0000000    0.2616176
103480.0000000    0.2841435
103520.0000000    0.2840107
103560.0000000    0.2874843
103600.0000000    0.2988817
103640.0000000    0.2749865
103680.0000000    0.2801645
103720.0000000    0.2956103
103760.0000000    0.3012427
103800.0000000    0.2810451
103840.0000000    0.2729250
103880.0000000    0.3032017
103920.0000000    0.2828615
103960.0000000    0.2758585
104000.0000000    0.2955224
104040.0000000    0.2888764
104080.0000000    0.3046933
104120.0000000    0.2792109
104160.0000000    0.2945988
104200.0000000    0.2826737
104240.0000000    0.2762617
104280.0000000    0.2720504
104320.0000000    0.2619453
104360.0000000    0.2823305
104400.0000000    0.2622373
104440.0000000    0.2633833
104480.0000000    0.2958010
104520.0000000    0.2736243
104560.0000000    0.2594844
104600.0000000    0.2967029
104640.0000000    0.2832691
104680.0000000    0.2802089
104720.0000000    0.2833139
104760.0000000    0.3048640
104800.0000000    0.2860042
104840.0000000    0.2969102
104880.0000000    0.2902251
104920.0000000    0.3084492
104960.0000000    0.3057294
105000.0000000    0.3130915
105040.0000000    0.3124401
105080.0000000    0.3062378
105120.0000000    0.3234113
105160.0000000    0.3094675
105200.0000000    0.3090360
105240.0000000    0.2861930
105280.0000000    0.2955210
105320.0000000    0.2915463
105360.0000000    0.3120833
105400.0000000    0.3269756
105440.0000000    0.2724353
105480.0000000    0.2913721
105520.0000000    0.3130524
105560.0000000    0.2880136
105600.0000000    0.3079761
105640.0000000    0.2914549
105680.0000000    0.2824492
105720.0000000    0.2981313
105760.0000000    0.2883853
105800.0000000    0.2794423
105840.0000000    0.2958485
105880.0000000    0.2909707
105920.0000000    0.2775812
105960.0000000    0.2893849
106000.0000000    0.2967495
106040.0000000    0.2920033
106080.0000000    0.2797808
106120.0000000    0.2796656
106160.0000000    0.2641019
106200.0000000    0.2664330
106240.0000000    0.2971798
106280.0000000    0.2989875
106320.0000000    0.2871390
106360.0000000    0.2905924
106400.0000000    0.2916728
106440.0000000    0.2865386
106480.0000000    0.2946548
106520.0000000    0.2785641
106560.0000000    0.2725254
106600.0000000    0.2974064
106640.0000000    0.3109136
106680.0000000    0.2955739
106720.0000000    0.3039217
106760.0000000    0.2889532
106800.0000000    0.2805237
106840.0000000    0.2763481
106880.0000000    0.2905286
106920.0000000    0.2849531
106960.0000000    0.2735023
107000.0000000    0.2654650
107040.0000000    0.2707052
107080.0000000    0.2820196
107120.0000000    0.2788679
107160.0000000    0.2670654
107200.0000000    0.2935601
107240.0000000    0.2903744
107280.0000000    0.2848780
107320.0000000    0.3013732
107360.0000000    0.2903912
107400.0000000    0.2811394
107440.0000000    0.2749421
107480.0000000    0.2759847
107520.0000000    0.2843430
107560.0000000    0.2912173
107600.0000000    0.3101695
107640.0000000    0.2750358
107680.0000000    0.2695132
107720.0000000    0.2606440
107760.0000000    0.2838566
107800.0000000    0.2869604
107840.0000000    0.2847311
107880.0000000    0.2951322
107920.0000000    0.2720640
107960.0000000    0.2725683
108000.0000000    0.2636484
108040.0000000    0.3021131
108080.0000000    0.2947366
108120.0000000    0.3102569
108160.0000000    0.2972826
108200.0000000    0.2590584
108240.0000000    0.2909151
108280.0000000    0.2880768
108320.0000000    0.2681300
108360.0000000    0.2680331
108400.0000000    0.2672696
108440.0000000    0.2828570
108480.0000000    0.2636381
108520.0000000    0.2563781
108560.0000000    0.2674232
108600.0000000    0.2667348
108640.0000000    0.2858540
108680.0000000    0.2729754
108720.0000000    0.2752265
108760.0000000    0.2706553
108800.0000000    0.2897481
108840.0000000    0.2914753
108880.0000000    0.2865573
108920.0000000    0.2834596
108960.0000000    0.2911903
109000.0000000    0.2955926
109040.0000000    0.2870868
109080.0000000    0.2937307
109120.0000000    0.2795630
109160.0000000    0.3064661
109200.0000000    0.2881084
109240.0000000    0.2805053
109280.0000000    0.2729969
109320.0000000    0.2928226
109360.0000000    0.2767543
109400.0000000    0.2931883
109440.0000000    0.2882483
109480.0000000    0.2878263
109520.0000000    0.2902742
109560.0000000    0.2758257
109600.0000000    0.2912916
109640.0000000    0.2684528
109680.0000000    0.2740140
109720.0000000    0.2720696
109760.0000000    0.2680336
109800.0000000    0.2730140
109840.0000000    0.2609615
109880.0000000    0.2760080
109920.0000000    0.2730317
109960.0000000    0.2611359
110000.0000000    0.2779979
110040.0000000    0.2612204
110080.0000000    0.2535590
110120.0000000    0.2575448
110160.0000000    0.2671524
110200.0000000    0.2643553
110240.0000000    0.2552429
110280.0000000    0.2857713
110320.0000000    0.2719180
110360.0000000    0.2555590
110400.0000000    0.2609679
110440.0000000    0.2481471
110480.0000000    0.2494056
110520.0000000    0.2628363
110560.0000000    0.2758630
110600.0000000    0.2861924
110640.0000000    0.2931144
110680.0000000    0.2894384
110720.0000000    0.2671039
110760.0000000    0.2757685
110800.0000000    0.2912962
110840.0000000    0.2935298
110880.0000000    0.2802305
110920.0000000    0.2859533
110960.0000000    0.2863313
111000.0000000    0.2673966
111040.0000000    0.2622526
111080.0000000    0.2507354
111120.0000000    0.2722513
111160.0000000    0.2671335
111200.0000000    0.2572496
111240.0000000    0.2582695
111280.0000000    0.2622150
111320.0000000    0.2726055
111360.0000000    0.2671549
111400.0000000    0.2640235
111440.0000000    0.2630407
111480.0000000    0.2686029
111520.0000000    0.2594675
111560.0000000    0.2700911
111600.0000000    0.2801002
111640.0000000    0.2639449
111680.0000000    0.2729442
111720.0000000    0.2615895
111760.0000000    0.2679795
111800.0000000    0.2924880
111840.0000000    0.2704531
111880.0000000    0.2839727
111920.0000000    0.2681599
111960.0000000    0.2680434
112000.0000000    0.2713675
112040.0000000    0.2659267
112080.0000000    0.2459130
112120.0000000    0.2836098
112160.0000000    0.2807880
112200.0000000    0.2846787
112240.0000000    0.2862036
112280.0000000    0.2572273
112320.0000000    0.2872649
112360.0000000    0.2563781
112400.0000000    0.2935768
112440.0000000    0.2952003
112480.0000000    0.2935205
112520.0000000    0.2990267
112560.0000000    0.2909992
112600.0000000    0.2671389
112640.0000000    0.2891781
112680.0000000    0.2850991
112720.0000000    0.2921720
112760.0000000    0.2662858
112800.0000000    0.2778509
112840.0000000    0.2746406
112880.0000000    0.2773326
112920.0000000    0.2789808
112960.0000000    0.2782244
113000.0000000    0.2898005
113040.0000000    0.2962832
113080.0000000    0.2645954
113120.0000000    0.2592744
113160.0000000    0.2574539
113200.0000000    0.2399816
113240.0000000    0.2447496
113280.0000000    0.2332992
113320.0000000    0.2696573
113360.0000000    0.2676711
113400.0000000    0.2644217
113440.0000000    0.2521173
113480.0000000    0.2500429
113520.0000000    0.2515102
113560.0000000    0.2618061
113600.0000000    0.2708011
113640.0000000    0.2897936
113680.0000000    0.2790118
113720.0000000    0.2800007
113760.0000000    0.2719594
113800.0000000    0.2605354
113840.0000000    0.2749709
113880.0000000    0.2623560
113920.0000000    0.2728156
113960.0000000    0.2771577
114000.0000000    0.2676812
114040.0000000    0.2944158
114080.0000000    0.2789115
114120.0000000    0.2733736
114160.0000000    0.2794259
114200.0000000    0.2899091
114240.0000000    0.2829742
114280.0000000    0.2589883
114320.0000000    0.2655899
114360.0000000    0.2739512
114400.0000000    0.2781543
114440.0000000    0.2632454
114480.0000000    0.2669131
114520.0000000    0.2741743
114560.0000000    0.2907575
114600.0000000    0.2859380
114640.0000000    0.2839600
114680.0000000    0.2832013
114720.0000000    0.2809316
114760.0000000    0.2684025
114800.0000000    0.2772091
114840.0000000    0.2734270
114880.0000000    0.2962082
114920.0000000    0.2983205
114960.0000000    0.2570146
115000.0000000    0.2887920
115040.0000000    0.2748949
115080.0000000    0.2522262
115120.0000000    0.2798919
115160.0000000    0.2742627
115200.0000000    0.2511874
115240.0000000    0.2759209
115280.0000000    0.2644679
115320.0000000    0.2639478
115360.0000000    0.2630989
115400.0000000    0.2559037
115440.0000000    0.2595302
115480.0000000    0.2583842
115520.0000000    0.2796480
115560.0000000    0.2908464
115600.0000000    0.2793396
115640.0000000    0.2819434
115680.0000000    0.2786866
115720.0000000    0.2863539
115760.0000000    0.2711404
115800.0000000    0.2953786
115840.0000000    0.3273222
115880.0000000    0.2906138
115920.0000000    0.2845782
115960.0000000    0.2969352
116000.0000000    0.2934672
116040.0000000    0.2888296
116080.0000000    0.2943788
116120.0000000    0.2993913
116160.0000000    0.2900064
116200.0000000    0.2858674
116240.0000000    0.2766438
116280.0000000    0.2727111
116320.0000000    0.2796575
116360.0000000    0.2699910
116400.0000000    0.2927915
116440.0000000    0.2796151
116480.0000000    0.2996012
116520.0000000    0.3018202
116560.0000000    0.3206855
116600.0000000    0.2843641
116640.0000000    0.2945963
116680.0000000    0.2846814
116720.0000000    0.2826938
116760.0000000    0.2741611
116800.0000000    0.2817401
116840.0000000    0.2754833
116880.0000000    0.2932563
116920.0000000    0.2863733
116960.0000000    0.2929458
117000.0000000    0.2705298
117040.0000000    0.2744632
117080.0000000    0.2776157
117120.0000000    0.2780158
117160.0000000    0.2722452
117200.0000000    0.2775071
117240.0000000    0.2707551
117280.0000000    0.2703201
117320.0000000    0.2723031
117360.0000000    0.2702108
117400.0000000    0.2698614
117440.0000000    0.2764392
117480.0000000    0.2535213
117520.0000000    0.2661138
117560.0000000    0.2823365
117600.0000000    0.2701624
117640.0000000    0.2429478
117680.0000000    0.2521915
117720.0000000    0.2641988
117760.0000000    0.2799130
117800.0000000    0.2780276
117840.0000000    0.2738294
117880.0000000    0.2565843
117920.0000000    0.2813853
117960.0000000    0.2612053
118000.0000000    0.2631888
118040.0000000    0.2740019
118080.0000000    0.2631190
118120.0000000    0.2629564
118160.0000000    0.2855450
118200.0000000    0.2894528
118240.0000000    0.2816054
118280.0000000    0.2679478
118320.0000000    0.2661825
118360.0000000    0.2844444
118400.0000000    0.2862428
118440.0000000    0.2997392
118480.0000000    0.2718891
118520.0000000    0.2786491
118560.0000000    0.2726741
118600.0000000    0.2660858
118640.0000000    0.2729778
118680.0000000    0.2753260
118720.0000000    0.2924086
118760.0000000    0.2636017
118800.0000000    0.2685568
118840.0000000    0.2888260
118880.0000000    0.2667696
118920.0000000    0.2915543
118960.0000000    0.2778596
119000.0000000    0.2504174
119040.0000000    0.2836022
119080.0000000    0.2775348
119120.0000000    0.2845779
119160.0000000    0.2723447
119200.0000000    0.2664408
119240.0000000    0.2883724
119280.0000000    0.2662514
119320.0000000    0.2618742
119360.0000000    0.2600747
119400.0000000    0.2618578
119440.0000000    0.2621446
119480.0000000    0.2536012
119520.0000000    0.2642562
119560.0000000    0.2661465
119600.0000000    0.2688317
119640.0000000    0.2490826
119680.0000000    0.2579916
119720.0000000    0.2372884
119760.0000000    0.2550870
119800.0000000    0.2573996
119840.0000000    0.2588647
119880.0000000    0.2757046
119920.0000000    0.2667839
119960.0000000    0.2577592
120000.0000000    0.2612360
120040.0000000    0.2515691
120080.0000000    0.2557527
120120.0000000    0.2754887
120160.0000000    0.2748124
120200.0000000    0.2975350
120240.0000000    0.2707601
120280.0000000    0.2782332
120320.0000000    0.2597373
120360.0000000    0.2881312
120400.0000000    0.2671758
120440.0000000    0.2842836
120480.0000000    0.2500612
120520.0000000    0.2908364
120560.0000000    0.2944495
120600.0000000    0.2815917
120640.0000000    0.2800051
120680.0000000    0.2754484
120720.0000000    0.2884339
120760.0000000    0.2757656
120800.0000000    0.2849438
120840.0000000    0.3070031
120880.0000000    0.2964195
120920.0000000    0.2776611
120960.0000000    0.2883214
121000.0000000    0.3022371
121040.0000000    0.2754032
121080.0000000    0.2845370
121120.0000000    0.2888859
121160.0000000    0.2696359
121200.0000000    0.2811566
121240.0000000    0.2797506
121280.0000000    0.2751215
121320.0000000    0.2506998
121360.0000000    0.2890548
121400.0000000    0.2945724
121440.0000000    0.3102372
121480.0000000    0.2844785
121520.0000000    0.3040434
121560.0000000    0.3048529
121600.0000000    0.2930732
121640.0000000    0.2750096
121680.0000000    0.2749045
121720.0000000    0.2754415
121760.0000000    0.2805208
121800.0000000    0.2851731
121840.0000000    0.2579860
121880.0000000    0.3085427
121920.0000000    0.2894921
121960.0000000    0.2965212
122000.0000000    0.2912501
122040.0000000    0.2783217
122080.0000000    0.2843301
122120.0000000    0.2823730
122160.0000000    0.2657319
122200.0000000    0.2840818
122240.0000000    0.2646509
122280.0000000    0.2814095
122320.0000000    0.2520370
122360.0000000    0.2755750
122400.0000000    0.2654317
122440.0000000    0.2662254
122480.0000000    0.2676406
122520.0000000    0.2695539
122560.0000000    0.2841080
122600.0000000    0.2846604
122640.0000000    0.2703706
122680.0000000    0.2810929
122720.0000000    0.2761295
122760.0000000    0.2603923
122800.0000000    0.2802393
122840.0000000    0.2540454
122880.0000000    0.2663184
122920.0000000    0.2712357
122960.0000000    0.2662999
123000.0000000    0.2720428
123040.0000000    0.3220999
123080.0000000    0.3131925
123120.0000000    0.2958943
123160.0000000    0.2611474
123200.0000000    0.2801720
123240.0000000    0.2836876
123280.0000000    0.3028127
123320.0000000    0.2900959
123360.0000000    0.2726333
123400.0000000    0.2721549
123440.0000000    0.2760763
123480.0000000    0.2628430
123520.0000000    0.2689438
123560.0000000    0.2716620
123600.0000000    0.2766227
123640.0000000    0.2655999
123680.0000000    0.2594343
123720.0000000    0.2592633
123760.0000000    0.2892977
123800.0000000    0.2678622
123840.0000000    0.2806670
123880.0000000    0.2500392
123920.0000000    0.2714073
123960.0000000    0.2592888
124000.0000000    0.2739804
124040.0000000    0.2662357
124080.0000000    0.2670754
124120.0000000    0.2730536
124160.0000000    0.2643634
124200.0000000    0.2682740
124240.0000000    0.2706060
124280.0000000    0.2908820
124320.0000000    0.2520943
124360.0000000    0.2642929
124400.0000000    0.2682795
124440.0000000    0.2512389
124480.0000000    0.2510429
124520.0000000    0.2667008
124560.0000000    0.2642571
124600.0000000    0.2817414
124640.0000000    0.2479506
124680.0000000    0.2588075
124720.0000000    0.3069761
124760.0000000    0.2735251
124800.0000000    0.2701902
124840.0000000    0.2491691
124880.0000000    0.2401960
124920.0000000    0.2675510
124960.0000000    0.2722850
125000.0000000    0.2764379
125040.0000000    0.2754738
125080.0000000    0.2853032
125120.0000000    0.2895296
125160.0000000    0.2778484
125200.0000000    0.2756114
125240.0000000    0.2781251
125280.0000000    0.2656077
125320.0000000    0.2635189
125360.0000000    0.2497100
125400.0000000    0.2621906
125440.0000000    0.2593253
125480.0000000    0.2656428
125520.0000000    0.2599415
125560.0000000    0.2825299
125600.0000000    0.2776570
125640.0000000    0.2983616
125680.0000000    0.3030382
125720.0000000    0.2807946
125760.0000000    0.2804678
125800.0000000    0.2767900
125840.0000000    0.2822854
125880.0000000    0.2765662
125920.0000000    0.2779848
125960.0000000    0.2629007
126000.0000000    0.2686314
126040.0000000    0.2701429
126080.0000000    0.2926338
126120.0000000    0.2733627
126160.0000000    0.2708845
126200.0000000    0.2714786
126240.0000000    0.2819874
126280.0000000    0.2853795
126320.0000000    0.3101064
126360.0000000    0.2667794
126400.0000000    0.2846587
126440.0000000    0.2774541
126480.0000000    0.2739471
126520.0000000    0.2663248
126560.0000000    0.2863320
126600.0000000    0.2928523
126640.0000000    0.2778728
126680.0000000    0.2836578
126720.0000000    0.2531668
126760.0000000    0.2679829
126800.0000000    0.2751446
126840.0000000    0.2620846
126880.0000000    0.2649872
126920.0000000    0.2665904
126960.0000000    0.2776340
127000.0000000    0.2661024
127040.0000000    0.2533072
127080.0000000    0.2551239
127120.0000000    0.2746162
127160.0000000    0.2570102
127200.0000000    0.2544199
127240.0000000    0.2553839
127280.0000000    0.2691779
127320.0000000    0.2755986
127360.0000000    0.2851259
127400.0000000    0.2802751
127440.0000000    0.2734549
127480.0000000    0.2582413
127520.0000000    0.2766859
127560.0000000    0.2798305
127600.0000000    0.2727097
127640.0000000    0.2763477
127680.0000000    0.2730080
127720.0000000    0.2847809
127760.0000000    0.2776806
127800.0000000    0.2794323
127840.0000000    0.2803864
127880.0000000    0.2840095
127920.0000000    0.2888983
127960.0000000    0.2942891
128000.0000000    0.3001871
128040.0000000    0.2792003
128080.0000000    0.2863131
128120.0000000    0.2905406
128160.0000000    0.2824511
128200.0000000    0.2747334
128240.0000000    0.2853172
128280.0000000    0.2918614
128320.0000000    0.2899449
128360.0000000    0.2675290
128400.0000000    0.2708262
128440.0000000    0.2729405
128480.0000000    0.2756186
128520.0000000    0.2680544
128560.0000000    0.3011449
128600.0000000    0.2741086
128640.0000000    0.2674877
128680.0000000    0.2806034
128720.0000000    0.2579842
128760.0000000    0.2419869
128800.0000000    0.2563492
128840.0000000    0.2626374
128880.0000000    0.2654777
128920.0000000    0.2667900
128960.0000000    0.2637203
129000.0000000    0.2449207
129040.0000000    0.2594280
129080.0000000    0.2533666
129120.0000000    0.2621975
129160.0000000    0.2515431
129200.0000000    0.2479991
129240.0000000    0.2573010
129280.0000000    0.2568978
129320.0000000    0.2599338
129360.0000000    0.2744020
129400.0000000    0.2836393
129440.0000000    0.2717133
129480.0000000    0.2952480
129520.0000000    0.2684517
129560.0000000    0.2973249
129600.0000000    0.3151748
129640.0000000    0.3034442
129680.0000000    0.2939855
129720.0000000    0.2912436
129760.0000000    0.3153958
129800.0000000    0.3088984
129840.0000000    0.2861083
129880.0000000    0.3085096
129920.0000000    0.2855899
129960.0000000    0.2574909
130000.0000000    0.2657373
130040.0000000    0.2696963
130080.0000000    0.2584344
130120.0000000    0.2713982
130160.0000000    0.2849026
130200.0000000    0.2767991
130240.0000000    0.2632052
130280.0000000    0.2650474
130320.0000000    0.2763724
130360.0000000    0.2733974
130400.0000000    0.2664455
130440.0000000    0.2771417
130480.0000000    0.2632591
130520.0000000    0.2706619
130560.0000000    0.2886455
130600.0000000    0.2751480
130640.0000000    0.2922609
130680.0000000    0.2827777
130720.0000000    0.2962898
130760.0000000    0.2904732
130800.0000000    0.3030077
130840.0000000    0.3037758
130880.0000000    0.2943709
130920.0000000    0.3131703
130960.0000000    0.2898628
131000.0000000    0.2918781
131040.0000000    0.2998273
131080.0000000    0.2605453
131120.0000000    0.2874221
131160.0000000    0.2969585
131200.0000000    0.2962960
131240.0000000    0.2873266
131280.0000000    0.3110233
131320.0000000    0.2845915
131360.0000000    0.3001471
131400.0000000    0.3057680
131440.0000000    0.2844548
131480.0000000    0.3058426
131520.0000000    0.2985636
131560.0000000    0.2856413
131600.0000000    0.2981101
131640.0000000    0.2768743
131680.0000000    0.2740572
131720.0000000    0.2856684
131760.0000000    0.2947301
131800.0000000    0.2923547
131840.0000000    0.2785239
131880.0000000    0.2990457
131920.0000000    0.2880658
131960.0000000    0.2823437
132000.0000000    0.2677371
132040.0000000    0.2750477
132080.0000000    0.2672225
132120.0000000    0.2715845
132160.0000000    0.2807843
132200.0000000    0.2804198
132240.0000000    0.2953344
132280.0000000    0.3013605
132320.0000000    0.2802390
132360.0000000    0.2867970
132400.0000000    0.2760142
132440.0000000    0.2713611
132480.0000000    0.2674924
132520.0000000    0.2842925
132560.0000000    0.2771138
132600.0000000    0.2615234
132640.0000000    0.2596266
132680.0000000    0.2641571
132720.0000000    0.2422283
132760.0000000    0.2542419
132800.0000000    0.2698085
132840.0000000    0.2677037
132880.0000000    0.2764280
132920.0000000    0.2821456
132960.0000000    0.3127957
133000.0000000    0.2824558
133040.0000000    0.2557344
133080.0000000    0.2594979
133120.0000000    0.2773378
133160.0000000    0.2782170
133200.0000000    0.2757224
133240.0000000    0.2801684
133280.0000000    0.2723427
133320.0000000    0.2790902
133360.0000000    0.3008334
133400.0000000    0.2655922
133440.0000000    0.2788901
133480.0000000    0.2598397
133520.0000000    0.2810368
133560.0000000    0.2705623
133600.0000000    0.2761399
133640.0000000    0.2683869
133680.0000000    0.2575007
133720.0000000    0.2492308
133760.0000000    0.2658326
133800.0000000    0.2731445
133840.0000000    0.2561401
133880.0000000    0.2546723
133920.0000000    0.2667368
133960.0000000    0.2703696
134000.0000000    0.2837805
134040.0000000    0.2733746
134080.0000000    0.3019115
134120.0000000    0.2970186
134160.0000000    0.2811196
134200.0000000    0.2742114
134240.0000000    0.2844593
134280.0000000    0.2656512
134320.0000000    0.2653223
134360.0000000    0.2674253
134400.0000000    0.2735707
134440.0000000    0.2775685
134480.0000000    0.2823216
134520.0000000    0.2882223
134560.0000000    0.2962646
134600.0000000    0.3054906
134640.0000000    0.2918174
134680.0000000    0.3115056
134720.0000000    0.2927547
134760.0000000    0.2809888
134800.0000000    0.2799927
134840.0000000    0.2789083
134880.0000000    0.3096781
134920.0000000    0.2828541
134960.0000000    0.2750010
135000.0000000    0.2776947
135040.0000000    0.2870180
135080.0000000    0.2814064
135120.0000000    0.2829987
135160.0000000    0.2657229
135200.0000000    0.2622458
135240.0000000    0.2589376
135280.0000000    0.2643117
135320.0000000    0.2605063
135360.0000000    0.2661583
135400.0000000    0.2682360
135440.0000000    0.2713486
135480.0000000    0.2738296
135520.0000000    0.2464994
135560.0000000    0.2667924
135600.0000000    0.2621277
135640.0000000    0.2483471
135680.0000000    0.2383240
135720.0000000    0.2533749
135760.0000000    0.2694750
135800.0000000    0.2784784
135840.0000000    0.2848721
135880.0000000    0.2959768
135920.0000000    0.2833981
135960.0000000    0.2590044
136000.0000000    0.2745722
136040.0000000    0.2669432
136080.0000000    0.2552705
136120.0000000    0.2753709
136160.0000000    0.2628312
136200.0000000    0.2832802
136240.0000000    0.2884363
136280.0000000    0.2685255
136320.0000000    0.2749175
136360.0000000    0.2742139
136400.0000000    0.2701112
136440.0000000    0.3042182
136480.0000000    0.2876576
136520.0000000    0.2892602
136560.0000000    0.2879360
136600.0000000    0.2893894
136640.0000000    0.2930945
136680.0000000    0.2845767
136720.0000000    0.2753895
136760.0000000    0.2691450
136800.0000000    0.2722932
136840.0000000    0.2692083
136880.0000000    0.3047586
136920.0000000    0.2945564
136960.0000000    0.2889461
137000.0000000    0.2949102
137040.0000000    0.2777665
137080.0000000    0.2837033
137120.0000000    0.2833953
137160.0000000    0.2776807
137200.0000000    0.2780173
137240.0000000    0.2809150
137280.0000000    0.2842776
137320.0000000    0.2594892
137360.0000000    0.2517651
137400.0000000    0.2741125
137440.0000000    0.2883778
137480.0000000    0.2646684
137520.0000000    0.2594675
137560.0000000    0.2558527
137600.0000000    0.2498357
137640.0000000    0.2697361
137680.0000000    0.2678708
137720.0000000    0.2656899
137760.0000000    0.2643676
137800.0000000    0.2669162
137840.0000000    0.2846059
137880.0000000    0.2731207
137920.0000000    0.2528021
137960.0000000    0.2531728
138000.0000000    0.2635112
138040.0000000    0.2612320
138080.0000000    0.2631821
138120.0000000    0.2685317
138160.0000000    0.2719190
138200.0000000    0.2747190
138240.0000000    0.2575862
138280.0000000    0.2628191
138320.0000000    0.2513757
138360.0000000    0.2785243
138400.0000000    0.2820086
138440.0000000    0.2523168
138480.0000000    0.2692321
138520.0000000    0.2749275
138560.0000000    0.2562357
138600.0000000    0.2545130
138640.0000000    0.2731544
138680.0000000    0.2595793
138720.0000000    0.2621973
138760.0000000    0.2532023
138800.0000000    0.2680737
138840.0000000    0.2624243
138880.0000000    0.2663258
138920.0000000    0.2845138
138960.0000000    0.2862858
139000.0000000    0.2647428
139040.0000000    0.2689692
139080.0000000    0.2606528
139120.0000000    0.2637951
139160.0000000    0.2617249
139200.0000000    0.2692339
139240.0000000    0.2647894
139280.0000000    0.2628193
139320.0000000    0.2607479
139360.0000000    0.2781189
139400.0000000    0.2609760
139440.0000000    0.2604036
139480.0000000    0.2764764
139520.0000000    0.2662231
139560.0000000    0.2846418
139600.0000000    0.2745291
139640.0000000    0.2839882
139680.0000000    0.2733186
139720.0000000    0.2900640
139760.0000000    0.2841002
139800.0000000    0.2706414
139840.0000000    0.2642660
139880.0000000    0.2939361
139920.0000000    0.2764373
139960.0000000    0.2797700
140000.0000000    0.2772086
140040.0000000    0.2789491
140080.0000000    0.2780301
140120.0000000    0.2981030
140160.0000000    0.2674188
140200.0000000    0.2816139
140240.0000000    0.2793114
140280.0000000    0.2676949
140320.0000000    0.2881612
140360.0000000    0.2970585
140400.0000000    0.3023314
140440.0000000    0.2788364
140480.0000000    0.2860411
140520.0000000    0.2656009
140560.0000000    0.2631511
140600.0000000    0.2611184
140640.0000000    0.2709134
140680.0000000    0.2854239
140720.0000000    0.2795586
140760.0000000    0.2751831
140800.0000000    0.2766117
140840.0000000    0.2968171
140880.0000000    0.2752347
140920.0000000    0.2702246
140960.0000000    0.2668466
141000.0000000    0.2678771
141040.0000000    0.2795220
141080.0000000    0.2874709
141120.0000000    0.2842706
141160.0000000    0.2771668
141200.0000000    0.2713518
141240.0000000    0.2531666
141280.0000000    0.2483409
141320.0000000    0.2526901
141360.0000000    0.2528825
141400.0000000    0.2582108
141440.0000000    0.2724748
141480.0000000    0.2575625
141520.0000000    0.2731950
141560.0000000    0.2871053
141600.0000000    0.2736661
141640.0000000    0.2608683
141680.0000000    0.2735886
141720.0000000    0.2613108
141760.0000000    0.2651761
141800.0000000    0.2557603
141840.0000000    0.2498731
141880.0000000    0.2662115
141920.0000000    0.2950480
141960.0000000    0.2843755
142000.0000000    0.2713706
142040.0000000    0.2757281
142080.0000000    0.2684667
142120.0000000    0.2637960
142160.0000000    0.2634344
142200.0000000    0.2740225
142240.0000000    0.2638333
142280.0000000    0.2347471
142320.0000000    0.2510076
142360.0000000    0.2577930
142400.0000000    0.2650879
142440.0000000    0.2573679
142480.0000000    0.2649168
142520.0000000    0.2467550
142560.0000000    0.2664188
142600.0000000    0.2448088
142640.0000000    0.2575877
142680.0000000    0.2500703
142720.0000000    0.2442930
142760.0000000    0.2625442
142800.0000000    0.2678092
142840.0000000    0.2674007
142880.0000000    0.2626593
142920.0000000    0.2594946
142960.0000000    0.2685835
143000.0000000    0.2682759
143040.0000000    0.2687236
143080.0000000    0.2602085
143120.0000000    0.2648476
143160.0000000    0.2599855
143200.0000000    0.2619865
143240.0000000    0.2654706
143280.0000000    0.2791461
143320.0000000    0.2581989
143360.0000000    0.2728671
143400.0000000    0.2767130
143440.0000000    0.2720563
143480.0000000    0.2493924
143520.0000000    0.2707475
143560.0000000    0.2563989
143600.0000000    0.2503586
143640.0000000    0.2561667
143680.0000000    0.2563555
143720.0000000    0.2572274
143760.0000000    0.2590240
143800.0000000    0.2458185
143840.0000000    0.2518612
143880.0000000    0.2375554
143920.0000000    0.2631614
143960.0000000    0.2670040
144000.0000000    0.2465418
144040.0000000    0.2532540
144080.0000000    0.2581235
144120.0000000    0.2569481
144160.0000000    0.2679115
144200.0000000    0.2582696
144240.0000000    0.2454138
144280.0000000    0.2710628
144320.0000000    0.2596631
144360.0000000    0.2634699
144400.0000000    0.2544881
144440.0000000    0.2630254
144480.0000000    0.2643937
144520.0000000    0.2557388
144560.0000000    0.2811076
144600.0000000    0.2846117
144640.0000000    0.2743841
144680.0000000    0.2464118
144720.0000000    0.2588694
144760.0000000    0.2685233
144800.0000000    0.2468648
144840.0000000    0.2487647
144880.0000000    0.2592180
144920.0000000    0.2813636
144960.0000000    0.2504263
145000.0000000    0.2514699
145040.0000000    0.2725952
145080.0000000    0.2679877
145120.0000000    0.2743776
145160.0000000    0.2597055
145200.0000000    0.2503802
145240.0000000    0.2677028
145280.0000000    0.2409933
145320.0000000    0.2620389
145360.0000000    0.2665635
145400.0000000    0.2738799
145440.0000000    0.2600047
145480.0000000    0.2661541
145520.0000000    0.2754028
145560.0000000    0.2648435
145600.0000000    0.2686832
145640.0000000    0.2774187
145680.0000000    0.2629552
145720.0000000    0.2628624
145760.0000000    0.2540719
145800.0000000    0.2767290
145840.0000000    0.2647754
145880.0000000    0.2604389
145920.0000000    0.2387955
145960.0000000    0.2542583
146000.0000000    0.2524104
146040.0000000    0.2324321
146080.0000000    0.2290930
146120.0000000    0.2349076
146160.0000000    0.2324540
146200.0000000    0.2284409
146240.0000000    0.2590830
146280.0000000    0.2437664
146320.0000000    0.2583284
146360.0000000    0.2510829
146400.0000000    0.2246994
146440.0000000    0.2364073
146480.0000000    0.2673317
146520.0000000    0.2484100
146560.0000000    0.2524402
146600.0000000    0.2520031
146640.0000000    0.2316135
146680.0000000    0.2488138
146720.0000000    0.2428909
146760.0000000    0.2462571
146800.0000000    0.2486813
146840.0000000    0.2540772
146880.0000000    0.2610183
146920.0000000    0.2498655
146960.0000000    0.2540144
147000.0000000    0.2678461
147040.0000000    0.2610914
147080.0000000    0.2684123
147120.0000000    0.2670175
147160.0000000    0.2470620
147200.0000000    0.2532303
147240.0000000    0.2809356
147280.0000000    0.2707772
147320.0000000    0.2653361
147360.0000000    0.2379211
147400.0000000    0.2556167
147440.0000000    0.2592780
147480.0000000    0.2705677
147520.0000000    0.2517259
147560.0000000    0.2597682
147600.0000000    0.2576123
147640.0000000    0.2442892
147680.0000000    0.2564403
147720.0000000    0.2500673
147760.0000000    0.2449989
147800.0000000    0.2597636
147840.0000000    0.2531295
147880.0000000    0.2492315
147920.0000000    0.2748619
147960.0000000    0.2592160
148000.0000000    0.2497342
148040.0000000    0.2587555
148080.0000000    0.2471026
148120.0000000    0.2449386
148160.0000000    0.2574203
148200.0000000    0.2746248
148240.0000000    0.2575356
148280.0000000    0.2614784
148320.0000000    0.2581985
148360.0000000    0.2518388
148400.0000000    0.2480500
148440.0000000    0.2674456
148480.0000000    0.2597888
148520.0000000    0.2621502
148560.0000000    0.2593028
148600.0000000    0.2622642
148640.0000000    0.2629364
148680.0000000    0.2526465
148720.0000000    0.2692400
148760.0000000    0.2540803
148800.0000000    0.2510947
148840.0000000    0.2682631
148880.0000000    0.2626648
148920.0000000    0.2713343
148960.0000000    0.2630448
149000.0000000    0.2626938
149040.0000000    0.2613917
149080.0000000    0.2734832
149120.0000000    0.2847885
149160.0000000    0.2721045
149200.0000000    0.2630003
149240.0000000    0.2522917
149280.0000000    0.2813928
149320.0000000    0.2635346
149360.0000000    0.2816906
149400.0000000    0.2927684
149440.0000000    0.2838133
149480.0000000    0.2623231
149520.0000000    0.2534629
149560.0000000    0.2778031
149600.0000000    0.2895718
149640.0000000    0.2707563
149680.0000000    0.2868711
149720.0000000    0.2744588
149760.0000000    0.2744983
149800.0000000    0.2721378
149840.0000000    0.2672733
149880.0000000    0.2690000
149920.0000000    0.2824225
149960.0000000    0.2865073
150000.0000000    0.2821842
150040.0000000    0.2728006
150080.0000000    0.2741428
150120.0000000    0.2848798
150160.0000000    0.2552622
150200.0000000    0.2636988
150240.0000000    0.2764435
150280.0000000    0.2783073
150320.0000000    0.2674451
150360.0000000    0.2617860
150400.0000000    0.2637001
150440.0000000    0.2548058
150480.0000000    0.2518484
150520.0000000    0.2556258
150560.0000000    0.2690875
150600.0000000    0.2520697
150640.0000000    0.2409326
150680.0000000    0.2520146
150720.0000000    0.2638476
150760.0000000    0.2476315
150800.0000000    0.2581004
150840.0000000    0.2816724
150880.0000000    0.2611928
150920.0000000    0.2659393
150960.0000000    0.2618987
151000.0000000    0.2586954
151040.0000000    0.2729087
151080.0000000    0.2604329
151120.0000000    0.2908655
151160.0000000    0.2511553
151200.0000000    0.2656682
151240.0000000    0.2640549
151280.0000000    0.2433166
151320.0000000    0.2530515
151360.0000000    0.2503372
151400.0000000    0.2564228
151440.0000000    0.2579852
151480.0000000    0.2517334
151520.0000000    0.2764859
151560.0000000    0.2646899
151600.0000000    0.2574574
151640.0000000    0.2558154
151680.0000000    0.2878172
151720.0000000    0.2850744
151760.0000000    0.2615704
151800.0000000    0.2534213
151840.0000000    0.2628021
151880.0000000    0.2641288
151920.0000000    0.2693338
151960.0000000    0.2580978
152000.0000000    0.2616403
152040.0000000    0.2712824
152080.0000000    0.2714294
152120.0000000    0.2618540
152160.0000000    0.2710383
152200.0000000    0.2807089
152240.0000000    0.2745796
152280.0000000    0.2727684
152320.0000000    0.2697826
152360.0000000    0.2745996
152400.0000000    0.2722555
152440.0000000    0.2692235
152480.0000000    0.2591726
152520.0000000    0.2716756
152560.0000000    0.2633446
152600.0000000    0.2642169
152640.0000000    0.2634539
152680.0000000    0.2672935
152720.0000000    0.2816688
152760.0000000    0.2700343
152800.0000000    0.2690651
152840.0000000    0.2627446
152880.0000000    0.2768138
152920.0000000    0.2752857
152960.0000000    0.2750127
153000.0000000    0.2694300
153040.0000000    0.2769722
153080.0000000    0.2705382
153120.0000000    0.2592473
153160.0000000    0.2614044
153200.0000000    0.2900299
153240.0000000    0.2842835
153280.0000000    0.2765467
153320.0000000    0.2793004
153360.0000000    0.2587428
153400.0000000    0.2782206
153440.0000000    0.2639812
153480.0000000    0.2769113
153520.0000000    0.2630703
153560.0000000    0.2690361
153600.0000000    0.2703835
153640.0000000    0.2690231
153680.0000000    0.2682321
153720.0000000    0.2790012
153760.0000000    0.2920202
153800.0000000    0.2690275
153840.0000000    0.2705917
153880.0000000    0.2798673
153920.0000000    0.2610277
153960.0000000    0.2653089
154000.0000000    0.2768083
154040.0000000    0.2649737
154080.0000000    0.2885966
154120.0000000    0.2760588
154160.0000000    0.2699435
154200.0000000    0.2697609
154240.0000000    0.2968318
154280.0000000    0.2856881
154320.0000000    0.2602803
154360.0000000    0.2437454
154400.0000000    0.2579125
154440.0000000    0.2872460
154480.0000000    0.2624412
154520.0000000    0.2680218
154560.0000000    0.2741048
154600.0000000    0.2899420
154640.0000000    0.2559550
154680.0000000    0.2789572
154720.0000000    0.2726864
154760.0000000    0.2687020
154800.0000000    0.2608718
154840.0000000    0.2680520
154880.0000000    0.2729391
154920.0000000    0.2572548
154960.0000000    0.2542146
155000.0000000    0.2709171
155040.0000000    0.2612342
155080.0000000    0.2743957
155120.0000000    0.2725481
155160.0000000    0.2643861
155200.0000000    0.2539957
155240.0000000    0.2741628
155280.0000000    0.2706742
155320.0000000    0.2672142
155360.0000000    0.2578771
155400.0000000    0.2640291
155440.0000000    0.2700240
155480.0000000    0.2686785
155520.0000000    0.2870553
155560.0000000    0.2787930
155600.0000000    0.2783813
155640.0000000    0.2719892
155680.0000000    0.2819556
155720.0000000    0.3074056
155760.0000000    0.2659660
155800.0000000    0.2660983
155840.0000000    0.2738467
155880.0000000    0.2764777
155920.0000000    0.2750818
155960.0000000    0.2729065
156000.0000000    0.2951004
156040.0000000    0.2952996
156080.0000000    0.3022151
156120.0000000    0.2828648
156160.0000000    0.2842616
156200.0000000    0.2942301
156240.0000000    0.2895336
156280.0000000    0.2916685
156320.0000000    0.2932280
156360.0000000    0.2818791
156400.0000000    0.3044818
156440.0000000    0.3108849
156480.0000000    0.2620440
156520.0000000    0.2886803
156560.0000000    0.2518057
156600.0000000    0.2679892
156640.0000000    0.2668888
156680.0000000    0.2800031
156720.0000000    0.2605924
156760.0000000    0.2653080
156800.0000000    0.2653329
156840.0000000    0.2455120
156880.0000000    0.2605498
156920.0000000    0.2426581
156960.0000000    0.2580796
157000.0000000    0.2594747
157040.0000000    0.2623982
157080.0000000    0.2562399
157120.0000000    0.2630340
157160.0000000    0.2521593
157200.0000000    0.2716775
157240.0000000    0.2472797
157280.0000000    0.2612888
157320.0000000    0.2427453
157360.0000000    0.2628674
157400.0000000    0.2521206
157440.0000000    0.2577079
157480.0000000    0.2603527
157520.0000000    0.2609811
157560.0000000    0.2730260
157600.0000000    0.2517489
157640.0000000    0.2701255
157680.0000000    0.2567911
157720.0000000    0.2540205
157760.0000000    0.2443841
157800.0000000    0.2523474
157840.0000000    0.2594176
157880.0000000    0.2602042
157920.0000000    0.2693824
157960.0000000    0.2664210
158000.0000000    0.2499077
158040.0000000    0.2503953
158080.0000000    0.2596542
158120.0000000    0.2584787
158160.0000000    0.2636642
158200.0000000    0.2765546
158240.0000000    0.2698606
158280.0000000    0.2714274
158320.0000000    0.2539677
158360.0000000    0.2636077
158400.0000000    0.2584693
158440.0000000    0.2539569
158480.0000000    0.2585233
158520.0000000    0.2568867
158560.0000000    0.2785801
158600.0000000    0.2707954
158640.0000000    0.2832521
158680.0000000    0.2527857
158720.0000000    0.2609180
158760.0000000    0.2610604
158800.0000000    0.2709824
158840.0000000    0.2625617
158880.0000000    0.2550862
158920.0000000    0.2803602
158960.0000000    0.2767485
159000.0000000    0.2658781
159040.0000000    0.2817942
159080.0000000    0.2797917
159120.0000000    0.2729807
159160.0000000    0.2795925
159200.0000000    0.2756477
159240.0000000    0.2481612
159280.0000000    0.2605072
159320.0000000    0.2533536
159360.0000000    0.2685407
159400.0000000    0.2586572
159440.0000000    0.2692079
159480.0000000    0.2945915
159520.0000000    0.2636110
159560.0000000    0.2703009
159600.0000000    0.2420486
159640.0000000    0.2490295
159680.0000000    0.2453825
159720.0000000    0.2441560
159760.0000000    0.2575139
159800.0000000    0.2439764
159840.0000000    0.2653869
159880.0000000    0.2647269
159920.0000000    0.2629154
159960.0000000    0.2624786
160000.0000000    0.2560742
160040.0000000    0.2763809
160080.0000000    0.2602477
160120.0000000    0.2664165
160160.0000000    0.2680441
160200.0000000    0.2521834
160240.0000000    0.2544149
160280.0000000    0.2530749
160320.0000000    0.2528929
160360.0000000    0.2731952
160400.0000000    0.2571918
160440.0000000    0.2649633
160480.0000000    0.2643722
160520.0000000    0.2640398
160560.0000000    0.2733122
160600.0000000    0.2715568
160640.0000000    0.2698575
160680.0000000    0.2784430
160720.0000000    0.2768273
160760.0000000    0.2773490
160800.0000000    0.2635843
160840.0000000    0.2567187
160880.0000000    0.2576926
160920.0000000    0.2762541
160960.0000000    0.2676244
161000.0000000    0.2877448
161040.0000000    0.2877640
161080.0000000    0.2829209
161120.0000000    0.2777359
161160.0000000    0.2818676
161200.0000000    0.2800652
161240.0000000    0.2797557
161280.0000000    0.2595461
161320.0000000    0.2479328
161360.0000000    0.2590534
161400.0000000    0.2664874
161440.0000000    0.2667597
161480.0000000    0.2626554
161520.0000000    0.2525643
161560.0000000    0.2558157
161600.0000000    0.2599809
161640.0000000    0.2652271
161680.0000000    0.2669031
161720.0000000    0.2633735
161760.0000000    0.2595723
161800.0000000    0.2570456
161840.0000000    0.2683025
161880.0000000    0.2609918
161920.0000000    0.2415919
161960.0000000    0.2574933
162000.0000000    0.2487712
162040.0000000    0.2738466
162080.0000000    0.2407594
162120.0000000    0.2610469
162160.0000000    0.2559460
162200.0000000    0.2622689
162240.0000000    0.2440379
162280.0000000    0.2481848
162320.0000000    0.2358647
162360.0000000    0.2686700
162400.0000000    0.2538997
162440.0000000    0.2588588
162480.0000000    0.2731490
162520.0000000    0.2578621
162560.0000000    0.2581009
162600.0000000    0.2465656
162640.0000000    0.2521579
162680.0000000    0.2332272
162720.0000000    0.2607272
162760.0000000    0.2641656
162800.0000000    0.2685168
162840.0000000    0.2979900
162880.0000000    0.2881180
162920.0000000    0.2788180
162960.0000000    0.2682533
163000.0000000    0.2872686
163040.0000000    0.2728485
163080.0000000    0.2700084
163120.0000000    0.2508272
163160.0000000    0.2691029
163200.0000000    0.2651754
163240.0000000    0.2569544
163280.0000000    0.2690252
163320.0000000    0.2536027
163360.0000000    0.2620810
163400.0000000    0.2489271
163440.0000000    0.2565146
163480.0000000    0.2703750
163520.0000000    0.2566570
163560.0000000    0.2751830
163600.0000000    0.2765321
163640.0000000    0.2768699
163680.0000000    0.2645893
163720.0000000    0.2672406
163760.0000000    0.2511621
163800.0000000    0.2668825
163840.0000000    0.2506531
163880.0000000    0.2384584
163920.0000000    0.2639731
163960.0000000    0.2458617
164000.0000000    0.2428551
164040.0000000    0.2447131
164080.0000000    0.2683469
164120.0000000    0.2818339
164160.0000000    0.2701097
164200.0000000    0.2578865
164240.0000000    0.2428423
164280.0000000    0.2492770
164320.0000000    0.2452283
164360.0000000    0.2544486
164400.0000000    0.2490474
164440.0000000    0.2690093
164480.0000000    0.2899232
164520.0000000    0.2889994
164560.0000000    0.2612062
164600.0000000    0.2455571
164640.0000000    0.2565798
164680.0000000    0.2591403
164720.0000000    0.2606483
164760.0000000    0.2466019
164800.0000000    0.2737643
164840.0000000    0.2565396
164880.0000000    0.2561402
164920.0000000    0.2490645
164960.0000000    0.2575202
165000.0000000    0.2471337
165040.0000000    0.2383289
165080.0000000    0.2619785
165120.0000000    0.2606225
165160.0000000    0.2697961
165200.0000000    0.2681560
165240.0000000    0.2797615
165280.0000000    0.2687226
165320.0000000    0.2735229
165360.0000000    0.2480950
165400.0000000    0.2403038
165440.0000000    0.2596073
165480.0000000    0.2400187
165520.0000000    0.2448300
165560.0000000    0.2515489
165600.0000000    0.2613277
165640.0000000    0.2472757
165680.0000000    0.2283479
165720.0000000    0.2479987
165760.0000000    0.2668979
165800.0000000    0.2589837
165840.0000000    0.2656371
165880.0000000    0.2518634
165920.0000000    0.2444016
165960.0000000    0.2415960
166000.0000000    0.2500758
166040.0000000    0.2466759
166080.0000000    0.2549577
166120.0000000    0.2717136
166160.0000000    0.2809598
166200.0000000    0.2415798
166240.0000000    0.2695198
166280.0000000    0.2660469
166320.0000000    0.2521241
166360.0000000    0.2362190
166400.0000000    0.2532143
166440.0000000    0.2536696
166480.0000000    0.2725964
166520.0000000    0.2467937
166560.0000000    0.2549976
166600.0000000    0.2676217
166640.0000000    0.2587765
166680.0000000    0.2658298
166720.0000000    0.2638029
166760.0000000    0.2884157
166800.0000000    0.2657246
166840.0000000    0.2744228
166880.0000000    0.2858905
166920.0000000    0.2579187
166960.0000000    0.2835283
167000.0000000    0.2886254
167040.0000000    0.2908470
167080.0000000    0.2763526
167120.0000000    0.2494456
167160.0000000    0.2605892
167200.0000000    0.2520451
167240.0000000    0.2661190
167280.0000000    0.2294741
167320.0000000    0.2404277
167360.0000000    0.2470241
167400.0000000    0.2350506
167440.0000000    0.2407315
167480.0000000    0.2494603
167520.0000000    0.2507670
167560.0000000    0.2411258
167600.0000000    0.2270804
167640.0000000    0.2362589
167680.0000000    0.2334746
167720.0000000    0.2349732
167760.0000000    0.2562641
167800.0000000    0.2651789
167840.0000000    0.2499073
167880.0000000    0.2785532
167920.0000000    0.2834387
167960.0000000    0.2855537
168000.0000000    0.2712860
168040.0000000    0.2905954
168080.0000000    0.2884848
168120.0000000    0.2833000
168160.0000000    0.2766213
168200.0000000    0.2830642
168240.0000000    0.2860143
168280.0000000    0.2811135
168320.0000000    0.2675149
168360.0000000    0.2577417
168400.0000000    0.2567917
168440.0000000    0.2514647
168480.0000000    0.2762895
168520.0000000    0.2899655
168560.0000000    0.2779301
168600.0000000    0.2885321
168640.0000000    0.2831260
168680.0000000    0.2977510
168720.0000000    0.3034782
168760.0000000    0.2806581
168800.0000000    0.2903102
168840.0000000    0.2676514
168880.0000000    0.2857598
168920.0000000    0.2701817
168960.0000000    0.2526006
169000.0000000    0.2761458
169040.0000000    0.2866128
169080.0000000    0.3026757
169120.0000000    0.3032276
169160.0000000    0.2944150
169200.0000000    0.2832900
169240.0000000    0.2803211
169280.0000000    0.2925635
169320.0000000    0.2626594
169360.0000000    0.2608534
169400.0000000    0.2648370
169440.0000000    0.2682034
169480.0000000    0.2622919
169520.0000000    0.2651688
169560.0000000    0.2563920
169600.0000000    0.2591519
169640.0000000    0.2592328
169680.0000000    0.2714972
169720.0000000    0.2851402
169760.0000000    0.2933344
169800.0000000    0.2660085
169840.0000000    0.2491195
169880.0000000    0.2770759
169920.0000000    0.2572761
169960.0000000    0.2721874
170000.0000000    0.2624578
170040.0000000    0.2868509
170080.0000000    0.2816497
170120.0000000    0.2727606
170160.0000000    0.2427756
170200.0000000    0.2545073
170240.0000000    0.2765121
170280.0000000    0.2661518
170320.0000000    0.2710679
170360.0000000    0.2770508
170400.0000000    0.2518459
170440.0000000    0.2817283
170480.0000000    0.2836016
170520.0000000    0.2775459
170560.0000000    0.2926473
170600.0000000    0.2934167
170640.0000000    0.2734593
170680.0000000    0.2750605
170720.0000000    0.2578377
170760.0000000    0.2559608
170800.0000000    0.2661759
170840.0000000    0.2694049
170880.0000000    0.2904559
170920.0000000    0.2905170
170960.0000000    0.2826144
171000.0000000    0.2951945
171040.0000000    0.2810053
171080.0000000    0.2689037
171120.0000000    0.2538773
171160.0000000    0.2537475
171200.0000000    0.2856972
171240.0000000    0.2665086
171280.0000000    0.2712127
171320.0000000    0.2899436
171360.0000000    0.2901498
171400.0000000    0.2910079
171440.0000000    0.2783257
171480.0000000    0.2798765
171520.0000000    0.2777634
171560.0000000    0.2832535
171600.0000000    0.2824283
171640.0000000    0.2911672
171680.0000000    0.2765126
171720.0000000    0.2786625
171760.0000000    0.2909293
171800.0000000    0.2871768
171840.0000000    0.2582047
171880.0000000    0.2602251
171920.0000000    0.2830274
171960.0000000    0.2731302
172000.0000000    0.2776306
172040.0000000    0.2724020
172080.0000000    0.2708468
172120.0000000    0.2733423
172160.0000000    0.2705734
172200.0000000    0.2556233
172240.0000000    0.2746343
172280.0000000    0.2616857
172320.0000000    0.2715077
172360.0000000    0.2733921
172400.0000000    0.2749666
172440.0000000    0.2615269
172480.0000000    0.2724694
172520.0000000    0.2718172
172560.0000000    0.2582986
172600.0000000    0.2712231
172640.0000000    0.2697659
172680.0000000    0.2960567
172720.0000000    0.2820854
172760.0000000    0.2668469
172800.0000000    0.2686711
172840.0000000    0.2681194
172880.0000000    0.2419905
172920.0000000    0.2578709
172960.0000000    0.2658141
173000.0000000    0.2679570
173040.0000000    0.2793148
173080.0000000    0.2612388
173120.0000000    0.2553769
173160.0000000    0.2606320
173200.0000000    0.2719511
173240.0000000    0.2463223
173280.0000000    0.2624796
173320.0000000    0.2662348
173360.0000000    0.2803971
173400.0000000    0.2604960
173440.0000000    0.2610257
173480.0000000    0.2506126
173520.0000000    0.2662980
173560.0000000    0.2683003
173600.0000000    0.2754921
173640.0000000    0.2706604
173680.0000000    0.2601965
173720.0000000    0.2899181
173760.0000000    0.2733158
173800.0000000    0.2409808
173840.0000000    0.2562613
173880.0000000    0.2709404
173920.0000000    0.2849196
173960.0000000    0.2610091
174000.0000000    0.2610427
174040.0000000    0.2513998
174080.0000000    0.2601779
174120.0000000    0.2681198
174160.0000000    0.2609031
174200.0000000    0.2588539
174240.0000000    0.2748248
174280.0000000    0.2499426
174320.0000000    0.2707165
174360.0000000    0.2683819
174400.0000000    0.2522229
174440.0000000    0.2644873
174480.0000000    0.2623045
174520.0000000    0.2599542
174560.0000000    0.2597258
174600.0000000    0.2697712
174640.0000000    0.2519464
174680.0000000    0.2679334
174720.0000000    0.2736953
174760.0000000    0.2665257
174800.0000000    0.2622298
174840.0000000    0.2539920
174880.0000000    0.2620330
174920.0000000    0.2703668
174960.0000000    0.2484124
175000.0000000    0.2774596
175040.0000000    0.2478513
175080.0000000    0.2615856
175120.0000000    0.2356782
175160.0000000    0.2497973
175200.0000000    0.2432655
175240.0000000    0.2546679
175280.0000000    0.2694523
175320.0000000    0.2509810
175360.0000000    0.2565777
175400.0000000    0.2320093
175440.0000000    0.2387071
175480.0000000    0.2457490
175520.0000000    0.2357469
175560.0000000    0.2523276
175600.0000000    0.2625434
175640.0000000    0.2414373
175680.0000000    0.2528742
175720.0000000    0.2455954
175760.0000000    0.2377734
175800.0000000    0.2342167
175840.0000000    0.2324974
175880.0000000    0.2479989
175920.0000000    0.2541148
175960.0000000    0.2521177
176000.0000000    0.2459930
176040.0000000    0.2533904
176080.0000000    0.2498557
176120.0000000    0.2649788
176160.0000000    0.2776378
176200.0000000    0.2730155
176240.0000000    0.2636442
176280.0000000    0.2649558
176320.0000000    0.2487537
176360.0000000    0.2612056
176400.0000000    0.2568561
176440.0000000    0.2570156
176480.0000000    0.2476214
176520.0000000    0.2358803
176560.0000000    0.2637175
176600.0000000    0.2486854
176640.0000000    0.2702274
176680.0000000    0.2545790
176720.0000000    0.2432359
176760.0000000    0.2793788
176800.0000000    0.2726187
176840.0000000    0.2731154
176880.0000000    0.2744629
176920.0000000    0.2945074
176960.0000000    0.2779121
177000.0000000    0.2811476
177040.0000000    0.2687811
177080.0000000    0.2382175
177120.0000000    0.2630813
177160.0000000    0.2591673
177200.0000000    0.2409840
177240.0000000    0.2368839
177280.0000000    0.2432548
177320.0000000    0.2720622
177360.0000000    0.2647210
177400.0000000    0.2629494
177440.0000000    0.2571295
177480.0000000    0.2630498
177520.0000000    0.2573110
177560.0000000    0.2683737
177600.0000000    0.2524695
177640.0000000    0.2639129
177680.0000000    0.2667284
177720.0000000    0.2366837
177760.0000000    0.2672801
177800.0000000    0.2580910
177840.0000000    0.2537702
177880.0000000    0.2332526
177920.0000000    0.2336833
177960.0000000    0.2409925
178000.0000000    0.2224433
178040.0000000    0.2229294
178080.0000000    0.2485680
178120.0000000    0.2427225
178160.0000000    0.2449624
178200.0000000    0.2503002
178240.0000000    0.2688757
178280.0000000    0.2524857
178320.0000000    0.2658348
178360.0000000    0.2561093
178400.0000000    0.2720428
178440.0000000    0.2753547
178480.0000000    0.2496179
178520.0000000    0.2477589
178560.0000000    0.2573709
178600.0000000    0.2662877
178640.0000000    0.2726500
178680.0000000    0.2448689
178720.0000000    0.2652957
178760.0000000    0.2616039
178800.0000000    0.2609369
178840.0000000    0.2662067
178880.0000000    0.2524796
178920.0000000    0.2718175
178960.0000000    0.2475268
179000.0000000    0.2558074
179040.0000000    0.2595381
179080.0000000    0.2564471
179120.0000000    0.2673738
179160.0000000    0.2537728
179200.0000000    0.2764743
179240.0000000    0.2556099
179280.0000000    0.2601258
179320.0000000    0.2432424
179360.0000000    0.2643197
179400.0000000    0.2511145
179440.0000000    0.2497183
179480.0000000    0.2305642
179520.0000000    0.2385121
179560.0000000    0.2365706
179600.0000000    0.2605183
179640.0000000    0.2530730
179680.0000000    0.2625306
179720.0000000    0.2602745
179760.0000000    0.2478068
179800.0000000    0.2369466
179840.0000000    0.2467579
179880.0000000    0.2694709
179920.0000000    0.2745842
179960.0000000    0.2653497
180000.0000000    0.2697582
180040.0000000    0.2702183
180080.0000000    0.2589852
180120.0000000    0.2502496
180160.0000000    0.2787536
180200.0000000    0.2675413
180240.0000000    0.2704408
180280.0000000    0.2622905
180320.0000000    0.2639177
180360.0000000    0.2785058
180400.0000000    0.2587942
180440.0000000    0.2461033
180480.0000000    0.2603227
180520.0000000    0.2639831
180560.0000000    0.2454748
180600.0000000    0.2636465
180640.0000000    0.2728590
180680.0000000    0.2493614
180720.0000000    0.2499906
180760.0000000    0.2609498
180800.0000000    0.2525840
180840.0000000    0.2678393
180880.0000000    0.2419368
180920.0000000    0.2466856
180960.0000000    0.2609451
181000.0000000    0.2482764
181040.0000000    0.2435392
181080.0000000    0.2380803
181120.0000000    0.2359426
181160.0000000    0.2448307
181200.0000000    0.2569345
181240.0000000    0.2674443
181280.0000000    0.2642309
181320.0000000    0.2488223
181360.0000000    0.2647169
181400.0000000    0.2660289
181440.0000000    0.2662752
181480.0000000    0.2585720
181520.0000000    0.2464111
181560.0000000    0.2487995
181600.0000000    0.2682028
181640.0000000    0.2483206
181680.0000000    0.2481075
181720.0000000    0.2363891
181760.0000000    0.2254704
181800.0000000    0.2342686
181840.0000000    0.2326563
181880.0000000    0.2501153
181920.0000000    0.2632196
181960.0000000    0.2361376
182000.0000000    0.2211923
182040.0000000    0.2441791
182080.0000000    0.2451323
182120.0000000    0.2595750
182160.0000000    0.2341168
182200.0000000    0.2563161
182240.0000000    0.2474988
182280.0000000    0.2449115
182320.0000000    0.2455921
182360.0000000    0.2417964
182400.0000000    0.2497947
182440.0000000    0.2527740
182480.0000000    0.2755260
182520.0000000    0.2412678
182560.0000000    0.2546177
182600.0000000    0.2642544
182640.0000000    0.2778496
182680.0000000    0.2622872
182720.0000000    0.2714606
182760.0000000    0.2848709
182800.0000000    0.2575264
182840.0000000    0.2535386
182880.0000000    0.2613026
182920.0000000    0.2687184
182960.0000000    0.2603667
183000.0000000    0.2854668
183040.0000000    0.2972958
183080.0000000    0.2945766
183120.0000000    0.2671455
183160.0000000    0.2540474
183200.0000000    0.2606489
183240.0000000    0.2523903
183280.0000000    0.2596475
183320.0000000    0.2879906
183360.0000000    0.2672556
183400.0000000    0.2844294
183440.0000000    0.2968951
183480.0000000    0.2945832
183520.0000000    0.2960977
183560.0000000    0.2921970
183600.0000000    0.2887560
183640.0000000    0.2806168
183680.0000000    0.2696549
183720.0000000    0.2554867
183760.0000000    0.2711634
183800.0000000    0.2837870
183840.0000000    0.2597281
183880.0000000    0.2793748
183920.0000000    0.2715746
183960.0000000    0.2585919
184000.0000000    0.2646983
184040.0000000    0.2702540
184080.0000000    0.2766887
184120.0000000    0.2499129
184160.0000000    0.2673275
184200.0000000    0.2629277
184240.0000000    0.2845371
184280.0000000    0.2443880
184320.0000000    0.2555270
184360.0000000    0.2845129
184400.0000000    0.2629630
184440.0000000    0.2845221
184480.0000000    0.2598673
184520.0000000    0.2854322
184560.0000000    0.2681967
184600.0000000    0.2661420
184640.0000000    0.2704437
184680.0000000    0.2625087
184720.0000000    0.2404873
184760.0000000    0.2638581
184800.0000000    0.2679178
184840.0000000    0.2685540
184880.0000000    0.2487583
184920.0000000    0.2515473
184960.0000000    0.2478434
185000.0000000    0.2573144
185040.0000000    0.2622818
185080.0000000    0.2639136
185120.0000000    0.2532117
185160.0000000    0.2491296
185200.0000000    0.2469047
185240.0000000    0.2426208
185280.0000000    0.2542994
185320.0000000    0.2536115
185360.0000000    0.2451802
185400.0000000    0.2544493
185440.0000000    0.2634679
185480.0000000    0.2482525
185520.0000000    0.2410513
185560.0000000    0.2666171
185600.0000000    0.2565300
185640.0000000    0.2693033
185680.0000000    0.2986116
185720.0000000    0.2845379
185760.0000000    0.2532519
185800.0000000    0.2647858
185840.0000000    0.2599897
185880.0000000    0.2691577
185920.0000000    0.2675622
185960.0000000    0.2742722
186000.0000000    0.2852371
186040.0000000    0.2754346
186080.0000000    0.2486290
186120.0000000    0.2504718
186160.0000000    0.2519805
186200.0000000    0.2669029
186240.0000000    0.2678537
186280.0000000    0.2917936
186320.0000000    0.2758788
186360.0000000    0.2490101
186400.0000000    0.2689462
186440.0000000    0.2601986
186480.0000000    0.2797272
186520.0000000    0.2807697
186560.0000000    0.2765605
186600.0000000    0.2899330
186640.0000000    0.2791190
186680.0000000    0.2740968
186720.0000000    0.2745008
186760.0000000    0.2986184
186800.0000000    0.2828737
186840.0000000    0.2700146
186880.0000000    0.2758203
186920.0000000    0.3019860
186960.0000000    0.2979753
187000.0000000    0.2822147
187040.0000000    0.2846838
187080.0000000    0.2676936
187120.0000000    0.2642446
187160.0000000    0.2826872
187200.0000000    0.2586711
187240.0000000    0.2862487
187280.0000000    0.2904509
187320.0000000    0.2820793
187360.0000000    0.2755024
187400.0000000    0.2792237
187440.0000000    0.2847140
187480.0000000    0.2770497
187520.0000000    0.2816954
187560.0000000    0.2652449
187600.0000000    0.2778318
187640.0000000    0.2638626
187680.0000000    0.2553107
187720.0000000    0.2591561
187760.0000000    0.2753373
187800.0000000    0.2757745
187840.0000000    0.2854064
187880.0000000    0.2984949
187920.0000000    0.2906535
187960.0000000    0.2830536
188000.0000000    0.2821392
188040.0000000    0.2871562
188080.0000000    0.2756444
188120.0000000    0.2765352
188160.0000000    0.2794015
188200.0000000    0.2832768
188240.0000000    0.2489666
188280.0000000    0.2683757
188320.0000000    0.2895404
188360.0000000    0.2631225
188400.0000000    0.2675028
188440.0000000    0.2523547
188480.0000000    0.2809681
188520.0000000    0.2703055
188560.0000000    0.2714720
188600.0000000    0.2677551
188640.0000000    0.2607670
188680.0000000    0.2731341
188720.0000000    0.2788413
188760.0000000    0.2760859
188800.0000000    0.2513166
188840.0000000    0.2596399
188880.0000000    0.2642804
188920.0000000    0.2628031
188960.0000000    0.2689577
189000.0000000    0.2589639
189040.0000000    0.2633575
189080.0000000    0.2690572
189120.0000000    0.2503657
189160.0000000    0.2603603
189200.0000000    0.2752690
189240.0000000    0.2695853
189280.0000000    0.2628159
189320.0000000    0.2697674
189360.0000000    0.2756197
189400.0000000    0.2740782
189440.0000000    0.2645157
189480.0000000    0.2665346
189520.0000000    0.2979012
189560.0000000    0.2914340
189600.0000000    0.2757102
189640.0000000    0.2746710
189680.0000000    0.2641751
189720.0000000    0.2603476
189760.0000000    0.2707830
189800.0000000    0.2977227
189840.0000000    0.2778032
189880.0000000    0.2813629
189920.0000000    0.2741125
189960.0000000    0.2811145
190000.0000000    0.2668791
190040.0000000    0.2836651
190080.0000000    0.2934531
190120.0000000    0.2802276
190160.0000000    0.2840779
190200.0000000    0.2944489
190240.0000000    0.2734142
190280.0000000    0.2809911
190320.0000000    0.2802307
190360.0000000    0.2705571
190400.0000000    0.2683471
190440.0000000    0.2808430
190480.0000000    0.2754776
190520.0000000    0.3022363
190560.0000000    0.2731625
190600.0000000    0.2898833
190640.0000000    0.2686385
190680.0000000    0.2768777
190720.0000000    0.3006985
190760.0000000    0.2868281
190800.0000000    0.2981800
190840.0000000    0.2903390
190880.0000000    0.2689895
190920.0000000    0.2942582
190960.0000000    0.2921122
191000.0000000    0.2694808
191040.0000000    0.2614496
191080.0000000    0.2701724
191120.0000000    0.2740385
191160.0000000    0.2779917
191200.0000000    0.2682473
191240.0000000    0.2598739
191280.0000000    0.2900432
191320.0000000    0.2851656
191360.0000000    0.2691019
191400.0000000    0.2769438
191440.0000000    0.2776916
191480.0000000    0.2650640
191520.0000000    0.2404421
191560.0000000    0.2644292
191600.0000000    0.2716405
191640.0000000    0.2726780
191680.0000000    0.2352203
191720.0000000    0.2481548
191760.0000000    0.2738865
191800.0000000    0.2880849
191840.0000000    0.2980993
191880.0000000    0.2628156
191920.0000000    0.2922113
191960.0000000    0.2971756
192000.0000000    0.2902216
192040.0000000    0.2822076
192080.0000000    0.2942291
192120.0000000    0.2833880
192160.0000000    0.2621074
192200.0000000    0.2914492
192240.0000000    0.2759061
192280.0000000    0.2714878
192320.0000000    0.2704184
192360.0000000    0.2609514
192400.0000000    0.2499053
192440.0000000    0.2536788
192480.0000000    0.2491098
192520.0000000    0.2700891
192560.0000000    0.2529358
192600.0000000    0.2776206
192640.0000000    0.2615449
192680.0000000    0.2691432
192720.0000000    0.2520684
192760.0000000    0.2654926
192800.0000000    0.2584774
192840.0000000    0.2461349
192880.0000000    0.2373743
192920.0000000    0.2539391
192960.0000000    0.2660325
193000.0000000    0.2676468
193040.0000000    0.2704229
193080.0000000    0.2719934
193120.0000000    0.2654465
193160.0000000    0.2705193
193200.0000000    0.2470953
193240.0000000    0.2594240
193280.0000000    0.2515938
193320.0000000    0.2482004
193360.0000000    0.2633998
193400.0000000    0.2610809
193440.0000000    0.2704569
193480.0000000    0.2670524
193520.0000000    0.2509822
193560.0000000    0.2765214
193600.0000000    0.2603641
193640.0000000    0.2772256
193680.0000000    0.2645941
193720.0000000    0.2515766
193760.0000000    0.2544532
193800.0000000    0.2794783
193840.0000000    0.2892617
193880.0000000    0.2859604
193920.0000000    0.2851818
193960.0000000    0.2775814
194000.0000000    0.2860644
194040.0000000    0.2715522
194080.0000000    0.2551894
194120.0000000    0.2522936
194160.0000000    0.2659449
194200.0000000    0.2600085
194240.0000000    0.2541550
194280.0000000    0.2623785
194320.0000000    0.2527131
194360.0000000    0.2491067
194400.0000000    0.2632393
194440.0000000    0.2570691
194480.0000000    0.2517844
194520.0000000    0.2517307
194560.0000000    0.2644602
194600.0000000    0.2653880
194640.0000000    0.2684514
194680.0000000    0.2561603
194720.0000000    0.2639654
194760.0000000    0.2642199
194800.0000000    0.2773230
194840.0000000    0.3077955
194880.0000000    0.2733153
194920.0000000    0.2427755
194960.0000000    0.2834975
195000.0000000    0.2630118
195040.0000000    0.2568040
195080.0000000    0.2574003
195120.0000000    0.2511266
195160.0000000    0.2744066
195200.0000000    0.2551730
195240.0000000    0.2509278
195280.0000000    0.2359173
195320.0000000    0.2422044
195360.0000000    0.2515984
195400.0000000    0.2306688
195440.0000000    0.2390231
195480.0000000    0.2162411
195520.0000000    0.2227894
195560.0000000    0.2190642
195600.0000000    0.2311362
195640.0000000    0.2406411
195680.0000000    0.2441894
195720.0000000    0.2494469
195760.0000000    0.2374157
195800.0000000    0.2315122
195840.0000000    0.2514407
195880.0000000    0.2418794
195920.0000000    0.2494485
195960.0000000    0.2403743
196000.0000000    0.2251658
196040.0000000    0.2514712
196080.0000000    0.2531632
196120.0000000    0.2296933
196160.0000000    0.2496999
196200.0000000    0.2514262
196240.0000000    0.2589910
196280.0000000    0.2505177
196320.0000000    0.2478144
196360.0000000    0.2216965
196400.0000000    0.2399486
196440.0000000    0.2492595
196480.0000000    0.2477134
196520.0000000    0.2347018
196560.0000000    0.2625721
196600.0000000    0.2505547
196640.0000000    0.2515693
196680.0000000    0.2566128
196720.0000000    0.2458078
196760.0000000    0.2798630
196800.0000000    0.2607122
196840.0000000    0.2858216
196880.0000000    0.2562780
196920.0000000    0.2524951
196960.0000000    0.2827579
197000.0000000    0.2757308
197040.0000000    0.2877324
197080.0000000    0.2899293
197120.0000000    0.2658939
197160.0000000    0.2719743
197200.0000000    0.2579646
197240.0000000    0.2627586
197280.0000000    0.2784444
197320.0000000    0.2722584
197360.0000000    0.2531027
197400.0000000    0.2377247
197440.0000000    0.2298034
197480.0000000    0.2340233
197520.0000000    0.2343316
197560.0000000    0.2487971
197600.0000000    0.2525687
197640.0000000    0.2520311
197680.0000000    0.2419783
197720.0000000    0.2437328
197760.0000000    0.2603632
197800.0000000    0.2614797
197840.0000000    0.2770511
197880.0000000    0.2673911
197920.0000000    0.2610662
197960.0000000    0.2721029
198000.0000000    0.2423021
198040.0000000    0.2508881
198080.0000000    0.2651065
198120.0000000    0.2564381
198160.0000000    0.2783003
198200.0000000    0.2519952
198240.0000000    0.2592672
198280.0000000    0.2505664
198320.0000000    0.2539440
198360.0000000    0.2437124
198400.0000000    0.2440942
198440.0000000    0.2416538
198480.0000000    0.2529645
198520.0000000    0.2522728
198560.0000000    0.2554469
198600.0000000    0.2691022
198640.0000000    0.2692043
198680.0000000    0.2671941
198720.0000000    0.2627264
198760.0000000    0.2783499
198800.0000000    0.2715894
198840.0000000    0.2838085
198880.0000000    0.2965061
198920.0000000    0.2753749
198960.0000000    0.2619725
199000.0000000    0.2815964
199040.0000000    0.2555105
199080.0000000    0.2707438
199120.0000000    0.2683570
199160.0000000    0.2651625
199200.0000000    0.2611426
199240.0000000    0.2655722
199280.0000000    0.2746079
199320.0000000    0.2827428
199360.0000000    0.2664857
199400.0000000    0.2546784
199440.0000000    0.2778357
199480.0000000    0.2402027
199520.0000000    0.2742665
199560.0000000    0.2742078
199600.0000000    0.2728340
199640.0000000    0.2872482
199680.0000000    0.2634363
199720.0000000    0.2689689
199760.0000000    0.2642145
199800.0000000    0.2633559
199840.0000000    0.2739250
199880.0000000    0.2767729
199920.0000000    0.2751466
199960.0000000    0.2606997
200000.0000000    0.2796933
200040.0000000    0.2971091
200080.0000000    0.2640753
200120.0000000    0.2648070
200160.0000000    0.2554564
200200.0000000    0.2514236
200240.0000000    0.2609313
200280.0000000    0.2573115
200320.0000000    0.2594744
200360.0000000    0.2576155
200400.0000000    0.2554849
200440.0000000    0.2770075
200480.0000000    0.2604713
200520.0000000    0.2563651
200560.0000000    0.2532939
200600.0000000    0.2694134
200640.0000000    0.2798818
200680.0000000    0.2581497
200720.0000000    0.2723399
200760.0000000    0.2530591
200800.0000000    0.2645023
200840.0000000    0.2750442
200880.0000000    0.2623666
200920.0000000    0.2646193
200960.0000000    0.2631842
201000.0000000    0.2485894
201040.0000000    0.2435368
201080.0000000    0.2721881
201120.0000000    0.2571301
201160.0000000    0.2642094
201200.0000000    0.2705903
201240.0000000    0.2815809
201280.0000000    0.2800830
201320.0000000    0.2863684
201360.0000000    0.2735594
201400.0000000    0.2947167
201440.0000000    0.2826627
201480.0000000    0.2775325
201520.0000000    0.2625768
201560.0000000    0.2793364
201600.0000000    0.2735894
201640.0000000    0.2943009
201680.0000000    0.2693805
201720.0000000    0.2614292
201760.0000000    0.2657822
201800.0000000    0.2587925
201840.0000000    0.2657495
201880.0000000    0.2693355
201920.0000000    0.2673495
201960.0000000    0.2571121
202000.0000000    0.2677767
202040.0000000    0.2626086
202080.0000000    0.2449386
202120.0000000    0.2573689
202160.0000000    0.2617983
202200.0000000    0.2748882
202240.0000000    0.2638338
202280.0000000    0.2739004
202320.0000000    0.2590327
202360.0000000    0.2662941
202400.0000000    0.2543408
202440.0000000    0.2723010
202480.0000000    0.2701178
202520.0000000    0.2768143
202560.0000000    0.2513389
202600.0000000    0.2560538
202640.0000000    0.2719527
202680.0000000    0.2601726
202720.0000000    0.2759794
202760.0000000    0.2746954
202800.0000000    0.2686693
202840.0000000    0.2685774
202880.0000000    0.2679580
202920.0000000    0.2561077
202960.0000000    0.2654431
203000.0000000    0.2678997
203040.0000000    0.2694724
203080.0000000    0.2790427
203120.0000000    0.2762768
203160.0000000    0.2717872
203200.0000000    0.2680761
203240.0000000    0.2555756
203280.0000000    0.2604583
203320.0000000    0.2446874
203360.0000000    0.2695284
203400.0000000    0.2515916
203440.0000000    0.2525640
203480.0000000    0.2686040
203520.0000000    0.2604917
203560.0000000    0.2510644
203600.0000000    0.2662005
203640.0000000    0.2670564
203680.0000000    0.2670011
203720.0000000    0.2575832
203760.0000000    0.2452610
203800.0000000    0.2633565
203840.0000000    0.2526619
203880.0000000    0.2547271
203920.0000000    0.2418173
203960.0000000    0.2621243
204000.0000000    0.2588579
204040.0000000    0.2623601
204080.0000000    0.2617135
204120.0000000    0.2665932
204160.0000000    0.2604714
204200.0000000    0.2445373
204240.0000000    0.2488765
204280.0000000    0.2483258
204320.0000000    0.2489833
204360.0000000    0.2558007
204400.0000000    0.2570822
204440.0000000    0.2428379
204480.0000000    0.2679280
204520.0000000    0.2645488
204560.0000000    0.2394568
204600.0000000    0.2518021
204640.0000000    0.2818859
204680.0000000    0.2705909
204720.0000000    0.2915142
204760.0000000    0.2705728
204800.0000000    0.2556893
204840.0000000    0.2692226
204880.0000000    0.2738336
204920.0000000    0.2653751
204960.0000000    0.2760128
205000.0000000    0.2983568
205040.0000000    0.2519895
205080.0000000    0.2567029
205120.0000000    0.2390143
205160.0000000    0.2549315
205200.0000000    0.2360885
205240.0000000    0.2678556
205280.0000000    0.2863539
205320.0000000    0.2417027
205360.0000000    0.2416973
205400.0000000    0.2593811
205440.0000000    0.2488147
205480.0000000    0.2819594
205520.0000000    0.2693036
205560.0000000    0.2878800
205600.0000000    0.2851411
205640.0000000    0.2776002
205680.0000000    0.2904053
205720.0000000    0.2855858
205760.0000000    0.2491010
205800.0000000    0.2661524
205840.0000000    0.2694237
205880.0000000    0.2542135
205920.0000000    0.2675710
205960.0000000    0.2510427
206000.0000000    0.2557313
206040.0000000    0.2554764
206080.0000000    0.2600290
206120.0000000    0.2720649
206160.0000000    0.2615796
206200.0000000    0.2857330
206240.0000000    0.2771836
206280.0000000    0.2581572
206320.0000000    0.2712352
206360.0000000    0.2522157
206400.0000000    0.2622619
206440.0000000    0.2582051
206480.0000000    0.2731155
206520.0000000    0.2899299
206560.0000000    0.2735502
206600.0000000    0.2535412
206640.0000000    0.2564265
206680.0000000    0.2412087
206720.0000000    0.2589172
206760.0000000    0.2619088
206800.0000000    0.2613352
206840.0000000    0.2429381
206880.0000000    0.2607146
206920.0000000    0.2373563
206960.0000000    0.2563646
207000.0000000    0.2600132
207040.0000000    0.2716695
207080.0000000    0.2490304
207120.0000000    0.2534554
207160.0000000    0.2683768
207200.0000000    0.2388180
207240.0000000    0.2617437
207280.0000000    0.2591681
207320.0000000    0.2617739
207360.0000000    0.2617446
207400.0000000    0.2614061
207440.0000000    0.2373360
207480.0000000    0.2716440
207520.0000000    0.2637339
207560.0000000    0.2663614
207600.0000000    0.2786563
207640.0000000    0.2784388
207680.0000000    0.2683187
207720.0000000    0.2613736
207760.0000000    0.2658292
207800.0000000    0.2558558
207840.0000000    0.2568740
207880.0000000    0.2770022
207920.0000000    0.2595912
207960.0000000    0.2749255
208000.0000000    0.2676075
208040.0000000    0.2649130
208080.0000000    0.2663786
208120.0000000    0.2612144
208160.0000000    0.2512809
208200.0000000    0.2549786
208240.0000000    0.2644622
208280.0000000    0.2499939
208320.0000000    0.2563242
208360.0000000    0.2603679
208400.0000000    0.2639052
208440.0000000    0.2585849
208480.0000000    0.2589105
208520.0000000    0.2392857
208560.0000000    0.2623606
208600.0000000    0.2754569
208640.0000000    0.2523121
208680.0000000    0.2535418
208720.0000000    0.2751099
208760.0000000    0.2589641
208800.0000000    0.2543741
208840.0000000    0.2662521
208880.0000000    0.2437013
208920.0000000    0.2468924
208960.0000000    0.2647713
209000.0000000    0.2525017
209040.0000000    0.2538590
209080.0000000    0.2609236
209120.0000000    0.2593473
209160.0000000    0.2510193
209200.0000000    0.2680467
209240.0000000    0.2745051
209280.0000000    0.2650715
209320.0000000    0.2576147
209360.0000000    0.2615508
209400.0000000    0.2555518
209440.0000000    0.2604447
209480.0000000    0.2662068
209520.0000000    0.2692335
209560.0000000    0.2589480
209600.0000000    0.2716403
209640.0000000    0.2534917
209680.0000000    0.2666768
209720.0000000    0.2706410
209760.0000000    0.2540422
209800.0000000    0.2618001
209840.0000000    0.2522910
209880.0000000    0.2667956
209920.0000000    0.2702821
209960.0000000    0.2489957
210000.0000000    0.2461341
210040.0000000    0.2425970
210080.0000000    0.2603160
210120.0000000    0.2454103
210160.0000000    0.2420920
210200.0000000    0.2574855
210240.0000000    0.2561645
210280.0000000    0.2504386
210320.0000000    0.2726023
210360.0000000    0.2589797
210400.0000000    0.2868636
210440.0000000    0.2573921
210480.0000000    0.2625063
210520.0000000    0.2507206
210560.0000000    0.2444965
210600.0000000    0.2642879
210640.0000000    0.2575989
210680.0000000    0.2590254
210720.0000000    0.2533018
210760.0000000    0.2593517
210800.0000000    0.2622787
210840.0000000    0.2774751
210880.0000000    0.2592371
210920.0000000    0.2612871
210960.0000000    0.2681880
211000.0000000    0.2539822
211040.0000000    0.2711469
211080.0000000    0.2434809
211120.0000000    0.2361108
211160.0000000    0.2579618
211200.0000000    0.2778040
211240.0000000    0.2639948
211280.0000000    0.2657620
211320.0000000    0.2621124
211360.0000000    0.2671956
211400.0000000    0.2592653
211440.0000000    0.2507727
211480.0000000    0.2634828
211520.0000000    0.2641884
211560.0000000    0.2765985
211600.0000000    0.2704640
211640.0000000    0.2631419
211680.0000000    0.2656371
211720.0000000    0.2582797
211760.0000000    0.2615295
211800.0000000    0.2474007
211840.0000000    0.2537966
211880.0000000    0.2569832
211920.0000000    0.2523252
211960.0000000    0.2796578
212000.0000000    0.2586234
212040.0000000    0.2525337
212080.0000000    0.2550085
212120.0000000    0.2693143
212160.0000000    0.2602932
212200.0000000    0.2500841
212240.0000000    0.2661136
212280.0000000    0.2647241
212320.0000000    0.2710985
212360.0000000    0.2622636
212400.0000000    0.2415008
212440.0000000    0.2490913
212480.0000000    0.2754177
212520.0000000    0.2629016
212560.0000000    0.2654272
212600.0000000    0.2715822
212640.0000000    0.2623146
212680.0000000    0.2524184
212720.0000000    0.2487286
212760.0000000    0.2516794
212800.0000000    0.2654142
212840.0000000    0.2817245
212880.0000000    0.2827929
212920.0000000    0.2660054
212960.0000000    0.2443028
213000.0000000    0.2680043
213040.0000000    0.2657014
213080.0000000    0.2623914
213120.0000000    0.2488587
213160.0000000    0.2434054
213200.0000000    0.2703011
213240.0000000    0.2712128
213280.0000000    0.2801784
213320.0000000    0.2741510
213360.0000000    0.2534727
213400.0000000    0.2526846
213440.0000000    0.2590770
213480.0000000    0.2559315
213520.0000000    0.2791347
213560.0000000    0.2508948
213600.0000000    0.2640150
213640.0000000    0.2511980
213680.0000000    0.2554042
213720.0000000    0.2699749
213760.0000000    0.2632689
213800.0000000    0.2815026
213840.0000000    0.2837934
213880.0000000    0.2783037
213920.0000000    0.2580855
213960.0000000    0.2633471
214000.0000000    0.2712592
214040.0000000    0.2604753
214080.0000000    0.2569641
214120.0000000    0.2506585
214160.0000000    0.2529739
214200.0000000    0.2482031
214240.0000000    0.2540519
214280.0000000    0.2679239
214320.0000000    0.2605074
214360.0000000    0.2733477
214400.0000000    0.2541866
214440.0000000    0.2725978
214480.0000000    0.2612590
214520.0000000    0.2657025
214560.0000000    0.2688967
214600.0000000    0.2719940
214640.0000000    0.2417398
214680.0000000    0.2612129
214720.0000000    0.2513714
214760.0000000    0.2696818
214800.0000000    0.2562465
214840.0000000    0.2647510
214880.0000000    0.2437997
214920.0000000    0.2463819
214960.0000000    0.2522378
215000.0000000    0.2573444
215040.0000000    0.2573776
215080.0000000    0.2578337
215120.0000000    0.2507927
215160.0000000    0.2718977
215200.0000000    0.2897371
215240.0000000    0.2747786
215280.0000000    0.2548143
215320.0000000    0.2668309
215360.0000000    0.2633059
215400.0000000    0.2663665
215440.0000000    0.2578124
215480.0000000    0.2623465
215520.0000000    0.2638871
215560.0000000    0.2636967
215600.0000000    0.2418327
215640.0000000    0.2209592
215680.0000000    0.2442246
215720.0000000    0.2542776
215760.0000000    0.2583727
215800.0000000    0.2504544
215840.0000000    0.2843333
215880.0000000    0.2710166
215920.0000000    0.2849233
215960.0000000    0.2625310
216000.0000000    0.2573291
216040.0000000    0.2604484
216080.0000000    0.2580386
216120.0000000    0.2571509
216160.0000000    0.2563822
216200.0000000    0.2736976
216240.0000000    0.2741555
216280.0000000    0.2584548
216320.0000000    0.2728545
216360.0000000    0.2623994
216400.0000000    0.2661967
216440.0000000    0.2392075
216480.0000000    0.2505702
216520.0000000    0.2469455
216560.0000000    0.2763179
216600.0000000    0.2737161
216640.0000000    0.2628206
216680.0000000    0.2650398
216720.0000000    0.2631692
216760.0000000    0.2526928
216800.0000000    0.2541573
216840.0000000    0.2461590
216880.0000000    0.2580159
216920.0000000    0.2637307
216960.0000000    0.2507701
217000.0000000    0.2600743
217040.0000000    0.2562839
217080.0000000    0.2670364
217120.0000000    0.2634783
217160.0000000    0.2402243
217200.0000000    0.2511269
217240.0000000    0.2656444
217280.0000000    0.2433780
217320.0000000    0.2440122
217360.0000000    0.2570178
217400.0000000    0.2431396
217440.0000000    0.2517508
217480.0000000    0.2388383
217520.0000000    0.2633283
217560.0000000    0.2630646
217600.0000000    0.2394458
217640.0000000    0.2659782
217680.0000000    0.2548331
217720.0000000    0.2241360
217760.0000000    0.2435486
217800.0000000    0.2365815
217840.0000000    0.2467512
217880.0000000    0.2462073
217920.0000000    0.2689124
217960.0000000    0.2593794
218000.0000000    0.2469704
218040.0000000    0.2504649
218080.0000000    0.2510375
218120.0000000    0.2400396
218160.0000000    0.2453346
218200.0000000    0.2397409
218240.0000000    0.2509143
218280.0000000    0.2436136
218320.0000000    0.2436000
218360.0000000    0.2197816
218400.0000000    0.2240786
218440.0000000    0.2216558
218480.0000000    0.2331131
218520.0000000    0.2396850
218560.0000000    0.2566757
218600.0000000    0.2266689
218640.0000000    0.2298399
218680.0000000    0.2539669
218720.0000000    0.2476045
218760.0000000    0.2470929
218800.0000000    0.2433145
218840.0000000    0.2434441
218880.0000000    0.2409050
218920.0000000    0.2402830
218960.0000000    0.2550749
219000.0000000    0.2535726
219040.0000000    0.2512422
219080.0000000    0.2609048
219120.0000000    0.2543893
219160.0000000    0.2478321
219200.0000000    0.2557418
219240.0000000    0.2597461
219280.0000000    0.2583232
219320.0000000    0.2475452
219360.0000000    0.2399151
219400.0000000    0.2374682
219440.0000000    0.2387385
219480.0000000    0.2504473
219520.0000000    0.2565521
219560.0000000    0.2653161
219600.0000000    0.2456596
219640.0000000    0.2483622
219680.0000000    0.2619362
219720.0000000    0.2639414
219760.0000000    0.2622851
219800.0000000    0.2495683
219840.0000000    0.2614613
219880.0000000    0.2577978
219920.0000000    0.2451978
219960.0000000    0.2513191
220000.0000000    0.2407655
220040.0000000    0.2613388
220080.0000000    0.2396861
220120.0000000    0.2393584
220160.0000000    0.2672979
220200.0000000    0.2464439
220240.0000000    0.2478683
220280.0000000    0.2440643
220320.0000000    0.2317835
220360.0000000    0.2480334
220400.0000000    0.2419267
220440.0000000    0.2460283
220480.0000000    0.2621416
220520.0000000    0.2610066
220560.0000000    0.2569027
220600.0000000    0.2730910
220640.0000000    0.2816426
220680.0000000    0.2723512
220720.0000000    0.2333492
220760.0000000    0.2622643
220800.0000000    0.2758769
220840.0000000    0.2828152
220880.0000000    0.2528414
220920.0000000    0.2665529
220960.0000000    0.2655413
221000.0000000    0.2674648
221040.0000000    0.2677773
221080.0000000    0.2627251
221120.0000000    0.2620960
221160.0000000    0.2840653
221200.0000000    0.2893445
221240.0000000    0.2831645
221280.0000000    0.2678479
221320.0000000    0.2647051
221360.0000000    0.2443016
221400.0000000    0.2525204
221440.0000000    0.2397081
221480.0000000    0.2634838
221520.0000000    0.2617696
221560.0000000    0.2540856
221600.0000000    0.2616399
221640.0000000    0.2496941
221680.0000000    0.2671074
221720.0000000    0.2678314
221760.0000000    0.2699232
221800.0000000    0.2639152
221840.0000000    0.2637766
221880.0000000    0.2536299
221920.0000000    0.2451155
221960.0000000    0.2396085
222000.0000000    0.2713064
222040.0000000    0.2673439
222080.0000000    0.2703701
222120.0000000    0.2788934
222160.0000000    0.2448519
222200.0000000    0.2353492
222240.0000000    0.2494344
222280.0000000    0.2527222
222320.0000000    0.2579777
222360.0000000    0.2648946
222400.0000000    0.2527514
222440.0000000    0.2497672
222480.0000000    0.2526975
222520.0000000    0.2483036
222560.0000000    0.2512478
222600.0000000    0.2536199
222640.0000000    0.2573570
222680.0000000    0.2457939
222720.0000000    0.2616180
222760.0000000    0.2553792
222800.0000000    0.2632677
222840.0000000    0.2462214
222880.0000000    0.2415377
222920.0000000    0.2576359
222960.0000000    0.2544252
223000.0000000    0.2565721
223040.0000000    0.2526404
223080.0000000    0.2370131
223120.0000000    0.2575994
223160.0000000    0.2477679
223200.0000000    0.2753747
223240.0000000    0.2771472
223280.0000000    0.2518038
223320.0000000    0.2543711
223360.0000000    0.2580220
223400.0000000    0.2650298
223440.0000000    0.2607484
223480.0000000    0.2752074
223520.0000000    0.2634533
223560.0000000    0.2757521
223600.0000000    0.2808548
223640.0000000    0.2644437
223680.0000000    0.2431522
223720.0000000    0.2626148
223760.0000000    0.2586924
223800.0000000    0.2631646
223840.0000000    0.2659137
223880.0000000    0.2549372
223920.0000000    0.2599472
223960.0000000    0.2793507
224000.0000000    0.2491167
224040.0000000    0.2656017
224080.0000000    0.2602443
224120.0000000    0.2575440
224160.0000000    0.2517676
224200.0000000    0.2696885
224240.0000000    0.2871611
224280.0000000    0.2684245
224320.0000000    0.2828494
224360.0000000    0.2925462
224400.0000000    0.2900033
224440.0000000    0.2707011
224480.0000000    0.2879252
224520.0000000    0.2605292
224560.0000000    0.2857359
224600.0000000    0.2686549
224640.0000000    0.2667426
224680.0000000    0.2559122
224720.0000000    0.2616817
224760.0000000    0.2639413
224800.0000000    0.2489035
224840.0000000    0.2507099
224880.0000000    0.2697569
224920.0000000    0.2523429
224960.0000000    0.2701352
225000.0000000    0.2530629
225040.0000000    0.2538829
225080.0000000    0.2453826
225120.0000000    0.2484346
225160.0000000    0.2652684
225200.0000000    0.2667314
225240.0000000    0.2674255
225280.0000000    0.2651615
225320.0000000    0.2725601
225360.0000000    0.2550644
225400.0000000    0.2930405
225440.0000000    0.2689379
225480.0000000    0.2538816
225520.0000000    0.2531313
225560.0000000    0.2370091
225600.0000000    0.2833338
225640.0000000    0.2328786
225680.0000000    0.2464454
225720.0000000    0.2350667
225760.0000000    0.2473651
225800.0000000    0.2444395
225840.0000000    0.2473180
225880.0000000    0.2371613
225920.0000000    0.2539309
225960.0000000    0.2432670
226000.0000000    0.2720865
226040.0000000    0.2672640
226080.0000000    0.2757052
226120.0000000    0.2461221
226160.0000000    0.2435035
226200.0000000    0.2472578
226240.0000000    0.2381028
226280.0000000    0.2395218
226320.0000000    0.2340923
226360.0000000    0.2468128
226400.0000000    0.2466886
226440.0000000    0.2488565
226480.0000000    0.2434396
226520.0000000    0.2511206
226560.0000000    0.2595741
226600.0000000    0.2639381
226640.0000000    0.2593273
226680.0000000    0.2741164
226720.0000000    0.2934097
226760.0000000    0.2969954
226800.0000000    0.2608889
226840.0000000    0.2445801
226880.0000000    0.2556629
226920.0000000    0.2449237
226960.0000000    0.2783806
227000.0000000    0.2555880
227040.0000000    0.2420990
227080.0000000    0.2519130
227120.0000000    0.2425620
227160.0000000    0.2417728
227200.0000000    0.2314036
227240.0000000    0.2363013
227280.0000000    0.2417199
227320.0000000    0.2444461
227360.0000000    0.2385488
227400.0000000    0.2535754
227440.0000000    0.2260516
227480.0000000    0.2545748
227520.0000000    0.2535406
227560.0000000    0.2403992
227600.0000000    0.2610716
227640.0000000    0.2582877
227680.0000000    0.2628794
227720.0000000    0.2589798
227760.0000000    0.2712778
227800.0000000    0.2556716
227840.0000000    0.2542778
227880.0000000    0.2412730
227920.0000000    0.2360468
227960.0000000    0.2595415
228000.0000000    0.2643457
228040.0000000    0.2471552
228080.0000000    0.2552717
228120.0000000    0.2474178
228160.0000000    0.2358776
228200.0000000    0.2378218
228240.0000000    0.2407620
228280.0000000    0.2437622
228320.0000000    0.2681536
228360.0000000    0.2840748
228400.0000000    0.2705866
228440.0000000    0.2695772
228480.0000000    0.2816835
228520.0000000    0.2891883
228560.0000000    0.2728370
228600.0000000    0.2654760
228640.0000000    0.2884808
228680.0000000    0.2730489
228720.0000000    0.2845040
228760.0000000    0.2751274
228800.0000000    0.2762784
228840.0000000    0.2557158
228880.0000000    0.2525127
228920.0000000    0.2502362
228960.0000000    0.2547150
229000.0000000    0.2456302
229040.0000000    0.2467322
229080.0000000    0.2643661
229120.0000000    0.2932357
229160.0000000    0.2709426
229200.0000000    0.2657863
229240.0000000    0.2503517
229280.0000000    0.2557924
229320.0000000    0.2627405
229360.0000000    0.2556125
229400.0000000    0.2656536
229440.0000000    0.2493316
229480.0000000    0.2572025
229520.0000000    0.2533025
229560.0000000    0.2540930
229600.0000000    0.2636121
229640.0000000    0.2455017
229680.0000000    0.2748479
229720.0000000    0.2613920
229760.0000000    0.2647888
229800.0000000    0.2624450
229840.0000000    0.2883384
229880.0000000    0.2708997
229920.0000000    0.2658584
229960.0000000    0.2658795
230000.0000000    0.2719546
230040.0000000    0.2493090
230080.0000000    0.2420397
230120.0000000    0.2714025
230160.0000000    0.2626450
230200.0000000    0.2467788
230240.0000000    0.2377694
230280.0000000    0.2581159
230320.0000000    0.2634286
230360.0000000    0.2616190
230400.0000000    0.2783205
230440.0000000    0.2593530
230480.0000000    0.2606291
230520.0000000    0.2532225
230560.0000000    0.2474376
230600.0000000    0.2631420
230640.0000000    0.2512927
230680.0000000    0.2614432
230720.0000000    0.2718946
230760.0000000    0.2775400
230800.0000000    0.2804659
230840.0000000    0.2732122
230880.0000000    0.2444003
230920.0000000    0.2752284
230960.0000000    0.2787893
231000.0000000    0.2558371
231040.0000000    0.2565079
231080.0000000    0.2613530
231120.0000000    0.2635132
231160.0000000    0.2383467
231200.0000000    0.2517031
231240.0000000    0.2598223
231280.0000000    0.2659529
231320.0000000    0.2495057
231360.0000000    0.2640049
231400.0000000    0.2503216
231440.0000000    0.2359813
231480.0000000    0.2616652
231520.0000000    0.2451042
231560.0000000    0.2595868
231600.0000000    0.2662395
231640.0000000    0.2630751
231680.0000000    0.2699524
231720.0000000    0.2412265
231760.0000000    0.2693127
231800.0000000    0.2683869
231840.0000000    0.2710969
231880.0000000    0.2543657
231920.0000000    0.2796885
231960.0000000    0.2578671
232000.0000000    0.2796037
232040.0000000    0.2595908
232080.0000000    0.2623272
232120.0000000    0.2635784
232160.0000000    0.2657692
232200.0000000    0.2470492
232240.0000000    0.2557479
232280.0000000    0.2632040
232320.0000000    0.2617449
232360.0000000    0.2445479
232400.0000000    0.2648667
232440.0000000    0.2567382
232480.0000000    0.2536333
232520.0000000    0.2302150
232560.0000000    0.2318821
232600.0000000    0.2365469
232640.0000000    0.2514580
232680.0000000    0.2528100
232720.0000000    0.2654275
232760.0000000    0.2435048
232800.0000000    0.2504221
232840.0000000    0.2585130
232880.0000000    0.2479821
232920.0000000    0.2396542
232960.0000000    0.2386523
233000.0000000    0.2313179
233040.0000000    0.2322706
233080.0000000    0.2556442
233120.0000000    0.2362925
233160.0000000    0.2447591
233200.0000000    0.2503435
233240.0000000    0.2463090
233280.0000000    0.2344550
233320.0000000    0.2526146
233360.0000000    0.2803696
233400.0000000    0.2692524
233440.0000000    0.2689785
233480.0000000    0.2645120
233520.0000000    0.2579286
233560.0000000    0.2671296
233600.0000000    0.2565421
233640.0000000    0.2640834
233680.0000000    0.2701398
233720.0000000    0.2616098
233760.0000000    0.2726075
233800.0000000    0.2670033
233840.0000000    0.2723122
233880.0000000    0.2496571
233920.0000000    0.2688785
233960.0000000    0.2597236
234000.0000000    0.2880866
234040.0000000    0.2745731
234080.0000000    0.2488877
234120.0000000    0.2528378
234160.0000000    0.2576710
234200.0000000    0.2698143
234240.0000000    0.2609822
234280.0000000    0.2740568
234320.0000000    0.2832608
234360.0000000    0.2632835
234400.0000000    0.2609842
234440.0000000    0.2664634
234480.0000000    0.2618207
234520.0000000    0.2401166
234560.0000000    0.2426347
234600.0000000    0.2570451
234640.0000000    0.2610280
234680.0000000    0.2720146
234720.0000000    0.2544677
234760.0000000    0.2517726
234800.0000000    0.2603649
234840.0000000    0.2846026
234880.0000000    0.2748358
234920.0000000    0.2863790
234960.0000000    0.2603561
235000.0000000    0.2513296
235040.0000000    0.2362906
235080.0000000    0.2480109
235120.0000000    0.2487129
235160.0000000    0.2468510
235200.0000000    0.2566288
235240.0000000    0.2773198
235280.0000000    0.2621856
235320.0000000    0.2726155
235360.0000000    0.2644287
235400.0000000    0.2596590
235440.0000000    0.2829761
235480.0000000    0.2697000
235520.0000000    0.2628633
235560.0000000    0.2527019
235600.0000000    0.2606006
235640.0000000    0.2818238
235680.0000000    0.2852081
235720.0000000    0.2726864
235760.0000000    0.2809032
235800.0000000    0.2534754
235840.0000000    0.2450350
235880.0000000    0.2712896
235920.0000000    0.2604204
235960.0000000    0.2438815
236000.0000000    0.2561867
236040.0000000    0.2665982
236080.0000000    0.2356886
236120.0000000    0.2638060
236160.0000000    0.2702576
236200.0000000    0.2622828
236240.0000000    0.2674551
236280.0000000    0.2657792
236320.0000000    0.2703489
236360.0000000    0.2417795
236400.0000000    0.2494642
236440.0000000    0.2394330
236480.0000000    0.2538412
236520.0000000    0.2882342
236560.0000000    0.2650399
236600.0000000    0.2892144
236640.0000000    0.2928096
236680.0000000    0.2953791
236720.0000000    0.2799971
236760.0000000    0.2674729
236800.0000000    0.2661601
236840.0000000    0.2518421
236880.0000000    0.2682725
236920.0000000    0.2733492
236960.0000000    0.2587406
237000.0000000    0.2730876
237040.0000000    0.2631174
237080.0000000    0.2593534
237120.0000000    0.2775454
237160.0000000    0.2521942
237200.0000000    0.2443133
237240.0000000    0.2209616
237280.0000000    0.2452137
237320.0000000    0.2466909
237360.0000000    0.2537864
237400.0000000    0.2585484
237440.0000000    0.2673980
237480.0000000    0.2833003
237520.0000000    0.2650114
237560.0000000    0.2737763
237600.0000000    0.2941346
237640.0000000    0.2650299
237680.0000000    0.2727153
237720.0000000    0.2535392
237760.0000000    0.2526977
237800.0000000    0.2616654
237840.0000000    0.2259592
237880.0000000    0.2650323
237920.0000000    0.2577265
237960.0000000    0.2685400
238000.0000000    0.2708738
238040.0000000    0.2750593
238080.0000000    0.2777119
238120.0000000    0.2513066
238160.0000000    0.2608196
238200.0000000    0.2864737
238240.0000000    0.2657550
238280.0000000    0.2652928
238320.0000000    0.2658247
238360.0000000    0.2769171
238400.0000000    0.2723612
238440.0000000    0.2751334
238480.0000000    0.2526033
238520.0000000    0.2713382
238560.0000000    0.2637658
238600.0000000    0.2572161
238640.0000000    0.2697598
238680.0000000    0.2413064
238720.0000000    0.2623486
238760.0000000    0.2539062
238800.0000000    0.2642651
238840.0000000    0.2600986
238880.0000000    0.2656201
238920.0000000    0.2649742
238960.0000000    0.2636493
239000.0000000    0.2836938
239040.0000000    0.2439936
239080.0000000    0.2468434
239120.0000000    0.2492641
239160.0000000    0.2585733
239200.0000000    0.2596872
239240.0000000    0.2640870
239280.0000000    0.2509017
239320.0000000    0.2589883
239360.0000000    0.2433024
239400.0000000    0.2553072
239440.0000000    0.2472464
239480.0000000    0.2689611
239520.0000000    0.2375654
239560.0000000    0.2471677
239600.0000000    0.2574723
239640.0000000    0.2533410
239680.0000000    0.2565888
239720.0000000    0.2565940
239760.0000000    0.2542088
239800.0000000    0.2665639
239840.0000000    0.2599324
239880.0000000    0.2727437
239920.0000000    0.2748679
239960.0000000    0.2561343
240000.0000000    0.2692901
240040.0000000    0.2802711
240080.0000000    0.2685765
240120.0000000    0.2734940
240160.0000000    0.2675899
240200.0000000    0.2524412
240240.0000000    0.2566007
240280.0000000    0.2484645
240320.0000000    0.2519721
240360.0000000    0.2695436
240400.0000000    0.2501498
240440.0000000    0.2504423
240480.0000000    0.2432040
240520.0000000    0.2458387
240560.0000000    0.2424986
240600.0000000    0.2525612
240640.0000000    0.2690887
240680.0000000    0.3008518
240720.0000000    0.2981305
240760.0000000    0.2630485
240800.0000000    0.2657150
240840.0000000    0.2490709
240880.0000000    0.2677034
240920.0000000    0.2918280
240960.0000000    0.2577283
241000.0000000    0.2705221
241040.0000000    0.2726212
241080.0000000    0.2825190
241120.0000000    0.2756996
241160.0000000    0.2547408
241200.0000000    0.2600317
241240.0000000    0.2719035
241280.0000000    0.2681059
241320.0000000    0.2531889
241360.0000000    0.2643062
241400.0000000    0.2483456
241440.0000000    0.2566036
241480.0000000    0.2566194
241520.0000000    0.2570274
241560.0000000    0.2506280
241600.0000000    0.2517371
241640.0000000    0.2817303
241680.0000000    0.2780258
241720.0000000    0.2828637
241760.0000000    0.2828329
241800.0000000    0.2684695
241840.0000000    0.2556584
241880.0000000    0.2687615
241920.0000000    0.2593601
241960.0000000    0.2681639
242000.0000000    0.2516620
242040.0000000    0.2506913
242080.0000000    0.2414940
242120.0000000    0.2470037
242160.0000000    0.2408548
242200.0000000    0.2595814
242240.0000000    0.2632792
242280.0000000    0.2463843
242320.0000000    0.2694569
242360.0000000    0.2513458
242400.0000000    0.2557185
242440.0000000    0.2449381
242480.0000000    0.2656725
242520.0000000    0.2584408
242560.0000000    0.2629437
242600.0000000    0.2565372
242640.0000000    0.2511367
242680.0000000    0.2552696
242720.0000000    0.2698071
242760.0000000    0.2646728
242800.0000000    0.2472063
242840.0000000    0.2620792
242880.0000000    0.2663623
242920.0000000    0.2465050
242960.0000000    0.2536424
243000.0000000    0.2649116
243040.0000000    0.2646735
243080.0000000    0.2624421
243120.0000000    0.2437614
243160.0000000    0.2696910
243200.0000000    0.2511788
243240.0000000    0.2499141
243280.0000000    0.2786630
243320.0000000    0.2597135
243360.0000000    0.2554306
243400.0000000    0.2524374
243440.0000000    0.2463230
243480.0000000    0.2631449
243520.0000000    0.2836159
243560.0000000    0.2719505
243600.0000000    0.2754026
243640.0000000    0.2814559
243680.0000000    0.2530416
243720.0000000    0.2685036
243760.0000000    0.2477666
243800.0000000    0.2543112
243840.0000000    0.2440807
243880.0000000    0.2654498
243920.0000000    0.2569263
243960.0000000    0.2367888
244000.0000000    0.2767800
244040.0000000    0.2598471
244080.0000000    0.2485710
244120.0000000    0.2467095
244160.0000000    0.2578026
244200.0000000    0.2669229
244240.0000000    0.2508842
244280.0000000    0.2743506
244320.0000000    0.2795001
244360.0000000    0.2736554
244400.0000000    0.2625889
244440.0000000    0.2709948
244480.0000000    0.2645273
244520.0000000    0.2591284
244560.0000000    0.2579494
244600.0000000    0.2452942
244640.0000000    0.2508034
244680.0000000    0.2449747
244720.0000000    0.2602184
244760.0000000    0.2699723
244800.0000000    0.2553286
244840.0000000    0.2650935
244880.0000000    0.2657868
244920.0000000    0.2659732
244960.0000000    0.2444847
245000.0000000    0.2623917
245040.0000000    0.2627589
245080.0000000    0.2602029
245120.0000000    0.2775091
245160.0000000    0.2950640
245200.0000000    0.2717013
245240.0000000    0.2593331
245280.0000000    0.2586342
245320.0000000    0.2772230
245360.0000000    0.2606471
245400.0000000    0.2695313
245440.0000000    0.2714351
245480.0000000    0.2651892
245520.0000000    0.2547425
245560.0000000    0.2595572
245600.0000000    0.2506559
245640.0000000    0.2458814
245680.0000000    0.2440595
245720.0000000    0.2594550
245760.0000000    0.2731487
245800.0000000    0.2691938
245840.0000000    0.2775344
245880.0000000    0.2648886
245920.0000000    0.2645943
245960.0000000    0.2536530
246000.0000000    0.2705186
246040.0000000    0.2578207
246080.0000000    0.2616211
246120.0000000    0.2579660
246160.0000000    0.2530399
246200.0000000    0.2442860
246240.0000000    0.2567449
246280.0000000    0.2542029
246320.0000000    0.2600203
246360.0000000    0.2562347
246400.0000000    0.2769286
246440.0000000    0.2653150
246480.0000000    0.2474687
246520.0000000    0.2378541
246560.0000000    0.2366968
246600.0000000    0.2405504
246640.0000000    0.2473215
246680.0000000    0.2419297
246720.0000000    0.2508553
246760.0000000    0.2408751
246800.0000000    0.2585522
246840.0000000    0.2369061
246880.0000000    0.2227607
246920.0000000    0.2428156
246960.0000000    0.2416216
247000.0000000    0.2429079
247040.0000000    0.2557265
247080.0000000    0.2607026
247120.0000000    0.2733229
247160.0000000    0.2579237
247200.0000000    0.2758903
247240.0000000    0.2480275
247280.0000000    0.2644565
247320.0000000    0.2592690
247360.0000000    0.2481105
247400.0000000    0.2536758
247440.0000000    0.2472098
247480.0000000    0.2510188
247520.0000000    0.2573177
247560.0000000    0.2699210
247600.0000000    0.2787271
247640.0000000    0.2507611
247680.0000000    0.2629742
247720.0000000    0.2457102
247760.0000000    0.2418299
247800.0000000    0.2551191
247840.0000000    0.2490939
247880.0000000    0.2644710
247920.0000000    0.2630399
247960.0000000    0.2529632
248000.0000000    0.2678683
248040.0000000    0.2439516
248080.0000000    0.2563272
248120.0000000    0.2501890
248160.0000000    0.2570277
248200.0000000    0.2413374
248240.0000000    0.2496483
248280.0000000    0.2555600
248320.0000000    0.2645887
248360.0000000    0.2417477
248400.0000000    0.2417993
248440.0000000    0.2345048
248480.0000000    0.2492538
248520.0000000    0.2490104
248560.0000000    0.2507587
248600.0000000    0.2425595
248640.0000000    0.2541085
248680.0000000    0.2577849
248720.0000000    0.2615504
248760.0000000    0.2580219
248800.0000000    0.2430034
248840.0000000    0.2438701
248880.0000000    0.2536935
248920.0000000    0.2563861
248960.0000000    0.2812342
249000.0000000    0.2649454
249040.0000000    0.3068787
249080.0000000    0.2772640
249120.0000000    0.2861454
249160.0000000    0.2734407
249200.0000000    0.2851112
249240.0000000    0.2670770
249280.0000000    0.2473424
249320.0000000    0.2578532
249360.0000000    0.2602731
249400.0000000    0.2603140
249440.0000000    0.2656149
249480.0000000    0.2519808
249520.0000000    0.2729531
249560.0000000    0.2731723
249600.0000000    0.2594293
249640.0000000    0.2473506
249680.0000000    0.2650941
249720.0000000    0.2503670
249760.0000000    0.2508378
249800.0000000    0.2521707
249840.0000000    0.2750993
249880.0000000    0.2779697
249920.0000000    0.2488461
249960.0000000    0.2375732
250000.0000000    0.2525510
250040.0000000    0.2665429
250080.0000000    0.2750833
250120.0000000    0.2758660
250160.0000000    0.2595041
250200.0000000    0.2599106
250240.0000000    0.2718624
250280.0000000    0.3060460
250320.0000000    0.2796826
250360.0000000    0.2730791
250400.0000000    0.2925983
250440.0000000    0.2719554
250480.0000000    0.2800918
250520.0000000    0.2761990
250560.0000000    0.2508480
250600.0000000    0.2510567
250640.0000000    0.2609270
250680.0000000    0.2494608
250720.0000000    0.2486611
250760.0000000    0.2641839
250800.0000000    0.2555600
250840.0000000    0.2448673
250880.0000000    0.2663455
250920.0000000    0.2863981
250960.0000000    0.2665697
251000.0000000    0.2518604
251040.0000000    0.2562766
251080.0000000    0.2589684
251120.0000000    0.2730348
251160.0000000    0.2731561
251200.0000000    0.2773077
251240.0000000    0.2768750
251280.0000000    0.2536065
251320.0000000    0.2644082
251360.0000000    0.2536142
251400.0000000    0.2507779
251440.0000000    0.2605301
251480.0000000    0.2597612
251520.0000000    0.2680246
251560.0000000    0.2593994
251600.0000000    0.2616472
251640.0000000    0.2486461
251680.0000000    0.2810071
251720.0000000    0.2785654
251760.0000000    0.2567931
251800.0000000    0.2631789
251840.0000000    0.2718345
251880.0000000    0.2588189
251920.0000000    0.2623255
251960.0000000    0.2488201
252000.0000000    0.2563710
252040.0000000    0.2467180
252080.0000000    0.2417743
252120.0000000    0.2569511
252160.0000000    0.2691288
252200.0000000    0.2756062
252240.0000000    0.2456590
252280.0000000    0.2501651
252320.0000000    0.2552006
252360.0000000    0.2630135
252400.0000000    0.2652098
252440.0000000    0.2783645
252480.0000000    0.2828441
252520.0000000    0.2706496
252560.0000000    0.2596960
252600.0000000    0.2600779
252640.0000000    0.2722424
252680.0000000    0.2821034
252720.0000000    0.2952413
252760.0000000    0.2719944
252800.0000000    0.2577904
252840.0000000    0.2814841
252880.0000000    0.2596819
252920.0000000    0.2735037
252960.0000000    0.2529354
253000.0000000    0.2605709
253040.0000000    0.2781111
253080.0000000    0.2808240
253120.0000000    0.2610122
253160.0000000    0.2759489
253200.0000000    0.2708389
253240.0000000    0.2802288
253280.0000000    0.2750639
253320.0000000    0.2710134
253360.0000000    0.2727738
253400.0000000    0.2725691
253440.0000000    0.2716974
253480.0000000    0.2806138
253520.0000000    0.2624958
253560.0000000    0.2792140
253600.0000000    0.2865584
253640.0000000    0.2858633
253680.0000000    0.2890590
253720.0000000    0.2678048
253760.0000000    0.2613947
253800.0000000    0.2634915
253840.0000000    0.2475161
253880.0000000    0.2491096
253920.0000000    0.2752178
253960.0000000    0.2400138
254000.0000000    0.2454538
254040.0000000    0.2565365
254080.0000000    0.2724092
254120.0000000    0.2438436
254160.0000000    0.2828715
254200.0000000    0.2825340
254240.0000000    0.2701487
254280.0000000    0.2699992
254320.0000000    0.2820808
254360.0000000    0.2727264
254400.0000000    0.2479977
254440.0000000    0.2482843
254480.0000000    0.2685601
254520.0000000    0.2610222
254560.0000000    0.2342429
254600.0000000    0.2372314
254640.0000000    0.2716601
254680.0000000    0.2591034
254720.0000000    0.2589182
254760.0000000    0.2500010
254800.0000000    0.2583824
254840.0000000    0.2724708
254880.0000000    0.2747690
254920.0000000    0.2848634
254960.0000000    0.2553087
255000.0000000    0.2606468
255040.0000000    0.2587388
255080.0000000    0.2665387
255120.0000000    0.2579945
255160.0000000    0.2673823
255200.0000000    0.2604719
255240.0000000    0.2527698
255280.0000000    0.2547524
255320.0000000    0.2280771
255360.0000000    0.2345733
255400.0000000    0.2425521
255440.0000000    0.2476698
255480.0000000    0.2563962
255520.0000000    0.2630323
255560.0000000    0.2694590
255600.0000000    0.2477229
255640.0000000    0.2475008
255680.0000000    0.2394749
255720.0000000    0.2584557
255760.0000000    0.2307426
255800.0000000    0.2637866
255840.0000000    0.2516144
255880.0000000    0.2655723
255920.0000000    0.2557052
255960.0000000    0.2811498
256000.0000000    0.2723462
256040.0000000    0.2562260
256080.0000000    0.2417844
256120.0000000    0.2513904
256160.0000000    0.2510217
256200.0000000    0.2438487
256240.0000000    0.2651696
256280.0000000    0.2542109
256320.0000000    0.2458458
256360.0000000    0.2547120
256400.0000000    0.2570105
256440.0000000    0.2387666
256480.0000000    0.2498667
256520.0000000    0.2541638
256560.0000000    0.2474166
256600.0000000    0.2403707
256640.0000000    0.2631058
256680.0000000    0.2615230
256720.0000000    0.2656628
256760.0000000    0.2603075
256800.0000000    0.2753369
256840.0000000    0.2588559
256880.0000000    0.2467821
256920.0000000    0.2462815
256960.0000000    0.2611019
257000.0000000    0.2701135
257040.0000000    0.2642350
257080.0000000    0.2717855
257120.0000000    0.2463786
257160.0000000    0.2477527
257200.0000000    0.2805334
257240.0000000    0.2536185
257280.0000000    0.2511432
257320.0000000    0.2467626
257360.0000000    0.2518247
257400.0000000    0.2584678
257440.0000000    0.2757519
257480.0000000    0.2532368
257520.0000000    0.2574508
257560.0000000    0.2553532
257600.0000000    0.2431984
257640.0000000    0.2530411
257680.0000000    0.2486178
257720.0000000    0.2661179
257760.0000000    0.2649199
257800.0000000    0.2736602
257840.0000000    0.2641591
257880.0000000    0.2688951
257920.0000000    0.2735031
257960.0000000    0.2857662
258000.0000000    0.2765553
258040.0000000    0.2667101
258080.0000000    0.2559193
258120.0000000    0.2768990
258160.0000000    0.2603784
258200.0000000    0.2538254
258240.0000000    0.2830723
258280.0000000    0.2716512
258320.0000000    0.2599394
258360.0000000    0.2638338
258400.0000000    0.2537344
258440.0000000    0.2824362
258480.0000000    0.2818463
258520.0000000    0.2943811
258560.0000000    0.2922481
258600.0000000    0.3120223
258640.0000000    0.2856944
258680.0000000    0.2784806
258720.0000000    0.2814225
258760.0000000    0.2801828
258800.0000000    0.2795918
258840.0000000    0.2574516
258880.0000000    0.2533363
258920.0000000    0.2688302
258960.0000000    0.2556992
259000.0000000    0.2583444
259040.0000000    0.2754175
259080.0000000    0.2716836
259120.0000000    0.2501344
259160.0000000    0.2694106
259200.0000000    0.2826861
259240.0000000    0.2883827
259280.0000000    0.2784202
259320.0000000    0.2834627
259360.0000000    0.2703766
259400.0000000    0.2629533
259440.0000000    0.2646663
259480.0000000    0.2696836
259520.0000000    0.2512121
259560.0000000    0.2775908
259600.0000000    0.2639856
259640.0000000    0.2804493
259680.0000000    0.2330182
259720.0000000    0.2590454
259760.0000000    0.2460205
259800.0000000    0.2888790
259840.0000000    0.2700741
259880.0000000    0.2615090
259920.0000000    0.2672770
259960.0000000    0.2369116
260000.0000000    0.2559038
260040.0000000    0.2532029
260080.0000000    0.2616903
260120.0000000    0.2758325
260160.0000000    0.2575833
260200.0000000    0.2732248
260240.0000000    0.2917078
260280.0000000    0.2846172
260320.0000000    0.2649212
260360.0000000    0.2678332
260400.0000000    0.2718625
260440.0000000    0.2618627
260480.0000000    0.2628923
260520.0000000    0.2522593
260560.0000000    0.2882933
260600.0000000    0.2907006
260640.0000000    0.2818039
260680.0000000    0.2849066
260720.0000000    0.2703724
260760.0000000    0.2758365
260800.0000000    0.2583000
260840.0000000    0.2620755
260880.0000000    0.2840813
260920.0000000    0.2910545
260960.0000000    0.2692460
261000.0000000    0.2765361
261040.0000000    0.2769108
261080.0000000    0.2700194
261120.0000000    0.2668133
261160.0000000    0.2855861
261200.0000000    0.2760988
261240.0000000    0.2855617
261280.0000000    0.2571996
261320.0000000    0.2680088
261360.0000000    0.2745824
261400.0000000    0.2634453
261440.0000000    0.2728010
261480.0000000    0.2672839
261520.0000000    0.2795107
261560.0000000    0.2972774
261600.0000000    0.2996246
261640.0000000    0.2847084
261680.0000000    0.2878138
261720.0000000    0.2729464
261760.0000000    0.2809334
261800.0000000    0.2884969
261840.0000000    0.2894360
261880.0000000    0.2850972
261920.0000000    0.2520824
261960.0000000    0.2580723
262000.0000000    0.2624241
262040.0000000    0.2576564
262080.0000000    0.2647931
262120.0000000    0.2493517
262160.0000000    0.2527048
262200.0000000    0.2526451
262240.0000000    0.2442243
262280.0000000    0.2665695
262320.0000000    0.2675295
262360.0000000    0.2836236
262400.0000000    0.2817437
262440.0000000    0.2786681
262480.0000000    0.2997761
262520.0000000    0.3081810
262560.0000000    0.3022653
262600.0000000    0.3038030
262640.0000000    0.3044882
262680.0000000    0.2866164
262720.0000000    0.2560533
262760.0000000    0.2695923
262800.0000000    0.2912284
262840.0000000    0.2841387
262880.0000000    0.2927249
262920.0000000    0.2710004
262960.0000000    0.2748803
263000.0000000    0.2548702
263040.0000000    0.2812422
263080.0000000    0.2900888
263120.0000000    0.2773960
263160.0000000    0.2793640
263200.0000000    0.2908850
263240.0000000    0.3002183
263280.0000000    0.2873181
263320.0000000    0.2979586
263360.0000000    0.3052930
263400.0000000    0.2876221
263440.0000000    0.2767034
263480.0000000    0.2815479
263520.0000000    0.2803182
263560.0000000    0.2642701
263600.0000000    0.2902741
263640.0000000    0.2862441
263680.0000000    0.2753426
263720.0000000    0.2785642
263760.0000000    0.2758134
263800.0000000    0.2745757
263840.0000000    0.2505486
263880.0000000    0.2406567
263920.0000000    0.2590705
263960.0000000    0.2601106
264000.0000000    0.2494876
264040.0000000    0.2454099
264080.0000000    0.2562617
264120.0000000    0.2454685
264160.0000000    0.2707130
264200.0000000    0.2828339
264240.0000000    0.2757919
264280.0000000    0.2800821
264320.0000000    0.2854115
264360.0000000    0.2810271
264400.0000000    0.2615087
264440.0000000    0.2898468
264480.0000000    0.2878241
264520.0000000    0.2813708
264560.0000000    0.2804506
264600.0000000    0.2854209
264640.0000000    0.2744146
264680.0000000    0.2736981
264720.0000000    0.2720955
264760.0000000    0.2602204
264800.0000000    0.2578141
264840.0000000    0.2653932
264880.0000000    0.2828844
264920.0000000    0.2657008
264960.0000000    0.2660230
265000.0000000    0.2828887
265040.0000000    0.2595560
265080.0000000    0.2697657
265120.0000000    0.2904351
265160.0000000    0.3043376
265200.0000000    0.3012668
265240.0000000    0.2925270
265280.0000000    0.2806796
265320.0000000    0.2900477
265360.0000000    0.2774291
265400.0000000    0.2600703
265440.0000000    0.2592229
265480.0000000    0.2439810
265520.0000000    0.2682871
265560.0000000    0.2598466
265600.0000000    0.2678374
265640.0000000    0.2839301
265680.0000000    0.2813825
265720.0000000    0.2559869
265760.0000000    0.2843458
265800.0000000    0.2703092
265840.0000000    0.2580158
265880.0000000    0.2450262
265920.0000000    0.2534713
265960.0000000    0.2649275
266000.0000000    0.2650930
266040.0000000    0.2949290
266080.0000000    0.2640928
266120.0000000    0.2775082
266160.0000000    0.2736429
266200.0000000    0.2879652
266240.0000000    0.2658522
266280.0000000    0.2806255
266320.0000000    0.2789412
266360.0000000    0.2819254
266400.0000000    0.2752777
266440.0000000    0.2636932
266480.0000000    0.2663963
266520.0000000    0.2630099
266560.0000000    0.2759392
266600.0000000    0.2916671
266640.0000000    0.2790699
266680.0000000    0.2695489
266720.0000000    0.2622749
266760.0000000    0.2762649
266800.0000000    0.2839494
266840.0000000    0.2774082
266880.0000000    0.2712346
266920.0000000    0.2829381
266960.0000000    0.2856323
267000.0000000    0.2683322
267040.0000000    0.2875922
267080.0000000    0.2723816
267120.0000000    0.2705323
267160.0000000    0.2699225
267200.0000000    0.2949976
267240.0000000    0.2829109
267280.0000000    0.2539431
267320.0000000    0.2654937
267360.0000000    0.2796953
267400.0000000    0.2614373
267440.0000000    0.2513810
267480.0000000    0.2765718
267520.0000000    0.2832773
267560.0000000    0.2893981
267600.0000000    0.2899491
267640.0000000    0.2722649
267680.0000000    0.2937502
267720.0000000    0.3016171
267760.0000000    0.2980917
267800.0000000    0.2715807
267840.0000000    0.2726653
267880.0000000    0.2773908
267920.0000000    0.2792569
267960.0000000    0.2720624
268000.0000000    0.2516873
268040.0000000    0.2420521
268080.0000000    0.2600849
268120.0000000    0.2744035
268160.0000000    0.3003108
268200.0000000    0.2918561
268240.0000000    0.2769318
268280.0000000    0.2726020
268320.0000000    0.2684881
268360.0000000    0.2751077
268400.0000000    0.2763939
268440.0000000    0.2710342
268480.0000000    0.2822084
268520.0000000    0.2976635
268560.0000000    0.2727291
268600.0000000    0.2773829
268640.0000000    0.2791805
268680.0000000    0.2760935
268720.0000000    0.2811368
268760.0000000    0.2673603
268800.0000000    0.2781528
268840.0000000    0.2797233
268880.0000000    0.2654892
268920.0000000    0.2835497
268960.0000000    0.2828899
269000.0000000    0.2960486
269040.0000000    0.2984665
269080.0000000    0.2833926
269120.0000000    0.2727614
269160.0000000    0.2906878
269200.0000000    0.2861175
269240.0000000    0.2966711
269280.0000000    0.2542018
269320.0000000    0.2885790
269360.0000000    0.2626565
269400.0000000    0.2748555
269440.0000000    0.2876780
269480.0000000    0.2742434
269520.0000000    0.2867377
269560.0000000    0.2763813
269600.0000000    0.2790347
269640.0000000    0.2634985
269680.0000000    0.2822055
269720.0000000    0.3051012
269760.0000000    0.2868050
269800.0000000    0.2697392
269840.0000000    0.2735573
269880.0000000    0.2691779
269920.0000000    0.2768288
269960.0000000    0.2595202
270000.0000000    0.2670731
270040.0000000    0.2768628
270080.0000000    0.2785763
270120.0000000    0.2655252
270160.0000000    0.2663900
270200.0000000    0.2652934
270240.0000000    0.2694787
270280.0000000    0.2635151
270320.0000000    0.2673222
270360.0000000    0.2564689
270400.0000000    0.2718649
270440.0000000    0.2664989
270480.0000000    0.2787781
270520.0000000    0.2585734
270560.0000000    0.2638260
270600.0000000    0.2675880
270640.0000000    0.2730858
270680.0000000    0.2734638
270720.0000000    0.2654107
270760.0000000    0.2670788
270800.0000000    0.2813973
270840.0000000    0.2628755
270880.0000000    0.2822753
270920.0000000    0.3040797
270960.0000000    0.2898324
271000.0000000    0.2898269
271040.0000000    0.2841931
271080.0000000    0.2833455
271120.0000000    0.2991598
271160.0000000    0.2998776
271200.0000000    0.2829488
271240.0000000    0.2879950
271280.0000000    0.2744803
271320.0000000    0.2740443
271360.0000000    0.2712024
271400.0000000    0.2811697
271440.0000000    0.2919435
271480.0000000    0.2752166
271520.0000000    0.2912613
271560.0000000    0.2736917
271600.0000000    0.2852090
271640.0000000    0.2647143
271680.0000000    0.2783130
271720.0000000    0.2754103
271760.0000000    0.2667910
271800.0000000    0.2500322
271840.0000000    0.2790859
271880.0000000    0.2792170
271920.0000000    0.2841173
271960.0000000    0.2686750
272000.0000000    0.2673818
272040.0000000    0.2751525
272080.0000000    0.2873978
272120.0000000    0.2878114
272160.0000000    0.2814062
272200.0000000    0.2988235
272240.0000000    0.2951278
272280.0000000    0.2633085
272320.0000000    0.2910953
272360.0000000    0.2863064
272400.0000000    0.2823702
272440.0000000    0.2782883
272480.0000000    0.2711101
272520.0000000    0.2930052
272560.0000000    0.2928969
272600.0000000    0.2996520
272640.0000000    0.2887268
272680.0000000    0.2803342
272720.0000000    0.2817464
272760.0000000    0.2719738
272800.0000000    0.2640951
272840.0000000    0.2781352
272880.0000000    0.2597189
272920.0000000    0.2293058
272960.0000000    0.2629184
273000.0000000    0.2670704
273040.0000000    0.2727992
273080.0000000    0.2655639
273120.0000000    0.2690530
273160.0000000    0.2681903
273200.0000000    0.2653990
273240.0000000    0.2639970
273280.0000000    0.2709181
273320.0000000    0.2746768
273360.0000000    0.2934865
273400.0000000    0.2765939
273440.0000000    0.2782520
273480.0000000    0.2836373
273520.0000000    0.2830994
273560.0000000    0.2829538
273600.0000000    0.2727894
273640.0000000    0.2740723
273680.0000000    0.2824386
273720.0000000    0.2761880
273760.0000000    0.2800635
273800.0000000    0.2620064
273840.0000000    0.2538218
273880.0000000    0.2648561
273920.0000000    0.2596522
273960.0000000    0.2523829
274000.0000000    0.2707976
274040.0000000    0.2632623
274080.0000000    0.2716963
274120.0000000    0.2806656
274160.0000000    0.2783672
274200.0000000    0.2686398
274240.0000000    0.2767617
274280.0000000    0.2801783
274320.0000000    0.2733204
274360.0000000    0.2612038
274400.0000000    0.2783859
274440.0000000    0.2830558
274480.0000000    0.2740815
274520.0000000    0.2676367
274560.0000000    0.2775418
274600.0000000    0.2971022
274640.0000000    0.2687854
274680.0000000    0.2693976
274720.0000000    0.2811067
274760.0000000    0.2821572
274800.0000000    0.2947717
274840.0000000    0.2744984
274880.0000000    0.2661563
274920.0000000    0.2785896
274960.0000000    0.2781935
275000.0000000    0.2731384
275040.0000000    0.2723571
275080.0000000    0.2976153
275120.0000000    0.3050860
275160.0000000    0.2873115
275200.0000000    0.2821987
275240.0000000    0.2731029
275280.0000000    0.2736131
275320.0000000    0.2927113
275360.0000000    0.2744478
275400.0000000    0.2697727
275440.0000000    0.2981254
275480.0000000    0.2897510
275520.0000000    0.2967702
275560.0000000    0.2761409
275600.0000000    0.2997275
275640.0000000    0.2705803
275680.0000000    0.2772615
275720.0000000    0.2714678
275760.0000000    0.2879752
275800.0000000    0.2820583
275840.0000000    0.2792355
275880.0000000    0.2863628
275920.0000000    0.2706573
275960.0000000    0.2600110
276000.0000000    0.2548968
276040.0000000    0.2784179
276080.0000000    0.2422138
276120.0000000    0.2515829
276160.0000000    0.2509658
276200.0000000    0.2641357
276240.0000000    0.2569289
276280.0000000    0.2712867
276320.0000000    0.2784100
276360.0000000    0.2677118
276400.0000000    0.3066153
276440.0000000    0.2811366
276480.0000000    0.2771644
276520.0000000    0.2634340
276560.0000000    0.2674937
276600.0000000    0.2690952
276640.0000000    0.2681221
276680.0000000    0.2683167
276720.0000000    0.2847188
276760.0000000    0.2939870
276800.0000000    0.2712770
276840.0000000    0.2864202
276880.0000000    0.2717168
276920.0000000    0.2657981
276960.0000000    0.2783101
277000.0000000    0.2694695
277040.0000000    0.2854988
277080.0000000    0.2647491
277120.0000000    0.2712309
277160.0000000    0.2540820
277200.0000000    0.2613235
277240.0000000    0.2438168
277280.0000000    0.2511165
277320.0000000    0.2596561
277360.0000000    0.2695236
277400.0000000    0.2777847
277440.0000000    0.2658535
277480.0000000    0.2610417
277520.0000000    0.2741207
277560.0000000    0.2748408
277600.0000000    0.2663822
277640.0000000    0.2600675
277680.0000000    0.2464055
277720.0000000    0.2610105
277760.0000000    0.2743561
277800.0000000    0.2833861
277840.0000000    0.2823431
277880.0000000    0.2651662
277920.0000000    0.2514186
277960.0000000    0.2716831
278000.0000000    0.2574463
278040.0000000    0.2624720
278080.0000000    0.2546263
278120.0000000    0.2571829
278160.0000000    0.2654248
278200.0000000    0.2741275
278240.0000000    0.2734125
278280.0000000    0.2731535
278320.0000000    0.2759652
278360.0000000    0.2678687
278400.0000000    0.2804890
278440.0000000    0.2721325
278480.0000000    0.2740836
278520.0000000    0.2926303
278560.0000000    0.2711483
278600.0000000    0.2550073
278640.0000000    0.2676876
278680.0000000    0.2547398
278720.0000000    0.2556865
278760.0000000    0.2711898
278800.0000000    0.2758243
278840.0000000    0.2495922
278880.0000000    0.2476805
278920.0000000    0.2662453
278960.0000000    0.2697144
279000.0000000    0.2701428
279040.0000000    0.2672229
279080.0000000    0.2689632
279120.0000000    0.2828798
279160.0000000    0.2662838
279200.0000000    0.2686196
279240.0000000    0.2661433
279280.0000000    0.2717355
279320.0000000    0.2606835
279360.0000000    0.2595918
279400.0000000    0.2750075
279440.0000000    0.2702160
279480.0000000    0.2807777
279520.0000000    0.2848184
279560.0000000    0.2858030
279600.0000000    0.2756175
279640.0000000    0.2742761
279680.0000000    0.2791032
279720.0000000    0.2800683
279760.0000000    0.2842898
279800.0000000    0.2641003
279840.0000000    0.2487921
279880.0000000    0.2519457
279920.0000000    0.2452589
279960.0000000    0.2627208
280000.0000000    0.2821693
280040.0000000    0.2501540
280080.0000000    0.2640263
280120.0000000    0.2498778
280160.0000000    0.2420798
280200.0000000    0.2558797
280240.0000000    0.2725105
280280.0000000    0.2641265
280320.0000000    0.2808002
280360.0000000    0.2642513
280400.0000000    0.2646643
280440.0000000    0.2679449
280480.0000000    0.2622502
280520.0000000    0.2635225
280560.0000000    0.2518473
280600.0000000    0.2454777
280640.0000000    0.2675523
280680.0000000    0.2644855
280720.0000000    0.2569413
280760.0000000    0.2571165
280800.0000000    0.2711620
280840.0000000    0.2613696
280880.0000000    0.2869166
280920.0000000    0.2870211
280960.0000000    0.2854724
281000.0000000    0.2745019
281040.0000000    0.2791936
281080.0000000    0.2683911
281120.0000000    0.2856781
281160.0000000    0.3004110
281200.0000000    0.2802562
281240.0000000    0.2589804
281280.0000000    0.2770580
281320.0000000    0.2803192
281360.0000000    0.2674255
281400.0000000    0.2710064
281440.0000000    0.2864181
281480.0000000    0.2843685
281520.0000000    0.2632274
281560.0000000    0.2665297
281600.0000000    0.2752230
281640.0000000    0.2683794
281680.0000000    0.2922933
281720.0000000    0.2695707
281760.0000000    0.2634024
281800.0000000    0.2647941
281840.0000000    0.2772223
281880.0000000    0.2670840
281920.0000000    0.2732090
281960.0000000    0.2846558
282000.0000000    0.2721182
282040.0000000    0.2646429
282080.0000000    0.2771893
282120.0000000    0.2760583
282160.0000000    0.3049571
282200.0000000    0.2869108
282240.0000000    0.2937867
282280.0000000    0.2966504
282320.0000000    0.2695612
282360.0000000    0.2866504
282400.0000000    0.2929709
282440.0000000    0.2870075
282480.0000000    0.2763655
282520.0000000    0.2878902
282560.0000000    0.2725523
282600.0000000    0.2743419
282640.0000000    0.2713853
282680.0000000    0.2696257
282720.0000000    0.2557829
282760.0000000    0.2606419
282800.0000000    0.2803200
282840.0000000    0.2693384
282880.0000000    0.2807225
282920.0000000    0.2646079
282960.0000000    0.2744256
283000.0000000    0.2775782
283040.0000000    0.2860764
283080.0000000    0.2749556
283120.0000000    0.2786192
283160.0000000    0.2660884
283200.0000000    0.2785495
283240.0000000    0.2577680
283280.0000000    0.2761471
283320.0000000    0.2875288
283360.0000000    0.2934863
283400.0000000    0.2692360
283440.0000000    0.2662936
283480.0000000    0.2658280
283520.0000000    0.2730851
283560.0000000    0.2944902
283600.0000000    0.2818327
283640.0000000    0.2779727
283680.0000000    0.2746196
283720.0000000    0.3033220
283760.0000000    0.2691635
283800.0000000    0.2745312
283840.0000000    0.2745756
283880.0000000    0.2684484
283920.0000000    0.2912931
283960.0000000    0.2913882
284000.0000000    0.3113060
284040.0000000    0.2974312
284080.0000000    0.3108460
284120.0000000    0.2869756
284160.0000000    0.3015424
284200.0000000    0.2715098
284240.0000000    0.2669732
284280.0000000    0.2786922
284320.0000000    0.2863053
284360.0000000    0.2821677
284400.0000000    0.2771586
284440.0000000    0.2548270
284480.0000000    0.2676426
284520.0000000    0.2762092
284560.0000000    0.2726475
284600.0000000    0.2967471
284640.0000000    0.2712318
284680.0000000    0.2659577
284720.0000000    0.2794492
284760.0000000    0.2823043
284800.0000000    0.2794710
284840.0000000    0.2883753
284880.0000000    0.2834568
284920.0000000    0.2857694
284960.0000000    0.2856999
285000.0000000    0.2830086
285040.0000000    0.2670464
285080.0000000    0.2745218
285120.0000000    0.2794174
285160.0000000    0.2583632
285200.0000000    0.2655258
285240.0000000    0.2634811
285280.0000000    0.2581293
285320.0000000    0.2517062
285360.0000000    0.2609411
285400.0000000    0.2454998
285440.0000000    0.2696752
285480.0000000    0.2734467
285520.0000000    0.2636936
285560.0000000    0.2607681
285600.0000000    0.2613052
285640.0000000    0.2522146
285680.0000000    0.2478292
285720.0000000    0.2708448
285760.0000000    0.2554431
285800.0000000    0.2697148
285840.0000000    0.2463204
285880.0000000    0.2641475
285920.0000000    0.2742705
285960.0000000    0.2753184
286000.0000000    0.2479900
286040.0000000    0.2723110
286080.0000000    0.2598010
286120.0000000    0.2849612
286160.0000000    0.2622905
286200.0000000    0.2671551
286240.0000000    0.2738727
286280.0000000    0.2762143
286320.0000000    0.2797097
286360.0000000    0.2589008
286400.0000000    0.2906412
286440.0000000    0.2636784
286480.0000000    0.2569631
286520.0000000    0.2625308
286560.0000000    0.2468035
286600.0000000    0.2688265
286640.0000000    0.2772385
286680.0000000    0.2707057
286720.0000000    0.2641783
286760.0000000    0.2759172
286800.0000000    0.2736236
286840.0000000    0.2762743
286880.0000000    0.2805148
286920.0000000    0.2902678
286960.0000000    0.2784974
287000.0000000    0.2712148
287040.0000000    0.2784488
287080.0000000    0.2728401
287120.0000000    0.2793167
287160.0000000    0.2854756
287200.0000000    0.2793339
287240.0000000    0.2701963
287280.0000000    0.2739081
287320.0000000    0.2956566
287360.0000000    0.2699727
287400.0000000    0.2648457
287440.0000000    0.2785123
287480.0000000    0.2639353
287520.0000000    0.2715073
287560.0000000    0.2841617
287600.0000000    0.2832898
287640.0000000    0.2671258
287680.0000000    0.2666255
287720.0000000    0.2529630
287760.0000000    0.2740667
287800.0000000    0.2714962
287840.0000000    0.2686460
287880.0000000    0.2707269
287920.0000000    0.2842798
287960.0000000    0.2721089
288000.0000000    0.2739749
288040.0000000    0.2641604
288080.0000000    0.2795040
288120.0000000    0.2731567
288160.0000000    0.2745875
288200.0000000    0.2767341
288240.0000000    0.2906811
288280.0000000    0.2942854
288320.0000000    0.2662439
288360.0000000    0.2574675
288400.0000000    0.2553291
288440.0000000    0.2481293
288480.0000000    0.2575608
288520.0000000    0.2510599
288560.0000000    0.2637933
288600.0000000    0.2650082
288640.0000000    0.2777205
288680.0000000    0.2864724
288720.0000000    0.2679056
288760.0000000    0.2752341
288800.0000000    0.2935527
288840.0000000    0.2866101
288880.0000000    0.2819227
288920.0000000    0.2705460
288960.0000000    0.2655857
289000.0000000    0.2820136
289040.0000000    0.2617941
289080.0000000    0.2575365
289120.0000000    0.2730809
289160.0000000    0.2560396
289200.0000000    0.2771647
289240.0000000    0.2727326
289280.0000000    0.2851494
289320.0000000    0.2656271
289360.0000000    0.2683621
289400.0000000    0.2802341
289440.0000000    0.2649156
289480.0000000    0.2601714
289520.0000000    0.2665645
289560.0000000    0.2741752
289600.0000000    0.2758316
289640.0000000    0.2867932
289680.0000000    0.2721192
289720.0000000    0.2528794
289760.0000000    0.2657721
289800.0000000    0.2670026
289840.0000000    0.2674657
289880.0000000    0.2761728
289920.0000000    0.2672245
289960.0000000    0.2724419
290000.0000000    0.2799039
290040.0000000    0.2931882
290080.0000000    0.2760019
290120.0000000    0.2904695
290160.0000000    0.2684485
290200.0000000    0.2721323
290240.0000000    0.2610427
290280.0000000    0.2657350
290320.0000000    0.2604067
290360.0000000    0.2486078
290400.0000000    0.2683161
290440.0000000    0.2773550
290480.0000000    0.2694416
290520.0000000    0.2693257
290560.0000000    0.2740659
290600.0000000    0.2805355
290640.0000000    0.2788394
290680.0000000    0.2669106
290720.0000000    0.2711879
290760.0000000    0.2708516
290800.0000000    0.2789137
290840.0000000    0.2892200
290880.0000000    0.2963199
290920.0000000    0.2485358
290960.0000000    0.2852351
291000.0000000    0.2519612
291040.0000000    0.2648147
291080.0000000    0.2568229
291120.0000000    0.2608323
291160.0000000    0.2686407
291200.0000000    0.2653096
291240.0000000    0.2637563
291280.0000000    0.2733428
291320.0000000    0.2519010
291360.0000000    0.2530093
291400.0000000    0.2561858
291440.0000000    0.2594794
291480.0000000    0.2619679
291520.0000000    0.2767257
291560.0000000    0.2813426
291600.0000000    0.2720843
291640.0000000    0.2713254
291680.0000000    0.2820244
291720.0000000    0.2850557
291760.0000000    0.2743897
291800.0000000    0.3003902
291840.0000000    0.2769296
291880.0000000    0.2731810
291920.0000000    0.2628033
291960.0000000    0.2584359
292000.0000000    0.2727721
292040.0000000    0.2629375
292080.0000000    0.2427971
292120.0000000    0.2558942
292160.0000000    0.2551738
292200.0000000    0.2463166
292240.0000000    0.2670536
292280.0000000    0.2661298
292320.0000000    0.2728532
292360.0000000    0.2821948
292400.0000000    0.2676819
292440.0000000    0.2538799
292480.0000000    0.2760683
292520.0000000    0.2667872
292560.0000000    0.2719808
292600.0000000    0.2847892
292640.0000000    0.3031624
292680.0000000    0.2948501
292720.0000000    0.2867680
292760.0000000    0.3003337
292800.0000000    0.2854503
292840.0000000    0.2914256
292880.0000000    0.2790909
292920.0000000    0.3013139
292960.0000000    0.2823527
293000.0000000    0.2853729
293040.0000000    0.2995020
293080.0000000    0.2880704
293120.0000000    0.2913373
293160.0000000    0.2935484
293200.0000000    0.2926020
293240.0000000    0.2969180
293280.0000000    0.2676536
293320.0000000    0.2785422
293360.0000000    0.2613779
293400.0000000    0.2696044
293440.0000000    0.2828771
293480.0000000    0.2728755
293520.0000000    0.2874558
293560.0000000    0.2755540
293600.0000000    0.2810969
293640.0000000    0.2799997
293680.0000000    0.2766418
293720.0000000    0.2883516
293760.0000000    0.2677515
293800.0000000    0.2835770
293840.0000000    0.3044776
293880.0000000    0.2703950
293920.0000000    0.2827751
293960.0000000    0.2842076
294000.0000000    0.2798207
294040.0000000    0.2761899
294080.0000000    0.2817796
294120.0000000    0.2879306
294160.0000000    0.2975599
294200.0000000    0.2927845
294240.0000000    0.2651689
294280.0000000    0.2731040
294320.0000000    0.2874947
294360.0000000    0.2679079
294400.0000000    0.2727128
294440.0000000    0.2628627
294480.0000000    0.2778165
294520.0000000    0.2700291
294560.0000000    0.2810581
294600.0000000    0.2832179
294640.0000000    0.2744102
294680.0000000    0.2768617
294720.0000000    0.2809217
294760.0000000    0.2715474
294800.0000000    0.2583757
294840.0000000    0.2682941
294880.0000000    0.2653434
294920.0000000    0.2735586
294960.0000000    0.2758674
295000.0000000    0.2687228
295040.0000000    0.2870054
295080.0000000    0.2753931
295120.0000000    0.2878775
295160.0000000    0.2753820
295200.0000000    0.2843722
295240.0000000    0.2728606
295280.0000000    0.2727240
295320.0000000    0.2657979
295360.0000000    0.2749399
295400.0000000    0.2598503
295440.0000000    0.2708833
295480.0000000    0.2720605
295520.0000000    0.2819808
295560.0000000    0.2737398
295600.0000000    0.2850226
295640.0000000    0.2889863
295680.0000000    0.3011544
295720.0000000    0.2875451
295760.0000000    0.2732371
295800.0000000    0.2602260
295840.0000000    0.2930188
295880.0000000    0.2857810
295920.0000000    0.2504955
295960.0000000    0.2668351
296000.0000000    0.2705976
296040.0000000    0.2568181
296080.0000000    0.2676349
296120.0000000    0.2549033
296160.0000000    0.2838421
296200.0000000    0.2679662
296240.0000000    0.2793421
296280.0000000    0.2787148
296320.0000000    0.2556332
296360.0000000    0.2827920
296400.0000000    0.2708023
296440.0000000    0.2631176
296480.0000000    0.2840711
296520.0000000    0.2695148
296560.0000000    0.2753276
296600.0000000    0.2537611
296640.0000000    0.2664407
296680.0000000    0.2554336
296720.0000000    0.2818591
296760.0000000    0.2728322
296800.0000000    0.2784640
296840.0000000    0.2841980
296880.0000000    0.2895467
296920.0000000    0.2823245
296960.0000000    0.2848857
297000.0000000    0.2776530
297040.0000000    0.2793571
297080.0000000    0.2761008
297120.0000000    0.2989306
297160.0000000    0.2954346
297200.0000000    0.2901629
297240.0000000    0.2896726
297280.0000000    0.2883022
297320.0000000    0.2817416
297360.0000000    0.2712695
297400.0000000    0.2617159
297440.0000000    0.2512751
297480.0000000    0.2610664
297520.0000000    0.2827604
297560.0000000    0.2730015
297600.0000000    0.2941340
297640.0000000    0.2858044
297680.0000000    0.2824120
297720.0000000    0.2830632
297760.0000000    0.2755822
297800.0000000    0.2639283
297840.0000000    0.2682162
297880.0000000    0.2709654
297920.0000000    0.2945624
297960.0000000    0.2775682
298000.0000000    0.2800002
298040.0000000    0.2974179
298080.0000000    0.2906986
298120.0000000    0.2712666
298160.0000000    0.2742474
298200.0000000    0.2739787
298240.0000000    0.2720689
298280.0000000    0.2753334
298320.0000000    0.2592953
298360.0000000    0.2721567
298400.0000000    0.2919090
298440.0000000    0.2869224
298480.0000000    0.2987972
298520.0000000    0.2672513
298560.0000000    0.2706017
298600.0000000    0.2832009
298640.0000000    0.2826884
298680.0000000    0.2871482
298720.0000000    0.2785707
298760.0000000    0.2683705
298800.0000000    0.2750325
298840.0000000    0.3056420
298880.0000000    0.3052028
298920.0000000    0.2722818
298960.0000000    0.2830613
299000.0000000    0.3098773
299040.0000000    0.3094515
299080.0000000    0.2836145
299120.0000000    0.2792384
299160.0000000    0.2975084
299200.0000000    0.3146098
299240.0000000    0.2878322
299280.0000000    0.2736078
299320.0000000    0.2892143
299360.0000000    0.3112250
299400.0000000    0.2961228
299440.0000000    0.2789257
299480.0000000    0.2827990
299520.0000000    0.2819023
299560.0000000    0.2720799
299600.0000000    0.2664803
299640.0000000    0.2602341
299680.0000000    0.2567034
299720.0000000    0.2506237
299760.0000000    0.2427118
299800.0000000    0.2515293
299840.0000000    0.2575678
299880.0000000    0.2329917
299920.0000000    0.2473118
299960.0000000    0.2417486
300000.0000000    0.2344542
300040.0000000    0.2255080
300080.0000000    0.2462855
300120.0000000    0.2396721
300160.0000000    0.2313163
300200.0000000    0.2268517
300240.0000000    0.2217689
300280.0000000    0.2187790
300320.0000000    0.2389518
300360.0000000    0.2188185
300400.0000000    0.2580810
300440.0000000    0.2459828
300480.0000000    0.2168416
300520.0000000    0.2284520
300560.0000000    0.2106082
300600.0000000    0.2287908
300640.0000000    0.2242022
300680.0000000    0.2216488
300720.0000000    0.2036523
300760.0000000    0.2151787
300800.0000000    0.2046073
300840.0000000    0.2300099
300880.0000000    0.2237024
300920.0000000    0.2171283
300960.0000000    0.2252225
301000.0000000    0.2199543
301040.0000000    0.2075317
301080.0000000    0.1984528
301120.0000000    0.2097120
301160.0000000    0.2147443
301200.0000000    0.2105398
301240.0000000    0.1919413
301280.0000000    0.2126576
301320.0000000    0.2213981
301360.0000000    0.2168930
301400.0000000    0.2199568
301440.0000000    0.2447531
301480.0000000    0.2229646
301520.0000000    0.2091036
301560.0000000    0.2020612
301600.0000000    0.2030167
301640.0000000    0.2181378
301680.0000000    0.2165828
301720.0000000    0.2054149
301760.0000000    0.2095408
301800.0000000    0.2097542
301840.0000000    0.2016920
301880.0000000    0.1998976
301920.0000000    0.1962062
301960.0000000    0.1884216
302000.0000000    0.2069396
302040.0000000    0.1922486
302080.0000000    0.2189485
302120.0000000    0.2227383
302160.0000000    0.2082401
302200.0000000    0.2048075
302240.0000000    0.1845158
302280.0000000    0.2109077
302320.0000000    0.2062675
302360.0000000    0.2055032
302400.0000000    0.1963025
302440.0000000    0.2176052
302480.0000000    0.2156504
302520.0000000    0.2257270
302560.0000000    0.2212010
302600.0000000    0.2017409
302640.0000000    0.2007451
302680.0000000    0.2100337
302720.0000000    0.1995941
302760.0000000    0.2140155
302800.0000000    0.2129140
302840.0000000    0.2203279
302880.0000000    0.2155317
302920.0000000    0.2045736
302960.0000000    0.2048723
303000.0000000    0.2158854
303040.0000000    0.2060041
303080.0000000    0.2183468
303120.0000000    0.2233479
303160.0000000    0.2351539
303200.0000000    0.2124108
303240.0000000    0.2154774
303280.0000000    0.2124683
303320.0000000    0.2056092
303360.0000000    0.2080036
303400.0000000    0.2188566
303440.0000000    0.2126458
303480.0000000    0.2276336
303520.0000000    0.2221303
303560.0000000    0.2300245
303600.0000000    0.2220028
303640.0000000    0.2163461
303680.0000000    0.2146439
303720.0000000    0.2306772
303760.0000000    0.2059403
303800.0000000    0.2368880
303840.0000000    0.2136393
303880.0000000    0.2256044
303920.0000000    0.2321487
303960.0000000    0.2228625
304000.0000000    0.2410384
304040.0000000    0.2148225
304080.0000000    0.2427718
304120.0000000    0.2186876
304160.0000000    0.2074516
304200.0000000    0.2440424
304240.0000000    0.2308237
304280.0000000    0.2311954
304320.0000000    0.2283230
304360.0000000    0.2194353
304400.0000000    0.2300853
304440.0000000    0.2263622
304480.0000000    0.2147013
304520.0000000    0.2281287
304560.0000000    0.2294018
304600.0000000    0.2170410
304640.0000000    0.2240412
304680.0000000    0.2287708
304720.0000000    0.2423401
304760.0000000    0.2223102
304800.0000000    0.2016076
304840.0000000    0.2290497
304880.0000000    0.2470602
304920.0000000    0.2267672
304960.0000000    0.2267464
305000.0000000    0.2275504
305040.0000000    0.2218339
305080.0000000    0.2129947
305120.0000000    0.2379397
305160.0000000    0.2297876
305200.0000000    0.2336683
305240.0000000    0.2125783
305280.0000000    0.2047625
305320.0000000    0.2051498
305360.0000000    0.2001069
305400.0000000    0.2145264
305440.0000000    0.2314344
305480.0000000    0.2242099
305520.0000000    0.2165150
305560.0000000    0.2263311
305600.0000000    0.2521851
305640.0000000    0.2163691
305680.0000000    0.2228116
305720.0000000    0.2363152
305760.0000000    0.2157288
305800.0000000    0.2208599
305840.0000000    0.2498588
305880.0000000    0.2505789
305920.0000000    0.2193978
305960.0000000    0.2331799
306000.0000000    0.2435359
306040.0000000    0.2250523
306080.0000000    0.2431846
306120.0000000    0.2039125
306160.0000000    0.2317690
306200.0000000    0.2207293
306240.0000000    0.2322790
306280.0000000    0.2107780
306320.0000000    0.2194749
306360.0000000    0.2000036
306400.0000000    0.2134801
306440.0000000    0.2241326
306480.0000000    0.2307552
306520.0000000    0.2326130
306560.0000000    0.2510132
306600.0000000    0.2128551
306640.0000000    0.2336985
306680.0000000    0.2255358
306720.0000000    0.2430386
306760.0000000    0.2391615
306800.0000000    0.2385470
306840.0000000    0.2367111
306880.0000000    0.2221095
306920.0000000    0.2425914
306960.0000000    0.2447127
307000.0000000    0.2712400
307040.0000000    0.2532839
307080.0000000    0.2658941
307120.0000000    0.2631708
307160.0000000    0.2343948
307200.0000000    0.2458493
307240.0000000    0.2223792
307280.0000000    0.2312979
307320.0000000    0.2362820
307360.0000000    0.2485323
307400.0000000    0.2386496
307440.0000000    0.2250007
307480.0000000    0.2781304
307520.0000000    0.2692654
307560.0000000    0.2673448
307600.0000000    0.2654642
307640.0000000    0.2690309
307680.0000000    0.2726718
307720.0000000    0.2900565
307760.0000000    0.2721356
307800.0000000    0.2911333
307840.0000000    0.2640758
307880.0000000    0.2724148
307920.0000000    0.2791691
307960.0000000    0.2600906
308000.0000000    0.2526944
308040.0000000    0.2583531
308080.0000000    0.2664827
308120.0000000    0.2625483
308160.0000000    0.2558632
308200.0000000    0.2707851
308240.0000000    0.2601167
308280.0000000    0.2539559
308320.0000000    0.2554945
308360.0000000    0.2690875
308400.0000000    0.2648695
308440.0000000    0.2707374
308480.0000000    0.2553521
308520.0000000    0.2564074
308560.0000000    0.2688532
308600.0000000    0.2731027
308640.0000000    0.2877220
308680.0000000    0.2691469
308720.0000000    0.2573724
308760.0000000    0.2635140
308800.0000000    0.2762749
308840.0000000    0.2752500
308880.0000000    0.2850071
308920.0000000    0.2645791
308960.0000000    0.2511845
309000.0000000    0.2563747
309040.0000000    0.2544702
309080.0000000    0.2520709
309120.0000000    0.2569195
309160.0000000    0.2621563
309200.0000000    0.2561495
309240.0000000    0.2486524
309280.0000000    0.2591113
309320.0000000    0.2785243
309360.0000000    0.2646360
309400.0000000    0.2511885
309440.0000000    0.2426841
309480.0000000    0.2513613
309520.0000000    0.2332653
309560.0000000    0.2583775
309600.0000000    0.2574954
309640.0000000    0.2568808
309680.0000000    0.2605470
309720.0000000    0.2521367
309760.0000000    0.2775984
309800.0000000    0.2833956
309840.0000000    0.2546007
309880.0000000    0.2504297
309920.0000000    0.2486738
309960.0000000    0.2626285
310000.0000000    0.2671345
310040.0000000    0.2471549
310080.0000000    0.2479696
310120.0000000    0.2784955
310160.0000000    0.2859470
310200.0000000    0.2789746
310240.0000000    0.2687250
310280.0000000    0.2579443
310320.0000000    0.2640792
310360.0000000    0.2519120
310400.0000000    0.2525722
310440.0000000    0.2614908
310480.0000000    0.2619520
310520.0000000    0.2398806
310560.0000000    0.2510199
310600.0000000    0.2743551
310640.0000000    0.2610183
310680.0000000    0.2413319
310720.0000000    0.2513380
310760.0000000    0.2620803
310800.0000000    0.2650794
310840.0000000    0.2706294
310880.0000000    0.2676213
310920.0000000    0.2620735
310960.0000000    0.2378481
311000.0000000    0.2246017
311040.0000000    0.2510126
311080.0000000    0.2390862
311120.0000000    0.2280849
311160.0000000    0.2258963
311200.0000000    0.2126051
311240.0000000    0.2526654
311280.0000000    0.2545624
311320.0000000    0.2287320
311360.0000000    0.2361643
311400.0000000    0.2380615
311440.0000000    0.2391894
311480.0000000    0.2292155
311520.0000000    0.2521215
311560.0000000    0.2536256
311600.0000000    0.2608707
311640.0000000    0.2647758
311680.0000000    0.2480137
311720.0000000    0.2529504
311760.0000000    0.2656847
311800.0000000    0.2680266
311840.0000000    0.2595513
311880.0000000    0.2350431
311920.0000000    0.2555146
311960.0000000    0.2342666
312000.0000000    0.2544527
312040.0000000    0.2515819
312080.0000000    0.2728147
312120.0000000    0.2464656
312160.0000000    0.2449733
312200.0000000    0.2313935
312240.0000000    0.2650625
312280.0000000    0.2583015
312320.0000000    0.2489976
312360.0000000    0.2497351
312400.0000000    0.2469697
312440.0000000    0.2657311
312480.0000000    0.2412652
312520.0000000    0.2562777
312560.0000000    0.2632129
312600.0000000    0.2662798
312640.0000000    0.2506069
312680.0000000    0.2711408
312720.0000000    0.2555921
312760.0000000    0.2457625
312800.0000000    0.2466917
312840.0000000    0.2558685
312880.0000000    0.2419817
312920.0000000    0.2602974
312960.0000000    0.2421148
313000.0000000    0.2365282
313040.0000000    0.2472071
313080.0000000    0.2679434
313120.0000000    0.2462349
313160.0000000    0.2263439
313200.0000000    0.2426148
313240.0000000    0.2457653
313280.0000000    0.2410972
313320.0000000    0.2401799
313360.0000000    0.2234375
313400.0000000    0.2259231
313440.0000000    0.2426773
313480.0000000    0.2627301
313520.0000000    0.2557418
313560.0000000    0.2672649
313600.0000000    0.2528756
313640.0000000    0.2490117
313680.0000000    0.2497467
313720.0000000    0.2554934
313760.0000000    0.2443203
313800.0000000    0.2749539
313840.0000000    0.2765309
313880.0000000    0.2747843
313920.0000000    0.2508158
313960.0000000    0.2505695
314000.0000000    0.2549469
314040.0000000    0.2470803
314080.0000000    0.2544601
314120.0000000    0.2516584
314160.0000000    0.2518561
314200.0000000    0.2440386
314240.0000000    0.2544874
314280.0000000    0.2547568
314320.0000000    0.2688827
314360.0000000    0.2570406
314400.0000000    0.2608555
314440.0000000    0.2680002
314480.0000000    0.2510878
314520.0000000    0.2630508
314560.0000000    0.2412748
314600.0000000    0.2636949
314640.0000000    0.2603385
314680.0000000    0.2391500
314720.0000000    0.2546143
314760.0000000    0.2539035
314800.0000000    0.2567243
314840.0000000    0.2492839
314880.0000000    0.2530918
314920.0000000    0.2477561
314960.0000000    0.2531722
315000.0000000    0.2463373
315040.0000000    0.2304978
315080.0000000    0.2436614
315120.0000000    0.2558698
315160.0000000    0.2532326
315200.0000000    0.2744288
315240.0000000    0.2703573
315280.0000000    0.2667208
315320.0000000    0.2699895
315360.0000000    0.2649656
315400.0000000    0.2620716
315440.0000000    0.2585080
315480.0000000    0.2692296
315520.0000000    0.2749127
315560.0000000    0.2686001
315600.0000000    0.2733036
315640.0000000    0.2621679
315680.0000000    0.2453897
315720.0000000    0.2775038
315760.0000000    0.2681343
315800.0000000    0.2602147
315840.0000000    0.2388150
315880.0000000    0.2436493
315920.0000000    0.2565906
315960.0000000    0.2583722
316000.0000000    0.2566447
316040.0000000    0.2540076
316080.0000000    0.2660697
316120.0000000    0.2444440
316160.0000000    0.2464258
316200.0000000    0.2637041
316240.0000000    0.2580834
316280.0000000    0.2437843
316320.0000000    0.2625923
316360.0000000    0.2335997
316400.0000000    0.2483027
316440.0000000    0.2622700
316480.0000000    0.2407717
316520.0000000    0.2353435
316560.0000000    0.2439195
316600.0000000    0.2543060
316640.0000000    0.2338212
316680.0000000    0.2366101
316720.0000000    0.2263718
316760.0000000    0.2443846
316800.0000000    0.2298926
316840.0000000    0.2149272
316880.0000000    0.2325468
316920.0000000    0.2326214
316960.0000000    0.2394220
317000.0000000    0.2538436
317040.0000000    0.2480378
317080.0000000    0.2611195
317120.0000000    0.2504334
317160.0000000    0.2425980
317200.0000000    0.2527060
317240.0000000    0.2268588
317280.0000000    0.2657123
317320.0000000    0.2301467
317360.0000000    0.2222602
317400.0000000    0.2382884
317440.0000000    0.2329324
317480.0000000    0.2640772
317520.0000000    0.2591970
317560.0000000    0.2296916
317600.0000000    0.2539274
317640.0000000    0.2553645
317680.0000000    0.2395159
317720.0000000    0.2446313
317760.0000000    0.2473912
317800.0000000    0.2460314
317840.0000000    0.2466612
317880.0000000    0.2579629
317920.0000000    0.2472670
317960.0000000    0.2524627
318000.0000000    0.2622241
318040.0000000    0.2562689
318080.0000000    0.2480180
318120.0000000    0.2545386
318160.0000000    0.2389771
318200.0000000    0.2346841
318240.0000000    0.2543901
318280.0000000    0.2478570
318320.0000000    0.2719620
318360.0000000    0.2533791
318400.0000000    0.2704053
318440.0000000    0.2424764
318480.0000000    0.2462889
318520.0000000    0.2485167
318560.0000000    0.2343652
318600.0000000    0.2432087
318640.0000000    0.2695391
318680.0000000    0.2563245
318720.0000000    0.2475631
318760.0000000    0.2586478
318800.0000000    0.2488279
318840.0000000    0.2551256
318880.0000000    0.2467208
318920.0000000    0.2452429
318960.0000000    0.2689712
319000.0000000    0.2367246
319040.0000000    0.2527652
319080.0000000    0.2623846
319120.0000000    0.2491814
319160.0000000    0.2625296
319200.0000000    0.2427465
319240.0000000    0.2169939
319280.0000000    0.2433862
319320.0000000    0.2332284
319360.0000000    0.2527583
319400.0000000    0.2710285
319440.0000000    0.2484931
319480.0000000    0.2505633
319520.0000000    0.2484183
319560.0000000    0.2574302
319600.0000000    0.2382953
319640.0000000    0.2242695
319680.0000000    0.2472276
319720.0000000    0.2436928
319760.0000000    0.2611755
319800.0000000    0.2413591
319840.0000000    0.2447011
319880.0000000    0.2464183
319920.0000000    0.2434518
319960.0000000    0.2491118
320000.0000000    0.2427904
320040.0000000    0.2539093
320080.0000000    0.2463216
320120.0000000    0.2593637
320160.0000000    0.2627682
320200.0000000    0.2696289
320240.0000000    0.2566398
320280.0000000    0.2675868
320320.0000000    0.2272968
320360.0000000    0.2266665
320400.0000000    0.2554076
320440.0000000    0.2519264
320480.0000000    0.2580856
320520.0000000    0.2802673
320560.0000000    0.2815099
320600.0000000    0.2787713
320640.0000000    0.2503327
320680.0000000    0.2728691
320720.0000000    0.2814866
320760.0000000    0.2411517
320800.0000000    0.2281204
320840.0000000    0.2577778
320880.0000000    0.2502660
320920.0000000    0.2722709
320960.0000000    0.2918381
321000.0000000    0.2752235
321040.0000000    0.2652436
321080.0000000    0.2676989
321120.0000000    0.2673187
321160.0000000    0.2366116
321200.0000000    0.2422206
321240.0000000    0.2371047
321280.0000000    0.2484915
321320.0000000    0.2534818
321360.0000000    0.2532117
321400.0000000    0.2462176
321440.0000000    0.2453866
321480.0000000    0.2310165
321520.0000000    0.2745293
321560.0000000    0.2837819
321600.0000000    0.2621608
321640.0000000    0.2691490
321680.0000000    0.2634853
321720.0000000    0.2727592
321760.0000000    0.2621219
321800.0000000    0.2659424
321840.0000000    0.2468916
321880.0000000    0.2239014
321920.0000000    0.2669013
321960.0000000    0.2668782
322000.0000000    0.2420263
322040.0000000    0.2282678
322080.0000000    0.2353216
322120.0000000    0.2484834
322160.0000000    0.2356240
322200.0000000    0.2460726
322240.0000000    0.2171746
322280.0000000    0.2359430
322320.0000000    0.2273128
322360.0000000    0.2350779
322400.0000000    0.2434073
322440.0000000    0.2321439
322480.0000000    0.2497383
322520.0000000    0.2666973
322560.0000000    0.2857209
322600.0000000    0.2704265
322640.0000000    0.2472061
322680.0000000    0.2573737
322720.0000000    0.2455698
322760.0000000    0.2630409
322800.0000000    0.2636355
322840.0000000    0.2579752
322880.0000000    0.2679985
322920.0000000    0.2659802
322960.0000000    0.2785567
323000.0000000    0.2606204
323040.0000000    0.2494647
323080.0000000    0.2565955
323120.0000000    0.2806529
323160.0000000    0.2862900
323200.0000000    0.2605373
323240.0000000    0.2689512
323280.0000000    0.2528721
323320.0000000    0.2518542
323360.0000000    0.2846359
323400.0000000    0.2845543
323440.0000000    0.2696797
323480.0000000    0.2586805
323520.0000000    0.2510345
323560.0000000    0.2721804
323600.0000000    0.2605099
323640.0000000    0.2503219
323680.0000000    0.2526669
323720.0000000    0.2494751
323760.0000000    0.2536163
323800.0000000    0.2772411
323840.0000000    0.2712816
323880.0000000    0.2561907
323920.0000000    0.2598162
323960.0000000    0.2871585
324000.0000000    0.2875228
324040.0000000    0.2757511
324080.0000000    0.2850654
324120.0000000    0.2543986
324160.0000000    0.2754732
324200.0000000    0.2463598
324240.0000000    0.2587955
324280.0000000    0.2724227
324320.0000000    0.2776552
324360.0000000    0.2718095
324400.0000000    0.2873992
324440.0000000    0.2507728
324480.0000000    0.2722456
324520.0000000    0.2595440
324560.0000000    0.2697722
324600.0000000    0.2586587
324640.0000000    0.2730207
324680.0000000    0.2431373
324720.0000000    0.2618434
324760.0000000    0.2699562
324800.0000000    0.2515843
324840.0000000    0.2571387
324880.0000000    0.2775426
324920.0000000    0.2539306
324960.0000000    0.2704244
325000.0000000    0.2655942
325040.0000000    0.2603320
325080.0000000    0.2853034
325120.0000000    0.2650515
325160.0000000    0.2650246
325200.0000000    0.2733639
325240.0000000    0.2435071
325280.0000000    0.2479959
325320.0000000    0.2655914
325360.0000000    0.2647208
325400.0000000    0.2504644
325440.0000000    0.2459235
325480.0000000    0.2390258
325520.0000000    0.2240993
325560.0000000    0.2237013
325600.0000000    0.2172109
325640.0000000    0.2162961
325680.0000000    0.2525528
325720.0000000    0.2361512
325760.0000000    0.2162181
325800.0000000    0.2139368
325840.0000000    0.2161105
325880.0000000    0.2104552
325920.0000000    0.2116179
325960.0000000    0.2013263
326000.0000000    0.2116052
326040.0000000    0.2322867
326080.0000000    0.2259775
326120.0000000    0.2687243
326160.0000000    0.2418076
326200.0000000    0.2601850
326240.0000000    0.2403789
326280.0000000    0.2252080
326320.0000000    0.2195564
326360.0000000    0.2118552
326400.0000000    0.2380740
326440.0000000    0.2386709
326480.0000000    0.2133180
326520.0000000    0.2340890
326560.0000000    0.2398656
326600.0000000    0.2274987
326640.0000000    0.2377813
326680.0000000    0.2455557
326720.0000000    0.2543711
326760.0000000    0.2483812
326800.0000000    0.2608843
326840.0000000    0.2622578
326880.0000000    0.2532713
326920.0000000    0.2348505
326960.0000000    0.2629420
327000.0000000    0.2673875
327040.0000000    0.2681495
327080.0000000    0.2557003
327120.0000000    0.2322499
327160.0000000    0.2611278
327200.0000000    0.2710169
327240.0000000    0.2453013
327280.0000000    0.2687065
327320.0000000    0.2639624
327360.0000000    0.2496038
327400.0000000    0.2599093
327440.0000000    0.2429603
327480.0000000    0.2427769
327520.0000000    0.2647564
327560.0000000    0.2394580
327600.0000000    0.2168543
327640.0000000    0.2154181
327680.0000000    0.2420325
327720.0000000    0.2454536
327760.0000000    0.2262378
327800.0000000    0.2165707
327840.0000000    0.2464922
327880.0000000    0.2406925
327920.0000000    0.2548456
327960.0000000    0.2335637
328000.0000000    0.2357800
328040.0000000    0.2148194
328080.0000000    0.2212956
328120.0000000    0.2478508
328160.0000000    0.2220187
328200.0000000    0.2353562
328240.0000000    0.2171091
328280.0000000    0.2207493
328320.0000000    0.2201421
328360.0000000    0.2223912
328400.0000000    0.2317321
328440.0000000    0.1952838
328480.0000000    0.2017985
328520.0000000    0.2233914
328560.0000000    0.2191945
328600.0000000    0.2072518
328640.0000000    0.2061036
328680.0000000    0.2340767
328720.0000000    0.2223346
328760.0000000    0.2087639
328800.0000000    0.2078096
328840.0000000    0.2073043
328880.0000000    0.2219697
328920.0000000    0.2008999
328960.0000000    0.2173970
329000.0000000    0.2192034
329040.0000000    0.1900215
329080.0000000    0.1969255
329120.0000000    0.2176546
329160.0000000    0.2210280
329200.0000000    0.2027077
329240.0000000    0.2103420
329280.0000000    0.2243538
329320.0000000    0.2114405
329360.0000000    0.2122876
329400.0000000    0.2130571
329440.0000000    0.2238618
329480.0000000    0.2237829
329520.0000000    0.2252225
329560.0000000    0.2051107
329600.0000000    0.2338250
329640.0000000    0.2380619
329680.0000000    0.2403177
329720.0000000    0.2375374
329760.0000000    0.2325738
329800.0000000    0.2278271
329840.0000000    0.2335394
329880.0000000    0.2210203
329920.0000000    0.2385173
329960.0000000    0.2229898
330000.0000000    0.2468592
330040.0000000    0.2395079
330080.0000000    0.2422661
330120.0000000    0.2491018
330160.0000000    0.2632701
330200.0000000    0.2677490
330240.0000000    0.2643638
330280.0000000    0.2910132
330320.0000000    0.2553028
330360.0000000    0.2538939
330400.0000000    0.2546590
330440.0000000    0.2262973
330480.0000000    0.2554015
330520.0000000    0.2365825
330560.0000000    0.2408853
330600.0000000    0.2611727
330640.0000000    0.2306109
330680.0000000    0.2488271
330720.0000000    0.2564522
330760.0000000    0.2212123
330800.0000000    0.2314829
330840.0000000    0.2466143
330880.0000000    0.2324675
330920.0000000    0.2403442
330960.0000000    0.2233673
331000.0000000    0.2361886
331040.0000000    0.2197855
331080.0000000    0.2381982
331120.0000000    0.2420956
331160.0000000    0.2067335
331200.0000000    0.2234885
331240.0000000    0.2261783
331280.0000000    0.2282190
331320.0000000    0.2026596
331360.0000000    0.2106527
331400.0000000    0.2245910
331440.0000000    0.2098310
331480.0000000    0.1988425
331520.0000000    0.2167802
331560.0000000    0.2155045
331600.0000000    0.2285616
331640.0000000    0.2329643
331680.0000000    0.2252179
331720.0000000    0.2155914
331760.0000000    0.2181229
331800.0000000    0.2393157
331840.0000000    0.2215040
331880.0000000    0.2358785
331920.0000000    0.2089387
331960.0000000    0.2414330
332000.0000000    0.2305369
332040.0000000    0.2321808
332080.0000000    0.2294865
332120.0000000    0.2183907
332160.0000000    0.2220610
332200.0000000    0.2229022
332240.0000000    0.2050650
332280.0000000    0.2307477
332320.0000000    0.2374701
332360.0000000    0.2281530
332400.0000000    0.2261604
332440.0000000    0.2393186
332480.0000000    0.2283474
332520.0000000    0.2436524
332560.0000000    0.2408715
332600.0000000    0.2460995
332640.0000000    0.2531214
332680.0000000    0.2391658
332720.0000000    0.2345421
332760.0000000    0.2400209
332800.0000000    0.2239830
332840.0000000    0.2373176
332880.0000000    0.2416407
332920.0000000    0.2375858
332960.0000000    0.2342871
333000.0000000    0.2272145
333040.0000000    0.2233730
333080.0000000    0.2282862
333120.0000000    0.2179351
333160.0000000    0.2054650
333200.0000000    0.2031464
333240.0000000    0.2139779
333280.0000000    0.2238039
333320.0000000    0.2225710
333360.0000000    0.2548733
333400.0000000    0.2270615
333440.0000000    0.2402499
333480.0000000    0.2614706
333520.0000000    0.2628500
333560.0000000    0.2510655
333600.0000000    0.2496912
333640.0000000    0.2587154
333680.0000000    0.2582671
333720.0000000    0.2637686
333760.0000000    0.2474702
333800.0000000    0.2383914
333840.0000000    0.2229389
333880.0000000    0.2276383
333920.0000000    0.2206975
333960.0000000    0.2229100
334000.0000000    0.2279324
334040.0000000    0.2249813
334080.0000000    0.2301050
334120.0000000    0.2273915
334160.0000000    0.2289127
334200.0000000    0.2323553
334240.0000000    0.2070464
334280.0000000    0.2029761
334320.0000000    0.1975370
334360.0000000    0.2083586
334400.0000000    0.2050190
334440.0000000    0.2044100
334480.0000000    0.2057858
334520.0000000    0.1908621
334560.0000000    0.2099546
334600.0000000    0.2014936
334640.0000000    0.2020042
334680.0000000    0.2112821
334720.0000000    0.2215392
334760.0000000    0.2275160
334800.0000000    0.2295094
334840.0000000    0.2309330
334880.0000000    0.2193893
334920.0000000    0.2128592
334960.0000000    0.2292763
335000.0000000    0.2475985
335040.0000000    0.2063690
335080.0000000    0.2141080
335120.0000000    0.2320641
335160.0000000    0.2378648
335200.0000000    0.2242853
335240.0000000    0.2172958
335280.0000000    0.2184985
335320.0000000    0.2010942
335360.0000000    0.2150007
335400.0000000    0.2230201
335440.0000000    0.2137752
335480.0000000    0.2215899
335520.0000000    0.2371992
335560.0000000    0.2464972
335600.0000000    0.2353260
335640.0000000    0.2607935
335680.0000000    0.2216995
335720.0000000    0.2468489
335760.0000000    0.2405107
335800.0000000    0.2256475
335840.0000000    0.2227279
335880.0000000    0.2260981
335920.0000000    0.2209128
335960.0000000    0.2237490
336000.0000000    0.2396971
336040.0000000    0.2526186
336080.0000000    0.2534822
336120.0000000    0.2520561
336160.0000000    0.2466660
336200.0000000    0.2879556
336240.0000000    0.2756019
336280.0000000    0.2512976
336320.0000000    0.2424768
336360.0000000    0.2224495
336400.0000000    0.2557752
336440.0000000    0.2466070
336480.0000000    0.2366654
336520.0000000    0.2423357
336560.0000000    0.2331661
336600.0000000    0.2420030
336640.0000000    0.2155290
336680.0000000    0.2121667
336720.0000000    0.2150879
336760.0000000    0.2225795
336800.0000000    0.2200358
336840.0000000    0.2306324
336880.0000000    0.2354784
336920.0000000    0.2233319
336960.0000000    0.2431525
337000.0000000    0.2382316
337040.0000000    0.2271538
337080.0000000    0.2256157
337120.0000000    0.2403976
337160.0000000    0.2231517
337200.0000000    0.2318650
337240.0000000    0.2407276
337280.0000000    0.2427894
337320.0000000    0.2263550
337360.0000000    0.2335937
337400.0000000    0.2018806
337440.0000000    0.2101433
337480.0000000    0.2235661
337520.0000000    0.2177800
337560.0000000    0.2261089
337600.0000000    0.2154067
337640.0000000    0.2222162
337680.0000000    0.2571966
337720.0000000    0.2399354
337760.0000000    0.2155030
337800.0000000    0.2284536
337840.0000000    0.2357476
337880.0000000    0.2335900
337920.0000000    0.2435430
337960.0000000    0.2272245
338000.0000000    0.2284592
338040.0000000    0.2316218
338080.0000000    0.2354981
338120.0000000    0.2310763
338160.0000000    0.2237545
338200.0000000    0.2467639
338240.0000000    0.2175591
338280.0000000    0.2098022
338320.0000000    0.2246458
338360.0000000    0.2047949
338400.0000000    0.2110077
338440.0000000    0.2250298
338480.0000000    0.2131793
338520.0000000    0.2198498
338560.0000000    0.2177662
338600.0000000    0.2511052
338640.0000000    0.2484703
338680.0000000    0.2444304
338720.0000000    0.2414989
338760.0000000    0.2372689
338800.0000000    0.2357872
338840.0000000    0.2335795
338880.0000000    0.2331250
338920.0000000    0.2423731
338960.0000000    0.2420976
339000.0000000    0.2280230
339040.0000000    0.2535254
339080.0000000    0.2319758
339120.0000000    0.2327984
339160.0000000    0.2235657
339200.0000000    0.2417942
339240.0000000    0.2437868
339280.0000000    0.2117547
339320.0000000    0.2197690
339360.0000000    0.2279198
339400.0000000    0.2201232
339440.0000000    0.2266402
339480.0000000    0.2034196
339520.0000000    0.2386906
339560.0000000    0.2234084
339600.0000000    0.2198432
339640.0000000    0.2104033
339680.0000000    0.2337037
339720.0000000    0.2409351
339760.0000000    0.2094922
339800.0000000    0.1979905
339840.0000000    0.2170076
339880.0000000    0.2172433
339920.0000000    0.2012321
339960.0000000    0.2210638
340000.0000000    0.2151447
340040.0000000    0.2051884
340080.0000000    0.2117063
340120.0000000    0.2119465
340160.0000000    0.2254055
340200.0000000    0.2140027
340240.0000000    0.2158585
340280.0000000    0.2139169
340320.0000000    0.2231331
340360.0000000    0.2293817
340400.0000000    0.2412639
340440.0000000    0.2360398
340480.0000000    0.2384006
340520.0000000    0.2152655
340560.0000000    0.2276634
340600.0000000    0.2298000
340640.0000000    0.2343429
340680.0000000    0.2386640
340720.0000000    0.2337149
340760.0000000    0.2448693
340800.0000000    0.2293964
340840.0000000    0.2350181
340880.0000000    0.2378609
340920.0000000    0.2459668
340960.0000000    0.2514887
341000.0000000    0.2388638
341040.0000000    0.2449992
341080.0000000    0.2410966
341120.0000000    0.2267105
341160.0000000    0.2210118
341200.0000000    0.2063739
341240.0000000    0.2261098
341280.0000000    0.2361545
341320.0000000    0.2401331
341360.0000000    0.2230936
341400.0000000    0.2281880
341440.0000000    0.2196738
341480.0000000    0.2397312
341520.0000000    0.2269915
341560.0000000    0.2252458
341600.0000000    0.2337486
341640.0000000    0.2230096
341680.0000000    0.2344378
341720.0000000    0.2021208
341760.0000000    0.2051807
341800.0000000    0.2227262
341840.0000000    0.2177187
341880.0000000    0.2187391
341920.0000000    0.2492694
341960.0000000    0.2327386
342000.0000000    0.2127741
342040.0000000    0.2128559
342080.0000000    0.2229565
342120.0000000    0.2203678
342160.0000000    0.2218954
342200.0000000    0.2455246
342240.0000000    0.2486158
342280.0000000    0.2348174
342320.0000000    0.2346084
342360.0000000    0.2191478
342400.0000000    0.2172723
342440.0000000    0.2039841
342480.0000000    0.2089742
342520.0000000    0.2249029
342560.0000000    0.2187213
342600.0000000    0.2157491
342640.0000000    0.2324654
342680.0000000    0.2363608
342720.0000000    0.2410229
342760.0000000    0.2571806
342800.0000000    0.2503062
342840.0000000    0.2508470
342880.0000000    0.2656078
342920.0000000    0.2458614
342960.0000000    0.2571257
343000.0000000    0.2591485
343040.0000000    0.2446277
343080.0000000    0.2273042
343120.0000000    0.2571930
343160.0000000    0.2401421
343200.0000000    0.2336977
343240.0000000    0.2481971
343280.0000000    0.2422444
343320.0000000    0.2421690
343360.0000000    0.2548423
343400.0000000    0.2475443
343440.0000000    0.2324983
343480.0000000    0.2524261
343520.0000000    0.2389259
343560.0000000    0.2384289
343600.0000000    0.2317374
343640.0000000    0.2399811
343680.0000000    0.2448125
343720.0000000    0.2311809
343760.0000000    0.2414119
343800.0000000    0.2448205
343840.0000000    0.2308995
343880.0000000    0.2292097
343920.0000000    0.2402934
343960.0000000    0.2341283
344000.0000000    0.2120151
344040.0000000    0.2156748
344080.0000000    0.2208328
344120.0000000    0.2014660
344160.0000000    0.2107743
344200.0000000    0.1975153
344240.0000000    0.2055273
344280.0000000    0.2108701
344320.0000000    0.2131507
344360.0000000    0.2425303
344400.0000000    0.2198222
344440.0000000    0.2407493
344480.0000000    0.2218769
344520.0000000    0.1975899
344560.0000000    0.2205858
344600.0000000    0.2091375
344640.0000000    0.2007430
344680.0000000    0.2170948
344720.0000000    0.2247328
344760.0000000    0.1922254
344800.0000000    0.2138434
344840.0000000    0.2098985
344880.0000000    0.2261724
344920.0000000    0.2118340
344960.0000000    0.2208599
345000.0000000    0.2215983
345040.0000000    0.2179200
345080.0000000    0.2257424
345120.0000000    0.2242826
345160.0000000    0.2374185
345200.0000000    0.2189990
345240.0000000    0.2065272
345280.0000000    0.2108612
345320.0000000    0.2213497
345360.0000000    0.2123712
345400.0000000    0.2033893
345440.0000000    0.2201571
345480.0000000    0.2139726
345520.0000000    0.2061813
345560.0000000    0.2113559
345600.0000000    0.1996846
345640.0000000    0.2240623
345680.0000000    0.2226277
345720.0000000    0.2034377
345760.0000000    0.2070522
345800.0000000    0.2153062
345840.0000000    0.1945220
345880.0000000    0.2068749
345920.0000000    0.2165247
345960.0000000    0.2167283
346000.0000000    0.2233671
346040.0000000    0.2095338
346080.0000000    0.2216045
346120.0000000    0.2258310
346160.0000000    0.2200267
346200.0000000    0.1904090
346240.0000000    0.2126561
346280.0000000    0.1994931
346320.0000000    0.2018924
346360.0000000    0.1951444
346400.0000000    0.1963510
346440.0000000    0.1925936
346480.0000000    0.2014072
346520.0000000    0.1903514
346560.0000000    0.1928165
346600.0000000    0.2044990
346640.0000000    0.1886952
346680.0000000    0.2045501
346720.0000000    0.1967786
346760.0000000    0.1905785
346800.0000000    0.1794001
346840.0000000    0.1930465
346880.0000000    0.1886871
346920.0000000    0.1942005
346960.0000000    0.1927752
347000.0000000    0.2062559
347040.0000000    0.2077210
347080.0000000    0.2191850
347120.0000000    0.2053502
347160.0000000    0.2178660
347200.0000000    0.2178240
347240.0000000    0.2205974
347280.0000000    0.2028050
347320.0000000    0.2055298
347360.0000000    0.1998924
347400.0000000    0.2207635
347440.0000000    0.2114860
347480.0000000    0.2216570
347520.0000000    0.2199060
347560.0000000    0.2105811
347600.0000000    0.2079705
347640.0000000    0.2338133
347680.0000000    0.2276735
347720.0000000    0.2174960
347760.0000000    0.2171478
347800.0000000    0.2291888
347840.0000000    0.2115480
347880.0000000    0.2056077
347920.0000000    0.2082722
347960.0000000    0.2076167
348000.0000000    0.2163394
348040.0000000    0.2099618
348080.0000000    0.2044002
348120.0000000    0.2132949
348160.0000000    0.2059903
348200.0000000    0.2047337
348240.0000000    0.2207554
348280.0000000    0.2150093
348320.0000000    0.2225793
348360.0000000    0.2152935
348400.0000000    0.2329761
348440.0000000    0.2192734
348480.0000000    0.2035061
348520.0000000    0.2166628
348560.0000000    0.2045483
348600.0000000    0.2179044
348640.0000000    0.2032500
348680.0000000    0.2073275
348720.0000000    0.2271331
348760.0000000    0.2108356
348800.0000000    0.2341526
348840.0000000    0.2248854
348880.0000000    0.2186769
348920.0000000    0.2173622
348960.0000000    0.2264350
349000.0000000    0.2433012
349040.0000000    0.2292076
349080.0000000    0.2305551
349120.0000000    0.2315701
349160.0000000    0.2270070
349200.0000000    0.2192647
349240.0000000    0.2063557
349280.0000000    0.2086602
349320.0000000    0.2179874
349360.0000000    0.2371464
349400.0000000    0.2282717
349440.0000000    0.2243714
349480.0000000    0.2038897
349520.0000000    0.2189282
349560.0000000    0.2162327
349600.0000000    0.1985131
349640.0000000    0.2177815
349680.0000000    0.2005400
349720.0000000    0.2105734
349760.0000000    0.2197341
349800.0000000    0.2316888
349840.0000000    0.2186126
349880.0000000    0.2098276
349920.0000000    0.2177396
349960.0000000    0.2277446
350000.0000000    0.2259737
350040.0000000    0.2171699
350080.0000000    0.2131238
350120.0000000    0.2192465
350160.0000000    0.2227115
350200.0000000    0.2173380
350240.0000000    0.2241696
350280.0000000    0.2319611
350320.0000000    0.2090077
350360.0000000    0.2290511
350400.0000000    0.2238927
350440.0000000    0.2271553
350480.0000000    0.2258547
350520.0000000    0.2210744
350560.0000000    0.2333284
350600.0000000    0.2244576
350640.0000000    0.2258547
350680.0000000    0.2506759
350720.0000000    0.2182253
350760.0000000    0.2163720
350800.0000000    0.2530858
350840.0000000    0.2343233
350880.0000000    0.2275549
350920.0000000    0.2164551
350960.0000000    0.2182159
351000.0000000    0.2377454
351040.0000000    0.2334799
351080.0000000    0.2182574
351120.0000000    0.2629075
351160.0000000    0.2400890
351200.0000000    0.2412969
351240.0000000    0.2311420
351280.0000000    0.2391208
351320.0000000    0.2265839
351360.0000000    0.2274977
351400.0000000    0.2514511
351440.0000000    0.2405596
351480.0000000    0.2651210
351520.0000000    0.2619301
351560.0000000    0.2444187
351600.0000000    0.2552697
351640.0000000    0.2285793
351680.0000000    0.2344984
351720.0000000    0.2209391
351760.0000000    0.2289378
351800.0000000    0.2375818
351840.0000000    0.2213580
351880.0000000    0.2314898
351920.0000000    0.2033979
351960.0000000    0.2206334
352000.0000000    0.2164884
352040.0000000    0.2147744
352080.0000000    0.2239172
352120.0000000    0.2235052
352160.0000000    0.2258866
352200.0000000    0.2063729
352240.0000000    0.2475152
352280.0000000    0.2174059
352320.0000000    0.2111735
352360.0000000    0.2088875
352400.0000000    0.2171160
352440.0000000    0.2228849
352480.0000000    0.2190842
352520.0000000    0.2200842
352560.0000000    0.2084028
352600.0000000    0.2188045
352640.0000000    0.2116888
352680.0000000    0.2238421
352720.0000000    0.2016929
352760.0000000    0.1928849
352800.0000000    0.2003117
352840.0000000    0.2114730
352880.0000000    0.2101680
352920.0000000    0.2254079
352960.0000000    0.2099545
353000.0000000    0.2132421
353040.0000000    0.2285373
353080.0000000    0.2427423
353120.0000000    0.2326579
353160.0000000    0.2398870
353200.0000000    0.2221769
353240.0000000    0.2125005
353280.0000000    0.2327706
353320.0000000    0.2433677
353360.0000000    0.2490679
353400.0000000    0.2502385
353440.0000000    0.2272388
353480.0000000    0.2399468
353520.0000000    0.2644132
353560.0000000    0.2404540
353600.0000000    0.2705663
353640.0000000    0.2628014
353680.0000000    0.2625679
353720.0000000    0.2535557
353760.0000000    0.2795843
353800.0000000    0.2531204
353840.0000000    0.2470300
353880.0000000    0.2051284
353920.0000000    0.2284156
353960.0000000    0.2279341
354000.0000000    0.2194471
354040.0000000    0.2035436
354080.0000000    0.2143298
354120.0000000    0.2101747
354160.0000000    0.2074812
354200.0000000    0.2108319
354240.0000000    0.2276144
354280.0000000    0.2212167
354320.0000000    0.2019118
354360.0000000    0.2051350
354400.0000000    0.2254247
354440.0000000    0.2143110
354480.0000000    0.2237360
354520.0000000    0.2353863
354560.0000000    0.2418542
354600.0000000    0.2414258
354640.0000000    0.2445609
354680.0000000    0.2455245
354720.0000000    0.2261692
354760.0000000    0.2381483
354800.0000000    0.2216961
354840.0000000    0.2245639
354880.0000000    0.2105288
354920.0000000    0.2316232
354960.0000000    0.2456648
355000.0000000    0.2349578
355040.0000000    0.2175629
355080.0000000    0.2180533
355120.0000000    0.2447216
355160.0000000    0.2588105
355200.0000000    0.2531668
355240.0000000    0.2261639
355280.0000000    0.2313443
355320.0000000    0.2228430
355360.0000000    0.2462801
355400.0000000    0.2332386
355440.0000000    0.2139115
355480.0000000    0.2169590
355520.0000000    0.2330019
355560.0000000    0.2184605
355600.0000000    0.2110325
355640.0000000    0.2220709
355680.0000000    0.2177767
355720.0000000    0.2109639
355760.0000000    0.1921098
355800.0000000    0.2022770
355840.0000000    0.2050267
355880.0000000    0.2062246
355920.0000000    0.2171545
355960.0000000    0.2303099
356000.0000000    0.2250168
356040.0000000    0.2341539
356080.0000000    0.2234142
356120.0000000    0.2607657
356160.0000000    0.2314279
356200.0000000    0.2108229
356240.0000000    0.2218417
356280.0000000    0.2349532
356320.0000000    0.2143191
356360.0000000    0.2354751
356400.0000000    0.2287628
356440.0000000    0.2332095
356480.0000000    0.2564476
356520.0000000    0.2091430
356560.0000000    0.2230674
356600.0000000    0.2297923
356640.0000000    0.2214254
356680.0000000    0.2158663
356720.0000000    0.2153835
356760.0000000    0.2052296
356800.0000000    0.1914819
356840.0000000    0.2258574
356880.0000000    0.2451057
356920.0000000    0.1944479
356960.0000000    0.1989013
357000.0000000    0.2278528
357040.0000000    0.2111745
357080.0000000    0.2024836
357120.0000000    0.2136490
357160.0000000    0.2067156
357200.0000000    0.1988660
357240.0000000    0.2115120
357280.0000000    0.2128658
357320.0000000    0.1955464
357360.0000000    0.2278411
357400.0000000    0.1998970
357440.0000000    0.1967793
357480.0000000    0.2259696
357520.0000000    0.2289284
357560.0000000    0.2128686
357600.0000000    0.2260486
357640.0000000    0.2151404
357680.0000000    0.2368765
357720.0000000    0.2173344
357760.0000000    0.2332762
357800.0000000    0.2245568
357840.0000000    0.2350499
357880.0000000    0.2363810
357920.0000000    0.2189081
357960.0000000    0.2138680
358000.0000000    0.2085629
358040.0000000    0.2117090
358080.0000000    0.2339311
358120.0000000    0.2290192
358160.0000000    0.2411595
358200.0000000    0.2518097
358240.0000000    0.2425717
358280.0000000    0.2139133
358320.0000000    0.2328115
358360.0000000    0.2408562
358400.0000000    0.2267804
358440.0000000    0.2416434
358480.0000000    0.2278384
358520.0000000    0.2070168
358560.0000000    0.2202726
358600.0000000    0.2220749
358640.0000000    0.2108500
358680.0000000    0.2189962
358720.0000000    0.2179116
358760.0000000    0.2246467
358800.0000000    0.2329433
358840.0000000    0.2351449
358880.0000000    0.2507920
358920.0000000    0.2377342
358960.0000000    0.2401616
359000.0000000    0.2248562
359040.0000000    0.2459010
359080.0000000    0.2380645
359120.0000000    0.2364957
359160.0000000    0.2203929
359200.0000000    0.2395378
359240.0000000    0.2208355
359280.0000000    0.2276634
359320.0000000    0.2180924
359360.0000000    0.2171053
359400.0000000    0.2014780
359440.0000000    0.2304450
359480.0000000    0.2191138
359520.0000000    0.2024817
359560.0000000    0.2008760
359600.0000000    0.1986802
359640.0000000    0.1816343
359680.0000000    0.2114808
359720.0000000    0.1958826
359760.0000000    0.1971213
359800.0000000    0.2067396
359840.0000000    0.2026047
359880.0000000    0.1967941
359920.0000000    0.2065660
359960.0000000    0.2118812
360000.0000000    0.2226726
360040.0000000    0.2199412
360080.0000000    0.2428011
360120.0000000    0.2123400
360160.0000000    0.2121300
360200.0000000    0.2084218
360240.0000000    0.2156261
360280.0000000    0.2095160
360320.0000000    0.2001292
360360.0000000    0.2280957
360400.0000000    0.1973417
360440.0000000    0.1982134
360480.0000000    0.2154669
360520.0000000    0.2296119
360560.0000000    0.2209771
360600.0000000    0.2272413
360640.0000000    0.2024065
360680.0000000    0.2097577
360720.0000000    0.2111927
360760.0000000    0.2167573
360800.0000000    0.2216089
360840.0000000    0.2135388
360880.0000000    0.2191335
360920.0000000    0.2222580
360960.0000000    0.2256557
361000.0000000    0.2205731
361040.0000000    0.2288465
361080.0000000    0.2051200
361120.0000000    0.2110035
361160.0000000    0.1978415
361200.0000000    0.2178335
361240.0000000    0.2198383
361280.0000000    0.2149096
361320.0000000    0.2308238
361360.0000000    0.2218519
361400.0000000    0.2386345
361440.0000000    0.2340157
361480.0000000    0.2277222
361520.0000000    0.2275990
361560.0000000    0.2065931
361600.0000000    0.2423191
361640.0000000    0.2067820
361680.0000000    0.2082611
361720.0000000    0.2190391
361760.0000000    0.2113296
361800.0000000    0.2256599
361840.0000000    0.2014341
361880.0000000    0.2081960
361920.0000000    0.2187542
361960.0000000    0.2035245
362000.0000000    0.1976579
362040.0000000    0.2099996
362080.0000000    0.2122768
362120.0000000    0.1853220
362160.0000000    0.1958067
362200.0000000    0.1929689
362240.0000000    0.2086207
362280.0000000    0.2178356
362320.0000000    0.2250332
362360.0000000    0.2127595
362400.0000000    0.2277693
362440.0000000    0.2249934
362480.0000000    0.2447822
362520.0000000    0.2108953
362560.0000000    0.1927121
362600.0000000    0.2109879
362640.0000000    0.2070628
362680.0000000    0.2326802
362720.0000000    0.2198976
362760.0000000    0.2266143
362800.0000000    0.2269925
362840.0000000    0.2071756
362880.0000000    0.2276807
362920.0000000    0.2273343
362960.0000000    0.2234898
363000.0000000    0.2257841
363040.0000000    0.2334075
363080.0000000    0.2234270
363120.0000000    0.2344342
363160.0000000    0.2412370
363200.0000000    0.2387107
363240.0000000    0.2208728
363280.0000000    0.2224779
363320.0000000    0.2096132
363360.0000000    0.2129625
363400.0000000    0.2197872
363440.0000000    0.2097735
363480.0000000    0.2166880
363520.0000000    0.2222762
363560.0000000    0.2297279
363600.0000000    0.2469148
363640.0000000    0.2384984
363680.0000000    0.2509544
363720.0000000    0.2170197
363760.0000000    0.2198507
363800.0000000    0.2160104
363840.0000000    0.2264322
363880.0000000    0.2240249
363920.0000000    0.2237836
363960.0000000    0.2273865
364000.0000000    0.2334276
364040.0000000    0.2432920
364080.0000000    0.2405375
364120.0000000    0.2133949
364160.0000000    0.2317623
364200.0000000    0.2222298
364240.0000000    0.2400207
364280.0000000    0.2382836
364320.0000000    0.2120314
364360.0000000    0.2190250
364400.0000000    0.2368371
364440.0000000    0.2293659
364480.0000000    0.2095893
364520.0000000    0.2203072
364560.0000000    0.2309567
364600.0000000    0.2147176
364640.0000000    0.2219893
364680.0000000    0.2182405
364720.0000000    0.2315163
364760.0000000    0.2192262
364800.0000000    0.2099626
364840.0000000    0.1910501
364880.0000000    0.2115734
364920.0000000    0.2194715
364960.0000000    0.2016581
365000.0000000    0.2324783
365040.0000000    0.2085652
365080.0000000    0.2112633
365120.0000000    0.2276952
365160.0000000    0.2154356
365200.0000000    0.2314337
365240.0000000    0.2315201
365280.0000000    0.2248996
365320.0000000    0.2165388
365360.0000000    0.2200308
365400.0000000    0.2225708
365440.0000000    0.2290793
365480.0000000    0.2322443
365520.0000000    0.2388368
365560.0000000    0.2289513
365600.0000000    0.2228620
365640.0000000    0.2448415
365680.0000000    0.2387802
365720.0000000    0.2337793
365760.0000000    0.2220389
365800.0000000    0.2304647
365840.0000000    0.2200158
365880.0000000    0.2111350
365920.0000000    0.2305216
365960.0000000    0.2257480
366000.0000000    0.2184923
366040.0000000    0.2383825
366080.0000000    0.2239044
366120.0000000    0.2183492
366160.0000000    0.2129913
366200.0000000    0.2156845
366240.0000000    0.2140856
366280.0000000    0.2004012
366320.0000000    0.2103871
366360.0000000    0.2048467
366400.0000000    0.2150670
366440.0000000    0.2373325
366480.0000000    0.2180803
366520.0000000    0.2308341
366560.0000000    0.2394280
366600.0000000    0.2302537
366640.0000000    0.2075615
366680.0000000    0.2219671
366720.0000000    0.2101906
366760.0000000    0.2167728
366800.0000000    0.2170054
366840.0000000    0.2090044
366880.0000000    0.1987192
366920.0000000    0.2267876
366960.0000000    0.2304971
367000.0000000    0.2293583
367040.0000000    0.2206046
367080.0000000    0.2267068
367120.0000000    0.2229555
367160.0000000    0.2239738
367200.0000000    0.2415749
367240.0000000    0.2399548
367280.0000000    0.2332425
367320.0000000    0.2247428
367360.0000000    0.2264778
367400.0000000    0.2347102
367440.0000000    0.2364449
367480.0000000    0.2226283
367520.0000000    0.2272141
367560.0000000    0.2416981
367600.0000000    0.2327041
367640.0000000    0.2253511
367680.0000000    0.2474685
367720.0000000    0.2224317
367760.0000000    0.2293848
367800.0000000    0.2450213
367840.0000000    0.2338620
367880.0000000    0.2322771
367920.0000000    0.2227846
367960.0000000    0.2142894
368000.0000000    0.2253097
368040.0000000    0.2191351
368080.0000000    0.2291039
368120.0000000    0.2277583
368160.0000000    0.1979633
368200.0000000    0.2277827
368240.0000000    0.2376443
368280.0000000    0.2358422
368320.0000000    0.2413544
368360.0000000    0.2275732
368400.0000000    0.2336407
368440.0000000    0.2436026
368480.0000000    0.2432058
368520.0000000    0.2468070
368560.0000000    0.2071110
368600.0000000    0.2330451
368640.0000000    0.2176640
368680.0000000    0.2305859
368720.0000000    0.2257611
368760.0000000    0.2348191
368800.0000000    0.2351919
368840.0000000    0.2675599
368880.0000000    0.2845666
368920.0000000    0.2489059
368960.0000000    0.2491553
369000.0000000    0.2444621
369040.0000000    0.2271705
369080.0000000    0.2274933
369120.0000000    0.2174593
369160.0000000    0.2230378
369200.0000000    0.2191044
369240.0000000    0.2313742
369280.0000000    0.2324641
369320.0000000    0.2334157
369360.0000000    0.2216397
369400.0000000    0.2362221
369440.0000000    0.2202072
369480.0000000    0.2305633
369520.0000000    0.2236617
369560.0000000    0.2186319
369600.0000000    0.2229152
369640.0000000    0.2105993
369680.0000000    0.2000384
369720.0000000    0.2091445
369760.0000000    0.2121451
369800.0000000    0.2245554
369840.0000000    0.2364226
369880.0000000    0.2415790
369920.0000000    0.2486784
369960.0000000    0.2498242
370000.0000000    0.2425510
370040.0000000    0.2302205
370080.0000000    0.2379739
370120.0000000    0.2351918
370160.0000000    0.2337928
370200.0000000    0.2395387
370240.0000000    0.2157026
370280.0000000    0.2201829
370320.0000000    0.2307838
370360.0000000    0.2242080
370400.0000000    0.2264103
370440.0000000    0.2475376
370480.0000000    0.2350217
370520.0000000    0.2262658
370560.0000000    0.2172070
370600.0000000    0.2246287
370640.0000000    0.2094370
370680.0000000    0.2253621
370720.0000000    0.2327249
370760.0000000    0.2168161
370800.0000000    0.2120758
370840.0000000    0.2252028
370880.0000000    0.2269456
370920.0000000    0.2499753
370960.0000000    0.2168447
371000.0000000    0.2272263
371040.0000000    0.2449903
371080.0000000    0.2278281
371120.0000000    0.2350206
371160.0000000    0.2140194
371200.0000000    0.2206330
371240.0000000    0.2103626
371280.0000000    0.2124155
371320.0000000    0.2276876
371360.0000000    0.2350798
371400.0000000    0.2335277
371440.0000000    0.2162406
371480.0000000    0.2220356
371520.0000000    0.1993781
371560.0000000    0.2082801
371600.0000000    0.2049055
371640.0000000    0.1993975
371680.0000000    0.2188577
371720.0000000    0.2083137
371760.0000000    0.2129900
371800.0000000    0.1988323
371840.0000000    0.2180834
371880.0000000    0.2073167
371920.0000000    0.2086785
371960.0000000    0.1980016
372000.0000000    0.2189263
372040.0000000    0.2354904
372080.0000000    0.2365890
372120.0000000    0.2195028
372160.0000000    0.2313875
372200.0000000    0.2695039
372240.0000000    0.2333695
372280.0000000    0.2028462
372320.0000000    0.2096015
372360.0000000    0.2151453
372400.0000000    0.2103429
372440.0000000    0.2298866
372480.0000000    0.2375559
372520.0000000    0.2284561
372560.0000000    0.2461632
372600.0000000    0.2322283
372640.0000000    0.2223969
372680.0000000    0.2180023
372720.0000000    0.2235337
372760.0000000    0.2166015
372800.0000000    0.2204551
372840.0000000    0.2244390
372880.0000000    0.2402849
372920.0000000    0.2116978
372960.0000000    0.2219088
373000.0000000    0.2374296
373040.0000000    0.2148931
373080.0000000    0.2269298
373120.0000000    0.2298188
373160.0000000    0.2383788
373200.0000000    0.2333449
373240.0000000    0.2183585
373280.0000000    0.2337509
373320.0000000    0.2416116
373360.0000000    0.2379633
373400.0000000    0.2384683
373440.0000000    0.2426028
373480.0000000    0.2263654
373520.0000000    0.2240435
373560.0000000    0.2498386
373600.0000000    0.2369678
373640.0000000    0.2442268
373680.0000000    0.2321357
373720.0000000    0.2286355
373760.0000000    0.2074856
373800.0000000    0.2293266
373840.0000000    0.2213531
373880.0000000    0.2237507
373920.0000000    0.2162655
373960.0000000    0.2211964
374000.0000000    0.2233403
374040.0000000    0.2328744
374080.0000000    0.2537706
374120.0000000    0.2237830
374160.0000000    0.2303195
374200.0000000    0.2339471
374240.0000000    0.2236165
374280.0000000    0.2168881
374320.0000000    0.2437717
374360.0000000    0.2329778
374400.0000000    0.2112233
374440.0000000    0.2054265
374480.0000000    0.2115297
374520.0000000    0.2131838
374560.0000000    0.2069186
374600.0000000    0.2328630
374640.0000000    0.2244694
374680.0000000    0.2203481
374720.0000000    0.2213351
374760.0000000    0.2049109
374800.0000000    0.2124041
374840.0000000    0.2183551
374880.0000000    0.2102168
374920.0000000    0.2184449
374960.0000000    0.2232911
375000.0000000    0.2168633
375040.0000000    0.2153878
375080.0000000    0.2248425
375120.0000000    0.2116251
375160.0000000    0.2140420
375200.0000000    0.2042277
375240.0000000    0.2109816
375280.0000000    0.2247466
375320.0000000    0.2242341
375360.0000000    0.2280416
375400.0000000    0.2226249
375440.0000000    0.2333642
375480.0000000    0.2086512
375520.0000000    0.2266123
375560.0000000    0.2093914
375600.0000000    0.2147245
375640.0000000    0.2107714
375680.0000000    0.2049286
375720.0000000    0.2184021
375760.0000000    0.1956533
375800.0000000    0.2121664
375840.0000000    0.2197510
375880.0000000    0.2253743
375920.0000000    0.2129611
375960.0000000    0.2065738
376000.0000000    0.2143929
376040.0000000    0.2410020
376080.0000000    0.2241000
376120.0000000    0.2116619
376160.0000000    0.2185153
376200.0000000    0.2260608
376240.0000000    0.2167223
376280.0000000    0.2121133
376320.0000000    0.2204051
376360.0000000    0.2216333
376400.0000000    0.2114694
376440.0000000    0.2082870
376480.0000000    0.2143619
376520.0000000    0.2115171
376560.0000000    0.2233864
376600.0000000    0.2075252
376640.0000000    0.2132874
376680.0000000    0.2215503
376720.0000000    0.2574762
376760.0000000    0.2430844
376800.0000000    0.2613031
376840.0000000    0.2538984
376880.0000000    0.2381643
376920.0000000    0.2406473
376960.0000000    0.2395211
377000.0000000    0.2200324
377040.0000000    0.2232336
377080.0000000    0.2005227
377120.0000000    0.2082898
377160.0000000    0.2232849
377200.0000000    0.2164691
377240.0000000    0.2348941
377280.0000000    0.2252797
377320.0000000    0.2275656
377360.0000000    0.2245310
377400.0000000    0.2312164
377440.0000000    0.2339779
377480.0000000    0.2056927
377520.0000000    0.2034229
377560.0000000    0.2230071
377600.0000000    0.2093781
377640.0000000    0.2111594
377680.0000000    0.2170983
377720.0000000    0.2235059
377760.0000000    0.2089791
377800.0000000    0.2192295
377840.0000000    0.2243861
377880.0000000    0.2214766
377920.0000000    0.2325236
377960.0000000    0.2094505
378000.0000000    0.2220460
378040.0000000    0.2363623
378080.0000000    0.2276272
378120.0000000    0.2440257
378160.0000000    0.2403370
378200.0000000    0.2387105
378240.0000000    0.2343291
378280.0000000    0.2142284
378320.0000000    0.2328820
378360.0000000    0.2368747
378400.0000000    0.2348639
378440.0000000    0.2364651
378480.0000000    0.2389231
378520.0000000    0.2380698
378560.0000000    0.2237905
378600.0000000    0.2274576
378640.0000000    0.2200377
378680.0000000    0.2163689
378720.0000000    0.2367937
378760.0000000    0.2498823
378800.0000000    0.2366206
378840.0000000    0.2364900
378880.0000000    0.2307435
378920.0000000    0.2261836
378960.0000000    0.2175266
379000.0000000    0.2010688
379040.0000000    0.1955310
379080.0000000    0.2111621
379120.0000000    0.2297814
379160.0000000    0.2279561
379200.0000000    0.2167504
379240.0000000    0.2263709
379280.0000000    0.2177989
379320.0000000    0.2304827
379360.0000000    0.2167178
379400.0000000    0.2261179
379440.0000000    0.2330010
379480.0000000    0.2410322
379520.0000000    0.2400213
379560.0000000    0.2293867
379600.0000000    0.2376463
379640.0000000    0.2458506
379680.0000000    0.2319151
379720.0000000    0.2216440
379760.0000000    0.2589475
379800.0000000    0.2416022
379840.0000000    0.2270472
379880.0000000    0.2256450
379920.0000000    0.2143259
379960.0000000    0.2178154
380000.0000000    0.2114939
380040.0000000    0.2427216
380080.0000000    0.2277963
380120.0000000    0.2294668
380160.0000000    0.2324982
380200.0000000    0.2231015
380240.0000000    0.2299670
380280.0000000    0.2271206
380320.0000000    0.2211562
380360.0000000    0.2448140
380400.0000000    0.2302976
380440.0000000    0.2356576
380480.0000000    0.2447736
380520.0000000    0.2211975
380560.0000000    0.2221168
380600.0000000    0.2324566
380640.0000000    0.2216095
380680.0000000    0.2117338
380720.0000000    0.1990502
380760.0000000    0.2036773
380800.0000000    0.2246154
380840.0000000    0.2035976
380880.0000000    0.2245996
380920.0000000    0.2285894
380960.0000000    0.2061446
381000.0000000    0.2332174
381040.0000000    0.2671781
381080.0000000    0.2087746
381120.0000000    0.2093827
381160.0000000    0.2147107
381200.0000000    0.2082667
381240.0000000    0.2327537
381280.0000000    0.2126881
381320.0000000    0.2156303
381360.0000000    0.2405303
381400.0000000    0.2600801
381440.0000000    0.2565568
381480.0000000    0.2375664
381520.0000000    0.2597302
381560.0000000    0.2432337
381600.0000000    0.2183009
381640.0000000    0.2438385
381680.0000000    0.2439832
381720.0000000    0.2428620
381760.0000000    0.2267397
381800.0000000    0.2288591
381840.0000000    0.2333314
381880.0000000    0.2469005
381920.0000000    0.2261112
381960.0000000    0.2106540
382000.0000000    0.2244280
382040.0000000    0.2181029
382080.0000000    0.2125217
382120.0000000    0.2188453
382160.0000000    0.2172775
382200.0000000    0.2198321
382240.0000000    0.2225531
382280.0000000    0.2157657
382320.0000000    0.2187797
382360.0000000    0.2022995
382400.0000000    0.2278212
382440.0000000    0.2222433
382480.0000000    0.2282927
382520.0000000    0.2167440
382560.0000000    0.2309360
382600.0000000    0.2164553
382640.0000000    0.2312997
382680.0000000    0.2249047
382720.0000000    0.2112453
382760.0000000    0.2195239
382800.0000000    0.2306232
382840.0000000    0.2345641
382880.0000000    0.2355413
382920.0000000    0.2396849
382960.0000000    0.2313492
383000.0000000    0.2216622
383040.0000000    0.2262876
383080.0000000    0.2359710
383120.0000000    0.2329776
383160.0000000    0.2363171
383200.0000000    0.2252533
383240.0000000    0.2247089
383280.0000000    0.2206990
383320.0000000    0.2317187
383360.0000000    0.2215691
383400.0000000    0.2272365
383440.0000000    0.2163077
383480.0000000    0.2272807
383520.0000000    0.2102601
383560.0000000    0.2231238
383600.0000000    0.2235273
383640.0000000    0.2209323
383680.0000000    0.2257989
383720.0000000    0.2167310
383760.0000000    0.2103011
383800.0000000    0.2076780
383840.0000000    0.2126952
383880.0000000    0.2226161
383920.0000000    0.2350068
383960.0000000    0.2231881
384000.0000000    0.2330240
384040.0000000    0.2145790
384080.0000000    0.2185104
384120.0000000    0.2192508
384160.0000000    0.2561721
384200.0000000    0.2250094
384240.0000000    0.2160239
384280.0000000    0.1967984
384320.0000000    0.2263965
384360.0000000    0.2157384
384400.0000000    0.2255571
384440.0000000    0.2496402
384480.0000000    0.2197451
384520.0000000    0.2165802
384560.0000000    0.2167198
384600.0000000    0.2508035
384640.0000000    0.2310624
384680.0000000    0.2178676
384720.0000000    0.2071502
384760.0000000    0.2111444
384800.0000000    0.2201609
384840.0000000    0.2370962
384880.0000000    0.2118794
384920.0000000    0.2385656
384960.0000000    0.2073678
385000.0000000    0.2166504
385040.0000000    0.2212878
385080.0000000    0.2318011
385120.0000000    0.2076306
385160.0000000    0.2158367
385200.0000000    0.2457553
385240.0000000    0.2335754
385280.0000000    0.2231697
385320.0000000    0.2295693
385360.0000000    0.2246359
385400.0000000    0.2119631
385440.0000000    0.1987103
385480.0000000    0.2293012
385520.0000000    0.2191119
385560.0000000    0.2237269
385600.0000000    0.2250483
385640.0000000    0.2270946
385680.0000000    0.2035541
385720.0000000    0.2231921
385760.0000000    0.2341378
385800.0000000    0.2493492
385840.0000000    0.2275227
385880.0000000    0.2247261
385920.0000000    0.2305969
385960.0000000    0.2296309
386000.0000000    0.2367087
386040.0000000    0.2351603
386080.0000000    0.2236738
386120.0000000    0.2183362
386160.0000000    0.2058344
386200.0000000    0.2278205
386240.0000000    0.2403683
386280.0000000    0.2527583
386320.0000000    0.2516688
386360.0000000    0.2481106
386400.0000000    0.2569636
386440.0000000    0.2481571
386480.0000000    0.2425085
386520.0000000    0.2454913
386560.0000000    0.2525648
386600.0000000    0.2191390
386640.0000000    0.2283005
386680.0000000    0.2319519
386720.0000000    0.2082790
386760.0000000    0.2170424
386800.0000000    0.2085676
386840.0000000    0.1875656
386880.0000000    0.2009017
386920.0000000    0.2130789
386960.0000000    0.2162624
387000.0000000    0.2187830
387040.0000000    0.2137201
387080.0000000    0.2314040
387120.0000000    0.2237195
387160.0000000    0.2271179
387200.0000000    0.2375133
387240.0000000    0.2306485
387280.0000000    0.2244063
387320.0000000    0.2197848
387360.0000000    0.2180222
387400.0000000    0.2176030
387440.0000000    0.2084284
387480.0000000    0.2151048
387520.0000000    0.2213043
387560.0000000    0.2082856
387600.0000000    0.2079342
387640.0000000    0.2127523
387680.0000000    0.2191314
387720.0000000    0.2251325
387760.0000000    0.2064976
387800.0000000    0.2172904
387840.0000000    0.2330634
387880.0000000    0.2015525
387920.0000000    0.2020150
387960.0000000    0.1961533
388000.0000000    0.1871733
388040.0000000    0.2178846
388080.0000000    0.2185605
388120.0000000    0.2183779
388160.0000000    0.2098654
388200.0000000    0.2087307
388240.0000000    0.2016196
388280.0000000    0.2272353
388320.0000000    0.2416137
388360.0000000    0.2128682
388400.0000000    0.2330035
388440.0000000    0.2149038
388480.0000000    0.2184501
388520.0000000    0.2212849
388560.0000000    0.2075605
388600.0000000    0.2178802
388640.0000000    0.2257690
388680.0000000    0.2128876
388720.0000000    0.2087626
388760.0000000    0.2253525
388800.0000000    0.2215737
388840.0000000    0.2182813
388880.0000000    0.2272848
388920.0000000    0.2430181
388960.0000000    0.2059203
389000.0000000    0.2030765
389040.0000000    0.2251246
389080.0000000    0.2387081
389120.0000000    0.2434409
389160.0000000    0.2306301
389200.0000000    0.2163951
389240.0000000    0.2258606
389280.0000000    0.2278169
389320.0000000    0.2187285
389360.0000000    0.2213498
389400.0000000    0.2289544
389440.0000000    0.2121754
389480.0000000    0.2469309
389520.0000000    0.2253574
389560.0000000    0.2227000
389600.0000000    0.2195874
389640.0000000    0.2277988
389680.0000000    0.2194958
389720.0000000    0.2118529
389760.0000000    0.2078303
389800.0000000    0.2259069
389840.0000000    0.2282817
389880.0000000    0.2531343
389920.0000000    0.2299209
389960.0000000    0.2288835
390000.0000000    0.2350482
390040.0000000    0.2452167
390080.0000000    0.2491564
390120.0000000    0.2258653
390160.0000000    0.2333100
390200.0000000    0.2250238
390240.0000000    0.2344976
390280.0000000    0.2068100
390320.0000000    0.2576926
390360.0000000    0.2222089
390400.0000000    0.2275270
390440.0000000    0.2444392
390480.0000000    0.2378974
390520.0000000    0.2248327
390560.0000000    0.2149620
390600.0000000    0.2140231
390640.0000000    0.2032916
390680.0000000    0.2175771
390720.0000000    0.2245651
390760.0000000    0.2251841
390800.0000000    0.2085174
390840.0000000    0.2118949
390880.0000000    0.2368578
390920.0000000    0.2287928
390960.0000000    0.2263243
391000.0000000    0.2248621
391040.0000000    0.2109641
391080.0000000    0.2312690
391120.0000000    0.2210687
391160.0000000    0.2212267
391200.0000000    0.2344234
391240.0000000    0.2218596
391280.0000000    0.2098840
391320.0000000    0.2180186
391360.0000000    0.2317522
391400.0000000    0.2310860
391440.0000000    0.2122452
391480.0000000    0.2228941
391520.0000000    0.2284938
391560.0000000    0.2314442
391600.0000000    0.2136509
391640.0000000    0.2138411
391680.0000000    0.2046526
391720.0000000    0.2177820
391760.0000000    0.2120603
391800.0000000    0.2336908
391840.0000000    0.2176460
391880.0000000    0.2296734
391920.0000000    0.2281455
391960.0000000    0.2063136
392000.0000000    0.2168860
392040.0000000    0.2345244
392080.0000000    0.2217055
392120.0000000    0.2384050
392160.0000000    0.2473107
392200.0000000    0.2434038
392240.0000000    0.2394714
392280.0000000    0.2291821
392320.0000000    0.2310959
392360.0000000    0.2267113
392400.0000000    0.2217296
392440.0000000    0.2200983
392480.0000000    0.2096238
392520.0000000    0.2349259
392560.0000000    0.2138204
392600.0000000    0.2103046
392640.0000000    0.2144927
392680.0000000    0.2047125
392720.0000000    0.2137537
392760.0000000    0.2178594
392800.0000000    0.2186535
392840.0000000    0.2181459
392880.0000000    0.2419085
392920.0000000    0.2239291
392960.0000000    0.2293371
393000.0000000    0.2322567
393040.0000000    0.2076753
393080.0000000    0.2463165
393120.0000000    0.2376191
393160.0000000    0.2454177
393200.0000000    0.2292263
393240.0000000    0.2274434
393280.0000000    0.2340129
393320.0000000    0.2270411
393360.0000000    0.2191462
393400.0000000    0.1972565
393440.0000000    0.2260809
393480.0000000    0.2147940
393520.0000000    0.2009723
393560.0000000    0.2040763
393600.0000000    0.2204271
393640.0000000    0.2149358
393680.0000000    0.2268161
393720.0000000    0.2270278
393760.0000000    0.2074484
393800.0000000    0.1993645
393840.0000000    0.2331315
393880.0000000    0.2093679
393920.0000000    0.2251400
393960.0000000    0.2256591
394000.0000000    0.2166894
394040.0000000    0.2148161
394080.0000000    0.2073902
394120.0000000    0.2315727
394160.0000000    0.2157251
394200.0000000    0.2371423
394240.0000000    0.2207371
394280.0000000    0.2288992
394320.0000000    0.2238073
394360.0000000    0.2373670
394400.0000000    0.2116068
394440.0000000    0.2257532
394480.0000000    0.2255888
394520.0000000    0.2055775
394560.0000000    0.2121921
394600.0000000    0.2346113
394640.0000000    0.2113092
394680.0000000    0.2093894
394720.0000000    0.2025208
394760.0000000    0.2152732
394800.0000000    0.2185066
394840.0000000    0.2175480
394880.0000000    0.2370839
394920.0000000    0.2381413
394960.0000000    0.2177812
395000.0000000    0.2158094
395040.0000000    0.1981163
395080.0000000    0.2118785
395120.0000000    0.2140975
395160.0000000    0.2169776
395200.0000000    0.2162219
395240.0000000    0.2241219
395280.0000000    0.2212404
395320.0000000    0.2161964
395360.0000000    0.2003467
395400.0000000    0.2040718
395440.0000000    0.2061393
395480.0000000    0.2075872
395520.0000000    0.2049457
395560.0000000    0.1996289
395600.0000000    0.2032937
395640.0000000    0.1862539
395680.0000000    0.2086284
395720.0000000    0.2062242
395760.0000000    0.2023349
395800.0000000    0.1907457
395840.0000000    0.1974608
395880.0000000    0.2119762
395920.0000000    0.2146535
395960.0000000    0.2429045
396000.0000000    0.2193476
396040.0000000    0.2170677
396080.0000000    0.1944585
396120.0000000    0.2086940
396160.0000000    0.2186330
396200.0000000    0.2132492
396240.0000000    0.2096113
396280.0000000    0.2112245
396320.0000000    0.1909512
396360.0000000    0.2142943
396400.0000000    0.2133193
396440.0000000    0.2186805
396480.0000000    0.2021967
396520.0000000    0.2089980
396560.0000000    0.2149450
396600.0000000    0.2070039
396640.0000000    0.2271429
396680.0000000    0.2051069
396720.0000000    0.1980170
396760.0000000    0.2240099
396800.0000000    0.2366918
396840.0000000    0.2220411
396880.0000000    0.2155944
396920.0000000    0.2164640
396960.0000000    0.2228308
397000.0000000    0.2286229
397040.0000000    0.2483245
397080.0000000    0.2415128
397120.0000000    0.2379738
397160.0000000    0.2391063
397200.0000000    0.2522330
397240.0000000    0.2192215
397280.0000000    0.2184454
397320.0000000    0.2260116
397360.0000000    0.2358602
397400.0000000    0.2255553
397440.0000000    0.2333471
397480.0000000    0.2454726
397520.0000000    0.2207497
397560.0000000    0.2000600
397600.0000000    0.2347658
397640.0000000    0.2297836
397680.0000000    0.2223265
397720.0000000    0.2278606
397760.0000000    0.2258231
397800.0000000    0.2123119
397840.0000000    0.2299287
397880.0000000    0.2228398
397920.0000000    0.2163313
397960.0000000    0.2252569
398000.0000000    0.2128733
398040.0000000    0.2239002
398080.0000000    0.2267069
398120.0000000    0.2284917
398160.0000000    0.2208389
398200.0000000    0.2269652
398240.0000000    0.2149767
398280.0000000    0.2124170
398320.0000000    0.2147692
398360.0000000    0.2307668
398400.0000000    0.2125109
398440.0000000    0.2099927
398480.0000000    0.2215768
398520.0000000    0.1950503
398560.0000000    0.1900611
398600.0000000    0.2115837
398640.0000000    0.2200650
398680.0000000    0.2265579
398720.0000000    0.2182168
398760.0000000    0.2410276
398800.0000000    0.2276939
398840.0000000    0.2253014
398880.0000000    0.2410243
398920.0000000    0.2404298
398960.0000000    0.2199879
399000.0000000    0.2304463
399040.0000000    0.2093591
399080.0000000    0.2123734
399120.0000000    0.2124791
399160.0000000    0.2122125
399200.0000000    0.2142510
399240.0000000    0.2145723
399280.0000000    0.2287358
399320.0000000    0.2017887
399360.0000000    0.1995442
399400.0000000    0.2211444
399440.0000000    0.2137815
399480.0000000    0.2187784
399520.0000000    0.2194719
399560.0000000    0.2220392
399600.0000000    0.2385005
399640.0000000    0.2389533
399680.0000000    0.2320642
399720.0000000    0.2117446
399760.0000000    0.2339434
399800.0000000    0.2272831
399840.0000000    0.2269125
399880.0000000    0.2269748
399920.0000000    0.2149259
399960.0000000    0.2295395
400000.0000000    0.2495312
400040.0000000    0.2242687
400080.0000000    0.2322176
400120.0000000    0.2339806
400160.0000000    0.2347320
400200.0000000    0.2345483
400240.0000000    0.2411892
400280.0000000    0.2313126
400320.0000000    0.2269278
400360.0000000    0.2333369
400400.0000000    0.2400172
400440.0000000    0.2224524
400480.0000000    0.2421819
400520.0000000    0.2492064
400560.0000000    0.2280323
400600.0000000    0.2307702
400640.0000000    0.2267743
400680.0000000    0.2250746
400720.0000000    0.2113364
400760.0000000    0.2440827
400800.0000000    0.2410826
400840.0000000    0.2106909
400880.0000000    0.2095226
400920.0000000    0.2093460
400960.0000000    0.2104171
401000.0000000    0.2018751
401040.0000000    0.2176376
401080.0000000    0.1975509
401120.0000000    0.2131203
401160.0000000    0.2316594
401200.0000000    0.2401723
401240.0000000    0.2113138
401280.0000000    0.2062850
401320.0000000    0.2143737
401360.0000000    0.2243914
401400.0000000    0.2310477
401440.0000000    0.2208207
401480.0000000    0.2176026
401520.0000000    0.2027567
401560.0000000    0.1960421
401600.0000000    0.2147702
401640.0000000    0.2214049
401680.0000000    0.2077274
401720.0000000    0.2056121
401760.0000000    0.2105749
401800.0000000    0.2225478
401840.0000000    0.2142609
401880.0000000    0.2110310
401920.0000000    0.2063910
401960.0000000    0.2044177
402000.0000000    0.2335439
402040.0000000    0.2187572
402080.0000000    0.2179139
402120.0000000    0.2030656
402160.0000000    0.2164774
402200.0000000    0.2204826
402240.0000000    0.2220619
402280.0000000    0.2287839
402320.0000000    0.2479422
402360.0000000    0.2299859
402400.0000000    0.2148285
402440.0000000    0.2243223
402480.0000000    0.2326413
402520.0000000    0.2083384
402560.0000000    0.2218747
402600.0000000    0.2136947
402640.0000000    0.1965092
402680.0000000    0.2181917
402720.0000000    0.2301637
402760.0000000    0.2254870
402800.0000000    0.2045178
402840.0000000    0.2217528
402880.0000000    0.2100649
402920.0000000    0.1908752
402960.0000000    0.2175307
403000.0000000    0.2110176
403040.0000000    0.2279327
403080.0000000    0.2182736
403120.0000000    0.2129689
403160.0000000    0.2298122
403200.0000000    0.2158321
403240.0000000    0.2360175
403280.0000000    0.2251452
403320.0000000    0.2285874
403360.0000000    0.2043886
403400.0000000    0.2121622
403440.0000000    0.2065459
403480.0000000    0.2083866
403520.0000000    0.2285923
403560.0000000    0.2314704
403600.0000000    0.2296555
403640.0000000    0.2201606
403680.0000000    0.2163710
403720.0000000    0.1985187
403760.0000000    0.2234535
403800.0000000    0.2107368
403840.0000000    0.2386035
403880.0000000    0.2037758
403920.0000000    0.2151407
403960.0000000    0.2031504
404000.0000000    0.2070278
404040.0000000    0.2145357
404080.0000000    0.2168353
404120.0000000    0.2155951
404160.0000000    0.2196378
404200.0000000    0.2199080
404240.0000000    0.2291794
404280.0000000    0.2399661
404320.0000000    0.2356874
404360.0000000    0.2181123
404400.0000000    0.2178472
404440.0000000    0.2073798
404480.0000000    0.1966899
404520.0000000    0.2139777
404560.0000000    0.2110420
404600.0000000    0.2168850
404640.0000000    0.2090850
404680.0000000    0.2304888
404720.0000000    0.2303494
404760.0000000    0.2236793
404800.0000000    0.2190430
404840.0000000    0.2169880
404880.0000000    0.2062027
404920.0000000    0.2042171
404960.0000000    0.2366193
405000.0000000    0.2298622
405040.0000000    0.2131847
405080.0000000    0.2068845
405120.0000000    0.2219414
405160.0000000    0.2029775
405200.0000000    0.1898602
405240.0000000    0.1914030
405280.0000000    0.2234583
405320.0000000    0.2159277
405360.0000000    0.2243100
405400.0000000    0.2096456
405440.0000000    0.1992512
405480.0000000    0.1948179
405520.0000000    0.2095197
405560.0000000    0.1885277
405600.0000000    0.2028104
405640.0000000    0.2334039
405680.0000000    0.2102563
405720.0000000    0.2240003
405760.0000000    0.2240158
405800.0000000    0.2302054
405840.0000000    0.2121802
405880.0000000    0.2150895
405920.0000000    0.2117792
405960.0000000    0.2165090
406000.0000000    0.2133882
406040.0000000    0.2133065
406080.0000000    0.2116259
406120.0000000    0.2048114
406160.0000000    0.2150332
406200.0000000    0.2024031
406240.0000000    0.2094083
406280.0000000    0.1949022
406320.0000000    0.1970745
406360.0000000    0.2054157
406400.0000000    0.2091146
406440.0000000    0.2135949
406480.0000000    0.2223809
406520.0000000    0.2123695
406560.0000000    0.2049931
406600.0000000    0.2204656
406640.0000000    0.2060040
406680.0000000    0.2181894
406720.0000000    0.2130611
406760.0000000    0.2295708
406800.0000000    0.2163694
406840.0000000    0.2246477
406880.0000000    0.2444903
406920.0000000    0.2502069
406960.0000000    0.2191456
407000.0000000    0.2129394
407040.0000000    0.2105591
407080.0000000    0.2176922
407120.0000000    0.2059374
407160.0000000    0.2025049
407200.0000000    0.2283725
407240.0000000    0.2471553
407280.0000000    0.2458162
407320.0000000    0.2268711
407360.0000000    0.2229747
407400.0000000    0.2264350
407440.0000000    0.2231102
407480.0000000    0.2001050
407520.0000000    0.1987670
407560.0000000    0.2111357
407600.0000000    0.2077305
407640.0000000    0.2197065
407680.0000000    0.2158635
407720.0000000    0.2091734
407760.0000000    0.2097127
407800.0000000    0.1919830
407840.0000000    0.2148064
407880.0000000    0.2153399
407920.0000000    0.2115507
407960.0000000    0.2154609
408000.0000000    0.2253482
408040.0000000    0.2042850
408080.0000000    0.2085726
408120.0000000    0.2106542
408160.0000000    0.2329809
408200.0000000    0.2299918
408240.0000000    0.2178021
408280.0000000    0.2214419
408320.0000000    0.2195719
408360.0000000    0.2168676
408400.0000000    0.2304027
408440.0000000    0.2269649
408480.0000000    0.2202826
408520.0000000    0.2316597
408560.0000000    0.2307339
408600.0000000    0.2228418
408640.0000000    0.2405125
408680.0000000    0.2345077
408720.0000000    0.2347424
408760.0000000    0.2178840
408800.0000000    0.2019953
408840.0000000    0.2202504
408880.0000000    0.2168791
408920.0000000    0.2099170
408960.0000000    0.2222290
409000.0000000    0.2139393
409040.0000000    0.2099209
409080.0000000    0.2360876
409120.0000000    0.2193575
409160.0000000    0.1876289
409200.0000000    0.2095052
409240.0000000    0.2240890
409280.0000000    0.2141737
409320.0000000    0.2076381
409360.0000000    0.2017044
409400.0000000    0.1973984
409440.0000000    0.2218095
409480.0000000    0.2206860
409520.0000000    0.2233584
409560.0000000    0.2135947
409600.0000000    0.2206374
409640.0000000    0.2144215
409680.0000000    0.2354012
409720.0000000    0.2309448
409760.0000000    0.2156307
409800.0000000    0.2344905
409840.0000000    0.2071892
409880.0000000    0.2364107
409920.0000000    0.2151480
409960.0000000    0.1946312
410000.0000000    0.1972335
410040.0000000    0.2231851
410080.0000000    0.2089623
410120.0000000    0.1918042
410160.0000000    0.1994330
410200.0000000    0.1999600
410240.0000000    0.2051493
410280.0000000    0.1920128
410320.0000000    0.1883309
410360.0000000    0.2089134
410400.0000000    0.2007684
410440.0000000    0.2010986
410480.0000000    0.1927855
410520.0000000    0.1828046
410560.0000000    0.2166253
410600.0000000    0.2026867
410640.0000000    0.2074908
410680.0000000    0.2080761
410720.0000000    0.2048288
410760.0000000    0.1964190
410800.0000000    0.1966428
410840.0000000    0.2013975
410880.0000000    0.1982257
410920.0000000    0.1940135
410960.0000000    0.2005438
411000.0000000    0.1911813
411040.0000000    0.1994704
411080.0000000    0.2036621
411120.0000000    0.1960509
411160.0000000    0.1892989
411200.0000000    0.1807458
411240.0000000    0.1974199
411280.0000000    0.1998403
411320.0000000    0.1973675
411360.0000000    0.2206738
411400.0000000    0.2034243
411440.0000000    0.1803787
411480.0000000    0.1855548
411520.0000000    0.2151025
411560.0000000    0.2093164
411600.0000000    0.2034671
411640.0000000    0.2133810
411680.0000000    0.1983566
411720.0000000    0.1836322
411760.0000000    0.2084276
411800.0000000    0.1920297
411840.0000000    0.2050187
411880.0000000    0.1958445
411920.0000000    0.2132732
411960.0000000    0.1907527
412000.0000000    0.2103980
412040.0000000    0.2110557
412080.0000000    0.2155725
412120.0000000    0.1935536
412160.0000000    0.1914010
412200.0000000    0.2036280
412240.0000000    0.2106814
412280.0000000    0.1874930
412320.0000000    0.1947308
412360.0000000    0.2050879
412400.0000000    0.2090652
412440.0000000    0.2038978
412480.0000000    0.2059281
412520.0000000    0.2012868
412560.0000000    0.1923210
412600.0000000    0.2181669
412640.0000000    0.1940275
412680.0000000    0.2244283
412720.0000000    0.2041453
412760.0000000    0.2048561
412800.0000000    0.2357221
412840.0000000    0.2345696
412880.0000000    0.2055453
412920.0000000    0.2118715
412960.0000000    0.2087573
413000.0000000    0.2037558
413040.0000000    0.2111398
413080.0000000    0.2074333
413120.0000000    0.2088842
413160.0000000    0.2178517
413200.0000000    0.2155318
413240.0000000    0.2055829
413280.0000000    0.2232034
413320.0000000    0.2011858
413360.0000000    0.2143904
413400.0000000    0.1944402
413440.0000000    0.2074610
413480.0000000    0.2191436
413520.0000000    0.1965701
413560.0000000    0.2131181
413600.0000000    0.2100268
413640.0000000    0.1939317
413680.0000000    0.1837230
413720.0000000    0.2111317
413760.0000000    0.1947400
413800.0000000    0.2057228
413840.0000000    0.2176811
413880.0000000    0.2061632
413920.0000000    0.2159771
413960.0000000    0.2224127
414000.0000000    0.1954755
414040.0000000    0.1942652
414080.0000000    0.1828945
414120.0000000    0.2011028
414160.0000000    0.2255632
414200.0000000    0.2068233
414240.0000000    0.2135083
414280.0000000    0.1985837
414320.0000000    0.1985086
414360.0000000    0.2155567
414400.0000000    0.2087883
414440.0000000    0.2056882
414480.0000000    0.2128493
414520.0000000    0.2114646
414560.0000000    0.2113922
414600.0000000    0.2155435
414640.0000000    0.2176069
414680.0000000    0.2105727
414720.0000000    0.2288934
414760.0000000    0.2087177
414800.0000000    0.2187290
414840.0000000    0.2076923
414880.0000000    0.2257278
414920.0000000    0.2187258
414960.0000000    0.2196217
415000.0000000    0.2167561
415040.0000000    0.2151844
415080.0000000    0.2331875
415120.0000000    0.2336238
415160.0000000    0.2147061
415200.0000000    0.2067565
415240.0000000    0.2183629
415280.0000000    0.2135133
415320.0000000    0.1969880
415360.0000000    0.1874964
415400.0000000    0.1959660
415440.0000000    0.2147382
415480.0000000    0.2027415
415520.0000000    0.1853320
415560.0000000    0.1937924
415600.0000000    0.1862690
415640.0000000    0.2062417
415680.0000000    0.2261758
415720.0000000    0.2335011
415760.0000000    0.2347614
415800.0000000    0.2094764
415840.0000000    0.2120080
415880.0000000    0.2074877
415920.0000000    0.2242595
415960.0000000    0.2272986
416000.0000000    0.2040489
416040.0000000    0.2025954
416080.0000000    0.1950097
416120.0000000    0.1956499
416160.0000000    0.2046001
416200.0000000    0.1923596
416240.0000000    0.2146082
416280.0000000    0.1893616
416320.0000000    0.1831934
416360.0000000    0.1746606
416400.0000000    0.1828361
416440.0000000    0.1781551
416480.0000000    0.1884495
416520.0000000    0.2035033
416560.0000000    0.1801440
416600.0000000    0.1918378
416640.0000000    0.1875821
416680.0000000    0.1954373
416720.0000000    0.2020373
416760.0000000    0.2021088
416800.0000000    0.1926991
416840.0000000    0.1721323
416880.0000000    0.1630507
416920.0000000    0.1816234
416960.0000000    0.1949855
417000.0000000    0.1813491
417040.0000000    0.1634016
417080.0000000    0.1914673
417120.0000000    0.1851097
417160.0000000    0.1939994
417200.0000000    0.1880811
417240.0000000    0.1719217
417280.0000000    0.1940776
417320.0000000    0.1861021
417360.0000000    0.1901556
417400.0000000    0.1886521
417440.0000000    0.1885439
417480.0000000    0.2031205
417520.0000000    0.2175456
417560.0000000    0.1861780
417600.0000000    0.1993136
417640.0000000    0.1889508
417680.0000000    0.1742441
417720.0000000    0.1880489
417760.0000000    0.1720382
417800.0000000    0.1916126
417840.0000000    0.1807837
417880.0000000    0.1968582
417920.0000000    0.1904550
417960.0000000    0.1725429
418000.0000000    0.1705867
418040.0000000    0.1852595
418080.0000000    0.1714757
418120.0000000    0.1717031
418160.0000000    0.1850670
418200.0000000    0.1749943
418240.0000000    0.1773494
418280.0000000    0.1868952
418320.0000000    0.1634011
418360.0000000    0.1734311
418400.0000000    0.1806402
418440.0000000    0.1716181
418480.0000000    0.1743455
418520.0000000    0.2004317
418560.0000000    0.1623858
418600.0000000    0.1662659
418640.0000000    0.1736344
418680.0000000    0.1708508
418720.0000000    0.1839568
418760.0000000    0.1869417
418800.0000000    0.1769313
418840.0000000    0.1692992
418880.0000000    0.1765332
418920.0000000    0.1832156
418960.0000000    0.1807920
419000.0000000    0.1759047
419040.0000000    0.1738838
419080.0000000    0.1840746
419120.0000000    0.2039040
419160.0000000    0.1832804
419200.0000000    0.1825269
419240.0000000    0.2027411
419280.0000000    0.1754166
419320.0000000    0.1595741
419360.0000000    0.1585381
419400.0000000    0.1598365
419440.0000000    0.1893495
419480.0000000    0.1813809
419520.0000000    0.1802659
419560.0000000    0.1860681
419600.0000000    0.1728705
419640.0000000    0.1801510
419680.0000000    0.1740590
419720.0000000    0.1770306
419760.0000000    0.1594287
419800.0000000    0.1575615
419840.0000000    0.1569850
419880.0000000    0.1458642
419920.0000000    0.1489703
419960.0000000    0.1417330
420000.0000000    0.1634512
420040.0000000    0.1469971
420080.0000000    0.1656708
420120.0000000    0.1740139
420160.0000000    0.1813941
420200.0000000    0.1983460
420240.0000000    0.1725594
420280.0000000    0.1826390
420320.0000000    0.1786708
420360.0000000    0.1786117
420400.0000000    0.1623894
420440.0000000    0.1537406
420480.0000000    0.1542465
420520.0000000    0.1702243
420560.0000000    0.1541138
420600.0000000    0.1561788
420640.0000000    0.1638529
420680.0000000    0.1615678
420720.0000000    0.1582349
420760.0000000    0.1698414
420800.0000000    0.1764686
420840.0000000    0.1637062
420880.0000000    0.1658440
420920.0000000    0.1525412
420960.0000000    0.1797385
421000.0000000    0.1746815
421040.0000000    0.1742282
421080.0000000    0.1837110
421120.0000000    0.1695983
421160.0000000    0.1764471
421200.0000000    0.1836121
421240.0000000    0.1722639
421280.0000000    0.1815112
421320.0000000    0.1941317
421360.0000000    0.1863992
421400.0000000    0.1809349
421440.0000000    0.1822128
421480.0000000    0.1607849
421520.0000000    0.1569562
421560.0000000    0.1729359
421600.0000000    0.1791376
421640.0000000    0.1680736
421680.0000000    0.1788224
421720.0000000    0.1820519
421760.0000000    0.1763762
421800.0000000    0.1946253
421840.0000000    0.1846478
421880.0000000    0.1778252
421920.0000000    0.1980093
421960.0000000    0.1953965
422000.0000000    0.1820630
422040.0000000    0.1766770
422080.0000000    0.1830122
422120.0000000    0.1738964
422160.0000000    0.1556228
422200.0000000    0.1548820
422240.0000000    0.1588265
422280.0000000    0.1496840
422320.0000000    0.1471021
422360.0000000    0.1661626
422400.0000000    0.1774495
422440.0000000    0.1730013
422480.0000000    0.1780127
422520.0000000    0.1624990
422560.0000000    0.1620859
422600.0000000    0.1604041
422640.0000000    0.1634837
422680.0000000    0.1600030
422720.0000000    0.1616486
422760.0000000    0.1524607
422800.0000000    0.1342452
422840.0000000    0.1402831
422880.0000000    0.1416464
422920.0000000    0.1662366
422960.0000000    0.1869130
423000.0000000    0.1560393
423040.0000000    0.1630491
423080.0000000    0.1729648
423120.0000000    0.1628342
423160.0000000    0.1589796
423200.0000000    0.1601785
423240.0000000    0.1517946
423280.0000000    0.1696817
423320.0000000    0.1531581
423360.0000000    0.1557608
423400.0000000    0.1517578
423440.0000000    0.1504622
423480.0000000    0.1530660
423520.0000000    0.1593401
423560.0000000    0.1642168
423600.0000000    0.1736809
423640.0000000    0.1646631
423680.0000000    0.1714458
423720.0000000    0.1741387
423760.0000000    0.1631743
423800.0000000    0.1622588
423840.0000000    0.1636530
423880.0000000    0.1636584
423920.0000000    0.1572734
423960.0000000    0.1616380
424000.0000000    0.1686150
424040.0000000    0.1566297
424080.0000000    0.1587073
424120.0000000    0.1589736
424160.0000000    0.1566293
424200.0000000    0.1699688
424240.0000000    0.1496044
424280.0000000    0.1567502
424320.0000000    0.1733744
424360.0000000    0.1739232
424400.0000000    0.1734713
424440.0000000    0.1719816
424480.0000000    0.1664806
424520.0000000    0.1635015
424560.0000000    0.1654620
424600.0000000    0.1785579
424640.0000000    0.1930362
424680.0000000    0.1752188
424720.0000000    0.1624752
424760.0000000    0.1792221
424800.0000000    0.1782863
424840.0000000    0.1496520
424880.0000000    0.1585817
424920.0000000    0.1538997
424960.0000000    0.1533577
425000.0000000    0.1403113
425040.0000000    0.1644196
425080.0000000    0.1650416
425120.0000000    0.1640088
425160.0000000    0.1703226
425200.0000000    0.1705695
425240.0000000    0.1666831
425280.0000000    0.1610686
425320.0000000    0.1432973
425360.0000000    0.1710742
425400.0000000    0.1544832
425440.0000000    0.1736081
425480.0000000    0.1614882
425520.0000000    0.1724627
425560.0000000    0.1552789
425600.0000000    0.1817124
425640.0000000    0.1919966
425680.0000000    0.1776096
425720.0000000    0.1651095
425760.0000000    0.1490975
425800.0000000    0.1623978
425840.0000000    0.1599529
425880.0000000    0.1782129
425920.0000000    0.1466477
425960.0000000    0.1493635
426000.0000000    0.1574397
426040.0000000    0.1619144
426080.0000000    0.1506224
426120.0000000    0.1314888
426160.0000000    0.1433318
426200.0000000    0.1362561
426240.0000000    0.1329028
426280.0000000    0.1302648
426320.0000000    0.1354307
426360.0000000    0.1402585
426400.0000000    0.1494498
426440.0000000    0.1531979
426480.0000000    0.1525453
426520.0000000    0.1438951
426560.0000000    0.1534146
426600.0000000    0.1487199
426640.0000000    0.1440688
426680.0000000    0.1454331
426720.0000000    0.1360827
426760.0000000    0.1316040
426800.0000000    0.1372241
426840.0000000    0.1275697
426880.0000000    0.1517037
426920.0000000    0.1473161
426960.0000000    0.1354378
427000.0000000    0.1386405
427040.0000000    0.1575895
427080.0000000    0.1537799
427120.0000000    0.1580234
427160.0000000    0.1485684
427200.0000000    0.1494502
427240.0000000    0.1559139
427280.0000000    0.1693362
427320.0000000    0.1543199
427360.0000000    0.1592838
427400.0000000    0.1625349
427440.0000000    0.1547335
427480.0000000    0.1527644
427520.0000000    0.1501611
427560.0000000    0.1652713
427600.0000000    0.1708201
427640.0000000    0.1435559
427680.0000000    0.1497069
427720.0000000    0.1454463
427760.0000000    0.1439599
427800.0000000    0.1548857
427840.0000000    0.1383401
427880.0000000    0.1534447
427920.0000000    0.1442579
427960.0000000    0.1347221
428000.0000000    0.1444886
428040.0000000    0.1399219
428080.0000000    0.1536422
428120.0000000    0.1522676
428160.0000000    0.1519901
428200.0000000    0.1490734
428240.0000000    0.1605000
428280.0000000    0.1617467
428320.0000000    0.1666037
428360.0000000    0.1634935
428400.0000000    0.1485486
428440.0000000    0.1622700
428480.0000000    0.1593930
428520.0000000    0.1618729
428560.0000000    0.1679244
428600.0000000    0.1540673
428640.0000000    0.1567186
428680.0000000    0.1549316
428720.0000000    0.1516654
428760.0000000    0.1441375
428800.0000000    0.1587715
428840.0000000    0.1475383
428880.0000000    0.1474193
428920.0000000    0.1679614
428960.0000000    0.1684233
429000.0000000    0.1644343
429040.0000000    0.1557754
429080.0000000    0.1506884
429120.0000000    0.1489633
429160.0000000    0.1615195
429200.0000000    0.1637794
429240.0000000    0.1695629
429280.0000000    0.1569699
429320.0000000    0.1636274
429360.0000000    0.1638308
429400.0000000    0.1585613
429440.0000000    0.1583325
429480.0000000    0.1560273
429520.0000000    0.1510219
429560.0000000    0.1453219
429600.0000000    0.1482718
429640.0000000    0.1401143
429680.0000000    0.1543113
429720.0000000    0.1468602
429760.0000000    0.1558472
429800.0000000    0.1559977
429840.0000000    0.1544208
429880.0000000    0.1537038
429920.0000000    0.1642497
429960.0000000    0.1599759
430000.0000000    0.1617443
430040.0000000    0.1622006
430080.0000000    0.1455481
430120.0000000    0.1449135
430160.0000000    0.1589270
430200.0000000    0.1656295
430240.0000000    0.1484910
430280.0000000    0.1477594
430320.0000000    0.1575634
430360.0000000    0.1596478
430400.0000000    0.1631831
430440.0000000    0.1632024
430480.0000000    0.1588494
430520.0000000    0.1542944
430560.0000000    0.1463032
430600.0000000    0.1414668
430640.0000000    0.1755452
430680.0000000    0.1620090
430720.0000000    0.1596446
430760.0000000    0.1635314
430800.0000000    0.1490658
430840.0000000    0.1633415
430880.0000000    0.1524934
430920.0000000    0.1756500
430960.0000000    0.1752106
431000.0000000    0.1687071
431040.0000000    0.1668798
431080.0000000    0.1793922
431120.0000000    0.1932999
431160.0000000    0.1698338
431200.0000000    0.1606322
431240.0000000    0.1917712
431280.0000000    0.1670186
431320.0000000    0.1698874
431360.0000000    0.1587892
431400.0000000    0.1654104
431440.0000000    0.1677093
431480.0000000    0.1750726
431520.0000000    0.1845402
431560.0000000    0.1774503
431600.0000000    0.1725198
431640.0000000    0.1758890
431680.0000000    0.1759406
431720.0000000    0.1548982
431760.0000000    0.1805137
431800.0000000    0.1760156
431840.0000000    0.1721613
431880.0000000    0.1862612
431920.0000000    0.1721040
431960.0000000    0.1651988
432000.0000000    0.1497434
432040.0000000    0.1576521
432080.0000000    0.1800415
432120.0000000    0.1697309
432160.0000000    0.1676607
432200.0000000    0.1705100
432240.0000000    0.1716873
432280.0000000    0.1657064
432320.0000000    0.1915977
432360.0000000    0.1849849
432400.0000000    0.1763140
432440.0000000    0.1709900
432480.0000000    0.1807965
432520.0000000    0.1780030
432560.0000000    0.1753832
432600.0000000    0.1695288
432640.0000000    0.1646746
432680.0000000    0.1715596
432720.0000000    0.1717848
432760.0000000    0.1675386
432800.0000000    0.1636896
432840.0000000    0.1688330
432880.0000000    0.1643407
432920.0000000    0.1718652
432960.0000000    0.1668826
433000.0000000    0.1598854
433040.0000000    0.1828111
433080.0000000    0.1885253
433120.0000000    0.2012771
433160.0000000    0.1905638
433200.0000000    0.1696992
433240.0000000    0.1970541
433280.0000000    0.1755900
433320.0000000    0.1846179
433360.0000000    0.1883456
433400.0000000    0.1708603
433440.0000000    0.1874397
433480.0000000    0.1789144
433520.0000000    0.1837036
433560.0000000    0.1793794
433600.0000000    0.1951989
433640.0000000    0.1869647
433680.0000000    0.1859068
433720.0000000    0.1855180
433760.0000000    0.1790313
433800.0000000    0.1768473
433840.0000000    0.1696702
433880.0000000    0.1831491
433920.0000000    0.1816065
433960.0000000    0.1746372
434000.0000000    0.1730641
434040.0000000    0.1612907
434080.0000000    0.1859469
434120.0000000    0.1904057
434160.0000000    0.1806176
434200.0000000    0.1784672
434240.0000000    0.1780282
434280.0000000    0.1845542
434320.0000000    0.1860673
434360.0000000    0.1865039
434400.0000000    0.1704006
434440.0000000    0.1658657
434480.0000000    0.1981717
434520.0000000    0.1828477
434560.0000000    0.1819375
434600.0000000    0.1996094
434640.0000000    0.2013789
434680.0000000    0.1950488
434720.0000000    0.1798273
434760.0000000    0.1629068
434800.0000000    0.1891823
434840.0000000    0.1605833
434880.0000000    0.1623653
434920.0000000    0.1683769
434960.0000000    0.1830137
435000.0000000    0.1790028
435040.0000000    0.1780503
435080.0000000    0.1543847
435120.0000000    0.1711058
435160.0000000    0.1727886
435200.0000000    0.1714956
435240.0000000    0.1839683
435280.0000000    0.1882657
435320.0000000    0.1801831
435360.0000000    0.1832640
435400.0000000    0.1842916
435440.0000000    0.1797524
435480.0000000    0.1737035
435520.0000000    0.1732866
435560.0000000    0.1863323
435600.0000000    0.1949740
435640.0000000    0.2022600
435680.0000000    0.1970067
435720.0000000    0.1971076
435760.0000000    0.2013285
435800.0000000    0.1896515
435840.0000000    0.1914909
435880.0000000    0.2178846
435920.0000000    0.2041951
435960.0000000    0.2004232
436000.0000000    0.1990055
436040.0000000    0.1792689
436080.0000000    0.1939557
436120.0000000    0.1809518
436160.0000000    0.1861573
436200.0000000    0.1952494
436240.0000000    0.1848092
436280.0000000    0.1952092
436320.0000000    0.1750638
436360.0000000    0.1844964
436400.0000000    0.1913786
436440.0000000    0.1849372
436480.0000000    0.1824230
436520.0000000    0.1800669
436560.0000000    0.1814978
436600.0000000    0.1807580
436640.0000000    0.1823794
436680.0000000    0.1615750
436720.0000000    0.1675963
436760.0000000    0.1752849
436800.0000000    0.1613726
436840.0000000    0.1705436
436880.0000000    0.1600355
436920.0000000    0.1624145
436960.0000000    0.1659305
437000.0000000    0.1779734
437040.0000000    0.1597494
437080.0000000    0.1557601
437120.0000000    0.1399420
437160.0000000    0.1663534
437200.0000000    0.1599209
437240.0000000    0.1656093
437280.0000000    0.1775649
437320.0000000    0.1587085
437360.0000000    0.1468752
437400.0000000    0.1700963
437440.0000000    0.1654886
437480.0000000    0.1647283
437520.0000000    0.1602746
437560.0000000    0.1553946
437600.0000000    0.1712930
437640.0000000    0.1775764
437680.0000000    0.1688010
437720.0000000    0.1641197
437760.0000000    0.1458173
437800.0000000    0.1459338
437840.0000000    0.1609996
437880.0000000    0.1749244
437920.0000000    0.1559810
437960.0000000    0.1652739
438000.0000000    0.1630156
438040.0000000    0.1640092
438080.0000000    0.1606078
438120.0000000    0.1505300
438160.0000000    0.1598081
438200.0000000    0.1613172
438240.0000000    0.1682479
438280.0000000    0.1751258
438320.0000000    0.1543197
438360.0000000    0.1549076
438400.0000000    0.1477641
438440.0000000    0.1672627
438480.0000000    0.1577354
438520.0000000    0.1776684
438560.0000000    0.1628081
438600.0000000    0.1749668
438640.0000000    0.1721239
438680.0000000    0.1680716
438720.0000000    0.1605822
438760.0000000    0.1634868
438800.0000000    0.1613277
438840.0000000    0.1674141
438880.0000000    0.1606274
438920.0000000    0.1480017
438960.0000000    0.1527708
439000.0000000    0.1647709
439040.0000000    0.1891618
439080.0000000    0.1857399
439120.0000000    0.1654588
439160.0000000    0.1662465
439200.0000000    0.1772994
439240.0000000    0.1808625
439280.0000000    0.1850783
439320.0000000    0.1788121
439360.0000000    0.1699360
439400.0000000    0.1947856
439440.0000000    0.1710993
439480.0000000    0.1736977
439520.0000000    0.1852154
439560.0000000    0.1651770
439600.0000000    0.1545073
439640.0000000    0.1621666
439680.0000000    0.1615769
439720.0000000    0.1686933
439760.0000000    0.1685652
439800.0000000    0.1628990
439840.0000000    0.1473877
439880.0000000    0.1648431
439920.0000000    0.1677420
439960.0000000    0.1588606
440000.0000000    0.1537370
440040.0000000    0.1613573
440080.0000000    0.1646586
440120.0000000    0.1562765
440160.0000000    0.1593431
440200.0000000    0.1696698
440240.0000000    0.1476775
440280.0000000    0.1618937
440320.0000000    0.1603425
440360.0000000    0.1627488
440400.0000000    0.1604653
440440.0000000    0.1821032
440480.0000000    0.1690820
440520.0000000    0.1665935
440560.0000000    0.1650487
440600.0000000    0.1537059
440640.0000000    0.1557576
440680.0000000    0.1775852
440720.0000000    0.1587429
440760.0000000    0.1586695
440800.0000000    0.1633803
440840.0000000    0.1646557
440880.0000000    0.1862209
440920.0000000    0.1435486
440960.0000000    0.1829741
441000.0000000    0.1671294
441040.0000000    0.1615287
441080.0000000    0.1496327
441120.0000000    0.1648572
441160.0000000    0.1590530
441200.0000000    0.1445941
441240.0000000    0.1579834
441280.0000000    0.1769258
441320.0000000    0.1671920
441360.0000000    0.1733362
441400.0000000    0.1767094
441440.0000000    0.1476485
441480.0000000    0.1682500
441520.0000000    0.1511861
441560.0000000    0.1646707
441600.0000000    0.1525604
441640.0000000    0.1454698
441680.0000000    0.1544899
441720.0000000    0.1489052
441760.0000000    0.1667286
441800.0000000    0.1431941
441840.0000000    0.1570233
441880.0000000    0.1450156
441920.0000000    0.1447017
441960.0000000    0.1348606
442000.0000000    0.1500574
442040.0000000    0.1654060
442080.0000000    0.1670964
442120.0000000    0.1517795
442160.0000000    0.1536154
442200.0000000    0.1640712
442240.0000000    0.1618232
442280.0000000    0.1694397
442320.0000000    0.1747244
442360.0000000    0.1848359
442400.0000000    0.1748200
442440.0000000    0.1556373
442480.0000000    0.1525403
442520.0000000    0.1637503
442560.0000000    0.1547488
442600.0000000    0.1552995
442640.0000000    0.1577602
442680.0000000    0.1680503
442720.0000000    0.1907415
442760.0000000    0.1632467
442800.0000000    0.1717214
442840.0000000    0.1622846
442880.0000000    0.1771150
442920.0000000    0.1772865
442960.0000000    0.1683049
443000.0000000    0.1553925
443040.0000000    0.1607538
443080.0000000    0.1730531
443120.0000000    0.1668964
443160.0000000    0.1697380
443200.0000000    0.1607060
443240.0000000    0.1552574
443280.0000000    0.1490807
443320.0000000    0.1522076
443360.0000000    0.1549841
443400.0000000    0.1590626
443440.0000000    0.1487824
443480.0000000    0.1547661
443520.0000000    0.1497128
443560.0000000    0.1457953
443600.0000000    0.1322876
443640.0000000    0.1483830
443680.0000000    0.1443561
443720.0000000    0.1671759
443760.0000000    0.1560735
443800.0000000    0.1591802
443840.0000000    0.1578597
443880.0000000    0.1461919
443920.0000000    0.1506637
443960.0000000    0.1393943
444000.0000000    0.1396068
444040.0000000    0.1422993
444080.0000000    0.1564212
444120.0000000    0.1546049
444160.0000000    0.1492300
444200.0000000    0.1565691
444240.0000000    0.1513452
444280.0000000    0.1412984
444320.0000000    0.1629737
444360.0000000    0.1357169
444400.0000000    0.1517942
444440.0000000    0.1649638
444480.0000000    0.1586159
444520.0000000    0.1490415
444560.0000000    0.1642941
444600.0000000    0.1726097
444640.0000000    0.1526670
444680.0000000    0.1739093
444720.0000000    0.1661022
444760.0000000    0.1681327
444800.0000000    0.1463474
444840.0000000    0.1630070
444880.0000000    0.1593647
444920.0000000    0.1706695
444960.0000000    0.1903553
445000.0000000    0.1622519
445040.0000000    0.1674772
445080.0000000    0.1625338
445120.0000000    0.1612202
445160.0000000    0.1488774
445200.0000000    0.1550325
445240.0000000    0.1745098
445280.0000000    0.1725954
445320.0000000    0.1661281
445360.0000000    0.1655640
445400.0000000    0.1578682
445440.0000000    0.1504339
445480.0000000    0.1553660
445520.0000000    0.1602490
445560.0000000    0.1592620
445600.0000000    0.1623744
445640.0000000    0.1558154
445680.0000000    0.1593383
445720.0000000    0.1600667
445760.0000000    0.1649964
445800.0000000    0.1612400
445840.0000000    0.1529666
445880.0000000    0.1728644
445920.0000000    0.1645629
445960.0000000    0.1688319
446000.0000000    0.2135479
446040.0000000    0.2101881
446080.0000000    0.1732138
446120.0000000    0.1810308
446160.0000000    0.1905868
446200.0000000    0.1784923
446240.0000000    0.1766761
446280.0000000    0.1661334
446320.0000000    0.1825674
446360.0000000    0.1863058
446400.0000000    0.1828071
446440.0000000    0.1807832
446480.0000000    0.1559061
446520.0000000    0.1469074
446560.0000000    0.1678498
446600.0000000    0.1581270
446640.0000000    0.1695015
446680.0000000    0.1557706
446720.0000000    0.1779367
446760.0000000    0.1761521
446800.0000000    0.1841755
446840.0000000    0.1804402
446880.0000000    0.1696988
446920.0000000    0.1789570
446960.0000000    0.1637329
447000.0000000    0.1801738
447040.0000000    0.2042850
447080.0000000    0.1987480
447120.0000000    0.1878985
447160.0000000    0.1890528
447200.0000000    0.2215389
447240.0000000    0.2217459
447280.0000000    0.1951269
447320.0000000    0.2192048
447360.0000000    0.2070216
447400.0000000    0.1739762
447440.0000000    0.1820453
447480.0000000    0.1757797
447520.0000000    0.1739796
447560.0000000    0.1962582
447600.0000000    0.2164616
447640.0000000    0.1802830
447680.0000000    0.2008125
447720.0000000    0.1944085
447760.0000000    0.1890425
447800.0000000    0.1718649
447840.0000000    0.1897592
447880.0000000    0.1959393
447920.0000000    0.1810737
447960.0000000    0.2025407
448000.0000000    0.1925948
448040.0000000    0.1791409
448080.0000000    0.1886675
448120.0000000    0.1898990
448160.0000000    0.2004740
448200.0000000    0.1960997
448240.0000000    0.1942297
448280.0000000    0.2133295
448320.0000000    0.1791796
448360.0000000    0.1744638
448400.0000000    0.1935290
448440.0000000    0.1799027
448480.0000000    0.1884216
448520.0000000    0.1799705
448560.0000000    0.1837844
448600.0000000    0.1758601
448640.0000000    0.1669302
448680.0000000    0.1840640
448720.0000000    0.1959307
448760.0000000    0.2047926
448800.0000000    0.1995627
448840.0000000    0.1940784
448880.0000000    0.1756650
448920.0000000    0.1802646
448960.0000000    0.1679006
449000.0000000    0.1866620
449040.0000000    0.1825370
449080.0000000    0.1697451
449120.0000000    0.1716999
449160.0000000    0.1759239
449200.0000000    0.1568763
449240.0000000    0.1727906
449280.0000000    0.1780262
449320.0000000    0.1869711
449360.0000000    0.1811011
449400.0000000    0.1770290
449440.0000000    0.1723472
449480.0000000    0.1735880
449520.0000000    0.1884526
449560.0000000    0.1742491
449600.0000000    0.1736408
449640.0000000    0.1761922
449680.0000000    0.1692069
449720.0000000    0.1675963
449760.0000000    0.1844350
449800.0000000    0.1870767
449840.0000000    0.1629185
449880.0000000    0.1890984
449920.0000000    0.1899444
449960.0000000    0.1833551
450000.0000000    0.1817860
450040.0000000    0.1746492
450080.0000000    0.1639027
450120.0000000    0.1802288
450160.0000000    0.1884437
450200.0000000    0.1814054
450240.0000000    0.1818835
450280.0000000    0.1827605
450320.0000000    0.1845689
450360.0000000    0.1803809
450400.0000000    0.1963341
450440.0000000    0.2246636
450480.0000000    0.2114702
450520.0000000    0.2242083
450560.0000000    0.2327657
450600.0000000    0.2043147
450640.0000000    0.2168920
450680.0000000    0.2041544
450720.0000000    0.2116799
450760.0000000    0.1949006
450800.0000000    0.1868307
450840.0000000    0.2027449
450880.0000000    0.1933444
450920.0000000    0.2040139
450960.0000000    0.1971546
451000.0000000    0.1809887
451040.0000000    0.1957268
451080.0000000    0.1850857
451120.0000000    0.1947738
451160.0000000    0.1938756
451200.0000000    0.1959477
451240.0000000    0.1967708
451280.0000000    0.1829892
451320.0000000    0.1787965
451360.0000000    0.1776888
451400.0000000    0.1641294
451440.0000000    0.1899171
451480.0000000    0.2141528
451520.0000000    0.1813166
451560.0000000    0.1882571
451600.0000000    0.1944511
451640.0000000    0.1913965
451680.0000000    0.2006541
451720.0000000    0.2098858
451760.0000000    0.1937981
451800.0000000    0.2092413
451840.0000000    0.1950984
451880.0000000    0.2029133
451920.0000000    0.2036009
451960.0000000    0.2006040
452000.0000000    0.1952235
452040.0000000    0.2065253
452080.0000000    0.1953823
452120.0000000    0.1913828
452160.0000000    0.1956351
452200.0000000    0.1933016
452240.0000000    0.1710363
452280.0000000    0.1883512
452320.0000000    0.1715826
452360.0000000    0.1898584
452400.0000000    0.1741057
452440.0000000    0.1736201
452480.0000000    0.1661878
452520.0000000    0.1555000
452560.0000000    0.1728300
452600.0000000    0.1623970
452640.0000000    0.1514818
452680.0000000    0.1726830
452720.0000000    0.1689906
452760.0000000    0.1659593
452800.0000000    0.1569062
452840.0000000    0.1708976
452880.0000000    0.1801684
452920.0000000    0.1800200
452960.0000000    0.1819197
453000.0000000    0.1640373
453040.0000000    0.1613714
453080.0000000    0.1810308
453120.0000000    0.1781065
453160.0000000    0.1756704
453200.0000000    0.1615461
453240.0000000    0.1631999
453280.0000000    0.1622597
453320.0000000    0.1610359
453360.0000000    0.1561736
453400.0000000    0.1602988
453440.0000000    0.1859878
453480.0000000    0.1736505
453520.0000000    0.1642161
453560.0000000    0.1509719
453600.0000000    0.1523894
453640.0000000    0.1566267
453680.0000000    0.1635007
453720.0000000    0.1488544
453760.0000000    0.1729700
453800.0000000    0.1669561
453840.0000000    0.1778867
453880.0000000    0.1592727
453920.0000000    0.1797175
453960.0000000    0.1884661
454000.0000000    0.1812079
454040.0000000    0.1751183
454080.0000000    0.1614304
454120.0000000    0.1493729
454160.0000000    0.1740553
454200.0000000    0.1850641
454240.0000000    0.1771969
454280.0000000    0.1737442
454320.0000000    0.1575653
454360.0000000    0.1434199
454400.0000000    0.1661325
454440.0000000    0.1692182
454480.0000000    0.1696559
454520.0000000    0.1843457
454560.0000000    0.1888393
454600.0000000    0.1813700
454640.0000000    0.1703540
454680.0000000    0.1607429
454720.0000000    0.1752268
454760.0000000    0.1607683
454800.0000000    0.1821610
454840.0000000    0.1658138
454880.0000000    0.1660567
454920.0000000    0.1703462
454960.0000000    0.1732390
455000.0000000    0.1661524
455040.0000000    0.1822215
455080.0000000    0.1617541
455120.0000000    0.1653898
455160.0000000    0.1604473
455200.0000000    0.1813778
455240.0000000    0.1848069
455280.0000000    0.1703476
455320.0000000    0.1766914
455360.0000000    0.1553841
455400.0000000    0.1636298
455440.0000000    0.1623493
455480.0000000    0.1375721
455520.0000000    0.1406915
455560.0000000    0.1368253
455600.0000000    0.1584408
455640.0000000    0.1443519
455680.0000000    0.1426025
455720.0000000    0.1579094
455760.0000000    0.1456934
455800.0000000    0.1635564
455840.0000000    0.1556092
455880.0000000    0.1680387
455920.0000000    0.1532401
455960.0000000    0.1695515
456000.0000000    0.1717172
456040.0000000    0.1607719
456080.0000000    0.1726823
456120.0000000    0.1544508
456160.0000000    0.1697947
456200.0000000    0.1698407
456240.0000000    0.1645710
456280.0000000    0.1824583
456320.0000000    0.1660710
456360.0000000    0.1747117
456400.0000000    0.1610916
456440.0000000    0.1675725
456480.0000000    0.1765212
456520.0000000    0.1591040
456560.0000000    0.1575504
456600.0000000    0.1775904
456640.0000000    0.1597946
456680.0000000    0.1620843
456720.0000000    0.1799500
456760.0000000    0.1662678
456800.0000000    0.1747203
456840.0000000    0.1985910
456880.0000000    0.1612332
456920.0000000    0.1702177
456960.0000000    0.1520768
457000.0000000    0.1613759
457040.0000000    0.1702875
457080.0000000    0.1705130
457120.0000000    0.1745434
457160.0000000    0.1901259
457200.0000000    0.1627142
457240.0000000    0.1759492
457280.0000000    0.1808320
457320.0000000    0.1724485
457360.0000000    0.1791508
457400.0000000    0.1742539
457440.0000000    0.1773589
457480.0000000    0.1745846
457520.0000000    0.1934584
457560.0000000    0.1649676
457600.0000000    0.1538621
457640.0000000    0.1563095
457680.0000000    0.1560403
457720.0000000    0.1660849
457760.0000000    0.1707330
457800.0000000    0.1712654
457840.0000000    0.1611942
457880.0000000    0.1687567
457920.0000000    0.1608964
457960.0000000    0.1647220
458000.0000000    0.1509885
458040.0000000    0.1477630
458080.0000000    0.1535500
458120.0000000    0.1668733
458160.0000000    0.1580423
458200.0000000    0.1540290
458240.0000000    0.1628613
458280.0000000    0.1436485
458320.0000000    0.1674256
458360.0000000    0.1469554
458400.0000000    0.1538314
458440.0000000    0.1622487
458480.0000000    0.1637414
458520.0000000    0.1614764
458560.0000000    0.1526014
458600.0000000    0.1445675
458640.0000000    0.1666640
458680.0000000    0.1361881
458720.0000000    0.1648930
458760.0000000    0.1635148
458800.0000000    0.1744421
458840.0000000    0.1607858
458880.0000000    0.1745522
458920.0000000    0.1584526
458960.0000000    0.1600666
459000.0000000    0.1448470
459040.0000000    0.1403306
459080.0000000    0.1430636
459120.0000000    0.1512965
459160.0000000    0.1573581
459200.0000000    0.1420357
459240.0000000    0.1412759
459280.0000000    0.1488217
459320.0000000    0.1456056
459360.0000000    0.1541007
459400.0000000    0.1584256
459440.0000000    0.1522810
459480.0000000    0.1759427
459520.0000000    0.1466273
459560.0000000    0.1533915
459600.0000000    0.1547361
459640.0000000    0.1474661
459680.0000000    0.1635403
459720.0000000    0.1568976
459760.0000000    0.1593879
459800.0000000    0.1617349
459840.0000000    0.1625603
459880.0000000    0.1477541
459920.0000000    0.1456931
459960.0000000    0.1531423
460000.0000000    0.1575511
460040.0000000    0.1399835
460080.0000000    0.1449712
460120.0000000    0.1383272
460160.0000000    0.1413002
460200.0000000    0.1457273
460240.0000000    0.1474049
460280.0000000    0.1442829
460320.0000000    0.1625133
460360.0000000    0.1490149
460400.0000000    0.1542345
460440.0000000    0.1753450
460480.0000000    0.1564730
460520.0000000    0.1635011
460560.0000000    0.1536608
460600.0000000    0.1799467
460640.0000000    0.1685849
460680.0000000    0.1545742
460720.0000000    0.1674137
460760.0000000    0.1482603
460800.0000000    0.1569275
460840.0000000    0.1517405
460880.0000000    0.1457771
460920.0000000    0.1493926
460960.0000000    0.1524747
461000.0000000    0.1564476
461040.0000000    0.1596581
461080.0000000    0.1546388
461120.0000000    0.1692919
461160.0000000    0.1535202
461200.0000000    0.1725655
461240.0000000    0.1615725
461280.0000000    0.1534095
461320.0000000    0.1477540
461360.0000000    0.1531562
461400.0000000    0.1663403
461440.0000000    0.1653202
461480.0000000    0.1473979
461520.0000000    0.1578820
461560.0000000    0.1533491
461600.0000000    0.1383652
461640.0000000    0.1585802
461680.0000000    0.1497905
461720.0000000    0.1487472
461760.0000000    0.1665253
461800.0000000    0.1593365
461840.0000000    0.1543851
461880.0000000    0.1682620
461920.0000000    0.1761385
461960.0000000    0.1897972
462000.0000000    0.1711771
462040.0000000    0.1662576
462080.0000000    0.1707405
462120.0000000    0.1776572
462160.0000000    0.1840108
462200.0000000    0.1764381
462240.0000000    0.1577905
462280.0000000    0.1858585
462320.0000000    0.1691492
462360.0000000    0.1812873
462400.0000000    0.1727746
462440.0000000    0.1784691
462480.0000000    0.1880751
462520.0000000    0.1730924
462560.0000000    0.1714063
462600.0000000    0.1616623
462640.0000000    0.1553641
462680.0000000    0.1523653
462720.0000000    0.1649178
462760.0000000    0.1640657
462800.0000000    0.1696793
462840.0000000    0.1738528
462880.0000000    0.1718737
462920.0000000    0.1710713
462960.0000000    0.1780376
463000.0000000    0.1698912
463040.0000000    0.1755101
463080.0000000    0.1753397
463120.0000000    0.1806687
463160.0000000    0.1773629
463200.0000000    0.1688638
463240.0000000    0.1761830
463280.0000000    0.1811950
463320.0000000    0.1843004
463360.0000000    0.1857151
463400.0000000    0.1824664
463440.0000000    0.1924432
463480.0000000    0.1869643
463520.0000000    0.1747810
463560.0000000    0.1820766
463600.0000000    0.1689837
463640.0000000    0.1713938
463680.0000000    0.1802306
463720.0000000    0.1898194
463760.0000000    0.1631167
463800.0000000    0.1764823
463840.0000000    0.1736805
463880.0000000    0.1717010
463920.0000000    0.1781555
463960.0000000    0.1668497
464000.0000000    0.1760985
464040.0000000    0.1884412
464080.0000000    0.1705770
464120.0000000    0.1853154
464160.0000000    0.1789207
464200.0000000    0.1611914
464240.0000000    0.1728453
464280.0000000    0.1791029
464320.0000000    0.1647172
464360.0000000    0.1644878
464400.0000000    0.1724775
464440.0000000    0.1754989
464480.0000000    0.1795048
464520.0000000    0.1788525
464560.0000000    0.1852931
464600.0000000    0.1672341
464640.0000000    0.1722969
464680.0000000    0.1912297
464720.0000000    0.1865601
464760.0000000    0.1718355
464800.0000000    0.1727468
464840.0000000    0.1664246
464880.0000000    0.1719762
464920.0000000    0.1864472
464960.0000000    0.1666068
465000.0000000    0.1846670
465040.0000000    0.1865383
465080.0000000    0.1724408
465120.0000000    0.1679140
465160.0000000    0.1652608
465200.0000000    0.1754455
465240.0000000    0.1966057
465280.0000000    0.1710567
465320.0000000    0.1700268
465360.0000000    0.1757335
465400.0000000    0.1804181
465440.0000000    0.1712960
465480.0000000    0.1789085
465520.0000000    0.1938800
465560.0000000    0.1826859
465600.0000000    0.1762287
465640.0000000    0.1654021
465680.0000000    0.1737144
465720.0000000    0.1799711
465760.0000000    0.1646083
465800.0000000    0.1646916
465840.0000000    0.1971853
465880.0000000    0.1671061
465920.0000000    0.1731736
465960.0000000    0.1707072
466000.0000000    0.1787678
466040.0000000    0.1828031
466080.0000000    0.1823226
466120.0000000    0.1894941
466160.0000000    0.1656753
466200.0000000    0.1571912
466240.0000000    0.1718054
466280.0000000    0.1746905
466320.0000000    0.1877196
466360.0000000    0.1809627
466400.0000000    0.1892389
466440.0000000    0.1946557
466480.0000000    0.1848922
466520.0000000    0.1837448
466560.0000000    0.1726534
466600.0000000    0.1686750
466640.0000000    0.1884552
466680.0000000    0.1765863
466720.0000000    0.1873623
466760.0000000    0.1681151
466800.0000000    0.1628008
466840.0000000    0.1662422
466880.0000000    0.1734423
466920.0000000    0.1752509
466960.0000000    0.1691315
467000.0000000    0.1891361
467040.0000000    0.1793194
467080.0000000    0.1811716
467120.0000000    0.1714590
467160.0000000    0.1786946
467200.0000000    0.1797750
467240.0000000    0.1725175
467280.0000000    0.1691860
467320.0000000    0.1706250
467360.0000000    0.1692015
467400.0000000    0.1709276
467440.0000000    0.1544888
467480.0000000    0.1453878
467520.0000000    0.1756209
467560.0000000    0.1892083
467600.0000000    0.1735801
467640.0000000    0.1733326
467680.0000000    0.1701483
467720.0000000    0.1620014
467760.0000000    0.1719832
467800.0000000    0.1600467
467840.0000000    0.1749017
467880.0000000    0.1630569
467920.0000000    0.1760857
467960.0000000    0.1887463
468000.0000000    0.1749651
468040.0000000    0.1755793
468080.0000000    0.1722375
468120.0000000    0.1837459
468160.0000000    0.1799676
468200.0000000    0.1757427
468240.0000000    0.1683607
468280.0000000    0.1795997
468320.0000000    0.1891122
468360.0000000    0.1705103
468400.0000000    0.1777351
468440.0000000    0.1744577
468480.0000000    0.1746243
468520.0000000    0.1544205
468560.0000000    0.1627237
468600.0000000    0.1665788
468640.0000000    0.1809109
468680.0000000    0.1640085
468720.0000000    0.1763383
468760.0000000    0.1599770
468800.0000000    0.1775667
468840.0000000    0.1590886
468880.0000000    0.1583460
468920.0000000    0.1806704
468960.0000000    0.1611613
469000.0000000    0.1606555
469040.0000000    0.1622072
469080.0000000    0.1655031
469120.0000000    0.1769687
469160.0000000    0.1795527
469200.0000000    0.1755961
469240.0000000    0.1843944
469280.0000000    0.1631416
469320.0000000    0.1740885
469360.0000000    0.1815761
469400.0000000    0.1772783
469440.0000000    0.1741936
469480.0000000    0.2108175
469520.0000000    0.1903041
469560.0000000    0.1740976
469600.0000000    0.1813935
469640.0000000    0.1802699
469680.0000000    0.1763551
469720.0000000    0.1794243
469760.0000000    0.1974530
469800.0000000    0.1814474
469840.0000000    0.1621774
469880.0000000    0.1644910
469920.0000000    0.1615541
469960.0000000    0.1738144
470000.0000000    0.1709825
470040.0000000    0.1758818
470080.0000000    0.1838167
470120.0000000    0.1740782
470160.0000000    0.1924171
470200.0000000    0.1730763
470240.0000000    0.1906357
470280.0000000    0.1909424
470320.0000000    0.1861126
470360.0000000    0.1923647
470400.0000000    0.1788346
470440.0000000    0.1870118
470480.0000000    0.1866042
470520.0000000    0.1879932
470560.0000000    0.1942847
470600.0000000    0.1969187
470640.0000000    0.1757761
470680.0000000    0.2067375
470720.0000000    0.1891549
470760.0000000    0.1789362
470800.0000000    0.1832398
470840.0000000    0.1829248
470880.0000000    0.2014867
470920.0000000    0.2033241
470960.0000000    0.1787681
471000.0000000    0.1617106
471040.0000000    0.1562275
471080.0000000    0.1861776
471120.0000000    0.1941756
471160.0000000    0.1930515
471200.0000000    0.1889538
471240.0000000    0.1834671
471280.0000000    0.1814533
471320.0000000    0.1798958
471360.0000000    0.1819754
471400.0000000    0.1678282
471440.0000000    0.1824316
471480.0000000    0.1816391
471520.0000000    0.1759121
471560.0000000    0.1766630
471600.0000000    0.1778788
471640.0000000    0.1631115
471680.0000000    0.1630560
471720.0000000    0.1656322
471760.0000000    0.1546812
471800.0000000    0.1488531
471840.0000000    0.1646059
471880.0000000    0.1636853
471920.0000000    0.1789649
471960.0000000    0.1645931
472000.0000000    0.1771520
472040.0000000    0.1727664
472080.0000000    0.1867135
472120.0000000    0.1747672
472160.0000000    0.1815360
472200.0000000    0.1710052
472240.0000000    0.1698574
472280.0000000    0.1702053
472320.0000000    0.1802471
472360.0000000    0.1791013
472400.0000000    0.1804041
472440.0000000    0.1692443
472480.0000000    0.1607398
472520.0000000    0.1618494
472560.0000000    0.1686433
472600.0000000    0.1664285
472640.0000000    0.1664603
472680.0000000    0.1553825
472720.0000000    0.1648031
472760.0000000    0.1616559
472800.0000000    0.1666930
472840.0000000    0.1618359
472880.0000000    0.1586017
472920.0000000    0.1662522
472960.0000000    0.1778859
473000.0000000    0.1611506
473040.0000000    0.1816855
473080.0000000    0.1614326
473120.0000000    0.1701124
473160.0000000    0.1660934
473200.0000000    0.1523445
473240.0000000    0.1671627
473280.0000000    0.1659947
473320.0000000    0.1711081
473360.0000000    0.1656023
473400.0000000    0.1718312
473440.0000000    0.1732085
473480.0000000    0.1688205
473520.0000000    0.1795124
473560.0000000    0.1652997
473600.0000000    0.1838508
473640.0000000    0.1622628
473680.0000000    0.1745095
473720.0000000    0.1757648
473760.0000000    0.1705020
473800.0000000    0.1698673
473840.0000000    0.1766008
473880.0000000    0.1845483
473920.0000000    0.1772198
473960.0000000    0.1795397
474000.0000000    0.2056712
474040.0000000    0.1825931
474080.0000000    0.1658268
474120.0000000    0.1741258
474160.0000000    0.1816537
474200.0000000    0.1577771
474240.0000000    0.1746933
474280.0000000    0.1685410
474320.0000000    0.1700782
474360.0000000    0.1768910
474400.0000000    0.1809742
474440.0000000    0.1758078
474480.0000000    0.1689522
474520.0000000    0.1791785
474560.0000000    0.1647328
474600.0000000    0.1750452
474640.0000000    0.1672995
474680.0000000    0.1674806
474720.0000000    0.1676897
474760.0000000    0.1645406
474800.0000000    0.1636216
474840.0000000    0.1801118
474880.0000000    0.1677620
474920.0000000    0.1678741
474960.0000000    0.1735612
475000.0000000    0.1683539
475040.0000000    0.1570008
475080.0000000    0.1548496
475120.0000000    0.1641089
475160.0000000    0.1549554
475200.0000000    0.1633077
475240.0000000    0.1705323
475280.0000000    0.1635767
475320.0000000    0.1510896
475360.0000000    0.1552936
475400.0000000    0.1509444
475440.0000000    0.1485538
475480.0000000    0.1572265
475520.0000000    0.1668845
475560.0000000    0.1632202
475600.0000000    0.1653248
475640.0000000    0.1760250
475680.0000000    0.1611937
475720.0000000    0.1807457
475760.0000000    0.1984342
475800.0000000    0.1791943
475840.0000000    0.1746741
475880.0000000    0.1827313
475920.0000000    0.1804470
475960.0000000    0.1840459
476000.0000000    0.1696420
476040.0000000    0.1722891
476080.0000000    0.1678247
476120.0000000    0.1602813
476160.0000000    0.1635752
476200.0000000    0.1726295
476240.0000000    0.1590429
476280.0000000    0.1640402
476320.0000000    0.1615630
476360.0000000    0.1523361
476400.0000000    0.1608024
476440.0000000    0.1745950
476480.0000000    0.1651864
476520.0000000    0.1840326
476560.0000000    0.1704673
476600.0000000    0.1630442
476640.0000000    0.1588755
476680.0000000    0.1591967
476720.0000000    0.1588071
476760.0000000    0.1790692
476800.0000000    0.1725653
476840.0000000    0.1638591
476880.0000000    0.1611303
476920.0000000    0.1787040
476960.0000000    0.1665680
477000.0000000    0.1680302
477040.0000000    0.1609857
477080.0000000    0.1541554
477120.0000000    0.1568516
477160.0000000    0.1738741
477200.0000000    0.1533883
477240.0000000    0.1766974
477280.0000000    0.1738186
477320.0000000    0.1615495
477360.0000000    0.1866068
477400.0000000    0.1733750
477440.0000000    0.1621726
477480.0000000    0.1577166
477520.0000000    0.1844712
477560.0000000    0.1836088
477600.0000000    0.1686283
477640.0000000    0.1780371
477680.0000000    0.1706830
477720.0000000    0.1798836
477760.0000000    0.1716056
477800.0000000    0.2006113
477840.0000000    0.1679602
477880.0000000    0.1707430
477920.0000000    0.1707344
477960.0000000    0.1683950
478000.0000000    0.1778850
478040.0000000    0.1622496
478080.0000000    0.1547010
478120.0000000    0.1758066
478160.0000000    0.1585657
478200.0000000    0.1670040
478240.0000000    0.1651776
478280.0000000    0.1609499
478320.0000000    0.1648456
478360.0000000    0.1586764
478400.0000000    0.1717690
478440.0000000    0.1518693
478480.0000000    0.1567317
478520.0000000    0.1701816
478560.0000000    0.1670194
478600.0000000    0.1766830
478640.0000000    0.1703230
478680.0000000    0.1799521
478720.0000000    0.1828625
478760.0000000    0.1932461
478800.0000000    0.1800145
478840.0000000    0.1635958
478880.0000000    0.1572990
478920.0000000    0.1660514
478960.0000000    0.1730681
479000.0000000    0.1794420
479040.0000000    0.1607814
479080.0000000    0.1679012
479120.0000000    0.1582634
479160.0000000    0.1856266
479200.0000000    0.1732406
479240.0000000    0.1715762
479280.0000000    0.1645988
479320.0000000    0.1699421
479360.0000000    0.1531462
479400.0000000    0.1514030
479440.0000000    0.1618502
479480.0000000    0.1631448
479520.0000000    0.1611709
479560.0000000    0.1689434
479600.0000000    0.1657860
479640.0000000    0.1458483
479680.0000000    0.1539547
479720.0000000    0.1714890
479760.0000000    0.1714642
479800.0000000    0.1629044
479840.0000000    0.1767556
479880.0000000    0.1575782
479920.0000000    0.1732863
479960.0000000    0.1853154
480000.0000000    0.1600104
480040.0000000    0.1704641
480080.0000000    0.1701591
480120.0000000    0.1733490
480160.0000000    0.1794688
480200.0000000    0.1946311
480240.0000000    0.1928231
480280.0000000    0.1853037
480320.0000000    0.1888454
480360.0000000    0.1874356
480400.0000000    0.1923006
480440.0000000    0.1747566
480480.0000000    0.1721040
480520.0000000    0.1712291
480560.0000000    0.1670647
480600.0000000    0.1863014
480640.0000000    0.1884372
480680.0000000    0.1909556
480720.0000000    0.2088192
480760.0000000    0.1912449
480800.0000000    0.1845818
480840.0000000    0.1907727
480880.0000000    0.1922652
480920.0000000    0.2083274
480960.0000000    0.2024359
481000.0000000    0.1930667
481040.0000000    0.2019520
481080.0000000    0.1996874
481120.0000000    0.1852253
481160.0000000    0.1668854
481200.0000000    0.1782871
481240.0000000    0.1743729
481280.0000000    0.1782953
481320.0000000    0.1843930
481360.0000000    0.1774721
481400.0000000    0.1830724
481440.0000000    0.1675714
481480.0000000    0.1559778
481520.0000000    0.1832208
481560.0000000    0.1890722
481600.0000000    0.1767132
481640.0000000    0.1871272
481680.0000000    0.1729831
481720.0000000    0.1697777
481760.0000000    0.1639363
481800.0000000    0.1693555
481840.0000000    0.1683067
481880.0000000    0.1807487
481920.0000000    0.1636555
481960.0000000    0.1772522
482000.0000000    0.1878210
482040.0000000    0.1743312
482080.0000000    0.1821980
482120.0000000    0.1716054
482160.0000000    0.1668131
482200.0000000    0.1964654
482240.0000000    0.1712602
482280.0000000    0.1708262
482320.0000000    0.1668980
482360.0000000    0.1795388
482400.0000000    0.1704703
482440.0000000    0.1497941
482480.0000000    0.1706033
482520.0000000    0.1576251
482560.0000000    0.1693248
482600.0000000    0.1606612
482640.0000000    0.1683052
482680.0000000    0.1624864
482720.0000000    0.1650924
482760.0000000    0.1689293
482800.0000000    0.1582776
482840.0000000    0.1673353
482880.0000000    0.1830380
482920.0000000    0.1728731
482960.0000000    0.1710459
483000.0000000    0.1876881
483040.0000000    0.1862807
483080.0000000    0.1591088
483120.0000000    0.1686360
483160.0000000    0.1971156
483200.0000000    0.1836059
483240.0000000    0.1685306
483280.0000000    0.1673525
483320.0000000    0.1576224
483360.0000000    0.1714639
483400.0000000    0.1559978
483440.0000000    0.1639984
483480.0000000    0.1478456
483520.0000000    0.1450104
483560.0000000    0.1500724
483600.0000000    0.1524557
483640.0000000    0.1567883
483680.0000000    0.1640440
483720.0000000    0.1741499
483760.0000000    0.1563689
483800.0000000    0.1389781
483840.0000000    0.1447974
483880.0000000    0.1568136
483920.0000000    0.1600480
483960.0000000    0.1642835
484000.0000000    0.1552037
484040.0000000    0.1587053
484080.0000000    0.1516053
484120.0000000    0.1591107
484160.0000000    0.1911357
484200.0000000    0.1589076
484240.0000000    0.1785243
484280.0000000    0.1660183
484320.0000000    0.1644871
484360.0000000    0.1796758
484400.0000000    0.1631915
484440.0000000    0.1649849
484480.0000000    0.1568662
484520.0000000    0.1554734
484560.0000000    0.1569535
484600.0000000    0.1576455
484640.0000000    0.1494766
484680.0000000    0.1632273
484720.0000000    0.1730953
484760.0000000    0.1651844
484800.0000000    0.1723687
484840.0000000    0.2030002
484880.0000000    0.2039411
484920.0000000    0.1755529
484960.0000000    0.2024009
485000.0000000    0.1875851
485040.0000000    0.1968323
485080.0000000    0.1937401
485120.0000000    0.1811921
485160.0000000    0.1754594
485200.0000000    0.1706864
485240.0000000    0.1761078
485280.0000000    0.1718416
485320.0000000    0.1671125
485360.0000000    0.1738849
485400.0000000    0.1918898
485440.0000000    0.1864561
485480.0000000    0.1659786
485520.0000000    0.1632889
485560.0000000    0.1495329
485600.0000000    0.1605628
485640.0000000    0.1700589
485680.0000000    0.1905205
485720.0000000    0.1887249
485760.0000000    0.1760922
485800.0000000    0.1643188
485840.0000000    0.1503126
485880.0000000    0.1641648
485920.0000000    0.1767010
485960.0000000    0.1546747
486000.0000000    0.1700003
486040.0000000    0.1810087
486080.0000000    0.1658416
486120.0000000    0.1725355
486160.0000000    0.1676053
486200.0000000    0.1776070
486240.0000000    0.1636831
486280.0000000    0.1725933
486320.0000000    0.1577824
486360.0000000    0.1514753
486400.0000000    0.1598255
486440.0000000    0.1772745
486480.0000000    0.1704618
486520.0000000    0.1946435
486560.0000000    0.1758688
486600.0000000    0.1697967
486640.0000000    0.1712748
486680.0000000    0.1695516
486720.0000000    0.1710622
486760.0000000    0.1569403
486800.0000000    0.1621399
486840.0000000    0.1480257
486880.0000000    0.1751857
486920.0000000    0.1880516
486960.0000000    0.1689272
487000.0000000    0.1432905
487040.0000000    0.1453932
487080.0000000    0.1553535
487120.0000000    0.1625208
487160.0000000    0.1688923
487200.0000000    0.1686862
487240.0000000    0.1655751
487280.0000000    0.1779312
487320.0000000    0.1742925
487360.0000000    0.1674044
487400.0000000    0.1480440
487440.0000000    0.1577916
487480.0000000    0.1650690
487520.0000000    0.1884763
487560.0000000    0.1840194
487600.0000000    0.1766884
487640.0000000    0.1551633
487680.0000000    0.1741726
487720.0000000    0.1891162
487760.0000000    0.1955541
487800.0000000    0.1793378
487840.0000000    0.1574312
487880.0000000    0.1714743
487920.0000000    0.1711151
487960.0000000    0.1848401
488000.0000000    0.1785536
488040.0000000    0.1816061
488080.0000000    0.1750849
488120.0000000    0.1826101
488160.0000000    0.1727664
488200.0000000    0.1586963
488240.0000000    0.1641517
488280.0000000    0.1492589
488320.0000000    0.1617164
488360.0000000    0.1517226
488400.0000000    0.1592944
488440.0000000    0.1626275
488480.0000000    0.1776751
488520.0000000    0.1643917
488560.0000000    0.1591648
488600.0000000    0.1703494
488640.0000000    0.1593639
488680.0000000    0.1597115
488720.0000000    0.1763389
488760.0000000    0.1584504
488800.0000000    0.1731325
488840.0000000    0.1718844
488880.0000000    0.1582063
488920.0000000    0.1833661
488960.0000000    0.1521690
489000.0000000    0.1571762
489040.0000000    0.1423372
489080.0000000    0.1797448
489120.0000000    0.1617162
489160.0000000    0.1488708
489200.0000000    0.1458974
489240.0000000    0.1588061
489280.0000000    0.1450919
489320.0000000    0.1643754
489360.0000000    0.1559322
489400.0000000    0.1542195
489440.0000000    0.1664043
489480.0000000    0.1858385
489520.0000000    0.1594381
489560.0000000    0.1694082
489600.0000000    0.1571196
489640.0000000    0.1598898
489680.0000000    0.1704375
489720.0000000    0.1690511
489760.0000000    0.1632777
489800.0000000    0.1721416
489840.0000000    0.1530447
489880.0000000    0.1688538
489920.0000000    0.1730731
489960.0000000    0.1608572
490000.0000000    0.1675329
490040.0000000    0.1888122
490080.0000000    0.1774787
490120.0000000    0.1761790
490160.0000000    0.1809894
490200.0000000    0.1834667
490240.0000000    0.1706007
490280.0000000    0.1773619
490320.0000000    0.1892273
490360.0000000    0.1729245
490400.0000000    0.1658500
490440.0000000    0.1687792
490480.0000000    0.1810684
490520.0000000    0.1674891
490560.0000000    0.1786783
490600.0000000    0.1870198
490640.0000000    0.1902692
490680.0000000    0.1659183
490720.0000000    0.1696614
490760.0000000    0.1568726
490800.0000000    0.1704914
490840.0000000    0.1586203
490880.0000000    0.1673957
490920.0000000    0.1528856
490960.0000000    0.1651224
491000.0000000    0.1816267
491040.0000000    0.1901570
491080.0000000    0.1541281
491120.0000000    0.1808352
491160.0000000    0.1750858
491200.0000000    0.1527165
491240.0000000    0.1435480
491280.0000000    0.1566589
491320.0000000    0.1612710
491360.0000000    0.1597803
491400.0000000    0.1764967
491440.0000000    0.1735013
491480.0000000    0.1650656
491520.0000000    0.1777364
491560.0000000    0.1825542
491600.0000000    0.1772349
491640.0000000    0.1716250
491680.0000000    0.1735115
491720.0000000    0.1732034
491760.0000000    0.1878010
491800.0000000    0.1755595
491840.0000000    0.1728238
491880.0000000    0.1777601
491920.0000000    0.1721806
491960.0000000    0.1766712
492000.0000000    0.1840526
492040.0000000    0.1642330
492080.0000000    0.1945663
492120.0000000    0.1887831
492160.0000000    0.1913183
492200.0000000    0.1978451
492240.0000000    0.1935831
492280.0000000    0.1739026
492320.0000000    0.1722905
492360.0000000    0.1711959
492400.0000000    0.1795063
492440.0000000    0.1806003
492480.0000000    0.1898637
492520.0000000    0.1681797
492560.0000000    0.1601801
492600.0000000    0.1838777
492640.0000000    0.1848574
492680.0000000    0.1841937
492720.0000000    0.1812748
492760.0000000    0.1842791
492800.0000000    0.1810275
492840.0000000    0.1715568
492880.0000000    0.1659354
492920.0000000    0.1773100
492960.0000000    0.1813307
493000.0000000    0.1655154
493040.0000000    0.1656562
493080.0000000    0.1706684
493120.0000000    0.1643476
493160.0000000    0.1669187
493200.0000000    0.1871742
493240.0000000    0.1788434
493280.0000000    0.1658924
493320.0000000    0.1684085
493360.0000000    0.1634345
493400.0000000    0.1848604
493440.0000000    0.1878018
493480.0000000    0.1697386
493520.0000000    0.1743714
493560.0000000    0.1666277
493600.0000000    0.1657216
493640.0000000    0.1799993
493680.0000000    0.1650050
493720.0000000    0.1582241
493760.0000000    0.1788909
493800.0000000    0.1738613
493840.0000000    0.1565560
493880.0000000    0.1691805
493920.0000000    0.1690580
493960.0000000    0.1717353
494000.0000000    0.1791511
494040.0000000    0.1714101
494080.0000000    0.1865926
494120.0000000    0.1866501
494160.0000000    0.1776024
494200.0000000    0.1801006
494240.0000000    0.1796766
494280.0000000    0.1750055
494320.0000000    0.1686473
494360.0000000    0.1782298
494400.0000000    0.1741752
494440.0000000    0.1739382
494480.0000000    0.1764651
494520.0000000    0.1533093
494560.0000000    0.1613493
494600.0000000    0.1816700
494640.0000000    0.1740054
494680.0000000    0.1642046
494720.0000000    0.1827642
494760.0000000    0.1735278
494800.0000000    0.1762044
494840.0000000    0.1747966
494880.0000000    0.1790027
494920.0000000    0.1865473
494960.0000000    0.1840908
495000.0000000    0.1791232
495040.0000000    0.1560094
495080.0000000    0.1752354
495120.0000000    0.1616685
495160.0000000    0.1548493
495200.0000000    0.1800497
495240.0000000    0.1692371
495280.0000000    0.1815313
495320.0000000    0.1694359
495360.0000000    0.1813518
495400.0000000    0.1724692
495440.0000000    0.1789123
495480.0000000    0.1743217
495520.0000000    0.1699361
495560.0000000    0.1755510
495600.0000000    0.1650033
495640.0000000    0.1771146
495680.0000000    0.1649188
495720.0000000    0.1842333
495760.0000000    0.1755695
495800.0000000    0.1708621
495840.0000000    0.1705617
495880.0000000    0.1674034
495920.0000000    0.1750552
495960.0000000    0.1757618
496000.0000000    0.1707817
496040.0000000    0.1763449
496080.0000000    0.1781238
496120.0000000    0.1667467
496160.0000000    0.1633235
496200.0000000    0.1761139
496240.0000000    0.1587033
496280.0000000    0.1842152
496320.0000000    0.1689016
496360.0000000    0.1772404
496400.0000000    0.1785494
496440.0000000    0.1874795
496480.0000000    0.1707029
496520.0000000    0.2062631
496560.0000000    0.1986456
496600.0000000    0.1780166
496640.0000000    0.1897342
496680.0000000    0.1943619
496720.0000000    0.1885423
496760.0000000    0.1792011
496800.0000000    0.1787266
496840.0000000    0.1696956
496880.0000000    0.1747516
496920.0000000    0.1728909
496960.0000000    0.1703582
497000.0000000    0.1653259
497040.0000000    0.1593997
497080.0000000    0.1581206
497120.0000000    0.1552790
497160.0000000    0.1594367
497200.0000000    0.1568131
497240.0000000    0.1656262
497280.0000000    0.1697171
497320.0000000    0.1669928
497360.0000000    0.1537616
497400.0000000    0.1592321
497440.0000000    0.1691548
497480.0000000    0.1762298
497520.0000000    0.1585257
497560.0000000    0.1671485
497600.0000000    0.1566350
497640.0000000    0.1587037
497680.0000000    0.1697759
497720.0000000    0.1686928
497760.0000000    0.1600500
497800.0000000    0.1611112
497840.0000000    0.1809212
497880.0000000    0.1719959
497920.0000000    0.1770201
497960.0000000    0.1717037
498000.0000000    0.1658031
498040.0000000    0.1776610
498080.0000000    0.1698931
498120.0000000    0.1469061
498160.0000000    0.1604746
498200.0000000    0.1541955
498240.0000000    0.1513257
498280.0000000    0.1676330
498320.0000000    0.1603840
498360.0000000    0.1682287
498400.0000000    0.1640280
498440.0000000    0.1606478
498480.0000000    0.1631491
498520.0000000    0.1587214
498560.0000000    0.1558185
498600.0000000    0.1604936
498640.0000000    0.1535901
498680.0000000    0.1650998
498720.0000000    0.1667279
498760.0000000    0.1563505
498800.0000000    0.1583788
498840.0000000    0.1673823
498880.0000000    0.1671346
498920.0000000    0.1714890
498960.0000000    0.1570313
499000.0000000    0.1653600
499040.0000000    0.1412622
499080.0000000    0.1579763
499120.0000000    0.1640004
499160.0000000    0.1721394
499200.0000000    0.1666847
499240.0000000    0.1753481
499280.0000000    0.1660206
499320.0000000    0.1574088
499360.0000000    0.1523503
499400.0000000    0.1612992
499440.0000000    0.1721631
499480.0000000    0.1692411
499520.0000000    0.1569627
499560.0000000    0.1592557
499600.0000000    0.1614657
499640.0000000    0.1645654
499680.0000000    0.1650074
499720.0000000    0.1511811
499760.0000000    0.1461599
499800.0000000    0.1637944
499840.0000000    0.1638357
499880.0000000    0.1580778
499920.0000000    0.1688736
499960.0000000    0.1658619
500000.0000000    0.1702546
500040.0000000    0.1759092
500080.0000000    0.1643096
500120.0000000    0.1683284
500160.0000000    0.1604830
500200.0000000    0.1625788
500240.0000000    0.1650387
500280.0000000    0.1687264
500320.0000000    0.1580707
500360.0000000    0.1791978
500400.0000000    0.1879766
500440.0000000    0.1686165
500480.0000000    0.1883433
500520.0000000    0.1663842
500560.0000000    0.1624616
500600.0000000    0.1592413
500640.0000000    0.1580656
500680.0000000    0.1490768
500720.0000000    0.1585187
500760.0000000    0.1536762
500800.0000000    0.1475681
500840.0000000    0.1414190
500880.0000000    0.1660720
500920.0000000    0.1806400
500960.0000000    0.1711153
501000.0000000    0.1774561
501040.0000000    0.1535886
501080.0000000    0.1598140
501120.0000000    0.1595091
501160.0000000    0.1792924
501200.0000000    0.1711895
501240.0000000    0.1599753
501280.0000000    0.1655292
501320.0000000    0.1613796
501360.0000000    0.1605487
501400.0000000    0.1518958
501440.0000000    0.1482952
501480.0000000    0.1357703
501520.0000000    0.1590075
501560.0000000    0.1512122
501600.0000000    0.1526851
501640.0000000    0.1510527
501680.0000000    0.1640445
501720.0000000    0.1571526
501760.0000000    0.1633691
501800.0000000    0.1959797
501840.0000000    0.1831500
501880.0000000    0.1666131
501920.0000000    0.1522847
501960.0000000    0.1559183
502000.0000000    0.1482380
502040.0000000    0.1437147
502080.0000000    0.1689922
502120.0000000    0.1628625
502160.0000000    0.1508649
502200.0000000    0.1721580
502240.0000000    0.1614793
502280.0000000    0.1505812
502320.0000000    0.1598819
502360.0000000    0.1732221
502400.0000000    0.1677298
502440.0000000    0.1751031
502480.0000000    0.1580454
502520.0000000    0.1601619
502560.0000000    0.1664249
502600.0000000    0.1550242
502640.0000000    0.1584995
502680.0000000    0.1658660
502720.0000000    0.1548388
502760.0000000    0.1599860
502800.0000000    0.1597874
502840.0000000    0.1658852
502880.0000000    0.1510116
502920.0000000    0.1672385
502960.0000000    0.1730180
503000.0000000    0.1756726
503040.0000000    0.1756652
503080.0000000    0.1780036
503120.0000000    0.1545375
503160.0000000    0.1607333
503200.0000000    0.1589123
503240.0000000    0.1613282
503280.0000000    0.1599397
503320.0000000    0.1617264
503360.0000000    0.1652473
503400.0000000    0.1677987
503440.0000000    0.1658591
503480.0000000    0.1569310
503520.0000000    0.1602752
503560.0000000    0.1627200
503600.0000000    0.1690700
503640.0000000    0.1659866
503680.0000000    0.1765395
503720.0000000    0.1731564
503760.0000000    0.1620345
503800.0000000    0.1682400
503840.0000000    0.1654961
503880.0000000    0.1681755
503920.0000000    0.1613382
503960.0000000    0.1645571
504000.0000000    0.1680294
504040.0000000    0.1745014
504080.0000000    0.1616524
504120.0000000    0.1583741
504160.0000000    0.1593487
504200.0000000    0.1580928
504240.0000000    0.1729408
504280.0000000    0.1707221
504320.0000000    0.1642721
504360.0000000    0.1594825
504400.0000000    0.1818431
504440.0000000    0.1739983
504480.0000000    0.2010222
504520.0000000    0.1965052
504560.0000000    0.1920633
504600.0000000    0.1873387
504640.0000000    0.1714175
504680.0000000    0.1537003
504720.0000000    0.1783812
504760.0000000    0.1910847
504800.0000000    0.1704185
504840.0000000    0.1857650
504880.0000000    0.1873756
504920.0000000    0.1775873
504960.0000000    0.1720162
505000.0000000    0.1590438
505040.0000000    0.1851448
505080.0000000    0.1921635
505120.0000000    0.1760386
505160.0000000    0.1737632
505200.0000000    0.1753593
505240.0000000    0.1828967
505280.0000000    0.1795156
505320.0000000    0.1967901
505360.0000000    0.1669380
505400.0000000    0.1879741
505440.0000000    0.1890816
505480.0000000    0.1886801
505520.0000000    0.2062196
505560.0000000    0.1993000
505600.0000000    0.1934448
505640.0000000    0.1770978
505680.0000000    0.1635278
505720.0000000    0.1794036
505760.0000000    0.1880476
505800.0000000    0.1757150
505840.0000000    0.1754416
505880.0000000    0.1694251
505920.0000000    0.1872835
505960.0000000    0.1868918
506000.0000000    0.1817806
506040.0000000    0.1757599
506080.0000000    0.1802391
506120.0000000    0.1582538
506160.0000000    0.1672822
506200.0000000    0.1678758
506240.0000000    0.1754598
506280.0000000    0.1725973
506320.0000000    0.1723147
506360.0000000    0.1708414
506400.0000000    0.1711642
506440.0000000    0.1712665
506480.0000000    0.1636931
506520.0000000    0.1664376
506560.0000000    0.1658096
506600.0000000    0.1640835
506640.0000000    0.1697193
506680.0000000    0.1578053
506720.0000000    0.1734964
506760.0000000    0.1744752
506800.0000000    0.1624663
506840.0000000    0.1590528
506880.0000000    0.1833341
506920.0000000    0.1561332
506960.0000000    0.1705833
507000.0000000    0.1874234
507040.0000000    0.1796050
507080.0000000    0.1586047
507120.0000000    0.1744585
507160.0000000    0.1712019
507200.0000000    0.1636266
507240.0000000    0.2061228
507280.0000000    0.1760630
507320.0000000    0.1717323
507360.0000000    0.1740009
507400.0000000    0.1773947
507440.0000000    0.1737937
507480.0000000    0.1674410
507520.0000000    0.1733423
507560.0000000    0.1648458
507600.0000000    0.1724753
507640.0000000    0.1583258
507680.0000000    0.1793637
507720.0000000    0.1767761
507760.0000000    0.1998521
507800.0000000    0.2006885
507840.0000000    0.1984430
507880.0000000    0.1888192
507920.0000000    0.2066921
507960.0000000    0.2134631
508000.0000000    0.1782117
508040.0000000    0.1812782
508080.0000000    0.1864007
508120.0000000    0.1669450
508160.0000000    0.1824222
508200.0000000    0.1860128
508240.0000000    0.1920629
508280.0000000    0.1757722
508320.0000000    0.1763667
508360.0000000    0.1911128
508400.0000000    0.1725065
508440.0000000    0.1857302
508480.0000000    0.1978435
508520.0000000    0.1899122
508560.0000000    0.1860670
508600.0000000    0.1888104
508640.0000000    0.1955706
508680.0000000    0.2062374
508720.0000000    0.2123507
508760.0000000    0.2127180
508800.0000000    0.1954503
508840.0000000    0.1889350
508880.0000000    0.2020222
508920.0000000    0.1749526
508960.0000000    0.1664887
509000.0000000    0.1828926
509040.0000000    0.1859851
509080.0000000    0.1889568
509120.0000000    0.1778967
509160.0000000    0.1862686
509200.0000000    0.1825934
509240.0000000    0.1846436
509280.0000000    0.1914352
509320.0000000    0.1828353
509360.0000000    0.1893005
509400.0000000    0.1807320
509440.0000000    0.1821243
509480.0000000    0.1949291
509520.0000000    0.1858851
509560.0000000    0.1788507
509600.0000000    0.2064335
509640.0000000    0.2165826
509680.0000000    0.2056293
509720.0000000    0.2154288
509760.0000000    0.2015164
509800.0000000    0.2017050
509840.0000000    0.1955989
509880.0000000    0.1980089
509920.0000000    0.2155375
509960.0000000    0.2054018
510000.0000000    0.1728043
510040.0000000    0.1725338
510080.0000000    0.1781942
510120.0000000    0.1782211
510160.0000000    0.1697159
510200.0000000    0.1947686
510240.0000000    0.1782594
510280.0000000    0.2008238
510320.0000000    0.1805614
510360.0000000    0.1694161
510400.0000000    0.1736419
510440.0000000    0.1681604
510480.0000000    0.1706266
510520.0000000    0.1639913
510560.0000000    0.1702536
510600.0000000    0.1848169
510640.0000000    0.1882857
510680.0000000    0.1868502
510720.0000000    0.1757522
510760.0000000    0.1650957
510800.0000000    0.1590616
510840.0000000    0.1564305
510880.0000000    0.1629015
510920.0000000    0.1675683
510960.0000000    0.1853962
511000.0000000    0.1645075
511040.0000000    0.1573257
511080.0000000    0.1760381
511120.0000000    0.1810657
511160.0000000    0.1883855
511200.0000000    0.1735924
511240.0000000    0.1906652
511280.0000000    0.1679334
511320.0000000    0.1900767
511360.0000000    0.1830154
511400.0000000    0.1667871
511440.0000000    0.1849296
511480.0000000    0.1738619
511520.0000000    0.1775086
511560.0000000    0.1784358
511600.0000000    0.1915768
511640.0000000    0.1812567
511680.0000000    0.1967028
511720.0000000    0.1915702
511760.0000000    0.1862348
511800.0000000    0.1818156
511840.0000000    0.1743189
511880.0000000    0.1707302
511920.0000000    0.1825307
511960.0000000    0.2010474
512000.0000000    0.2027326
512040.0000000    0.1834634
512080.0000000    0.1837739
512120.0000000    0.2022374
512160.0000000    0.1799652
512200.0000000    0.1885279
512240.0000000    0.2142050
512280.0000000    0.1899296
512320.0000000    0.2193170
512360.0000000    0.2069054
512400.0000000    0.2284768
512440.0000000    0.2203390
512480.0000000    0.2084650
512520.0000000    0.2298882
512560.0000000    0.2260488
512600.0000000    0.2149081
512640.0000000    0.2214772
512680.0000000    0.2209248
512720.0000000    0.2563424
512760.0000000    0.2376578
512800.0000000    0.2090055
512840.0000000    0.2155374
512880.0000000    0.2225840
512920.0000000    0.2379669
512960.0000000    0.2122182
513000.0000000    0.2403391
513040.0000000    0.2334703
513080.0000000    0.2199478
513120.0000000    0.2315953
513160.0000000    0.2492115
513200.0000000    0.2316997
513240.0000000    0.2192881
513280.0000000    0.2259876
513320.0000000    0.2202692
513360.0000000    0.2323054
513400.0000000    0.2574344
513440.0000000    0.2218768
513480.0000000    0.2388695
513520.0000000    0.2334933
513560.0000000    0.2368484
513600.0000000    0.2302931
513640.0000000    0.2417407
513680.0000000    0.2470497
513720.0000000    0.2387362
513760.0000000    0.2401347
513800.0000000    0.2446576
513840.0000000    0.2535999
513880.0000000    0.2691364
513920.0000000    0.2570240
513960.0000000    0.2447934
514000.0000000    0.2473624
514040.0000000    0.2370329
514080.0000000    0.2529279
514120.0000000    0.2494495
514160.0000000    0.2281571
514200.0000000    0.2078173
514240.0000000    0.2184674
514280.0000000    0.2119657
514320.0000000    0.2057804
514360.0000000    0.2074423
514400.0000000    0.2371135
514440.0000000    0.2323811
514480.0000000    0.2283673
514520.0000000    0.2366349
514560.0000000    0.2413044
514600.0000000    0.2423519
514640.0000000    0.2324068
514680.0000000    0.2249592
514720.0000000    0.2580566
514760.0000000    0.2302041
514800.0000000    0.2271895
514840.0000000    0.2310561
514880.0000000    0.2274496
514920.0000000    0.2482057
514960.0000000    0.2233395
515000.0000000    0.2257403
515040.0000000    0.2114153
515080.0000000    0.2232939
515120.0000000    0.2127581
515160.0000000    0.2267368
515200.0000000    0.2192134
515240.0000000    0.2128844
515280.0000000    0.2163049
515320.0000000    0.2184363
515360.0000000    0.2183342
515400.0000000    0.2328643
515440.0000000    0.2199721
515480.0000000    0.2167447
515520.0000000    0.2280594
515560.0000000    0.2055503
515600.0000000    0.2156666
515640.0000000    0.1910926
515680.0000000    0.1965275
515720.0000000    0.1944371
515760.0000000    0.1845424
515800.0000000    0.2057539
515840.0000000    0.2020519
515880.0000000    0.1888753
515920.0000000    0.1943620
515960.0000000    0.1851002
516000.0000000    0.1889120
516040.0000000    0.1721549
516080.0000000    0.1914563
516120.0000000    0.1982928
516160.0000000    0.1787950
516200.0000000    0.1873350
516240.0000000    0.1817791
516280.0000000    0.1937594
516320.0000000    0.1856254
516360.0000000    0.1951499
516400.0000000    0.1747497
516440.0000000    0.1838823
516480.0000000    0.2030992
516520.0000000    0.2078234
516560.0000000    0.1927915
516600.0000000    0.1928608
516640.0000000    0.1967555
516680.0000000    0.1826844
516720.0000000    0.2014621
516760.0000000    0.1770859
516800.0000000    0.1842646
516840.0000000    0.1984904
516880.0000000    0.2092772
516920.0000000    0.1904016
516960.0000000    0.1789856
517000.0000000    0.1910859
517040.0000000    0.1957541
517080.0000000    0.2039848
517120.0000000    0.2141843
517160.0000000    0.2187203
517200.0000000    0.2158553
517240.0000000    0.1968621
517280.0000000    0.2244192
517320.0000000    0.2008092
517360.0000000    0.2290086
517400.0000000    0.2031106
517440.0000000    0.1796455
517480.0000000    0.1857154
517520.0000000    0.1897261
517560.0000000    0.1854259
517600.0000000    0.1756054
517640.0000000    0.1800679
517680.0000000    0.1765142
517720.0000000    0.1640458
517760.0000000    0.1819109
517800.0000000    0.1861548
517840.0000000    0.2023144
517880.0000000    0.1881177
517920.0000000    0.2026477
517960.0000000    0.1964731
518000.0000000    0.1818856
518040.0000000    0.1886885
518080.0000000    0.1757430
518120.0000000    0.1627836
518160.0000000    0.1649010
518200.0000000    0.1527418
518240.0000000    0.1632454
518280.0000000    0.1686903
518320.0000000    0.1620584
518360.0000000    0.1889827
518400.0000000    0.1685032
518440.0000000    0.1647167
518480.0000000    0.1814987
518520.0000000    0.1664386
518560.0000000    0.1543988
518600.0000000    0.1705703
518640.0000000    0.1531463
518680.0000000    0.1576813
518720.0000000    0.1475928
518760.0000000    0.1640387
518800.0000000    0.1709146
518840.0000000    0.1596403
518880.0000000    0.1761458
518920.0000000    0.1720978
518960.0000000    0.2003053
519000.0000000    0.1677092
519040.0000000    0.2067156
519080.0000000    0.2086888
519120.0000000    0.1882772
519160.0000000    0.1954965
519200.0000000    0.1820409
519240.0000000    0.1796577
519280.0000000    0.1649290
519320.0000000    0.1768132
519360.0000000    0.1705267
519400.0000000    0.1788989
519440.0000000    0.2012077
519480.0000000    0.2126125
519520.0000000    0.2087401
519560.0000000    0.2208283
519600.0000000    0.1859667
519640.0000000    0.1893193
519680.0000000    0.1919503
519720.0000000    0.2006168
519760.0000000    0.2278939
519800.0000000    0.2068931
519840.0000000    0.1970888
519880.0000000    0.2019890
519920.0000000    0.2182911
519960.0000000    0.2168419
520000.0000000    0.1926807
520040.0000000    0.2094838
520080.0000000    0.2128367
520120.0000000    0.1935919
520160.0000000    0.2177432
520200.0000000    0.2218812
520240.0000000    0.1967061
520280.0000000    0.1993546
520320.0000000    0.1971109
520360.0000000    0.1951941
520400.0000000    0.2028630
520440.0000000    0.2057929
520480.0000000    0.1878422
520520.0000000    0.1863043
520560.0000000    0.2170886
520600.0000000    0.1898652
520640.0000000    0.1991025
520680.0000000    0.1945764
520720.0000000    0.1827009
520760.0000000    0.1740289
520800.0000000    0.1906892
520840.0000000    0.1888282
520880.0000000    0.1833289
520920.0000000    0.1913349
520960.0000000    0.1880406
521000.0000000    0.1959833
521040.0000000    0.1735029
521080.0000000    0.1717733
521120.0000000    0.1991080
521160.0000000    0.1998823
521200.0000000    0.1892633
521240.0000000    0.1765800
521280.0000000    0.1804693
521320.0000000    0.1656144
521360.0000000    0.1675407
521400.0000000    0.1867933
521440.0000000    0.1814887
521480.0000000    0.1645731
521520.0000000    0.1821686
521560.0000000    0.1804319
521600.0000000    0.1920186
521640.0000000    0.1971718
521680.0000000    0.2030002
521720.0000000    0.1997453
521760.0000000    0.2098084
521800.0000000    0.2188109
521840.0000000    0.2406345
521880.0000000    0.2318358
521920.0000000    0.2126671
521960.0000000    0.2313074
522000.0000000    0.2095151
522040.0000000    0.2269954
522080.0000000    0.2472364
522120.0000000    0.2236289
522160.0000000    0.2195511
522200.0000000    0.2145748
522240.0000000    0.2154601
522280.0000000    0.2062265
522320.0000000    0.2155996
522360.0000000    0.2082050
522400.0000000    0.1936920
522440.0000000    0.1893473
522480.0000000    0.2097908
522520.0000000    0.2028531
522560.0000000    0.1980374
522600.0000000    0.2136232
522640.0000000    0.1883736
522680.0000000    0.1721956
522720.0000000    0.1849659
522760.0000000    0.1971282
522800.0000000    0.2095890
522840.0000000    0.1965563
522880.0000000    0.2104309
522920.0000000    0.2004811
522960.0000000    0.2017179
523000.0000000    0.2044090
523040.0000000    0.2038990
523080.0000000    0.2258456
523120.0000000    0.2346109
523160.0000000    0.1989732
523200.0000000    0.2025441
523240.0000000    0.2091465
523280.0000000    0.1877598
523320.0000000    0.1891923
523360.0000000    0.2149548
523400.0000000    0.2113214
523440.0000000    0.2235912
523480.0000000    0.2087511
523520.0000000    0.2026698
523560.0000000    0.1939535
523600.0000000    0.1958814
523640.0000000    0.1701394
523680.0000000    0.1814425
523720.0000000    0.1836084
523760.0000000    0.1951651
523800.0000000    0.1915873
523840.0000000    0.1754389
523880.0000000    0.1856865
523920.0000000    0.1789821
523960.0000000    0.1907431
524000.0000000    0.1908754
524040.0000000    0.1976266
524080.0000000    0.1920794
524120.0000000    0.1830966
524160.0000000    0.1828372
524200.0000000    0.1896659
524240.0000000    0.1824545
524280.0000000    0.1833707
524320.0000000    0.1893831
524360.0000000    0.1792748
524400.0000000    0.1877029
524440.0000000    0.1840370
524480.0000000    0.1813423
524520.0000000    0.1690554
524560.0000000    0.1763522
524600.0000000    0.1615714
524640.0000000    0.1668355
524680.0000000    0.1772452
524720.0000000    0.1918591
524760.0000000    0.1958971
524800.0000000    0.1775874
524840.0000000    0.1742824
524880.0000000    0.1827960
524920.0000000    0.1871425
524960.0000000    0.1964877
525000.0000000    0.1888532
525040.0000000    0.1899290
525080.0000000    0.1808882
525120.0000000    0.1944447
525160.0000000    0.1803336
525200.0000000    0.1902395
525240.0000000    0.1833699
525280.0000000    0.1705306
525320.0000000    0.1788718
525360.0000000    0.1807233
525400.0000000    0.1801065
525440.0000000    0.1828094
525480.0000000    0.1915009
525520.0000000    0.1909691
525560.0000000    0.1888738
525600.0000000    0.1761331
525640.0000000    0.1979821
525680.0000000    0.1955384
525720.0000000    0.1963839
525760.0000000    0.1899687
525800.0000000    0.1946035
525840.0000000    0.1880102
525880.0000000    0.2009772
525920.0000000    0.1792286
525960.0000000    0.1942497
526000.0000000    0.2052031
526040.0000000    0.2051777
526080.0000000    0.1853174
526120.0000000    0.1795789
526160.0000000    0.1755515
526200.0000000    0.1655262
526240.0000000    0.1603551
526280.0000000    0.1711317
526320.0000000    0.1664281
526360.0000000    0.1742990
526400.0000000    0.1857935
526440.0000000    0.1798498
526480.0000000    0.1750289
526520.0000000    0.1780175
526560.0000000    0.1860806
526600.0000000    0.1929237
526640.0000000    0.1799863
526680.0000000    0.1950768
526720.0000000    0.2028536
526760.0000000    0.2029292
526800.0000000    0.1928844
526840.0000000    0.2130472
526880.0000000    0.1859959
526920.0000000    0.1886435
526960.0000000    0.2038542
527000.0000000    0.2018081
527040.0000000    0.2094004
527080.0000000    0.2033972
527120.0000000    0.1944885
527160.0000000    0.2100534
527200.0000000    0.2116138
527240.0000000    0.2206486
527280.0000000    0.2327024
527320.0000000    0.2431177
527360.0000000    0.2200080
527400.0000000    0.2098067
527440.0000000    0.2209355
527480.0000000    0.2102400
527520.0000000    0.2078054
527560.0000000    0.2119140
527600.0000000    0.2210302
527640.0000000    0.2184839
527680.0000000    0.2287567
527720.0000000    0.2453471
527760.0000000    0.2023437
527800.0000000    0.1957842
527840.0000000    0.1955000
527880.0000000    0.1943393
527920.0000000    0.2131134
527960.0000000    0.2241695
528000.0000000    0.1974169
528040.0000000    0.1962856
528080.0000000    0.1981955
528120.0000000    0.2107619
528160.0000000    0.2134366
528200.0000000    0.2035751
528240.0000000    0.2193967
528280.0000000    0.2086852
528320.0000000    0.2129529
528360.0000000    0.2263068
528400.0000000    0.2232663
528440.0000000    0.2072577
528480.0000000    0.2019799
528520.0000000    0.2004776
528560.0000000    0.2061965
528600.0000000    0.1975360
528640.0000000    0.2000159
528680.0000000    0.2101432
528720.0000000    0.1957341
528760.0000000    0.2225958
528800.0000000    0.2171316
528840.0000000    0.1917615
528880.0000000    0.2003559
528920.0000000    0.2077310
528960.0000000    0.2044657
529000.0000000    0.1993437
529040.0000000    0.1983618
529080.0000000    0.1834179
529120.0000000    0.1959046
529160.0000000    0.1900609
529200.0000000    0.1955237
529240.0000000    0.1938258
529280.0000000    0.1899596
529320.0000000    0.1843376
529360.0000000    0.1988564
529400.0000000    0.2069123
529440.0000000    0.1905769
529480.0000000    0.1842942
529520.0000000    0.1840814
529560.0000000    0.1953633
529600.0000000    0.1879949
529640.0000000    0.1799570
529680.0000000    0.1734458
529720.0000000    0.1673595
529760.0000000    0.1667214
529800.0000000    0.1759833
529840.0000000    0.1840724
529880.0000000    0.1800053
529920.0000000    0.1583705
529960.0000000    0.1620340
530000.0000000    0.1627497
530040.0000000    0.1627629
530080.0000000    0.1578443
530120.0000000    0.1716206
530160.0000000    0.1612144
530200.0000000    0.1667268
530240.0000000    0.1795467
530280.0000000    0.1682079
530320.0000000    0.1668029
530360.0000000    0.1656964
530400.0000000    0.1666968
530440.0000000    0.1553217
530480.0000000    0.1671867
530520.0000000    0.1646380
530560.0000000    0.1609301
530600.0000000    0.1572069
530640.0000000    0.1718088
530680.0000000    0.1793356
530720.0000000    0.1727454
530760.0000000    0.1755384
530800.0000000    0.1685576
530840.0000000    0.1694521
530880.0000000    0.1746524
530920.0000000    0.1745755
530960.0000000    0.1727244
531000.0000000    0.1608791
531040.0000000    0.1768315
531080.0000000    0.1835642
531120.0000000    0.1728289
531160.0000000    0.1814604
531200.0000000    0.1703099
531240.0000000    0.1820863
531280.0000000    0.2102599
531320.0000000    0.1770554
531360.0000000    0.1806879
531400.0000000    0.1629100
531440.0000000    0.1657985
531480.0000000    0.1694534
531520.0000000    0.1620248
531560.0000000    0.1645056
531600.0000000    0.1697034
531640.0000000    0.1541045
531680.0000000    0.1605174
531720.0000000    0.1702921
531760.0000000    0.1903835
531800.0000000    0.1828171
531840.0000000    0.1799794
531880.0000000    0.1748926
531920.0000000    0.1741665
531960.0000000    0.1615080
532000.0000000    0.1690177
532040.0000000    0.1635318
532080.0000000    0.1627847
532120.0000000    0.1601309
532160.0000000    0.1692115
532200.0000000    0.1551294
532240.0000000    0.1704234
532280.0000000    0.1801788
532320.0000000    0.1609224
532360.0000000    0.1810734
532400.0000000    0.1578000
532440.0000000    0.1622627
532480.0000000    0.1736514
532520.0000000    0.1707257
532560.0000000    0.1594676
532600.0000000    0.1611895
532640.0000000    0.1669950
532680.0000000    0.1638136
532720.0000000    0.1504986
532760.0000000    0.1567598
532800.0000000    0.1611739
532840.0000000    0.1568132
532880.0000000    0.1463439
532920.0000000    0.1654140
532960.0000000    0.1615897
533000.0000000    0.1571336
533040.0000000    0.1636891
533080.0000000    0.1674791
533120.0000000    0.1462335
533160.0000000    0.1523091
533200.0000000    0.1593713
533240.0000000    0.1642667
533280.0000000    0.1515952
533320.0000000    0.1585565
533360.0000000    0.1621650
533400.0000000    0.1507442
533440.0000000    0.1661431
533480.0000000    0.1602934
533520.0000000    0.1461113
533560.0000000    0.1670687
533600.0000000    0.1612189
533640.0000000    0.1535869
533680.0000000    0.1640882
533720.0000000    0.1762715
533760.0000000    0.1614523
533800.0000000    0.1659345
533840.0000000    0.1811298
533880.0000000    0.1893609
533920.0000000    0.1663145
533960.0000000    0.1686521
534000.0000000    0.1895488
534040.0000000    0.1845534
534080.0000000    0.1746619
534120.0000000    0.1687484
534160.0000000    0.1654793
534200.0000000    0.1803134
534240.0000000    0.1658671
534280.0000000    0.1801982
534320.0000000    0.1926188
534360.0000000    0.1816841
534400.0000000    0.1705731
534440.0000000    0.1681788
534480.0000000    0.1625536
534520.0000000    0.1662515
534560.0000000    0.1749286
534600.0000000    0.1739893
534640.0000000    0.1704818
534680.0000000    0.1671097
534720.0000000    0.1693290
534760.0000000    0.1662784
534800.0000000    0.1576065
534840.0000000    0.1659756
534880.0000000    0.1695522
534920.0000000    0.1705160
534960.0000000    0.1537370
535000.0000000    0.1609219
535040.0000000    0.1731948
535080.0000000    0.1659304
535120.0000000    0.1537756
535160.0000000    0.1683132
535200.0000000    0.1713723
535240.0000000    0.1549434
535280.0000000    0.1608354
535320.0000000    0.1625604
535360.0000000    0.1728733
535400.0000000    0.1712277
535440.0000000    0.1599483
535480.0000000    0.1736960
535520.0000000    0.1665540
535560.0000000    0.1688343
535600.0000000    0.1756658
535640.0000000    0.1778218
535680.0000000    0.1697819
535720.0000000    0.1824371
535760.0000000    0.1765043
535800.0000000    0.1667207
535840.0000000    0.1527414
535880.0000000    0.1556250
535920.0000000    0.1565397
535960.0000000    0.1765973
536000.0000000    0.1733360
536040.0000000    0.1729889
536080.0000000    0.1775644
536120.0000000    0.1780929
536160.0000000    0.1703499
536200.0000000    0.1621533
536240.0000000    0.1718066
536280.0000000    0.1802823
536320.0000000    0.1592781
536360.0000000    0.1625404
536400.0000000    0.1727917
536440.0000000    0.1834902
536480.0000000    0.1703728
536520.0000000    0.1924451
536560.0000000    0.1719050
536600.0000000    0.1691033
536640.0000000    0.1619196
536680.0000000    0.1677503
536720.0000000    0.1639770
536760.0000000    0.1775834
536800.0000000    0.1560810
536840.0000000    0.1700974
536880.0000000    0.1793079
536920.0000000    0.1586519
536960.0000000    0.1634371
537000.0000000    0.1653297
537040.0000000    0.1577646
537080.0000000    0.1728695
537120.0000000    0.1592649
537160.0000000    0.1754086
537200.0000000    0.1877447
537240.0000000    0.1829873
537280.0000000    0.1806937
537320.0000000    0.1719774
537360.0000000    0.1807581
537400.0000000    0.1761788
537440.0000000    0.1814417
537480.0000000    0.1723254
537520.0000000    0.1770252
537560.0000000    0.1705975
537600.0000000    0.1787576
537640.0000000    0.1766389
537680.0000000    0.1863406
537720.0000000    0.1814513
537760.0000000    0.1730358
537800.0000000    0.1694323
537840.0000000    0.1675452
537880.0000000    0.1619460
537920.0000000    0.1579162
537960.0000000    0.1677462
538000.0000000    0.1644671
538040.0000000    0.1695186
538080.0000000    0.1634754
538120.0000000    0.1764358
538160.0000000    0.1560900
538200.0000000    0.1628207
538240.0000000    0.1669565
538280.0000000    0.1760238
538320.0000000    0.1634464
538360.0000000    0.1682411
538400.0000000    0.1711661
538440.0000000    0.1868951
538480.0000000    0.1615840
538520.0000000    0.1884906
538560.0000000    0.1808149
538600.0000000    0.2045960
538640.0000000    0.1785798
538680.0000000    0.1639374
538720.0000000    0.1821087
538760.0000000    0.1764493
538800.0000000    0.1681813
538840.0000000    0.1652033
538880.0000000    0.1591154
538920.0000000    0.1599931
538960.0000000    0.1643395
539000.0000000    0.1666071
539040.0000000    0.1638730
539080.0000000    0.1699041
539120.0000000    0.1749580
539160.0000000    0.1765531
539200.0000000    0.1655131
539240.0000000    0.1655774
539280.0000000    0.1565014
539320.0000000    0.1516100
539360.0000000    0.1835473
539400.0000000    0.1909911
539440.0000000    0.1659062
539480.0000000    0.1705187
539520.0000000    0.1755168
539560.0000000    0.1868359
539600.0000000    0.1732367
539640.0000000    0.1694193
539680.0000000    0.1662180
539720.0000000    0.1690231
539760.0000000    0.1549939
539800.0000000    0.1649259
539840.0000000    0.1504709
539880.0000000    0.1563862
539920.0000000    0.1584391
539960.0000000    0.1570557
540000.0000000    0.1562062
540040.0000000    0.1588446
540080.0000000    0.1510213
540120.0000000    0.1463861
540160.0000000    0.1501903
540200.0000000    0.1518660
540240.0000000    0.1560196
540280.0000000    0.1484552
540320.0000000    0.1578693
540360.0000000    0.1786203
540400.0000000    0.1564546
540440.0000000    0.1654244
540480.0000000    0.1602582
540520.0000000    0.1610520
540560.0000000    0.1563992
540600.0000000    0.1589607
540640.0000000    0.1554499
540680.0000000    0.1513091
540720.0000000    0.1637971
540760.0000000    0.1596912
540800.0000000    0.1593539
540840.0000000    0.1673028
540880.0000000    0.1632911
540920.0000000    0.1449856
540960.0000000    0.1584892
541000.0000000    0.1471437
541040.0000000    0.1404434
541080.0000000    0.1430285
541120.0000000    0.1699878
541160.0000000    0.1523661
541200.0000000    0.1572984
541240.0000000    0.1587228
541280.0000000    0.1572167
541320.0000000    0.1418448
541360.0000000    0.1516596
541400.0000000    0.1565666
541440.0000000    0.1550076
541480.0000000    0.1529050
541520.0000000    0.1524336
541560.0000000    0.1571928
541600.0000000    0.1762430
541640.0000000    0.1695334
541680.0000000    0.1704316
541720.0000000    0.1764316
541760.0000000    0.1612174
541800.0000000    0.1675048
541840.0000000    0.1622171
541880.0000000    0.1610892
541920.0000000    0.1651781
541960.0000000    0.1658923
542000.0000000    0.1449986
542040.0000000    0.1702157
542080.0000000    0.1520303
542120.0000000    0.1689894
542160.0000000    0.1663033
542200.0000000    0.1612300
542240.0000000    0.1485974
542280.0000000    0.1572405
542320.0000000    0.1552733
542360.0000000    0.1491243
542400.0000000    0.1507980
542440.0000000    0.1645050
542480.0000000    0.1618808
542520.0000000    0.1553165
542560.0000000    0.1515462
542600.0000000    0.1488098
542640.0000000    0.1595465
542680.0000000    0.1564219
542720.0000000    0.1539284
542760.0000000    0.1689230
542800.0000000    0.1808019
542840.0000000    0.1785672
542880.0000000    0.1816196
542920.0000000    0.1670185
542960.0000000    0.1658485
543000.0000000    0.1697033
543040.0000000    0.1703669
543080.0000000    0.1715809
543120.0000000    0.1775403
543160.0000000    0.1744819
543200.0000000    0.1495995
543240.0000000    0.1619857
543280.0000000    0.1586220
543320.0000000    0.1580096
543360.0000000    0.1609886
543400.0000000    0.1717826
543440.0000000    0.1722794
543480.0000000    0.1955481
543520.0000000    0.1668798
543560.0000000    0.1573353
543600.0000000    0.1699714
543640.0000000    0.1760720
543680.0000000    0.1924754
543720.0000000    0.1699980
543760.0000000    0.1877981
543800.0000000    0.1749036
543840.0000000    0.1751507
543880.0000000    0.1842817
543920.0000000    0.1984242
543960.0000000    0.1937646
544000.0000000    0.1722681
544040.0000000    0.1791013
544080.0000000    0.1779182
544120.0000000    0.1736875
544160.0000000    0.1828859
544200.0000000    0.1806371
544240.0000000    0.1850999
544280.0000000    0.1794090
544320.0000000    0.1802030
544360.0000000    0.1916131
544400.0000000    0.2056690
544440.0000000    0.2014680
544480.0000000    0.1944450
544520.0000000    0.2006859
544560.0000000    0.1991909
544600.0000000    0.1946134
544640.0000000    0.2147290
544680.0000000    0.2111980
544720.0000000    0.1937631
544760.0000000    0.2073916
544800.0000000    0.2054165
544840.0000000    0.2143223
544880.0000000    0.2188597
544920.0000000    0.2066825
544960.0000000    0.2059881
545000.0000000    0.1915233
545040.0000000    0.1983281
545080.0000000    0.2369222
545120.0000000    0.2088283
545160.0000000    0.2011487
545200.0000000    0.1702197
545240.0000000    0.1651141
545280.0000000    0.1548473
545320.0000000    0.1630899
545360.0000000    0.1573860
545400.0000000    0.1653163
545440.0000000    0.1689185
545480.0000000    0.1725053
545520.0000000    0.1855519
545560.0000000    0.1840548
545600.0000000    0.1811775
545640.0000000    0.1893863
545680.0000000    0.1718649
545720.0000000    0.1711608
545760.0000000    0.1738516
545800.0000000    0.1926643
545840.0000000    0.1920776
545880.0000000    0.1989116
545920.0000000    0.2013130
545960.0000000    0.1889583
546000.0000000    0.1709130
546040.0000000    0.1726258
546080.0000000    0.1742190
546120.0000000    0.2053713
546160.0000000    0.1928849
546200.0000000    0.1785704
546240.0000000    0.1771301
546280.0000000    0.1754465
546320.0000000    0.1897426
546360.0000000    0.1744949
546400.0000000    0.1673113
546440.0000000    0.1781739
546480.0000000    0.1675236
546520.0000000    0.1688258
546560.0000000    0.1829758
546600.0000000    0.1771986
546640.0000000    0.1740487
546680.0000000    0.1839462
546720.0000000    0.1827165
546760.0000000    0.1871573
546800.0000000    0.1767827
546840.0000000    0.1816337
546880.0000000    0.1818456
546920.0000000    0.1805655
546960.0000000    0.1857714
547000.0000000    0.1637543
547040.0000000    0.1795436
547080.0000000    0.1724422
547120.0000000    0.1765517
547160.0000000    0.1812618
547200.0000000    0.1873123
547240.0000000    0.1743395
547280.0000000    0.1721357
547320.0000000    0.1766949
547360.0000000    0.1962467
547400.0000000    0.1862442
547440.0000000    0.1875683
547480.0000000    0.1894022
547520.0000000    0.1768880
547560.0000000    0.2054070
547600.0000000    0.1831323
547640.0000000    0.1842220
547680.0000000    0.1890079
547720.0000000    0.1834375
547760.0000000    0.1866965
547800.0000000    0.1848386
547840.0000000    0.1805450
547880.0000000    0.1835993
547920.0000000    0.1719715
547960.0000000    0.1731673
548000.0000000    0.1613730
548040.0000000    0.1616091
548080.0000000    0.1690504
548120.0000000    0.1609298
548160.0000000    0.1618484
548200.0000000    0.1795922
548240.0000000    0.1751640
548280.0000000    0.1703561
548320.0000000    0.1770028
548360.0000000    0.1754583
548400.0000000    0.1774942
548440.0000000    0.1834208
548480.0000000    0.1753985
548520.0000000    0.1607300
548560.0000000    0.1545712
548600.0000000    0.1578977
548640.0000000    0.1689974
548680.0000000    0.1719515
548720.0000000    0.1743726
548760.0000000    0.1750464
548800.0000000    0.1849740
548840.0000000    0.1711676
548880.0000000    0.1639033
548920.0000000    0.1784487
548960.0000000    0.1755837
549000.0000000    0.1851594
549040.0000000    0.1691344
549080.0000000    0.1762280
549120.0000000    0.1991483
549160.0000000    0.1812053
549200.0000000    0.1959034
549240.0000000    0.1862820
549280.0000000    0.1854035
549320.0000000    0.2105449
549360.0000000    0.1854661
549400.0000000    0.1746105
549440.0000000    0.1757772
549480.0000000    0.1739928
549520.0000000    0.1656278
549560.0000000    0.1572665
549600.0000000    0.1829266
549640.0000000    0.1799873
549680.0000000    0.1907733
549720.0000000    0.1899115
549760.0000000    0.1752387
549800.0000000    0.1551989
549840.0000000    0.1746529
549880.0000000    0.1670620
549920.0000000    0.1648920
549960.0000000    0.1561103
550000.0000000    0.1897643
550040.0000000    0.1842208
550080.0000000    0.1811306
550120.0000000    0.1626135
550160.0000000    0.1791010
550200.0000000    0.1808877
550240.0000000    0.1771518
550280.0000000    0.1749973
550320.0000000    0.1849152
550360.0000000    0.1898111
550400.0000000    0.1799531
550440.0000000    0.1870346
550480.0000000    0.1835992
550520.0000000    0.1563482
550560.0000000    0.1613252
550600.0000000    0.1630782
550640.0000000    0.1695533
550680.0000000    0.1682394
550720.0000000    0.1745604
550760.0000000    0.1641648
550800.0000000    0.1626162
550840.0000000    0.1671544
550880.0000000    0.1719030
550920.0000000    0.1857769
550960.0000000    0.1638693
551000.0000000    0.1765849
551040.0000000    0.1819964
551080.0000000    0.1703216
551120.0000000    0.1732542
551160.0000000    0.1661870
551200.0000000    0.1698079
551240.0000000    0.1794469
551280.0000000    0.1493860
551320.0000000    0.1631191
551360.0000000    0.1655941
551400.0000000    0.1711072
551440.0000000    0.1676625
551480.0000000    0.1864231
551520.0000000    0.1822459
551560.0000000    0.1719264
551600.0000000    0.1656594
551640.0000000    0.1836816
551680.0000000    0.1780362
551720.0000000    0.1826065
551760.0000000    0.1780212
551800.0000000    0.1693258
551840.0000000    0.1904022
551880.0000000    0.1831477
551920.0000000    0.1721764
551960.0000000    0.1747972
552000.0000000    0.1679393
552040.0000000    0.1741947
552080.0000000    0.1890476
552120.0000000    0.1879878
552160.0000000    0.1962943
552200.0000000    0.1891226
552240.0000000    0.1968875
552280.0000000    0.1952931
552320.0000000    0.1796104
552360.0000000    0.1864794
552400.0000000    0.1872838
552440.0000000    0.1825099
552480.0000000    0.1733155
552520.0000000    0.1927004
552560.0000000    0.1919934
552600.0000000    0.1911863
552640.0000000    0.1746900
552680.0000000    0.1721761
552720.0000000    0.1813591
552760.0000000    0.1856566
552800.0000000    0.1774246
552840.0000000    0.1895742
552880.0000000    0.1726225
552920.0000000    0.1725384
552960.0000000    0.1925443
553000.0000000    0.1852061
553040.0000000    0.1647335
553080.0000000    0.1729272
553120.0000000    0.1855407
553160.0000000    0.1663082
553200.0000000    0.1951495
553240.0000000    0.1880432
553280.0000000    0.1752506
553320.0000000    0.1810960
553360.0000000    0.1772762
553400.0000000    0.1751390
553440.0000000    0.1897464
553480.0000000    0.1792170
553520.0000000    0.1849388
553560.0000000    0.1773261
553600.0000000    0.1845877
553640.0000000    0.1856830
553680.0000000    0.1881976
553720.0000000    0.1740073
553760.0000000    0.1824243
553800.0000000    0.1644860
553840.0000000    0.1676532
553880.0000000    0.1705540
553920.0000000    0.1931776
553960.0000000    0.1694762
554000.0000000    0.1768455
554040.0000000    0.1813836
554080.0000000    0.1760201
554120.0000000    0.1791212
554160.0000000    0.1647646
554200.0000000    0.1667750
554240.0000000    0.1808670
554280.0000000    0.1835950
554320.0000000    0.1708981
554360.0000000    0.1771986
554400.0000000    0.1917003
554440.0000000    0.1770331
554480.0000000    0.1863462
554520.0000000    0.1803749
554560.0000000    0.1828264
554600.0000000    0.1878923
554640.0000000    0.1942754
554680.0000000    0.2045012
554720.0000000    0.1959888
554760.0000000    0.1872624
554800.0000000    0.1812124
554840.0000000    0.1794269
554880.0000000    0.1823264
554920.0000000    0.1871591
554960.0000000    0.1882125
555000.0000000    0.1816304
555040.0000000    0.1833337
555080.0000000    0.1958083
555120.0000000    0.1950294
555160.0000000    0.1857394
555200.0000000    0.1878690
555240.0000000    0.1974042
555280.0000000    0.1997184
555320.0000000    0.2206522
555360.0000000    0.1848409
555400.0000000    0.2176221
555440.0000000    0.2186217
555480.0000000    0.2005679
555520.0000000    0.1842593
555560.0000000    0.1932416
555600.0000000    0.1741661
555640.0000000    0.1676152
555680.0000000    0.2039501
555720.0000000    0.1829694
555760.0000000    0.1764722
555800.0000000    0.1958888
555840.0000000    0.1847327
555880.0000000    0.1769218
555920.0000000    0.1730209
555960.0000000    0.1733263
556000.0000000    0.1930220
556040.0000000    0.1680595
556080.0000000    0.1669833
556120.0000000    0.1984613
556160.0000000    0.2086828
556200.0000000    0.1820631
556240.0000000    0.1627898
556280.0000000    0.1774304
556320.0000000    0.1664933
556360.0000000    0.1424967
556400.0000000    0.1617678
556440.0000000    0.1536126
556480.0000000    0.1640173
556520.0000000    0.1580785
556560.0000000    0.1499570
556600.0000000    0.1647174
556640.0000000    0.1681172
556680.0000000    0.1790117
556720.0000000    0.1845237
556760.0000000    0.1947175
556800.0000000    0.1845212
556840.0000000    0.1688060
556880.0000000    0.1702783
556920.0000000    0.1737375
556960.0000000    0.1505001
557000.0000000    0.1600644
557040.0000000    0.1545233
557080.0000000    0.1515074
557120.0000000    0.1757719
557160.0000000    0.1642594
557200.0000000    0.1679768
557240.0000000    0.1576131
557280.0000000    0.1716211
557320.0000000    0.1868906
557360.0000000    0.1714783
557400.0000000    0.1702281
557440.0000000    0.1755436
557480.0000000    0.1708869
557520.0000000    0.1723655
557560.0000000    0.1799326
557600.0000000    0.1923739
557640.0000000    0.1844521
557680.0000000    0.1755561
557720.0000000    0.1699751
557760.0000000    0.1701686
557800.0000000    0.1666201
557840.0000000    0.1745581
557880.0000000    0.1662350
557920.0000000    0.1596628
557960.0000000    0.1583336
558000.0000000    0.1793303
558040.0000000    0.1625368
558080.0000000    0.1657231
558120.0000000    0.1706370
558160.0000000    0.1594919
558200.0000000    0.1814152
558240.0000000    0.1595241
558280.0000000    0.1711896
558320.0000000    0.1686903
558360.0000000    0.1529502
558400.0000000    0.1482416
558440.0000000    0.1403864
558480.0000000    0.1478174
558520.0000000    0.1390178
558560.0000000    0.1442618
558600.0000000    0.1504800
558640.0000000    0.1648553
558680.0000000    0.1475192
558720.0000000    0.1492319
558760.0000000    0.1490657
558800.0000000    0.1587831
558840.0000000    0.1457547
558880.0000000    0.1505266
558920.0000000    0.1453604
558960.0000000    0.1442324
559000.0000000    0.1418600
559040.0000000    0.1405468
559080.0000000    0.1529332
559120.0000000    0.1492599
559160.0000000    0.1443514
559200.0000000    0.1539399
559240.0000000    0.1430625
559280.0000000    0.1385296
559320.0000000    0.1608744
559360.0000000    0.1626740
559400.0000000    0.1553935
559440.0000000    0.1534177
559480.0000000    0.1473581
559520.0000000    0.1533003
559560.0000000    0.1607571
559600.0000000    0.1470202
559640.0000000    0.1511867
559680.0000000    0.1483926
559720.0000000    0.1485436
559760.0000000    0.1489327
559800.0000000    0.1438232
559840.0000000    0.1485238
559880.0000000    0.1460532
559920.0000000    0.1574222
559960.0000000    0.1534538
560000.0000000    0.1588201
560040.0000000    0.1493537
560080.0000000    0.1544530
560120.0000000    0.1729474
560160.0000000    0.1661054
560200.0000000    0.1523942
560240.0000000    0.1427384
560280.0000000    0.1432718
560320.0000000    0.1429224
560360.0000000    0.1387672
560400.0000000    0.1395394
560440.0000000    0.1348823
560480.0000000    0.1608673
560520.0000000    0.1558543
560560.0000000    0.1575980
560600.0000000    0.1547245
560640.0000000    0.1546535
560680.0000000    0.1540156
560720.0000000    0.1514650
560760.0000000    0.1446928
560800.0000000    0.1485092
560840.0000000    0.1427895
560880.0000000    0.1543169
560920.0000000    0.1525093
560960.0000000    0.1372118
561000.0000000    0.1511106
561040.0000000    0.1406797
561080.0000000    0.1414069
561120.0000000    0.1372991
561160.0000000    0.1468176
561200.0000000    0.1469201
561240.0000000    0.1387522
561280.0000000    0.1533038
561320.0000000    0.1630172
561360.0000000    0.1599118
561400.0000000    0.1434119
561440.0000000    0.1443187
561480.0000000    0.1399869
561520.0000000    0.1480089
561560.0000000    0.1546470
561600.0000000    0.1464302
561640.0000000    0.1464870
561680.0000000    0.1569399
561720.0000000    0.1660622
561760.0000000    0.1497893
561800.0000000    0.1486541
561840.0000000    0.1478962
561880.0000000    0.1524829
561920.0000000    0.1423555
561960.0000000    0.1346216
562000.0000000    0.1328849
562040.0000000    0.1441877
562080.0000000    0.1361885
562120.0000000    0.1357411
562160.0000000    0.1331821
562200.0000000    0.1348375
562240.0000000    0.1565428
562280.0000000    0.1584169
562320.0000000    0.1397322
562360.0000000    0.1554113
562400.0000000    0.1365908
562440.0000000    0.1558323
562480.0000000    0.1531657
562520.0000000    0.1595334
562560.0000000    0.1460832
562600.0000000    0.1685786
562640.0000000    0.1520742
562680.0000000    0.1516432
562720.0000000    0.1594834
562760.0000000    0.1457771
562800.0000000    0.1449485
562840.0000000    0.1447173
562880.0000000    0.1447584
562920.0000000    0.1486915
562960.0000000    0.1730388
563000.0000000    0.1676863
563040.0000000    0.1670179
563080.0000000    0.1697306
563120.0000000    0.1536299
563160.0000000    0.1593388
563200.0000000    0.1563652
563240.0000000    0.1470420
563280.0000000    0.1559652
563320.0000000    0.1463795
563360.0000000    0.1588530
563400.0000000    0.1641703
563440.0000000    0.1538358
563480.0000000    0.1509991
563520.0000000    0.1589321
563560.0000000    0.1600383
563600.0000000    0.1643791
563640.0000000    0.1699730
563680.0000000    0.1844792
563720.0000000    0.1899667
563760.0000000    0.1853802
563800.0000000    0.1725209
563840.0000000    0.1551247
563880.0000000    0.1649982
563920.0000000    0.1578512
563960.0000000    0.1764899
564000.0000000    0.1813575
564040.0000000    0.1513001
564080.0000000    0.1515150
564120.0000000    0.1546152
564160.0000000    0.1688548
564200.0000000    0.1628424
564240.0000000    0.1687481
564280.0000000    0.1537732
564320.0000000    0.1577869
564360.0000000    0.1745624
564400.0000000    0.1458542
564440.0000000    0.1377695
564480.0000000    0.1471287
564520.0000000    0.1489529
564560.0000000    0.1467320
564600.0000000    0.1493431
564640.0000000    0.1526016
564680.0000000    0.1512692
564720.0000000    0.1693707
564760.0000000    0.1591233
564800.0000000    0.1709470
564840.0000000    0.1531905
564880.0000000    0.1768020
564920.0000000    0.1804034
564960.0000000    0.1716459
565000.0000000    0.1730447
565040.0000000    0.1723163
565080.0000000    0.1645748
565120.0000000    0.1726373
565160.0000000    0.1696671
565200.0000000    0.1709146
565240.0000000    0.1747421
565280.0000000    0.1653052
565320.0000000    0.1693064
565360.0000000    0.1655955
565400.0000000    0.1675111
565440.0000000    0.1532867
565480.0000000    0.1425463
565520.0000000    0.1459856
565560.0000000    0.1531645
565600.0000000    0.1584064
565640.0000000    0.1774482
565680.0000000    0.1744848
565720.0000000    0.1704385
565760.0000000    0.1600801
565800.0000000    0.1666519
565840.0000000    0.1697166
565880.0000000    0.1737147
565920.0000000    0.1740432
565960.0000000    0.1749958
566000.0000000    0.1825013
566040.0000000    0.1664367
566080.0000000    0.1758808
566120.0000000    0.1559610
566160.0000000    0.1690316
566200.0000000    0.1767847
566240.0000000    0.1619260
566280.0000000    0.1699412
566320.0000000    0.1536956
566360.0000000    0.1530547
566400.0000000    0.1577107
566440.0000000    0.1677148
566480.0000000    0.1695113
566520.0000000    0.1760085
566560.0000000    0.1633829
566600.0000000    0.1706236
566640.0000000    0.1549800
566680.0000000    0.1465731
566720.0000000    0.1532135
566760.0000000    0.1502620
566800.0000000    0.1463389
566840.0000000    0.1528401
566880.0000000    0.1579868
566920.0000000    0.1561756
566960.0000000    0.1526628
567000.0000000    0.1602927
567040.0000000    0.1604649
567080.0000000    0.1587452
567120.0000000    0.1490718
567160.0000000    0.1616241
567200.0000000    0.1522673
567240.0000000    0.1676587
567280.0000000    0.1698610
567320.0000000    0.1773649
567360.0000000    0.1702904
567400.0000000    0.1723973
567440.0000000    0.1687746
567480.0000000    0.1727743
567520.0000000    0.1748952
567560.0000000    0.1676266
567600.0000000    0.1605945
567640.0000000    0.1750792
567680.0000000    0.1735632
567720.0000000    0.1817649
567760.0000000    0.1732615
567800.0000000    0.1907235
567840.0000000    0.1750307
567880.0000000    0.1812230
567920.0000000    0.1702012
567960.0000000    0.1717051
568000.0000000    0.1921634
568040.0000000    0.1595843
568080.0000000    0.1629519
568120.0000000    0.1694337
568160.0000000    0.1580869
568200.0000000    0.1821978
568240.0000000    0.1796324
568280.0000000    0.1731438
568320.0000000    0.1778449
568360.0000000    0.1801788
568400.0000000    0.1832429
568440.0000000    0.1978100
568480.0000000    0.1858281
568520.0000000    0.1791445
568560.0000000    0.1744179
568600.0000000    0.1910909
568640.0000000    0.1792248
568680.0000000    0.1833027
568720.0000000    0.1859392
568760.0000000    0.1913921
568800.0000000    0.1732202
568840.0000000    0.1811105
568880.0000000    0.1814864
568920.0000000    0.1632288
568960.0000000    0.1705235
569000.0000000    0.1735767
569040.0000000    0.1758267
569080.0000000    0.1845523
569120.0000000    0.1789291
569160.0000000    0.1861481
569200.0000000    0.2000717
569240.0000000    0.1960409
569280.0000000    0.1988574
569320.0000000    0.1840276
569360.0000000    0.1719501
569400.0000000    0.1669134
569440.0000000    0.1573796
569480.0000000    0.1635433
569520.0000000    0.1505613
569560.0000000    0.1558705
569600.0000000    0.1634192
569640.0000000    0.1731600
569680.0000000    0.1744366
569720.0000000    0.1666870
569760.0000000    0.1769805
569800.0000000    0.1693526
569840.0000000    0.1821751
569880.0000000    0.1635254
569920.0000000    0.1739986
569960.0000000    0.1822885
570000.0000000    0.1788630
570040.0000000    0.1686260
570080.0000000    0.1675466
570120.0000000    0.1731576
570160.0000000    0.1711430
570200.0000000    0.1652225
570240.0000000    0.1742084
570280.0000000    0.1618144
570320.0000000    0.1624251
570360.0000000    0.1723569
570400.0000000    0.1707079
570440.0000000    0.1785274
570480.0000000    0.1670122
570520.0000000    0.1548576
570560.0000000    0.1451731
570600.0000000    0.1511137
570640.0000000    0.1511521
570680.0000000    0.1565151
570720.0000000    0.1440201
570760.0000000    0.1526883
570800.0000000    0.1457123
570840.0000000    0.1505113
570880.0000000    0.1464087
570920.0000000    0.1529927
570960.0000000    0.1538032
571000.0000000    0.1446385
571040.0000000    0.1396268
571080.0000000    0.1500387
571120.0000000    0.1548756
571160.0000000    0.1698138
571200.0000000    0.1598450
571240.0000000    0.1594772
571280.0000000    0.1389472
571320.0000000    0.1387357
571360.0000000    0.1502955
571400.0000000    0.1566731
571440.0000000    0.1537946
571480.0000000    0.1317914
571520.0000000    0.1433863
571560.0000000    0.1518111
571600.0000000    0.1326450
571640.0000000    0.1457557
571680.0000000    0.1423064
571720.0000000    0.1338439
571760.0000000    0.1624587
571800.0000000    0.1478000
571840.0000000    0.1474135
571880.0000000    0.1518054
571920.0000000    0.1555969
571960.0000000    0.1533534
572000.0000000    0.1608414
572040.0000000    0.1507587
572080.0000000    0.1484089
572120.0000000    0.1476610
572160.0000000    0.1470945
572200.0000000    0.1624245
572240.0000000    0.1459193
572280.0000000    0.1438883
572320.0000000    0.1457034
572360.0000000    0.1534051
572400.0000000    0.1633322
572440.0000000    0.1731047
572480.0000000    0.1545212
572520.0000000    0.1498189
572560.0000000    0.1484354
572600.0000000    0.1519688
572640.0000000    0.1617841
572680.0000000    0.1477818
572720.0000000    0.1515136
572760.0000000    0.1413875
572800.0000000    0.1417471
572840.0000000    0.1574081
572880.0000000    0.1466608
572920.0000000    0.1477481
572960.0000000    0.1526064
573000.0000000    0.1469426
573040.0000000    0.1642223
573080.0000000    0.1478801
573120.0000000    0.1565521
573160.0000000    0.1505629
573200.0000000    0.1500770
573240.0000000    0.1471718
573280.0000000    0.1624716
573320.0000000    0.1586620
573360.0000000    0.1696766
573400.0000000    0.1738942
573440.0000000    0.1604464
573480.0000000    0.1738862
573520.0000000    0.1670036
573560.0000000    0.1752339
573600.0000000    0.1645873
573640.0000000    0.1711061
573680.0000000    0.1616613
573720.0000000    0.1598396
573760.0000000    0.1803480
573800.0000000    0.1832061
573840.0000000    0.1873302
573880.0000000    0.1829767
573920.0000000    0.1876253
573960.0000000    0.1798024
574000.0000000    0.1743073
574040.0000000    0.1633120
574080.0000000    0.1575892
574120.0000000    0.1640041
574160.0000000    0.1709228
574200.0000000    0.1597097
574240.0000000    0.1782736
574280.0000000    0.1798827
574320.0000000    0.1720355
574360.0000000    0.1737423
[truncated: 297,950 more chars]
