# Supplementary material for: Comment on 'Valid molecular dynamics simulations of human hemoglobin require a surprisingly large box size'
Source: eLife. 2019 Jun 20;8:e44718. doi: 10.7554/eLife.44718 (PMC6586461; doi:10.7554/eLife.44718)
Supplement: Figure 1—source data 1. — The zip archive contains a README file describing which source files correspond to the different panels. [file elife-44718-fig1-data1.zip › figure1/panels_AB/90A/3/rmsd_2dn2.xvg]

# This file was created Fri Nov 16 09:05:37 2018
# Created by:
#             :-) GROMACS - gmx rms, 2018.3-dev-20180823-5d5eb38 (-:
# 
# Executable:   /usr/local/gromacs/2018/2018.3-impi2017-fftw337-gcc640-cuda91/bin/gmx
# Data prefix:  /usr/local/gromacs/2018/2018.3-impi2017-fftw337-gcc640-cuda91
# Working dir:  /home/degroot/hb/2dn2/Meuwly/90a-elife/3
# Command line:
#   gmx rms -s ../topol.tpr -f x.xtc -nice 0 -o rmsd_2dn2.xvg
# gmx rms is part of G R O M A C S:
#
# God Rules Over Mankind, Animals, Cosmos and Such
#
@    title "RMSD"
@    xaxis  label "Time (ps)"
@    yaxis  label "RMSD (nm)"
@TYPE xy
@ subtitle "Backbone after lsq fit to Backbone"
   0.0000000    0.0000005
  40.0000000    0.0774637
  80.0000000    0.0909866
 120.0000000    0.0835210
 160.0000000    0.0926002
 200.0000000    0.0921496
 240.0000000    0.0859948
 280.0000000    0.1000520
 320.0000000    0.0902788
 360.0000000    0.0925745
 400.0000000    0.1007576
 440.0000000    0.0864730
 480.0000000    0.0811301
 520.0000000    0.0939113
 560.0000000    0.0945154
 600.0000000    0.1083576
 640.0000000    0.1021349
 680.0000000    0.0942353
 720.0000000    0.0976932
 760.0000000    0.0940281
 800.0000000    0.0934182
 840.0000000    0.0964515
 880.0000000    0.0974116
 920.0000000    0.1044407
 960.0000000    0.0964981
1000.0000000    0.1025012
1040.0000000    0.1018775
1080.0000000    0.0956701
1120.0000000    0.0919807
1160.0000000    0.0923595
1200.0000000    0.0900818
1240.0000000    0.0982547
1280.0000000    0.0828776
1320.0000000    0.0951659
1360.0000000    0.0983968
1400.0000000    0.0943725
1440.0000000    0.0954443
1480.0000000    0.0934921
1520.0000000    0.0962877
1560.0000000    0.0972149
1600.0000000    0.0923004
1640.0000000    0.0866609
1680.0000000    0.0903623
1720.0000000    0.0836374
1760.0000000    0.0913661
1800.0000000    0.0881767
1840.0000000    0.0911787
1880.0000000    0.0919186
1920.0000000    0.1015919
1960.0000000    0.0883289
2000.0000000    0.0892128
2040.0000000    0.0811796
2080.0000000    0.0914807
2120.0000000    0.0837280
2160.0000000    0.0870421
2200.0000000    0.0962538
2240.0000000    0.0982271
2280.0000000    0.0975623
2320.0000000    0.0959302
2360.0000000    0.0933506
2400.0000000    0.1010463
2440.0000000    0.1008990
2480.0000000    0.0954076
2520.0000000    0.0924715
2560.0000000    0.0964321
2600.0000000    0.0830009
2640.0000000    0.0865996
2680.0000000    0.0970227
2720.0000000    0.0940718
2760.0000000    0.0802609
2800.0000000    0.0890950
2840.0000000    0.0925529
2880.0000000    0.0922123
2920.0000000    0.0887769
2960.0000000    0.0954682
3000.0000000    0.0978980
3040.0000000    0.0901275
3080.0000000    0.0978710
3120.0000000    0.0945818
3160.0000000    0.0881166
3200.0000000    0.0860662
3240.0000000    0.0939305
3280.0000000    0.0876641
3320.0000000    0.0921898
3360.0000000    0.1010672
3400.0000000    0.1021148
3440.0000000    0.1030612
3480.0000000    0.0943300
3520.0000000    0.1027521
3560.0000000    0.0998083
3600.0000000    0.0864672
3640.0000000    0.0935330
3680.0000000    0.0934537
3720.0000000    0.0973140
3760.0000000    0.1007225
3800.0000000    0.0887520
3840.0000000    0.0892544
3880.0000000    0.1013759
3920.0000000    0.0973115
3960.0000000    0.0955583
4000.0000000    0.0908533
4040.0000000    0.1012199
4080.0000000    0.0882782
4120.0000000    0.0828548
4160.0000000    0.0878738
4200.0000000    0.0942106
4240.0000000    0.0826056
4280.0000000    0.0800283
4320.0000000    0.1039636
4360.0000000    0.0866347
4400.0000000    0.0835078
4440.0000000    0.0861066
4480.0000000    0.0883999
4520.0000000    0.0898862
4560.0000000    0.0904995
4600.0000000    0.0932328
4640.0000000    0.0874035
4680.0000000    0.0874698
4720.0000000    0.0942505
4760.0000000    0.0885933
4800.0000000    0.0837023
4840.0000000    0.0887463
4880.0000000    0.0822605
4920.0000000    0.0900488
4960.0000000    0.0860575
5000.0000000    0.0881945
5040.0000000    0.0914789
5080.0000000    0.0822778
5120.0000000    0.0789780
5160.0000000    0.0936125
5200.0000000    0.0850000
5240.0000000    0.0957176
5280.0000000    0.0971796
5320.0000000    0.0922076
5360.0000000    0.1024185
5400.0000000    0.0877963
5440.0000000    0.1008683
5480.0000000    0.0803392
5520.0000000    0.0990220
5560.0000000    0.0986022
5600.0000000    0.1042835
5640.0000000    0.0831798
5680.0000000    0.0993076
5720.0000000    0.0904003
5760.0000000    0.1005214
5800.0000000    0.0935041
5840.0000000    0.1008546
5880.0000000    0.0989792
5920.0000000    0.1002133
5960.0000000    0.0901473
6000.0000000    0.0918415
6040.0000000    0.0965455
6080.0000000    0.0883656
6120.0000000    0.1055759
6160.0000000    0.1005403
6200.0000000    0.1005650
6240.0000000    0.1083164
6280.0000000    0.1059143
6320.0000000    0.0965264
6360.0000000    0.1062788
6400.0000000    0.0952683
6440.0000000    0.0982078
6480.0000000    0.0961000
6520.0000000    0.0971119
6560.0000000    0.0945062
6600.0000000    0.0946320
6640.0000000    0.0899321
6680.0000000    0.1013253
6720.0000000    0.0929124
6760.0000000    0.0897047
6800.0000000    0.0952676
6840.0000000    0.0917180
6880.0000000    0.0974136
6920.0000000    0.0903169
6960.0000000    0.1027259
7000.0000000    0.0984049
7040.0000000    0.0943469
7080.0000000    0.0984209
7120.0000000    0.0872156
7160.0000000    0.0884843
7200.0000000    0.0966737
7240.0000000    0.0908512
7280.0000000    0.1017506
7320.0000000    0.0931019
7360.0000000    0.0898191
7400.0000000    0.0904236
7440.0000000    0.0912838
7480.0000000    0.0889102
7520.0000000    0.0990723
7560.0000000    0.0989663
7600.0000000    0.0957183
7640.0000000    0.0925354
7680.0000000    0.0977318
7720.0000000    0.0890227
7760.0000000    0.0892862
7800.0000000    0.0942733
7840.0000000    0.0901793
7880.0000000    0.0963218
7920.0000000    0.1150860
7960.0000000    0.0942677
8000.0000000    0.0956065
8040.0000000    0.0965010
8080.0000000    0.0925282
8120.0000000    0.0918827
8160.0000000    0.0975333
8200.0000000    0.0925833
8240.0000000    0.0925369
8280.0000000    0.0888429
8320.0000000    0.0922491
8360.0000000    0.0888755
8400.0000000    0.0958470
8440.0000000    0.0836914
8480.0000000    0.0929808
8520.0000000    0.0937361
8560.0000000    0.0903274
8600.0000000    0.0879616
8640.0000000    0.0941231
8680.0000000    0.0938073
8720.0000000    0.1019419
8760.0000000    0.1015777
8800.0000000    0.0858661
8840.0000000    0.0927306
8880.0000000    0.1027546
8920.0000000    0.0867788
8960.0000000    0.0998394
9000.0000000    0.1115865
9040.0000000    0.1014812
9080.0000000    0.1011801
9120.0000000    0.1078026
9160.0000000    0.0898956
9200.0000000    0.0917300
9240.0000000    0.1013458
9280.0000000    0.0942593
9320.0000000    0.0901463
9360.0000000    0.0875011
9400.0000000    0.0830905
9440.0000000    0.0864199
9480.0000000    0.0789210
9520.0000000    0.0894762
9560.0000000    0.0948467
9600.0000000    0.0890871
9640.0000000    0.0874944
9680.0000000    0.0848998
9720.0000000    0.0844959
9760.0000000    0.0872032
9800.0000000    0.0758808
9840.0000000    0.0820508
9880.0000000    0.0924497
9920.0000000    0.0913305
9960.0000000    0.0884030
10000.0000000    0.0919129
10040.0000000    0.0937354
10080.0000000    0.0947504
10120.0000000    0.1041601
10160.0000000    0.0980453
10200.0000000    0.0972658
10240.0000000    0.1002578
10280.0000000    0.0935509
10320.0000000    0.0827211
10360.0000000    0.0889466
10400.0000000    0.0888346
10440.0000000    0.0975772
10480.0000000    0.1044908
10520.0000000    0.0991441
10560.0000000    0.1020989
10600.0000000    0.0943552
10640.0000000    0.0855657
10680.0000000    0.0972105
10720.0000000    0.0976940
10760.0000000    0.1021305
10800.0000000    0.1037288
10840.0000000    0.0947851
10880.0000000    0.1001633
10920.0000000    0.0903731
10960.0000000    0.0942610
11000.0000000    0.0894097
11040.0000000    0.0907559
11080.0000000    0.0934465
11120.0000000    0.0913896
11160.0000000    0.1031103
11200.0000000    0.0947860
11240.0000000    0.0994785
11280.0000000    0.0997593
11320.0000000    0.0970913
11360.0000000    0.0985948
11400.0000000    0.0941216
11440.0000000    0.1075896
11480.0000000    0.0966166
11520.0000000    0.1048207
11560.0000000    0.1120077
11600.0000000    0.1126052
11640.0000000    0.1071726
11680.0000000    0.1228601
11720.0000000    0.0922219
11760.0000000    0.0993929
11800.0000000    0.1037950
11840.0000000    0.1056308
11880.0000000    0.1107223
11920.0000000    0.0955082
11960.0000000    0.0942242
12000.0000000    0.1121059
12040.0000000    0.1086825
12080.0000000    0.1116488
12120.0000000    0.1041406
12160.0000000    0.1030001
12200.0000000    0.1005562
12240.0000000    0.0917518
12280.0000000    0.1049579
12320.0000000    0.1043664
12360.0000000    0.1079399
12400.0000000    0.1038162
12440.0000000    0.1048870
12480.0000000    0.0994373
12520.0000000    0.1045278
12560.0000000    0.0972638
12600.0000000    0.1054585
12640.0000000    0.0940366
12680.0000000    0.1009451
12720.0000000    0.1189703
12760.0000000    0.0982257
12800.0000000    0.0912268
12840.0000000    0.1017283
12880.0000000    0.0955231
12920.0000000    0.0877687
12960.0000000    0.0908272
13000.0000000    0.1032778
13040.0000000    0.0914887
13080.0000000    0.0919265
13120.0000000    0.0926514
13160.0000000    0.0956301
13200.0000000    0.0884374
13240.0000000    0.1017662
13280.0000000    0.0997402
13320.0000000    0.0907634
13360.0000000    0.0997380
13400.0000000    0.0915948
13440.0000000    0.0924749
13480.0000000    0.0934339
13520.0000000    0.0939856
13560.0000000    0.0927385
13600.0000000    0.1025797
13640.0000000    0.0914829
13680.0000000    0.0990952
13720.0000000    0.0986793
13760.0000000    0.0952683
13800.0000000    0.0899438
13840.0000000    0.0976256
13880.0000000    0.0960212
13920.0000000    0.1047828
13960.0000000    0.0963089
14000.0000000    0.1047652
14040.0000000    0.0974999
14080.0000000    0.0928030
14120.0000000    0.0990042
14160.0000000    0.1079837
14200.0000000    0.1057045
14240.0000000    0.0946014
14280.0000000    0.0911479
14320.0000000    0.1047545
14360.0000000    0.0963334
14400.0000000    0.0961858
14440.0000000    0.1065738
14480.0000000    0.0925408
14520.0000000    0.0996169
14560.0000000    0.1046890
14600.0000000    0.1020711
14640.0000000    0.0964650
14680.0000000    0.0979759
14720.0000000    0.0961619
14760.0000000    0.1004962
14800.0000000    0.0999130
14840.0000000    0.1021772
14880.0000000    0.1087318
14920.0000000    0.1051356
14960.0000000    0.0927579
15000.0000000    0.1002897
15040.0000000    0.1060887
15080.0000000    0.1025503
15120.0000000    0.0944471
15160.0000000    0.0981614
15200.0000000    0.1050989
15240.0000000    0.1053188
15280.0000000    0.1005901
15320.0000000    0.0979795
15360.0000000    0.1041650
15400.0000000    0.0993468
15440.0000000    0.0956088
15480.0000000    0.1064804
15520.0000000    0.0911147
15560.0000000    0.0935559
15600.0000000    0.0929558
15640.0000000    0.0883064
15680.0000000    0.0900688
15720.0000000    0.1065418
15760.0000000    0.1038352
15800.0000000    0.1069977
15840.0000000    0.1074660
15880.0000000    0.1053534
15920.0000000    0.1030078
15960.0000000    0.1079380
16000.0000000    0.1070472
16040.0000000    0.1038702
16080.0000000    0.1126465
16120.0000000    0.1064026
16160.0000000    0.1187636
16200.0000000    0.1093190
16240.0000000    0.0920642
16280.0000000    0.1040359
16320.0000000    0.0991514
16360.0000000    0.0986004
16400.0000000    0.1072427
16440.0000000    0.0966191
16480.0000000    0.1009378
16520.0000000    0.1161651
16560.0000000    0.1113978
16600.0000000    0.1138189
16640.0000000    0.1134740
16680.0000000    0.1018817
16720.0000000    0.0957528
16760.0000000    0.0986107
16800.0000000    0.1055108
16840.0000000    0.1114956
16880.0000000    0.1066594
16920.0000000    0.1085415
16960.0000000    0.1068784
17000.0000000    0.1011219
17040.0000000    0.0997448
17080.0000000    0.0980477
17120.0000000    0.0897038
17160.0000000    0.0888766
17200.0000000    0.0894954
17240.0000000    0.0851201
17280.0000000    0.0909560
17320.0000000    0.0892637
17360.0000000    0.0995762
17400.0000000    0.0863407
17440.0000000    0.0981966
17480.0000000    0.0926109
17520.0000000    0.0862208
17560.0000000    0.0817813
17600.0000000    0.1049828
17640.0000000    0.0975826
17680.0000000    0.1127142
17720.0000000    0.0970447
17760.0000000    0.1001250
17800.0000000    0.0964148
17840.0000000    0.0992373
17880.0000000    0.0967762
17920.0000000    0.0967191
17960.0000000    0.0909966
18000.0000000    0.1007874
18040.0000000    0.0907991
18080.0000000    0.0975172
18120.0000000    0.0898571
18160.0000000    0.1040307
18200.0000000    0.0999705
18240.0000000    0.1009960
18280.0000000    0.1044735
18320.0000000    0.1047203
18360.0000000    0.1086622
18400.0000000    0.1087454
18440.0000000    0.1028514
18480.0000000    0.1071287
18520.0000000    0.1243774
18560.0000000    0.1081863
18600.0000000    0.1087193
18640.0000000    0.1139081
18680.0000000    0.1122218
18720.0000000    0.1144542
18760.0000000    0.0987019
18800.0000000    0.0984051
18840.0000000    0.1046896
18880.0000000    0.0987357
18920.0000000    0.0973628
18960.0000000    0.1122019
19000.0000000    0.1059887
19040.0000000    0.1063373
19080.0000000    0.1070099
19120.0000000    0.1012765
19160.0000000    0.1012275
19200.0000000    0.0996368
19240.0000000    0.1049454
19280.0000000    0.1229386
19320.0000000    0.1130093
19360.0000000    0.1086818
19400.0000000    0.1106254
19440.0000000    0.1022346
19480.0000000    0.1018971
19520.0000000    0.1093798
19560.0000000    0.1033195
19600.0000000    0.1003621
19640.0000000    0.1067294
19680.0000000    0.0952782
19720.0000000    0.1026577
19760.0000000    0.0938182
19800.0000000    0.0902980
19840.0000000    0.0977022
19880.0000000    0.0972511
19920.0000000    0.0889983
19960.0000000    0.0882509
20000.0000000    0.0987928
20040.0000000    0.0944571
20080.0000000    0.0937464
20120.0000000    0.0993680
20160.0000000    0.0937644
20200.0000000    0.1052863
20240.0000000    0.0970219
20280.0000000    0.0938089
20320.0000000    0.1144803
20360.0000000    0.0937162
20400.0000000    0.0961865
20440.0000000    0.0973622
20480.0000000    0.0923492
20520.0000000    0.0904229
20560.0000000    0.0949850
20600.0000000    0.0998049
20640.0000000    0.0968715
20680.0000000    0.0986030
20720.0000000    0.1156759
20760.0000000    0.1102528
20800.0000000    0.1021769
20840.0000000    0.1019212
20880.0000000    0.0945930
20920.0000000    0.1010429
20960.0000000    0.0967190
21000.0000000    0.0979031
21040.0000000    0.0947111
21080.0000000    0.0881948
21120.0000000    0.0953297
21160.0000000    0.0857702
21200.0000000    0.0962770
21240.0000000    0.0883939
21280.0000000    0.0904998
21320.0000000    0.0883643
21360.0000000    0.0937048
21400.0000000    0.0943785
21440.0000000    0.1102621
21480.0000000    0.1003969
21520.0000000    0.1105933
21560.0000000    0.0972405
21600.0000000    0.1115720
21640.0000000    0.1027876
21680.0000000    0.1032039
21720.0000000    0.1014130
21760.0000000    0.0979635
21800.0000000    0.1024636
21840.0000000    0.0984612
21880.0000000    0.1049669
21920.0000000    0.1124091
21960.0000000    0.0986079
22000.0000000    0.1053629
22040.0000000    0.1022808
22080.0000000    0.1032942
22120.0000000    0.1045703
22160.0000000    0.1022779
22200.0000000    0.0899247
22240.0000000    0.0966600
22280.0000000    0.0941259
22320.0000000    0.1086112
22360.0000000    0.1013757
22400.0000000    0.0912275
22440.0000000    0.0939127
22480.0000000    0.0957412
22520.0000000    0.1020140
22560.0000000    0.1019137
22600.0000000    0.0997909
22640.0000000    0.1068814
22680.0000000    0.1110416
22720.0000000    0.1066903
22760.0000000    0.1028601
22800.0000000    0.1117751
22840.0000000    0.1112457
22880.0000000    0.1080174
22920.0000000    0.1023640
22960.0000000    0.1041190
23000.0000000    0.1036191
23040.0000000    0.1106630
23080.0000000    0.0934239
23120.0000000    0.0988720
23160.0000000    0.0959086
23200.0000000    0.0992269
23240.0000000    0.0973515
23280.0000000    0.1135516
23320.0000000    0.1165394
23360.0000000    0.1022773
23400.0000000    0.1040150
23440.0000000    0.1031278
23480.0000000    0.0989486
23520.0000000    0.1030836
23560.0000000    0.1017814
23600.0000000    0.0978284
23640.0000000    0.0936576
23680.0000000    0.1010398
23720.0000000    0.1075430
23760.0000000    0.1097083
23800.0000000    0.1075255
23840.0000000    0.1000390
23880.0000000    0.1080375
23920.0000000    0.0948990
23960.0000000    0.1198932
24000.0000000    0.1068680
24040.0000000    0.1104471
24080.0000000    0.1111493
24120.0000000    0.1121414
24160.0000000    0.1022768
24200.0000000    0.1086080
24240.0000000    0.1207340
24280.0000000    0.1085813
24320.0000000    0.0995585
24360.0000000    0.1066124
24400.0000000    0.1056310
24440.0000000    0.1042041
24480.0000000    0.1233788
24520.0000000    0.1118225
24560.0000000    0.1112531
24600.0000000    0.1038327
24640.0000000    0.1028553
24680.0000000    0.1138694
24720.0000000    0.1044666
24760.0000000    0.1048501
24800.0000000    0.1057962
24840.0000000    0.1071015
24880.0000000    0.1073543
24920.0000000    0.0980512
24960.0000000    0.1078071
25000.0000000    0.1154377
25040.0000000    0.1076138
25080.0000000    0.1116508
25120.0000000    0.1240406
25160.0000000    0.1090748
25200.0000000    0.1188721
25240.0000000    0.1099185
25280.0000000    0.1253497
25320.0000000    0.1052383
25360.0000000    0.1090886
25400.0000000    0.1102342
25440.0000000    0.1066070
25480.0000000    0.1091198
25520.0000000    0.1221401
25560.0000000    0.1181488
25600.0000000    0.1037274
25640.0000000    0.1027730
25680.0000000    0.1129966
25720.0000000    0.1126236
25760.0000000    0.1072894
25800.0000000    0.1133435
25840.0000000    0.1123303
25880.0000000    0.1121234
25920.0000000    0.1126865
25960.0000000    0.1203022
26000.0000000    0.1071189
26040.0000000    0.1196042
26080.0000000    0.1266779
26120.0000000    0.1066128
26160.0000000    0.0984463
26200.0000000    0.1077009
26240.0000000    0.1009527
26280.0000000    0.1009896
26320.0000000    0.1116229
26360.0000000    0.1133112
26400.0000000    0.0992161
26440.0000000    0.1057161
26480.0000000    0.1006587
26520.0000000    0.1003839
26560.0000000    0.1087711
26600.0000000    0.1098080
26640.0000000    0.1090283
26680.0000000    0.1168438
26720.0000000    0.1101728
26760.0000000    0.1001323
26800.0000000    0.1137889
26840.0000000    0.1131214
26880.0000000    0.1049932
26920.0000000    0.1041529
26960.0000000    0.1062859
27000.0000000    0.1077807
27040.0000000    0.1058903
27080.0000000    0.1132014
27120.0000000    0.1059889
27160.0000000    0.0950262
27200.0000000    0.1075799
27240.0000000    0.1080638
27280.0000000    0.1014706
27320.0000000    0.1042871
27360.0000000    0.1051704
27400.0000000    0.1000609
27440.0000000    0.0966709
27480.0000000    0.1035426
27520.0000000    0.1071954
27560.0000000    0.1082807
27600.0000000    0.1100335
27640.0000000    0.1062178
27680.0000000    0.1066983
27720.0000000    0.0995337
27760.0000000    0.1191325
27800.0000000    0.1181991
27840.0000000    0.1126676
27880.0000000    0.1086269
27920.0000000    0.1107512
27960.0000000    0.1156371
28000.0000000    0.1008368
28040.0000000    0.1057881
28080.0000000    0.1020202
28120.0000000    0.1032869
28160.0000000    0.1012897
28200.0000000    0.1013180
28240.0000000    0.1038924
28280.0000000    0.1039994
28320.0000000    0.1048040
28360.0000000    0.1099630
28400.0000000    0.1041458
28440.0000000    0.1055751
28480.0000000    0.1018373
28520.0000000    0.1068604
28560.0000000    0.1035482
28600.0000000    0.0997616
28640.0000000    0.1036519
28680.0000000    0.1072714
28720.0000000    0.1047738
28760.0000000    0.1077119
28800.0000000    0.1089735
28840.0000000    0.1151076
28880.0000000    0.1110854
28920.0000000    0.1100999
28960.0000000    0.1156979
29000.0000000    0.1102811
29040.0000000    0.1114687
29080.0000000    0.1023372
29120.0000000    0.1094562
29160.0000000    0.1032548
29200.0000000    0.1120570
29240.0000000    0.1042659
29280.0000000    0.1105096
29320.0000000    0.1014152
29360.0000000    0.1023886
29400.0000000    0.1057503
29440.0000000    0.1103112
29480.0000000    0.1197445
29520.0000000    0.1071781
29560.0000000    0.1009247
29600.0000000    0.1076179
29640.0000000    0.1107932
29680.0000000    0.1084500
29720.0000000    0.1054922
29760.0000000    0.1029726
29800.0000000    0.1027693
29840.0000000    0.1027530
29880.0000000    0.0997067
29920.0000000    0.1020093
29960.0000000    0.1090017
30000.0000000    0.1082258
30040.0000000    0.1133473
30080.0000000    0.1075263
30120.0000000    0.1135655
30160.0000000    0.1068248
30200.0000000    0.1046733
30240.0000000    0.1065149
30280.0000000    0.1104823
30320.0000000    0.1050584
30360.0000000    0.1092092
30400.0000000    0.1092978
30440.0000000    0.1054540
30480.0000000    0.1004122
30520.0000000    0.0981637
30560.0000000    0.1066130
30600.0000000    0.1097486
30640.0000000    0.1118086
30680.0000000    0.1087361
30720.0000000    0.1058189
30760.0000000    0.1096138
30800.0000000    0.1001605
30840.0000000    0.1183560
30880.0000000    0.1195535
30920.0000000    0.1135132
30960.0000000    0.1010358
31000.0000000    0.1018990
31040.0000000    0.1085236
31080.0000000    0.1044362
31120.0000000    0.1166636
31160.0000000    0.1203586
31200.0000000    0.1112164
31240.0000000    0.1167889
31280.0000000    0.1071622
31320.0000000    0.1086295
31360.0000000    0.0986174
31400.0000000    0.1167926
31440.0000000    0.1163668
31480.0000000    0.1094668
31520.0000000    0.1074011
31560.0000000    0.1136326
31600.0000000    0.1073108
31640.0000000    0.1105696
31680.0000000    0.1175378
31720.0000000    0.1038255
31760.0000000    0.1042139
31800.0000000    0.1035087
31840.0000000    0.1161301
31880.0000000    0.1170012
31920.0000000    0.1265151
31960.0000000    0.1190332
32000.0000000    0.1170562
32040.0000000    0.1168785
32080.0000000    0.1062740
32120.0000000    0.1109791
32160.0000000    0.1137256
32200.0000000    0.1144327
32240.0000000    0.1140115
32280.0000000    0.1074113
32320.0000000    0.1181913
32360.0000000    0.1170047
32400.0000000    0.1183139
32440.0000000    0.1061454
32480.0000000    0.1012942
32520.0000000    0.0918865
32560.0000000    0.1016491
32600.0000000    0.0958991
32640.0000000    0.1041344
32680.0000000    0.0997905
32720.0000000    0.1061608
32760.0000000    0.1055423
32800.0000000    0.1043371
32840.0000000    0.1012160
32880.0000000    0.1015838
32920.0000000    0.0960408
32960.0000000    0.1020504
33000.0000000    0.0983798
33040.0000000    0.0959645
33080.0000000    0.0948185
33120.0000000    0.1023183
33160.0000000    0.1073422
33200.0000000    0.1109807
33240.0000000    0.1034199
33280.0000000    0.1079173
33320.0000000    0.1070986
33360.0000000    0.1003224
33400.0000000    0.1031894
33440.0000000    0.1040146
33480.0000000    0.1023865
33520.0000000    0.1089916
33560.0000000    0.1100873
33600.0000000    0.1036548
33640.0000000    0.0894169
33680.0000000    0.0985581
33720.0000000    0.0976269
33760.0000000    0.0887736
33800.0000000    0.0950391
33840.0000000    0.0985037
33880.0000000    0.0953894
33920.0000000    0.1008822
33960.0000000    0.0890675
34000.0000000    0.0933537
34040.0000000    0.0849364
34080.0000000    0.0965431
34120.0000000    0.0967031
34160.0000000    0.1053860
34200.0000000    0.0974019
34240.0000000    0.1085524
34280.0000000    0.0953085
34320.0000000    0.0929832
34360.0000000    0.0985001
34400.0000000    0.0917829
34440.0000000    0.1021017
34480.0000000    0.1017841
34520.0000000    0.0904757
34560.0000000    0.0998639
34600.0000000    0.0980295
34640.0000000    0.1049083
34680.0000000    0.0941800
34720.0000000    0.1025748
34760.0000000    0.0910966
34800.0000000    0.0993174
34840.0000000    0.0864816
34880.0000000    0.0914589
34920.0000000    0.1110778
34960.0000000    0.0919567
35000.0000000    0.0954492
35040.0000000    0.0882009
35080.0000000    0.0992230
35120.0000000    0.1019353
35160.0000000    0.0931295
35200.0000000    0.0931349
35240.0000000    0.0891656
35280.0000000    0.0898186
35320.0000000    0.0884871
35360.0000000    0.0892176
35400.0000000    0.0966703
35440.0000000    0.0964586
35480.0000000    0.0902505
35520.0000000    0.0902285
35560.0000000    0.0943581
35600.0000000    0.0939831
35640.0000000    0.0950336
35680.0000000    0.1143257
35720.0000000    0.1074170
35760.0000000    0.1072875
35800.0000000    0.0980805
35840.0000000    0.0999102
35880.0000000    0.0894521
35920.0000000    0.1062137
35960.0000000    0.1198353
36000.0000000    0.1094472
36040.0000000    0.1015647
36080.0000000    0.1038296
36120.0000000    0.0984449
36160.0000000    0.0976844
36200.0000000    0.1005154
36240.0000000    0.1036586
36280.0000000    0.0951310
36320.0000000    0.0946781
36360.0000000    0.0975176
36400.0000000    0.0915257
36440.0000000    0.0853519
36480.0000000    0.0876956
36520.0000000    0.0859169
36560.0000000    0.0780076
36600.0000000    0.0900575
36640.0000000    0.0847377
36680.0000000    0.0871305
36720.0000000    0.0974206
36760.0000000    0.0952475
36800.0000000    0.1081884
36840.0000000    0.0969006
36880.0000000    0.1025801
36920.0000000    0.0973450
36960.0000000    0.0896181
37000.0000000    0.0961300
37040.0000000    0.0940398
37080.0000000    0.1069130
37120.0000000    0.0992719
37160.0000000    0.0991878
37200.0000000    0.0955604
37240.0000000    0.0866379
37280.0000000    0.0997849
37320.0000000    0.1017759
37360.0000000    0.0954751
37400.0000000    0.0900387
37440.0000000    0.0926600
37480.0000000    0.1030809
37520.0000000    0.0931388
37560.0000000    0.0857019
37600.0000000    0.0854011
37640.0000000    0.0921185
37680.0000000    0.0952083
37720.0000000    0.0880961
37760.0000000    0.0958110
37800.0000000    0.0977476
37840.0000000    0.0918293
37880.0000000    0.0943213
37920.0000000    0.0972812
37960.0000000    0.1044474
38000.0000000    0.0921608
38040.0000000    0.0906474
38080.0000000    0.0875339
38120.0000000    0.0861475
38160.0000000    0.0848881
38200.0000000    0.0854488
38240.0000000    0.0860729
38280.0000000    0.0815661
38320.0000000    0.0885357
38360.0000000    0.0832856
38400.0000000    0.0885078
38440.0000000    0.0808220
38480.0000000    0.0839768
38520.0000000    0.0823629
38560.0000000    0.0951043
38600.0000000    0.0888109
38640.0000000    0.0964852
38680.0000000    0.0977821
38720.0000000    0.1017163
38760.0000000    0.0973191
38800.0000000    0.0913694
38840.0000000    0.0962698
38880.0000000    0.0834825
38920.0000000    0.0928957
38960.0000000    0.0945335
39000.0000000    0.0989823
39040.0000000    0.1100440
39080.0000000    0.0928183
39120.0000000    0.0948216
39160.0000000    0.0918490
39200.0000000    0.0924990
39240.0000000    0.0915607
39280.0000000    0.0881880
39320.0000000    0.0952712
39360.0000000    0.0967090
39400.0000000    0.0917921
39440.0000000    0.0875863
39480.0000000    0.0962077
39520.0000000    0.0878692
39560.0000000    0.0964392
39600.0000000    0.0895956
39640.0000000    0.0882183
39680.0000000    0.0935033
39720.0000000    0.0954992
39760.0000000    0.0816233
39800.0000000    0.0917318
39840.0000000    0.0952606
39880.0000000    0.0971415
39920.0000000    0.0980377
39960.0000000    0.0933605
40000.0000000    0.1015144
40040.0000000    0.0990592
40080.0000000    0.0907409
40120.0000000    0.0884586
40160.0000000    0.0961861
40200.0000000    0.0918182
40240.0000000    0.0926994
40280.0000000    0.0935932
40320.0000000    0.0972698
40360.0000000    0.0956719
40400.0000000    0.0942070
40440.0000000    0.0957321
40480.0000000    0.0886956
40520.0000000    0.0852906
40560.0000000    0.0965936
40600.0000000    0.0862926
40640.0000000    0.0960140
40680.0000000    0.0863042
40720.0000000    0.0938972
40760.0000000    0.0873423
40800.0000000    0.0868019
40840.0000000    0.0839016
40880.0000000    0.0808406
40920.0000000    0.0832488
40960.0000000    0.0950704
41000.0000000    0.0938459
41040.0000000    0.1019245
41080.0000000    0.0943212
41120.0000000    0.0993561
41160.0000000    0.0981905
41200.0000000    0.1053754
41240.0000000    0.0958818
41280.0000000    0.1084019
41320.0000000    0.0937434
41360.0000000    0.0873230
41400.0000000    0.0906816
41440.0000000    0.0916454
41480.0000000    0.0879615
41520.0000000    0.0964802
41560.0000000    0.0952555
41600.0000000    0.1020811
41640.0000000    0.0997157
41680.0000000    0.0869409
41720.0000000    0.0972573
41760.0000000    0.0955296
41800.0000000    0.1003556
41840.0000000    0.0952601
41880.0000000    0.1003207
41920.0000000    0.0914355
41960.0000000    0.0902565
42000.0000000    0.0931498
42040.0000000    0.1036400
42080.0000000    0.0934385
42120.0000000    0.0879924
42160.0000000    0.0992778
42200.0000000    0.0910692
42240.0000000    0.0926741
42280.0000000    0.0919801
42320.0000000    0.1008634
42360.0000000    0.0962664
42400.0000000    0.1020552
42440.0000000    0.1020265
42480.0000000    0.0940438
42520.0000000    0.0857110
42560.0000000    0.0962838
42600.0000000    0.0893567
42640.0000000    0.0903022
42680.0000000    0.0971209
42720.0000000    0.0902616
42760.0000000    0.0860948
42800.0000000    0.0892190
42840.0000000    0.0908604
42880.0000000    0.0853556
42920.0000000    0.0900104
42960.0000000    0.0951412
43000.0000000    0.0932301
43040.0000000    0.0970256
43080.0000000    0.0917499
43120.0000000    0.1016857
43160.0000000    0.1120690
43200.0000000    0.1031471
43240.0000000    0.1172768
43280.0000000    0.0952255
43320.0000000    0.0940581
43360.0000000    0.1003884
43400.0000000    0.1001857
43440.0000000    0.1042813
43480.0000000    0.1020534
43520.0000000    0.1077289
43560.0000000    0.0971433
43600.0000000    0.0894485
43640.0000000    0.1025075
43680.0000000    0.0927982
43720.0000000    0.0979393
43760.0000000    0.1071031
43800.0000000    0.0973563
43840.0000000    0.1029912
43880.0000000    0.0956892
43920.0000000    0.0997331
43960.0000000    0.0920599
44000.0000000    0.1040909
44040.0000000    0.0968220
44080.0000000    0.0947676
44120.0000000    0.0941658
44160.0000000    0.0883773
44200.0000000    0.0940037
44240.0000000    0.0894314
44280.0000000    0.0911125
44320.0000000    0.0827718
44360.0000000    0.0938671
44400.0000000    0.0969923
44440.0000000    0.0824834
44480.0000000    0.0924972
44520.0000000    0.0801369
44560.0000000    0.0997612
44600.0000000    0.0914266
44640.0000000    0.1002998
44680.0000000    0.0914496
44720.0000000    0.0904826
44760.0000000    0.0909985
44800.0000000    0.0946697
44840.0000000    0.0914682
44880.0000000    0.0926641
44920.0000000    0.0941917
44960.0000000    0.0927043
45000.0000000    0.0870609
45040.0000000    0.0855788
45080.0000000    0.0915608
45120.0000000    0.0852776
45160.0000000    0.0873297
45200.0000000    0.0933056
45240.0000000    0.0933777
45280.0000000    0.0963173
45320.0000000    0.0932319
45360.0000000    0.0977891
45400.0000000    0.0994261
45440.0000000    0.0984694
45480.0000000    0.0842449
45520.0000000    0.0916196
45560.0000000    0.0965448
45600.0000000    0.1049249
45640.0000000    0.0920380
45680.0000000    0.0882746
45720.0000000    0.0957223
45760.0000000    0.1003832
45800.0000000    0.0984769
45840.0000000    0.1041358
45880.0000000    0.0907160
45920.0000000    0.0991283
45960.0000000    0.0865614
46000.0000000    0.0851534
46040.0000000    0.1022674
46080.0000000    0.0946128
46120.0000000    0.0850702
46160.0000000    0.1001049
46200.0000000    0.0986492
46240.0000000    0.1018628
46280.0000000    0.0982538
46320.0000000    0.0930491
46360.0000000    0.0928283
46400.0000000    0.0810423
46440.0000000    0.0963583
46480.0000000    0.0853835
46520.0000000    0.0948309
46560.0000000    0.1038833
46600.0000000    0.0905907
46640.0000000    0.0927935
46680.0000000    0.0747645
46720.0000000    0.0947278
46760.0000000    0.0874029
46800.0000000    0.0918921
46840.0000000    0.0913202
46880.0000000    0.0923384
46920.0000000    0.0883188
46960.0000000    0.0930169
47000.0000000    0.0922597
47040.0000000    0.0962075
47080.0000000    0.1009387
47120.0000000    0.0921325
47160.0000000    0.1161468
47200.0000000    0.1171666
47240.0000000    0.1112070
47280.0000000    0.1114051
47320.0000000    0.1026933
47360.0000000    0.1062716
47400.0000000    0.1045373
47440.0000000    0.1139781
47480.0000000    0.0974247
47520.0000000    0.1003675
47560.0000000    0.1116653
47600.0000000    0.1133315
47640.0000000    0.0992315
47680.0000000    0.0962201
47720.0000000    0.0967756
47760.0000000    0.1037350
47800.0000000    0.1003566
47840.0000000    0.1108295
47880.0000000    0.1083980
47920.0000000    0.1110343
47960.0000000    0.1019860
48000.0000000    0.1008185
48040.0000000    0.1098207
48080.0000000    0.1075339
48120.0000000    0.0962067
48160.0000000    0.0992717
48200.0000000    0.0967272
48240.0000000    0.0969892
48280.0000000    0.1022158
48320.0000000    0.0975132
48360.0000000    0.0975259
48400.0000000    0.1080564
48440.0000000    0.0982024
48480.0000000    0.1129848
48520.0000000    0.1114398
48560.0000000    0.1122820
48600.0000000    0.1289893
48640.0000000    0.1123670
48680.0000000    0.1114956
48720.0000000    0.1048928
48760.0000000    0.1066816
48800.0000000    0.0989826
48840.0000000    0.1023475
48880.0000000    0.0971159
48920.0000000    0.0989841
48960.0000000    0.1099178
49000.0000000    0.0995273
49040.0000000    0.1019293
49080.0000000    0.1023396
49120.0000000    0.0965195
49160.0000000    0.1020280
49200.0000000    0.1095447
49240.0000000    0.1127499
49280.0000000    0.0990461
49320.0000000    0.1062885
49360.0000000    0.1161619
49400.0000000    0.1088700
49440.0000000    0.0939041
49480.0000000    0.0997805
49520.0000000    0.0992782
49560.0000000    0.0975383
49600.0000000    0.0987806
49640.0000000    0.1126606
49680.0000000    0.1060789
49720.0000000    0.0998900
49760.0000000    0.0998295
49800.0000000    0.0913931
49840.0000000    0.1005557
49880.0000000    0.1097387
49920.0000000    0.0905952
49960.0000000    0.0860531
50000.0000000    0.0992637
50040.0000000    0.0877995
50080.0000000    0.0889400
50120.0000000    0.1073222
50160.0000000    0.0994027
50200.0000000    0.0939518
50240.0000000    0.0934344
50280.0000000    0.1024732
50320.0000000    0.1051291
50360.0000000    0.0972937
50400.0000000    0.1156078
50440.0000000    0.0950304
50480.0000000    0.0950002
50520.0000000    0.1038313
50560.0000000    0.1117538
50600.0000000    0.1096560
50640.0000000    0.1005553
50680.0000000    0.0972191
50720.0000000    0.0973379
50760.0000000    0.1151036
50800.0000000    0.0950420
50840.0000000    0.1069952
50880.0000000    0.0993297
50920.0000000    0.1108894
50960.0000000    0.0925326
51000.0000000    0.0899983
51040.0000000    0.0901519
51080.0000000    0.0894795
51120.0000000    0.1017916
51160.0000000    0.1088849
51200.0000000    0.1050172
51240.0000000    0.1169349
51280.0000000    0.0978601
51320.0000000    0.1038337
51360.0000000    0.1066846
51400.0000000    0.1022485
51440.0000000    0.1041019
51480.0000000    0.1026551
51520.0000000    0.1059971
51560.0000000    0.1022657
51600.0000000    0.1176795
51640.0000000    0.1188454
51680.0000000    0.0961748
51720.0000000    0.1141105
51760.0000000    0.1173887
51800.0000000    0.1048482
51840.0000000    0.1145202
51880.0000000    0.1057822
51920.0000000    0.1148634
51960.0000000    0.0969146
52000.0000000    0.1140550
52040.0000000    0.1227594
52080.0000000    0.1130018
52120.0000000    0.1070848
52160.0000000    0.0957500
52200.0000000    0.0967548
52240.0000000    0.1027377
52280.0000000    0.1086187
52320.0000000    0.1030301
52360.0000000    0.0966670
52400.0000000    0.0965877
52440.0000000    0.0989291
52480.0000000    0.0952203
52520.0000000    0.1067203
52560.0000000    0.0997289
52600.0000000    0.0991718
52640.0000000    0.1028039
52680.0000000    0.0886025
52720.0000000    0.1042405
52760.0000000    0.0949002
52800.0000000    0.1109204
52840.0000000    0.0979201
52880.0000000    0.1138599
52920.0000000    0.0957028
52960.0000000    0.0886936
53000.0000000    0.0925395
53040.0000000    0.1003101
53080.0000000    0.0977029
53120.0000000    0.0989795
53160.0000000    0.1169282
53200.0000000    0.0979872
53240.0000000    0.0872871
53280.0000000    0.1068524
53320.0000000    0.0957334
53360.0000000    0.0976238
53400.0000000    0.1040329
53440.0000000    0.1073566
53480.0000000    0.1054780
53520.0000000    0.1029623
53560.0000000    0.0872549
53600.0000000    0.0978483
53640.0000000    0.0844823
53680.0000000    0.0995538
53720.0000000    0.0894281
53760.0000000    0.0996348
53800.0000000    0.0918732
53840.0000000    0.0886172
53880.0000000    0.1022856
53920.0000000    0.0875306
53960.0000000    0.0786259
54000.0000000    0.1022564
54040.0000000    0.0829355
54080.0000000    0.0837364
54120.0000000    0.0946331
54160.0000000    0.0864673
54200.0000000    0.0926055
54240.0000000    0.0846261
54280.0000000    0.0886357
54320.0000000    0.0971506
54360.0000000    0.0908626
54400.0000000    0.0917437
54440.0000000    0.0986380
54480.0000000    0.0938670
54520.0000000    0.1068895
54560.0000000    0.0953200
54600.0000000    0.0967932
54640.0000000    0.0867912
54680.0000000    0.0957191
54720.0000000    0.0882749
54760.0000000    0.0850630
54800.0000000    0.0910094
54840.0000000    0.0953540
54880.0000000    0.0914848
54920.0000000    0.0990905
54960.0000000    0.0822486
55000.0000000    0.0945679
55040.0000000    0.0977205
55080.0000000    0.0998221
55120.0000000    0.0857903
55160.0000000    0.0945471
55200.0000000    0.0964022
55240.0000000    0.0962176
55280.0000000    0.0993418
55320.0000000    0.0922880
55360.0000000    0.1061556
55400.0000000    0.0892172
55440.0000000    0.0885076
55480.0000000    0.0853710
55520.0000000    0.0860910
55560.0000000    0.0864418
55600.0000000    0.0944391
55640.0000000    0.1027367
55680.0000000    0.0956539
55720.0000000    0.0850014
55760.0000000    0.0875206
55800.0000000    0.0879209
55840.0000000    0.0827072
55880.0000000    0.0879611
55920.0000000    0.0857581
55960.0000000    0.0882273
56000.0000000    0.0902287
56040.0000000    0.0842586
56080.0000000    0.0927111
56120.0000000    0.0946139
56160.0000000    0.0996675
56200.0000000    0.0932135
56240.0000000    0.0904261
56280.0000000    0.0920182
56320.0000000    0.0877800
56360.0000000    0.0910369
56400.0000000    0.0970064
56440.0000000    0.0862112
56480.0000000    0.0828038
56520.0000000    0.0977248
56560.0000000    0.1048340
56600.0000000    0.0943588
56640.0000000    0.0978284
56680.0000000    0.0913147
56720.0000000    0.0928538
56760.0000000    0.0918437
56800.0000000    0.1013689
56840.0000000    0.1014629
56880.0000000    0.0874384
56920.0000000    0.1025944
56960.0000000    0.1025632
57000.0000000    0.1002711
57040.0000000    0.0999061
57080.0000000    0.0950497
57120.0000000    0.1030259
57160.0000000    0.1070265
57200.0000000    0.1151896
57240.0000000    0.0971815
57280.0000000    0.0994781
57320.0000000    0.1038686
57360.0000000    0.1023322
57400.0000000    0.1078183
57440.0000000    0.1188222
57480.0000000    0.1244990
57520.0000000    0.1075595
57560.0000000    0.0934103
57600.0000000    0.0971969
57640.0000000    0.0923939
57680.0000000    0.1020761
57720.0000000    0.0980874
57760.0000000    0.1077505
57800.0000000    0.1142443
57840.0000000    0.1163965
57880.0000000    0.1006298
57920.0000000    0.0947881
57960.0000000    0.0928063
58000.0000000    0.1106076
58040.0000000    0.0925824
58080.0000000    0.0832092
58120.0000000    0.0848590
58160.0000000    0.0837567
58200.0000000    0.1009568
58240.0000000    0.0860846
58280.0000000    0.0851912
58320.0000000    0.0893649
58360.0000000    0.0884544
58400.0000000    0.0859983
58440.0000000    0.0836309
58480.0000000    0.0948626
58520.0000000    0.1080754
58560.0000000    0.1073471
58600.0000000    0.0896603
58640.0000000    0.0939160
58680.0000000    0.0967149
58720.0000000    0.0954801
58760.0000000    0.0865286
58800.0000000    0.0988482
58840.0000000    0.1032475
58880.0000000    0.1022592
58920.0000000    0.1032235
58960.0000000    0.0937869
59000.0000000    0.0875106
59040.0000000    0.0990687
59080.0000000    0.1029697
59120.0000000    0.0907838
59160.0000000    0.0916884
59200.0000000    0.0935298
59240.0000000    0.0888472
59280.0000000    0.0899877
59320.0000000    0.0938740
59360.0000000    0.0884147
59400.0000000    0.0797824
59440.0000000    0.0951403
59480.0000000    0.0906056
59520.0000000    0.0856206
59560.0000000    0.0931308
59600.0000000    0.1015840
59640.0000000    0.0933605
59680.0000000    0.0929479
59720.0000000    0.0886411
59760.0000000    0.0918691
59800.0000000    0.0906475
59840.0000000    0.1012143
59880.0000000    0.0894834
59920.0000000    0.0821991
59960.0000000    0.0962798
60000.0000000    0.0852439
60040.0000000    0.0862702
60080.0000000    0.0884649
60120.0000000    0.0947053
60160.0000000    0.0896988
60200.0000000    0.0908677
60240.0000000    0.0931957
60280.0000000    0.0860178
60320.0000000    0.0886045
60360.0000000    0.0920843
60400.0000000    0.0967490
60440.0000000    0.0932812
60480.0000000    0.0848556
60520.0000000    0.0918103
60560.0000000    0.1011932
60600.0000000    0.0930996
60640.0000000    0.0961840
60680.0000000    0.1022263
60720.0000000    0.0972645
60760.0000000    0.0911544
60800.0000000    0.0905589
60840.0000000    0.0913194
60880.0000000    0.0980653
60920.0000000    0.1029951
60960.0000000    0.0903460
61000.0000000    0.0925670
61040.0000000    0.0916115
61080.0000000    0.0942104
61120.0000000    0.1033208
61160.0000000    0.1036073
61200.0000000    0.0893879
61240.0000000    0.0938963
61280.0000000    0.0985293
61320.0000000    0.0959888
61360.0000000    0.0981276
61400.0000000    0.0948664
61440.0000000    0.1050183
61480.0000000    0.1063006
61520.0000000    0.1006334
61560.0000000    0.0996210
61600.0000000    0.0919793
61640.0000000    0.0921817
61680.0000000    0.0899520
61720.0000000    0.0986432
61760.0000000    0.0894381
61800.0000000    0.0903956
61840.0000000    0.0992890
61880.0000000    0.0973848
61920.0000000    0.0886855
61960.0000000    0.0903374
62000.0000000    0.0959512
62040.0000000    0.1037033
62080.0000000    0.0969527
62120.0000000    0.0941270
62160.0000000    0.0987328
62200.0000000    0.0864110
62240.0000000    0.1076575
62280.0000000    0.0873446
62320.0000000    0.0947213
62360.0000000    0.0849278
62400.0000000    0.0850280
62440.0000000    0.0878109
62480.0000000    0.0961537
62520.0000000    0.0872502
62560.0000000    0.0887313
62600.0000000    0.0839980
62640.0000000    0.0927382
62680.0000000    0.0847139
62720.0000000    0.0841839
62760.0000000    0.0941405
62800.0000000    0.0969245
62840.0000000    0.0976762
62880.0000000    0.0955791
62920.0000000    0.0975728
62960.0000000    0.0949995
63000.0000000    0.0932055
63040.0000000    0.0945718
63080.0000000    0.0968095
63120.0000000    0.1031746
63160.0000000    0.0902114
63200.0000000    0.1040404
63240.0000000    0.0891172
63280.0000000    0.0868882
63320.0000000    0.0922580
63360.0000000    0.0850226
63400.0000000    0.0899514
63440.0000000    0.0930140
63480.0000000    0.1028690
63520.0000000    0.0925447
63560.0000000    0.0982277
63600.0000000    0.1031480
63640.0000000    0.0990934
63680.0000000    0.0889119
63720.0000000    0.0894320
63760.0000000    0.0904423
63800.0000000    0.1007042
63840.0000000    0.0924712
63880.0000000    0.0891072
63920.0000000    0.0941162
63960.0000000    0.0958018
64000.0000000    0.0960993
64040.0000000    0.0915827
64080.0000000    0.0844635
64120.0000000    0.0843913
64160.0000000    0.0888633
64200.0000000    0.0843024
64240.0000000    0.0894136
64280.0000000    0.0911508
64320.0000000    0.0974800
64360.0000000    0.0889421
64400.0000000    0.0869381
64440.0000000    0.0914315
64480.0000000    0.0855358
64520.0000000    0.0888509
64560.0000000    0.0906420
64600.0000000    0.0931546
64640.0000000    0.0867139
64680.0000000    0.0973990
64720.0000000    0.1030697
64760.0000000    0.0964961
64800.0000000    0.1045477
64840.0000000    0.1091671
64880.0000000    0.0940798
64920.0000000    0.0848576
64960.0000000    0.1035414
65000.0000000    0.0807227
65040.0000000    0.0921415
65080.0000000    0.0940766
65120.0000000    0.0993408
65160.0000000    0.1096502
65200.0000000    0.0936375
65240.0000000    0.0934649
65280.0000000    0.0898139
65320.0000000    0.0813181
65360.0000000    0.0920653
65400.0000000    0.0968811
65440.0000000    0.0934571
65480.0000000    0.0860566
65520.0000000    0.0938115
65560.0000000    0.0936746
65600.0000000    0.0879323
65640.0000000    0.0960348
65680.0000000    0.1005344
65720.0000000    0.0974720
65760.0000000    0.1109451
65800.0000000    0.1080549
65840.0000000    0.1014234
65880.0000000    0.0976509
65920.0000000    0.0986167
65960.0000000    0.0905399
66000.0000000    0.0975436
66040.0000000    0.1016731
66080.0000000    0.1059800
66120.0000000    0.0952391
66160.0000000    0.0979860
66200.0000000    0.0934692
66240.0000000    0.1013440
66280.0000000    0.0938428
66320.0000000    0.0865062
66360.0000000    0.0951384
66400.0000000    0.0903401
66440.0000000    0.0868340
66480.0000000    0.0890772
66520.0000000    0.0984865
66560.0000000    0.0927362
66600.0000000    0.0990904
66640.0000000    0.1053786
66680.0000000    0.0851060
66720.0000000    0.0868016
66760.0000000    0.0910196
66800.0000000    0.0899135
66840.0000000    0.0799264
66880.0000000    0.1052399
66920.0000000    0.0906327
66960.0000000    0.0812382
67000.0000000    0.0816041
67040.0000000    0.0880533
67080.0000000    0.0990514
67120.0000000    0.0928865
67160.0000000    0.0924070
67200.0000000    0.0847355
67240.0000000    0.0875040
67280.0000000    0.1055963
67320.0000000    0.0936281
67360.0000000    0.0921297
67400.0000000    0.0924418
67440.0000000    0.0895033
67480.0000000    0.0947929
67520.0000000    0.0934077
67560.0000000    0.0923912
67600.0000000    0.0906283
67640.0000000    0.1024170
67680.0000000    0.1106012
67720.0000000    0.1049361
67760.0000000    0.1097423
67800.0000000    0.1027324
67840.0000000    0.1068086
67880.0000000    0.1025873
67920.0000000    0.0973448
67960.0000000    0.0982150
68000.0000000    0.1012021
68040.0000000    0.0990618
68080.0000000    0.0949140
68120.0000000    0.1090821
68160.0000000    0.0948835
68200.0000000    0.0970502
68240.0000000    0.0983979
68280.0000000    0.0843655
68320.0000000    0.0883782
68360.0000000    0.0937119
68400.0000000    0.0990755
68440.0000000    0.0904549
68480.0000000    0.0945048
68520.0000000    0.0930422
68560.0000000    0.0918222
68600.0000000    0.0899248
68640.0000000    0.0855059
68680.0000000    0.0897382
68720.0000000    0.0899716
68760.0000000    0.0841274
68800.0000000    0.0846842
68840.0000000    0.0867722
68880.0000000    0.0874018
68920.0000000    0.0888323
68960.0000000    0.0958506
69000.0000000    0.0945134
69040.0000000    0.0888856
69080.0000000    0.0938160
69120.0000000    0.0852200
69160.0000000    0.0990539
69200.0000000    0.0874551
69240.0000000    0.0908528
69280.0000000    0.0934167
69320.0000000    0.0999423
69360.0000000    0.0913479
69400.0000000    0.0982263
69440.0000000    0.0897095
69480.0000000    0.0923166
69520.0000000    0.0916019
69560.0000000    0.0976201
69600.0000000    0.0972515
69640.0000000    0.0950387
69680.0000000    0.0957049
69720.0000000    0.1088045
69760.0000000    0.1022946
69800.0000000    0.0992162
69840.0000000    0.0967602
69880.0000000    0.1195982
69920.0000000    0.1069422
69960.0000000    0.0987696
70000.0000000    0.1000486
70040.0000000    0.0953277
70080.0000000    0.1034620
70120.0000000    0.0902311
70160.0000000    0.1026109
70200.0000000    0.0935308
70240.0000000    0.0972237
70280.0000000    0.0971645
70320.0000000    0.0886856
70360.0000000    0.0926101
70400.0000000    0.0942791
70440.0000000    0.1099069
70480.0000000    0.1095812
70520.0000000    0.0944994
70560.0000000    0.0943114
70600.0000000    0.0934922
70640.0000000    0.1136165
70680.0000000    0.1104320
70720.0000000    0.1130446
70760.0000000    0.1152535
70800.0000000    0.1028689
70840.0000000    0.0910065
70880.0000000    0.0904592
70920.0000000    0.0939191
70960.0000000    0.0970582
71000.0000000    0.0892379
71040.0000000    0.0909551
71080.0000000    0.0905204
71120.0000000    0.0885951
71160.0000000    0.0950028
71200.0000000    0.1107522
71240.0000000    0.1006550
71280.0000000    0.0980559
71320.0000000    0.0922747
71360.0000000    0.1037502
71400.0000000    0.0846485
71440.0000000    0.0962768
71480.0000000    0.1038824
71520.0000000    0.0984753
71560.0000000    0.0815523
71600.0000000    0.0888817
71640.0000000    0.0893699
71680.0000000    0.0859251
71720.0000000    0.0897750
71760.0000000    0.0946426
71800.0000000    0.0974122
71840.0000000    0.0958036
71880.0000000    0.1056923
71920.0000000    0.0972767
71960.0000000    0.0938768
72000.0000000    0.0910932
72040.0000000    0.1052834
72080.0000000    0.1102887
72120.0000000    0.1020385
72160.0000000    0.0832110
72200.0000000    0.0921185
72240.0000000    0.0888295
72280.0000000    0.0943842
72320.0000000    0.0835716
72360.0000000    0.0919463
72400.0000000    0.0867627
72440.0000000    0.0937129
72480.0000000    0.0857797
72520.0000000    0.0888938
72560.0000000    0.0837502
72600.0000000    0.0877163
72640.0000000    0.0945481
72680.0000000    0.0967956
72720.0000000    0.1036276
72760.0000000    0.0976440
72800.0000000    0.0904069
72840.0000000    0.0915678
72880.0000000    0.0928021
72920.0000000    0.0841950
72960.0000000    0.0853904
73000.0000000    0.0896908
73040.0000000    0.0924608
73080.0000000    0.0868369
73120.0000000    0.0955362
73160.0000000    0.0917995
73200.0000000    0.0935015
73240.0000000    0.0955497
73280.0000000    0.0848243
73320.0000000    0.0890074
73360.0000000    0.0880712
73400.0000000    0.0932706
73440.0000000    0.1038008
73480.0000000    0.1047012
73520.0000000    0.0954544
73560.0000000    0.0830180
73600.0000000    0.0825956
73640.0000000    0.0902182
73680.0000000    0.0902006
73720.0000000    0.0953152
73760.0000000    0.0938665
73800.0000000    0.0983042
73840.0000000    0.0892329
73880.0000000    0.0821385
73920.0000000    0.0895292
73960.0000000    0.1120400
74000.0000000    0.0918856
74040.0000000    0.0962329
74080.0000000    0.1026459
74120.0000000    0.0986939
74160.0000000    0.1035231
74200.0000000    0.0996288
74240.0000000    0.1061382
74280.0000000    0.1022898
74320.0000000    0.0978757
74360.0000000    0.0968459
74400.0000000    0.0903545
74440.0000000    0.1016478
74480.0000000    0.1000250
74520.0000000    0.1002166
74560.0000000    0.1042905
74600.0000000    0.0862563
74640.0000000    0.0870659
74680.0000000    0.0877542
74720.0000000    0.1014264
74760.0000000    0.0931998
74800.0000000    0.0852522
74840.0000000    0.0917691
74880.0000000    0.0902118
74920.0000000    0.1067303
74960.0000000    0.0959821
75000.0000000    0.0977372
75040.0000000    0.0977205
75080.0000000    0.0949785
75120.0000000    0.0976991
75160.0000000    0.0853153
75200.0000000    0.0887855
75240.0000000    0.0827640
75280.0000000    0.0881045
75320.0000000    0.0832703
75360.0000000    0.0854936
75400.0000000    0.0980746
75440.0000000    0.0870712
75480.0000000    0.0832587
75520.0000000    0.0974791
75560.0000000    0.0987325
75600.0000000    0.0889225
75640.0000000    0.0918232
75680.0000000    0.0985095
75720.0000000    0.1002692
75760.0000000    0.1008906
75800.0000000    0.0905111
75840.0000000    0.0937312
75880.0000000    0.0895597
75920.0000000    0.0866726
75960.0000000    0.0901049
76000.0000000    0.0851141
76040.0000000    0.0896399
76080.0000000    0.0934301
76120.0000000    0.0919450
76160.0000000    0.1063266
76200.0000000    0.0980978
76240.0000000    0.0979110
76280.0000000    0.1035374
76320.0000000    0.1049015
76360.0000000    0.1095028
76400.0000000    0.0913486
76440.0000000    0.0972423
76480.0000000    0.1040762
76520.0000000    0.0938763
76560.0000000    0.0962420
76600.0000000    0.0968166
76640.0000000    0.0965511
76680.0000000    0.0983119
76720.0000000    0.1080600
76760.0000000    0.0907704
76800.0000000    0.0943332
76840.0000000    0.0846958
76880.0000000    0.0894639
76920.0000000    0.0987072
76960.0000000    0.0945317
77000.0000000    0.0941013
77040.0000000    0.0968019
77080.0000000    0.0937817
77120.0000000    0.0897052
77160.0000000    0.0942435
77200.0000000    0.0926195
77240.0000000    0.0897362
77280.0000000    0.0934907
77320.0000000    0.0906207
77360.0000000    0.1080518
77400.0000000    0.1000197
77440.0000000    0.1031614
77480.0000000    0.1111284
77520.0000000    0.1002256
77560.0000000    0.0975834
77600.0000000    0.0851662
77640.0000000    0.0970027
77680.0000000    0.1034797
77720.0000000    0.1120320
77760.0000000    0.1172308
77800.0000000    0.1111558
77840.0000000    0.1002702
77880.0000000    0.0974538
77920.0000000    0.1036569
77960.0000000    0.1020280
78000.0000000    0.0992675
78040.0000000    0.0929200
78080.0000000    0.1001388
78120.0000000    0.1037325
78160.0000000    0.1087294
78200.0000000    0.1000185
78240.0000000    0.0972645
78280.0000000    0.0899239
78320.0000000    0.0914569
78360.0000000    0.0873654
78400.0000000    0.0891383
78440.0000000    0.0925089
78480.0000000    0.0847914
78520.0000000    0.0991032
78560.0000000    0.0896155
78600.0000000    0.0870833
78640.0000000    0.0873620
78680.0000000    0.0948772
78720.0000000    0.0914188
78760.0000000    0.0920840
78800.0000000    0.0979568
78840.0000000    0.0968576
78880.0000000    0.0908364
78920.0000000    0.0912193
78960.0000000    0.0918087
79000.0000000    0.0943619
79040.0000000    0.0931693
79080.0000000    0.0949622
79120.0000000    0.0891521
79160.0000000    0.0839164
79200.0000000    0.0855276
79240.0000000    0.0876383
79280.0000000    0.0893307
79320.0000000    0.0961528
79360.0000000    0.0886022
79400.0000000    0.0911067
79440.0000000    0.0851551
79480.0000000    0.0892655
79520.0000000    0.0877933
79560.0000000    0.0918237
79600.0000000    0.0887226
79640.0000000    0.0895761
79680.0000000    0.0935615
79720.0000000    0.0927423
79760.0000000    0.0862069
79800.0000000    0.0891321
79840.0000000    0.0867490
79880.0000000    0.0882516
79920.0000000    0.0974392
79960.0000000    0.0988061
80000.0000000    0.0944951
80040.0000000    0.0841533
80080.0000000    0.0825297
80120.0000000    0.0894180
80160.0000000    0.0903931
80200.0000000    0.1000300
80240.0000000    0.0909863
80280.0000000    0.0950297
80320.0000000    0.0957225
80360.0000000    0.1034329
80400.0000000    0.0987154
80440.0000000    0.0896838
80480.0000000    0.0920541
80520.0000000    0.0930709
80560.0000000    0.0936170
80600.0000000    0.0990031
80640.0000000    0.0979266
80680.0000000    0.1149432
80720.0000000    0.0963481
80760.0000000    0.1091315
80800.0000000    0.1018751
80840.0000000    0.0981282
80880.0000000    0.0979715
80920.0000000    0.1011918
80960.0000000    0.0953954
81000.0000000    0.0943457
81040.0000000    0.1091159
81080.0000000    0.1021140
81120.0000000    0.1127536
81160.0000000    0.1060298
81200.0000000    0.0937378
81240.0000000    0.0870165
81280.0000000    0.0977959
81320.0000000    0.0831409
81360.0000000    0.0880027
81400.0000000    0.0879038
81440.0000000    0.0914393
81480.0000000    0.0915676
81520.0000000    0.0913549
81560.0000000    0.0880972
81600.0000000    0.0987776
81640.0000000    0.0946420
81680.0000000    0.0967584
81720.0000000    0.0929787
81760.0000000    0.1014040
81800.0000000    0.1003913
81840.0000000    0.0960733
81880.0000000    0.0950195
81920.0000000    0.0960302
81960.0000000    0.0942071
82000.0000000    0.1016244
82040.0000000    0.0877904
82080.0000000    0.0883869
82120.0000000    0.0869557
82160.0000000    0.0965050
82200.0000000    0.1082385
82240.0000000    0.0966461
82280.0000000    0.0941585
82320.0000000    0.1030503
82360.0000000    0.0987210
82400.0000000    0.1014507
82440.0000000    0.0950922
82480.0000000    0.1000042
82520.0000000    0.1096129
82560.0000000    0.1001123
82600.0000000    0.1043878
82640.0000000    0.1074207
82680.0000000    0.1075613
82720.0000000    0.1050182
82760.0000000    0.0928396
82800.0000000    0.1011654
82840.0000000    0.0947887
82880.0000000    0.0978004
82920.0000000    0.1041527
82960.0000000    0.0928633
83000.0000000    0.0994344
83040.0000000    0.0973646
83080.0000000    0.0997061
83120.0000000    0.0982700
83160.0000000    0.1017457
83200.0000000    0.0965494
83240.0000000    0.0999763
83280.0000000    0.0967097
83320.0000000    0.0892512
83360.0000000    0.0879688
83400.0000000    0.1015684
83440.0000000    0.0934583
83480.0000000    0.0878892
83520.0000000    0.0902344
83560.0000000    0.0923015
83600.0000000    0.0792193
83640.0000000    0.0851276
83680.0000000    0.0948922
83720.0000000    0.1007324
83760.0000000    0.0913446
83800.0000000    0.0836571
83840.0000000    0.0833814
83880.0000000    0.0823901
83920.0000000    0.0877121
83960.0000000    0.0895084
84000.0000000    0.0942330
84040.0000000    0.0962798
84080.0000000    0.0895059
84120.0000000    0.0925633
84160.0000000    0.0947426
84200.0000000    0.1017508
84240.0000000    0.1006675
84280.0000000    0.0924407
84320.0000000    0.0928180
84360.0000000    0.1025904
84400.0000000    0.1007450
84440.0000000    0.0980037
84480.0000000    0.0983742
84520.0000000    0.0989575
84560.0000000    0.1050952
84600.0000000    0.0930586
84640.0000000    0.0872178
84680.0000000    0.0979953
84720.0000000    0.0926553
84760.0000000    0.0922359
84800.0000000    0.0968555
84840.0000000    0.0964873
84880.0000000    0.0945206
84920.0000000    0.1010675
84960.0000000    0.1032096
85000.0000000    0.1006743
85040.0000000    0.0946486
85080.0000000    0.0963918
85120.0000000    0.1074064
85160.0000000    0.0935877
85200.0000000    0.0957545
85240.0000000    0.0986274
85280.0000000    0.0914733
85320.0000000    0.0912442
85360.0000000    0.0963563
85400.0000000    0.0879421
85440.0000000    0.0960049
85480.0000000    0.1010003
85520.0000000    0.0938097
85560.0000000    0.0975967
85600.0000000    0.1030586
85640.0000000    0.0968723
85680.0000000    0.0897968
85720.0000000    0.0890463
85760.0000000    0.0951625
85800.0000000    0.0972834
85840.0000000    0.0968553
85880.0000000    0.0942206
85920.0000000    0.1005095
85960.0000000    0.1014797
86000.0000000    0.0962998
86040.0000000    0.0935024
86080.0000000    0.0950421
86120.0000000    0.1064291
86160.0000000    0.1011274
86200.0000000    0.1076113
86240.0000000    0.1113052
86280.0000000    0.0982239
86320.0000000    0.1003781
86360.0000000    0.1087240
86400.0000000    0.0978713
86440.0000000    0.1002346
86480.0000000    0.1022770
86520.0000000    0.1023371
86560.0000000    0.0965359
86600.0000000    0.0960976
86640.0000000    0.0946443
86680.0000000    0.1028088
86720.0000000    0.0987916
86760.0000000    0.1023919
86800.0000000    0.0972897
86840.0000000    0.0971021
86880.0000000    0.0918758
86920.0000000    0.0986829
86960.0000000    0.0973380
87000.0000000    0.0946926
87040.0000000    0.0961103
87080.0000000    0.0977402
87120.0000000    0.0856092
87160.0000000    0.0886551
87200.0000000    0.0907664
87240.0000000    0.0901869
87280.0000000    0.0933307
87320.0000000    0.0898885
87360.0000000    0.0954599
87400.0000000    0.0942381
87440.0000000    0.0858136
87480.0000000    0.1046882
87520.0000000    0.0887952
87560.0000000    0.1092069
87600.0000000    0.0971672
87640.0000000    0.1002891
87680.0000000    0.1018121
87720.0000000    0.1022315
87760.0000000    0.1019416
87800.0000000    0.1037638
87840.0000000    0.0982544
87880.0000000    0.0890412
87920.0000000    0.0883379
87960.0000000    0.0949246
88000.0000000    0.0878625
88040.0000000    0.0923220
88080.0000000    0.0960143
88120.0000000    0.0918442
88160.0000000    0.0900511
88200.0000000    0.0874326
88240.0000000    0.0907357
88280.0000000    0.0891935
88320.0000000    0.0984607
88360.0000000    0.1000043
88400.0000000    0.0913024
88440.0000000    0.0969797
88480.0000000    0.0898771
88520.0000000    0.0916495
88560.0000000    0.1041044
88600.0000000    0.0911693
88640.0000000    0.0971608
88680.0000000    0.1005230
88720.0000000    0.0996278
88760.0000000    0.1047848
88800.0000000    0.0904817
88840.0000000    0.1021165
88880.0000000    0.0943502
88920.0000000    0.0981739
88960.0000000    0.0937600
89000.0000000    0.0962045
89040.0000000    0.1003529
89080.0000000    0.1062103
89120.0000000    0.1098450
89160.0000000    0.1085404
89200.0000000    0.1213815
89240.0000000    0.1156965
89280.0000000    0.1183059
89320.0000000    0.1082549
89360.0000000    0.1157489
89400.0000000    0.1192853
89440.0000000    0.1178994
89480.0000000    0.1114876
89520.0000000    0.1139432
89560.0000000    0.1169640
89600.0000000    0.1039552
89640.0000000    0.1076730
89680.0000000    0.1101654
89720.0000000    0.1002576
89760.0000000    0.0950942
89800.0000000    0.0984780
89840.0000000    0.0981902
89880.0000000    0.1025792
89920.0000000    0.0981592
89960.0000000    0.1009029
90000.0000000    0.1067528
90040.0000000    0.1083724
90080.0000000    0.1126069
90120.0000000    0.1088244
90160.0000000    0.1096143
90200.0000000    0.1030279
90240.0000000    0.1007332
90280.0000000    0.1051253
90320.0000000    0.0985731
90360.0000000    0.0933497
90400.0000000    0.1044477
90440.0000000    0.0981972
90480.0000000    0.1004108
90520.0000000    0.0956805
90560.0000000    0.0887224
90600.0000000    0.1028808
90640.0000000    0.0948306
90680.0000000    0.1099199
90720.0000000    0.1014228
90760.0000000    0.1013764
90800.0000000    0.1025272
90840.0000000    0.0988359
90880.0000000    0.0979906
90920.0000000    0.0908164
90960.0000000    0.0873711
91000.0000000    0.0906466
91040.0000000    0.0878595
91080.0000000    0.0851877
91120.0000000    0.0887010
91160.0000000    0.0876173
91200.0000000    0.0887897
91240.0000000    0.0902907
91280.0000000    0.0944577
91320.0000000    0.1013724
91360.0000000    0.0942132
91400.0000000    0.0977092
91440.0000000    0.0873400
91480.0000000    0.0867568
91520.0000000    0.0832186
91560.0000000    0.0902648
91600.0000000    0.0992796
91640.0000000    0.0912574
91680.0000000    0.0885759
91720.0000000    0.0940551
91760.0000000    0.0901769
91800.0000000    0.0950206
91840.0000000    0.0917110
91880.0000000    0.0963121
91920.0000000    0.0909995
91960.0000000    0.0934315
92000.0000000    0.0943708
92040.0000000    0.0867070
92080.0000000    0.0788553
92120.0000000    0.0861389
92160.0000000    0.0927782
92200.0000000    0.0902901
92240.0000000    0.0790109
92280.0000000    0.0939607
92320.0000000    0.0845467
92360.0000000    0.0918765
92400.0000000    0.0889039
92440.0000000    0.0933340
92480.0000000    0.0975671
92520.0000000    0.0831408
92560.0000000    0.1097575
92600.0000000    0.0936113
92640.0000000    0.0886895
92680.0000000    0.0919396
92720.0000000    0.0892690
92760.0000000    0.0944261
92800.0000000    0.1051539
92840.0000000    0.1074103
92880.0000000    0.0967046
92920.0000000    0.0990036
92960.0000000    0.0921250
93000.0000000    0.1061139
93040.0000000    0.0944320
93080.0000000    0.0915831
93120.0000000    0.0899969
93160.0000000    0.0869570
93200.0000000    0.1003918
93240.0000000    0.1028114
93280.0000000    0.0946421
93320.0000000    0.1002918
93360.0000000    0.0890917
93400.0000000    0.0981173
93440.0000000    0.0853502
93480.0000000    0.0863753
93520.0000000    0.1001964
93560.0000000    0.1080578
93600.0000000    0.0974194
93640.0000000    0.0947338
93680.0000000    0.0940140
93720.0000000    0.0954217
93760.0000000    0.0860141
93800.0000000    0.0995797
93840.0000000    0.1005182
93880.0000000    0.0831319
93920.0000000    0.0843715
93960.0000000    0.0964250
94000.0000000    0.0900089
94040.0000000    0.0941985
94080.0000000    0.0912147
94120.0000000    0.1003969
94160.0000000    0.0882861
94200.0000000    0.0876936
94240.0000000    0.0808012
94280.0000000    0.0910864
94320.0000000    0.0852395
94360.0000000    0.0942815
94400.0000000    0.0861752
94440.0000000    0.0884698
94480.0000000    0.0993364
94520.0000000    0.0935474
94560.0000000    0.0971778
94600.0000000    0.0999676
94640.0000000    0.0986236
94680.0000000    0.1060654
94720.0000000    0.1054682
94760.0000000    0.0964347
94800.0000000    0.0935575
94840.0000000    0.0959785
94880.0000000    0.0967222
94920.0000000    0.0923677
94960.0000000    0.1054020
95000.0000000    0.1010828
95040.0000000    0.1077381
95080.0000000    0.0901235
95120.0000000    0.0957072
95160.0000000    0.0932905
95200.0000000    0.1048127
95240.0000000    0.1115964
95280.0000000    0.1021732
95320.0000000    0.0958710
95360.0000000    0.0958884
95400.0000000    0.0925681
95440.0000000    0.0910196
95480.0000000    0.0968658
95520.0000000    0.1061293
95560.0000000    0.0977791
95600.0000000    0.1077032
95640.0000000    0.1044891
95680.0000000    0.0973338
95720.0000000    0.0937811
95760.0000000    0.0897999
95800.0000000    0.0970706
95840.0000000    0.0942945
95880.0000000    0.0941707
95920.0000000    0.0848105
95960.0000000    0.0953859
96000.0000000    0.0890275
96040.0000000    0.0835953
96080.0000000    0.0916202
96120.0000000    0.1023234
96160.0000000    0.0979471
96200.0000000    0.0868989
96240.0000000    0.0910179
96280.0000000    0.0948871
96320.0000000    0.0951446
96360.0000000    0.0914682
96400.0000000    0.0960433
96440.0000000    0.0911793
96480.0000000    0.0936192
96520.0000000    0.0924943
96560.0000000    0.0914479
96600.0000000    0.0971858
96640.0000000    0.0929404
96680.0000000    0.0929755
96720.0000000    0.0960473
96760.0000000    0.0963195
96800.0000000    0.0906745
96840.0000000    0.0973601
96880.0000000    0.0976146
96920.0000000    0.1057861
96960.0000000    0.1123152
97000.0000000    0.1002319
97040.0000000    0.1043999
97080.0000000    0.1009564
97120.0000000    0.1029938
97160.0000000    0.1001871
97200.0000000    0.1008424
97240.0000000    0.0943872
97280.0000000    0.0866851
97320.0000000    0.0896884
97360.0000000    0.1001394
97400.0000000    0.0932447
97440.0000000    0.0879692
97480.0000000    0.0996102
97520.0000000    0.0918647
97560.0000000    0.0906616
97600.0000000    0.0946142
97640.0000000    0.1017918
97680.0000000    0.0892724
97720.0000000    0.0869584
97760.0000000    0.0960321
97800.0000000    0.1014169
97840.0000000    0.1061567
97880.0000000    0.1027251
97920.0000000    0.1019270
97960.0000000    0.1058411
98000.0000000    0.1004585
98040.0000000    0.1137444
98080.0000000    0.1115879
98120.0000000    0.1076578
98160.0000000    0.1067070
98200.0000000    0.0999240
98240.0000000    0.1025021
98280.0000000    0.1035006
98320.0000000    0.1176268
98360.0000000    0.1137362
98400.0000000    0.1037169
98440.0000000    0.1054943
98480.0000000    0.1062124
98520.0000000    0.0955006
98560.0000000    0.0953060
98600.0000000    0.1066763
98640.0000000    0.1089769
98680.0000000    0.1078538
98720.0000000    0.0989584
98760.0000000    0.1082013
98800.0000000    0.1007258
98840.0000000    0.1110099
98880.0000000    0.1044261
98920.0000000    0.0992025
98960.0000000    0.0992596
99000.0000000    0.1068783
99040.0000000    0.1048764
99080.0000000    0.1018711
99120.0000000    0.1067303
99160.0000000    0.1068173
99200.0000000    0.1054325
99240.0000000    0.1094887
99280.0000000    0.1046378
99320.0000000    0.0986687
99360.0000000    0.1020376
99400.0000000    0.1042250
99440.0000000    0.1039007
99480.0000000    0.0962685
99520.0000000    0.0993042
99560.0000000    0.1118944
99600.0000000    0.1244242
99640.0000000    0.1035528
99680.0000000    0.1041435
99720.0000000    0.0995572
99760.0000000    0.0947015
99800.0000000    0.0895336
99840.0000000    0.0901995
99880.0000000    0.0917987
99920.0000000    0.0927218
99960.0000000    0.0951667
100000.0000000    0.1030816
100040.0000000    0.0997406
100080.0000000    0.0996682
100120.0000000    0.1007827
100160.0000000    0.1027416
100200.0000000    0.0980555
100240.0000000    0.0957029
100280.0000000    0.0960480
100320.0000000    0.0965613
100360.0000000    0.0985726
100400.0000000    0.0905827
100440.0000000    0.0935125
100480.0000000    0.1008629
100520.0000000    0.0937686
100560.0000000    0.0865947
100600.0000000    0.0960659
100640.0000000    0.1036336
100680.0000000    0.0935969
100720.0000000    0.0898570
100760.0000000    0.0991637
100800.0000000    0.0896433
100840.0000000    0.1038113
100880.0000000    0.0971337
100920.0000000    0.1031031
100960.0000000    0.1024847
101000.0000000    0.0959556
101040.0000000    0.1043312
101080.0000000    0.0976524
101120.0000000    0.0994523
101160.0000000    0.0972979
101200.0000000    0.1015017
101240.0000000    0.0929006
101280.0000000    0.0987686
101320.0000000    0.1003917
101360.0000000    0.0938208
101400.0000000    0.0942852
101440.0000000    0.0981697
101480.0000000    0.1032914
101520.0000000    0.1045918
101560.0000000    0.1036116
101600.0000000    0.1015300
101640.0000000    0.1054294
101680.0000000    0.1011920
101720.0000000    0.0949967
101760.0000000    0.0951291
101800.0000000    0.1004785
101840.0000000    0.0959331
101880.0000000    0.1037454
101920.0000000    0.1092503
101960.0000000    0.1043461
102000.0000000    0.1022693
102040.0000000    0.0967773
102080.0000000    0.1014978
102120.0000000    0.1042551
102160.0000000    0.1030493
102200.0000000    0.1104875
102240.0000000    0.1135182
102280.0000000    0.1109399
102320.0000000    0.1026070
102360.0000000    0.1094597
102400.0000000    0.1040329
102440.0000000    0.1027642
102480.0000000    0.0892363
102520.0000000    0.0993512
102560.0000000    0.1036035
102600.0000000    0.0976345
102640.0000000    0.1056078
102680.0000000    0.1002844
102720.0000000    0.1004387
102760.0000000    0.0967752
102800.0000000    0.1039269
102840.0000000    0.0948767
102880.0000000    0.0920575
102920.0000000    0.0986709
102960.0000000    0.0981794
103000.0000000    0.1077761
103040.0000000    0.1074316
103080.0000000    0.1127248
103120.0000000    0.1049792
103160.0000000    0.1045600
103200.0000000    0.1064585
103240.0000000    0.1041448
103280.0000000    0.1159745
103320.0000000    0.1025415
103360.0000000    0.1124812
103400.0000000    0.1018151
103440.0000000    0.1098417
103480.0000000    0.1108692
103520.0000000    0.1008354
103560.0000000    0.1009277
103600.0000000    0.1005457
103640.0000000    0.1072335
103680.0000000    0.1009449
103720.0000000    0.0916492
103760.0000000    0.0974524
103800.0000000    0.0924842
103840.0000000    0.0961703
103880.0000000    0.1004117
103920.0000000    0.0972067
103960.0000000    0.0983220
104000.0000000    0.1040895
104040.0000000    0.0927483
104080.0000000    0.0940462
104120.0000000    0.0921686
104160.0000000    0.0955851
104200.0000000    0.1049521
104240.0000000    0.0918390
104280.0000000    0.0972025
104320.0000000    0.0963693
104360.0000000    0.0986520
104400.0000000    0.0957104
104440.0000000    0.1125759
104480.0000000    0.1015770
104520.0000000    0.0955279
104560.0000000    0.1042733
104600.0000000    0.0987479
104640.0000000    0.1064680
104680.0000000    0.0922843
104720.0000000    0.1061325
104760.0000000    0.1067088
104800.0000000    0.0962679
104840.0000000    0.0963786
104880.0000000    0.1051173
104920.0000000    0.0996829
104960.0000000    0.1080046
105000.0000000    0.1173306
105040.0000000    0.1081031
105080.0000000    0.0987120
105120.0000000    0.0988756
105160.0000000    0.0941971
105200.0000000    0.0990284
105240.0000000    0.0993203
105280.0000000    0.0915662
105320.0000000    0.0901154
105360.0000000    0.1071878
105400.0000000    0.0978963
105440.0000000    0.0938358
105480.0000000    0.1089897
105520.0000000    0.0988881
105560.0000000    0.1037919
105600.0000000    0.1013075
105640.0000000    0.1037994
105680.0000000    0.1013818
105720.0000000    0.0993176
105760.0000000    0.0971087
105800.0000000    0.1013291
105840.0000000    0.1028632
105880.0000000    0.1051247
105920.0000000    0.1146236
105960.0000000    0.1001582
106000.0000000    0.0992217
106040.0000000    0.1128032
106080.0000000    0.1088357
106120.0000000    0.1099496
106160.0000000    0.1041021
106200.0000000    0.1068863
106240.0000000    0.0996052
106280.0000000    0.1054062
106320.0000000    0.1003745
106360.0000000    0.1094989
106400.0000000    0.0974283
106440.0000000    0.1049822
106480.0000000    0.1125304
106520.0000000    0.1024203
106560.0000000    0.0953705
106600.0000000    0.1001609
106640.0000000    0.1011294
106680.0000000    0.1020264
106720.0000000    0.1103472
106760.0000000    0.0923015
106800.0000000    0.0919719
106840.0000000    0.1073984
106880.0000000    0.0980171
106920.0000000    0.1014180
106960.0000000    0.0891438
107000.0000000    0.0970753
107040.0000000    0.1065435
107080.0000000    0.0981890
107120.0000000    0.0960761
107160.0000000    0.0994365
107200.0000000    0.1019870
107240.0000000    0.0999388
107280.0000000    0.0992094
107320.0000000    0.1020733
107360.0000000    0.0962969
107400.0000000    0.0978138
107440.0000000    0.0997557
107480.0000000    0.0983862
107520.0000000    0.0962327
107560.0000000    0.0981025
107600.0000000    0.0964931
107640.0000000    0.1032844
107680.0000000    0.0975520
107720.0000000    0.1190094
107760.0000000    0.1026945
107800.0000000    0.1073425
107840.0000000    0.0952514
107880.0000000    0.1038658
107920.0000000    0.1036557
107960.0000000    0.1023664
108000.0000000    0.0918952
108040.0000000    0.0937308
108080.0000000    0.1046493
108120.0000000    0.0910255
108160.0000000    0.1023836
108200.0000000    0.1116875
108240.0000000    0.1057210
108280.0000000    0.1064183
108320.0000000    0.0990194
108360.0000000    0.1108104
108400.0000000    0.0928916
108440.0000000    0.0936117
108480.0000000    0.0913451
108520.0000000    0.0945888
108560.0000000    0.0959466
108600.0000000    0.0992196
108640.0000000    0.0990625
108680.0000000    0.0946889
108720.0000000    0.0952935
108760.0000000    0.0973379
108800.0000000    0.0885775
108840.0000000    0.0947089
108880.0000000    0.0932485
108920.0000000    0.0964709
108960.0000000    0.0926270
109000.0000000    0.0916408
109040.0000000    0.0850703
109080.0000000    0.0915629
109120.0000000    0.0963464
109160.0000000    0.1052414
109200.0000000    0.0957802
109240.0000000    0.1043944
109280.0000000    0.0994458
109320.0000000    0.0891580
109360.0000000    0.1023513
109400.0000000    0.0970700
109440.0000000    0.1012288
109480.0000000    0.0986592
109520.0000000    0.1012618
109560.0000000    0.1010998
109600.0000000    0.0966055
109640.0000000    0.0961567
109680.0000000    0.1205442
109720.0000000    0.1018949
109760.0000000    0.1023241
109800.0000000    0.1012388
109840.0000000    0.1065744
109880.0000000    0.0883622
109920.0000000    0.0916153
109960.0000000    0.1037062
110000.0000000    0.0931340
110040.0000000    0.0932559
110080.0000000    0.0835425
110120.0000000    0.0868771
110160.0000000    0.0917841
110200.0000000    0.0977776
110240.0000000    0.1003351
110280.0000000    0.0940245
110320.0000000    0.0991415
110360.0000000    0.0971614
110400.0000000    0.0816618
110440.0000000    0.0893356
110480.0000000    0.0850116
110520.0000000    0.0904801
110560.0000000    0.0815274
110600.0000000    0.0822689
110640.0000000    0.0917309
110680.0000000    0.0862213
110720.0000000    0.0996475
110760.0000000    0.0836305
110800.0000000    0.0889831
110840.0000000    0.0895035
110880.0000000    0.0942087
110920.0000000    0.0863987
110960.0000000    0.0895056
111000.0000000    0.0955520
111040.0000000    0.0943415
111080.0000000    0.0942528
111120.0000000    0.1052399
111160.0000000    0.0836198
111200.0000000    0.0890106
111240.0000000    0.0923647
111280.0000000    0.1007363
111320.0000000    0.0839763
111360.0000000    0.0854088
111400.0000000    0.0899465
111440.0000000    0.0923851
111480.0000000    0.0866983
111520.0000000    0.0813667
111560.0000000    0.0897924
111600.0000000    0.0870422
111640.0000000    0.0824630
111680.0000000    0.0948854
111720.0000000    0.0902239
111760.0000000    0.1003245
111800.0000000    0.0865826
111840.0000000    0.0913910
111880.0000000    0.0925373
111920.0000000    0.0891426
111960.0000000    0.0895412
112000.0000000    0.0933444
112040.0000000    0.0834825
112080.0000000    0.0821162
112120.0000000    0.0867310
112160.0000000    0.0839440
112200.0000000    0.0899057
112240.0000000    0.0968241
112280.0000000    0.0934749
112320.0000000    0.0968813
112360.0000000    0.0949185
112400.0000000    0.0927500
112440.0000000    0.0873971
112480.0000000    0.0991241
112520.0000000    0.0917783
112560.0000000    0.0873606
112600.0000000    0.0860039
112640.0000000    0.0958902
112680.0000000    0.0827245
112720.0000000    0.0823384
112760.0000000    0.0841931
112800.0000000    0.0805013
112840.0000000    0.0900939
112880.0000000    0.0953864
112920.0000000    0.0879099
112960.0000000    0.0868632
113000.0000000    0.0908917
113040.0000000    0.1030902
113080.0000000    0.1016562
113120.0000000    0.0958110
113160.0000000    0.0896478
113200.0000000    0.0911321
113240.0000000    0.0936706
113280.0000000    0.0849027
113320.0000000    0.0831707
113360.0000000    0.0947195
113400.0000000    0.0947890
113440.0000000    0.0982991
113480.0000000    0.0919700
113520.0000000    0.0912868
113560.0000000    0.0960938
113600.0000000    0.0818979
113640.0000000    0.0901366
113680.0000000    0.0901309
113720.0000000    0.0996556
113760.0000000    0.0923836
113800.0000000    0.0953687
113840.0000000    0.0952480
113880.0000000    0.0931757
113920.0000000    0.0806246
113960.0000000    0.0805855
114000.0000000    0.0861161
114040.0000000    0.0809837
114080.0000000    0.0838812
114120.0000000    0.0894193
114160.0000000    0.0866134
114200.0000000    0.0921499
114240.0000000    0.0892756
114280.0000000    0.0824964
114320.0000000    0.0881675
114360.0000000    0.0957050
114400.0000000    0.1018975
114440.0000000    0.0959803
114480.0000000    0.0979648
114520.0000000    0.0984837
114560.0000000    0.1074408
114600.0000000    0.1015781
114640.0000000    0.0943006
114680.0000000    0.1006929
114720.0000000    0.1000663
114760.0000000    0.1065234
114800.0000000    0.0888156
114840.0000000    0.1034463
114880.0000000    0.1046369
114920.0000000    0.1027529
114960.0000000    0.0989405
115000.0000000    0.0928473
115040.0000000    0.0855096
115080.0000000    0.0915841
115120.0000000    0.0960025
115160.0000000    0.0882760
115200.0000000    0.0983737
115240.0000000    0.0975614
115280.0000000    0.0946734
115320.0000000    0.1014994
115360.0000000    0.1100921
115400.0000000    0.1245073
115440.0000000    0.1114479
115480.0000000    0.1262901
115520.0000000    0.0942368
115560.0000000    0.0970659
115600.0000000    0.1033428
115640.0000000    0.0926467
115680.0000000    0.0886957
115720.0000000    0.0867974
115760.0000000    0.0939958
115800.0000000    0.1014706
115840.0000000    0.1045125
115880.0000000    0.0995916
115920.0000000    0.0978127
115960.0000000    0.0958831
116000.0000000    0.1039538
116040.0000000    0.1128113
116080.0000000    0.1112872
116120.0000000    0.1099579
116160.0000000    0.1239882
116200.0000000    0.1129333
116240.0000000    0.1081374
116280.0000000    0.1177174
116320.0000000    0.1131391
116360.0000000    0.1196405
116400.0000000    0.1301889
116440.0000000    0.1213887
116480.0000000    0.1075168
116520.0000000    0.1174621
116560.0000000    0.1022405
116600.0000000    0.1100951
116640.0000000    0.0989564
116680.0000000    0.0972045
116720.0000000    0.0850850
116760.0000000    0.0961874
116800.0000000    0.0869091
116840.0000000    0.0845261
116880.0000000    0.0827012
116920.0000000    0.0915422
116960.0000000    0.0858058
117000.0000000    0.0856971
117040.0000000    0.0966680
117080.0000000    0.0911095
117120.0000000    0.0871721
117160.0000000    0.0849695
117200.0000000    0.0939362
117240.0000000    0.0984049
117280.0000000    0.1025246
117320.0000000    0.0923669
117360.0000000    0.1047865
117400.0000000    0.0990588
117440.0000000    0.1019576
117480.0000000    0.1102856
117520.0000000    0.0990061
117560.0000000    0.1004747
117600.0000000    0.1124234
117640.0000000    0.0869712
117680.0000000    0.0905718
117720.0000000    0.0853891
117760.0000000    0.0836743
117800.0000000    0.0829832
117840.0000000    0.0839842
117880.0000000    0.0870788
117920.0000000    0.0895927
117960.0000000    0.0931677
118000.0000000    0.0965863
118040.0000000    0.1029168
118080.0000000    0.1014148
118120.0000000    0.1028307
118160.0000000    0.0999265
118200.0000000    0.1085953
118240.0000000    0.0931347
118280.0000000    0.1033859
118320.0000000    0.1171633
118360.0000000    0.1106908
118400.0000000    0.1043919
118440.0000000    0.0975674
118480.0000000    0.0899682
118520.0000000    0.0977781
118560.0000000    0.1012048
118600.0000000    0.0885823
118640.0000000    0.0908063
118680.0000000    0.0929324
118720.0000000    0.0918028
118760.0000000    0.0955832
118800.0000000    0.0960405
118840.0000000    0.0966613
118880.0000000    0.0931257
118920.0000000    0.0951640
118960.0000000    0.0874199
119000.0000000    0.0817841
119040.0000000    0.0847852
119080.0000000    0.0905986
119120.0000000    0.0897968
119160.0000000    0.0871616
119200.0000000    0.0969077
119240.0000000    0.0882185
119280.0000000    0.0901167
119320.0000000    0.0889234
119360.0000000    0.0842902
119400.0000000    0.0805746
119440.0000000    0.0897403
119480.0000000    0.0955325
119520.0000000    0.0861050
119560.0000000    0.0895431
119600.0000000    0.0994913
119640.0000000    0.0936818
119680.0000000    0.1042547
119720.0000000    0.0876701
119760.0000000    0.1002890
119800.0000000    0.0856429
119840.0000000    0.0949366
119880.0000000    0.0920208
119920.0000000    0.1004508
119960.0000000    0.0841406
120000.0000000    0.0890394
120040.0000000    0.0833551
120080.0000000    0.0929611
120120.0000000    0.0912194
120160.0000000    0.0859768
120200.0000000    0.0857071
120240.0000000    0.0866832
120280.0000000    0.0816583
120320.0000000    0.0922918
120360.0000000    0.0939657
120400.0000000    0.0871831
120440.0000000    0.0875226
120480.0000000    0.0965103
120520.0000000    0.0965003
120560.0000000    0.0964571
120600.0000000    0.0967724
120640.0000000    0.0968622
120680.0000000    0.0895872
120720.0000000    0.0893301
120760.0000000    0.0906916
120800.0000000    0.0765970
120840.0000000    0.0881883
120880.0000000    0.0948129
120920.0000000    0.0874313
120960.0000000    0.0859958
121000.0000000    0.1076604
121040.0000000    0.0937026
121080.0000000    0.0947695
121120.0000000    0.0897188
121160.0000000    0.1040753
121200.0000000    0.0940602
121240.0000000    0.0936521
121280.0000000    0.0871561
121320.0000000    0.0914946
121360.0000000    0.0977612
121400.0000000    0.0903853
121440.0000000    0.0966268
121480.0000000    0.0956384
121520.0000000    0.0905855
121560.0000000    0.0912296
121600.0000000    0.0949470
121640.0000000    0.0959716
121680.0000000    0.1071366
121720.0000000    0.0885875
121760.0000000    0.0967753
121800.0000000    0.0912936
121840.0000000    0.0961697
121880.0000000    0.0993973
121920.0000000    0.0998220
121960.0000000    0.0865457
122000.0000000    0.0885594
122040.0000000    0.1006633
122080.0000000    0.0932546
122120.0000000    0.1120852
122160.0000000    0.0942918
122200.0000000    0.0957471
122240.0000000    0.0997088
122280.0000000    0.1001748
122320.0000000    0.1018785
122360.0000000    0.0918243
122400.0000000    0.0844139
122440.0000000    0.0903737
122480.0000000    0.0910527
122520.0000000    0.0973719
122560.0000000    0.0976489
122600.0000000    0.0840017
122640.0000000    0.0798795
122680.0000000    0.0923704
122720.0000000    0.1051010
122760.0000000    0.0937411
122800.0000000    0.0961164
122840.0000000    0.0970893
122880.0000000    0.1033814
122920.0000000    0.0969706
122960.0000000    0.0957343
123000.0000000    0.0897061
123040.0000000    0.0875230
123080.0000000    0.0908427
123120.0000000    0.0877633
123160.0000000    0.0951605
123200.0000000    0.0828002
123240.0000000    0.0852212
123280.0000000    0.0874341
123320.0000000    0.0889272
123360.0000000    0.1002704
123400.0000000    0.0925889
123440.0000000    0.1019780
123480.0000000    0.0952360
123520.0000000    0.0974551
123560.0000000    0.0967521
123600.0000000    0.0995724
123640.0000000    0.1001133
123680.0000000    0.0841288
123720.0000000    0.0956189
123760.0000000    0.1049548
123800.0000000    0.1034605
123840.0000000    0.1069161
123880.0000000    0.1117266
123920.0000000    0.1160206
123960.0000000    0.1033681
124000.0000000    0.0949443
124040.0000000    0.0994564
124080.0000000    0.0974953
124120.0000000    0.1033146
124160.0000000    0.1088151
124200.0000000    0.1045539
124240.0000000    0.0923350
124280.0000000    0.0977724
124320.0000000    0.1048602
124360.0000000    0.0983622
124400.0000000    0.0967091
124440.0000000    0.0919911
124480.0000000    0.1118716
124520.0000000    0.0990409
124560.0000000    0.1045244
124600.0000000    0.1003416
124640.0000000    0.0980688
124680.0000000    0.0968491
124720.0000000    0.1006736
124760.0000000    0.1048517
124800.0000000    0.0958697
124840.0000000    0.1017572
124880.0000000    0.1010891
124920.0000000    0.0995182
124960.0000000    0.0948303
125000.0000000    0.1057665
125040.0000000    0.0913204
125080.0000000    0.1005855
125120.0000000    0.0899618
125160.0000000    0.0994720
125200.0000000    0.0858196
125240.0000000    0.0953894
125280.0000000    0.0928479
125320.0000000    0.0921228
125360.0000000    0.0899567
125400.0000000    0.0912652
125440.0000000    0.0968519
125480.0000000    0.0925372
125520.0000000    0.0990045
125560.0000000    0.0965686
125600.0000000    0.0979524
125640.0000000    0.0938325
125680.0000000    0.0908537
125720.0000000    0.0868919
125760.0000000    0.0805748
125800.0000000    0.0952517
125840.0000000    0.0880109
125880.0000000    0.0922911
125920.0000000    0.0936282
125960.0000000    0.1014841
126000.0000000    0.0882505
126040.0000000    0.0885817
126080.0000000    0.0856686
126120.0000000    0.0988814
126160.0000000    0.0853709
126200.0000000    0.0915885
126240.0000000    0.0945670
126280.0000000    0.0890323
126320.0000000    0.0978672
126360.0000000    0.1084155
126400.0000000    0.1028309
126440.0000000    0.0900333
126480.0000000    0.0912078
126520.0000000    0.0891021
126560.0000000    0.0889698
126600.0000000    0.0820721
126640.0000000    0.0919038
126680.0000000    0.1027213
126720.0000000    0.0881819
126760.0000000    0.0877316
126800.0000000    0.0815949
126840.0000000    0.0901994
126880.0000000    0.0860332
126920.0000000    0.0936295
126960.0000000    0.0916078
127000.0000000    0.0900591
127040.0000000    0.0973938
127080.0000000    0.0868130
127120.0000000    0.0900914
127160.0000000    0.0859110
127200.0000000    0.0895358
127240.0000000    0.0953180
127280.0000000    0.0896548
127320.0000000    0.0894682
127360.0000000    0.0859740
127400.0000000    0.0971415
127440.0000000    0.0868401
127480.0000000    0.0958667
127520.0000000    0.0886468
127560.0000000    0.0943921
127600.0000000    0.0924454
127640.0000000    0.0883541
127680.0000000    0.0979580
127720.0000000    0.1066322
127760.0000000    0.1012409
127800.0000000    0.1094031
127840.0000000    0.0996686
127880.0000000    0.0956975
127920.0000000    0.0971045
127960.0000000    0.0958111
128000.0000000    0.0906994
128040.0000000    0.0907876
128080.0000000    0.0928072
128120.0000000    0.1004363
128160.0000000    0.0954539
128200.0000000    0.0914179
128240.0000000    0.0944095
128280.0000000    0.0915093
128320.0000000    0.0943781
128360.0000000    0.0955770
128400.0000000    0.0842794
128440.0000000    0.0779708
128480.0000000    0.0874028
128520.0000000    0.0955230
128560.0000000    0.0975404
128600.0000000    0.0849250
128640.0000000    0.0896448
128680.0000000    0.1023056
128720.0000000    0.1081817
128760.0000000    0.0847442
128800.0000000    0.0826415
128840.0000000    0.0801976
128880.0000000    0.0984784
128920.0000000    0.0876228
128960.0000000    0.0808650
129000.0000000    0.0887546
129040.0000000    0.0918154
129080.0000000    0.0955598
129120.0000000    0.0967872
129160.0000000    0.1001361
129200.0000000    0.1014954
129240.0000000    0.0918296
129280.0000000    0.0963573
129320.0000000    0.0854234
129360.0000000    0.0856155
129400.0000000    0.0937852
129440.0000000    0.0826940
129480.0000000    0.0971599
129520.0000000    0.0930837
129560.0000000    0.0870583
129600.0000000    0.0895591
129640.0000000    0.0979761
129680.0000000    0.0944402
129720.0000000    0.0880369
129760.0000000    0.1027395
129800.0000000    0.0830232
129840.0000000    0.0847396
129880.0000000    0.1105190
129920.0000000    0.0947648
129960.0000000    0.0980554
130000.0000000    0.1011753
130040.0000000    0.0920139
130080.0000000    0.0864923
130120.0000000    0.0916996
130160.0000000    0.0838855
130200.0000000    0.0855962
130240.0000000    0.0915960
130280.0000000    0.0971470
130320.0000000    0.0946007
130360.0000000    0.0986566
130400.0000000    0.0943819
130440.0000000    0.0875564
130480.0000000    0.0937390
130520.0000000    0.0938144
130560.0000000    0.0903186
130600.0000000    0.0889926
130640.0000000    0.0869575
130680.0000000    0.0945135
130720.0000000    0.0979491
130760.0000000    0.0879459
130800.0000000    0.0905041
130840.0000000    0.0958763
130880.0000000    0.0965295
130920.0000000    0.1137109
130960.0000000    0.0865059
131000.0000000    0.1034094
131040.0000000    0.0862907
131080.0000000    0.0916743
131120.0000000    0.0950585
131160.0000000    0.0857646
131200.0000000    0.0927019
131240.0000000    0.0930475
131280.0000000    0.0894509
131320.0000000    0.0861668
131360.0000000    0.0828643
131400.0000000    0.1038361
131440.0000000    0.0907902
131480.0000000    0.0949205
131520.0000000    0.0915612
131560.0000000    0.0916146
131600.0000000    0.1002332
131640.0000000    0.0898106
131680.0000000    0.1011285
131720.0000000    0.1049901
131760.0000000    0.1024249
131800.0000000    0.0942689
131840.0000000    0.0951463
131880.0000000    0.0973338
131920.0000000    0.0917026
131960.0000000    0.0949480
132000.0000000    0.1050485
132040.0000000    0.0860649
132080.0000000    0.0892730
132120.0000000    0.0996623
132160.0000000    0.0897201
132200.0000000    0.0884850
132240.0000000    0.0968336
132280.0000000    0.0867485
132320.0000000    0.0961414
132360.0000000    0.0958421
132400.0000000    0.0973261
132440.0000000    0.0878658
132480.0000000    0.0964944
132520.0000000    0.0963419
132560.0000000    0.0927431
132600.0000000    0.0983759
132640.0000000    0.0914959
132680.0000000    0.0966228
132720.0000000    0.0993406
132760.0000000    0.0870016
132800.0000000    0.1023954
132840.0000000    0.0982513
132880.0000000    0.1091179
132920.0000000    0.1045973
132960.0000000    0.1054224
133000.0000000    0.1004126
133040.0000000    0.1031646
133080.0000000    0.0966995
133120.0000000    0.0858643
133160.0000000    0.0915130
133200.0000000    0.0919679
133240.0000000    0.0915272
133280.0000000    0.0907823
133320.0000000    0.0892791
133360.0000000    0.0949200
133400.0000000    0.0973709
133440.0000000    0.0951716
133480.0000000    0.0938369
133520.0000000    0.0950217
133560.0000000    0.0940297
133600.0000000    0.0935312
133640.0000000    0.0984365
133680.0000000    0.0905088
133720.0000000    0.0952898
133760.0000000    0.0961295
133800.0000000    0.0915961
133840.0000000    0.0985187
133880.0000000    0.0920996
133920.0000000    0.0953558
133960.0000000    0.0908373
134000.0000000    0.0925405
134040.0000000    0.0879956
134080.0000000    0.0850174
134120.0000000    0.0912133
134160.0000000    0.0898469
134200.0000000    0.0955054
134240.0000000    0.0953728
134280.0000000    0.0882747
134320.0000000    0.0968785
134360.0000000    0.0967818
134400.0000000    0.1003452
134440.0000000    0.0906066
134480.0000000    0.0976523
134520.0000000    0.0982896
134560.0000000    0.0924567
134600.0000000    0.0940527
134640.0000000    0.0942411
134680.0000000    0.0935239
134720.0000000    0.0980037
134760.0000000    0.0986346
134800.0000000    0.1076119
134840.0000000    0.1065493
134880.0000000    0.1081576
134920.0000000    0.1022849
134960.0000000    0.1116110
135000.0000000    0.1046774
135040.0000000    0.0987269
135080.0000000    0.0998105
135120.0000000    0.1028640
135160.0000000    0.0995436
135200.0000000    0.0934833
135240.0000000    0.1053566
135280.0000000    0.1068971
135320.0000000    0.1079767
135360.0000000    0.1016737
135400.0000000    0.1049069
135440.0000000    0.0996533
135480.0000000    0.0923303
135520.0000000    0.1076560
135560.0000000    0.0954820
135600.0000000    0.0926469
135640.0000000    0.0984900
135680.0000000    0.1034910
135720.0000000    0.1099936
135760.0000000    0.1039412
135800.0000000    0.0985393
135840.0000000    0.1056923
135880.0000000    0.0976255
135920.0000000    0.1019976
135960.0000000    0.1103871
136000.0000000    0.0939153
136040.0000000    0.0939402
136080.0000000    0.0938808
136120.0000000    0.0982632
136160.0000000    0.0991267
136200.0000000    0.0993433
136240.0000000    0.0974272
136280.0000000    0.0928572
136320.0000000    0.0946524
136360.0000000    0.0886679
136400.0000000    0.0991111
136440.0000000    0.0897820
136480.0000000    0.0998808
136520.0000000    0.0956652
136560.0000000    0.0933217
136600.0000000    0.0869762
136640.0000000    0.0915530
136680.0000000    0.0944285
136720.0000000    0.0957937
136760.0000000    0.0947810
136800.0000000    0.1016132
136840.0000000    0.0967623
136880.0000000    0.0892679
136920.0000000    0.0868252
136960.0000000    0.0908200
137000.0000000    0.0863060
137040.0000000    0.0973926
137080.0000000    0.1029214
137120.0000000    0.1056957
137160.0000000    0.1018258
137200.0000000    0.1073967
137240.0000000    0.0969803
137280.0000000    0.1132820
137320.0000000    0.1000562
137360.0000000    0.0960733
137400.0000000    0.0980233
137440.0000000    0.0991233
137480.0000000    0.1048537
137520.0000000    0.1070821
137560.0000000    0.1042204
137600.0000000    0.1014559
137640.0000000    0.1003625
137680.0000000    0.0955128
137720.0000000    0.0866787
137760.0000000    0.0929538
137800.0000000    0.0908182
137840.0000000    0.1057943
137880.0000000    0.0941346
137920.0000000    0.0915772
137960.0000000    0.0942502
138000.0000000    0.0965857
138040.0000000    0.1039676
138080.0000000    0.0981540
138120.0000000    0.1049484
138160.0000000    0.1113931
138200.0000000    0.1015791
138240.0000000    0.1016738
138280.0000000    0.0939569
138320.0000000    0.1016256
138360.0000000    0.0961945
138400.0000000    0.0992303
138440.0000000    0.0951178
138480.0000000    0.0907517
138520.0000000    0.0893654
138560.0000000    0.0967568
138600.0000000    0.1038057
138640.0000000    0.0942153
138680.0000000    0.0969509
138720.0000000    0.0848313
138760.0000000    0.0996856
138800.0000000    0.1090013
138840.0000000    0.1038402
138880.0000000    0.1037007
138920.0000000    0.0972464
138960.0000000    0.1061782
139000.0000000    0.1003520
139040.0000000    0.1040211
139080.0000000    0.0970525
139120.0000000    0.1018854
139160.0000000    0.1021600
139200.0000000    0.1003896
139240.0000000    0.0946122
139280.0000000    0.0967597
139320.0000000    0.1133659
139360.0000000    0.1068136
139400.0000000    0.1083592
139440.0000000    0.1033536
139480.0000000    0.1116826
139520.0000000    0.1112980
139560.0000000    0.1094245
139600.0000000    0.0977584
139640.0000000    0.0987727
139680.0000000    0.0977860
139720.0000000    0.0986222
139760.0000000    0.0931244
139800.0000000    0.0908833
139840.0000000    0.0936895
139880.0000000    0.0892505
139920.0000000    0.0954280
139960.0000000    0.0908204
140000.0000000    0.0939612
140040.0000000    0.1024237
140080.0000000    0.0939751
140120.0000000    0.0949120
140160.0000000    0.1007894
140200.0000000    0.0954321
140240.0000000    0.1017812
140280.0000000    0.0978842
140320.0000000    0.1009912
140360.0000000    0.0997059
140400.0000000    0.0985580
140440.0000000    0.1020575
140480.0000000    0.0921823
140520.0000000    0.0983879
140560.0000000    0.1021812
140600.0000000    0.0928380
140640.0000000    0.1065999
140680.0000000    0.0974586
140720.0000000    0.1042778
140760.0000000    0.1053926
140800.0000000    0.1013408
140840.0000000    0.1025976
140880.0000000    0.1030666
140920.0000000    0.1058730
140960.0000000    0.0995769
141000.0000000    0.0965528
141040.0000000    0.1039670
141080.0000000    0.0888363
141120.0000000    0.1024094
141160.0000000    0.0938239
141200.0000000    0.0840265
141240.0000000    0.0925143
141280.0000000    0.0960325
141320.0000000    0.0948981
141360.0000000    0.0838645
141400.0000000    0.1015083
141440.0000000    0.0894141
141480.0000000    0.0913556
141520.0000000    0.0946517
141560.0000000    0.0829750
141600.0000000    0.0875037
141640.0000000    0.1005395
141680.0000000    0.0908697
141720.0000000    0.1081269
141760.0000000    0.0877529
141800.0000000    0.0957701
141840.0000000    0.0938864
141880.0000000    0.0880588
141920.0000000    0.1092327
141960.0000000    0.1133887
142000.0000000    0.1064508
142040.0000000    0.0975491
142080.0000000    0.1015730
142120.0000000    0.0951241
142160.0000000    0.0996231
142200.0000000    0.0878170
142240.0000000    0.0923933
142280.0000000    0.0948741
142320.0000000    0.0868627
142360.0000000    0.1035970
142400.0000000    0.0945960
142440.0000000    0.0910510
142480.0000000    0.0917803
142520.0000000    0.0907848
142560.0000000    0.0928214
142600.0000000    0.0864049
142640.0000000    0.0923884
142680.0000000    0.1069523
142720.0000000    0.0993118
142760.0000000    0.0880178
142800.0000000    0.0972259
142840.0000000    0.0943009
142880.0000000    0.1013041
142920.0000000    0.0958210
142960.0000000    0.0932812
143000.0000000    0.1060432
143040.0000000    0.0938826
143080.0000000    0.1089082
143120.0000000    0.1081072
143160.0000000    0.1025936
143200.0000000    0.0934398
143240.0000000    0.0903242
143280.0000000    0.0994366
143320.0000000    0.0953291
143360.0000000    0.0915990
143400.0000000    0.0944572
143440.0000000    0.0963835
143480.0000000    0.0959010
143520.0000000    0.0897130
143560.0000000    0.0900463
143600.0000000    0.0901936
143640.0000000    0.0994994
143680.0000000    0.1090219
143720.0000000    0.1071130
143760.0000000    0.0901352
143800.0000000    0.0942318
143840.0000000    0.1073191
143880.0000000    0.1007521
143920.0000000    0.1009409
143960.0000000    0.0930406
144000.0000000    0.0945422
144040.0000000    0.0882248
144080.0000000    0.0947149
144120.0000000    0.0983375
144160.0000000    0.0934373
144200.0000000    0.0962484
144240.0000000    0.0972228
144280.0000000    0.1079956
144320.0000000    0.1004842
144360.0000000    0.1011655
144400.0000000    0.0828367
144440.0000000    0.0976358
144480.0000000    0.0947749
144520.0000000    0.0906626
144560.0000000    0.0901676
144600.0000000    0.0853625
144640.0000000    0.0871552
144680.0000000    0.0919105
144720.0000000    0.0930175
144760.0000000    0.0837670
144800.0000000    0.0881783
144840.0000000    0.0889419
144880.0000000    0.0939499
144920.0000000    0.0899314
144960.0000000    0.0833302
145000.0000000    0.0964166
145040.0000000    0.0926960
145080.0000000    0.1028028
145120.0000000    0.1018968
145160.0000000    0.0974844
145200.0000000    0.0906230
145240.0000000    0.0965466
145280.0000000    0.0877218
145320.0000000    0.0827639
145360.0000000    0.0905963
145400.0000000    0.0977814
145440.0000000    0.0876645
145480.0000000    0.0897617
145520.0000000    0.0845728
145560.0000000    0.0928380
145600.0000000    0.0877907
145640.0000000    0.0943775
145680.0000000    0.0959119
145720.0000000    0.0948859
145760.0000000    0.1007757
145800.0000000    0.1065620
145840.0000000    0.0879403
145880.0000000    0.0912524
145920.0000000    0.0885626
145960.0000000    0.0860894
146000.0000000    0.0898763
146040.0000000    0.0901063
146080.0000000    0.0849160
146120.0000000    0.0963466
146160.0000000    0.0960059
146200.0000000    0.0943184
146240.0000000    0.0908849
146280.0000000    0.0899057
146320.0000000    0.1005532
146360.0000000    0.0954002
146400.0000000    0.0944915
146440.0000000    0.0864342
146480.0000000    0.0854769
146520.0000000    0.0841155
146560.0000000    0.0918261
146600.0000000    0.0944029
146640.0000000    0.0954763
146680.0000000    0.0948005
146720.0000000    0.0894463
146760.0000000    0.0943328
146800.0000000    0.0920376
146840.0000000    0.0968140
146880.0000000    0.0937930
146920.0000000    0.0911695
146960.0000000    0.0936675
147000.0000000    0.0856951
147040.0000000    0.0891602
147080.0000000    0.0892846
147120.0000000    0.0896528
147160.0000000    0.0970114
147200.0000000    0.1068715
147240.0000000    0.1049527
147280.0000000    0.0927641
147320.0000000    0.0847307
147360.0000000    0.0881088
147400.0000000    0.0939525
147440.0000000    0.0981905
147480.0000000    0.0903312
147520.0000000    0.0881986
147560.0000000    0.0957707
147600.0000000    0.0966102
147640.0000000    0.0816648
147680.0000000    0.0820203
147720.0000000    0.0908166
147760.0000000    0.0833841
147800.0000000    0.0872759
147840.0000000    0.0864052
147880.0000000    0.0839878
147920.0000000    0.0994954
147960.0000000    0.1037628
148000.0000000    0.0919061
148040.0000000    0.0866332
148080.0000000    0.0918410
148120.0000000    0.0949840
148160.0000000    0.0878805
148200.0000000    0.0930345
148240.0000000    0.0927416
148280.0000000    0.0934681
148320.0000000    0.0884457
148360.0000000    0.1020743
148400.0000000    0.0915440
148440.0000000    0.0982894
148480.0000000    0.0879240
148520.0000000    0.0987520
148560.0000000    0.0986767
148600.0000000    0.0943046
148640.0000000    0.0995136
148680.0000000    0.1009280
148720.0000000    0.0983274
148760.0000000    0.1014261
148800.0000000    0.0973775
148840.0000000    0.0941766
148880.0000000    0.1046790
148920.0000000    0.0862260
148960.0000000    0.0916808
149000.0000000    0.0924388
149040.0000000    0.0900923
149080.0000000    0.0878273
149120.0000000    0.0884755
149160.0000000    0.0933502
149200.0000000    0.0959500
149240.0000000    0.0864966
149280.0000000    0.0806550
149320.0000000    0.0956550
149360.0000000    0.1001739
149400.0000000    0.0891903
149440.0000000    0.0949551
149480.0000000    0.0921388
149520.0000000    0.0927015
149560.0000000    0.0965188
149600.0000000    0.0971944
149640.0000000    0.0935862
149680.0000000    0.1044329
149720.0000000    0.0920887
149760.0000000    0.1000693
149800.0000000    0.0908835
149840.0000000    0.0914716
149880.0000000    0.1075965
149920.0000000    0.0946101
149960.0000000    0.0959643
150000.0000000    0.0926334
150040.0000000    0.0943993
150080.0000000    0.0925766
150120.0000000    0.0876890
150160.0000000    0.0937611
150200.0000000    0.0854259
150240.0000000    0.0857718
150280.0000000    0.0926840
150320.0000000    0.0987632
150360.0000000    0.0935298
150400.0000000    0.0831456
150440.0000000    0.0972043
150480.0000000    0.0973119
150520.0000000    0.1024897
150560.0000000    0.0909215
150600.0000000    0.1067685
150640.0000000    0.1034600
150680.0000000    0.0940113
150720.0000000    0.0862802
150760.0000000    0.1004195
150800.0000000    0.0968414
150840.0000000    0.0858968
150880.0000000    0.0902230
150920.0000000    0.1022983
150960.0000000    0.1010890
151000.0000000    0.1059473
151040.0000000    0.0991072
151080.0000000    0.1011357
151120.0000000    0.1136925
151160.0000000    0.0987148
151200.0000000    0.0994218
151240.0000000    0.1023065
151280.0000000    0.0977004
151320.0000000    0.1018828
151360.0000000    0.0955206
151400.0000000    0.1036270
151440.0000000    0.0865992
151480.0000000    0.0925773
151520.0000000    0.0906409
151560.0000000    0.0842266
151600.0000000    0.0966264
151640.0000000    0.0870838
151680.0000000    0.0843662
151720.0000000    0.1004760
151760.0000000    0.0956140
151800.0000000    0.0949479
151840.0000000    0.1042707
151880.0000000    0.1025287
151920.0000000    0.0960489
151960.0000000    0.1015448
152000.0000000    0.1033988
152040.0000000    0.1056978
152080.0000000    0.0954082
152120.0000000    0.0975033
152160.0000000    0.0975080
152200.0000000    0.0956315
152240.0000000    0.0871598
152280.0000000    0.1015789
152320.0000000    0.0908423
152360.0000000    0.0944545
152400.0000000    0.0945517
152440.0000000    0.0852870
152480.0000000    0.0892004
152520.0000000    0.0869600
152560.0000000    0.0828715
152600.0000000    0.0951036
152640.0000000    0.0953079
152680.0000000    0.0978373
152720.0000000    0.0953021
152760.0000000    0.0889921
152800.0000000    0.0962600
152840.0000000    0.0989253
152880.0000000    0.0944655
152920.0000000    0.0967377
152960.0000000    0.1022771
153000.0000000    0.0917668
153040.0000000    0.0888114
153080.0000000    0.0947372
153120.0000000    0.1004057
153160.0000000    0.0959522
153200.0000000    0.1048481
153240.0000000    0.1029910
153280.0000000    0.0942642
153320.0000000    0.1057364
153360.0000000    0.0933089
153400.0000000    0.0935699
153440.0000000    0.1047403
153480.0000000    0.1013327
153520.0000000    0.1102390
153560.0000000    0.0991987
153600.0000000    0.1002355
153640.0000000    0.0881499
153680.0000000    0.0967352
153720.0000000    0.1009452
153760.0000000    0.0943870
153800.0000000    0.0966486
153840.0000000    0.1028846
153880.0000000    0.1106901
153920.0000000    0.1072548
153960.0000000    0.0985861
154000.0000000    0.1003263
154040.0000000    0.0997716
154080.0000000    0.0988833
154120.0000000    0.0922053
154160.0000000    0.1075759
154200.0000000    0.1040574
154240.0000000    0.1185130
154280.0000000    0.1165600
154320.0000000    0.1040994
154360.0000000    0.0905631
154400.0000000    0.0998744
154440.0000000    0.1009855
154480.0000000    0.0941695
154520.0000000    0.0961138
154560.0000000    0.1006487
154600.0000000    0.1051536
154640.0000000    0.0992494
154680.0000000    0.0959919
154720.0000000    0.0996903
154760.0000000    0.0993657
154800.0000000    0.0936871
154840.0000000    0.1028315
154880.0000000    0.1068958
154920.0000000    0.1057961
154960.0000000    0.1081392
155000.0000000    0.1114659
155040.0000000    0.1049966
155080.0000000    0.0943484
155120.0000000    0.0965509
155160.0000000    0.1036836
155200.0000000    0.1024019
155240.0000000    0.0981228
155280.0000000    0.0974605
155320.0000000    0.0968888
155360.0000000    0.1023124
155400.0000000    0.1034015
155440.0000000    0.0961124
155480.0000000    0.1089490
155520.0000000    0.0926410
155560.0000000    0.1082047
155600.0000000    0.0987844
155640.0000000    0.0967006
155680.0000000    0.1027021
155720.0000000    0.0974900
155760.0000000    0.1040689
155800.0000000    0.1010372
155840.0000000    0.0977348
155880.0000000    0.0987614
155920.0000000    0.1013048
155960.0000000    0.0988562
156000.0000000    0.0943200
156040.0000000    0.1034455
156080.0000000    0.1026368
156120.0000000    0.1037184
156160.0000000    0.1020091
156200.0000000    0.1157156
156240.0000000    0.1038095
156280.0000000    0.1085982
156320.0000000    0.1081841
156360.0000000    0.1006801
156400.0000000    0.1008783
156440.0000000    0.0964307
156480.0000000    0.0949580
156520.0000000    0.0936567
156560.0000000    0.1101201
156600.0000000    0.0940110
156640.0000000    0.1100921
156680.0000000    0.1054349
156720.0000000    0.1039642
156760.0000000    0.0970003
156800.0000000    0.1010720
156840.0000000    0.0917048
156880.0000000    0.1048843
156920.0000000    0.1076490
156960.0000000    0.0898021
157000.0000000    0.0862909
157040.0000000    0.0882692
157080.0000000    0.0922281
157120.0000000    0.0956408
157160.0000000    0.0909898
157200.0000000    0.1005932
157240.0000000    0.0934935
157280.0000000    0.0944457
157320.0000000    0.0868920
157360.0000000    0.0972143
157400.0000000    0.0891431
157440.0000000    0.1055559
157480.0000000    0.0878181
157520.0000000    0.1033146
157560.0000000    0.1053539
157600.0000000    0.1061158
157640.0000000    0.0928971
157680.0000000    0.0933280
157720.0000000    0.1024993
157760.0000000    0.0928267
157800.0000000    0.0929333
157840.0000000    0.0975727
157880.0000000    0.1053644
157920.0000000    0.0964456
157960.0000000    0.0897281
158000.0000000    0.1002602
158040.0000000    0.1032898
158080.0000000    0.1036171
158120.0000000    0.0957977
158160.0000000    0.1063539
158200.0000000    0.0989905
158240.0000000    0.0957581
158280.0000000    0.0941885
158320.0000000    0.0984368
158360.0000000    0.0989227
158400.0000000    0.1055803
158440.0000000    0.0928877
158480.0000000    0.0989106
158520.0000000    0.0959253
158560.0000000    0.1031349
158600.0000000    0.1155671
158640.0000000    0.0950366
158680.0000000    0.1023720
158720.0000000    0.1011998
158760.0000000    0.0951463
158800.0000000    0.0932792
158840.0000000    0.1175684
158880.0000000    0.1109378
158920.0000000    0.1038096
158960.0000000    0.1068084
159000.0000000    0.1043206
159040.0000000    0.1098059
159080.0000000    0.1095883
159120.0000000    0.1063439
159160.0000000    0.0948462
159200.0000000    0.1038162
159240.0000000    0.0977946
159280.0000000    0.1160049
159320.0000000    0.1014100
159360.0000000    0.1054448
159400.0000000    0.0925414
159440.0000000    0.0973238
159480.0000000    0.0998282
159520.0000000    0.1015367
159560.0000000    0.1126907
159600.0000000    0.1000222
159640.0000000    0.1079874
159680.0000000    0.1064147
159720.0000000    0.0916051
159760.0000000    0.1001134
159800.0000000    0.0974130
159840.0000000    0.1095233
159880.0000000    0.1095122
159920.0000000    0.1111507
159960.0000000    0.1098881
160000.0000000    0.0880337
160040.0000000    0.0962515
160080.0000000    0.0945826
160120.0000000    0.1048133
160160.0000000    0.1013148
160200.0000000    0.0951408
160240.0000000    0.0936369
160280.0000000    0.0984814
160320.0000000    0.0935453
160360.0000000    0.1066519
160400.0000000    0.1037641
160440.0000000    0.1049044
160480.0000000    0.1092829
160520.0000000    0.1061780
160560.0000000    0.1051989
160600.0000000    0.0914809
160640.0000000    0.0946778
160680.0000000    0.1059953
160720.0000000    0.1037062
160760.0000000    0.0894085
160800.0000000    0.0888353
160840.0000000    0.0963816
160880.0000000    0.0980067
160920.0000000    0.1142283
160960.0000000    0.1085631
161000.0000000    0.1089807
161040.0000000    0.0989246
161080.0000000    0.0985219
161120.0000000    0.1003287
161160.0000000    0.1022016
161200.0000000    0.1049751
161240.0000000    0.1000425
161280.0000000    0.0980342
161320.0000000    0.0943042
161360.0000000    0.0896046
161400.0000000    0.0966889
161440.0000000    0.0990787
161480.0000000    0.1062668
161520.0000000    0.1011340
161560.0000000    0.0940695
161600.0000000    0.0971156
161640.0000000    0.0853432
161680.0000000    0.0929493
161720.0000000    0.0902105
161760.0000000    0.0968530
161800.0000000    0.0920493
161840.0000000    0.0956665
161880.0000000    0.0877142
161920.0000000    0.0796426
161960.0000000    0.0937177
162000.0000000    0.0944626
162040.0000000    0.0967981
162080.0000000    0.1024461
162120.0000000    0.0921384
162160.0000000    0.1007178
162200.0000000    0.0876271
162240.0000000    0.0949266
162280.0000000    0.0882588
162320.0000000    0.0960797
162360.0000000    0.0935633
162400.0000000    0.0987509
162440.0000000    0.1037305
162480.0000000    0.0983134
162520.0000000    0.0967772
162560.0000000    0.0962380
162600.0000000    0.1076383
162640.0000000    0.1020484
162680.0000000    0.1028990
162720.0000000    0.1171155
162760.0000000    0.1083065
162800.0000000    0.1150891
162840.0000000    0.1114323
162880.0000000    0.1046505
162920.0000000    0.1001118
162960.0000000    0.1094884
163000.0000000    0.1011887
163040.0000000    0.1114335
163080.0000000    0.1030461
163120.0000000    0.1048239
163160.0000000    0.0992086
163200.0000000    0.0965328
163240.0000000    0.0997945
163280.0000000    0.0955410
163320.0000000    0.0948969
163360.0000000    0.0992548
163400.0000000    0.0964925
163440.0000000    0.1020573
163480.0000000    0.0946653
163520.0000000    0.0995805
163560.0000000    0.0903300
163600.0000000    0.0960251
163640.0000000    0.1071004
163680.0000000    0.1047013
163720.0000000    0.0842647
163760.0000000    0.0927334
163800.0000000    0.0952708
163840.0000000    0.0912811
163880.0000000    0.0919939
163920.0000000    0.0947232
163960.0000000    0.1041446
164000.0000000    0.1124094
164040.0000000    0.0959063
164080.0000000    0.0882742
164120.0000000    0.0850881
164160.0000000    0.0871338
164200.0000000    0.0999283
164240.0000000    0.1079477
164280.0000000    0.0940171
164320.0000000    0.0956721
164360.0000000    0.0881137
164400.0000000    0.0838270
164440.0000000    0.0914381
164480.0000000    0.1054429
164520.0000000    0.0973787
164560.0000000    0.0951122
164600.0000000    0.0955620
164640.0000000    0.0999492
164680.0000000    0.1019477
164720.0000000    0.0900134
164760.0000000    0.0910291
164800.0000000    0.0875711
164840.0000000    0.0922536
164880.0000000    0.0907007
164920.0000000    0.0906768
164960.0000000    0.0953771
165000.0000000    0.0907864
165040.0000000    0.0961010
165080.0000000    0.0892434
165120.0000000    0.0985616
165160.0000000    0.0864786
165200.0000000    0.0921787
165240.0000000    0.0961934
165280.0000000    0.0892822
165320.0000000    0.0930844
165360.0000000    0.0929063
165400.0000000    0.0955635
165440.0000000    0.0906186
165480.0000000    0.0951807
165520.0000000    0.0979496
165560.0000000    0.0964138
165600.0000000    0.0893772
165640.0000000    0.0886769
165680.0000000    0.0957410
165720.0000000    0.0926836
165760.0000000    0.0925381
165800.0000000    0.0928890
165840.0000000    0.0967547
165880.0000000    0.0910549
165920.0000000    0.0940563
165960.0000000    0.0914000
166000.0000000    0.0939623
166040.0000000    0.0854859
166080.0000000    0.0883865
166120.0000000    0.0875069
166160.0000000    0.0942050
166200.0000000    0.1013987
166240.0000000    0.1046709
166280.0000000    0.1022365
166320.0000000    0.1019491
166360.0000000    0.1032412
166400.0000000    0.1008394
166440.0000000    0.1008793
166480.0000000    0.1062045
166520.0000000    0.1020001
166560.0000000    0.1013862
166600.0000000    0.1005254
166640.0000000    0.1046856
166680.0000000    0.1001778
166720.0000000    0.0903358
166760.0000000    0.0998608
166800.0000000    0.0993729
166840.0000000    0.0955504
166880.0000000    0.0892669
166920.0000000    0.0904316
166960.0000000    0.1025967
167000.0000000    0.0971055
167040.0000000    0.1011458
167080.0000000    0.0934374
167120.0000000    0.1024490
167160.0000000    0.1051872
167200.0000000    0.1037039
167240.0000000    0.0940052
167280.0000000    0.1045341
167320.0000000    0.1066505
167360.0000000    0.1056918
167400.0000000    0.1126266
167440.0000000    0.0985975
167480.0000000    0.1049032
167520.0000000    0.1196075
167560.0000000    0.1230114
167600.0000000    0.1051004
167640.0000000    0.1070098
167680.0000000    0.0992083
167720.0000000    0.0973330
167760.0000000    0.0932405
167800.0000000    0.1016306
167840.0000000    0.1073199
167880.0000000    0.1099976
167920.0000000    0.0997741
167960.0000000    0.0945098
168000.0000000    0.1039797
168040.0000000    0.0981228
168080.0000000    0.1032722
168120.0000000    0.1047011
168160.0000000    0.1098291
168200.0000000    0.1037262
168240.0000000    0.1144768
168280.0000000    0.1100652
168320.0000000    0.1149588
168360.0000000    0.1103351
168400.0000000    0.1083990
168440.0000000    0.1018444
168480.0000000    0.1089624
168520.0000000    0.1073527
168560.0000000    0.0981909
168600.0000000    0.1080725
168640.0000000    0.1024944
168680.0000000    0.1066667
168720.0000000    0.1129913
168760.0000000    0.1041503
168800.0000000    0.1137707
168840.0000000    0.1096973
168880.0000000    0.1201245
168920.0000000    0.1214068
168960.0000000    0.1130842
169000.0000000    0.1184482
169040.0000000    0.1087866
169080.0000000    0.1168927
169120.0000000    0.1223639
169160.0000000    0.1083990
169200.0000000    0.1258257
169240.0000000    0.1317798
169280.0000000    0.1210730
169320.0000000    0.1264799
169360.0000000    0.1146304
169400.0000000    0.1171238
169440.0000000    0.1154971
169480.0000000    0.1132342
169520.0000000    0.1110611
169560.0000000    0.1253710
169600.0000000    0.1168271
169640.0000000    0.1248408
169680.0000000    0.1161102
169720.0000000    0.1235437
169760.0000000    0.1174036
169800.0000000    0.1127672
169840.0000000    0.1231419
169880.0000000    0.1170386
169920.0000000    0.1069146
169960.0000000    0.1074323
170000.0000000    0.1171597
170040.0000000    0.1123664
170080.0000000    0.1096571
170120.0000000    0.1030190
170160.0000000    0.1079979
170200.0000000    0.1053105
170240.0000000    0.0985885
170280.0000000    0.0976896
170320.0000000    0.1049113
170360.0000000    0.1018691
170400.0000000    0.1053037
170440.0000000    0.1190402
170480.0000000    0.1129702
170520.0000000    0.1131992
170560.0000000    0.1196697
170600.0000000    0.1130358
170640.0000000    0.1194822
170680.0000000    0.1209885
170720.0000000    0.1181694
170760.0000000    0.1247814
170800.0000000    0.1116660
170840.0000000    0.1102635
170880.0000000    0.1121081
170920.0000000    0.1104901
170960.0000000    0.1194986
171000.0000000    0.1171369
171040.0000000    0.1166328
171080.0000000    0.1291540
171120.0000000    0.1396204
171160.0000000    0.1245867
171200.0000000    0.1173709
171240.0000000    0.1086340
171280.0000000    0.1039381
171320.0000000    0.1226974
171360.0000000    0.1026394
171400.0000000    0.1038164
171440.0000000    0.1133514
171480.0000000    0.1110013
171520.0000000    0.0995663
171560.0000000    0.1165784
171600.0000000    0.1135169
171640.0000000    0.1244199
171680.0000000    0.1165462
171720.0000000    0.1016119
171760.0000000    0.1127998
171800.0000000    0.1132774
171840.0000000    0.1118573
171880.0000000    0.1098913
171920.0000000    0.1061673
171960.0000000    0.1165139
172000.0000000    0.1208602
172040.0000000    0.1075945
172080.0000000    0.1225348
172120.0000000    0.1104847
172160.0000000    0.1004701
172200.0000000    0.1296333
172240.0000000    0.1096503
172280.0000000    0.1088177
172320.0000000    0.1014374
172360.0000000    0.1154199
172400.0000000    0.1094830
172440.0000000    0.1061857
172480.0000000    0.1012370
172520.0000000    0.0984811
172560.0000000    0.1098018
172600.0000000    0.1050806
172640.0000000    0.1205364
172680.0000000    0.1053699
172720.0000000    0.1299706
172760.0000000    0.1182098
172800.0000000    0.1286889
172840.0000000    0.1337378
172880.0000000    0.1147922
172920.0000000    0.1263539
172960.0000000    0.1228717
173000.0000000    0.1293789
173040.0000000    0.1134157
173080.0000000    0.1301446
173120.0000000    0.1048219
173160.0000000    0.1114011
173200.0000000    0.1150544
173240.0000000    0.1265900
173280.0000000    0.1182826
173320.0000000    0.1053527
173360.0000000    0.1089695
173400.0000000    0.1136909
173440.0000000    0.1028864
173480.0000000    0.1121238
173520.0000000    0.1012003
173560.0000000    0.1007544
173600.0000000    0.0994187
173640.0000000    0.1035801
173680.0000000    0.0876713
173720.0000000    0.1076854
173760.0000000    0.1070028
173800.0000000    0.0969963
173840.0000000    0.1032688
173880.0000000    0.1102855
173920.0000000    0.1158149
173960.0000000    0.1111212
174000.0000000    0.1005260
174040.0000000    0.0877661
174080.0000000    0.0968561
174120.0000000    0.0996238
174160.0000000    0.1040819
174200.0000000    0.0972866
174240.0000000    0.0954426
174280.0000000    0.0961882
174320.0000000    0.0962950
174360.0000000    0.0974543
174400.0000000    0.1044578
174440.0000000    0.1007961
174480.0000000    0.1017764
174520.0000000    0.1030250
174560.0000000    0.0995610
174600.0000000    0.0998107
174640.0000000    0.1081209
174680.0000000    0.0944503
174720.0000000    0.0900806
174760.0000000    0.0997950
174800.0000000    0.0908653
174840.0000000    0.0963131
174880.0000000    0.0962079
174920.0000000    0.1025121
174960.0000000    0.1001912
175000.0000000    0.0997080
175040.0000000    0.0940524
175080.0000000    0.0922199
175120.0000000    0.0978783
175160.0000000    0.1005567
175200.0000000    0.1119184
175240.0000000    0.1080851
175280.0000000    0.0943498
175320.0000000    0.1081551
175360.0000000    0.0928551
175400.0000000    0.0911022
175440.0000000    0.1082280
175480.0000000    0.0973260
175520.0000000    0.0966994
175560.0000000    0.0948267
175600.0000000    0.1033052
175640.0000000    0.0994500
175680.0000000    0.0921818
175720.0000000    0.0947342
175760.0000000    0.0908739
175800.0000000    0.1015596
175840.0000000    0.0963648
175880.0000000    0.0978672
175920.0000000    0.0926374
175960.0000000    0.1022246
176000.0000000    0.1002948
176040.0000000    0.0883393
176080.0000000    0.1013767
176120.0000000    0.1018572
176160.0000000    0.1069046
176200.0000000    0.1044127
176240.0000000    0.1078205
176280.0000000    0.0996076
176320.0000000    0.1008111
176360.0000000    0.1022454
176400.0000000    0.0995126
176440.0000000    0.1023494
176480.0000000    0.1058903
176520.0000000    0.0937160
176560.0000000    0.0991547
176600.0000000    0.1021524
176640.0000000    0.1034141
176680.0000000    0.0980265
176720.0000000    0.0956944
176760.0000000    0.1081334
176800.0000000    0.0959613
176840.0000000    0.1008039
176880.0000000    0.0983464
176920.0000000    0.1102516
176960.0000000    0.0920952
177000.0000000    0.1015099
177040.0000000    0.1054325
177080.0000000    0.0964255
177120.0000000    0.0987720
177160.0000000    0.1009588
177200.0000000    0.1016913
177240.0000000    0.1039373
177280.0000000    0.1017750
177320.0000000    0.1022696
177360.0000000    0.1003175
177400.0000000    0.1063107
177440.0000000    0.1136564
177480.0000000    0.1043956
177520.0000000    0.1072892
177560.0000000    0.0999296
177600.0000000    0.1018031
177640.0000000    0.1062600
177680.0000000    0.0899200
177720.0000000    0.0929258
177760.0000000    0.0971708
177800.0000000    0.1035086
177840.0000000    0.1134348
177880.0000000    0.1029375
177920.0000000    0.1002704
177960.0000000    0.0990717
178000.0000000    0.1006588
178040.0000000    0.1075584
178080.0000000    0.1070923
178120.0000000    0.1077902
178160.0000000    0.1037097
178200.0000000    0.0945487
178240.0000000    0.1139770
178280.0000000    0.1276491
178320.0000000    0.1118558
178360.0000000    0.1044773
178400.0000000    0.1027300
178440.0000000    0.1000121
178480.0000000    0.1112259
178520.0000000    0.1129140
178560.0000000    0.1016129
178600.0000000    0.1098788
178640.0000000    0.1018299
178680.0000000    0.1158727
178720.0000000    0.1169303
178760.0000000    0.1170032
178800.0000000    0.1094541
178840.0000000    0.1238258
178880.0000000    0.0998883
178920.0000000    0.0979578
178960.0000000    0.1009664
179000.0000000    0.1124651
179040.0000000    0.0943009
179080.0000000    0.0971323
179120.0000000    0.1011671
179160.0000000    0.1053166
179200.0000000    0.1160934
179240.0000000    0.0937320
179280.0000000    0.1004272
179320.0000000    0.0978116
179360.0000000    0.0881903
179400.0000000    0.1003471
179440.0000000    0.1037065
179480.0000000    0.0950188
179520.0000000    0.0975643
179560.0000000    0.0897987
179600.0000000    0.0938280
179640.0000000    0.0924969
179680.0000000    0.0863167
179720.0000000    0.0950974
179760.0000000    0.0925800
179800.0000000    0.0989944
179840.0000000    0.0976179
179880.0000000    0.0944006
179920.0000000    0.1013976
179960.0000000    0.1065564
180000.0000000    0.0949038
180040.0000000    0.1034984
180080.0000000    0.1006218
180120.0000000    0.1074091
180160.0000000    0.0989254
180200.0000000    0.1071592
180240.0000000    0.1041460
180280.0000000    0.1153064
180320.0000000    0.0971538
180360.0000000    0.1042142
180400.0000000    0.0998776
180440.0000000    0.0965244
180480.0000000    0.0992742
180520.0000000    0.1037948
180560.0000000    0.1023054
180600.0000000    0.0948386
180640.0000000    0.0921756
180680.0000000    0.0905000
180720.0000000    0.1001335
180760.0000000    0.1008055
180800.0000000    0.1064656
180840.0000000    0.1057222
180880.0000000    0.0931140
180920.0000000    0.1101857
180960.0000000    0.0997900
181000.0000000    0.0961825
181040.0000000    0.1030961
181080.0000000    0.0993893
181120.0000000    0.0939785
181160.0000000    0.0934120
181200.0000000    0.0988865
181240.0000000    0.1043985
181280.0000000    0.0915305
181320.0000000    0.0978115
181360.0000000    0.0982267
181400.0000000    0.0944090
181440.0000000    0.0926270
181480.0000000    0.0965499
181520.0000000    0.1039265
181560.0000000    0.1108775
181600.0000000    0.1086154
181640.0000000    0.1164949
181680.0000000    0.1006278
181720.0000000    0.1089336
181760.0000000    0.1026549
181800.0000000    0.0995174
181840.0000000    0.1009375
181880.0000000    0.1080467
181920.0000000    0.1011456
181960.0000000    0.1037297
182000.0000000    0.1033419
182040.0000000    0.1028457
182080.0000000    0.1028902
182120.0000000    0.0890344
182160.0000000    0.1122653
182200.0000000    0.0953920
182240.0000000    0.1011612
182280.0000000    0.0994283
182320.0000000    0.1084753
182360.0000000    0.0930636
182400.0000000    0.0991533
182440.0000000    0.1052232
182480.0000000    0.0966465
182520.0000000    0.0985112
182560.0000000    0.1061087
182600.0000000    0.0930809
182640.0000000    0.1047724
182680.0000000    0.0965033
182720.0000000    0.1072477
182760.0000000    0.0965223
182800.0000000    0.1084392
182840.0000000    0.1067813
182880.0000000    0.1121439
182920.0000000    0.1085258
182960.0000000    0.1047198
183000.0000000    0.0996327
183040.0000000    0.0993609
183080.0000000    0.0967824
183120.0000000    0.0958821
183160.0000000    0.0913237
183200.0000000    0.0981311
183240.0000000    0.0918349
183280.0000000    0.1029262
183320.0000000    0.1027943
183360.0000000    0.1079010
183400.0000000    0.0964780
183440.0000000    0.0974326
183480.0000000    0.1050784
183520.0000000    0.0997611
183560.0000000    0.0981407
183600.0000000    0.1034215
183640.0000000    0.0955230
183680.0000000    0.0948270
183720.0000000    0.0915783
183760.0000000    0.1070441
183800.0000000    0.0990640
183840.0000000    0.1042491
183880.0000000    0.1034041
183920.0000000    0.0941165
183960.0000000    0.1086084
184000.0000000    0.1082395
184040.0000000    0.1134305
184080.0000000    0.1189030
184120.0000000    0.1020159
184160.0000000    0.1002169
184200.0000000    0.1073720
184240.0000000    0.1123669
184280.0000000    0.1001637
184320.0000000    0.1049486
184360.0000000    0.1097047
184400.0000000    0.1024564
184440.0000000    0.1090441
184480.0000000    0.1165401
184520.0000000    0.1013339
184560.0000000    0.0973490
184600.0000000    0.0950807
184640.0000000    0.0939392
184680.0000000    0.1106532
184720.0000000    0.1003635
184760.0000000    0.1041991
184800.0000000    0.0930575
184840.0000000    0.0976740
184880.0000000    0.0913796
184920.0000000    0.0923394
184960.0000000    0.0917370
185000.0000000    0.0960362
185040.0000000    0.0975812
185080.0000000    0.0915354
185120.0000000    0.1090875
185160.0000000    0.0944071
185200.0000000    0.1003553
185240.0000000    0.0884725
185280.0000000    0.0866560
185320.0000000    0.1076373
185360.0000000    0.0921925
185400.0000000    0.0961287
185440.0000000    0.0950434
185480.0000000    0.0987804
185520.0000000    0.1003517
185560.0000000    0.0940866
185600.0000000    0.0978774
185640.0000000    0.0961534
185680.0000000    0.0968777
185720.0000000    0.0996054
185760.0000000    0.0943181
185800.0000000    0.0997752
185840.0000000    0.1001003
185880.0000000    0.0966309
185920.0000000    0.1012864
185960.0000000    0.1043372
186000.0000000    0.1061479
186040.0000000    0.1137713
186080.0000000    0.1177263
186120.0000000    0.0978756
186160.0000000    0.1000662
186200.0000000    0.1000420
186240.0000000    0.1068008
186280.0000000    0.0995149
186320.0000000    0.1072300
186360.0000000    0.1014525
186400.0000000    0.1034535
186440.0000000    0.0884513
186480.0000000    0.1054534
186520.0000000    0.1017979
186560.0000000    0.1079538
186600.0000000    0.1006676
186640.0000000    0.0998843
186680.0000000    0.1042550
186720.0000000    0.1009200
186760.0000000    0.0995615
186800.0000000    0.1085405
186840.0000000    0.1022502
186880.0000000    0.0951345
186920.0000000    0.0994791
186960.0000000    0.0990610
187000.0000000    0.1125470
187040.0000000    0.1095583
187080.0000000    0.0997944
187120.0000000    0.1055779
187160.0000000    0.1090465
187200.0000000    0.1033370
187240.0000000    0.0958090
187280.0000000    0.1022462
187320.0000000    0.1118843
187360.0000000    0.1016105
187400.0000000    0.1042139
187440.0000000    0.1038664
187480.0000000    0.1036256
187520.0000000    0.1049101
187560.0000000    0.1058111
187600.0000000    0.1083789
187640.0000000    0.1086297
187680.0000000    0.1126502
187720.0000000    0.1116071
187760.0000000    0.1024748
187800.0000000    0.1124836
187840.0000000    0.1108830
187880.0000000    0.0991001
187920.0000000    0.1137762
187960.0000000    0.1084637
188000.0000000    0.1076404
188040.0000000    0.0970096
188080.0000000    0.1093211
188120.0000000    0.0945878
188160.0000000    0.1029495
188200.0000000    0.1041805
188240.0000000    0.1137795
188280.0000000    0.1082949
188320.0000000    0.0970772
188360.0000000    0.0994951
188400.0000000    0.1163682
188440.0000000    0.1057662
188480.0000000    0.1030668
188520.0000000    0.1061421
188560.0000000    0.1151910
188600.0000000    0.1129980
188640.0000000    0.1155742
188680.0000000    0.1087667
188720.0000000    0.1125848
188760.0000000    0.1086157
188800.0000000    0.1081593
188840.0000000    0.1124217
188880.0000000    0.0932295
188920.0000000    0.1029708
188960.0000000    0.0978612
189000.0000000    0.0910274
189040.0000000    0.1026594
189080.0000000    0.1106244
189120.0000000    0.1044442
189160.0000000    0.0997572
189200.0000000    0.1045664
189240.0000000    0.1098591
189280.0000000    0.1114855
189320.0000000    0.1130553
189360.0000000    0.1152051
189400.0000000    0.1198702
189440.0000000    0.1232470
189480.0000000    0.1140456
189520.0000000    0.1103362
189560.0000000    0.1162850
189600.0000000    0.1085185
189640.0000000    0.1091477
189680.0000000    0.1152316
189720.0000000    0.1048686
189760.0000000    0.1055193
189800.0000000    0.1013306
189840.0000000    0.1092980
189880.0000000    0.1062530
189920.0000000    0.1056735
189960.0000000    0.0957077
190000.0000000    0.1049822
190040.0000000    0.1025837
190080.0000000    0.1124170
190120.0000000    0.1147591
190160.0000000    0.1144115
190200.0000000    0.1140222
190240.0000000    0.1015027
190280.0000000    0.1057553
190320.0000000    0.1052659
190360.0000000    0.0953294
190400.0000000    0.0921356
190440.0000000    0.1020928
190480.0000000    0.0971418
190520.0000000    0.0924414
190560.0000000    0.1010922
190600.0000000    0.0992668
190640.0000000    0.1027816
190680.0000000    0.1040006
190720.0000000    0.1163777
190760.0000000    0.0934295
190800.0000000    0.0929840
190840.0000000    0.1037004
190880.0000000    0.1073255
190920.0000000    0.1130707
190960.0000000    0.1110793
191000.0000000    0.1102273
191040.0000000    0.1083581
191080.0000000    0.1117675
191120.0000000    0.1046651
191160.0000000    0.0987182
191200.0000000    0.1121776
191240.0000000    0.0984000
191280.0000000    0.1028111
191320.0000000    0.1079619
191360.0000000    0.1036152
191400.0000000    0.0991593
191440.0000000    0.0979841
191480.0000000    0.1088657
191520.0000000    0.1079047
191560.0000000    0.1100087
191600.0000000    0.1049885
191640.0000000    0.1082554
191680.0000000    0.1112901
191720.0000000    0.1282025
191760.0000000    0.1436900
191800.0000000    0.1289252
191840.0000000    0.1190560
191880.0000000    0.1186359
191920.0000000    0.1251837
191960.0000000    0.1093417
192000.0000000    0.1114588
192040.0000000    0.0980695
192080.0000000    0.1028646
192120.0000000    0.1044987
192160.0000000    0.0959122
192200.0000000    0.0994136
192240.0000000    0.0960172
192280.0000000    0.0934468
192320.0000000    0.1064207
192360.0000000    0.1028877
192400.0000000    0.1021651
192440.0000000    0.1023672
192480.0000000    0.0955607
192520.0000000    0.0941951
192560.0000000    0.0945373
192600.0000000    0.1044818
192640.0000000    0.1013871
192680.0000000    0.1113552
192720.0000000    0.1055086
192760.0000000    0.1086901
192800.0000000    0.1201732
192840.0000000    0.1019203
192880.0000000    0.1047413
192920.0000000    0.0933445
192960.0000000    0.0942598
193000.0000000    0.0957862
193040.0000000    0.0975910
193080.0000000    0.1002821
193120.0000000    0.0976065
193160.0000000    0.0990020
193200.0000000    0.1020862
193240.0000000    0.0993343
193280.0000000    0.0968245
193320.0000000    0.1005442
193360.0000000    0.1032100
193400.0000000    0.0957312
193440.0000000    0.0998999
193480.0000000    0.0941547
193520.0000000    0.0928268
193560.0000000    0.0960404
193600.0000000    0.0940442
193640.0000000    0.0978300
193680.0000000    0.0928900
193720.0000000    0.1068126
193760.0000000    0.1043852
193800.0000000    0.1059681
193840.0000000    0.1019490
193880.0000000    0.1044776
193920.0000000    0.1016472
193960.0000000    0.0953768
194000.0000000    0.0958392
194040.0000000    0.0995128
194080.0000000    0.1007713
194120.0000000    0.1093972
194160.0000000    0.1066388
194200.0000000    0.1087302
194240.0000000    0.0920682
194280.0000000    0.0944253
194320.0000000    0.0952564
194360.0000000    0.1017088
194400.0000000    0.1002299
194440.0000000    0.0972784
194480.0000000    0.1023174
194520.0000000    0.1047843
194560.0000000    0.0985872
194600.0000000    0.0966076
194640.0000000    0.1006835
194680.0000000    0.0988072
194720.0000000    0.0973990
194760.0000000    0.0946382
194800.0000000    0.0976271
194840.0000000    0.1152589
194880.0000000    0.1017141
194920.0000000    0.0918382
194960.0000000    0.0945082
195000.0000000    0.0904692
195040.0000000    0.1081682
195080.0000000    0.0923732
195120.0000000    0.1063890
195160.0000000    0.0970731
195200.0000000    0.1054519
195240.0000000    0.0974233
195280.0000000    0.0979472
195320.0000000    0.0889403
195360.0000000    0.1070833
195400.0000000    0.0989841
195440.0000000    0.1022086
195480.0000000    0.0993526
195520.0000000    0.0981147
195560.0000000    0.1048759
195600.0000000    0.0997102
195640.0000000    0.0982078
195680.0000000    0.1014874
195720.0000000    0.1057567
195760.0000000    0.0963018
195800.0000000    0.0986329
195840.0000000    0.0926780
195880.0000000    0.0939816
195920.0000000    0.1041058
195960.0000000    0.1063149
196000.0000000    0.0961081
196040.0000000    0.0925672
196080.0000000    0.1052349
196120.0000000    0.1040078
196160.0000000    0.1049569
196200.0000000    0.1042137
196240.0000000    0.1007596
196280.0000000    0.0986673
196320.0000000    0.0978061
196360.0000000    0.0983499
196400.0000000    0.1032506
196440.0000000    0.1011578
196480.0000000    0.1065956
196520.0000000    0.1034065
196560.0000000    0.0984638
196600.0000000    0.1024387
196640.0000000    0.0992772
196680.0000000    0.1002386
196720.0000000    0.0991310
196760.0000000    0.1065807
196800.0000000    0.1021837
196840.0000000    0.0997358
196880.0000000    0.0986893
196920.0000000    0.0996817
196960.0000000    0.1035787
197000.0000000    0.1056539
197040.0000000    0.1011206
197080.0000000    0.0964330
197120.0000000    0.1035817
197160.0000000    0.0955108
197200.0000000    0.1012416
197240.0000000    0.1016072
197280.0000000    0.0970372
197320.0000000    0.1103825
197360.0000000    0.1017918
197400.0000000    0.1025383
197440.0000000    0.0933950
197480.0000000    0.0936221
197520.0000000    0.1090753
197560.0000000    0.0945810
197600.0000000    0.0989564
197640.0000000    0.1018519
197680.0000000    0.1043378
197720.0000000    0.1031899
197760.0000000    0.1048328
197800.0000000    0.1057077
197840.0000000    0.0931922
197880.0000000    0.1094505
197920.0000000    0.1042613
197960.0000000    0.1093771
198000.0000000    0.1016845
198040.0000000    0.0969971
198080.0000000    0.0952602
198120.0000000    0.1040168
198160.0000000    0.1106041
198200.0000000    0.1073436
198240.0000000    0.0937828
198280.0000000    0.0980646
198320.0000000    0.1034631
198360.0000000    0.0997693
198400.0000000    0.1045109
198440.0000000    0.1027708
198480.0000000    0.0939758
198520.0000000    0.1038977
198560.0000000    0.0961364
198600.0000000    0.0921892
198640.0000000    0.0953501
198680.0000000    0.1030247
198720.0000000    0.1056633
198760.0000000    0.1002535
198800.0000000    0.1053811
198840.0000000    0.1044269
198880.0000000    0.1022586
198920.0000000    0.0970220
198960.0000000    0.1012982
199000.0000000    0.1023799
199040.0000000    0.0948803
199080.0000000    0.1055568
199120.0000000    0.0973816
199160.0000000    0.0964285
199200.0000000    0.1025993
199240.0000000    0.1002358
199280.0000000    0.0928373
199320.0000000    0.0928131
199360.0000000    0.1004089
199400.0000000    0.0962851
199440.0000000    0.0959543
199480.0000000    0.0958029
199520.0000000    0.0945606
199560.0000000    0.0916058
199600.0000000    0.0997256
199640.0000000    0.0932492
199680.0000000    0.1028956
199720.0000000    0.0934447
199760.0000000    0.0972882
199800.0000000    0.1005604
199840.0000000    0.1032623
199880.0000000    0.1048354
199920.0000000    0.0971631
199960.0000000    0.0996657
200000.0000000    0.1060646
200040.0000000    0.1011662
200080.0000000    0.1020198
200120.0000000    0.1031126
200160.0000000    0.1025908
200200.0000000    0.0969779
200240.0000000    0.0999090
200280.0000000    0.0999013
200320.0000000    0.1015497
200360.0000000    0.1004784
200400.0000000    0.1044779
200440.0000000    0.1164925
200480.0000000    0.0945932
200520.0000000    0.0975892
200560.0000000    0.0913739
200600.0000000    0.0990533
200640.0000000    0.1058711
200680.0000000    0.1075727
200720.0000000    0.0983078
200760.0000000    0.1027975
200800.0000000    0.0947132
200840.0000000    0.0987364
200880.0000000    0.1001941
200920.0000000    0.1003544
200960.0000000    0.0999539
201000.0000000    0.0974496
201040.0000000    0.1015345
201080.0000000    0.1049904
201120.0000000    0.1077526
201160.0000000    0.0958023
201200.0000000    0.0993865
201240.0000000    0.1069125
201280.0000000    0.1105764
201320.0000000    0.0959301
201360.0000000    0.1017610
201400.0000000    0.0980501
201440.0000000    0.1109437
201480.0000000    0.1047078
201520.0000000    0.0966318
201560.0000000    0.1037797
201600.0000000    0.0971685
201640.0000000    0.0960989
201680.0000000    0.0953466
201720.0000000    0.1077131
201760.0000000    0.0993077
201800.0000000    0.0936160
201840.0000000    0.0996809
201880.0000000    0.1016520
201920.0000000    0.0912653
201960.0000000    0.0925920
202000.0000000    0.0937243
202040.0000000    0.0909917
202080.0000000    0.0856401
202120.0000000    0.1030384
202160.0000000    0.1153127
202200.0000000    0.1058342
202240.0000000    0.1078274
202280.0000000    0.1073259
202320.0000000    0.1031497
202360.0000000    0.0957331
202400.0000000    0.0948353
202440.0000000    0.1012308
202480.0000000    0.1053869
202520.0000000    0.1042086
202560.0000000    0.0984780
202600.0000000    0.0903565
202640.0000000    0.0981506
202680.0000000    0.0972082
202720.0000000    0.0966944
202760.0000000    0.0877813
202800.0000000    0.0971214
202840.0000000    0.1098216
202880.0000000    0.1029781
202920.0000000    0.0961132
202960.0000000    0.0924623
203000.0000000    0.0948632
203040.0000000    0.0938193
203080.0000000    0.0896178
203120.0000000    0.0931288
203160.0000000    0.0824392
203200.0000000    0.0942057
203240.0000000    0.1094127
203280.0000000    0.0987858
203320.0000000    0.0976585
203360.0000000    0.1090733
203400.0000000    0.0938097
203440.0000000    0.0985305
203480.0000000    0.0954350
203520.0000000    0.0891147
203560.0000000    0.0881781
203600.0000000    0.0952999
203640.0000000    0.0995953
203680.0000000    0.1080237
203720.0000000    0.0960803
203760.0000000    0.0983098
203800.0000000    0.0910019
203840.0000000    0.0984252
203880.0000000    0.0899254
203920.0000000    0.0910166
203960.0000000    0.0981197
204000.0000000    0.1013321
204040.0000000    0.0883070
204080.0000000    0.1030133
204120.0000000    0.0982465
204160.0000000    0.0910415
204200.0000000    0.0928128
204240.0000000    0.0984009
204280.0000000    0.0930229
204320.0000000    0.1029672
204360.0000000    0.1007169
204400.0000000    0.0958538
204440.0000000    0.0968529
204480.0000000    0.0929831
204520.0000000    0.0956056
204560.0000000    0.1011211
204600.0000000    0.1075270
204640.0000000    0.1086821
204680.0000000    0.1075039
204720.0000000    0.0965587
204760.0000000    0.1155575
204800.0000000    0.1052565
204840.0000000    0.1017210
204880.0000000    0.1046766
204920.0000000    0.1067726
204960.0000000    0.1041363
205000.0000000    0.1203623
205040.0000000    0.1155354
205080.0000000    0.1038443
205120.0000000    0.1039786
205160.0000000    0.1119884
205200.0000000    0.1159126
205240.0000000    0.1092227
205280.0000000    0.1000431
205320.0000000    0.1000353
205360.0000000    0.1127643
205400.0000000    0.1036465
205440.0000000    0.0984361
205480.0000000    0.1096053
205520.0000000    0.1100982
205560.0000000    0.1041353
205600.0000000    0.1150587
205640.0000000    0.1024878
205680.0000000    0.1049538
205720.0000000    0.1063017
205760.0000000    0.1020650
205800.0000000    0.1087764
205840.0000000    0.1086072
205880.0000000    0.1074003
205920.0000000    0.1007514
205960.0000000    0.1021809
206000.0000000    0.1096518
206040.0000000    0.1118021
206080.0000000    0.1027505
206120.0000000    0.0906846
206160.0000000    0.0955008
206200.0000000    0.0943284
206240.0000000    0.1044608
206280.0000000    0.1107872
206320.0000000    0.0928777
206360.0000000    0.0943250
206400.0000000    0.0983757
206440.0000000    0.0870940
206480.0000000    0.0972733
206520.0000000    0.0978785
206560.0000000    0.0977131
206600.0000000    0.0963994
206640.0000000    0.0998048
206680.0000000    0.0927461
206720.0000000    0.1094474
206760.0000000    0.0996454
206800.0000000    0.0982133
206840.0000000    0.0954736
206880.0000000    0.0904180
206920.0000000    0.0992718
206960.0000000    0.0974585
207000.0000000    0.1142602
207040.0000000    0.1019132
207080.0000000    0.1045045
207120.0000000    0.0990179
207160.0000000    0.0992488
207200.0000000    0.0949222
207240.0000000    0.1065958
207280.0000000    0.0913842
207320.0000000    0.0942482
207360.0000000    0.1008620
207400.0000000    0.0979049
207440.0000000    0.0985137
207480.0000000    0.0968774
207520.0000000    0.0976974
207560.0000000    0.1025138
207600.0000000    0.1013849
207640.0000000    0.0956123
207680.0000000    0.0989216
207720.0000000    0.1007905
207760.0000000    0.1033728
207800.0000000    0.1034974
207840.0000000    0.0921170
207880.0000000    0.0921289
207920.0000000    0.0914150
207960.0000000    0.1108778
208000.0000000    0.1021153
208040.0000000    0.0993408
208080.0000000    0.0970389
208120.0000000    0.1061625
208160.0000000    0.1092081
208200.0000000    0.1037626
208240.0000000    0.1055559
208280.0000000    0.1143667
208320.0000000    0.1034591
208360.0000000    0.1087272
208400.0000000    0.1038122
208440.0000000    0.1012846
208480.0000000    0.0956163
208520.0000000    0.0964344
208560.0000000    0.1013200
208600.0000000    0.1014431
208640.0000000    0.0965892
208680.0000000    0.0955890
208720.0000000    0.0983313
208760.0000000    0.1014467
208800.0000000    0.0967264
208840.0000000    0.0919740
208880.0000000    0.0974900
208920.0000000    0.0915362
208960.0000000    0.0976194
209000.0000000    0.0980136
209040.0000000    0.0848260
209080.0000000    0.0897274
209120.0000000    0.0921885
209160.0000000    0.1024692
209200.0000000    0.0876745
209240.0000000    0.1042919
209280.0000000    0.0998782
209320.0000000    0.0914359
209360.0000000    0.0931048
209400.0000000    0.0956525
209440.0000000    0.0936714
209480.0000000    0.0908610
209520.0000000    0.0950024
209560.0000000    0.1040720
209600.0000000    0.0897209
209640.0000000    0.0964496
209680.0000000    0.0995304
209720.0000000    0.0896344
209760.0000000    0.0997845
209800.0000000    0.1036494
209840.0000000    0.0960079
209880.0000000    0.0929878
209920.0000000    0.1042784
209960.0000000    0.1029404
210000.0000000    0.0990696
210040.0000000    0.0998503
210080.0000000    0.0995978
210120.0000000    0.1035262
210160.0000000    0.0998981
210200.0000000    0.1005534
210240.0000000    0.0930974
210280.0000000    0.0961492
210320.0000000    0.1070326
210360.0000000    0.1083729
210400.0000000    0.1089867
210440.0000000    0.1014477
210480.0000000    0.1083959
210520.0000000    0.1113141
210560.0000000    0.1097588
210600.0000000    0.1037526
210640.0000000    0.1179785
210680.0000000    0.1124346
210720.0000000    0.1059185
210760.0000000    0.1116607
210800.0000000    0.1039053
210840.0000000    0.1095704
210880.0000000    0.1070530
210920.0000000    0.1117719
210960.0000000    0.1091735
211000.0000000    0.1079957
211040.0000000    0.1018987
211080.0000000    0.0965368
211120.0000000    0.0997221
211160.0000000    0.1069157
211200.0000000    0.0961867
211240.0000000    0.0943468
211280.0000000    0.0955772
211320.0000000    0.0972544
211360.0000000    0.0899021
211400.0000000    0.1000962
211440.0000000    0.1014692
211480.0000000    0.1070548
211520.0000000    0.0939895
211560.0000000    0.0928248
211600.0000000    0.0943551
211640.0000000    0.1012086
211680.0000000    0.1024185
211720.0000000    0.1090543
211760.0000000    0.0977051
211800.0000000    0.1016604
211840.0000000    0.1084800
211880.0000000    0.1034863
211920.0000000    0.1015031
211960.0000000    0.1133673
212000.0000000    0.1102711
212040.0000000    0.1094183
212080.0000000    0.0989044
212120.0000000    0.1107958
212160.0000000    0.1086645
212200.0000000    0.1081096
212240.0000000    0.1050269
212280.0000000    0.1061366
212320.0000000    0.0980539
212360.0000000    0.1011023
212400.0000000    0.1039570
212440.0000000    0.1130004
212480.0000000    0.1140499
212520.0000000    0.1044323
212560.0000000    0.1115984
212600.0000000    0.1081958
212640.0000000    0.1016178
212680.0000000    0.0992029
212720.0000000    0.0978931
212760.0000000    0.0889169
212800.0000000    0.0916337
212840.0000000    0.0945989
212880.0000000    0.1009504
212920.0000000    0.0919380
212960.0000000    0.0911459
213000.0000000    0.0954142
213040.0000000    0.1051309
213080.0000000    0.0957717
213120.0000000    0.0935991
213160.0000000    0.1006115
213200.0000000    0.0951818
213240.0000000    0.1056796
213280.0000000    0.1104336
213320.0000000    0.0989701
213360.0000000    0.1022279
213400.0000000    0.1044994
213440.0000000    0.0963544
213480.0000000    0.1034107
213520.0000000    0.0949827
213560.0000000    0.0962833
213600.0000000    0.0867957
213640.0000000    0.0921945
213680.0000000    0.1002469
213720.0000000    0.0933083
213760.0000000    0.0907128
213800.0000000    0.1046057
213840.0000000    0.0969930
213880.0000000    0.0973829
213920.0000000    0.1070565
213960.0000000    0.1152734
214000.0000000    0.1029962
214040.0000000    0.1060784
214080.0000000    0.1112552
214120.0000000    0.1052513
214160.0000000    0.1255962
214200.0000000    0.1188200
214240.0000000    0.1123788
214280.0000000    0.1199028
214320.0000000    0.1019887
214360.0000000    0.1103857
214400.0000000    0.1046487
214440.0000000    0.0965740
214480.0000000    0.0953703
214520.0000000    0.0980786
214560.0000000    0.1066494
214600.0000000    0.1074587
214640.0000000    0.1061538
214680.0000000    0.0957593
214720.0000000    0.0967122
214760.0000000    0.0988216
214800.0000000    0.1091571
214840.0000000    0.0988322
214880.0000000    0.1016589
214920.0000000    0.1040850
214960.0000000    0.1009010
215000.0000000    0.1109045
215040.0000000    0.1041244
215080.0000000    0.1119777
215120.0000000    0.1126408
215160.0000000    0.1093932
215200.0000000    0.1042559
215240.0000000    0.1062481
215280.0000000    0.1062809
215320.0000000    0.1010109
215360.0000000    0.1055095
215400.0000000    0.1050838
215440.0000000    0.1079991
215480.0000000    0.1082207
215520.0000000    0.1085390
215560.0000000    0.0859950
215600.0000000    0.0911086
215640.0000000    0.0943322
215680.0000000    0.0941067
215720.0000000    0.0837064
215760.0000000    0.0945030
215800.0000000    0.1058071
215840.0000000    0.1022592
215880.0000000    0.0833996
215920.0000000    0.0826158
215960.0000000    0.0940957
216000.0000000    0.0889411
216040.0000000    0.0896988
216080.0000000    0.1034508
216120.0000000    0.0944874
216160.0000000    0.1014514
216200.0000000    0.1117734
216240.0000000    0.0917464
216280.0000000    0.1049467
216320.0000000    0.0929502
216360.0000000    0.0953501
216400.0000000    0.0879516
216440.0000000    0.0979186
216480.0000000    0.0911266
216520.0000000    0.0892474
216560.0000000    0.1053686
216600.0000000    0.1061210
216640.0000000    0.0981558
216680.0000000    0.1067946
216720.0000000    0.0992958
216760.0000000    0.0915815
216800.0000000    0.0963783
216840.0000000    0.0939586
216880.0000000    0.0837892
216920.0000000    0.0899940
216960.0000000    0.0886052
217000.0000000    0.0948214
217040.0000000    0.0925176
217080.0000000    0.0971696
217120.0000000    0.0963895
217160.0000000    0.0986124
217200.0000000    0.0888825
217240.0000000    0.0939751
217280.0000000    0.0885755
217320.0000000    0.0908338
217360.0000000    0.0835569
217400.0000000    0.1032790
217440.0000000    0.0953962
217480.0000000    0.1059142
217520.0000000    0.1024357
217560.0000000    0.1112151
217600.0000000    0.1069429
217640.0000000    0.1026078
217680.0000000    0.0953519
217720.0000000    0.1108740
217760.0000000    0.0969639
217800.0000000    0.0877342
217840.0000000    0.0932555
217880.0000000    0.0844868
217920.0000000    0.0873395
217960.0000000    0.0877745
218000.0000000    0.0938600
218040.0000000    0.0869566
218080.0000000    0.0936456
218120.0000000    0.0978277
218160.0000000    0.0989820
218200.0000000    0.0930732
218240.0000000    0.0857204
218280.0000000    0.0881701
218320.0000000    0.0907252
218360.0000000    0.0885534
218400.0000000    0.0973826
218440.0000000    0.0942915
218480.0000000    0.0898846
218520.0000000    0.0841840
218560.0000000    0.0889866
218600.0000000    0.0878964
218640.0000000    0.0959277
218680.0000000    0.0903003
218720.0000000    0.0849772
218760.0000000    0.0980501
218800.0000000    0.0845798
218840.0000000    0.0846534
218880.0000000    0.0841740
218920.0000000    0.0852883
218960.0000000    0.0904756
219000.0000000    0.0873448
219040.0000000    0.0966083
219080.0000000    0.0932899
219120.0000000    0.0910827
219160.0000000    0.0922490
219200.0000000    0.0982867
219240.0000000    0.0893992
219280.0000000    0.0913606
219320.0000000    0.0916589
219360.0000000    0.0822850
219400.0000000    0.0838179
219440.0000000    0.0820773
219480.0000000    0.0895663
219520.0000000    0.0865582
219560.0000000    0.0895411
219600.0000000    0.0862030
219640.0000000    0.0884728
219680.0000000    0.0866018
219720.0000000    0.0880331
219760.0000000    0.0879678
219800.0000000    0.0835006
219840.0000000    0.0878540
219880.0000000    0.0861732
219920.0000000    0.0795609
219960.0000000    0.0942707
220000.0000000    0.0902344
220040.0000000    0.0929958
220080.0000000    0.0939718
220120.0000000    0.0976514
220160.0000000    0.0975359
220200.0000000    0.0911236
220240.0000000    0.0889018
220280.0000000    0.0970128
220320.0000000    0.0978630
220360.0000000    0.0958382
220400.0000000    0.0919602
220440.0000000    0.0927055
220480.0000000    0.0827506
220520.0000000    0.0846877
220560.0000000    0.0831061
220600.0000000    0.0863173
220640.0000000    0.0842851
220680.0000000    0.0859489
220720.0000000    0.0823680
220760.0000000    0.0789251
220800.0000000    0.0800908
220840.0000000    0.0798107
220880.0000000    0.0922977
220920.0000000    0.0846754
220960.0000000    0.0868117
221000.0000000    0.0798627
221040.0000000    0.0796111
221080.0000000    0.0872009
221120.0000000    0.0799000
221160.0000000    0.0753435
221200.0000000    0.0867211
221240.0000000    0.0788779
221280.0000000    0.0748078
221320.0000000    0.0923067
221360.0000000    0.0870454
221400.0000000    0.0857209
221440.0000000    0.0922358
221480.0000000    0.0906771
221520.0000000    0.0918281
221560.0000000    0.0913532
221600.0000000    0.0883459
221640.0000000    0.0979144
221680.0000000    0.0956945
221720.0000000    0.0849899
221760.0000000    0.0849195
221800.0000000    0.0904792
221840.0000000    0.0883041
221880.0000000    0.0932322
221920.0000000    0.0991766
221960.0000000    0.0963885
222000.0000000    0.0894093
222040.0000000    0.0903470
222080.0000000    0.1097100
222120.0000000    0.0923466
222160.0000000    0.0985157
222200.0000000    0.0995726
222240.0000000    0.0987854
222280.0000000    0.0894865
222320.0000000    0.0926024
222360.0000000    0.0972983
222400.0000000    0.0983915
222440.0000000    0.0932655
222480.0000000    0.0936326
222520.0000000    0.1047072
222560.0000000    0.0924605
222600.0000000    0.0898366
222640.0000000    0.0976154
222680.0000000    0.0989522
222720.0000000    0.0993250
222760.0000000    0.0880674
222800.0000000    0.0942662
222840.0000000    0.0943306
222880.0000000    0.0846693
222920.0000000    0.0924100
222960.0000000    0.0966833
223000.0000000    0.0984749
223040.0000000    0.0951457
223080.0000000    0.0906343
223120.0000000    0.0931333
223160.0000000    0.0950262
223200.0000000    0.0948913
223240.0000000    0.1027597
223280.0000000    0.1045079
223320.0000000    0.1078797
223360.0000000    0.0908901
223400.0000000    0.1030622
223440.0000000    0.0964858
223480.0000000    0.0940643
223520.0000000    0.0984248
223560.0000000    0.0903146
223600.0000000    0.0874033
223640.0000000    0.0897131
223680.0000000    0.0841723
223720.0000000    0.0917505
223760.0000000    0.0953384
223800.0000000    0.0878653
223840.0000000    0.0937734
223880.0000000    0.0956747
223920.0000000    0.0922429
223960.0000000    0.1010399
224000.0000000    0.0933342
224040.0000000    0.1009657
224080.0000000    0.1023163
224120.0000000    0.0915641
224160.0000000    0.0944711
224200.0000000    0.0864949
224240.0000000    0.0870118
224280.0000000    0.1007994
224320.0000000    0.0934042
224360.0000000    0.0937556
224400.0000000    0.0943747
224440.0000000    0.0926175
224480.0000000    0.0825869
224520.0000000    0.0921818
224560.0000000    0.0894972
224600.0000000    0.0877342
224640.0000000    0.0945920
224680.0000000    0.0971268
224720.0000000    0.0831901
224760.0000000    0.0891340
224800.0000000    0.0942409
224840.0000000    0.0883642
224880.0000000    0.0920186
224920.0000000    0.0862094
224960.0000000    0.0920772
225000.0000000    0.0820621
225040.0000000    0.0843752
225080.0000000    0.0901275
225120.0000000    0.0824676
225160.0000000    0.0902841
225200.0000000    0.0780914
225240.0000000    0.0844597
225280.0000000    0.0868826
225320.0000000    0.0862379
225360.0000000    0.0814098
225400.0000000    0.1061059
225440.0000000    0.0869945
225480.0000000    0.0872145
225520.0000000    0.0938580
225560.0000000    0.0999936
225600.0000000    0.0950613
225640.0000000    0.1003924
225680.0000000    0.0982573
225720.0000000    0.0960015
225760.0000000    0.1003764
225800.0000000    0.0982365
225840.0000000    0.0963460
225880.0000000    0.0917863
225920.0000000    0.1035431
225960.0000000    0.0867016
226000.0000000    0.0842350
226040.0000000    0.1006617
226080.0000000    0.0992224
226120.0000000    0.0925899
226160.0000000    0.1006380
226200.0000000    0.1038091
226240.0000000    0.0925447
226280.0000000    0.1018282
226320.0000000    0.0918406
226360.0000000    0.0995326
226400.0000000    0.1028314
226440.0000000    0.0986093
226480.0000000    0.0973547
226520.0000000    0.0978875
226560.0000000    0.1100504
226600.0000000    0.0947461
226640.0000000    0.0950808
226680.0000000    0.0853698
226720.0000000    0.0885839
226760.0000000    0.0833658
226800.0000000    0.0809142
226840.0000000    0.0887762
226880.0000000    0.0882915
226920.0000000    0.1006152
226960.0000000    0.0962441
227000.0000000    0.1017276
227040.0000000    0.1023992
227080.0000000    0.1004561
227120.0000000    0.1009881
227160.0000000    0.0909441
227200.0000000    0.0974385
227240.0000000    0.0963763
227280.0000000    0.1029145
227320.0000000    0.1011373
227360.0000000    0.0997039
227400.0000000    0.0962902
227440.0000000    0.0922522
227480.0000000    0.1008750
227520.0000000    0.1002842
227560.0000000    0.0940396
227600.0000000    0.1059659
227640.0000000    0.1032816
227680.0000000    0.0991151
227720.0000000    0.0901477
227760.0000000    0.0906449
227800.0000000    0.0882483
227840.0000000    0.1066741
227880.0000000    0.0925939
227920.0000000    0.1002248
227960.0000000    0.0944999
228000.0000000    0.1014303
228040.0000000    0.1087624
228080.0000000    0.1039043
228120.0000000    0.1107192
228160.0000000    0.0897809
228200.0000000    0.0914618
228240.0000000    0.0848706
228280.0000000    0.0882161
228320.0000000    0.0916196
228360.0000000    0.0884402
228400.0000000    0.0931793
228440.0000000    0.0944840
228480.0000000    0.0995376
228520.0000000    0.0934639
228560.0000000    0.0940072
228600.0000000    0.1004077
228640.0000000    0.0980343
228680.0000000    0.0927388
228720.0000000    0.0828346
228760.0000000    0.0906195
228800.0000000    0.0926787
228840.0000000    0.1008280
228880.0000000    0.0893124
228920.0000000    0.1056039
228960.0000000    0.0956827
229000.0000000    0.0811841
229040.0000000    0.0981060
229080.0000000    0.0914265
229120.0000000    0.0945399
229160.0000000    0.1011049
229200.0000000    0.0921598
229240.0000000    0.0917715
229280.0000000    0.0914229
229320.0000000    0.0872166
229360.0000000    0.0852319
229400.0000000    0.0878453
229440.0000000    0.0931807
229480.0000000    0.0860897
229520.0000000    0.0985449
229560.0000000    0.0983418
229600.0000000    0.0900122
229640.0000000    0.0926754
229680.0000000    0.0974209
229720.0000000    0.1015718
229760.0000000    0.0970265
229800.0000000    0.1118982
229840.0000000    0.1093372
229880.0000000    0.0895646
229920.0000000    0.0936150
229960.0000000    0.0996364
230000.0000000    0.0906684
230040.0000000    0.0917326
230080.0000000    0.0874501
230120.0000000    0.1024295
230160.0000000    0.0909922
230200.0000000    0.1005303
230240.0000000    0.0921117
230280.0000000    0.0969512
230320.0000000    0.0935484
230360.0000000    0.0894213
230400.0000000    0.0948358
230440.0000000    0.1027908
230480.0000000    0.0955594
230520.0000000    0.0954602
230560.0000000    0.0931571
230600.0000000    0.0950449
230640.0000000    0.0914137
230680.0000000    0.1005053
230720.0000000    0.0980896
230760.0000000    0.0976365
230800.0000000    0.0895256
230840.0000000    0.0987152
230880.0000000    0.1001416
230920.0000000    0.0997106
230960.0000000    0.0944626
231000.0000000    0.0872006
231040.0000000    0.0872721
231080.0000000    0.0981205
231120.0000000    0.1080245
231160.0000000    0.0933738
231200.0000000    0.0927737
231240.0000000    0.0898857
231280.0000000    0.0939459
231320.0000000    0.0789822
231360.0000000    0.0953554
231400.0000000    0.0897120
231440.0000000    0.0942516
231480.0000000    0.0783643
231520.0000000    0.0850727
231560.0000000    0.0825817
231600.0000000    0.0949859
231640.0000000    0.0858119
231680.0000000    0.1036169
231720.0000000    0.0918860
231760.0000000    0.1012837
231800.0000000    0.1002743
231840.0000000    0.0986309
231880.0000000    0.0955113
231920.0000000    0.0936800
231960.0000000    0.1048518
232000.0000000    0.0960271
232040.0000000    0.0864887
232080.0000000    0.0902271
232120.0000000    0.0963957
232160.0000000    0.1009478
232200.0000000    0.1116174
232240.0000000    0.1037105
232280.0000000    0.1025226
232320.0000000    0.1093593
232360.0000000    0.0961715
232400.0000000    0.0910410
232440.0000000    0.0873936
232480.0000000    0.1032559
232520.0000000    0.0943189
232560.0000000    0.1066177
232600.0000000    0.0875824
232640.0000000    0.0879206
232680.0000000    0.0989449
232720.0000000    0.0967431
232760.0000000    0.1091652
232800.0000000    0.0931264
232840.0000000    0.0916160
232880.0000000    0.0984613
232920.0000000    0.0946936
232960.0000000    0.0967032
233000.0000000    0.0945820
233040.0000000    0.0945735
233080.0000000    0.0987138
233120.0000000    0.1069565
233160.0000000    0.0938627
233200.0000000    0.0923212
233240.0000000    0.0913693
233280.0000000    0.0944062
233320.0000000    0.0986614
233360.0000000    0.0963328
233400.0000000    0.0935780
233440.0000000    0.0968727
233480.0000000    0.0917614
233520.0000000    0.0900066
233560.0000000    0.0873848
233600.0000000    0.0863077
233640.0000000    0.0902728
233680.0000000    0.0857961
233720.0000000    0.0878168
233760.0000000    0.0972175
233800.0000000    0.0870079
233840.0000000    0.0890931
233880.0000000    0.0870805
233920.0000000    0.1003258
233960.0000000    0.0810509
234000.0000000    0.0924957
234040.0000000    0.0921463
234080.0000000    0.0999064
234120.0000000    0.0899894
234160.0000000    0.0914276
234200.0000000    0.0905813
234240.0000000    0.0905810
234280.0000000    0.0894688
234320.0000000    0.0917239
234360.0000000    0.0881060
234400.0000000    0.0827733
234440.0000000    0.0863504
234480.0000000    0.0916440
234520.0000000    0.0878933
234560.0000000    0.0886915
234600.0000000    0.1032625
234640.0000000    0.0965514
234680.0000000    0.1001084
234720.0000000    0.0868585
234760.0000000    0.1007306
234800.0000000    0.0863154
234840.0000000    0.0963866
234880.0000000    0.1008527
234920.0000000    0.0999921
234960.0000000    0.0941682
235000.0000000    0.0977154
235040.0000000    0.1040427
235080.0000000    0.0966247
235120.0000000    0.0882137
235160.0000000    0.0949606
235200.0000000    0.0872642
235240.0000000    0.1057837
235280.0000000    0.1135960
235320.0000000    0.1001875
235360.0000000    0.1119343
235400.0000000    0.1061667
235440.0000000    0.1188837
235480.0000000    0.1249379
235520.0000000    0.1214050
235560.0000000    0.1310167
235600.0000000    0.1183553
235640.0000000    0.1107359
235680.0000000    0.1062348
235720.0000000    0.1063943
235760.0000000    0.0996674
235800.0000000    0.1103057
235840.0000000    0.1060207
235880.0000000    0.1002940
235920.0000000    0.1122651
235960.0000000    0.1124268
236000.0000000    0.1068762
236040.0000000    0.1001522
236080.0000000    0.1031412
236120.0000000    0.0959176
236160.0000000    0.1009448
236200.0000000    0.0902938
236240.0000000    0.1018181
236280.0000000    0.1024572
236320.0000000    0.0908608
236360.0000000    0.0884894
236400.0000000    0.0947824
236440.0000000    0.0935785
236480.0000000    0.0986798
236520.0000000    0.0969301
236560.0000000    0.0993205
236600.0000000    0.1018624
236640.0000000    0.1031555
236680.0000000    0.1006635
236720.0000000    0.1078977
236760.0000000    0.1023724
236800.0000000    0.1062540
236840.0000000    0.1045144
236880.0000000    0.1045575
236920.0000000    0.0955617
236960.0000000    0.0936944
237000.0000000    0.0936095
237040.0000000    0.1002738
237080.0000000    0.0918144
237120.0000000    0.0984904
237160.0000000    0.0916903
237200.0000000    0.0862152
237240.0000000    0.0854883
237280.0000000    0.0892011
237320.0000000    0.0886480
237360.0000000    0.0826306
237400.0000000    0.0815423
237440.0000000    0.1056560
237480.0000000    0.0880833
237520.0000000    0.0940668
237560.0000000    0.0834545
237600.0000000    0.0883097
237640.0000000    0.0834743
237680.0000000    0.0838605
237720.0000000    0.0895427
237760.0000000    0.0925461
237800.0000000    0.0896593
237840.0000000    0.0870825
237880.0000000    0.0894503
237920.0000000    0.0829713
237960.0000000    0.0876763
238000.0000000    0.1009943
238040.0000000    0.1017998
238080.0000000    0.0928543
238120.0000000    0.0971919
238160.0000000    0.0932042
238200.0000000    0.1026274
238240.0000000    0.1005370
238280.0000000    0.0950945
238320.0000000    0.1036924
238360.0000000    0.1005639
238400.0000000    0.1053068
238440.0000000    0.0978861
238480.0000000    0.0908239
238520.0000000    0.0933749
238560.0000000    0.0929050
238600.0000000    0.0994291
238640.0000000    0.1021784
238680.0000000    0.0966485
238720.0000000    0.0981171
238760.0000000    0.0924825
238800.0000000    0.0969311
238840.0000000    0.0992550
238880.0000000    0.0969024
238920.0000000    0.1012214
238960.0000000    0.0871939
239000.0000000    0.0933320
239040.0000000    0.0900205
239080.0000000    0.0855096
239120.0000000    0.0910866
239160.0000000    0.0843021
239200.0000000    0.0885594
239240.0000000    0.0918389
239280.0000000    0.0993786
239320.0000000    0.0984204
239360.0000000    0.1038631
239400.0000000    0.1052148
239440.0000000    0.1096076
239480.0000000    0.1000040
239520.0000000    0.0966300
239560.0000000    0.0987770
239600.0000000    0.1177339
239640.0000000    0.1025519
239680.0000000    0.1073618
239720.0000000    0.1069687
239760.0000000    0.1048285
239800.0000000    0.1084637
239840.0000000    0.1067501
239880.0000000    0.0998609
239920.0000000    0.0955950
239960.0000000    0.0975975
240000.0000000    0.0943726
240040.0000000    0.0964313
240080.0000000    0.1011639
240120.0000000    0.0855244
240160.0000000    0.0973131
240200.0000000    0.0846232
240240.0000000    0.0876664
240280.0000000    0.0986079
240320.0000000    0.0948313
240360.0000000    0.0988433
240400.0000000    0.0985513
240440.0000000    0.0941677
240480.0000000    0.1016964
240520.0000000    0.0954546
240560.0000000    0.1045317
240600.0000000    0.0937686
240640.0000000    0.0938286
240680.0000000    0.0823240
240720.0000000    0.0811788
240760.0000000    0.0888561
240800.0000000    0.0864058
240840.0000000    0.0959865
240880.0000000    0.0875872
240920.0000000    0.1058317
240960.0000000    0.0965150
241000.0000000    0.0866990
241040.0000000    0.0919926
241080.0000000    0.0941299
241120.0000000    0.0906293
241160.0000000    0.0885580
241200.0000000    0.0905993
241240.0000000    0.0992203
241280.0000000    0.0957557
241320.0000000    0.0918341
241360.0000000    0.0890223
241400.0000000    0.0841400
241440.0000000    0.0905003
241480.0000000    0.0852105
241520.0000000    0.0916033
241560.0000000    0.0874005
241600.0000000    0.0882194
241640.0000000    0.0916878
241680.0000000    0.0874239
241720.0000000    0.0868324
241760.0000000    0.0887858
241800.0000000    0.0885276
241840.0000000    0.0860882
241880.0000000    0.0926930
241920.0000000    0.0902071
241960.0000000    0.0883837
242000.0000000    0.1012390
242040.0000000    0.0924664
242080.0000000    0.0948722
242120.0000000    0.1015185
242160.0000000    0.0918407
242200.0000000    0.1057316
242240.0000000    0.0967099
242280.0000000    0.0983438
242320.0000000    0.0937455
242360.0000000    0.0922338
242400.0000000    0.0967358
242440.0000000    0.0944630
242480.0000000    0.0988172
242520.0000000    0.1058250
242560.0000000    0.0953341
242600.0000000    0.1040424
242640.0000000    0.1087408
242680.0000000    0.1027630
242720.0000000    0.1144542
242760.0000000    0.1054576
242800.0000000    0.1134177
242840.0000000    0.1191838
242880.0000000    0.1093550
242920.0000000    0.1134796
242960.0000000    0.1133702
243000.0000000    0.1165627
243040.0000000    0.1099399
243080.0000000    0.1043453
243120.0000000    0.0966125
243160.0000000    0.1051523
243200.0000000    0.1146853
243240.0000000    0.1079691
243280.0000000    0.1054722
243320.0000000    0.1085506
243360.0000000    0.1147675
243400.0000000    0.1121202
243440.0000000    0.1233025
243480.0000000    0.1111502
243520.0000000    0.1333095
243560.0000000    0.1154661
243600.0000000    0.1067857
243640.0000000    0.1092201
243680.0000000    0.1176474
243720.0000000    0.1125088
243760.0000000    0.1118329
243800.0000000    0.1134486
243840.0000000    0.1103641
243880.0000000    0.1127013
243920.0000000    0.0983292
243960.0000000    0.1009172
244000.0000000    0.0966358
244040.0000000    0.0995940
244080.0000000    0.1054427
244120.0000000    0.1076441
244160.0000000    0.1039952
244200.0000000    0.0941215
244240.0000000    0.1005082
244280.0000000    0.1011164
244320.0000000    0.1009710
244360.0000000    0.1080636
244400.0000000    0.0992192
244440.0000000    0.0945624
244480.0000000    0.0901096
244520.0000000    0.0932762
244560.0000000    0.0908022
244600.0000000    0.0922222
244640.0000000    0.1017945
244680.0000000    0.1111390
244720.0000000    0.0964136
244760.0000000    0.0938236
244800.0000000    0.0969571
244840.0000000    0.0903662
244880.0000000    0.0937565
244920.0000000    0.0950352
244960.0000000    0.0963876
245000.0000000    0.1068060
245040.0000000    0.1067484
245080.0000000    0.1047577
245120.0000000    0.1000612
245160.0000000    0.0964595
245200.0000000    0.0965003
245240.0000000    0.0880589
245280.0000000    0.0878218
245320.0000000    0.0996683
245360.0000000    0.1212887
245400.0000000    0.1031607
245440.0000000    0.1090428
245480.0000000    0.1034876
245520.0000000    0.1016127
245560.0000000    0.0986345
245600.0000000    0.1026038
245640.0000000    0.1068132
245680.0000000    0.1072401
245720.0000000    0.1088225
245760.0000000    0.1001326
245800.0000000    0.0967129
245840.0000000    0.0994439
245880.0000000    0.1070034
245920.0000000    0.1111078
245960.0000000    0.1125555
246000.0000000    0.1140959
246040.0000000    0.1147876
246080.0000000    0.1021451
246120.0000000    0.1101135
246160.0000000    0.1136333
246200.0000000    0.1046673
246240.0000000    0.1076157
246280.0000000    0.1142284
246320.0000000    0.1045073
246360.0000000    0.1015881
246400.0000000    0.1058789
246440.0000000    0.1068141
246480.0000000    0.1070774
246520.0000000    0.0957582
246560.0000000    0.0999545
246600.0000000    0.1019290
246640.0000000    0.0984846
246680.0000000    0.0985630
246720.0000000    0.1053663
246760.0000000    0.1122434
246800.0000000    0.1032331
246840.0000000    0.1005699
246880.0000000    0.1047741
246920.0000000    0.1006976
246960.0000000    0.0954764
247000.0000000    0.1051970
247040.0000000    0.1173364
247080.0000000    0.1143921
247120.0000000    0.1094095
247160.0000000    0.1110194
247200.0000000    0.1033345
247240.0000000    0.0979688
247280.0000000    0.1053357
247320.0000000    0.0941979
247360.0000000    0.0973780
247400.0000000    0.1106810
247440.0000000    0.0976109
247480.0000000    0.1023408
247520.0000000    0.1037963
247560.0000000    0.1002878
247600.0000000    0.1128547
247640.0000000    0.1041488
247680.0000000    0.1127158
247720.0000000    0.0915404
247760.0000000    0.1142566
247800.0000000    0.0993536
247840.0000000    0.1029807
247880.0000000    0.1019142
247920.0000000    0.0970492
247960.0000000    0.0962490
248000.0000000    0.0943309
248040.0000000    0.1101564
248080.0000000    0.1016927
248120.0000000    0.1058986
248160.0000000    0.0946495
248200.0000000    0.0901299
248240.0000000    0.1035503
248280.0000000    0.1100990
248320.0000000    0.1013189
248360.0000000    0.0977987
248400.0000000    0.1015655
248440.0000000    0.1017395
248480.0000000    0.0963887
248520.0000000    0.0964776
248560.0000000    0.1106048
248600.0000000    0.1110835
248640.0000000    0.1135823
248680.0000000    0.1040068
248720.0000000    0.1094427
248760.0000000    0.1004334
248800.0000000    0.1010334
248840.0000000    0.0989949
248880.0000000    0.1035621
248920.0000000    0.1040017
248960.0000000    0.1114857
249000.0000000    0.1202123
249040.0000000    0.1030982
249080.0000000    0.0943590
249120.0000000    0.1000077
249160.0000000    0.1006079
249200.0000000    0.1070043
249240.0000000    0.1061774
249280.0000000    0.1016749
249320.0000000    0.1095773
249360.0000000    0.1041786
249400.0000000    0.1208058
249440.0000000    0.0973326
249480.0000000    0.1077555
249520.0000000    0.1044143
249560.0000000    0.0994605
249600.0000000    0.1024984
249640.0000000    0.1010399
249680.0000000    0.1210439
249720.0000000    0.0985631
249760.0000000    0.0971553
249800.0000000    0.1023880
249840.0000000    0.1128800
249880.0000000    0.0954438
249920.0000000    0.0981643
249960.0000000    0.0973485
250000.0000000    0.0952893
250040.0000000    0.0990016
250080.0000000    0.1006435
250120.0000000    0.0994432
250160.0000000    0.0973980
250200.0000000    0.0891408
250240.0000000    0.0944559
250280.0000000    0.0952850
250320.0000000    0.0960105
250360.0000000    0.0990266
250400.0000000    0.1117978
250440.0000000    0.1080165
250480.0000000    0.1003239
250520.0000000    0.0987374
250560.0000000    0.0981459
250600.0000000    0.0944537
250640.0000000    0.0999093
250680.0000000    0.1019429
250720.0000000    0.0975575
250760.0000000    0.1006214
250800.0000000    0.0983100
250840.0000000    0.0927953
250880.0000000    0.0973617
250920.0000000    0.1021894
250960.0000000    0.1138033
251000.0000000    0.0975991
251040.0000000    0.1005295
251080.0000000    0.0929913
251120.0000000    0.1055712
251160.0000000    0.1045695
251200.0000000    0.1025869
251240.0000000    0.1131446
251280.0000000    0.1032175
251320.0000000    0.0938058
251360.0000000    0.1033145
251400.0000000    0.0948464
251440.0000000    0.0915972
251480.0000000    0.0977194
251520.0000000    0.0888617
251560.0000000    0.0882470
251600.0000000    0.0979103
251640.0000000    0.1024094
251680.0000000    0.1028167
251720.0000000    0.1040150
251760.0000000    0.0922842
251800.0000000    0.0983127
251840.0000000    0.0897213
251880.0000000    0.0871909
251920.0000000    0.1157489
251960.0000000    0.1051434
252000.0000000    0.0978368
252040.0000000    0.1049761
252080.0000000    0.1033749
252120.0000000    0.1003534
252160.0000000    0.1012724
252200.0000000    0.1067879
252240.0000000    0.1111617
252280.0000000    0.1006716
252320.0000000    0.1066451
252360.0000000    0.0933546
252400.0000000    0.1074809
252440.0000000    0.0909101
252480.0000000    0.1021614
252520.0000000    0.1021160
252560.0000000    0.1001149
252600.0000000    0.1080871
252640.0000000    0.1018256
252680.0000000    0.1108641
252720.0000000    0.1048098
252760.0000000    0.1149619
252800.0000000    0.1029111
252840.0000000    0.0940124
252880.0000000    0.1081767
252920.0000000    0.1001726
252960.0000000    0.0916168
253000.0000000    0.0965986
253040.0000000    0.1000742
253080.0000000    0.0924949
253120.0000000    0.0962737
253160.0000000    0.1054755
253200.0000000    0.1072193
253240.0000000    0.1118515
253280.0000000    0.0974556
253320.0000000    0.0965124
253360.0000000    0.1031136
253400.0000000    0.1033531
253440.0000000    0.1110048
253480.0000000    0.1097968
253520.0000000    0.1131462
253560.0000000    0.1038170
253600.0000000    0.1069910
253640.0000000    0.1063626
253680.0000000    0.1053191
253720.0000000    0.1122056
253760.0000000    0.1064048
253800.0000000    0.1122618
253840.0000000    0.1007698
253880.0000000    0.1059238
253920.0000000    0.1063770
253960.0000000    0.1016325
254000.0000000    0.1141427
254040.0000000    0.0987957
254080.0000000    0.1008030
254120.0000000    0.0966655
254160.0000000    0.0895876
254200.0000000    0.0970367
254240.0000000    0.1011028
254280.0000000    0.0916489
254320.0000000    0.1023217
254360.0000000    0.1051055
254400.0000000    0.1098364
254440.0000000    0.1094944
254480.0000000    0.1071619
254520.0000000    0.0967626
254560.0000000    0.1020136
254600.0000000    0.1028362
254640.0000000    0.1008847
254680.0000000    0.0967116
254720.0000000    0.0928704
254760.0000000    0.0982107
254800.0000000    0.1130972
254840.0000000    0.0996919
254880.0000000    0.0958559
254920.0000000    0.1004600
254960.0000000    0.1093489
255000.0000000    0.1061230
255040.0000000    0.1146034
255080.0000000    0.1117382
255120.0000000    0.1295523
255160.0000000    0.1117928
255200.0000000    0.1085708
255240.0000000    0.1140316
255280.0000000    0.1109935
255320.0000000    0.1059632
255360.0000000    0.1108284
255400.0000000    0.1153697
255440.0000000    0.1123773
255480.0000000    0.1025025
255520.0000000    0.1065299
255560.0000000    0.0931912
255600.0000000    0.0937905
255640.0000000    0.1001800
255680.0000000    0.0946754
255720.0000000    0.1039725
255760.0000000    0.0933451
255800.0000000    0.0924901
255840.0000000    0.0959754
255880.0000000    0.0983304
255920.0000000    0.1078035
255960.0000000    0.1024267
256000.0000000    0.1051683
256040.0000000    0.1035391
256080.0000000    0.0994963
256120.0000000    0.1050601
256160.0000000    0.1019364
256200.0000000    0.1018227
256240.0000000    0.0970806
256280.0000000    0.1013854
256320.0000000    0.1080700
256360.0000000    0.0967643
256400.0000000    0.1083759
256440.0000000    0.0982124
256480.0000000    0.1033609
256520.0000000    0.1069865
256560.0000000    0.1146786
256600.0000000    0.1047221
256640.0000000    0.1044220
256680.0000000    0.1085903
256720.0000000    0.1110568
256760.0000000    0.1210310
256800.0000000    0.1303620
256840.0000000    0.1284775
256880.0000000    0.1176183
256920.0000000    0.1082650
256960.0000000    0.1033302
257000.0000000    0.1054574
257040.0000000    0.0988256
257080.0000000    0.0950387
257120.0000000    0.1046686
257160.0000000    0.0963712
257200.0000000    0.1005049
257240.0000000    0.1021358
257280.0000000    0.1057566
257320.0000000    0.0972446
257360.0000000    0.0920627
257400.0000000    0.0959042
257440.0000000    0.0972950
257480.0000000    0.1000391
257520.0000000    0.1070818
257560.0000000    0.1099981
257600.0000000    0.1081268
257640.0000000    0.1061669
257680.0000000    0.1047623
257720.0000000    0.1010293
257760.0000000    0.0973743
257800.0000000    0.1030801
257840.0000000    0.0993873
257880.0000000    0.1070286
257920.0000000    0.1015451
257960.0000000    0.0915508
258000.0000000    0.1055263
258040.0000000    0.1057833
258080.0000000    0.0982551
258120.0000000    0.1015237
258160.0000000    0.0973279
258200.0000000    0.1058079
258240.0000000    0.0992502
258280.0000000    0.1043238
258320.0000000    0.0974935
258360.0000000    0.0946412
258400.0000000    0.0926589
258440.0000000    0.0856997
258480.0000000    0.0941541
258520.0000000    0.0991429
258560.0000000    0.0947237
258600.0000000    0.0905398
258640.0000000    0.0957825
258680.0000000    0.0917050
258720.0000000    0.0981702
258760.0000000    0.0992549
258800.0000000    0.0919641
258840.0000000    0.1029848
258880.0000000    0.0967120
258920.0000000    0.1016649
258960.0000000    0.0952652
259000.0000000    0.0972462
259040.0000000    0.0984878
259080.0000000    0.1010543
259120.0000000    0.1027961
259160.0000000    0.0985883
259200.0000000    0.0890239
259240.0000000    0.1016557
259280.0000000    0.0926832
259320.0000000    0.0992558
259360.0000000    0.1033822
259400.0000000    0.1002130
259440.0000000    0.1039798
259480.0000000    0.0989570
259520.0000000    0.0991043
259560.0000000    0.0950412
259600.0000000    0.0958575
259640.0000000    0.1009772
259680.0000000    0.0971322
259720.0000000    0.1014461
259760.0000000    0.1053751
259800.0000000    0.0984816
259840.0000000    0.0997084
259880.0000000    0.0994745
259920.0000000    0.1010288
259960.0000000    0.1084114
260000.0000000    0.0943782
260040.0000000    0.1006744
260080.0000000    0.0993032
260120.0000000    0.1051949
260160.0000000    0.1224283
260200.0000000    0.1243964
260240.0000000    0.1110445
260280.0000000    0.1114898
260320.0000000    0.0988087
260360.0000000    0.0998718
260400.0000000    0.1050269
260440.0000000    0.0989263
260480.0000000    0.1000099
260520.0000000    0.0905022
260560.0000000    0.0953475
260600.0000000    0.0999431
260640.0000000    0.0945500
260680.0000000    0.1056084
260720.0000000    0.0956757
260760.0000000    0.1055838
260800.0000000    0.1016764
260840.0000000    0.1017285
260880.0000000    0.1077378
260920.0000000    0.1119226
260960.0000000    0.0995719
261000.0000000    0.0877152
261040.0000000    0.0888462
261080.0000000    0.0909815
261120.0000000    0.0917387
261160.0000000    0.0977055
261200.0000000    0.1022621
261240.0000000    0.1024562
261280.0000000    0.0988557
261320.0000000    0.0946745
261360.0000000    0.1036003
261400.0000000    0.1168127
261440.0000000    0.1059969
261480.0000000    0.1013285
261520.0000000    0.1079046
261560.0000000    0.0946447
261600.0000000    0.0979701
261640.0000000    0.0898480
261680.0000000    0.1039567
261720.0000000    0.0974441
261760.0000000    0.0936691
261800.0000000    0.0942935
261840.0000000    0.0980667
261880.0000000    0.1073840
261920.0000000    0.1090175
261960.0000000    0.1101358
262000.0000000    0.1083592
262040.0000000    0.1051704
262080.0000000    0.1090377
262120.0000000    0.1173493
262160.0000000    0.1018184
262200.0000000    0.1045782
262240.0000000    0.1007854
262280.0000000    0.1098356
262320.0000000    0.1146783
262360.0000000    0.1001427
262400.0000000    0.1019256
262440.0000000    0.1129041
262480.0000000    0.1128411
262520.0000000    0.1042700
262560.0000000    0.1132479
262600.0000000    0.1219360
262640.0000000    0.1129675
262680.0000000    0.1209298
262720.0000000    0.1049698
262760.0000000    0.1098110
262800.0000000    0.1085556
262840.0000000    0.1055908
262880.0000000    0.1112311
262920.0000000    0.1030123
262960.0000000    0.0996369
263000.0000000    0.1084324
263040.0000000    0.1013115
263080.0000000    0.1068418
263120.0000000    0.1054445
263160.0000000    0.1022541
263200.0000000    0.1097628
263240.0000000    0.1048317
263280.0000000    0.1140369
263320.0000000    0.1148279
263360.0000000    0.0928993
263400.0000000    0.1029094
263440.0000000    0.0956119
263480.0000000    0.0995175
263520.0000000    0.0874629
263560.0000000    0.0914476
263600.0000000    0.0968755
263640.0000000    0.1003627
263680.0000000    0.0949028
263720.0000000    0.0979946
263760.0000000    0.1077843
263800.0000000    0.1028020
263840.0000000    0.0953090
263880.0000000    0.0968883
263920.0000000    0.0877305
263960.0000000    0.1011574
264000.0000000    0.0947737
264040.0000000    0.0982132
264080.0000000    0.0988498
264120.0000000    0.1014526
264160.0000000    0.0934514
264200.0000000    0.0982002
264240.0000000    0.0886312
264280.0000000    0.0937756
264320.0000000    0.0914054
264360.0000000    0.0890307
264400.0000000    0.0963080
264440.0000000    0.1002992
264480.0000000    0.1075128
264520.0000000    0.0979652
264560.0000000    0.1012843
264600.0000000    0.0931843
264640.0000000    0.0981234
264680.0000000    0.1023224
264720.0000000    0.1095217
264760.0000000    0.1048133
264800.0000000    0.1094792
264840.0000000    0.0967418
264880.0000000    0.0950813
264920.0000000    0.1050809
264960.0000000    0.1127274
265000.0000000    0.0976018
265040.0000000    0.1047850
265080.0000000    0.1018414
265120.0000000    0.1050472
265160.0000000    0.0976611
265200.0000000    0.1068501
265240.0000000    0.1034244
265280.0000000    0.1009370
265320.0000000    0.1105427
265360.0000000    0.1128020
265400.0000000    0.1132812
265440.0000000    0.0976666
265480.0000000    0.1065326
265520.0000000    0.1060470
265560.0000000    0.1081289
265600.0000000    0.1244226
265640.0000000    0.1117161
265680.0000000    0.1078595
265720.0000000    0.1077718
265760.0000000    0.1079043
265800.0000000    0.1066575
265840.0000000    0.1256055
265880.0000000    0.1201681
265920.0000000    0.1288546
265960.0000000    0.1203957
266000.0000000    0.1046068
266040.0000000    0.1035718
266080.0000000    0.1212763
266120.0000000    0.1012019
266160.0000000    0.1105085
266200.0000000    0.1011960
266240.0000000    0.1003655
266280.0000000    0.1001735
266320.0000000    0.1092717
266360.0000000    0.1035360
266400.0000000    0.1069820
266440.0000000    0.1017390
266480.0000000    0.1027211
266520.0000000    0.1041067
266560.0000000    0.1016914
266600.0000000    0.1076275
266640.0000000    0.0952600
266680.0000000    0.1117105
266720.0000000    0.0962435
266760.0000000    0.1010541
266800.0000000    0.1001696
266840.0000000    0.1024416
266880.0000000    0.1028634
266920.0000000    0.1065060
266960.0000000    0.1047622
267000.0000000    0.1013088
267040.0000000    0.1000110
267080.0000000    0.1026719
267120.0000000    0.1056506
267160.0000000    0.1151456
267200.0000000    0.1201146
267240.0000000    0.1231495
267280.0000000    0.1159779
267320.0000000    0.1107306
267360.0000000    0.1092393
267400.0000000    0.1007712
267440.0000000    0.1036450
267480.0000000    0.1013674
267520.0000000    0.1015235
267560.0000000    0.0961295
267600.0000000    0.1009546
267640.0000000    0.1100125
267680.0000000    0.1095221
267720.0000000    0.1061811
267760.0000000    0.1042712
267800.0000000    0.0953447
267840.0000000    0.0987658
267880.0000000    0.1063565
267920.0000000    0.1005520
267960.0000000    0.0981496
268000.0000000    0.1066789
268040.0000000    0.1094549
268080.0000000    0.1125412
268120.0000000    0.1156392
268160.0000000    0.1096437
268200.0000000    0.1096146
268240.0000000    0.1085593
268280.0000000    0.0958218
268320.0000000    0.1011094
268360.0000000    0.0977252
268400.0000000    0.1119080
268440.0000000    0.1013621
268480.0000000    0.0968409
268520.0000000    0.1037658
268560.0000000    0.0999726
268600.0000000    0.1050692
268640.0000000    0.1185195
268680.0000000    0.1144594
268720.0000000    0.1183643
268760.0000000    0.0998720
268800.0000000    0.1081254
268840.0000000    0.1007092
268880.0000000    0.1149487
268920.0000000    0.1065204
268960.0000000    0.1040724
269000.0000000    0.1172547
269040.0000000    0.1101549
269080.0000000    0.1037814
269120.0000000    0.1019228
269160.0000000    0.1085991
269200.0000000    0.1123494
269240.0000000    0.1092799
269280.0000000    0.1052155
269320.0000000    0.1066855
269360.0000000    0.1145201
269400.0000000    0.1075938
269440.0000000    0.1004640
269480.0000000    0.1037002
269520.0000000    0.1030719
269560.0000000    0.1023820
269600.0000000    0.1035407
269640.0000000    0.1074363
269680.0000000    0.1043380
269720.0000000    0.0974853
269760.0000000    0.1088086
269800.0000000    0.1115756
269840.0000000    0.1050949
269880.0000000    0.0949446
269920.0000000    0.1026361
269960.0000000    0.1030627
270000.0000000    0.1071826
270040.0000000    0.1038233
270080.0000000    0.0974959
270120.0000000    0.0932902
270160.0000000    0.0992880
270200.0000000    0.1004892
270240.0000000    0.1010785
270280.0000000    0.1053179
270320.0000000    0.1037710
270360.0000000    0.1083792
270400.0000000    0.1084206
270440.0000000    0.1157584
270480.0000000    0.0980295
270520.0000000    0.1061748
270560.0000000    0.1026315
270600.0000000    0.1082717
270640.0000000    0.1085519
270680.0000000    0.1006724
270720.0000000    0.1015889
270760.0000000    0.1071546
270800.0000000    0.1123104
270840.0000000    0.0979642
270880.0000000    0.0983902
270920.0000000    0.1013346
270960.0000000    0.1002077
271000.0000000    0.0958210
271040.0000000    0.1006666
271080.0000000    0.0960267
271120.0000000    0.1038211
271160.0000000    0.1004727
271200.0000000    0.1020747
271240.0000000    0.0973520
271280.0000000    0.0957008
271320.0000000    0.0987861
271360.0000000    0.1015992
271400.0000000    0.1046879
271440.0000000    0.1013927
271480.0000000    0.1098419
271520.0000000    0.1122170
271560.0000000    0.0998292
271600.0000000    0.1020142
271640.0000000    0.1090457
271680.0000000    0.1107335
271720.0000000    0.1186671
271760.0000000    0.1139214
271800.0000000    0.1191290
271840.0000000    0.0971326
271880.0000000    0.1023945
271920.0000000    0.0938925
271960.0000000    0.0995471
272000.0000000    0.1070496
272040.0000000    0.1128359
272080.0000000    0.1089086
272120.0000000    0.0966767
272160.0000000    0.1071637
272200.0000000    0.1057795
272240.0000000    0.0965466
272280.0000000    0.1154468
272320.0000000    0.1196704
272360.0000000    0.1077549
272400.0000000    0.1120278
272440.0000000    0.1125751
272480.0000000    0.1203355
272520.0000000    0.1315623
272560.0000000    0.1076753
272600.0000000    0.1056355
272640.0000000    0.1043054
272680.0000000    0.1108592
272720.0000000    0.1041653
272760.0000000    0.1148064
272800.0000000    0.1108996
272840.0000000    0.1014890
272880.0000000    0.1134960
272920.0000000    0.1191521
272960.0000000    0.1345060
273000.0000000    0.1056936
273040.0000000    0.1039942
273080.0000000    0.1119855
273120.0000000    0.1021456
273160.0000000    0.1122018
273200.0000000    0.1054039
273240.0000000    0.1028921
273280.0000000    0.1017664
273320.0000000    0.1085520
273360.0000000    0.1157582
273400.0000000    0.1055180
273440.0000000    0.0989829
273480.0000000    0.1072207
273520.0000000    0.1027451
273560.0000000    0.1065491
273600.0000000    0.0975756
273640.0000000    0.1071163
273680.0000000    0.1080647
273720.0000000    0.0927768
273760.0000000    0.0975998
273800.0000000    0.0997514
273840.0000000    0.0979116
273880.0000000    0.1111559
273920.0000000    0.1090577
273960.0000000    0.0989086
274000.0000000    0.0952470
274040.0000000    0.1039725
274080.0000000    0.1055658
274120.0000000    0.1059893
274160.0000000    0.0925273
274200.0000000    0.1032841
274240.0000000    0.1017222
274280.0000000    0.1014917
274320.0000000    0.0958023
274360.0000000    0.1029302
274400.0000000    0.1135226
274440.0000000    0.1056633
274480.0000000    0.1053798
274520.0000000    0.0953817
274560.0000000    0.0968189
274600.0000000    0.1045678
274640.0000000    0.1032402
274680.0000000    0.0971712
274720.0000000    0.0968198
274760.0000000    0.1057516
274800.0000000    0.1053570
274840.0000000    0.1170166
274880.0000000    0.1110888
274920.0000000    0.0996139
274960.0000000    0.1012104
275000.0000000    0.0983036
275040.0000000    0.1068351
275080.0000000    0.0962340
275120.0000000    0.1082674
275160.0000000    0.1141640
275200.0000000    0.1069810
275240.0000000    0.1004037
275280.0000000    0.1036674
275320.0000000    0.0940655
275360.0000000    0.1064521
275400.0000000    0.1075125
275440.0000000    0.0974301
275480.0000000    0.0973230
275520.0000000    0.1091318
275560.0000000    0.1022419
275600.0000000    0.1049303
275640.0000000    0.0972035
275680.0000000    0.1096457
275720.0000000    0.0942647
275760.0000000    0.0994283
275800.0000000    0.1063815
275840.0000000    0.1015681
275880.0000000    0.0867785
275920.0000000    0.0959563
275960.0000000    0.1017819
276000.0000000    0.0958491
276040.0000000    0.0870553
276080.0000000    0.1031821
276120.0000000    0.0958518
276160.0000000    0.1021754
276200.0000000    0.0980857
276240.0000000    0.0935976
276280.0000000    0.1011429
276320.0000000    0.0969533
276360.0000000    0.0934560
276400.0000000    0.1091003
276440.0000000    0.1075324
276480.0000000    0.1028500
276520.0000000    0.1079072
276560.0000000    0.1088279
276600.0000000    0.1072641
276640.0000000    0.0989192
276680.0000000    0.1048833
276720.0000000    0.1114262
276760.0000000    0.1119025
276800.0000000    0.1064506
276840.0000000    0.1041780
276880.0000000    0.1052629
276920.0000000    0.1073158
276960.0000000    0.1085138
277000.0000000    0.1090501
277040.0000000    0.1105952
277080.0000000    0.1033282
277120.0000000    0.1065743
277160.0000000    0.1107132
277200.0000000    0.0968985
277240.0000000    0.1016521
277280.0000000    0.1055801
277320.0000000    0.1176568
277360.0000000    0.1244051
277400.0000000    0.1126206
277440.0000000    0.1093341
277480.0000000    0.1111250
277520.0000000    0.1040603
277560.0000000    0.0974874
277600.0000000    0.1008518
277640.0000000    0.1069449
277680.0000000    0.1038503
277720.0000000    0.1060306
277760.0000000    0.0977037
277800.0000000    0.1051160
277840.0000000    0.1065349
277880.0000000    0.1115779
277920.0000000    0.1027909
277960.0000000    0.1053099
278000.0000000    0.1129924
278040.0000000    0.1121056
278080.0000000    0.1168763
278120.0000000    0.1008056
278160.0000000    0.1145855
278200.0000000    0.1102603
278240.0000000    0.1112399
278280.0000000    0.1146909
278320.0000000    0.1314775
278360.0000000    0.1211349
278400.0000000    0.1205596
278440.0000000    0.1096008
278480.0000000    0.1054847
278520.0000000    0.1059938
278560.0000000    0.0962975
278600.0000000    0.1090680
278640.0000000    0.1019535
278680.0000000    0.1015740
278720.0000000    0.0937207
278760.0000000    0.1013772
278800.0000000    0.0998766
278840.0000000    0.0970810
278880.0000000    0.0993539
278920.0000000    0.0927785
278960.0000000    0.0863192
279000.0000000    0.0916719
279040.0000000    0.0906360
279080.0000000    0.0917189
279120.0000000    0.0934280
279160.0000000    0.0933932
279200.0000000    0.1007907
279240.0000000    0.1002610
279280.0000000    0.0958576
279320.0000000    0.1049608
279360.0000000    0.1035513
279400.0000000    0.1079623
279440.0000000    0.0989654
279480.0000000    0.0929888
279520.0000000    0.0912782
279560.0000000    0.0970797
279600.0000000    0.0980612
279640.0000000    0.0982986
279680.0000000    0.1020340
279720.0000000    0.0916296
279760.0000000    0.0973549
279800.0000000    0.0954532
279840.0000000    0.0902224
279880.0000000    0.0847585
279920.0000000    0.0892076
279960.0000000    0.1027043
280000.0000000    0.1014092
280040.0000000    0.1086223
280080.0000000    0.1108191
280120.0000000    0.1145360
280160.0000000    0.1179234
280200.0000000    0.1066797
280240.0000000    0.1203309
280280.0000000    0.1107629
280320.0000000    0.1004098
280360.0000000    0.1122271
280400.0000000    0.1044409
280440.0000000    0.1029970
280480.0000000    0.1089571
280520.0000000    0.0883180
280560.0000000    0.0958053
280600.0000000    0.0965603
280640.0000000    0.1035609
280680.0000000    0.1000994
280720.0000000    0.1001656
280760.0000000    0.1010631
280800.0000000    0.1033512
280840.0000000    0.1074689
280880.0000000    0.1017340
280920.0000000    0.1089543
280960.0000000    0.1116546
281000.0000000    0.0978257
281040.0000000    0.1034493
281080.0000000    0.1070444
281120.0000000    0.1063984
281160.0000000    0.1120131
281200.0000000    0.1044512
281240.0000000    0.1077182
281280.0000000    0.1064606
281320.0000000    0.1027065
281360.0000000    0.1030531
281400.0000000    0.1053622
281440.0000000    0.0942276
281480.0000000    0.0952763
281520.0000000    0.1008587
281560.0000000    0.1004872
281600.0000000    0.1020859
281640.0000000    0.1071618
281680.0000000    0.0997847
281720.0000000    0.1027278
281760.0000000    0.0953817
281800.0000000    0.0950446
281840.0000000    0.0924246
281880.0000000    0.1052018
281920.0000000    0.0942282
281960.0000000    0.0943016
282000.0000000    0.0956237
282040.0000000    0.0974784
282080.0000000    0.0978857
282120.0000000    0.1006295
282160.0000000    0.0964833
282200.0000000    0.1009725
282240.0000000    0.0975639
282280.0000000    0.0925493
282320.0000000    0.0952279
282360.0000000    0.0968087
282400.0000000    0.0957438
282440.0000000    0.0915411
282480.0000000    0.0968862
282520.0000000    0.0950477
282560.0000000    0.0949903
282600.0000000    0.0997346
282640.0000000    0.0969628
282680.0000000    0.1098228
282720.0000000    0.1227163
282760.0000000    0.1071673
282800.0000000    0.1037819
282840.0000000    0.0985675
282880.0000000    0.1001872
282920.0000000    0.1064415
282960.0000000    0.1030895
283000.0000000    0.0967641
283040.0000000    0.0987122
283080.0000000    0.1121708
283120.0000000    0.1021165
283160.0000000    0.1027750
283200.0000000    0.1062848
283240.0000000    0.0999367
283280.0000000    0.1046078
283320.0000000    0.0997440
283360.0000000    0.1024110
283400.0000000    0.0965814
283440.0000000    0.1152744
283480.0000000    0.1009150
283520.0000000    0.1094897
283560.0000000    0.1062780
283600.0000000    0.1057845
283640.0000000    0.0962844
283680.0000000    0.0975491
283720.0000000    0.0946346
283760.0000000    0.0992099
283800.0000000    0.0993491
283840.0000000    0.0870926
283880.0000000    0.0922402
283920.0000000    0.0907401
283960.0000000    0.1017648
284000.0000000    0.0994345
284040.0000000    0.1066454
284080.0000000    0.0928655
284120.0000000    0.1011151
284160.0000000    0.1037892
284200.0000000    0.1002411
284240.0000000    0.0952549
284280.0000000    0.0939220
284320.0000000    0.0938958
284360.0000000    0.1072620
284400.0000000    0.1015273
284440.0000000    0.1068801
284480.0000000    0.1046227
284520.0000000    0.1080360
284560.0000000    0.0977727
284600.0000000    0.1082662
284640.0000000    0.1017570
284680.0000000    0.1044281
284720.0000000    0.0974076
284760.0000000    0.0993346
284800.0000000    0.1001738
284840.0000000    0.0935918
284880.0000000    0.0934071
284920.0000000    0.1027194
284960.0000000    0.1039959
285000.0000000    0.1033017
285040.0000000    0.1081263
285080.0000000    0.1107181
285120.0000000    0.1083678
285160.0000000    0.1042069
285200.0000000    0.1074659
285240.0000000    0.0964340
285280.0000000    0.1086454
285320.0000000    0.0978337
285360.0000000    0.0937685
285400.0000000    0.0938426
285440.0000000    0.1056614
285480.0000000    0.1063552
285520.0000000    0.0974018
285560.0000000    0.0918657
285600.0000000    0.0971915
285640.0000000    0.0995115
285680.0000000    0.0903660
285720.0000000    0.1064415
285760.0000000    0.1061921
285800.0000000    0.0941700
285840.0000000    0.0967798
285880.0000000    0.1054543
285920.0000000    0.0942788
285960.0000000    0.0998252
286000.0000000    0.0911221
286040.0000000    0.0949456
286080.0000000    0.0912646
286120.0000000    0.0909102
286160.0000000    0.0998418
286200.0000000    0.1078632
286240.0000000    0.0981102
286280.0000000    0.0996532
286320.0000000    0.0953908
286360.0000000    0.1072906
286400.0000000    0.1103919
286440.0000000    0.0993088
286480.0000000    0.1013960
286520.0000000    0.0892349
286560.0000000    0.0961920
286600.0000000    0.0967849
286640.0000000    0.0929269
286680.0000000    0.1013478
286720.0000000    0.0958887
286760.0000000    0.1048419
286800.0000000    0.1017215
286840.0000000    0.0931145
286880.0000000    0.1023229
286920.0000000    0.1005855
286960.0000000    0.0912732
287000.0000000    0.0995965
287040.0000000    0.1017861
287080.0000000    0.0977985
287120.0000000    0.0935213
287160.0000000    0.0959716
287200.0000000    0.0970074
287240.0000000    0.0906583
287280.0000000    0.1096469
287320.0000000    0.1047545
287360.0000000    0.0986926
287400.0000000    0.0954356
287440.0000000    0.0986736
287480.0000000    0.1088395
287520.0000000    0.1104908
287560.0000000    0.1089525
287600.0000000    0.1095113
287640.0000000    0.1048267
287680.0000000    0.1026083
287720.0000000    0.1038434
287760.0000000    0.1100016
287800.0000000    0.0970220
287840.0000000    0.1029372
287880.0000000    0.0939246
287920.0000000    0.1074878
287960.0000000    0.0969350
288000.0000000    0.0988251
288040.0000000    0.0968028
288080.0000000    0.0981367
288120.0000000    0.1107719
288160.0000000    0.1088520
288200.0000000    0.1051190
288240.0000000    0.1012801
288280.0000000    0.1064777
288320.0000000    0.0938206
288360.0000000    0.1060978
288400.0000000    0.1078199
288440.0000000    0.1026814
288480.0000000    0.1088029
288520.0000000    0.1030970
288560.0000000    0.1000832
288600.0000000    0.1172399
288640.0000000    0.1093229
288680.0000000    0.1055820
288720.0000000    0.1108731
288760.0000000    0.1129316
288800.0000000    0.1172760
288840.0000000    0.1102246
288880.0000000    0.1144471
288920.0000000    0.1003041
288960.0000000    0.1136462
289000.0000000    0.1062988
289040.0000000    0.1083192
289080.0000000    0.1072836
289120.0000000    0.1035566
289160.0000000    0.1053787
289200.0000000    0.1019960
289240.0000000    0.1012902
289280.0000000    0.1067154
289320.0000000    0.1048307
289360.0000000    0.1124513
289400.0000000    0.0900486
289440.0000000    0.1044998
289480.0000000    0.1048641
289520.0000000    0.1082363
289560.0000000    0.1088768
289600.0000000    0.1077222
289640.0000000    0.1137637
289680.0000000    0.0997853
289720.0000000    0.1007487
289760.0000000    0.0991454
289800.0000000    0.0931079
289840.0000000    0.1008512
289880.0000000    0.0913382
289920.0000000    0.1027481
289960.0000000    0.1071756
290000.0000000    0.0964357
290040.0000000    0.1076106
290080.0000000    0.0972915
290120.0000000    0.0994921
290160.0000000    0.0960211
290200.0000000    0.1036706
290240.0000000    0.1067414
290280.0000000    0.0963488
290320.0000000    0.1007682
290360.0000000    0.1003199
290400.0000000    0.0930334
290440.0000000    0.0972620
290480.0000000    0.1026182
290520.0000000    0.0963745
290560.0000000    0.1039528
290600.0000000    0.1044155
290640.0000000    0.0995653
290680.0000000    0.1071094
290720.0000000    0.0918844
290760.0000000    0.0933768
290800.0000000    0.1099936
290840.0000000    0.1041171
290880.0000000    0.1026128
290920.0000000    0.0992341
290960.0000000    0.0995483
291000.0000000    0.0945402
291040.0000000    0.0995847
291080.0000000    0.0965626
291120.0000000    0.0986857
291160.0000000    0.1071920
291200.0000000    0.1009504
291240.0000000    0.1010154
291280.0000000    0.1086201
291320.0000000    0.1007462
291360.0000000    0.1034431
291400.0000000    0.0974132
291440.0000000    0.1055847
291480.0000000    0.1063946
291520.0000000    0.1065959
291560.0000000    0.1024782
291600.0000000    0.1015394
291640.0000000    0.0953928
291680.0000000    0.0955210
291720.0000000    0.1033931
291760.0000000    0.1032740
291800.0000000    0.1052767
291840.0000000    0.1089896
291880.0000000    0.1164992
291920.0000000    0.1029808
291960.0000000    0.0989755
292000.0000000    0.1047817
292040.0000000    0.1035706
292080.0000000    0.1058419
292120.0000000    0.1063969
292160.0000000    0.1146118
292200.0000000    0.1168944
292240.0000000    0.1112820
292280.0000000    0.1083136
292320.0000000    0.0994077
292360.0000000    0.1021161
292400.0000000    0.1043797
292440.0000000    0.1026129
292480.0000000    0.1095203
292520.0000000    0.1082786
292560.0000000    0.1148070
292600.0000000    0.1026184
292640.0000000    0.1080997
292680.0000000    0.1108077
292720.0000000    0.1142398
292760.0000000    0.1071966
292800.0000000    0.1070090
292840.0000000    0.1085673
292880.0000000    0.1077912
292920.0000000    0.0995988
292960.0000000    0.1040356
293000.0000000    0.1064647
293040.0000000    0.1064573
293080.0000000    0.1013379
293120.0000000    0.1029814
293160.0000000    0.0958240
293200.0000000    0.1100540
293240.0000000    0.1083417
293280.0000000    0.1024499
293320.0000000    0.0999014
293360.0000000    0.1011230
293400.0000000    0.1088970
293440.0000000    0.1027396
293480.0000000    0.1100679
293520.0000000    0.0984612
293560.0000000    0.0963637
293600.0000000    0.1016780
293640.0000000    0.1040520
293680.0000000    0.0995463
293720.0000000    0.1021467
293760.0000000    0.1109476
293800.0000000    0.1206886
293840.0000000    0.0998429
293880.0000000    0.1047083
293920.0000000    0.1116036
293960.0000000    0.1302351
294000.0000000    0.1157833
294040.0000000    0.1124978
294080.0000000    0.1066217
294120.0000000    0.0999316
294160.0000000    0.0994923
294200.0000000    0.1045441
294240.0000000    0.1156331
294280.0000000    0.1041474
294320.0000000    0.1080081
294360.0000000    0.1207646
294400.0000000    0.1070235
294440.0000000    0.0920134
294480.0000000    0.1015014
294520.0000000    0.0934114
294560.0000000    0.1029889
294600.0000000    0.0977164
294640.0000000    0.1029995
294680.0000000    0.1077771
294720.0000000    0.1110202
294760.0000000    0.1047066
294800.0000000    0.1007061
294840.0000000    0.1095106
294880.0000000    0.0979485
294920.0000000    0.1057696
294960.0000000    0.0974438
295000.0000000    0.1022957
295040.0000000    0.1003899
295080.0000000    0.1048322
295120.0000000    0.0964498
295160.0000000    0.0969215
295200.0000000    0.1001797
295240.0000000    0.1031344
295280.0000000    0.0977882
295320.0000000    0.1059729
295360.0000000    0.1069629
295400.0000000    0.1048337
295440.0000000    0.1082394
295480.0000000    0.1073666
295520.0000000    0.1106858
295560.0000000    0.1043169
295600.0000000    0.1060739
295640.0000000    0.1038565
295680.0000000    0.1067601
295720.0000000    0.1051157
295760.0000000    0.1101099
295800.0000000    0.1062008
295840.0000000    0.1086480
295880.0000000    0.0994939
295920.0000000    0.0999936
295960.0000000    0.1051694
296000.0000000    0.1105443
296040.0000000    0.1009225
296080.0000000    0.1045772
296120.0000000    0.1037353
296160.0000000    0.1022961
296200.0000000    0.1007117
296240.0000000    0.0998220
296280.0000000    0.1035711
296320.0000000    0.1025494
296360.0000000    0.1148632
296400.0000000    0.1133200
296440.0000000    0.1012047
296480.0000000    0.1057907
296520.0000000    0.1008493
296560.0000000    0.1099513
296600.0000000    0.1029601
296640.0000000    0.1042922
296680.0000000    0.1095438
296720.0000000    0.1027099
296760.0000000    0.1080396
296800.0000000    0.1004397
296840.0000000    0.1139439
296880.0000000    0.1170752
296920.0000000    0.1029478
296960.0000000    0.1126136
297000.0000000    0.1081163
297040.0000000    0.1054777
297080.0000000    0.0987361
297120.0000000    0.1071372
297160.0000000    0.0998257
297200.0000000    0.1115711
297240.0000000    0.1007477
297280.0000000    0.1112733
297320.0000000    0.1116125
297360.0000000    0.1117609
297400.0000000    0.1052934
297440.0000000    0.1210561
297480.0000000    0.1109490
297520.0000000    0.1163204
297560.0000000    0.1210148
297600.0000000    0.1309312
297640.0000000    0.1183406
297680.0000000    0.1179205
297720.0000000    0.1050750
297760.0000000    0.1038209
297800.0000000    0.1091261
297840.0000000    0.1057045
297880.0000000    0.1126439
297920.0000000    0.1160988
297960.0000000    0.1018165
298000.0000000    0.1098522
298040.0000000    0.0993228
298080.0000000    0.1071916
298120.0000000    0.1069019
298160.0000000    0.1130979
298200.0000000    0.1072514
298240.0000000    0.1159553
298280.0000000    0.1051323
298320.0000000    0.1096508
298360.0000000    0.1104731
298400.0000000    0.1060259
298440.0000000    0.1105599
298480.0000000    0.1024326
298520.0000000    0.1063177
298560.0000000    0.1019906
298600.0000000    0.0965135
298640.0000000    0.0975383
298680.0000000    0.1013526
298720.0000000    0.1031544
298760.0000000    0.1014930
298800.0000000    0.1034998
298840.0000000    0.0951102
298880.0000000    0.1032841
298920.0000000    0.0954015
298960.0000000    0.1045249
299000.0000000    0.0947575
299040.0000000    0.0945514
299080.0000000    0.1051704
299120.0000000    0.0954206
299160.0000000    0.1001462
299200.0000000    0.0994838
299240.0000000    0.1023575
299280.0000000    0.1007913
299320.0000000    0.1000178
299360.0000000    0.1033862
299400.0000000    0.1035180
299440.0000000    0.1020749
299480.0000000    0.1029945
299520.0000000    0.1046181
299560.0000000    0.1087559
299600.0000000    0.1089991
299640.0000000    0.1060494
299680.0000000    0.1099161
299720.0000000    0.0979834
299760.0000000    0.1069438
299800.0000000    0.0972650
299840.0000000    0.1092561
299880.0000000    0.1088428
299920.0000000    0.1090529
299960.0000000    0.1127945
300000.0000000    0.1071615
300040.0000000    0.1043110
300080.0000000    0.1011875
300120.0000000    0.0996235
300160.0000000    0.1060007
300200.0000000    0.1056349
300240.0000000    0.1059577
300280.0000000    0.1055697
300320.0000000    0.1152820
300360.0000000    0.1151837
300400.0000000    0.1103584
300440.0000000    0.1067112
300480.0000000    0.1041064
300520.0000000    0.1117979
300560.0000000    0.1189950
300600.0000000    0.1040445
300640.0000000    0.1052035
300680.0000000    0.0992369
300720.0000000    0.1017686
300760.0000000    0.1136043
300800.0000000    0.0992536
300840.0000000    0.1040725
300880.0000000    0.1060733
300920.0000000    0.1089788
300960.0000000    0.0954710
301000.0000000    0.1097689
301040.0000000    0.1059547
301080.0000000    0.1081374
301120.0000000    0.1095245
301160.0000000    0.1065813
301200.0000000    0.1065808
301240.0000000    0.1052075
301280.0000000    0.1107366
301320.0000000    0.1158964
301360.0000000    0.1071945
301400.0000000    0.1101228
301440.0000000    0.1148335
301480.0000000    0.1105465
301520.0000000    0.1195267
301560.0000000    0.1126930
301600.0000000    0.1156164
301640.0000000    0.1116450
301680.0000000    0.1002710
301720.0000000    0.1058615
301760.0000000    0.1092490
301800.0000000    0.1087185
301840.0000000    0.1073339
301880.0000000    0.1040478
301920.0000000    0.1118857
301960.0000000    0.1046130
302000.0000000    0.1044440
302040.0000000    0.0962387
302080.0000000    0.0981410
302120.0000000    0.0987862
302160.0000000    0.0988289
302200.0000000    0.1119811
302240.0000000    0.1027291
302280.0000000    0.1020392
302320.0000000    0.1004878
302360.0000000    0.1010466
302400.0000000    0.0995468
302440.0000000    0.1079432
302480.0000000    0.0910308
302520.0000000    0.0969641
302560.0000000    0.1071505
302600.0000000    0.1109110
302640.0000000    0.1104761
302680.0000000    0.1070744
302720.0000000    0.1042405
302760.0000000    0.1088566
302800.0000000    0.1125690
302840.0000000    0.0979740
302880.0000000    0.1009153
302920.0000000    0.1087588
302960.0000000    0.1108368
303000.0000000    0.1043835
303040.0000000    0.0929284
303080.0000000    0.1094881
303120.0000000    0.0998843
303160.0000000    0.0961725
303200.0000000    0.0974353
303240.0000000    0.1056088
303280.0000000    0.1220110
303320.0000000    0.0996444
303360.0000000    0.1071137
303400.0000000    0.1102384
303440.0000000    0.1107250
303480.0000000    0.1085046
303520.0000000    0.1205544
303560.0000000    0.1061446
303600.0000000    0.1150488
303640.0000000    0.1072346
303680.0000000    0.1100955
303720.0000000    0.1137682
303760.0000000    0.1077083
303800.0000000    0.1054734
303840.0000000    0.1054904
303880.0000000    0.1116767
303920.0000000    0.1089001
303960.0000000    0.1179691
304000.0000000    0.1065746
304040.0000000    0.1026546
304080.0000000    0.1149991
304120.0000000    0.1086224
304160.0000000    0.1033794
304200.0000000    0.1062776
304240.0000000    0.1042307
304280.0000000    0.1115333
304320.0000000    0.0980397
304360.0000000    0.1051539
304400.0000000    0.1042600
304440.0000000    0.1077939
304480.0000000    0.1111432
304520.0000000    0.1053544
304560.0000000    0.0957701
304600.0000000    0.1072391
304640.0000000    0.1098090
304680.0000000    0.1091686
304720.0000000    0.1220328
304760.0000000    0.1047642
304800.0000000    0.1049200
304840.0000000    0.0949610
304880.0000000    0.0962591
304920.0000000    0.1050451
304960.0000000    0.1038045
305000.0000000    0.1042737
305040.0000000    0.0995442
305080.0000000    0.1023443
305120.0000000    0.1005407
305160.0000000    0.0993750
305200.0000000    0.0973565
305240.0000000    0.0974514
305280.0000000    0.0943136
305320.0000000    0.0893018
305360.0000000    0.0944542
305400.0000000    0.0938451
305440.0000000    0.0966317
305480.0000000    0.0980058
305520.0000000    0.0960652
305560.0000000    0.1107005
305600.0000000    0.1008631
305640.0000000    0.1057390
305680.0000000    0.1058080
305720.0000000    0.0975550
305760.0000000    0.0958029
305800.0000000    0.1012373
305840.0000000    0.0970207
305880.0000000    0.1054913
305920.0000000    0.1081539
305960.0000000    0.1062469
306000.0000000    0.1024350
306040.0000000    0.1102317
306080.0000000    0.0985329
306120.0000000    0.0978772
306160.0000000    0.1173919
306200.0000000    0.1150824
306240.0000000    0.1016720
306280.0000000    0.1061812
306320.0000000    0.1145519
306360.0000000    0.1003357
306400.0000000    0.1116003
306440.0000000    0.1056741
306480.0000000    0.1210690
306520.0000000    0.1075675
306560.0000000    0.1090350
306600.0000000    0.1034538
306640.0000000    0.1018595
306680.0000000    0.0957157
306720.0000000    0.0946774
306760.0000000    0.1062896
306800.0000000    0.1077782
306840.0000000    0.1156681
306880.0000000    0.1174216
306920.0000000    0.1032938
306960.0000000    0.1101990
307000.0000000    0.0939534
307040.0000000    0.0987917
307080.0000000    0.1030398
307120.0000000    0.1075387
307160.0000000    0.1027291
307200.0000000    0.0960371
307240.0000000    0.0945985
307280.0000000    0.1026677
307320.0000000    0.1136925
307360.0000000    0.1252883
307400.0000000    0.1175820
307440.0000000    0.1126784
307480.0000000    0.1107566
307520.0000000    0.1094174
307560.0000000    0.1022277
307600.0000000    0.1012499
307640.0000000    0.1012689
307680.0000000    0.0976978
307720.0000000    0.0986880
307760.0000000    0.1017403
307800.0000000    0.1065966
307840.0000000    0.1119141
307880.0000000    0.1107476
307920.0000000    0.1112458
307960.0000000    0.1097906
308000.0000000    0.1151617
308040.0000000    0.1037663
308080.0000000    0.1075861
308120.0000000    0.1161054
308160.0000000    0.1162981
308200.0000000    0.1237109
308240.0000000    0.1159337
308280.0000000    0.1188675
308320.0000000    0.1264673
308360.0000000    0.1177510
308400.0000000    0.1163330
308440.0000000    0.1188481
308480.0000000    0.1118466
308520.0000000    0.1079135
308560.0000000    0.1115985
308600.0000000    0.0987376
308640.0000000    0.1056618
308680.0000000    0.1002173
308720.0000000    0.1064747
308760.0000000    0.1126897
308800.0000000    0.1027625
308840.0000000    0.1049736
308880.0000000    0.1069183
308920.0000000    0.1117269
308960.0000000    0.1097342
309000.0000000    0.1188004
309040.0000000    0.1211707
309080.0000000    0.1255536
309120.0000000    0.1085821
309160.0000000    0.1115261
309200.0000000    0.1168636
309240.0000000    0.1078105
309280.0000000    0.1052099
309320.0000000    0.1112497
309360.0000000    0.1062140
309400.0000000    0.1115698
309440.0000000    0.1089302
309480.0000000    0.1089780
309520.0000000    0.1219973
309560.0000000    0.1144588
309600.0000000    0.1134047
309640.0000000    0.1099938
309680.0000000    0.1146882
309720.0000000    0.1123535
309760.0000000    0.1046026
309800.0000000    0.1119661
309840.0000000    0.1148219
309880.0000000    0.1114666
309920.0000000    0.1108385
309960.0000000    0.1118983
310000.0000000    0.1271055
310040.0000000    0.1175106
310080.0000000    0.1222071
310120.0000000    0.1184905
310160.0000000    0.1165934
310200.0000000    0.1234386
310240.0000000    0.1207775
310280.0000000    0.1239509
310320.0000000    0.1140336
310360.0000000    0.1156361
310400.0000000    0.1155831
310440.0000000    0.1230611
310480.0000000    0.1125952
310520.0000000    0.1084751
310560.0000000    0.1186136
310600.0000000    0.1149690
310640.0000000    0.1193246
310680.0000000    0.1303029
310720.0000000    0.1210242
310760.0000000    0.1147819
310800.0000000    0.1177663
310840.0000000    0.1287803
310880.0000000    0.1167933
310920.0000000    0.1198976
310960.0000000    0.1205207
311000.0000000    0.1135662
311040.0000000    0.1106382
311080.0000000    0.1128642
311120.0000000    0.1187131
311160.0000000    0.1217904
311200.0000000    0.1205966
311240.0000000    0.1182534
311280.0000000    0.1142419
311320.0000000    0.1146059
311360.0000000    0.1104418
311400.0000000    0.1088288
311440.0000000    0.1102891
311480.0000000    0.1087072
311520.0000000    0.1025089
311560.0000000    0.1079485
311600.0000000    0.1120223
311640.0000000    0.1291048
311680.0000000    0.1141306
311720.0000000    0.1131325
311760.0000000    0.1153852
311800.0000000    0.1167408
311840.0000000    0.1160235
311880.0000000    0.1063111
311920.0000000    0.1170145
311960.0000000    0.1035499
312000.0000000    0.1126706
312040.0000000    0.1084148
312080.0000000    0.1043952
312120.0000000    0.1094857
312160.0000000    0.1090358
312200.0000000    0.1051522
312240.0000000    0.1019288
312280.0000000    0.1043023
312320.0000000    0.0995601
312360.0000000    0.0929363
312400.0000000    0.0938465
312440.0000000    0.1003638
312480.0000000    0.1117501
312520.0000000    0.1056288
312560.0000000    0.1141735
312600.0000000    0.1146276
312640.0000000    0.1101692
312680.0000000    0.1034810
312720.0000000    0.1172719
312760.0000000    0.1034742
312800.0000000    0.1033445
312840.0000000    0.1080534
312880.0000000    0.1022568
312920.0000000    0.1056519
312960.0000000    0.1057732
313000.0000000    0.1005688
313040.0000000    0.1076536
313080.0000000    0.1023991
313120.0000000    0.1025300
313160.0000000    0.1138249
313200.0000000    0.1002336
313240.0000000    0.1146512
313280.0000000    0.1065166
313320.0000000    0.1124712
313360.0000000    0.1172964
313400.0000000    0.1249874
313440.0000000    0.1129436
313480.0000000    0.1097439
313520.0000000    0.1048236
313560.0000000    0.1235640
313600.0000000    0.1187357
313640.0000000    0.1117207
313680.0000000    0.1057773
313720.0000000    0.1056652
313760.0000000    0.1011546
313800.0000000    0.1047825
313840.0000000    0.0963897
313880.0000000    0.1025856
313920.0000000    0.1186072
313960.0000000    0.1094723
314000.0000000    0.1076792
314040.0000000    0.1038077
314080.0000000    0.1146430
314120.0000000    0.1114560
314160.0000000    0.1100778
314200.0000000    0.1064885
314240.0000000    0.1003121
314280.0000000    0.1027506
314320.0000000    0.1074045
314360.0000000    0.0931875
314400.0000000    0.1031031
314440.0000000    0.0987355
314480.0000000    0.1067068
314520.0000000    0.1009027
314560.0000000    0.1013171
314600.0000000    0.1077024
314640.0000000    0.0976348
314680.0000000    0.1004516
314720.0000000    0.0984065
314760.0000000    0.0980276
314800.0000000    0.1009628
314840.0000000    0.0972594
314880.0000000    0.0955994
314920.0000000    0.1016461
314960.0000000    0.0977950
315000.0000000    0.1035815
315040.0000000    0.0949674
315080.0000000    0.0934196
315120.0000000    0.0906214
315160.0000000    0.0956866
315200.0000000    0.1063670
315240.0000000    0.0917948
315280.0000000    0.0943556
315320.0000000    0.0947299
315360.0000000    0.0921462
315400.0000000    0.1007061
315440.0000000    0.0965960
315480.0000000    0.0965937
315520.0000000    0.1031552
315560.0000000    0.0970456
315600.0000000    0.1029604
315640.0000000    0.0940223
315680.0000000    0.0958592
315720.0000000    0.1036237
315760.0000000    0.0919150
315800.0000000    0.0978986
315840.0000000    0.0985867
315880.0000000    0.0972567
315920.0000000    0.0940671
315960.0000000    0.0912898
316000.0000000    0.1011420
316040.0000000    0.0957399
316080.0000000    0.0892017
316120.0000000    0.1012685
316160.0000000    0.1037197
316200.0000000    0.0914512
316240.0000000    0.0951242
316280.0000000    0.1025524
316320.0000000    0.0993322
316360.0000000    0.0986578
316400.0000000    0.0990809
316440.0000000    0.0912573
316480.0000000    0.0964630
316520.0000000    0.1040805
316560.0000000    0.0995010
316600.0000000    0.0920639
316640.0000000    0.0966546
316680.0000000    0.1021970
316720.0000000    0.0940186
316760.0000000    0.0984712
316800.0000000    0.0956782
316840.0000000    0.0955314
316880.0000000    0.1132961
316920.0000000    0.1013623
316960.0000000    0.0970238
317000.0000000    0.0980089
317040.0000000    0.0966423
317080.0000000    0.0986677
317120.0000000    0.0926770
317160.0000000    0.1002419
317200.0000000    0.0948108
317240.0000000    0.1039259
317280.0000000    0.1035196
317320.0000000    0.1002723
317360.0000000    0.1044817
317400.0000000    0.0979940
317440.0000000    0.1056563
317480.0000000    0.1073336
317520.0000000    0.1120015
317560.0000000    0.1053416
317600.0000000    0.1060305
317640.0000000    0.1124501
317680.0000000    0.1022868
317720.0000000    0.0994214
317760.0000000    0.1039264
317800.0000000    0.1011716
317840.0000000    0.1104352
317880.0000000    0.0991914
317920.0000000    0.1093454
317960.0000000    0.0955073
318000.0000000    0.1111144
318040.0000000    0.1099508
318080.0000000    0.1057416
318120.0000000    0.1107541
318160.0000000    0.1025654
318200.0000000    0.1074707
318240.0000000    0.0986386
318280.0000000    0.1010854
318320.0000000    0.1032929
318360.0000000    0.0997495
318400.0000000    0.1037962
318440.0000000    0.0993090
318480.0000000    0.1027138
318520.0000000    0.1055685
318560.0000000    0.0997005
318600.0000000    0.1036754
318640.0000000    0.0995147
318680.0000000    0.1008406
318720.0000000    0.0951029
318760.0000000    0.0977085
318800.0000000    0.1018026
318840.0000000    0.0976001
318880.0000000    0.1035236
318920.0000000    0.1008297
318960.0000000    0.1059736
319000.0000000    0.0984207
319040.0000000    0.1015094
319080.0000000    0.1043366
319120.0000000    0.1025469
319160.0000000    0.0942112
319200.0000000    0.0937472
319240.0000000    0.0932848
319280.0000000    0.1067538
319320.0000000    0.1084181
319360.0000000    0.1046636
319400.0000000    0.1048055
319440.0000000    0.1092087
319480.0000000    0.1074903
319520.0000000    0.1031078
319560.0000000    0.1002853
319600.0000000    0.1017467
319640.0000000    0.1021566
319680.0000000    0.0979012
319720.0000000    0.1063042
319760.0000000    0.1078224
319800.0000000    0.1168129
319840.0000000    0.1055050
319880.0000000    0.1002523
319920.0000000    0.1130524
319960.0000000    0.1085803
320000.0000000    0.1090946
320040.0000000    0.1208181
320080.0000000    0.1102721
320120.0000000    0.1074722
320160.0000000    0.1258369
320200.0000000    0.1081853
320240.0000000    0.0969752
320280.0000000    0.0993402
320320.0000000    0.1052305
320360.0000000    0.1016980
320400.0000000    0.1141491
320440.0000000    0.1081152
320480.0000000    0.0997145
320520.0000000    0.1143486
320560.0000000    0.1200622
320600.0000000    0.1116229
320640.0000000    0.1180799
320680.0000000    0.1214781
320720.0000000    0.1105346
320760.0000000    0.1132264
320800.0000000    0.1070624
320840.0000000    0.1110322
320880.0000000    0.1074810
320920.0000000    0.1190706
320960.0000000    0.1158135
321000.0000000    0.1259856
321040.0000000    0.1219761
321080.0000000    0.1151780
321120.0000000    0.1284496
321160.0000000    0.1107019
321200.0000000    0.1188686
321240.0000000    0.1148185
321280.0000000    0.1108013
321320.0000000    0.1139366
321360.0000000    0.1209036
321400.0000000    0.1254549
321440.0000000    0.1134342
321480.0000000    0.1133721
321520.0000000    0.1177839
321560.0000000    0.1222729
321600.0000000    0.1129452
321640.0000000    0.1086721
321680.0000000    0.1209295
321720.0000000    0.1063637
321760.0000000    0.1098177
321800.0000000    0.1089843
321840.0000000    0.1130310
321880.0000000    0.1098667
321920.0000000    0.1182514
321960.0000000    0.1129133
322000.0000000    0.1102105
322040.0000000    0.1154939
322080.0000000    0.1127003
322120.0000000    0.1064633
322160.0000000    0.1134569
322200.0000000    0.1013942
322240.0000000    0.1057877
322280.0000000    0.0972724
322320.0000000    0.1068903
322360.0000000    0.0985249
322400.0000000    0.0994430
322440.0000000    0.1074369
322480.0000000    0.1006457
322520.0000000    0.1045219
322560.0000000    0.1029468
322600.0000000    0.1107582
322640.0000000    0.1054226
322680.0000000    0.1066457
322720.0000000    0.1086849
322760.0000000    0.1116576
322800.0000000    0.1027688
322840.0000000    0.1156168
322880.0000000    0.1129980
322920.0000000    0.1050501
322960.0000000    0.1175868
323000.0000000    0.1131537
323040.0000000    0.1053892
323080.0000000    0.1144756
323120.0000000    0.1157830
323160.0000000    0.1048111
323200.0000000    0.0989931
323240.0000000    0.1087962
323280.0000000    0.1075139
323320.0000000    0.1043933
323360.0000000    0.1041667
323400.0000000    0.1043483
323440.0000000    0.0966845
323480.0000000    0.0953762
323520.0000000    0.1024359
323560.0000000    0.1083378
323600.0000000    0.1087182
323640.0000000    0.0992347
323680.0000000    0.1026000
323720.0000000    0.1060883
323760.0000000    0.1052155
323800.0000000    0.1009922
323840.0000000    0.0955057
323880.0000000    0.1025304
323920.0000000    0.1075179
323960.0000000    0.1048599
324000.0000000    0.1049600
324040.0000000    0.1104703
324080.0000000    0.1059080
324120.0000000    0.1052324
324160.0000000    0.1031261
324200.0000000    0.1169424
324240.0000000    0.1009317
324280.0000000    0.1105158
324320.0000000    0.1046020
324360.0000000    0.1024155
324400.0000000    0.1003886
324440.0000000    0.1065032
324480.0000000    0.1133223
324520.0000000    0.1092665
324560.0000000    0.1129041
324600.0000000    0.1147803
324640.0000000    0.1134136
324680.0000000    0.1113538
324720.0000000    0.1215601
324760.0000000    0.1241178
324800.0000000    0.1167239
324840.0000000    0.1135316
324880.0000000    0.1223134
324920.0000000    0.1040287
324960.0000000    0.1142982
325000.0000000    0.1147530
325040.0000000    0.1111232
325080.0000000    0.1131352
325120.0000000    0.1119608
325160.0000000    0.1183294
325200.0000000    0.1128643
325240.0000000    0.1130899
325280.0000000    0.1076145
325320.0000000    0.1076992
325360.0000000    0.1118617
325400.0000000    0.1087412
325440.0000000    0.1130304
325480.0000000    0.1107458
325520.0000000    0.1055661
325560.0000000    0.1052953
325600.0000000    0.1065761
325640.0000000    0.1073003
325680.0000000    0.1213278
325720.0000000    0.1145031
325760.0000000    0.1105089
325800.0000000    0.1211152
325840.0000000    0.1141480
325880.0000000    0.1217921
325920.0000000    0.1204661
325960.0000000    0.1139548
326000.0000000    0.1086503
326040.0000000    0.1169568
326080.0000000    0.1180845
326120.0000000    0.1177556
326160.0000000    0.1127938
326200.0000000    0.1099827
326240.0000000    0.1112129
326280.0000000    0.1155105
326320.0000000    0.1133017
326360.0000000    0.1145284
326400.0000000    0.1154230
326440.0000000    0.1081440
326480.0000000    0.1023071
326520.0000000    0.1032359
326560.0000000    0.1080566
326600.0000000    0.1037223
326640.0000000    0.1051968
326680.0000000    0.1089988
326720.0000000    0.1082498
326760.0000000    0.1114395
326800.0000000    0.1046450
326840.0000000    0.1036664
326880.0000000    0.1057105
326920.0000000    0.1174259
326960.0000000    0.1173930
327000.0000000    0.0989391
327040.0000000    0.1069902
327080.0000000    0.1109933
327120.0000000    0.1212191
327160.0000000    0.1099273
327200.0000000    0.1102478
327240.0000000    0.1113092
327280.0000000    0.1058926
327320.0000000    0.1061367
327360.0000000    0.1021417
327400.0000000    0.1056382
327440.0000000    0.1081800
327480.0000000    0.1099810
327520.0000000    0.1160484
327560.0000000    0.1105029
327600.0000000    0.1044627
327640.0000000    0.1240645
327680.0000000    0.1295429
327720.0000000    0.1205755
327760.0000000    0.1275959
327800.0000000    0.1238768
327840.0000000    0.1282084
327880.0000000    0.1281236
327920.0000000    0.1271856
327960.0000000    0.1233176
328000.0000000    0.1214223
328040.0000000    0.1204452
328080.0000000    0.1202597
328120.0000000    0.1377917
328160.0000000    0.1387753
328200.0000000    0.1298256
328240.0000000    0.1415445
328280.0000000    0.1362752
328320.0000000    0.1308995
328360.0000000    0.1400303
328400.0000000    0.1372760
328440.0000000    0.1369614
328480.0000000    0.1449295
328520.0000000    0.1410380
328560.0000000    0.1384580
328600.0000000    0.1524303
328640.0000000    0.1411362
328680.0000000    0.1338373
328720.0000000    0.1329343
328760.0000000    0.1444393
328800.0000000    0.1339643
328840.0000000    0.1406869
328880.0000000    0.1387463
328920.0000000    0.1315974
328960.0000000    0.1466820
329000.0000000    0.1319254
329040.0000000    0.1360000
329080.0000000    0.1406940
329120.0000000    0.1411790
329160.0000000    0.1450662
329200.0000000    0.1348733
329240.0000000    0.1362108
329280.0000000    0.1385713
329320.0000000    0.1400972
329360.0000000    0.1387937
329400.0000000    0.1354188
329440.0000000    0.1332784
329480.0000000    0.1408520
329520.0000000    0.1305397
329560.0000000    0.1371847
329600.0000000    0.1438639
329640.0000000    0.1353849
329680.0000000    0.1448642
329720.0000000    0.1349501
329760.0000000    0.1351226
329800.0000000    0.1355687
329840.0000000    0.1307705
329880.0000000    0.1329180
329920.0000000    0.1469158
329960.0000000    0.1371748
330000.0000000    0.1375922
330040.0000000    0.1395635
330080.0000000    0.1375910
330120.0000000    0.1388213
330160.0000000    0.1305897
330200.0000000    0.1412162
330240.0000000    0.1334050
330280.0000000    0.1307495
330320.0000000    0.1275394
330360.0000000    0.1347097
330400.0000000    0.1303218
330440.0000000    0.1386072
330480.0000000    0.1353868
330520.0000000    0.1370685
330560.0000000    0.1427342
330600.0000000    0.1386235
330640.0000000    0.1399301
330680.0000000    0.1372097
330720.0000000    0.1408494
330760.0000000    0.1423067
330800.0000000    0.1358332
330840.0000000    0.1383035
330880.0000000    0.1424158
330920.0000000    0.1353396
330960.0000000    0.1351789
331000.0000000    0.1379604
331040.0000000    0.1420007
331080.0000000    0.1446338
331120.0000000    0.1401298
331160.0000000    0.1449463
331200.0000000    0.1401848
331240.0000000    0.1500222
331280.0000000    0.1458255
331320.0000000    0.1447300
331360.0000000    0.1392740
331400.0000000    0.1485404
331440.0000000    0.1470737
331480.0000000    0.1513831
331520.0000000    0.1316953
331560.0000000    0.1545229
331600.0000000    0.1417386
331640.0000000    0.1464327
331680.0000000    0.1485021
331720.0000000    0.1481536
331760.0000000    0.1404111
331800.0000000    0.1381428
331840.0000000    0.1361826
331880.0000000    0.1364522
331920.0000000    0.1325129
331960.0000000    0.1417862
332000.0000000    0.1373709
332040.0000000    0.1330861
332080.0000000    0.1332276
332120.0000000    0.1362862
332160.0000000    0.1508172
332200.0000000    0.1522148
332240.0000000    0.1453058
332280.0000000    0.1493935
332320.0000000    0.1380364
332360.0000000    0.1328155
332400.0000000    0.1400011
332440.0000000    0.1503756
332480.0000000    0.1370385
332520.0000000    0.1390415
332560.0000000    0.1442478
332600.0000000    0.1487215
332640.0000000    0.1434071
332680.0000000    0.1557957
332720.0000000    0.1409374
332760.0000000    0.1403495
332800.0000000    0.1470162
332840.0000000    0.1448944
332880.0000000    0.1481341
332920.0000000    0.1437768
332960.0000000    0.1509236
333000.0000000    0.1394266
333040.0000000    0.1353902
333080.0000000    0.1480890
333120.0000000    0.1298707
333160.0000000    0.1367970
333200.0000000    0.1391102
333240.0000000    0.1453407
333280.0000000    0.1489124
333320.0000000    0.1297641
333360.0000000    0.1398601
333400.0000000    0.1476281
333440.0000000    0.1393545
333480.0000000    0.1258664
333520.0000000    0.1292321
333560.0000000    0.1376429
333600.0000000    0.1366081
333640.0000000    0.1397632
333680.0000000    0.1353113
333720.0000000    0.1418238
333760.0000000    0.1477684
333800.0000000    0.1532339
333840.0000000    0.1451130
333880.0000000    0.1543172
333920.0000000    0.1373636
333960.0000000    0.1292528
334000.0000000    0.1383251
334040.0000000    0.1470300
334080.0000000    0.1413399
334120.0000000    0.1337708
334160.0000000    0.1425584
334200.0000000    0.1360158
334240.0000000    0.1403961
334280.0000000    0.1454611
334320.0000000    0.1453804
334360.0000000    0.1401619
334400.0000000    0.1369991
334440.0000000    0.1406500
334480.0000000    0.1435209
334520.0000000    0.1452439
334560.0000000    0.1488375
334600.0000000    0.1374124
334640.0000000    0.1368434
334680.0000000    0.1328037
334720.0000000    0.1463204
334760.0000000    0.1461753
334800.0000000    0.1401966
334840.0000000    0.1363350
334880.0000000    0.1317173
334920.0000000    0.1437257
334960.0000000    0.1338737
335000.0000000    0.1360251
335040.0000000    0.1381583
335080.0000000    0.1438450
335120.0000000    0.1339142
335160.0000000    0.1325916
335200.0000000    0.1431390
335240.0000000    0.1405667
335280.0000000    0.1408837
335320.0000000    0.1321121
335360.0000000    0.1391873
335400.0000000    0.1523098
335440.0000000    0.1413957
335480.0000000    0.1408728
335520.0000000    0.1326437
335560.0000000    0.1434435
335600.0000000    0.1350138
335640.0000000    0.1496415
335680.0000000    0.1511312
335720.0000000    0.1398960
335760.0000000    0.1403138
335800.0000000    0.1385677
335840.0000000    0.1441192
335880.0000000    0.1348613
335920.0000000    0.1375631
335960.0000000    0.1360546
336000.0000000    0.1458457
336040.0000000    0.1403414
336080.0000000    0.1475698
336120.0000000    0.1324820
336160.0000000    0.1348380
336200.0000000    0.1383097
336240.0000000    0.1310303
336280.0000000    0.1341069
336320.0000000    0.1344343
336360.0000000    0.1310108
336400.0000000    0.1261697
336440.0000000    0.1391777
336480.0000000    0.1457407
336520.0000000    0.1318857
336560.0000000    0.1426071
336600.0000000    0.1416800
336640.0000000    0.1308745
336680.0000000    0.1352731
336720.0000000    0.1403007
336760.0000000    0.1465336
336800.0000000    0.1439460
336840.0000000    0.1424118
336880.0000000    0.1421266
336920.0000000    0.1501024
336960.0000000    0.1412611
337000.0000000    0.1369308
337040.0000000    0.1414748
337080.0000000    0.1393363
337120.0000000    0.1420485
337160.0000000    0.1354367
337200.0000000    0.1453570
337240.0000000    0.1448196
337280.0000000    0.1402065
337320.0000000    0.1395444
337360.0000000    0.1536447
337400.0000000    0.1612507
337440.0000000    0.1562359
337480.0000000    0.1565065
337520.0000000    0.1620074
337560.0000000    0.1466731
337600.0000000    0.1569111
337640.0000000    0.1378360
337680.0000000    0.1393771
337720.0000000    0.1560498
337760.0000000    0.1570361
337800.0000000    0.1490466
337840.0000000    0.1479162
337880.0000000    0.1425976
337920.0000000    0.1413355
337960.0000000    0.1513778
338000.0000000    0.1557353
338040.0000000    0.1506656
338080.0000000    0.1433582
338120.0000000    0.1556294
338160.0000000    0.1577918
338200.0000000    0.1507297
338240.0000000    0.1537543
338280.0000000    0.1468629
338320.0000000    0.1435617
338360.0000000    0.1544303
338400.0000000    0.1421809
338440.0000000    0.1474473
338480.0000000    0.1349960
338520.0000000    0.1436900
338560.0000000    0.1509272
338600.0000000    0.1452687
338640.0000000    0.1445713
338680.0000000    0.1397859
338720.0000000    0.1322135
338760.0000000    0.1367599
338800.0000000    0.1414943
338840.0000000    0.1429360
338880.0000000    0.1385776
338920.0000000    0.1392357
338960.0000000    0.1340265
339000.0000000    0.1372429
339040.0000000    0.1401726
339080.0000000    0.1255347
339120.0000000    0.1385269
339160.0000000    0.1445040
339200.0000000    0.1440419
339240.0000000    0.1443436
339280.0000000    0.1464508
339320.0000000    0.1447640
339360.0000000    0.1384189
339400.0000000    0.1360308
339440.0000000    0.1416409
339480.0000000    0.1461556
339520.0000000    0.1485630
339560.0000000    0.1482451
339600.0000000    0.1328798
339640.0000000    0.1360986
339680.0000000    0.1288317
339720.0000000    0.1273232
339760.0000000    0.1375517
339800.0000000    0.1333376
339840.0000000    0.1474407
339880.0000000    0.1468358
339920.0000000    0.1415461
339960.0000000    0.1456999
340000.0000000    0.1502883
340040.0000000    0.1413096
340080.0000000    0.1399307
340120.0000000    0.1379970
340160.0000000    0.1418517
340200.0000000    0.1412646
340240.0000000    0.1343568
340280.0000000    0.1336079
340320.0000000    0.1283900
340360.0000000    0.1210217
340400.0000000    0.1314067
340440.0000000    0.1377104
340480.0000000    0.1346904
340520.0000000    0.1341216
340560.0000000    0.1443823
340600.0000000    0.1423001
340640.0000000    0.1358944
340680.0000000    0.1362025
340720.0000000    0.1368370
340760.0000000    0.1378003
340800.0000000    0.1344409
340840.0000000    0.1287365
340880.0000000    0.1495947
340920.0000000    0.1340958
340960.0000000    0.1437173
341000.0000000    0.1402680
341040.0000000    0.1378259
341080.0000000    0.1459410
341120.0000000    0.1419389
341160.0000000    0.1486703
341200.0000000    0.1475548
341240.0000000    0.1345805
341280.0000000    0.1400282
341320.0000000    0.1415105
341360.0000000    0.1353544
341400.0000000    0.1400163
341440.0000000    0.1431468
341480.0000000    0.1500768
341520.0000000    0.1375264
341560.0000000    0.1446279
341600.0000000    0.1414008
341640.0000000    0.1508632
341680.0000000    0.1425978
341720.0000000    0.1371160
341760.0000000    0.1375794
341800.0000000    0.1337808
341840.0000000    0.1349400
341880.0000000    0.1383442
341920.0000000    0.1275588
341960.0000000    0.1401044
342000.0000000    0.1291885
342040.0000000    0.1380388
342080.0000000    0.1368358
342120.0000000    0.1292481
342160.0000000    0.1293061
342200.0000000    0.1326447
342240.0000000    0.1333905
342280.0000000    0.1339711
342320.0000000    0.1248241
342360.0000000    0.1255558
342400.0000000    0.1314956
342440.0000000    0.1334734
342480.0000000    0.1362465
342520.0000000    0.1356305
342560.0000000    0.1380774
342600.0000000    0.1359493
342640.0000000    0.1425585
342680.0000000    0.1415538
342720.0000000    0.1408053
342760.0000000    0.1403901
342800.0000000    0.1295856
342840.0000000    0.1334492
342880.0000000    0.1341420
342920.0000000    0.1246963
342960.0000000    0.1313073
343000.0000000    0.1361413
343040.0000000    0.1333145
343080.0000000    0.1358963
343120.0000000    0.1402657
343160.0000000    0.1409019
343200.0000000    0.1431094
343240.0000000    0.1386768
343280.0000000    0.1222771
343320.0000000    0.1378384
343360.0000000    0.1400495
343400.0000000    0.1334229
343440.0000000    0.1280440
343480.0000000    0.1351921
343520.0000000    0.1305179
343560.0000000    0.1379608
343600.0000000    0.1367942
343640.0000000    0.1339000
343680.0000000    0.1417615
343720.0000000    0.1393223
343760.0000000    0.1363409
343800.0000000    0.1493731
343840.0000000    0.1490373
343880.0000000    0.1444622
343920.0000000    0.1304866
343960.0000000    0.1340885
344000.0000000    0.1375077
344040.0000000    0.1387785
344080.0000000    0.1381183
344120.0000000    0.1438195
344160.0000000    0.1399431
344200.0000000    0.1464669
344240.0000000    0.1465206
344280.0000000    0.1483838
344320.0000000    0.1402367
344360.0000000    0.1313297
344400.0000000    0.1340493
344440.0000000    0.1297651
344480.0000000    0.1397852
344520.0000000    0.1371792
344560.0000000    0.1335278
344600.0000000    0.1346010
344640.0000000    0.1362651
344680.0000000    0.1342743
344720.0000000    0.1514094
344760.0000000    0.1442862
344800.0000000    0.1331112
344840.0000000    0.1296251
344880.0000000    0.1334817
344920.0000000    0.1337590
344960.0000000    0.1426088
345000.0000000    0.1382363
345040.0000000    0.1414701
345080.0000000    0.1374640
345120.0000000    0.1374071
345160.0000000    0.1361761
345200.0000000    0.1348265
345240.0000000    0.1379264
345280.0000000    0.1460984
345320.0000000    0.1386934
345360.0000000    0.1308285
345400.0000000    0.1324226
345440.0000000    0.1324426
345480.0000000    0.1289443
345520.0000000    0.1285729
345560.0000000    0.1437884
345600.0000000    0.1250075
345640.0000000    0.1257668
345680.0000000    0.1283686
345720.0000000    0.1308140
345760.0000000    0.1380851
345800.0000000    0.1376208
345840.0000000    0.1388745
345880.0000000    0.1336362
345920.0000000    0.1393051
345960.0000000    0.1332603
346000.0000000    0.1410194
346040.0000000    0.1374435
346080.0000000    0.1517580
346120.0000000    0.1408524
346160.0000000    0.1334037
346200.0000000    0.1383143
346240.0000000    0.1331446
346280.0000000    0.1320713
346320.0000000    0.1398691
346360.0000000    0.1366858
346400.0000000    0.1342055
346440.0000000    0.1315360
346480.0000000    0.1294050
346520.0000000    0.1438738
346560.0000000    0.1365448
346600.0000000    0.1296705
346640.0000000    0.1376208
346680.0000000    0.1329592
346720.0000000    0.1238299
346760.0000000    0.1404805
346800.0000000    0.1453978
346840.0000000    0.1460869
346880.0000000    0.1408790
346920.0000000    0.1346334
346960.0000000    0.1391651
347000.0000000    0.1406731
347040.0000000    0.1322967
347080.0000000    0.1336207
347120.0000000    0.1272237
347160.0000000    0.1373784
347200.0000000    0.1308488
347240.0000000    0.1431100
347280.0000000    0.1491399
347320.0000000    0.1366222
347360.0000000    0.1373574
347400.0000000    0.1413701
347440.0000000    0.1400674
347480.0000000    0.1351051
347520.0000000    0.1366360
347560.0000000    0.1389238
347600.0000000    0.1416190
347640.0000000    0.1328795
347680.0000000    0.1396700
347720.0000000    0.1457039
347760.0000000    0.1402277
347800.0000000    0.1406577
347840.0000000    0.1463452
347880.0000000    0.1366963
347920.0000000    0.1459546
347960.0000000    0.1353584
348000.0000000    0.1242083
348040.0000000    0.1342492
348080.0000000    0.1385675
348120.0000000    0.1376518
348160.0000000    0.1295211
348200.0000000    0.1320556
348240.0000000    0.1278649
348280.0000000    0.1413448
348320.0000000    0.1358307
348360.0000000    0.1483646
348400.0000000    0.1400128
348440.0000000    0.1450421
348480.0000000    0.1383239
348520.0000000    0.1311461
348560.0000000    0.1446284
348600.0000000    0.1362878
348640.0000000    0.1388890
348680.0000000    0.1405062
348720.0000000    0.1468839
348760.0000000    0.1299111
348800.0000000    0.1463000
348840.0000000    0.1321373
348880.0000000    0.1388382
348920.0000000    0.1446273
348960.0000000    0.1327583
349000.0000000    0.1347160
349040.0000000    0.1361628
349080.0000000    0.1416281
349120.0000000    0.1329887
349160.0000000    0.1344185
349200.0000000    0.1285767
349240.0000000    0.1349000
349280.0000000    0.1389843
349320.0000000    0.1422526
349360.0000000    0.1216239
349400.0000000    0.1378839
349440.0000000    0.1457549
349480.0000000    0.1379907
349520.0000000    0.1477591
349560.0000000    0.1541019
349600.0000000    0.1481275
349640.0000000    0.1482087
349680.0000000    0.1435116
349720.0000000    0.1459203
349760.0000000    0.1394746
349800.0000000    0.1450872
349840.0000000    0.1497970
349880.0000000    0.1427380
349920.0000000    0.1381821
349960.0000000    0.1485770
350000.0000000    0.1516949
350040.0000000    0.1390157
350080.0000000    0.1528084
350120.0000000    0.1421371
350160.0000000    0.1489114
350200.0000000    0.1442004
350240.0000000    0.1461544
350280.0000000    0.1497053
350320.0000000    0.1419261
350360.0000000    0.1524083
350400.0000000    0.1392961
350440.0000000    0.1372453
350480.0000000    0.1442889
350520.0000000    0.1425717
350560.0000000    0.1372056
350600.0000000    0.1389702
350640.0000000    0.1443129
350680.0000000    0.1461462
350720.0000000    0.1386518
350760.0000000    0.1391690
350800.0000000    0.1415105
350840.0000000    0.1407589
350880.0000000    0.1350447
350920.0000000    0.1415112
350960.0000000    0.1436035
351000.0000000    0.1375296
351040.0000000    0.1523550
351080.0000000    0.1447810
351120.0000000    0.1417795
351160.0000000    0.1369480
351200.0000000    0.1403492
351240.0000000    0.1353983
351280.0000000    0.1378184
351320.0000000    0.1454437
351360.0000000    0.1441024
351400.0000000    0.1462785
351440.0000000    0.1373649
351480.0000000    0.1390209
351520.0000000    0.1448019
351560.0000000    0.1537518
351600.0000000    0.1430574
351640.0000000    0.1493630
351680.0000000    0.1442356
351720.0000000    0.1407339
351760.0000000    0.1428398
351800.0000000    0.1435948
351840.0000000    0.1371884
351880.0000000    0.1492762
351920.0000000    0.1435206
351960.0000000    0.1361300
352000.0000000    0.1479987
352040.0000000    0.1481492
352080.0000000    0.1511446
352120.0000000    0.1430744
352160.0000000    0.1442580
352200.0000000    0.1330456
352240.0000000    0.1439925
352280.0000000    0.1470916
352320.0000000    0.1330729
352360.0000000    0.1433534
352400.0000000    0.1423598
352440.0000000    0.1555698
352480.0000000    0.1392199
352520.0000000    0.1433679
352560.0000000    0.1406963
352600.0000000    0.1369479
352640.0000000    0.1420677
352680.0000000    0.1356091
352720.0000000    0.1408513
352760.0000000    0.1369785
352800.0000000    0.1396926
352840.0000000    0.1401081
352880.0000000    0.1341369
352920.0000000    0.1452611
352960.0000000    0.1422027
353000.0000000    0.1330606
353040.0000000    0.1313360
353080.0000000    0.1324521
353120.0000000    0.1346336
353160.0000000    0.1308291
353200.0000000    0.1436621
353240.0000000    0.1318966
353280.0000000    0.1279085
353320.0000000    0.1408416
353360.0000000    0.1406079
353400.0000000    0.1444001
353440.0000000    0.1363783
353480.0000000    0.1379872
353520.0000000    0.1262043
353560.0000000    0.1373195
353600.0000000    0.1466367
353640.0000000    0.1301638
353680.0000000    0.1377803
353720.0000000    0.1319051
353760.0000000    0.1342541
353800.0000000    0.1360204
353840.0000000    0.1367654
353880.0000000    0.1393017
353920.0000000    0.1457459
353960.0000000    0.1351617
354000.0000000    0.1361730
354040.0000000    0.1370581
354080.0000000    0.1420748
354120.0000000    0.1435252
354160.0000000    0.1473966
354200.0000000    0.1374558
354240.0000000    0.1458294
354280.0000000    0.1469264
354320.0000000    0.1377399
354360.0000000    0.1380122
354400.0000000    0.1397621
354440.0000000    0.1389743
354480.0000000    0.1391049
354520.0000000    0.1382262
354560.0000000    0.1346910
354600.0000000    0.1380695
354640.0000000    0.1468443
354680.0000000    0.1439951
354720.0000000    0.1281805
354760.0000000    0.1326465
354800.0000000    0.1303199
354840.0000000    0.1332491
354880.0000000    0.1356031
354920.0000000    0.1392421
354960.0000000    0.1438351
355000.0000000    0.1316965
355040.0000000    0.1325114
355080.0000000    0.1320984
355120.0000000    0.1376912
355160.0000000    0.1456793
355200.0000000    0.1392397
355240.0000000    0.1489661
355280.0000000    0.1402510
355320.0000000    0.1479328
355360.0000000    0.1439362
355400.0000000    0.1397609
355440.0000000    0.1352014
355480.0000000    0.1313956
355520.0000000    0.1338188
355560.0000000    0.1311048
355600.0000000    0.1366502
355640.0000000    0.1425550
355680.0000000    0.1460863
355720.0000000    0.1412752
355760.0000000    0.1445322
355800.0000000    0.1494800
355840.0000000    0.1416227
355880.0000000    0.1300443
355920.0000000    0.1437041
355960.0000000    0.1399691
356000.0000000    0.1458229
356040.0000000    0.1426494
356080.0000000    0.1329151
356120.0000000    0.1400087
356160.0000000    0.1379856
356200.0000000    0.1444819
356240.0000000    0.1447376
356280.0000000    0.1392114
356320.0000000    0.1396032
356360.0000000    0.1363724
356400.0000000    0.1412679
356440.0000000    0.1371124
356480.0000000    0.1394309
356520.0000000    0.1576698
356560.0000000    0.1570758
356600.0000000    0.1527849
356640.0000000    0.1495496
356680.0000000    0.1430777
356720.0000000    0.1514373
356760.0000000    0.1539748
356800.0000000    0.1543890
356840.0000000    0.1534022
356880.0000000    0.1547208
356920.0000000    0.1534958
356960.0000000    0.1467238
357000.0000000    0.1414331
357040.0000000    0.1408933
357080.0000000    0.1494343
357120.0000000    0.1513182
357160.0000000    0.1416244
357200.0000000    0.1464085
357240.0000000    0.1442572
357280.0000000    0.1552986
357320.0000000    0.1561278
357360.0000000    0.1509872
357400.0000000    0.1495111
357440.0000000    0.1586447
357480.0000000    0.1482908
357520.0000000    0.1397453
357560.0000000    0.1484483
357600.0000000    0.1347273
357640.0000000    0.1341393
357680.0000000    0.1476566
357720.0000000    0.1493771
357760.0000000    0.1405924
357800.0000000    0.1544437
357840.0000000    0.1528907
357880.0000000    0.1424091
357920.0000000    0.1315837
357960.0000000    0.1313992
358000.0000000    0.1300547
358040.0000000    0.1403504
358080.0000000    0.1491963
358120.0000000    0.1377248
358160.0000000    0.1482627
358200.0000000    0.1375786
358240.0000000    0.1402076
358280.0000000    0.1507791
358320.0000000    0.1431879
358360.0000000    0.1416244
358400.0000000    0.1365886
358440.0000000    0.1383726
358480.0000000    0.1418399
358520.0000000    0.1497166
358560.0000000    0.1482256
358600.0000000    0.1548802
358640.0000000    0.1420783
358680.0000000    0.1521170
358720.0000000    0.1495875
358760.0000000    0.1414422
358800.0000000    0.1338515
358840.0000000    0.1361851
358880.0000000    0.1372224
358920.0000000    0.1351591
358960.0000000    0.1396810
359000.0000000    0.1480363
359040.0000000    0.1417940
359080.0000000    0.1517598
359120.0000000    0.1389967
359160.0000000    0.1415934
359200.0000000    0.1465298
359240.0000000    0.1458802
359280.0000000    0.1327830
359320.0000000    0.1504498
359360.0000000    0.1559188
359400.0000000    0.1468401
359440.0000000    0.1524710
359480.0000000    0.1424878
359520.0000000    0.1518010
359560.0000000    0.1478043
359600.0000000    0.1430264
359640.0000000    0.1350833
359680.0000000    0.1476057
359720.0000000    0.1358799
359760.0000000    0.1433233
359800.0000000    0.1375947
359840.0000000    0.1487580
359880.0000000    0.1484002
359920.0000000    0.1333041
359960.0000000    0.1523181
360000.0000000    0.1453993
360040.0000000    0.1445917
360080.0000000    0.1376648
360120.0000000    0.1422476
360160.0000000    0.1420849
360200.0000000    0.1402684
360240.0000000    0.1440497
360280.0000000    0.1318000
360320.0000000    0.1344852
360360.0000000    0.1383043
360400.0000000    0.1427444
360440.0000000    0.1521377
360480.0000000    0.1399840
360520.0000000    0.1464218
360560.0000000    0.1461121
360600.0000000    0.1464581
360640.0000000    0.1481773
360680.0000000    0.1481584
360720.0000000    0.1442143
360760.0000000    0.1416310
360800.0000000    0.1381170
360840.0000000    0.1475559
360880.0000000    0.1432121
360920.0000000    0.1458624
360960.0000000    0.1383934
361000.0000000    0.1452732
361040.0000000    0.1337214
361080.0000000    0.1307227
361120.0000000    0.1434155
361160.0000000    0.1393425
361200.0000000    0.1380263
361240.0000000    0.1265226
361280.0000000    0.1400611
361320.0000000    0.1420636
361360.0000000    0.1408184
361400.0000000    0.1465244
361440.0000000    0.1335244
361480.0000000    0.1370486
361520.0000000    0.1323692
361560.0000000    0.1265108
361600.0000000    0.1314645
361640.0000000    0.1381831
361680.0000000    0.1368695
361720.0000000    0.1437316
361760.0000000    0.1432372
361800.0000000    0.1377473
361840.0000000    0.1417663
361880.0000000    0.1368823
361920.0000000    0.1295911
361960.0000000    0.1382221
362000.0000000    0.1355751
362040.0000000    0.1273805
362080.0000000    0.1346979
362120.0000000    0.1383585
362160.0000000    0.1367044
362200.0000000    0.1388556
362240.0000000    0.1386529
362280.0000000    0.1360589
362320.0000000    0.1362750
362360.0000000    0.1437033
362400.0000000    0.1426408
362440.0000000    0.1386810
362480.0000000    0.1492545
362520.0000000    0.1476878
362560.0000000    0.1501297
362600.0000000    0.1475077
362640.0000000    0.1405563
362680.0000000    0.1466197
362720.0000000    0.1564372
362760.0000000    0.1557966
362800.0000000    0.1483205
362840.0000000    0.1480786
362880.0000000    0.1458593
362920.0000000    0.1441646
362960.0000000    0.1335617
363000.0000000    0.1473677
363040.0000000    0.1448383
363080.0000000    0.1335152
363120.0000000    0.1387808
363160.0000000    0.1437320
363200.0000000    0.1462889
363240.0000000    0.1467825
363280.0000000    0.1474485
363320.0000000    0.1518892
363360.0000000    0.1483001
363400.0000000    0.1457815
363440.0000000    0.1337255
363480.0000000    0.1536146
363520.0000000    0.1478406
363560.0000000    0.1501118
363600.0000000    0.1320909
363640.0000000    0.1457306
363680.0000000    0.1548032
363720.0000000    0.1393227
363760.0000000    0.1466803
363800.0000000    0.1502738
363840.0000000    0.1360021
363880.0000000    0.1450714
363920.0000000    0.1392490
363960.0000000    0.1475288
364000.0000000    0.1497220
364040.0000000    0.1503208
364080.0000000    0.1446447
364120.0000000    0.1532669
364160.0000000    0.1427087
364200.0000000    0.1425803
364240.0000000    0.1453093
364280.0000000    0.1461587
364320.0000000    0.1455858
364360.0000000    0.1330683
364400.0000000    0.1279549
364440.0000000    0.1305166
364480.0000000    0.1369858
364520.0000000    0.1289423
364560.0000000    0.1350504
364600.0000000    0.1371229
364640.0000000    0.1226403
364680.0000000    0.1298880
364720.0000000    0.1373551
364760.0000000    0.1461708
364800.0000000    0.1418545
364840.0000000    0.1383171
364880.0000000    0.1421756
364920.0000000    0.1409957
364960.0000000    0.1404134
365000.0000000    0.1375247
365040.0000000    0.1385473
365080.0000000    0.1362431
365120.0000000    0.1435290
365160.0000000    0.1455168
365200.0000000    0.1360469
365240.0000000    0.1398396
365280.0000000    0.1499559
365320.0000000    0.1480298
365360.0000000    0.1406606
365400.0000000    0.1493283
365440.0000000    0.1350207
365480.0000000    0.1440667
365520.0000000    0.1391246
365560.0000000    0.1457811
365600.0000000    0.1386595
365640.0000000    0.1364945
365680.0000000    0.1369194
365720.0000000    0.1412063
365760.0000000    0.1491204
365800.0000000    0.1329027
365840.0000000    0.1404734
365880.0000000    0.1485938
365920.0000000    0.1414813
365960.0000000    0.1331562
366000.0000000    0.1433687
366040.0000000    0.1391998
366080.0000000    0.1419332
366120.0000000    0.1324766
366160.0000000    0.1440453
366200.0000000    0.1336473
366240.0000000    0.1353762
366280.0000000    0.1395782
366320.0000000    0.1409117
366360.0000000    0.1400101
366400.0000000    0.1374231
366440.0000000    0.1365810
366480.0000000    0.1391576
366520.0000000    0.1315539
366560.0000000    0.1274909
366600.0000000    0.1387051
366640.0000000    0.1435445
366680.0000000    0.1441929
366720.0000000    0.1411492
366760.0000000    0.1410725
366800.0000000    0.1399911
366840.0000000    0.1346876
366880.0000000    0.1346311
366920.0000000    0.1457020
366960.0000000    0.1447386
367000.0000000    0.1365018
367040.0000000    0.1470076
367080.0000000    0.1547621
367120.0000000    0.1411306
367160.0000000    0.1446985
367200.0000000    0.1367803
367240.0000000    0.1424221
367280.0000000    0.1314848
367320.0000000    0.1357782
367360.0000000    0.1278467
367400.0000000    0.1349607
367440.0000000    0.1281328
367480.0000000    0.1304320
367520.0000000    0.1392294
367560.0000000    0.1264801
367600.0000000    0.1368129
367640.0000000    0.1430990
367680.0000000    0.1337549
367720.0000000    0.1359204
367760.0000000    0.1327548
367800.0000000    0.1413029
367840.0000000    0.1356571
367880.0000000    0.1272126
367920.0000000    0.1400072
367960.0000000    0.1405792
368000.0000000    0.1408810
368040.0000000    0.1331235
368080.0000000    0.1299400
368120.0000000    0.1351090
368160.0000000    0.1454776
368200.0000000    0.1434981
368240.0000000    0.1490271
368280.0000000    0.1358139
368320.0000000    0.1404219
368360.0000000    0.1466963
368400.0000000    0.1459068
368440.0000000    0.1450972
368480.0000000    0.1478413
368520.0000000    0.1494130
368560.0000000    0.1443471
368600.0000000    0.1513616
368640.0000000    0.1474193
368680.0000000    0.1398045
368720.0000000    0.1337345
368760.0000000    0.1387955
368800.0000000    0.1355727
368840.0000000    0.1357078
368880.0000000    0.1413812
368920.0000000    0.1300842
368960.0000000    0.1581774
369000.0000000    0.1416695
369040.0000000    0.1359060
369080.0000000    0.1372270
369120.0000000    0.1456609
369160.0000000    0.1444931
369200.0000000    0.1433042
369240.0000000    0.1499394
369280.0000000    0.1421972
369320.0000000    0.1437660
369360.0000000    0.1577944
369400.0000000    0.1523403
369440.0000000    0.1423334
369480.0000000    0.1361277
369520.0000000    0.1289216
369560.0000000    0.1371396
369600.0000000    0.1404168
369640.0000000    0.1416135
369680.0000000    0.1478221
369720.0000000    0.1422829
369760.0000000    0.1548044
369800.0000000    0.1389946
369840.0000000    0.1495416
369880.0000000    0.1372193
369920.0000000    0.1490314
369960.0000000    0.1584354
370000.0000000    0.1465490
370040.0000000    0.1409430
370080.0000000    0.1365646
370120.0000000    0.1446547
370160.0000000    0.1443385
370200.0000000    0.1472761
370240.0000000    0.1504760
370280.0000000    0.1459966
370320.0000000    0.1535374
370360.0000000    0.1399113
370400.0000000    0.1494627
370440.0000000    0.1395404
370480.0000000    0.1392254
370520.0000000    0.1407488
370560.0000000    0.1364784
370600.0000000    0.1465065
370640.0000000    0.1365753
370680.0000000    0.1431455
370720.0000000    0.1355914
370760.0000000    0.1312465
370800.0000000    0.1317709
370840.0000000    0.1264995
370880.0000000    0.1306884
370920.0000000    0.1300738
370960.0000000    0.1341040
371000.0000000    0.1291477
371040.0000000    0.1396918
371080.0000000    0.1399813
371120.0000000    0.1391242
371160.0000000    0.1320455
371200.0000000    0.1307828
371240.0000000    0.1416907
371280.0000000    0.1372706
371320.0000000    0.1310045
371360.0000000    0.1418005
371400.0000000    0.1367618
371440.0000000    0.1363221
371480.0000000    0.1416463
371520.0000000    0.1438736
371560.0000000    0.1363593
371600.0000000    0.1375555
371640.0000000    0.1383919
371680.0000000    0.1314239
371720.0000000    0.1435557
371760.0000000    0.1291205
371800.0000000    0.1287547
371840.0000000    0.1413704
371880.0000000    0.1296379
371920.0000000    0.1312807
371960.0000000    0.1359935
372000.0000000    0.1412430
372040.0000000    0.1382710
372080.0000000    0.1456726
372120.0000000    0.1329797
372160.0000000    0.1476591
372200.0000000    0.1360375
372240.0000000    0.1481906
372280.0000000    0.1514082
372320.0000000    0.1458845
372360.0000000    0.1357948
372400.0000000    0.1418559
372440.0000000    0.1459529
372480.0000000    0.1391393
372520.0000000    0.1342813
372560.0000000    0.1378538
372600.0000000    0.1496784
372640.0000000    0.1380870
372680.0000000    0.1421830
372720.0000000    0.1371707
372760.0000000    0.1417150
372800.0000000    0.1315598
372840.0000000    0.1395121
372880.0000000    0.1432467
372920.0000000    0.1361036
372960.0000000    0.1372471
373000.0000000    0.1510148
373040.0000000    0.1361402
373080.0000000    0.1309468
373120.0000000    0.1327201
373160.0000000    0.1465797
373200.0000000    0.1318906
373240.0000000    0.1350024
373280.0000000    0.1389350
373320.0000000    0.1504856
373360.0000000    0.1400838
373400.0000000    0.1466650
373440.0000000    0.1534948
373480.0000000    0.1374974
373520.0000000    0.1436866
373560.0000000    0.1391411
373600.0000000    0.1402787
373640.0000000    0.1366959
373680.0000000    0.1384054
373720.0000000    0.1402818
373760.0000000    0.1312417
373800.0000000    0.1346331
373840.0000000    0.1350131
373880.0000000    0.1211106
373920.0000000    0.1257756
373960.0000000    0.1256131
374000.0000000    0.1269967
374040.0000000    0.1319282
374080.0000000    0.1280080
374120.0000000    0.1245506
374160.0000000    0.1289453
374200.0000000    0.1398740
374240.0000000    0.1501732
374280.0000000    0.1464967
374320.0000000    0.1364117
374360.0000000    0.1393557
374400.0000000    0.1495726
374440.0000000    0.1461427
374480.0000000    0.1546098
374520.0000000    0.1347626
374560.0000000    0.1493067
374600.0000000    0.1387561
374640.0000000    0.1334343
374680.0000000    0.1380916
374720.0000000    0.1342196
374760.0000000    0.1434066
374800.0000000    0.1284819
374840.0000000    0.1446517
374880.0000000    0.1441121
374920.0000000    0.1394257
374960.0000000    0.1377010
375000.0000000    0.1352366
375040.0000000    0.1369380
375080.0000000    0.1262275
375120.0000000    0.1344135
375160.0000000    0.1326062
375200.0000000    0.1335908
375240.0000000    0.1329109
375280.0000000    0.1409660
375320.0000000    0.1314090
375360.0000000    0.1361409
375400.0000000    0.1379998
375440.0000000    0.1392120
375480.0000000    0.1297282
375520.0000000    0.1423564
375560.0000000    0.1327624
375600.0000000    0.1419246
375640.0000000    0.1373242
375680.0000000    0.1437232
375720.0000000    0.1378197
375760.0000000    0.1402135
375800.0000000    0.1454805
375840.0000000    0.1340582
375880.0000000    0.1368152
375920.0000000    0.1331183
375960.0000000    0.1239166
376000.0000000    0.1352078
376040.0000000    0.1530469
376080.0000000    0.1408807
376120.0000000    0.1408765
376160.0000000    0.1541821
376200.0000000    0.1496893
376240.0000000    0.1646555
376280.0000000    0.1456864
376320.0000000    0.1440878
376360.0000000    0.1503314
376400.0000000    0.1463759
376440.0000000    0.1466745
376480.0000000    0.1563695
376520.0000000    0.1541435
376560.0000000    0.1489377
376600.0000000    0.1527861
376640.0000000    0.1531317
376680.0000000    0.1458206
376720.0000000    0.1365575
376760.0000000    0.1532437
376800.0000000    0.1472414
376840.0000000    0.1362092
376880.0000000    0.1337181
376920.0000000    0.1467954
376960.0000000    0.1499448
377000.0000000    0.1486512
377040.0000000    0.1452453
377080.0000000    0.1376735
377120.0000000    0.1496862
377160.0000000    0.1536085
377200.0000000    0.1523933
377240.0000000    0.1529662
377280.0000000    0.1524710
377320.0000000    0.1524907
377360.0000000    0.1565578
377400.0000000    0.1491033
377440.0000000    0.1476505
377480.0000000    0.1413954
377520.0000000    0.1587869
377560.0000000    0.1444106
377600.0000000    0.1567245
377640.0000000    0.1410092
377680.0000000    0.1446369
377720.0000000    0.1535825
377760.0000000    0.1380224
377800.0000000    0.1460049
377840.0000000    0.1372494
377880.0000000    0.1448463
377920.0000000    0.1483192
377960.0000000    0.1426602
378000.0000000    0.1458279
378040.0000000    0.1386061
378080.0000000    0.1364846
378120.0000000    0.1389269
378160.0000000    0.1349653
378200.0000000    0.1377155
378240.0000000    0.1359498
378280.0000000    0.1489787
378320.0000000    0.1440227
378360.0000000    0.1480289
378400.0000000    0.1390409
378440.0000000    0.1409075
378480.0000000    0.1426090
378520.0000000    0.1305542
378560.0000000    0.1490081
378600.0000000    0.1463914
378640.0000000    0.1404484
378680.0000000    0.1395703
378720.0000000    0.1497141
378760.0000000    0.1476918
378800.0000000    0.1456157
378840.0000000    0.1407141
378880.0000000    0.1623628
378920.0000000    0.1438894
378960.0000000    0.1537951
379000.0000000    0.1525765
379040.0000000    0.1491499
379080.0000000    0.1369916
379120.0000000    0.1381886
379160.0000000    0.1488425
379200.0000000    0.1442132
379240.0000000    0.1508738
379280.0000000    0.1547824
379320.0000000    0.1555128
379360.0000000    0.1562110
379400.0000000    0.1452127
379440.0000000    0.1527012
379480.0000000    0.1497552
379520.0000000    0.1431350
379560.0000000    0.1471265
379600.0000000    0.1579786
379640.0000000    0.1461232
379680.0000000    0.1448161
379720.0000000    0.1488746
379760.0000000    0.1408427
379800.0000000    0.1440682
379840.0000000    0.1521126
379880.0000000    0.1560026
379920.0000000    0.1502258
379960.0000000    0.1421396
380000.0000000    0.1422147
380040.0000000    0.1502873
380080.0000000    0.1397161
380120.0000000    0.1397646
380160.0000000    0.1377901
380200.0000000    0.1422101
380240.0000000    0.1443131
380280.0000000    0.1538809
380320.0000000    0.1449662
380360.0000000    0.1521960
380400.0000000    0.1443025
380440.0000000    0.1589599
380480.0000000    0.1536489
380520.0000000    0.1540923
380560.0000000    0.1438745
380600.0000000    0.1375546
380640.0000000    0.1443781
380680.0000000    0.1356134
380720.0000000    0.1664557
380760.0000000    0.1518342
380800.0000000    0.1560987
380840.0000000    0.1460097
380880.0000000    0.1516588
380920.0000000    0.1469634
380960.0000000    0.1432704
381000.0000000    0.1405651
381040.0000000    0.1488982
381080.0000000    0.1509267
381120.0000000    0.1426397
381160.0000000    0.1449601
381200.0000000    0.1315197
381240.0000000    0.1418045
381280.0000000    0.1325356
381320.0000000    0.1402210
381360.0000000    0.1398369
381400.0000000    0.1552407
381440.0000000    0.1405384
381480.0000000    0.1403999
381520.0000000    0.1418367
381560.0000000    0.1329929
381600.0000000    0.1363148
381640.0000000    0.1497166
381680.0000000    0.1451900
381720.0000000    0.1410940
381760.0000000    0.1369080
381800.0000000    0.1387757
381840.0000000    0.1405237
381880.0000000    0.1419799
381920.0000000    0.1441300
381960.0000000    0.1418244
382000.0000000    0.1421289
382040.0000000    0.1453245
382080.0000000    0.1482946
382120.0000000    0.1424395
382160.0000000    0.1392809
382200.0000000    0.1392734
382240.0000000    0.1423753
382280.0000000    0.1352244
382320.0000000    0.1534161
382360.0000000    0.1453040
382400.0000000    0.1270139
382440.0000000    0.1388689
382480.0000000    0.1370555
382520.0000000    0.1252736
382560.0000000    0.1383411
382600.0000000    0.1370634
382640.0000000    0.1391253
382680.0000000    0.1384714
382720.0000000    0.1509672
382760.0000000    0.1588207
382800.0000000    0.1372926
382840.0000000    0.1424850
382880.0000000    0.1421012
382920.0000000    0.1351790
382960.0000000    0.1319540
383000.0000000    0.1530154
383040.0000000    0.1416285
383080.0000000    0.1441500
383120.0000000    0.1389634
383160.0000000    0.1428791
383200.0000000    0.1395076
383240.0000000    0.1428037
383280.0000000    0.1542177
383320.0000000    0.1468642
383360.0000000    0.1537770
383400.0000000    0.1390714
383440.0000000    0.1389211
383480.0000000    0.1472558
383520.0000000    0.1532724
383560.0000000    0.1412144
383600.0000000    0.1483588
383640.0000000    0.1451591
383680.0000000    0.1321841
383720.0000000    0.1294005
383760.0000000    0.1325899
383800.0000000    0.1389639
383840.0000000    0.1336987
383880.0000000    0.1465275
383920.0000000    0.1534595
383960.0000000    0.1341996
384000.0000000    0.1362613
384040.0000000    0.1422830
384080.0000000    0.1412086
384120.0000000    0.1392239
384160.0000000    0.1467890
384200.0000000    0.1453988
384240.0000000    0.1448424
384280.0000000    0.1385026
384320.0000000    0.1372078
384360.0000000    0.1367425
384400.0000000    0.1444146
384440.0000000    0.1441720
384480.0000000    0.1457640
384520.0000000    0.1394847
384560.0000000    0.1412620
384600.0000000    0.1374980
384640.0000000    0.1396641
384680.0000000    0.1501080
384720.0000000    0.1490059
384760.0000000    0.1334899
384800.0000000    0.1345908
384840.0000000    0.1345572
384880.0000000    0.1462186
384920.0000000    0.1376704
384960.0000000    0.1415656
385000.0000000    0.1505473
385040.0000000    0.1396731
385080.0000000    0.1519642
385120.0000000    0.1478124
385160.0000000    0.1497684
385200.0000000    0.1501757
385240.0000000    0.1450583
385280.0000000    0.1505098
385320.0000000    0.1437354
385360.0000000    0.1569980
385400.0000000    0.1421660
385440.0000000    0.1524786
385480.0000000    0.1467155
385520.0000000    0.1475792
385560.0000000    0.1425335
385600.0000000    0.1467862
385640.0000000    0.1516528
385680.0000000    0.1543835
385720.0000000    0.1541529
385760.0000000    0.1712821
385800.0000000    0.1533663
385840.0000000    0.1471339
385880.0000000    0.1435507
385920.0000000    0.1348310
385960.0000000    0.1451076
386000.0000000    0.1499458
386040.0000000    0.1370512
386080.0000000    0.1397119
386120.0000000    0.1384572
386160.0000000    0.1516589
386200.0000000    0.1334208
386240.0000000    0.1258703
386280.0000000    0.1302655
386320.0000000    0.1394044
386360.0000000    0.1342151
386400.0000000    0.1277947
386440.0000000    0.1458158
386480.0000000    0.1410902
386520.0000000    0.1437521
386560.0000000    0.1573922
386600.0000000    0.1439251
386640.0000000    0.1366057
386680.0000000    0.1474276
386720.0000000    0.1429226
386760.0000000    0.1360125
386800.0000000    0.1541579
386840.0000000    0.1466872
386880.0000000    0.1485687
386920.0000000    0.1402474
386960.0000000    0.1325479
387000.0000000    0.1462795
387040.0000000    0.1512586
387080.0000000    0.1552087
387120.0000000    0.1477142
387160.0000000    0.1422071
387200.0000000    0.1461605
387240.0000000    0.1465348
387280.0000000    0.1490536
387320.0000000    0.1438031
387360.0000000    0.1431853
387400.0000000    0.1558348
387440.0000000    0.1402345
387480.0000000    0.1504225
387520.0000000    0.1495108
387560.0000000    0.1547363
387600.0000000    0.1536492
387640.0000000    0.1476203
387680.0000000    0.1536203
387720.0000000    0.1609802
387760.0000000    0.1601440
387800.0000000    0.1560643
387840.0000000    0.1518836
387880.0000000    0.1627816
387920.0000000    0.1527474
387960.0000000    0.1536441
388000.0000000    0.1409878
388040.0000000    0.1422566
388080.0000000    0.1452028
388120.0000000    0.1372608
388160.0000000    0.1476088
388200.0000000    0.1482401
388240.0000000    0.1391021
388280.0000000    0.1530796
388320.0000000    0.1674483
388360.0000000    0.1593586
388400.0000000    0.1625750
388440.0000000    0.1716755
388480.0000000    0.1580468
388520.0000000    0.1626046
388560.0000000    0.1465558
388600.0000000    0.1532982
388640.0000000    0.1505420
388680.0000000    0.1490775
388720.0000000    0.1447486
388760.0000000    0.1318097
388800.0000000    0.1380232
388840.0000000    0.1458833
388880.0000000    0.1471957
388920.0000000    0.1443396
388960.0000000    0.1346613
389000.0000000    0.1342960
389040.0000000    0.1500036
389080.0000000    0.1509532
389120.0000000    0.1413787
389160.0000000    0.1494538
389200.0000000    0.1501460
389240.0000000    0.1365571
389280.0000000    0.1405578
389320.0000000    0.1377646
389360.0000000    0.1490757
389400.0000000    0.1487365
389440.0000000    0.1542035
389480.0000000    0.1601685
389520.0000000    0.1567557
389560.0000000    0.1454798
389600.0000000    0.1571988
389640.0000000    0.1475850
389680.0000000    0.1477803
389720.0000000    0.1398562
389760.0000000    0.1357336
389800.0000000    0.1397111
389840.0000000    0.1441755
389880.0000000    0.1450908
389920.0000000    0.1309499
389960.0000000    0.1361589
390000.0000000    0.1371333
390040.0000000    0.1428843
390080.0000000    0.1455307
390120.0000000    0.1363435
390160.0000000    0.1395589
390200.0000000    0.1367597
390240.0000000    0.1506162
390280.0000000    0.1357192
390320.0000000    0.1507978
390360.0000000    0.1393334
390400.0000000    0.1424547
390440.0000000    0.1373505
390480.0000000    0.1422671
390520.0000000    0.1428761
390560.0000000    0.1391532
390600.0000000    0.1449618
390640.0000000    0.1498921
390680.0000000    0.1469993
390720.0000000    0.1446870
390760.0000000    0.1504035
390800.0000000    0.1450703
390840.0000000    0.1509303
390880.0000000    0.1397247
390920.0000000    0.1486592
390960.0000000    0.1451465
391000.0000000    0.1409385
391040.0000000    0.1468249
391080.0000000    0.1495955
391120.0000000    0.1390674
391160.0000000    0.1355977
391200.0000000    0.1449900
391240.0000000    0.1423990
391280.0000000    0.1423690
391320.0000000    0.1471619
391360.0000000    0.1406689
391400.0000000    0.1433574
391440.0000000    0.1483794
391480.0000000    0.1410057
391520.0000000    0.1451739
391560.0000000    0.1488872
391600.0000000    0.1349118
391640.0000000    0.1455611
391680.0000000    0.1396566
391720.0000000    0.1527370
391760.0000000    0.1427821
391800.0000000    0.1435751
391840.0000000    0.1399049
391880.0000000    0.1434411
391920.0000000    0.1515416
391960.0000000    0.1450671
392000.0000000    0.1399836
392040.0000000    0.1467907
392080.0000000    0.1489644
392120.0000000    0.1514179
392160.0000000    0.1577330
392200.0000000    0.1446716
392240.0000000    0.1462340
392280.0000000    0.1407426
392320.0000000    0.1538221
392360.0000000    0.1606959
392400.0000000    0.1508849
392440.0000000    0.1426562
392480.0000000    0.1432820
392520.0000000    0.1536524
392560.0000000    0.1590913
392600.0000000    0.1441528
392640.0000000    0.1447182
392680.0000000    0.1598352
392720.0000000    0.1529489
392760.0000000    0.1470721
392800.0000000    0.1458565
392840.0000000    0.1490830
392880.0000000    0.1415882
392920.0000000    0.1468347
392960.0000000    0.1425333
393000.0000000    0.1404528
393040.0000000    0.1511815
393080.0000000    0.1439592
393120.0000000    0.1406745
393160.0000000    0.1587317
393200.0000000    0.1412589
393240.0000000    0.1346781
393280.0000000    0.1484555
393320.0000000    0.1412056
393360.0000000    0.1439977
393400.0000000    0.1450150
393440.0000000    0.1470471
393480.0000000    0.1511495
393520.0000000    0.1588627
393560.0000000    0.1513150
393600.0000000    0.1445971
393640.0000000    0.1407195
393680.0000000    0.1443105
393720.0000000    0.1478509
393760.0000000    0.1476757
393800.0000000    0.1492310
393840.0000000    0.1452990
393880.0000000    0.1378329
393920.0000000    0.1420166
393960.0000000    0.1467281
394000.0000000    0.1455047
394040.0000000    0.1433640
394080.0000000    0.1391318
394120.0000000    0.1461358
394160.0000000    0.1395636
394200.0000000    0.1478642
394240.0000000    0.1507031
394280.0000000    0.1586652
394320.0000000    0.1499194
394360.0000000    0.1564631
394400.0000000    0.1555384
394440.0000000    0.1534236
394480.0000000    0.1524296
394520.0000000    0.1490334
394560.0000000    0.1513878
394600.0000000    0.1541808
394640.0000000    0.1411522
394680.0000000    0.1347298
394720.0000000    0.1466086
394760.0000000    0.1308712
394800.0000000    0.1397934
394840.0000000    0.1485235
394880.0000000    0.1353407
394920.0000000    0.1372846
394960.0000000    0.1419030
395000.0000000    0.1406945
395040.0000000    0.1430620
395080.0000000    0.1475767
395120.0000000    0.1436435
395160.0000000    0.1440907
395200.0000000    0.1463285
395240.0000000    0.1405057
395280.0000000    0.1440841
395320.0000000    0.1524300
395360.0000000    0.1519892
395400.0000000    0.1397074
395440.0000000    0.1386869
395480.0000000    0.1453443
395520.0000000    0.1553878
395560.0000000    0.1445546
395600.0000000    0.1572908
395640.0000000    0.1433448
395680.0000000    0.1406059
395720.0000000    0.1451328
395760.0000000    0.1411844
395800.0000000    0.1379387
395840.0000000    0.1442584
395880.0000000    0.1389046
395920.0000000    0.1416133
395960.0000000    0.1473961
396000.0000000    0.1389500
396040.0000000    0.1447140
396080.0000000    0.1364152
396120.0000000    0.1428429
396160.0000000    0.1480220
396200.0000000    0.1596180
396240.0000000    0.1514217
396280.0000000    0.1525337
396320.0000000    0.1437798
396360.0000000    0.1538761
396400.0000000    0.1554421
396440.0000000    0.1484970
396480.0000000    0.1420256
396520.0000000    0.1409048
396560.0000000    0.1537708
396600.0000000    0.1522799
396640.0000000    0.1393617
396680.0000000    0.1349929
396720.0000000    0.1366033
396760.0000000    0.1432316
396800.0000000    0.1375144
396840.0000000    0.1420676
396880.0000000    0.1401280
396920.0000000    0.1425015
396960.0000000    0.1520509
397000.0000000    0.1472126
397040.0000000    0.1504231
397080.0000000    0.1550889
397120.0000000    0.1546621
397160.0000000    0.1448102
397200.0000000    0.1444844
397240.0000000    0.1441420
397280.0000000    0.1561027
397320.0000000    0.1446634
397360.0000000    0.1498452
397400.0000000    0.1476149
397440.0000000    0.1436327
397480.0000000    0.1390822
397520.0000000    0.1367721
397560.0000000    0.1516791
397600.0000000    0.1431518
397640.0000000    0.1457122
397680.0000000    0.1384265
397720.0000000    0.1521460
397760.0000000    0.1537989
397800.0000000    0.1432690
397840.0000000    0.1377622
397880.0000000    0.1501016
397920.0000000    0.1446578
397960.0000000    0.1441373
398000.0000000    0.1462412
398040.0000000    0.1412798
398080.0000000    0.1433689
398120.0000000    0.1350670
398160.0000000    0.1518672
398200.0000000    0.1385095
398240.0000000    0.1364830
398280.0000000    0.1337681
398320.0000000    0.1435685
398360.0000000    0.1499256
398400.0000000    0.1448626
398440.0000000    0.1461640
398480.0000000    0.1443360
398520.0000000    0.1358580
398560.0000000    0.1406685
398600.0000000    0.1369936
398640.0000000    0.1423428
398680.0000000    0.1484493
398720.0000000    0.1488927
398760.0000000    0.1627233
398800.0000000    0.1541824
398840.0000000    0.1441811
398880.0000000    0.1444749
398920.0000000    0.1503016
398960.0000000    0.1464651
399000.0000000    0.1440239
399040.0000000    0.1473616
399080.0000000    0.1404272
399120.0000000    0.1463248
399160.0000000    0.1354873
399200.0000000    0.1357590
399240.0000000    0.1336792
399280.0000000    0.1293373
399320.0000000    0.1369009
399360.0000000    0.1400730
399400.0000000    0.1328579
399440.0000000    0.1427569
399480.0000000    0.1410548
399520.0000000    0.1345509
399560.0000000    0.1443059
399600.0000000    0.1527064
399640.0000000    0.1391768
399680.0000000    0.1327920
399720.0000000    0.1373017
399760.0000000    0.1455739
399800.0000000    0.1465437
399840.0000000    0.1518329
399880.0000000    0.1510526
399920.0000000    0.1425685
399960.0000000    0.1420047
400000.0000000    0.1434399
400040.0000000    0.1412675
400080.0000000    0.1389403
400120.0000000    0.1404327
400160.0000000    0.1433059
400200.0000000    0.1471935
400240.0000000    0.1388688
400280.0000000    0.1495023
400320.0000000    0.1369820
400360.0000000    0.1458085
400400.0000000    0.1313426
400440.0000000    0.1354537
400480.0000000    0.1410527
400520.0000000    0.1330775
400560.0000000    0.1525968
400600.0000000    0.1382983
400640.0000000    0.1338009
400680.0000000    0.1366467
400720.0000000    0.1378729
400760.0000000    0.1451689
400800.0000000    0.1421941
400840.0000000    0.1488945
400880.0000000    0.1366697
400920.0000000    0.1395809
400960.0000000    0.1414093
401000.0000000    0.1463544
401040.0000000    0.1453341
401080.0000000    0.1434100
401120.0000000    0.1412271
401160.0000000    0.1503481
401200.0000000    0.1439777
401240.0000000    0.1396878
401280.0000000    0.1551841
401320.0000000    0.1342897
401360.0000000    0.1507030
401400.0000000    0.1398990
401440.0000000    0.1499340
401480.0000000    0.1384149
401520.0000000    0.1381791
401560.0000000    0.1363199
401600.0000000    0.1512263
401640.0000000    0.1523365
401680.0000000    0.1542753
401720.0000000    0.1426921
401760.0000000    0.1383911
401800.0000000    0.1478981
401840.0000000    0.1430193
401880.0000000    0.1422675
401920.0000000    0.1350117
401960.0000000    0.1360970
402000.0000000    0.1186660
402040.0000000    0.1400501
402080.0000000    0.1331678
402120.0000000    0.1371679
402160.0000000    0.1459298
402200.0000000    0.1353014
402240.0000000    0.1467553
402280.0000000    0.1496773
402320.0000000    0.1428897
402360.0000000    0.1376960
402400.0000000    0.1411716
402440.0000000    0.1368145
402480.0000000    0.1443883
402520.0000000    0.1470776
402560.0000000    0.1428470
402600.0000000    0.1417449
402640.0000000    0.1444905
402680.0000000    0.1384733
402720.0000000    0.1476919
402760.0000000    0.1345978
402800.0000000    0.1509548
402840.0000000    0.1501559
402880.0000000    0.1447948
402920.0000000    0.1611435
402960.0000000    0.1646074
403000.0000000    0.1673838
403040.0000000    0.1571118
403080.0000000    0.1580082
403120.0000000    0.1564051
403160.0000000    0.1452511
403200.0000000    0.1594376
403240.0000000    0.1540863
403280.0000000    0.1477954
403320.0000000    0.1432040
403360.0000000    0.1489753
403400.0000000    0.1449078
403440.0000000    0.1521152
403480.0000000    0.1566849
403520.0000000    0.1545532
403560.0000000    0.1522591
403600.0000000    0.1452313
403640.0000000    0.1435378
403680.0000000    0.1443222
403720.0000000    0.1443353
403760.0000000    0.1416994
403800.0000000    0.1463259
403840.0000000    0.1468639
403880.0000000    0.1451657
403920.0000000    0.1466700
403960.0000000    0.1485778
404000.0000000    0.1466095
404040.0000000    0.1478175
404080.0000000    0.1478703
404120.0000000    0.1473296
404160.0000000    0.1499110
404200.0000000    0.1549588
404240.0000000    0.1546894
404280.0000000    0.1438332
404320.0000000    0.1535626
404360.0000000    0.1416444
404400.0000000    0.1418846
404440.0000000    0.1470995
404480.0000000    0.1498987
404520.0000000    0.1600325
404560.0000000    0.1544378
404600.0000000    0.1401520
404640.0000000    0.1483413
404680.0000000    0.1467198
404720.0000000    0.1463642
404760.0000000    0.1398400
404800.0000000    0.1361785
404840.0000000    0.1322530
404880.0000000    0.1421737
404920.0000000    0.1371883
404960.0000000    0.1342054
405000.0000000    0.1380541
405040.0000000    0.1419120
405080.0000000    0.1450007
405120.0000000    0.1416962
405160.0000000    0.1441701
405200.0000000    0.1356212
405240.0000000    0.1430013
405280.0000000    0.1384091
405320.0000000    0.1473822
405360.0000000    0.1491881
405400.0000000    0.1464723
405440.0000000    0.1378736
405480.0000000    0.1393639
405520.0000000    0.1461156
405560.0000000    0.1468494
405600.0000000    0.1524462
405640.0000000    0.1464022
405680.0000000    0.1545811
405720.0000000    0.1353725
405760.0000000    0.1394458
405800.0000000    0.1359392
405840.0000000    0.1363081
405880.0000000    0.1599816
405920.0000000    0.1397524
405960.0000000    0.1429329
406000.0000000    0.1374033
406040.0000000    0.1416144
406080.0000000    0.1446047
406120.0000000    0.1423798
406160.0000000    0.1504024
406200.0000000    0.1465146
406240.0000000    0.1381164
406280.0000000    0.1369972
406320.0000000    0.1449429
406360.0000000    0.1344326
406400.0000000    0.1396419
406440.0000000    0.1339990
406480.0000000    0.1458811
406520.0000000    0.1639162
406560.0000000    0.1462970
406600.0000000    0.1556419
406640.0000000    0.1501243
406680.0000000    0.1523236
406720.0000000    0.1580366
406760.0000000    0.1516296
406800.0000000    0.1425474
406840.0000000    0.1429931
406880.0000000    0.1664544
406920.0000000    0.1611681
406960.0000000    0.1566582
407000.0000000    0.1613661
407040.0000000    0.1660031
407080.0000000    0.1815870
407120.0000000    0.1829557
407160.0000000    0.1731262
407200.0000000    0.1742319
407240.0000000    0.1580421
407280.0000000    0.1755110
407320.0000000    0.1605512
407360.0000000    0.1543121
407400.0000000    0.1748541
407440.0000000    0.1772903
407480.0000000    0.1861111
407520.0000000    0.1703867
407560.0000000    0.1664123
407600.0000000    0.1719823
407640.0000000    0.1674654
407680.0000000    0.1717325
407720.0000000    0.1694944
407760.0000000    0.1598866
407800.0000000    0.1609287
407840.0000000    0.1719054
407880.0000000    0.1667664
407920.0000000    0.1797630
407960.0000000    0.1706632
408000.0000000    0.1591450
408040.0000000    0.1734582
408080.0000000    0.1761576
408120.0000000    0.1730950
408160.0000000    0.1692576
408200.0000000    0.1647663
408240.0000000    0.1682831
408280.0000000    0.1558101
408320.0000000    0.1611452
408360.0000000    0.1623872
408400.0000000    0.1747909
408440.0000000    0.1577508
408480.0000000    0.1474535
408520.0000000    0.1553848
408560.0000000    0.1469237
408600.0000000    0.1485011
408640.0000000    0.1457700
408680.0000000    0.1400003
408720.0000000    0.1392570
408760.0000000    0.1328286
408800.0000000    0.1246472
408840.0000000    0.1388886
408880.0000000    0.1321038
408920.0000000    0.1364020
408960.0000000    0.1265630
409000.0000000    0.1276395
409040.0000000    0.1375935
409080.0000000    0.1283259
409120.0000000    0.1160107
409160.0000000    0.1316330
409200.0000000    0.1371088
409240.0000000    0.1347854
409280.0000000    0.1320847
409320.0000000    0.1332173
409360.0000000    0.1325825
409400.0000000    0.1420709
409440.0000000    0.1398636
409480.0000000    0.1366982
409520.0000000    0.1287905
409560.0000000    0.1335474
409600.0000000    0.1337209
409640.0000000    0.1404240
409680.0000000    0.1513360
409720.0000000    0.1422707
409760.0000000    0.1470404
409800.0000000    0.1308650
409840.0000000    0.1380409
409880.0000000    0.1637058
409920.0000000    0.1607453
409960.0000000    0.1489851
410000.0000000    0.1487253
410040.0000000    0.1435580
410080.0000000    0.1471131
410120.0000000    0.1376476
410160.0000000    0.1315022
410200.0000000    0.1425169
410240.0000000    0.1394254
410280.0000000    0.1511275
410320.0000000    0.1308114
410360.0000000    0.1344180
410400.0000000    0.1341778
410440.0000000    0.1349253
410480.0000000    0.1270393
410520.0000000    0.1369188
410560.0000000    0.1336204
410600.0000000    0.1265053
410640.0000000    0.1346759
410680.0000000    0.1275624
410720.0000000    0.1346481
410760.0000000    0.1383502
410800.0000000    0.1441846
410840.0000000    0.1387568
410880.0000000    0.1424566
410920.0000000    0.1426176
410960.0000000    0.1375002
411000.0000000    0.1334292
411040.0000000    0.1446643
411080.0000000    0.1476998
411120.0000000    0.1503613
411160.0000000    0.1475045
411200.0000000    0.1514848
411240.0000000    0.1390115
411280.0000000    0.1344855
411320.0000000    0.1418172
411360.0000000    0.1439567
411400.0000000    0.1442253
411440.0000000    0.1417972
411480.0000000    0.1332055
411520.0000000    0.1365258
411560.0000000    0.1253106
411600.0000000    0.1328557
411640.0000000    0.1339957
411680.0000000    0.1249753
411720.0000000    0.1426585
411760.0000000    0.1378601
411800.0000000    0.1403863
411840.0000000    0.1385285
411880.0000000    0.1431779
411920.0000000    0.1364591
411960.0000000    0.1288494
412000.0000000    0.1287680
412040.0000000    0.1361563
412080.0000000    0.1339927
412120.0000000    0.1381306
412160.0000000    0.1353516
412200.0000000    0.1276728
412240.0000000    0.1375139
412280.0000000    0.1399078
412320.0000000    0.1462972
412360.0000000    0.1386578
412400.0000000    0.1479147
412440.0000000    0.1405587
412480.0000000    0.1415135
412520.0000000    0.1430207
412560.0000000    0.1586846
412600.0000000    0.1563261
412640.0000000    0.1595652
412680.0000000    0.1552740
412720.0000000    0.1697637
412760.0000000    0.1568986
412800.0000000    0.1662706
412840.0000000    0.1573969
412880.0000000    0.1631126
412920.0000000    0.1519744
412960.0000000    0.1475478
413000.0000000    0.1500434
413040.0000000    0.1530880
413080.0000000    0.1492259
413120.0000000    0.1650974
413160.0000000    0.1614832
413200.0000000    0.1492417
413240.0000000    0.1566321
413280.0000000    0.1443283
413320.0000000    0.1518311
413360.0000000    0.1555510
413400.0000000    0.1558967
413440.0000000    0.1474940
413480.0000000    0.1549522
413520.0000000    0.1542464
413560.0000000    0.1533109
413600.0000000    0.1372579
413640.0000000    0.1417769
413680.0000000    0.1542290
413720.0000000    0.1397028
413760.0000000    0.1528694
413800.0000000    0.1339382
413840.0000000    0.1446910
413880.0000000    0.1485790
413920.0000000    0.1635507
413960.0000000    0.1527721
414000.0000000    0.1420739
414040.0000000    0.1576478
414080.0000000    0.1559181
414120.0000000    0.1721696
414160.0000000    0.1520366
414200.0000000    0.1593212
414240.0000000    0.1546689
414280.0000000    0.1549523
414320.0000000    0.1480353
414360.0000000    0.1501675
414400.0000000    0.1530214
414440.0000000    0.1460527
414480.0000000    0.1463623
414520.0000000    0.1457647
414560.0000000    0.1475834
414600.0000000    0.1516915
414640.0000000    0.1515158
414680.0000000    0.1406264
414720.0000000    0.1424457
414760.0000000    0.1479204
414800.0000000    0.1469804
414840.0000000    0.1349950
414880.0000000    0.1434995
414920.0000000    0.1340782
414960.0000000    0.1377835
415000.0000000    0.1414579
415040.0000000    0.1401554
415080.0000000    0.1384996
415120.0000000    0.1490632
415160.0000000    0.1355411
415200.0000000    0.1408461
415240.0000000    0.1520585
415280.0000000    0.1465194
415320.0000000    0.1390081
415360.0000000    0.1320993
415400.0000000    0.1395945
415440.0000000    0.1415592
415480.0000000    0.1388340
415520.0000000    0.1437144
415560.0000000    0.1527834
415600.0000000    0.1424067
415640.0000000    0.1398413
415680.0000000    0.1480500
415720.0000000    0.1529747
415760.0000000    0.1492933
415800.0000000    0.1447339
415840.0000000    0.1500134
415880.0000000    0.1572108
415920.0000000    0.1551988
415960.0000000    0.1388590
416000.0000000    0.1442413
416040.0000000    0.1515361
416080.0000000    0.1588684
416120.0000000    0.1568429
416160.0000000    0.1547317
416200.0000000    0.1553297
416240.0000000    0.1408017
416280.0000000    0.1475599
416320.0000000    0.1486726
416360.0000000    0.1400639
416400.0000000    0.1494113
416440.0000000    0.1366697
416480.0000000    0.1399540
416520.0000000    0.1411498
416560.0000000    0.1470727
416600.0000000    0.1421468
416640.0000000    0.1410648
416680.0000000    0.1424056
416720.0000000    0.1466633
416760.0000000    0.1423372
416800.0000000    0.1406124
416840.0000000    0.1455224
416880.0000000    0.1436193
416920.0000000    0.1432579
416960.0000000    0.1502253
417000.0000000    0.1539597
417040.0000000    0.1397994
417080.0000000    0.1476385
417120.0000000    0.1366061
417160.0000000    0.1432119
417200.0000000    0.1440641
417240.0000000    0.1414896
417280.0000000    0.1371752
417320.0000000    0.1445785
417360.0000000    0.1459450
417400.0000000    0.1382280
417440.0000000    0.1407968
417480.0000000    0.1397233
417520.0000000    0.1417849
417560.0000000    0.1484665
417600.0000000    0.1390964
417640.0000000    0.1427104
417680.0000000    0.1320995
417720.0000000    0.1449057
417760.0000000    0.1443888
417800.0000000    0.1400182
417840.0000000    0.1373700
417880.0000000    0.1388214
417920.0000000    0.1363074
417960.0000000    0.1498343
418000.0000000    0.1460918
418040.0000000    0.1316871
418080.0000000    0.1417787
418120.0000000    0.1457577
418160.0000000    0.1418974
418200.0000000    0.1362645
418240.0000000    0.1385018
418280.0000000    0.1489931
418320.0000000    0.1446550
418360.0000000    0.1462783
418400.0000000    0.1353753
418440.0000000    0.1509490
418480.0000000    0.1545375
418520.0000000    0.1508022
418560.0000000    0.1465279
418600.0000000    0.1349900
418640.0000000    0.1287141
418680.0000000    0.1418393
418720.0000000    0.1533322
418760.0000000    0.1456608
418800.0000000    0.1379322
418840.0000000    0.1330524
418880.0000000    0.1311738
418920.0000000    0.1300601
418960.0000000    0.1357833
419000.0000000    0.1457547
419040.0000000    0.1375723
419080.0000000    0.1257133
419120.0000000    0.1343441
419160.0000000    0.1335108
419200.0000000    0.1461339
419240.0000000    0.1287804
419280.0000000    0.1370040
419320.0000000    0.1285815
419360.0000000    0.1323362
419400.0000000    0.1309640
419440.0000000    0.1324510
419480.0000000    0.1289474
419520.0000000    0.1306636
419560.0000000    0.1370800
419600.0000000    0.1389528
419640.0000000    0.1358234
419680.0000000    0.1328263
419720.0000000    0.1394097
419760.0000000    0.1369364
419800.0000000    0.1322199
419840.0000000    0.1315002
419880.0000000    0.1373457
419920.0000000    0.1398957
419960.0000000    0.1447322
420000.0000000    0.1390672
420040.0000000    0.1389934
420080.0000000    0.1347992
420120.0000000    0.1341012
420160.0000000    0.1288715
420200.0000000    0.1486117
420240.0000000    0.1436334
420280.0000000    0.1430984
420320.0000000    0.1469363
420360.0000000    0.1394944
420400.0000000    0.1354655
420440.0000000    0.1390950
420480.0000000    0.1409624
420520.0000000    0.1422323
420560.0000000    0.1414319
420600.0000000    0.1451149
420640.0000000    0.1440765
420680.0000000    0.1403877
420720.0000000    0.1395288
420760.0000000    0.1385732
420800.0000000    0.1471138
420840.0000000    0.1353768
420880.0000000    0.1337065
420920.0000000    0.1312937
420960.0000000    0.1483738
421000.0000000    0.1500736
421040.0000000    0.1389260
421080.0000000    0.1379569
421120.0000000    0.1459894
421160.0000000    0.1453491
421200.0000000    0.1360783
421240.0000000    0.1353640
421280.0000000    0.1313420
421320.0000000    0.1308360
421360.0000000    0.1432630
421400.0000000    0.1414889
421440.0000000    0.1451004
421480.0000000    0.1315860
421520.0000000    0.1353196
421560.0000000    0.1377645
421600.0000000    0.1398015
421640.0000000    0.1317078
421680.0000000    0.1373695
421720.0000000    0.1433734
421760.0000000    0.1488523
421800.0000000    0.1414961
421840.0000000    0.1506301
421880.0000000    0.1412389
421920.0000000    0.1427089
421960.0000000    0.1336005
422000.0000000    0.1363773
422040.0000000    0.1364730
422080.0000000    0.1404378
422120.0000000    0.1299692
422160.0000000    0.1371724
422200.0000000    0.1247860
422240.0000000    0.1256456
422280.0000000    0.1288745
422320.0000000    0.1218287
422360.0000000    0.1196278
422400.0000000    0.1347524
422440.0000000    0.1507191
422480.0000000    0.1489208
422520.0000000    0.1440229
422560.0000000    0.1466676
422600.0000000    0.1445071
422640.0000000    0.1469651
422680.0000000    0.1458858
422720.0000000    0.1301396
422760.0000000    0.1289530
422800.0000000    0.1361757
422840.0000000    0.1400627
422880.0000000    0.1408603
422920.0000000    0.1384490
422960.0000000    0.1352825
423000.0000000    0.1323104
423040.0000000    0.1321287
423080.0000000    0.1397990
423120.0000000    0.1428766
423160.0000000    0.1404377
423200.0000000    0.1459154
423240.0000000    0.1583946
423280.0000000    0.1507121
423320.0000000    0.1534141
423360.0000000    0.1476507
423400.0000000    0.1457198
423440.0000000    0.1414602
423480.0000000    0.1335132
423520.0000000    0.1432606
423560.0000000    0.1461269
423600.0000000    0.1269928
423640.0000000    0.1453184
423680.0000000    0.1425535
423720.0000000    0.1411064
423760.0000000    0.1422116
423800.0000000    0.1404906
423840.0000000    0.1468602
423880.0000000    0.1376781
423920.0000000    0.1435809
423960.0000000    0.1441423
424000.0000000    0.1418789
424040.0000000    0.1398404
424080.0000000    0.1491155
424120.0000000    0.1445009
424160.0000000    0.1462600
424200.0000000    0.1389359
424240.0000000    0.1401062
424280.0000000    0.1524943
424320.0000000    0.1336405
424360.0000000    0.1453889
424400.0000000    0.1400519
424440.0000000    0.1402872
424480.0000000    0.1569413
424520.0000000    0.1428536
424560.0000000    0.1407472
424600.0000000    0.1427082
424640.0000000    0.1417377
424680.0000000    0.1415965
424720.0000000    0.1486768
424760.0000000    0.1487899
424800.0000000    0.1548457
424840.0000000    0.1479884
424880.0000000    0.1380192
424920.0000000    0.1392085
424960.0000000    0.1349302
425000.0000000    0.1478091
425040.0000000    0.1436326
425080.0000000    0.1398086
425120.0000000    0.1350258
425160.0000000    0.1367942
425200.0000000    0.1363556
425240.0000000    0.1399549
425280.0000000    0.1533835
425320.0000000    0.1370593
425360.0000000    0.1427245
425400.0000000    0.1395000
425440.0000000    0.1442555
425480.0000000    0.1311080
425520.0000000    0.1449188
425560.0000000    0.1380884
425600.0000000    0.1325141
425640.0000000    0.1425839
425680.0000000    0.1341592
425720.0000000    0.1316293
425760.0000000    0.1318260
425800.0000000    0.1412357
425840.0000000    0.1405810
425880.0000000    0.1325713
425920.0000000    0.1398185
425960.0000000    0.1415438
426000.0000000    0.1366296
426040.0000000    0.1419668
426080.0000000    0.1375486
426120.0000000    0.1433921
426160.0000000    0.1394267
426200.0000000    0.1335841
426240.0000000    0.1442036
426280.0000000    0.1369420
426320.0000000    0.1348073
426360.0000000    0.1395848
426400.0000000    0.1365271
426440.0000000    0.1359246
426480.0000000    0.1456582
426520.0000000    0.1428455
426560.0000000    0.1441067
426600.0000000    0.1478847
426640.0000000    0.1396357
426680.0000000    0.1352318
426720.0000000    0.1410946
426760.0000000    0.1438035
426800.0000000    0.1263341
426840.0000000    0.1393967
426880.0000000    0.1373162
426920.0000000    0.1378229
426960.0000000    0.1283654
427000.0000000    0.1286437
427040.0000000    0.1269182
427080.0000000    0.1316971
427120.0000000    0.1295785
427160.0000000    0.1380549
427200.0000000    0.1267665
427240.0000000    0.1242490
427280.0000000    0.1325660
427320.0000000    0.1306174
427360.0000000    0.1187133
427400.0000000    0.1337026
427440.0000000    0.1359465
427480.0000000    0.1306917
427520.0000000    0.1314639
427560.0000000    0.1333323
427600.0000000    0.1365627
427640.0000000    0.1495957
427680.0000000    0.1382921
427720.0000000    0.1385771
427760.0000000    0.1402831
427800.0000000    0.1263663
427840.0000000    0.1264685
427880.0000000    0.1331094
427920.0000000    0.1380674
427960.0000000    0.1238746
428000.0000000    0.1338972
428040.0000000    0.1272564
428080.0000000    0.1290853
428120.0000000    0.1340579
428160.0000000    0.1344057
428200.0000000    0.1323330
428240.0000000    0.1384618
428280.0000000    0.1363773
428320.0000000    0.1360718
428360.0000000    0.1369065
428400.0000000    0.1325688
428440.0000000    0.1367127
428480.0000000    0.1303568
428520.0000000    0.1452368
428560.0000000    0.1337344
428600.0000000    0.1330553
428640.0000000    0.1393853
428680.0000000    0.1404324
428720.0000000    0.1384403
428760.0000000    0.1315871
428800.0000000    0.1286930
428840.0000000    0.1397011
428880.0000000    0.1348476
428920.0000000    0.1423932
428960.0000000    0.1493662
429000.0000000    0.1424404
429040.0000000    0.1396999
429080.0000000    0.1288189
429120.0000000    0.1434654
429160.0000000    0.1315901
429200.0000000    0.1276941
429240.0000000    0.1424175
429280.0000000    0.1457239
429320.0000000    0.1388942
429360.0000000    0.1291205
429400.0000000    0.1310248
429440.0000000    0.1334331
429480.0000000    0.1419819
429520.0000000    0.1274626
429560.0000000    0.1333450
429600.0000000    0.1390663
429640.0000000    0.1409889
429680.0000000    0.1384764
429720.0000000    0.1359202
429760.0000000    0.1313378
429800.0000000    0.1447328
429840.0000000    0.1397099
429880.0000000    0.1406920
429920.0000000    0.1373513
429960.0000000    0.1286910
430000.0000000    0.1302360
430040.0000000    0.1380107
430080.0000000    0.1471851
430120.0000000    0.1307083
430160.0000000    0.1358425
430200.0000000    0.1438180
430240.0000000    0.1424155
430280.0000000    0.1444289
430320.0000000    0.1360939
430360.0000000    0.1409475
430400.0000000    0.1266819
430440.0000000    0.1314709
430480.0000000    0.1341740
430520.0000000    0.1354678
430560.0000000    0.1324359
430600.0000000    0.1304867
430640.0000000    0.1330815
430680.0000000    0.1321626
430720.0000000    0.1304405
430760.0000000    0.1341545
430800.0000000    0.1412095
430840.0000000    0.1348380
430880.0000000    0.1368437
430920.0000000    0.1352878
430960.0000000    0.1408417
431000.0000000    0.1425755
431040.0000000    0.1348111
431080.0000000    0.1289439
431120.0000000    0.1368594
431160.0000000    0.1355197
431200.0000000    0.1405270
431240.0000000    0.1304927
431280.0000000    0.1373507
431320.0000000    0.1368144
431360.0000000    0.1280461
431400.0000000    0.1397552
431440.0000000    0.1379240
431480.0000000    0.1417083
431520.0000000    0.1347180
431560.0000000    0.1399166
431600.0000000    0.1371290
431640.0000000    0.1320357
431680.0000000    0.1372440
431720.0000000    0.1379263
431760.0000000    0.1440557
431800.0000000    0.1333494
431840.0000000    0.1302249
431880.0000000    0.1339879
431920.0000000    0.1374007
431960.0000000    0.1500529
432000.0000000    0.1445213
432040.0000000    0.1328641
432080.0000000    0.1464841
432120.0000000    0.1424964
432160.0000000    0.1475655
432200.0000000    0.1447506
432240.0000000    0.1300036
432280.0000000    0.1295064
432320.0000000    0.1342224
432360.0000000    0.1454996
432400.0000000    0.1389803
432440.0000000    0.1332513
432480.0000000    0.1379961
432520.0000000    0.1503913
432560.0000000    0.1320205
432600.0000000    0.1385786
432640.0000000    0.1331885
432680.0000000    0.1344783
432720.0000000    0.1363842
432760.0000000    0.1320116
432800.0000000    0.1456705
432840.0000000    0.1449671
432880.0000000    0.1376320
432920.0000000    0.1321323
432960.0000000    0.1408436
433000.0000000    0.1279292
433040.0000000    0.1368421
433080.0000000    0.1386729
433120.0000000    0.1265895
433160.0000000    0.1256952
433200.0000000    0.1429385
433240.0000000    0.1373083
433280.0000000    0.1300549
433320.0000000    0.1421731
433360.0000000    0.1416884
433400.0000000    0.1405322
433440.0000000    0.1234844
433480.0000000    0.1346624
433520.0000000    0.1326813
433560.0000000    0.1308600
433600.0000000    0.1307623
433640.0000000    0.1268819
433680.0000000    0.1203772
433720.0000000    0.1288853
433760.0000000    0.1268260
433800.0000000    0.1252001
433840.0000000    0.1317681
433880.0000000    0.1271264
433920.0000000    0.1369108
433960.0000000    0.1327144
434000.0000000    0.1322740
434040.0000000    0.1376198
434080.0000000    0.1354018
434120.0000000    0.1364626
434160.0000000    0.1471339
434200.0000000    0.1396353
434240.0000000    0.1341516
434280.0000000    0.1354259
434320.0000000    0.1347638
434360.0000000    0.1232924
434400.0000000    0.1253012
434440.0000000    0.1397687
434480.0000000    0.1399756
434520.0000000    0.1345728
434560.0000000    0.1430857
434600.0000000    0.1308935
434640.0000000    0.1350429
434680.0000000    0.1372216
434720.0000000    0.1361119
434760.0000000    0.1268781
434800.0000000    0.1339632
434840.0000000    0.1389861
434880.0000000    0.1346090
434920.0000000    0.1384307
434960.0000000    0.1514101
435000.0000000    0.1410118
435040.0000000    0.1441133
435080.0000000    0.1449220
435120.0000000    0.1396322
435160.0000000    0.1397323
435200.0000000    0.1380546
435240.0000000    0.1304084
435280.0000000    0.1301891
435320.0000000    0.1329259
435360.0000000    0.1350227
435400.0000000    0.1331321
435440.0000000    0.1374813
435480.0000000    0.1320019
435520.0000000    0.1364327
435560.0000000    0.1513224
435600.0000000    0.1337380
435640.0000000    0.1333348
435680.0000000    0.1461051
435720.0000000    0.1389304
435760.0000000    0.1357415
435800.0000000    0.1458704
435840.0000000    0.1362117
435880.0000000    0.1249330
435920.0000000    0.1341024
435960.0000000    0.1287782
436000.0000000    0.1375957
436040.0000000    0.1415512
436080.0000000    0.1228746
436120.0000000    0.1306536
436160.0000000    0.1231124
436200.0000000    0.1346955
436240.0000000    0.1282467
436280.0000000    0.1272770
436320.0000000    0.1234355
436360.0000000    0.1343879
436400.0000000    0.1228868
436440.0000000    0.1339810
436480.0000000    0.1281985
436520.0000000    0.1286988
436560.0000000    0.1303201
436600.0000000    0.1376075
436640.0000000    0.1238447
436680.0000000    0.1306960
436720.0000000    0.1269168
436760.0000000    0.1204423
436800.0000000    0.1295313
436840.0000000    0.1377905
436880.0000000    0.1370308
436920.0000000    0.1398551
436960.0000000    0.1403648
437000.0000000    0.1242894
437040.0000000    0.1244157
437080.0000000    0.1305497
437120.0000000    0.1320917
437160.0000000    0.1367889
437200.0000000    0.1371895
437240.0000000    0.1320350
437280.0000000    0.1363018
437320.0000000    0.1296627
437360.0000000    0.1255086
437400.0000000    0.1411995
437440.0000000    0.1313475
437480.0000000    0.1351392
437520.0000000    0.1199367
437560.0000000    0.1410264
437600.0000000    0.1224209
437640.0000000    0.1259397
437680.0000000    0.1336422
437720.0000000    0.1306852
437760.0000000    0.1335868
437800.0000000    0.1345804
437840.0000000    0.1425920
437880.0000000    0.1349650
437920.0000000    0.1390135
437960.0000000    0.1295018
438000.0000000    0.1282756
438040.0000000    0.1342515
438080.0000000    0.1225694
438120.0000000    0.1322466
438160.0000000    0.1390975
438200.0000000    0.1257092
438240.0000000    0.1376043
438280.0000000    0.1286798
438320.0000000    0.1320752
438360.0000000    0.1407169
438400.0000000    0.1324128
438440.0000000    0.1354451
438480.0000000    0.1408097
438520.0000000    0.1425177
438560.0000000    0.1322071
438600.0000000    0.1300650
438640.0000000    0.1305497
438680.0000000    0.1325917
438720.0000000    0.1317164
438760.0000000    0.1335548
438800.0000000    0.1307858
438840.0000000    0.1411937
438880.0000000    0.1394005
438920.0000000    0.1330287
438960.0000000    0.1320826
439000.0000000    0.1485882
439040.0000000    0.1328299
439080.0000000    0.1342531
439120.0000000    0.1426986
439160.0000000    0.1416664
439200.0000000    0.1382125
439240.0000000    0.1432337
439280.0000000    0.1250390
439320.0000000    0.1386777
439360.0000000    0.1322336
439400.0000000    0.1377816
439440.0000000    0.1247429
439480.0000000    0.1349320
439520.0000000    0.1301091
439560.0000000    0.1275833
439600.0000000    0.1425032
439640.0000000    0.1301982
439680.0000000    0.1417212
439720.0000000    0.1369732
439760.0000000    0.1317984
439800.0000000    0.1319516
439840.0000000    0.1334411
439880.0000000    0.1380256
439920.0000000    0.1363361
439960.0000000    0.1485288
440000.0000000    0.1416636
440040.0000000    0.1407282
440080.0000000    0.1383131
440120.0000000    0.1358412
440160.0000000    0.1405504
440200.0000000    0.1328585
440240.0000000    0.1388632
440280.0000000    0.1245480
440320.0000000    0.1285253
440360.0000000    0.1323684
440400.0000000    0.1325090
440440.0000000    0.1297633
440480.0000000    0.1366972
440520.0000000    0.1314026
440560.0000000    0.1338332
440600.0000000    0.1342027
440640.0000000    0.1430631
440680.0000000    0.1293620
440720.0000000    0.1263239
440760.0000000    0.1350983
440800.0000000    0.1391550
440840.0000000    0.1361663
440880.0000000    0.1372108
440920.0000000    0.1338197
440960.0000000    0.1444513
441000.0000000    0.1398266
441040.0000000    0.1429534
441080.0000000    0.1344790
441120.0000000    0.1388135
441160.0000000    0.1398122
441200.0000000    0.1409774
441240.0000000    0.1372932
441280.0000000    0.1316258
441320.0000000    0.1496346
441360.0000000    0.1405580
441400.0000000    0.1371655
441440.0000000    0.1496832
441480.0000000    0.1323566
441520.0000000    0.1384058
441560.0000000    0.1450815
441600.0000000    0.1385560
441640.0000000    0.1332499
441680.0000000    0.1473895
441720.0000000    0.1553846
441760.0000000    0.1411983
441800.0000000    0.1415060
441840.0000000    0.1481718
441880.0000000    0.1395952
441920.0000000    0.1459943
441960.0000000    0.1355866
442000.0000000    0.1390742
442040.0000000    0.1355066
442080.0000000    0.1352676
442120.0000000    0.1401740
442160.0000000    0.1302117
442200.0000000    0.1423289
442240.0000000    0.1375790
442280.0000000    0.1303235
442320.0000000    0.1339309
442360.0000000    0.1415270
442400.0000000    0.1399918
442440.0000000    0.1430981
442480.0000000    0.1299066
442520.0000000    0.1434606
442560.0000000    0.1384785
442600.0000000    0.1301259
442640.0000000    0.1326948
442680.0000000    0.1365113
442720.0000000    0.1342619
442760.0000000    0.1376992
442800.0000000    0.1322926
442840.0000000    0.1346866
442880.0000000    0.1389742
442920.0000000    0.1375970
442960.0000000    0.1297788
443000.0000000    0.1404353
443040.0000000    0.1341754
443080.0000000    0.1413386
443120.0000000    0.1360289
443160.0000000    0.1399128
443200.0000000    0.1368050
443240.0000000    0.1367659
443280.0000000    0.1351281
443320.0000000    0.1409145
443360.0000000    0.1311452
443400.0000000    0.1462673
443440.0000000    0.1373525
443480.0000000    0.1449434
443520.0000000    0.1430102
443560.0000000    0.1553854
443600.0000000    0.1340870
443640.0000000    0.1424602
443680.0000000    0.1316822
443720.0000000    0.1349400
443760.0000000    0.1348451
443800.0000000    0.1356420
443840.0000000    0.1410603
443880.0000000    0.1330608
443920.0000000    0.1337387
443960.0000000    0.1378600
444000.0000000    0.1290360
444040.0000000    0.1457284
444080.0000000    0.1389474
444120.0000000    0.1310937
444160.0000000    0.1238831
444200.0000000    0.1349702
444240.0000000    0.1296079
444280.0000000    0.1392015
444320.0000000    0.1310575
444360.0000000    0.1457824
444400.0000000    0.1360701
444440.0000000    0.1380074
444480.0000000    0.1344070
444520.0000000    0.1364909
444560.0000000    0.1329801
444600.0000000    0.1450639
444640.0000000    0.1404125
444680.0000000    0.1408873
444720.0000000    0.1354665
444760.0000000    0.1322809
444800.0000000    0.1496383
444840.0000000    0.1488352
444880.0000000    0.1444879
444920.0000000    0.1471537
444960.0000000    0.1352709
445000.0000000    0.1471857
445040.0000000    0.1400351
445080.0000000    0.1447823
445120.0000000    0.1334632
445160.0000000    0.1423930
445200.0000000    0.1432399
445240.0000000    0.1355737
445280.0000000    0.1469652
445320.0000000    0.1456844
445360.0000000    0.1365896
445400.0000000    0.1223673
445440.0000000    0.1271387
445480.0000000    0.1322514
445520.0000000    0.1389358
445560.0000000    0.1294578
445600.0000000    0.1273718
445640.0000000    0.1401009
445680.0000000    0.1431785
445720.0000000    0.1399158
445760.0000000    0.1517531
445800.0000000    0.1503730
445840.0000000    0.1488817
445880.0000000    0.1457393
445920.0000000    0.1446657
445960.0000000    0.1445764
446000.0000000    0.1463126
446040.0000000    0.1474569
446080.0000000    0.1488502
446120.0000000    0.1545871
446160.0000000    0.1451512
446200.0000000    0.1456953
446240.0000000    0.1486963
446280.0000000    0.1474473
446320.0000000    0.1317081
446360.0000000    0.1369367
446400.0000000    0.1306088
446440.0000000    0.1360314
446480.0000000    0.1300441
446520.0000000    0.1320558
446560.0000000    0.1350486
446600.0000000    0.1438321
446640.0000000    0.1419188
446680.0000000    0.1338511
446720.0000000    0.1441955
446760.0000000    0.1389504
446800.0000000    0.1297756
446840.0000000    0.1330206
446880.0000000    0.1318951
446920.0000000    0.1504720
446960.0000000    0.1422922
447000.0000000    0.1419775
447040.0000000    0.1377420
447080.0000000    0.1369314
447120.0000000    0.1371611
447160.0000000    0.1418656
447200.0000000    0.1284912
447240.0000000    0.1386418
447280.0000000    0.1282737
447320.0000000    0.1290299
447360.0000000    0.1228034
447400.0000000    0.1466131
447440.0000000    0.1274131
447480.0000000    0.1196623
447520.0000000    0.1248542
447560.0000000    0.1154212
447600.0000000    0.1242087
447640.0000000    0.1341679
447680.0000000    0.1280289
447720.0000000    0.1295776
447760.0000000    0.1241996
447800.0000000    0.1341455
447840.0000000    0.1261525
447880.0000000    0.1200648
447920.0000000    0.1270433
447960.0000000    0.1297888
448000.0000000    0.1225197
448040.0000000    0.1227311
448080.0000000    0.1347156
448120.0000000    0.1336536
448160.0000000    0.1252713
448200.0000000    0.1296352
448240.0000000    0.1234477
448280.0000000    0.1170645
448320.0000000    0.1203926
448360.0000000    0.1230358
448400.0000000    0.1099731
448440.0000000    0.1247358
448480.0000000    0.1321235
448520.0000000    0.1388021
448560.0000000    0.1354216
448600.0000000    0.1235745
448640.0000000    0.1231966
448680.0000000    0.1276062
448720.0000000    0.1185596
448760.0000000    0.1346385
448800.0000000    0.1230538
448840.0000000    0.1261200
448880.0000000    0.1263043
448920.0000000    0.1319627
448960.0000000    0.1492181
449000.0000000    0.1370604
449040.0000000    0.1431680
449080.0000000    0.1276261
449120.0000000    0.1401783
449160.0000000    0.1390714
449200.0000000    0.1283679
449240.0000000    0.1383575
449280.0000000    0.1426197
449320.0000000    0.1284351
449360.0000000    0.1277441
449400.0000000    0.1251552
449440.0000000    0.1312913
449480.0000000    0.1357101
449520.0000000    0.1323423
449560.0000000    0.1171201
449600.0000000    0.1305693
449640.0000000    0.1329587
449680.0000000    0.1295486
449720.0000000    0.1294407
449760.0000000    0.1310686
449800.0000000    0.1391124
449840.0000000    0.1468013
449880.0000000    0.1357595
449920.0000000    0.1433711
449960.0000000    0.1404038
450000.0000000    0.1409198
450040.0000000    0.1446078
450080.0000000    0.1423976
450120.0000000    0.1356770
450160.0000000    0.1319408
450200.0000000    0.1318699
450240.0000000    0.1254406
450280.0000000    0.1346338
450320.0000000    0.1387309
450360.0000000    0.1447615
450400.0000000    0.1365541
450440.0000000    0.1322074
450480.0000000    0.1273605
450520.0000000    0.1332215
450560.0000000    0.1321001
450600.0000000    0.1393936
450640.0000000    0.1276200
450680.0000000    0.1331025
450720.0000000    0.1262683
450760.0000000    0.1252365
450800.0000000    0.1227470
450840.0000000    0.1312376
450880.0000000    0.1292199
450920.0000000    0.1299088
450960.0000000    0.1265179
451000.0000000    0.1222604
451040.0000000    0.1221014
451080.0000000    0.1396608
451120.0000000    0.1300233
451160.0000000    0.1279792
451200.0000000    0.1335522
451240.0000000    0.1222901
451280.0000000    0.1228285
451320.0000000    0.1280831
451360.0000000    0.1272782
451400.0000000    0.1343932
451440.0000000    0.1294238
451480.0000000    0.1294053
451520.0000000    0.1284975
451560.0000000    0.1282765
451600.0000000    0.1321530
451640.0000000    0.1335153
451680.0000000    0.1321429
451720.0000000    0.1278664
451760.0000000    0.1267710
451800.0000000    0.1272929
451840.0000000    0.1340704
451880.0000000    0.1326082
451920.0000000    0.1297453
451960.0000000    0.1249871
452000.0000000    0.1247664
452040.0000000    0.1286126
452080.0000000    0.1321736
452120.0000000    0.1212370
452160.0000000    0.1260267
452200.0000000    0.1359755
452240.0000000    0.1273448
452280.0000000    0.1267239
452320.0000000    0.1277707
452360.0000000    0.1226114
452400.0000000    0.1369643
452440.0000000    0.1198941
452480.0000000    0.1296297
452520.0000000    0.1338076
452560.0000000    0.1317070
452600.0000000    0.1284876
452640.0000000    0.1305889
452680.0000000    0.1362810
452720.0000000    0.1339866
452760.0000000    0.1310840
452800.0000000    0.1323968
452840.0000000    0.1387351
452880.0000000    0.1314950
452920.0000000    0.1292074
452960.0000000    0.1334244
453000.0000000    0.1331667
453040.0000000    0.1361387
453080.0000000    0.1347452
453120.0000000    0.1344262
453160.0000000    0.1431838
453200.0000000    0.1366923
453240.0000000    0.1398968
453280.0000000    0.1381512
453320.0000000    0.1478390
453360.0000000    0.1326849
453400.0000000    0.1448901
453440.0000000    0.1455255
453480.0000000    0.1403903
453520.0000000    0.1437292
453560.0000000    0.1329421
453600.0000000    0.1441087
453640.0000000    0.1386996
453680.0000000    0.1368547
453720.0000000    0.1323452
453760.0000000    0.1452444
453800.0000000    0.1388854
453840.0000000    0.1572295
453880.0000000    0.1394151
453920.0000000    0.1370865
453960.0000000    0.1325337
454000.0000000    0.1339436
454040.0000000    0.1429883
454080.0000000    0.1303288
454120.0000000    0.1294555
454160.0000000    0.1395708
454200.0000000    0.1445877
454240.0000000    0.1281062
454280.0000000    0.1418027
454320.0000000    0.1456516
454360.0000000    0.1510302
454400.0000000    0.1405677
454440.0000000    0.1392781
454480.0000000    0.1393568
454520.0000000    0.1372326
454560.0000000    0.1403831
454600.0000000    0.1548544
454640.0000000    0.1466069
454680.0000000    0.1321294
454720.0000000    0.1177927
454760.0000000    0.1394965
454800.0000000    0.1318396
454840.0000000    0.1297065
454880.0000000    0.1342505
454920.0000000    0.1299257
454960.0000000    0.1338648
455000.0000000    0.1374910
455040.0000000    0.1468260
455080.0000000    0.1403824
455120.0000000    0.1362402
455160.0000000    0.1387474
455200.0000000    0.1320285
455240.0000000    0.1317313
455280.0000000    0.1359071
455320.0000000    0.1448541
455360.0000000    0.1307958
455400.0000000    0.1314066
455440.0000000    0.1304784
455480.0000000    0.1425832
455520.0000000    0.1327942
455560.0000000    0.1481209
455600.0000000    0.1442780
455640.0000000    0.1425245
455680.0000000    0.1271600
455720.0000000    0.1263487
455760.0000000    0.1372794
455800.0000000    0.1321477
455840.0000000    0.1335082
455880.0000000    0.1526103
455920.0000000    0.1438838
455960.0000000    0.1389036
456000.0000000    0.1453449
456040.0000000    0.1426328
456080.0000000    0.1489635
456120.0000000    0.1458835
456160.0000000    0.1349313
456200.0000000    0.1438370
456240.0000000    0.1400093
456280.0000000    0.1407596
456320.0000000    0.1369767
456360.0000000    0.1335636
456400.0000000    0.1403441
456440.0000000    0.1357127
456480.0000000    0.1357470
456520.0000000    0.1248827
456560.0000000    0.1307583
456600.0000000    0.1334098
456640.0000000    0.1296950
456680.0000000    0.1296984
456720.0000000    0.1441859
456760.0000000    0.1324190
456800.0000000    0.1272300
456840.0000000    0.1278837
456880.0000000    0.1329885
456920.0000000    0.1320214
456960.0000000    0.1306910
457000.0000000    0.1344804
457040.0000000    0.1299020
457080.0000000    0.1369069
457120.0000000    0.1272101
457160.0000000    0.1230687
457200.0000000    0.1341079
457240.0000000    0.1343018
457280.0000000    0.1311149
457320.0000000    0.1344221
457360.0000000    0.1316522
457400.0000000    0.1354510
457440.0000000    0.1325246
457480.0000000    0.1366015
457520.0000000    0.1350263
457560.0000000    0.1295915
457600.0000000    0.1293311
457640.0000000    0.1313340
457680.0000000    0.1418622
457720.0000000    0.1300088
457760.0000000    0.1309450
457800.0000000    0.1320767
457840.0000000    0.1351200
457880.0000000    0.1333301
457920.0000000    0.1328724
457960.0000000    0.1301820
458000.0000000    0.1375801
458040.0000000    0.1377141
458080.0000000    0.1385414
458120.0000000    0.1340910
458160.0000000    0.1266367
458200.0000000    0.1230046
458240.0000000    0.1228732
458280.0000000    0.1307977
458320.0000000    0.1292716
458360.0000000    0.1298110
458400.0000000    0.1368704
458440.0000000    0.1420285
458480.0000000    0.1388209
458520.0000000    0.1382304
458560.0000000    0.1390055
458600.0000000    0.1401183
458640.0000000    0.1389416
458680.0000000    0.1494711
458720.0000000    0.1264911
458760.0000000    0.1340341
458800.0000000    0.1383656
458840.0000000    0.1371556
458880.0000000    0.1382631
458920.0000000    0.1376152
458960.0000000    0.1401980
459000.0000000    0.1322333
459040.0000000    0.1394285
459080.0000000    0.1407568
459120.0000000    0.1408733
459160.0000000    0.1422528
459200.0000000    0.1374295
459240.0000000    0.1356518
459280.0000000    0.1371017
459320.0000000    0.1370611
459360.0000000    0.1339111
459400.0000000    0.1468911
459440.0000000    0.1341671
459480.0000000    0.1430557
459520.0000000    0.1421421
459560.0000000    0.1406626
459600.0000000    0.1344644
459640.0000000    0.1425873
459680.0000000    0.1327396
459720.0000000    0.1341402
459760.0000000    0.1368115
459800.0000000    0.1360395
459840.0000000    0.1349294
459880.0000000    0.1339809
459920.0000000    0.1367165
459960.0000000    0.1412995
460000.0000000    0.1375109
460040.0000000    0.1376437
460080.0000000    0.1483670
460120.0000000    0.1502031
460160.0000000    0.1368070
460200.0000000    0.1413072
460240.0000000    0.1417598
460280.0000000    0.1328376
460320.0000000    0.1382795
460360.0000000    0.1324939
460400.0000000    0.1330317
460440.0000000    0.1339739
460480.0000000    0.1384029
460520.0000000    0.1318634
460560.0000000    0.1361786
460600.0000000    0.1373729
460640.0000000    0.1319261
460680.0000000    0.1328214
460720.0000000    0.1370659
460760.0000000    0.1341799
460800.0000000    0.1272744
460840.0000000    0.1395761
460880.0000000    0.1523399
460920.0000000    0.1515423
460960.0000000    0.1468598
461000.0000000    0.1320816
461040.0000000    0.1363273
461080.0000000    0.1302828
461120.0000000    0.1266718
461160.0000000    0.1341410
461200.0000000    0.1321651
461240.0000000    0.1407442
461280.0000000    0.1401879
461320.0000000    0.1397638
461360.0000000    0.1385256
461400.0000000    0.1469481
461440.0000000    0.1280955
461480.0000000    0.1290065
461520.0000000    0.1343123
461560.0000000    0.1306479
461600.0000000    0.1259750
461640.0000000    0.1474058
461680.0000000    0.1350465
461720.0000000    0.1334609
461760.0000000    0.1412232
461800.0000000    0.1323344
461840.0000000    0.1375039
461880.0000000    0.1439267
461920.0000000    0.1312588
461960.0000000    0.1362318
462000.0000000    0.1370861
462040.0000000    0.1407017
462080.0000000    0.1427363
462120.0000000    0.1410680
462160.0000000    0.1379737
462200.0000000    0.1408046
462240.0000000    0.1472705
462280.0000000    0.1342399
462320.0000000    0.1368511
462360.0000000    0.1432572
462400.0000000    0.1357849
462440.0000000    0.1403579
462480.0000000    0.1386375
462520.0000000    0.1413883
462560.0000000    0.1413964
462600.0000000    0.1447134
462640.0000000    0.1395861
462680.0000000    0.1380919
462720.0000000    0.1400022
462760.0000000    0.1413557
462800.0000000    0.1438375
462840.0000000    0.1455686
462880.0000000    0.1309607
462920.0000000    0.1344354
462960.0000000    0.1431965
463000.0000000    0.1395272
463040.0000000    0.1303143
463080.0000000    0.1324683
463120.0000000    0.1319179
463160.0000000    0.1352363
463200.0000000    0.1356577
463240.0000000    0.1480440
463280.0000000    0.1371944
463320.0000000    0.1340853
463360.0000000    0.1503021
463400.0000000    0.1421015
463440.0000000    0.1461348
463480.0000000    0.1299226
463520.0000000    0.1451380
463560.0000000    0.1495916
463600.0000000    0.1335506
463640.0000000    0.1489007
463680.0000000    0.1311363
463720.0000000    0.1386036
463760.0000000    0.1392953
463800.0000000    0.1353380
463840.0000000    0.1406639
463880.0000000    0.1402146
463920.0000000    0.1410196
463960.0000000    0.1360357
464000.0000000    0.1465946
464040.0000000    0.1444308
464080.0000000    0.1463689
464120.0000000    0.1412104
464160.0000000    0.1456699
464200.0000000    0.1380285
464240.0000000    0.1424883
464280.0000000    0.1334236
464320.0000000    0.1445084
464360.0000000    0.1413176
464400.0000000    0.1415882
464440.0000000    0.1433677
464480.0000000    0.1277252
464520.0000000    0.1261736
464560.0000000    0.1305678
464600.0000000    0.1313511
464640.0000000    0.1237732
464680.0000000    0.1170575
464720.0000000    0.1276344
464760.0000000    0.1299383
464800.0000000    0.1325913
464840.0000000    0.1317593
464880.0000000    0.1217060
464920.0000000    0.1352046
464960.0000000    0.1386427
465000.0000000    0.1295066
465040.0000000    0.1393804
465080.0000000    0.1372319
465120.0000000    0.1374166
465160.0000000    0.1472505
465200.0000000    0.1346851
465240.0000000    0.1366133
465280.0000000    0.1520191
465320.0000000    0.1331122
465360.0000000    0.1354952
465400.0000000    0.1342140
465440.0000000    0.1404425
465480.0000000    0.1419311
465520.0000000    0.1358014
465560.0000000    0.1512500
465600.0000000    0.1518061
465640.0000000    0.1397922
465680.0000000    0.1495454
465720.0000000    0.1510092
465760.0000000    0.1556748
465800.0000000    0.1407538
465840.0000000    0.1372836
465880.0000000    0.1562335
465920.0000000    0.1547160
465960.0000000    0.1410605
466000.0000000    0.1540224
466040.0000000    0.1605488
466080.0000000    0.1550211
466120.0000000    0.1534621
466160.0000000    0.1443266
466200.0000000    0.1421663
466240.0000000    0.1391618
466280.0000000    0.1399816
466320.0000000    0.1450300
466360.0000000    0.1362200
466400.0000000    0.1483360
466440.0000000    0.1411558
466480.0000000    0.1398405
466520.0000000    0.1455542
466560.0000000    0.1431363
466600.0000000    0.1462655
466640.0000000    0.1493572
466680.0000000    0.1416879
466720.0000000    0.1413229
466760.0000000    0.1478251
466800.0000000    0.1476400
466840.0000000    0.1620847
466880.0000000    0.1500446
466920.0000000    0.1476550
466960.0000000    0.1442751
467000.0000000    0.1534465
467040.0000000    0.1600518
467080.0000000    0.1534421
467120.0000000    0.1551562
467160.0000000    0.1450689
467200.0000000    0.1520600
467240.0000000    0.1531901
467280.0000000    0.1521425
467320.0000000    0.1601991
467360.0000000    0.1459697
467400.0000000    0.1440981
467440.0000000    0.1494052
467480.0000000    0.1351458
467520.0000000    0.1431658
467560.0000000    0.1447288
467600.0000000    0.1401456
467640.0000000    0.1446196
467680.0000000    0.1334812
467720.0000000    0.1368973
467760.0000000    0.1386270
467800.0000000    0.1418753
467840.0000000    0.1520708
467880.0000000    0.1402465
467920.0000000    0.1506879
467960.0000000    0.1639522
468000.0000000    0.1629469
468040.0000000    0.1591886
468080.0000000    0.1585186
468120.0000000    0.1560271
468160.0000000    0.1516876
468200.0000000    0.1638731
468240.0000000    0.1464767
468280.0000000    0.1574824
468320.0000000    0.1437475
468360.0000000    0.1517972
468400.0000000    0.1661795
468440.0000000    0.1622327
468480.0000000    0.1630199
468520.0000000    0.1556129
468560.0000000    0.1588678
468600.0000000    0.1535829
468640.0000000    0.1523426
468680.0000000    0.1592641
468720.0000000    0.1525435
468760.0000000    0.1526721
468800.0000000    0.1490065
468840.0000000    0.1481913
468880.0000000    0.1544704
468920.0000000    0.1474885
468960.0000000    0.1471308
469000.0000000    0.1447706
469040.0000000    0.1430468
469080.0000000    0.1472318
469120.0000000    0.1407927
469160.0000000    0.1493042
469200.0000000    0.1510925
469240.0000000    0.1382102
469280.0000000    0.1514237
469320.0000000    0.1531950
469360.0000000    0.1501589
469400.0000000    0.1462083
469440.0000000    0.1525367
469480.0000000    0.1434572
469520.0000000    0.1570281
469560.0000000    0.1530241
469600.0000000    0.1547180
469640.0000000    0.1371915
469680.0000000    0.1402245
469720.0000000    0.1518846
469760.0000000    0.1410703
469800.0000000    0.1489633
469840.0000000    0.1469295
469880.0000000    0.1509200
469920.0000000    0.1485773
469960.0000000    0.1464480
470000.0000000    0.1327748
470040.0000000    0.1367166
470080.0000000    0.1650356
470120.0000000    0.1622309
470160.0000000    0.1530363
470200.0000000    0.1595013
470240.0000000    0.1551823
470280.0000000    0.1583630
470320.0000000    0.1556132
470360.0000000    0.1458676
470400.0000000    0.1453222
470440.0000000    0.1429669
470480.0000000    0.1474328
470520.0000000    0.1412092
470560.0000000    0.1279184
470600.0000000    0.1385516
470640.0000000    0.1376978
470680.0000000    0.1368911
470720.0000000    0.1390147
470760.0000000    0.1505880
470800.0000000    0.1329725
470840.0000000    0.1360207
470880.0000000    0.1355257
470920.0000000    0.1404807
470960.0000000    0.1347284
471000.0000000    0.1315123
471040.0000000    0.1346703
471080.0000000    0.1422246
471120.0000000    0.1258346
471160.0000000    0.1339529
471200.0000000    0.1357237
471240.0000000    0.1339798
471280.0000000    0.1338687
471320.0000000    0.1347921
471360.0000000    0.1401425
471400.0000000    0.1454505
471440.0000000    0.1455393
471480.0000000    0.1580061
471520.0000000    0.1491208
471560.0000000    0.1322922
471600.0000000    0.1543132
471640.0000000    0.1379441
471680.0000000    0.1409263
471720.0000000    0.1482362
471760.0000000    0.1548422
471800.0000000    0.1532682
471840.0000000    0.1643706
471880.0000000    0.1547635
471920.0000000    0.1491981
471960.0000000    0.1675699
472000.0000000    0.1563076
472040.0000000    0.1516523
472080.0000000    0.1475448
472120.0000000    0.1595497
472160.0000000    0.1608097
472200.0000000    0.1553928
472240.0000000    0.1424619
472280.0000000    0.1543679
472320.0000000    0.1514185
472360.0000000    0.1533155
472400.0000000    0.1646378
472440.0000000    0.1571315
472480.0000000    0.1514738
472520.0000000    0.1576868
472560.0000000    0.1574418
472600.0000000    0.1478001
472640.0000000    0.1529561
472680.0000000    0.1588635
472720.0000000    0.1652706
472760.0000000    0.1541341
472800.0000000    0.1555058
472840.0000000    0.1521368
472880.0000000    0.1443634
472920.0000000    0.1436325
472960.0000000    0.1518067
473000.0000000    0.1588280
473040.0000000    0.1460230
473080.0000000    0.1437421
473120.0000000    0.1495498
473160.0000000    0.1431300
473200.0000000    0.1431717
473240.0000000    0.1468980
473280.0000000    0.1440789
473320.0000000    0.1393617
473360.0000000    0.1247421
473400.0000000    0.1349450
473440.0000000    0.1429101
473480.0000000    0.1442828
473520.0000000    0.1417296
473560.0000000    0.1334791
473600.0000000    0.1481413
473640.0000000    0.1415444
473680.0000000    0.1577773
473720.0000000    0.1516709
473760.0000000    0.1475154
473800.0000000    0.1545917
473840.0000000    0.1551513
473880.0000000    0.1461405
473920.0000000    0.1431820
473960.0000000    0.1551830
474000.0000000    0.1490850
474040.0000000    0.1541932
474080.0000000    0.1542404
474120.0000000    0.1545688
474160.0000000    0.1568200
474200.0000000    0.1565727
474240.0000000    0.1530654
474280.0000000    0.1486172
474320.0000000    0.1425439
474360.0000000    0.1455016
474400.0000000    0.1477473
474440.0000000    0.1508346
474480.0000000    0.1606784
474520.0000000    0.1613636
474560.0000000    0.1698563
474600.0000000    0.1520970
474640.0000000    0.1585296
474680.0000000    0.1596003
474720.0000000    0.1633122
474760.0000000    0.1583260
474800.0000000    0.1570541
474840.0000000    0.1520928
474880.0000000    0.1587046
474920.0000000    0.1649678
474960.0000000    0.1547629
475000.0000000    0.1594487
475040.0000000    0.1696867
475080.0000000    0.1567563
475120.0000000    0.1736513
475160.0000000    0.1634924
475200.0000000    0.1658971
475240.0000000    0.1422354
475280.0000000    0.1718231
475320.0000000    0.1478569
475360.0000000    0.1689778
475400.0000000    0.1637072
475440.0000000    0.1733661
475480.0000000    0.1656639
475520.0000000    0.1823581
475560.0000000    0.1785870
475600.0000000    0.1822743
475640.0000000    0.1711334
475680.0000000    0.1672916
475720.0000000    0.1702239
475760.0000000    0.1728967
475800.0000000    0.1782707
475840.0000000    0.1697534
475880.0000000    0.1704838
475920.0000000    0.1735014
475960.0000000    0.1775539
476000.0000000    0.1710418
476040.0000000    0.1768547
476080.0000000    0.1615388
476120.0000000    0.1576177
476160.0000000    0.1664399
476200.0000000    0.1649963
476240.0000000    0.1774804
476280.0000000    0.1640119
476320.0000000    0.1724793
476360.0000000    0.1508051
476400.0000000    0.1518082
476440.0000000    0.1660640
476480.0000000    0.1568669
476520.0000000    0.1523297
476560.0000000    0.1669077
476600.0000000    0.1490160
476640.0000000    0.1530279
476680.0000000    0.1754106
476720.0000000    0.1528624
476760.0000000    0.1576692
476800.0000000    0.1512228
476840.0000000    0.1653298
476880.0000000    0.1664704
476920.0000000    0.1597870
476960.0000000    0.1536516
477000.0000000    0.1543769
477040.0000000    0.1581599
477080.0000000    0.1707113
477120.0000000    0.1620371
477160.0000000    0.1599517
477200.0000000    0.1641463
477240.0000000    0.1545561
477280.0000000    0.1450529
477320.0000000    0.1435112
477360.0000000    0.1569937
477400.0000000    0.1577251
477440.0000000    0.1599653
477480.0000000    0.1703631
477520.0000000    0.1635552
477560.0000000    0.1578320
477600.0000000    0.1646484
477640.0000000    0.1555067
477680.0000000    0.1627878
477720.0000000    0.1589812
477760.0000000    0.1611316
477800.0000000    0.1564672
477840.0000000    0.1640734
477880.0000000    0.1729460
477920.0000000    0.1587929
477960.0000000    0.1580100
478000.0000000    0.1512567
478040.0000000    0.1633184
478080.0000000    0.1578478
478120.0000000    0.1588873
478160.0000000    0.1621006
478200.0000000    0.1545510
478240.0000000    0.1546424
478280.0000000    0.1500276
478320.0000000    0.1622946
478360.0000000    0.1569206
478400.0000000    0.1752089
478440.0000000    0.1753288
478480.0000000    0.1707108
478520.0000000    0.1634067
478560.0000000    0.1653187
478600.0000000    0.1659463
478640.0000000    0.1554534
478680.0000000    0.1626870
478720.0000000    0.1623264
478760.0000000    0.1486659
478800.0000000    0.1526666
478840.0000000    0.1794963
478880.0000000    0.1674376
478920.0000000    0.1618585
478960.0000000    0.1598528
479000.0000000    0.1606136
479040.0000000    0.1546980
479080.0000000    0.1658532
479120.0000000    0.1568921
479160.0000000    0.1622887
479200.0000000    0.1643854
479240.0000000    0.1691060
479280.0000000    0.1679731
479320.0000000    0.1566127
479360.0000000    0.1572655
479400.0000000    0.1586216
479440.0000000    0.1644500
479480.0000000    0.1662082
479520.0000000    0.1776803
479560.0000000    0.1638700
479600.0000000    0.1632507
479640.0000000    0.1698817
479680.0000000    0.1656750
479720.0000000    0.1627245
479760.0000000    0.1612833
479800.0000000    0.1570637
479840.0000000    0.1564534
479880.0000000    0.1546044
479920.0000000    0.1636718
479960.0000000    0.1711039
480000.0000000    0.1575677
480040.0000000    0.1494276
480080.0000000    0.1509701
480120.0000000    0.1585317
480160.0000000    0.1704753
480200.0000000    0.1474881
480240.0000000    0.1613399
480280.0000000    0.1620153
480320.0000000    0.1509290
480360.0000000    0.1500525
480400.0000000    0.1634438
480440.0000000    0.1401986
480480.0000000    0.1561568
480520.0000000    0.1541234
480560.0000000    0.1591160
480600.0000000    0.1550347
480640.0000000    0.1485310
480680.0000000    0.1547573
480720.0000000    0.1467274
480760.0000000    0.1528204
480800.0000000    0.1551235
480840.0000000    0.1589148
480880.0000000    0.1564335
480920.0000000    0.1546466
480960.0000000    0.1546499
481000.0000000    0.1606145
481040.0000000    0.1610747
481080.0000000    0.1513857
481120.0000000    0.1578700
481160.0000000    0.1713032
481200.0000000    0.1454951
481240.0000000    0.1451524
481280.0000000    0.1386550
481320.0000000    0.1499136
481360.0000000    0.1645061
481400.0000000    0.1560801
481440.0000000    0.1584451
481480.0000000    0.1615545
481520.0000000    0.1586632
481560.0000000    0.1591682
481600.0000000    0.1588420
481640.0000000    0.1374879
481680.0000000    0.1417901
481720.0000000    0.1539541
481760.0000000    0.1379377
481800.0000000    0.1347908
481840.0000000    0.1429385
481880.0000000    0.1494912
481920.0000000    0.1391218
481960.0000000    0.1360832
482000.0000000    0.1460784
482040.0000000    0.1596897
482080.0000000    0.1578665
482120.0000000    0.1514246
482160.0000000    0.1434089
482200.0000000    0.1553537
482240.0000000    0.1591599
482280.0000000    0.1348155
482320.0000000    0.1403727
482360.0000000    0.1404501
482400.0000000    0.1430663
482440.0000000    0.1483928
482480.0000000    0.1440246
482520.0000000    0.1481449
482560.0000000    0.1431738
482600.0000000    0.1530001
482640.0000000    0.1507422
482680.0000000    0.1445768
482720.0000000    0.1473981
482760.0000000    0.1525118
482800.0000000    0.1401135
482840.0000000    0.1495167
482880.0000000    0.1581788
482920.0000000    0.1527051
482960.0000000    0.1451879
483000.0000000    0.1498167
483040.0000000    0.1476666
483080.0000000    0.1482306
483120.0000000    0.1536148
483160.0000000    0.1401250
483200.0000000    0.1416833
483240.0000000    0.1551414
483280.0000000    0.1455605
483320.0000000    0.1527964
483360.0000000    0.1366707
483400.0000000    0.1551263
483440.0000000    0.1466057
483480.0000000    0.1575568
483520.0000000    0.1527010
483560.0000000    0.1484792
483600.0000000    0.1549977
483640.0000000    0.1440810
483680.0000000    0.1565363
483720.0000000    0.1560341
483760.0000000    0.1446917
483800.0000000    0.1459281
483840.0000000    0.1466516
483880.0000000    0.1436259
483920.0000000    0.1484520
483960.0000000    0.1486119
484000.0000000    0.1432544
484040.0000000    0.1448408
484080.0000000    0.1402315
484120.0000000    0.1338172
484160.0000000    0.1609457
484200.0000000    0.1500170
484240.0000000    0.1481197
484280.0000000    0.1519197
484320.0000000    0.1449482
484360.0000000    0.1604261
484400.0000000    0.1405413
484440.0000000    0.1434158
484480.0000000    0.1388060
484520.0000000    0.1436180
484560.0000000    0.1481873
484600.0000000    0.1462808
484640.0000000    0.1405932
484680.0000000    0.1383884
484720.0000000    0.1346827
484760.0000000    0.1292646
484800.0000000    0.1394528
484840.0000000    0.1316031
484880.0000000    0.1380838
484920.0000000    0.1340700
484960.0000000    0.1329683
485000.0000000    0.1379537
485040.0000000    0.1376445
485080.0000000    0.1487490
485120.0000000    0.1444237
485160.0000000    0.1324492
485200.0000000    0.1507931
485240.0000000    0.1445200
485280.0000000    0.1360607
485320.0000000    0.1329603
485360.0000000    0.1455560
485400.0000000    0.1485095
485440.0000000    0.1534728
485480.0000000    0.1467956
485520.0000000    0.1518140
485560.0000000    0.1414453
485600.0000000    0.1512802
485640.0000000    0.1434878
485680.0000000    0.1452630
485720.0000000    0.1482250
485760.0000000    0.1417904
485800.0000000    0.1482096
485840.0000000    0.1480525
485880.0000000    0.1389698
485920.0000000    0.1367734
485960.0000000    0.1511662
486000.0000000    0.1470750
486040.0000000    0.1370687
486080.0000000    0.1436830
486120.0000000    0.1328258
486160.0000000    0.1372991
486200.0000000    0.1450134
486240.0000000    0.1367183
486280.0000000    0.1434784
486320.0000000    0.1420960
486360.0000000    0.1437476
486400.0000000    0.1490463
486440.0000000    0.1387816
486480.0000000    0.1452365
486520.0000000    0.1424021
486560.0000000    0.1388182
486600.0000000    0.1449007
486640.0000000    0.1448306
486680.0000000    0.1510265
486720.0000000    0.1367666
486760.0000000    0.1420268
486800.0000000    0.1462640
486840.0000000    0.1391606
486880.0000000    0.1382194
486920.0000000    0.1322205
486960.0000000    0.1422301
487000.0000000    0.1343353
487040.0000000    0.1386602
487080.0000000    0.1391683
487120.0000000    0.1362345
487160.0000000    0.1423165
487200.0000000    0.1521359
487240.0000000    0.1475084
487280.0000000    0.1426007
487320.0000000    0.1571437
487360.0000000    0.1381339
487400.0000000    0.1485723
487440.0000000    0.1403361
487480.0000000    0.1354189
487520.0000000    0.1485126
487560.0000000    0.1413107
487600.0000000    0.1434992
487640.0000000    0.1415657
487680.0000000    0.1396694
487720.0000000    0.1436740
487760.0000000    0.1413276
487800.0000000    0.1398652
487840.0000000    0.1466062
487880.0000000    0.1399345
487920.0000000    0.1462627
487960.0000000    0.1406558
488000.0000000    0.1416500
488040.0000000    0.1425958
488080.0000000    0.1413784
488120.0000000    0.1455270
488160.0000000    0.1446828
488200.0000000    0.1517197
488240.0000000    0.1427300
488280.0000000    0.1434980
488320.0000000    0.1490827
488360.0000000    0.1489256
488400.0000000    0.1473221
488440.0000000    0.1626218
488480.0000000    0.1568546
488520.0000000    0.1558502
488560.0000000    0.1390018
488600.0000000    0.1473793
488640.0000000    0.1496049
488680.0000000    0.1561483
488720.0000000    0.1393504
488760.0000000    0.1399763
488800.0000000    0.1439609
488840.0000000    0.1441225
488880.0000000    0.1471536
488920.0000000    0.1498585
488960.0000000    0.1529022
489000.0000000    0.1546033
489040.0000000    0.1617096
489080.0000000    0.1441786
489120.0000000    0.1444599
489160.0000000    0.1548784
489200.0000000    0.1612884
489240.0000000    0.1567319
489280.0000000    0.1481395
489320.0000000    0.1529082
489360.0000000    0.1560812
489400.0000000    0.1488138
489440.0000000    0.1544469
489480.0000000    0.1567970
489520.0000000    0.1538942
489560.0000000    0.1590725
489600.0000000    0.1538082
489640.0000000    0.1422981
489680.0000000    0.1335611
489720.0000000    0.1381266
489760.0000000    0.1479051
489800.0000000    0.1510514
489840.0000000    0.1464367
489880.0000000    0.1399755
489920.0000000    0.1402906
489960.0000000    0.1329765
490000.0000000    0.1535451
490040.0000000    0.1408454
490080.0000000    0.1304420
490120.0000000    0.1588379
490160.0000000    0.1621037
490200.0000000    0.1539877
490240.0000000    0.1473877
490280.0000000    0.1612673
490320.0000000    0.1619483
490360.0000000    0.1565674
490400.0000000    0.1559813
490440.0000000    0.1568802
490480.0000000    0.1543967
490520.0000000    0.1638239
490560.0000000    0.1609521
490600.0000000    0.1609809
490640.0000000    0.1681728
490680.0000000    0.1710469
490720.0000000    0.1740109
490760.0000000    0.1716094
490800.0000000    0.1670373
490840.0000000    0.1686154
490880.0000000    0.1673763
490920.0000000    0.1682884
490960.0000000    0.1696569
491000.0000000    0.1405980
491040.0000000    0.1433897
491080.0000000    0.1547643
491120.0000000    0.1409136
491160.0000000    0.1493157
491200.0000000    0.1571758
491240.0000000    0.1482525
491280.0000000    0.1513606
491320.0000000    0.1558148
491360.0000000    0.1433930
491400.0000000    0.1372541
491440.0000000    0.1521301
491480.0000000    0.1486300
491520.0000000    0.1511932
491560.0000000    0.1448864
491600.0000000    0.1507360
491640.0000000    0.1584775
491680.0000000    0.1539810
491720.0000000    0.1554512
491760.0000000    0.1475989
491800.0000000    0.1423060
491840.0000000    0.1406712
491880.0000000    0.1580951
491920.0000000    0.1478524
491960.0000000    0.1405851
492000.0000000    0.1605379
492040.0000000    0.1410612
492080.0000000    0.1509998
492120.0000000    0.1515560
492160.0000000    0.1482996
492200.0000000    0.1575981
492240.0000000    0.1570196
492280.0000000    0.1505211
492320.0000000    0.1566559
492360.0000000    0.1632505
492400.0000000    0.1566184
492440.0000000    0.1548725
492480.0000000    0.1647087
492520.0000000    0.1549886
492560.0000000    0.1683675
492600.0000000    0.1762044
492640.0000000    0.1671149
492680.0000000    0.1742578
492720.0000000    0.1736537
492760.0000000    0.1634247
492800.0000000    0.1608905
492840.0000000    0.1480680
492880.0000000    0.1675686
492920.0000000    0.1583236
492960.0000000    0.1677437
493000.0000000    0.1666119
493040.0000000    0.1648125
493080.0000000    0.1682933
493120.0000000    0.1539321
493160.0000000    0.1771970
493200.0000000    0.1645469
493240.0000000    0.1700951
493280.0000000    0.1721477
493320.0000000    0.1605703
493360.0000000    0.1795676
493400.0000000    0.1611306
493440.0000000    0.1568908
493480.0000000    0.1642549
493520.0000000    0.1621371
493560.0000000    0.1654190
493600.0000000    0.1648018
493640.0000000    0.1809909
493680.0000000    0.1768115
493720.0000000    0.1617630
493760.0000000    0.1696805
493800.0000000    0.1616658
493840.0000000    0.1570166
493880.0000000    0.1563157
493920.0000000    0.1580524
493960.0000000    0.1653195
494000.0000000    0.1589142
494040.0000000    0.1623422
494080.0000000    0.1549163
494120.0000000    0.1500991
494160.0000000    0.1603624
494200.0000000    0.1591590
494240.0000000    0.1648306
494280.0000000    0.1612914
494320.0000000    0.1547097
494360.0000000    0.1649733
494400.0000000    0.1630171
494440.0000000    0.1625946
494480.0000000    0.1806231
494520.0000000    0.1737073
494560.0000000    0.1665896
494600.0000000    0.1763655
494640.0000000    0.1795387
494680.0000000    0.1737921
494720.0000000    0.1691193
494760.0000000    0.1813652
494800.0000000    0.1772731
494840.0000000    0.1786356
494880.0000000    0.1619518
494920.0000000    0.1556430
494960.0000000    0.1560824
495000.0000000    0.1483182
495040.0000000    0.1424932
495080.0000000    0.1704302
495120.0000000    0.1679522
495160.0000000    0.1731833
495200.0000000    0.1594061
495240.0000000    0.1809958
495280.0000000    0.1664136
495320.0000000    0.1654093
495360.0000000    0.1711073
495400.0000000    0.1648118
495440.0000000    0.1748995
495480.0000000    0.1627502
495520.0000000    0.1857790
495560.0000000    0.1792938
495600.0000000    0.1767168
495640.0000000    0.1627642
495680.0000000    0.1603907
495720.0000000    0.1659271
495760.0000000    0.1781255
495800.0000000    0.1627119
495840.0000000    0.1651705
495880.0000000    0.1654118
495920.0000000    0.1628555
495960.0000000    0.1569281
496000.0000000    0.1634263
496040.0000000    0.1695115
496080.0000000    0.1519107
496120.0000000    0.1661454
496160.0000000    0.1553358
496200.0000000    0.1608706
496240.0000000    0.1752088
496280.0000000    0.1774646
496320.0000000    0.1671822
496360.0000000    0.1632726
496400.0000000    0.1601929
496440.0000000    0.1642688
496480.0000000    0.1786482
496520.0000000    0.1757168
496560.0000000    0.1623525
496600.0000000    0.1763629
496640.0000000    0.1771154
496680.0000000    0.1745261
496720.0000000    0.1751279
496760.0000000    0.1625574
496800.0000000    0.1622443
496840.0000000    0.1525402
496880.0000000    0.1666555
496920.0000000    0.1524146
496960.0000000    0.1535474
497000.0000000    0.1582780
497040.0000000    0.1592521
497080.0000000    0.1462533
497120.0000000    0.1616855
497160.0000000    0.1706997
497200.0000000    0.1593759
497240.0000000    0.1706102
497280.0000000    0.1541694
497320.0000000    0.1641155
497360.0000000    0.1600330
497400.0000000    0.1712609
497440.0000000    0.1519750
497480.0000000    0.1701154
497520.0000000    0.1545892
497560.0000000    0.1514226
497600.0000000    0.1556813
497640.0000000    0.1571226
497680.0000000    0.1680298
497720.0000000    0.1525013
497760.0000000    0.1591678
497800.0000000    0.1610613
497840.0000000    0.1668482
497880.0000000    0.1620081
497920.0000000    0.1523599
497960.0000000    0.1604866
498000.0000000    0.1717259
498040.0000000    0.1636270
498080.0000000    0.1620589
498120.0000000    0.1540696
498160.0000000    0.1500707
498200.0000000    0.1485873
498240.0000000    0.1524432
498280.0000000    0.1539047
498320.0000000    0.1500793
498360.0000000    0.1543170
498400.0000000    0.1608902
498440.0000000    0.1532974
498480.0000000    0.1523200
498520.0000000    0.1512971
498560.0000000    0.1562609
498600.0000000    0.1535104
498640.0000000    0.1775800
498680.0000000    0.1664600
498720.0000000    0.1586897
498760.0000000    0.1600065
498800.0000000    0.1539365
498840.0000000    0.1456628
498880.0000000    0.1564223
498920.0000000    0.1424365
498960.0000000    0.1448035
499000.0000000    0.1496314
499040.0000000    0.1404881
499080.0000000    0.1433291
499120.0000000    0.1489772
499160.0000000    0.1528445
499200.0000000    0.1499170
499240.0000000    0.1436413
499280.0000000    0.1486895
499320.0000000    0.1562217
499360.0000000    0.1509708
499400.0000000    0.1519049
499440.0000000    0.1590931
499480.0000000    0.1486048
499520.0000000    0.1524900
499560.0000000    0.1639414
499600.0000000    0.1546830
499640.0000000    0.1501578
499680.0000000    0.1447682
499720.0000000    0.1416171
499760.0000000    0.1502118
499800.0000000    0.1509525
499840.0000000    0.1405019
499880.0000000    0.1481383
499920.0000000    0.1463239
499960.0000000    0.1472467
500000.0000000    0.1628023
500040.0000000    0.1583417
500080.0000000    0.1562561
500120.0000000    0.1539201
500160.0000000    0.1415119
500200.0000000    0.1528014
500240.0000000    0.1682124
500280.0000000    0.1622881
500320.0000000    0.1706239
500360.0000000    0.1611732
500400.0000000    0.1667371
500440.0000000    0.1628229
500480.0000000    0.1596310
500520.0000000    0.1523092
500560.0000000    0.1566823
500600.0000000    0.1701836
500640.0000000    0.1663508
500680.0000000    0.1591738
500720.0000000    0.1608085
500760.0000000    0.1654665
500800.0000000    0.1656295
500840.0000000    0.1754900
500880.0000000    0.1571291
500920.0000000    0.1626724
500960.0000000    0.1597764
501000.0000000    0.1671311
501040.0000000    0.1588255
501080.0000000    0.1736414
501120.0000000    0.1499465
501160.0000000    0.1594596
501200.0000000    0.1669312
501240.0000000    0.1513749
501280.0000000    0.1592969
501320.0000000    0.1568637
501360.0000000    0.1579477
501400.0000000    0.1543066
501440.0000000    0.1554420
501480.0000000    0.1619546
501520.0000000    0.1567378
501560.0000000    0.1525371
501600.0000000    0.1616029
501640.0000000    0.1496952
501680.0000000    0.1554599
501720.0000000    0.1575201
501760.0000000    0.1622266
501800.0000000    0.1583560
501840.0000000    0.1615724
501880.0000000    0.1527527
501920.0000000    0.1574360
501960.0000000    0.1565065
502000.0000000    0.1610581
502040.0000000    0.1496285
502080.0000000    0.1614490
502120.0000000    0.1615894
502160.0000000    0.1607296
502200.0000000    0.1592025
502240.0000000    0.1491461
502280.0000000    0.1580445
502320.0000000    0.1559517
502360.0000000    0.1475934
502400.0000000    0.1490254
502440.0000000    0.1467045
502480.0000000    0.1503873
502520.0000000    0.1462582
502560.0000000    0.1579193
502600.0000000    0.1633230
502640.0000000    0.1540974
502680.0000000    0.1523443
502720.0000000    0.1525889
502760.0000000    0.1534137
502800.0000000    0.1475280
502840.0000000    0.1513548
502880.0000000    0.1537004
502920.0000000    0.1560284
502960.0000000    0.1553586
503000.0000000    0.1526822
503040.0000000    0.1482038
503080.0000000    0.1488982
503120.0000000    0.1496555
503160.0000000    0.1509759
503200.0000000    0.1552095
503240.0000000    0.1494073
503280.0000000    0.1529362
503320.0000000    0.1480451
503360.0000000    0.1525749
503400.0000000    0.1479452
503440.0000000    0.1540082
503480.0000000    0.1441515
503520.0000000    0.1561822
503560.0000000    0.1534390
503600.0000000    0.1570700
503640.0000000    0.1525924
503680.0000000    0.1538267
503720.0000000    0.1613126
503760.0000000    0.1600023
503800.0000000    0.1511432
503840.0000000    0.1545586
503880.0000000    0.1510630
503920.0000000    0.1538825
503960.0000000    0.1659574
504000.0000000    0.1599130
504040.0000000    0.1529163
504080.0000000    0.1668886
504120.0000000    0.1633858
504160.0000000    0.1773455
504200.0000000    0.1702597
504240.0000000    0.1688629
504280.0000000    0.1653049
504320.0000000    0.1644301
504360.0000000    0.1793804
504400.0000000    0.1780837
504440.0000000    0.1663682
504480.0000000    0.1720056
504520.0000000    0.1718901
504560.0000000    0.1659188
504600.0000000    0.1603434
504640.0000000    0.1602725
504680.0000000    0.1671125
504720.0000000    0.1550364
504760.0000000    0.1602640
504800.0000000    0.1623897
504840.0000000    0.1548265
504880.0000000    0.1586445
504920.0000000    0.1583205
504960.0000000    0.1529594
505000.0000000    0.1541085
505040.0000000    0.1603916
505080.0000000    0.1539870
505120.0000000    0.1594891
505160.0000000    0.1660232
505200.0000000    0.1652604
505240.0000000    0.1643139
505280.0000000    0.1692414
505320.0000000    0.1638846
505360.0000000    0.1729143
505400.0000000    0.1757402
505440.0000000    0.1702751
505480.0000000    0.1706711
505520.0000000    0.1729759
505560.0000000    0.1789249
505600.0000000    0.1700124
505640.0000000    0.1583999
505680.0000000    0.1733844
505720.0000000    0.1650316
505760.0000000    0.1714679
505800.0000000    0.1681570
505840.0000000    0.1707198
505880.0000000    0.1617500
505920.0000000    0.1768279
505960.0000000    0.1705984
506000.0000000    0.1612574
506040.0000000    0.1575037
506080.0000000    0.1692178
506120.0000000    0.1686320
506160.0000000    0.1621817
506200.0000000    0.1600089
506240.0000000    0.1661813
506280.0000000    0.1654547
506320.0000000    0.1650794
506360.0000000    0.1610811
506400.0000000    0.1581129
506440.0000000    0.1660404
506480.0000000    0.1673207
506520.0000000    0.1599488
506560.0000000    0.1721053
506600.0000000    0.1647352
506640.0000000    0.1640642
506680.0000000    0.1673827
506720.0000000    0.1645493
506760.0000000    0.1529503
506800.0000000    0.1562405
506840.0000000    0.1651292
506880.0000000    0.1670741
506920.0000000    0.1657538
506960.0000000    0.1563695
507000.0000000    0.1602723
507040.0000000    0.1532974
507080.0000000    0.1642370
507120.0000000    0.1653582
507160.0000000    0.1656149
507200.0000000    0.1675587
507240.0000000    0.1614252
507280.0000000    0.1683903
507320.0000000    0.1744558
507360.0000000    0.1812838
507400.0000000    0.1894027
507440.0000000    0.1829114
507480.0000000    0.1743877
507520.0000000    0.1740029
507560.0000000    0.1800474
507600.0000000    0.1601894
507640.0000000    0.1861422
507680.0000000    0.1732699
507720.0000000    0.1909089
507760.0000000    0.1772733
507800.0000000    0.1877832
507840.0000000    0.1938375
507880.0000000    0.1830246
507920.0000000    0.1843945
507960.0000000    0.1740348
508000.0000000    0.1766197
508040.0000000    0.1787070
508080.0000000    0.1832908
508120.0000000    0.1816424
508160.0000000    0.1779690
508200.0000000    0.1720394
508240.0000000    0.1749451
508280.0000000    0.1785703
508320.0000000    0.1721293
508360.0000000    0.1647415
508400.0000000    0.1809294
508440.0000000    0.1805909
508480.0000000    0.1704750
508520.0000000    0.1673622
508560.0000000    0.1757020
508600.0000000    0.1728010
508640.0000000    0.1606855
508680.0000000    0.1679706
508720.0000000    0.1742975
508760.0000000    0.1724111
508800.0000000    0.1715161
508840.0000000    0.1779257
508880.0000000    0.1691743
508920.0000000    0.1745778
508960.0000000    0.1782652
509000.0000000    0.1746015
509040.0000000    0.1775652
509080.0000000    0.1681632
509120.0000000    0.1645854
509160.0000000    0.1603449
509200.0000000    0.1661633
509240.0000000    0.1854255
509280.0000000    0.1705131
509320.0000000    0.1850785
509360.0000000    0.1880998
509400.0000000    0.1835254
509440.0000000    0.1775777
509480.0000000    0.1711096
509520.0000000    0.1887298
509560.0000000    0.1828917
509600.0000000    0.1799271
509640.0000000    0.1785990
509680.0000000    0.1836213
509720.0000000    0.1751332
509760.0000000    0.1750094
509800.0000000    0.1780841
509840.0000000    0.1649823
509880.0000000    0.1737632
509920.0000000    0.1677789
509960.0000000    0.1747613
510000.0000000    0.1669640
510040.0000000    0.1662519
510080.0000000    0.1706944
510120.0000000    0.1760076
510160.0000000    0.1641500
510200.0000000    0.1713909
510240.0000000    0.1696238
510280.0000000    0.1745419
510320.0000000    0.1692884
510360.0000000    0.1692559
510400.0000000    0.1734246
510440.0000000    0.1668800
510480.0000000    0.1691974
510520.0000000    0.1944907
510560.0000000    0.1885339
510600.0000000    0.1794535
510640.0000000    0.1802333
510680.0000000    0.1832786
510720.0000000    0.1795854
510760.0000000    0.1818554
510800.0000000    0.1775151
510840.0000000    0.1810535
510880.0000000    0.1847420
510920.0000000    0.1759490
510960.0000000    0.1742526
511000.0000000    0.1849618
511040.0000000    0.1913840
511080.0000000    0.1740258
511120.0000000    0.1857497
511160.0000000    0.1863698
511200.0000000    0.1848146
511240.0000000    0.1833637
511280.0000000    0.1987705
511320.0000000    0.1721442
511360.0000000    0.1835857
511400.0000000    0.1704267
511440.0000000    0.1695250
511480.0000000    0.1761229
511520.0000000    0.1790454
511560.0000000    0.1744164
511600.0000000    0.1788800
511640.0000000    0.1619480
511680.0000000    0.1581390
511720.0000000    0.1682517
511760.0000000    0.1689279
511800.0000000    0.1492692
511840.0000000    0.1586113
511880.0000000    0.1563143
511920.0000000    0.1578932
511960.0000000    0.1575659
512000.0000000    0.1524349
512040.0000000    0.1510911
512080.0000000    0.1584225
512120.0000000    0.1535247
512160.0000000    0.1629602
512200.0000000    0.1623630
512240.0000000    0.1501422
512280.0000000    0.1578919
512320.0000000    0.1435572
512360.0000000    0.1616736
512400.0000000    0.1552242
512440.0000000    0.1518349
512480.0000000    0.1582962
512520.0000000    0.1558840
512560.0000000    0.1608692
512600.0000000    0.1544168
512640.0000000    0.1522772
512680.0000000    0.1591186
512720.0000000    0.1537340
512760.0000000    0.1540053
512800.0000000    0.1491991
512840.0000000    0.1514005
512880.0000000    0.1504646
512920.0000000    0.1650819
512960.0000000    0.1527373
513000.0000000    0.1553149
513040.0000000    0.1643297
513080.0000000    0.1591995
513120.0000000    0.1645647
513160.0000000    0.1570798
513200.0000000    0.1567212
513240.0000000    0.1503988
513280.0000000    0.1646356
513320.0000000    0.1680124
513360.0000000    0.1659896
513400.0000000    0.1680206
513440.0000000    0.1800776
513480.0000000    0.1829596
513520.0000000    0.1760595
513560.0000000    0.1814195
513600.0000000    0.1813019
513640.0000000    0.1708332
513680.0000000    0.1711924
513720.0000000    0.1892850
513760.0000000    0.1709275
513800.0000000    0.1718724
513840.0000000    0.1725586
513880.0000000    0.1694202
513920.0000000    0.1792285
513960.0000000    0.1700106
514000.0000000    0.1617268
514040.0000000    0.1650820
514080.0000000    0.1742350
514120.0000000    0.1726982
514160.0000000    0.1773291
514200.0000000    0.1718431
514240.0000000    0.1687167
514280.0000000    0.1717090
514320.0000000    0.1807930
514360.0000000    0.1741105
514400.0000000    0.1766934
514440.0000000    0.1713295
514480.0000000    0.1725685
514520.0000000    0.1767748
514560.0000000    0.1751595
514600.0000000    0.1810200
514640.0000000    0.1786614
514680.0000000    0.1752568
514720.0000000    0.1831993
514760.0000000    0.1694196
514800.0000000    0.1718864
514840.0000000    0.1744350
514880.0000000    0.1777776
514920.0000000    0.1850313
514960.0000000    0.1729985
515000.0000000    0.1788074
515040.0000000    0.1717760
515080.0000000    0.1751915
515120.0000000    0.1712957
515160.0000000    0.1667800
515200.0000000    0.1673935
515240.0000000    0.1681279
515280.0000000    0.1694336
515320.0000000    0.1691776
515360.0000000    0.1712536
515400.0000000    0.1757957
515440.0000000    0.1761572
515480.0000000    0.1710879
515520.0000000    0.1753498
515560.0000000    0.1783037
515600.0000000    0.1797233
515640.0000000    0.1801902
515680.0000000    0.1807453
515720.0000000    0.1844239
515760.0000000    0.1736249
515800.0000000    0.1693044
515840.0000000    0.1754078
515880.0000000    0.1724064
515920.0000000    0.1740692
515960.0000000    0.1787814
516000.0000000    0.1763579
516040.0000000    0.1776874
516080.0000000    0.1808407
516120.0000000    0.1809258
516160.0000000    0.1802777
516200.0000000    0.1741361
516240.0000000    0.1739666
516280.0000000    0.1831451
516320.0000000    0.1826217
516360.0000000    0.1874298
516400.0000000    0.1833428
516440.0000000    0.1801419
516480.0000000    0.1925752
516520.0000000    0.1945640
516560.0000000    0.1782838
516600.0000000    0.1691143
516640.0000000    0.1705078
516680.0000000    0.1809595
516720.0000000    0.1812849
516760.0000000    0.1783316
516800.0000000    0.1789552
516840.0000000    0.1684289
516880.0000000    0.1779416
516920.0000000    0.1737728
516960.0000000    0.1715363
517000.0000000    0.1764314
517040.0000000    0.1742061
517080.0000000    0.1619330
517120.0000000    0.1707796
517160.0000000    0.1632833
517200.0000000    0.1727472
517240.0000000    0.1857424
517280.0000000    0.1731455
517320.0000000    0.1812588
517360.0000000    0.1846955
517400.0000000    0.1790999
517440.0000000    0.1796554
517480.0000000    0.1778342
517520.0000000    0.1821298
517560.0000000    0.1838959
517600.0000000    0.1758661
517640.0000000    0.1732676
517680.0000000    0.1764739
517720.0000000    0.1821366
517760.0000000    0.1800660
517800.0000000    0.1792200
517840.0000000    0.1884308
517880.0000000    0.1905974
517920.0000000    0.1848323
517960.0000000    0.1759637
518000.0000000    0.1790639
518040.0000000    0.1831618
518080.0000000    0.1817457
518120.0000000    0.1803893
518160.0000000    0.1711501
518200.0000000    0.1836964
518240.0000000    0.1855970
518280.0000000    0.1833439
518320.0000000    0.1767963
518360.0000000    0.1758899
518400.0000000    0.1768562
518440.0000000    0.1844351
518480.0000000    0.1848234
518520.0000000    0.1801143
518560.0000000    0.1713798
518600.0000000    0.1760475
518640.0000000    0.1669564
518680.0000000    0.1782157
518720.0000000    0.1800684
518760.0000000    0.1825214
518800.0000000    0.1724565
518840.0000000    0.1846072
518880.0000000    0.1804026
518920.0000000    0.1845945
518960.0000000    0.1832792
519000.0000000    0.1902251
519040.0000000    0.1763987
519080.0000000    0.1794215
519120.0000000    0.1675262
519160.0000000    0.1660834
519200.0000000    0.1797610
519240.0000000    0.1765522
519280.0000000    0.1740909
519320.0000000    0.1885277
519360.0000000    0.1854936
519400.0000000    0.1828049
519440.0000000    0.1750338
519480.0000000    0.1714957
519520.0000000    0.1775561
519560.0000000    0.1773906
519600.0000000    0.1740281
519640.0000000    0.1787628
519680.0000000    0.1830402
519720.0000000    0.1792582
519760.0000000    0.1754892
519800.0000000    0.1721393
519840.0000000    0.1689903
519880.0000000    0.1693003
519920.0000000    0.1791173
519960.0000000    0.1787326
520000.0000000    0.1830180
520040.0000000    0.1785527
520080.0000000    0.1888516
520120.0000000    0.1893052
520160.0000000    0.1886162
520200.0000000    0.1842332
520240.0000000    0.1733507
520280.0000000    0.1858069
520320.0000000    0.1775355
520360.0000000    0.1882773
520400.0000000    0.1931236
520440.0000000    0.1869400
520480.0000000    0.1954589
520520.0000000    0.1799998
520560.0000000    0.1916605
520600.0000000    0.1886125
520640.0000000    0.1879999
520680.0000000    0.1816666
520720.0000000    0.1879014
520760.0000000    0.1922216
520800.0000000    0.1917446
520840.0000000    0.1864140
520880.0000000    0.1904030
520920.0000000    0.1824640
520960.0000000    0.1742246
521000.0000000    0.1751112
521040.0000000    0.1841666
521080.0000000    0.1758170
521120.0000000    0.1697484
521160.0000000    0.1796743
521200.0000000    0.1774365
521240.0000000    0.1858255
521280.0000000    0.1904867
521320.0000000    0.1888251
521360.0000000    0.1758454
521400.0000000    0.1955583
521440.0000000    0.1882855
521480.0000000    0.1856385
521520.0000000    0.1858619
521560.0000000    0.1898978
521600.0000000    0.1758724
521640.0000000    0.1847061
521680.0000000    0.1853072
521720.0000000    0.1764780
521760.0000000    0.1856650
521800.0000000    0.1883134
521840.0000000    0.1947544
521880.0000000    0.1871068
521920.0000000    0.1937707
521960.0000000    0.1854531
522000.0000000    0.1829591
522040.0000000    0.1777434
522080.0000000    0.1765207
522120.0000000    0.1715934
522160.0000000    0.1780526
522200.0000000    0.1749457
522240.0000000    0.1724341
522280.0000000    0.1685347
522320.0000000    0.1783886
522360.0000000    0.1796995
522400.0000000    0.1708925
522440.0000000    0.1861822
522480.0000000    0.1860606
522520.0000000    0.1778495
522560.0000000    0.1802361
522600.0000000    0.1808030
522640.0000000    0.1678954
522680.0000000    0.1699373
522720.0000000    0.1747923
522760.0000000    0.1796658
522800.0000000    0.1708185
522840.0000000    0.1811700
522880.0000000    0.1902021
522920.0000000    0.1753793
522960.0000000    0.1900901
523000.0000000    0.1790113
523040.0000000    0.1917433
523080.0000000    0.1761016
523120.0000000    0.1734970
523160.0000000    0.1850518
523200.0000000    0.1862730
523240.0000000    0.1799104
523280.0000000    0.1836027
523320.0000000    0.1746989
523360.0000000    0.1780924
523400.0000000    0.1705015
523440.0000000    0.1705240
523480.0000000    0.1923962
523520.0000000    0.1766103
523560.0000000    0.1728191
523600.0000000    0.1691765
523640.0000000    0.1792988
523680.0000000    0.1773052
523720.0000000    0.1838883
523760.0000000    0.1789934
523800.0000000    0.1721321
523840.0000000    0.1717960
523880.0000000    0.1771307
523920.0000000    0.1824801
523960.0000000    0.1879040
524000.0000000    0.1812313
524040.0000000    0.1729500
524080.0000000    0.1826632
524120.0000000    0.1814241
524160.0000000    0.1803522
524200.0000000    0.1858428
524240.0000000    0.1813371
524280.0000000    0.2017320
524320.0000000    0.1892520
524360.0000000    0.1838590
524400.0000000    0.1874586
524440.0000000    0.1753174
524480.0000000    0.1843086
524520.0000000    0.1710115
524560.0000000    0.1936336
524600.0000000    0.1889080
524640.0000000    0.1866368
524680.0000000    0.1968936
524720.0000000    0.1913857
524760.0000000    0.1890701
524800.0000000    0.1948920
524840.0000000    0.1912122
524880.0000000    0.1927358
524920.0000000    0.1892424
524960.0000000    0.1917183
525000.0000000    0.1719069
525040.0000000    0.1907375
525080.0000000    0.1795753
525120.0000000    0.1853273
525160.0000000    0.1812396
525200.0000000    0.1946910
525240.0000000    0.1792827
525280.0000000    0.1851134
525320.0000000    0.1835093
525360.0000000    0.1820019
525400.0000000    0.1709845
525440.0000000    0.1804227
525480.0000000    0.1772102
525520.0000000    0.1770553
525560.0000000    0.1686093
525600.0000000    0.1804101
525640.0000000    0.1852198
525680.0000000    0.1871771
525720.0000000    0.1762086
525760.0000000    0.1859774
525800.0000000    0.1868700
525840.0000000    0.1960096
525880.0000000    0.1729916
525920.0000000    0.1845286
525960.0000000    0.1902263
526000.0000000    0.1796550
526040.0000000    0.1789200
526080.0000000    0.1836528
526120.0000000    0.1811311
526160.0000000    0.1915560
526200.0000000    0.1900767
526240.0000000    0.1984756
526280.0000000    0.1810489
526320.0000000    0.1821968
526360.0000000    0.1836386
526400.0000000    0.1795990
526440.0000000    0.1871367
526480.0000000    0.1796220
526520.0000000    0.1758659
526560.0000000    0.1793967
526600.0000000    0.1846931
526640.0000000    0.1772473
526680.0000000    0.1691951
526720.0000000    0.1748447
526760.0000000    0.1743401
526800.0000000    0.1904705
526840.0000000    0.1854379
526880.0000000    0.1899199
526920.0000000    0.1883719
526960.0000000    0.1795061
527000.0000000    0.1762443
527040.0000000    0.1767679
527080.0000000    0.1848913
527120.0000000    0.1913052
527160.0000000    0.1777039
527200.0000000    0.1912921
527240.0000000    0.1878928
527280.0000000    0.1723899
527320.0000000    0.1790552
527360.0000000    0.1759270
527400.0000000    0.1744342
527440.0000000    0.1804575
527480.0000000    0.1726989
527520.0000000    0.1696894
527560.0000000    0.1781614
527600.0000000    0.1779574
527640.0000000    0.1854671
527680.0000000    0.1799336
527720.0000000    0.1776710
527760.0000000    0.1731813
527800.0000000    0.1842177
527840.0000000    0.1732510
527880.0000000    0.1685864
527920.0000000    0.1727900
527960.0000000    0.1799721
528000.0000000    0.1763935
528040.0000000    0.1804044
528080.0000000    0.1681168
528120.0000000    0.1752468
528160.0000000    0.1834970
528200.0000000    0.1711901
528240.0000000    0.1802102
528280.0000000    0.1884937
528320.0000000    0.1936197
528360.0000000    0.1947693
528400.0000000    0.1817234
528440.0000000    0.1755828
528480.0000000    0.1786435
528520.0000000    0.1752772
528560.0000000    0.1800452
528600.0000000    0.1730067
528640.0000000    0.1731758
528680.0000000    0.1715900
528720.0000000    0.1674275
528760.0000000    0.1743299
528800.0000000    0.1705482
528840.0000000    0.1774803
528880.0000000    0.1746160
528920.0000000    0.1712089
528960.0000000    0.1747293
529000.0000000    0.1741758
529040.0000000    0.1713937
529080.0000000    0.1686572
529120.0000000    0.1700727
529160.0000000    0.1699241
529200.0000000    0.1807115
529240.0000000    0.1822582
529280.0000000    0.1779263
529320.0000000    0.1752061
529360.0000000    0.1785608
529400.0000000    0.1782213
529440.0000000    0.1771209
529480.0000000    0.1792111
529520.0000000    0.1791219
529560.0000000    0.1802604
529600.0000000    0.1842025
529640.0000000    0.1816416
529680.0000000    0.1860431
529720.0000000    0.1800010
529760.0000000    0.1842418
529800.0000000    0.1818804
529840.0000000    0.1914798
529880.0000000    0.1804161
529920.0000000    0.1729688
529960.0000000    0.1707902
530000.0000000    0.1850287
530040.0000000    0.1740431
530080.0000000    0.1757766
530120.0000000    0.1836082
530160.0000000    0.1744709
530200.0000000    0.1771127
530240.0000000    0.1747686
530280.0000000    0.1777593
530320.0000000    0.1753692
530360.0000000    0.1754464
530400.0000000    0.1789392
530440.0000000    0.1803697
530480.0000000    0.1733452
530520.0000000    0.1857423
530560.0000000    0.1833060
530600.0000000    0.1814821
530640.0000000    0.1728773
530680.0000000    0.1814375
530720.0000000    0.1788196
530760.0000000    0.1784362
530800.0000000    0.1806258
530840.0000000    0.1802866
530880.0000000    0.1765948
530920.0000000    0.1743826
530960.0000000    0.1806344
531000.0000000    0.1719439
531040.0000000    0.1818398
531080.0000000    0.1783033
531120.0000000    0.1730039
531160.0000000    0.1740029
531200.0000000    0.1688522
531240.0000000    0.1749654
531280.0000000    0.1840070
531320.0000000    0.1777036
531360.0000000    0.1792370
531400.0000000    0.1669921
531440.0000000    0.1766169
531480.0000000    0.1677260
531520.0000000    0.1739754
531560.0000000    0.1799455
531600.0000000    0.1798260
531640.0000000    0.1837572
531680.0000000    0.1792969
531720.0000000    0.1664001
531760.0000000    0.1652605
531800.0000000    0.1788250
531840.0000000    0.1765011
531880.0000000    0.1695712
531920.0000000    0.1680804
531960.0000000    0.1742208
532000.0000000    0.1747163
532040.0000000    0.1852519
532080.0000000    0.1640023
532120.0000000    0.1800086
532160.0000000    0.1804249
532200.0000000    0.1848321
532240.0000000    0.1746652
532280.0000000    0.1774045
532320.0000000    0.1801268
532360.0000000    0.1797277
532400.0000000    0.1755397
532440.0000000    0.1747409
532480.0000000    0.1759785
532520.0000000    0.1825206
532560.0000000    0.1642915
532600.0000000    0.1759237
532640.0000000    0.1815042
532680.0000000    0.1827677
532720.0000000    0.1680424
532760.0000000    0.1837013
532800.0000000    0.1701045
532840.0000000    0.1731331
532880.0000000    0.1781160
532920.0000000    0.1776714
532960.0000000    0.1746648
533000.0000000    0.1719894
533040.0000000    0.1871849
533080.0000000    0.1727850
533120.0000000    0.1681816
533160.0000000    0.1733661
533200.0000000    0.1809305
533240.0000000    0.1802395
533280.0000000    0.1762692
533320.0000000    0.1699412
533360.0000000    0.1749031
533400.0000000    0.1709852
533440.0000000    0.1826889
533480.0000000    0.1739434
533520.0000000    0.1714938
533560.0000000    0.1798885
533600.0000000    0.1815257
533640.0000000    0.1870190
533680.0000000    0.1845066
533720.0000000    0.1849254
533760.0000000    0.1734755
533800.0000000    0.1915175
533840.0000000    0.1774826
533880.0000000    0.1785872
533920.0000000    0.1860136
533960.0000000    0.1836963
534000.0000000    0.1808094
534040.0000000    0.1780933
534080.0000000    0.1794231
534120.0000000    0.1827794
534160.0000000    0.1735243
534200.0000000    0.1750726
534240.0000000    0.1766791
534280.0000000    0.1828624
534320.0000000    0.1792937
534360.0000000    0.1694814
534400.0000000    0.1706947
534440.0000000    0.1671210
534480.0000000    0.1626862
534520.0000000    0.1739710
534560.0000000    0.1862668
534600.0000000    0.1872910
534640.0000000    0.1741952
534680.0000000    0.1772090
534720.0000000    0.1823721
534760.0000000    0.1774697
534800.0000000    0.1778213
534840.0000000    0.1774449
534880.0000000    0.1958153
534920.0000000    0.1755828
534960.0000000    0.1762601
535000.0000000    0.1811108
535040.0000000    0.1885273
535080.0000000    0.1742572
535120.0000000    0.1668345
535160.0000000    0.1784038
535200.0000000    0.1796342
535240.0000000    0.1789498
535280.0000000    0.1799477
535320.0000000    0.1793582
535360.0000000    0.1849393
535400.0000000    0.1865254
535440.0000000    0.1764188
535480.0000000    0.1802456
535520.0000000    0.1755131
535560.0000000    0.1804309
535600.0000000    0.1649563
535640.0000000    0.1681059
535680.0000000    0.1725485
535720.0000000    0.1749043
535760.0000000    0.1864537
535800.0000000    0.1887917
535840.0000000    0.1724587
535880.0000000    0.1712992
535920.0000000    0.1871218
535960.0000000    0.1746020
536000.0000000    0.1862058
536040.0000000    0.1749896
536080.0000000    0.1818838
536120.0000000    0.1769149
536160.0000000    0.1799283
536200.0000000    0.1769504
536240.0000000    0.1904471
536280.0000000    0.1746837
536320.0000000    0.1755983
536360.0000000    0.1779557
536400.0000000    0.1769723
536440.0000000    0.1818555
536480.0000000    0.1872148
536520.0000000    0.1738477
536560.0000000    0.1705731
536600.0000000    0.1794753
536640.0000000    0.1721207
536680.0000000    0.1807527
536720.0000000    0.1866079
536760.0000000    0.1757085
536800.0000000    0.1801645
536840.0000000    0.1797211
536880.0000000    0.1752243
536920.0000000    0.1824570
536960.0000000    0.1861504
537000.0000000    0.1854918
537040.0000000    0.1850676
537080.0000000    0.1807191
537120.0000000    0.1749802
537160.0000000    0.1752040
537200.0000000    0.1798746
537240.0000000    0.1733162
537280.0000000    0.1795519
537320.0000000    0.1653706
537360.0000000    0.1791739
537400.0000000    0.1691541
537440.0000000    0.1739853
537480.0000000    0.1753471
537520.0000000    0.1807409
537560.0000000    0.1704529
537600.0000000    0.1828822
537640.0000000    0.1847789
537680.0000000    0.1726729
537720.0000000    0.1684584
537760.0000000    0.1824733
537800.0000000    0.1715797
537840.0000000    0.1746784
537880.0000000    0.1753198
537920.0000000    0.1783166
537960.0000000    0.1715579
538000.0000000    0.1781683
538040.0000000    0.1843023
538080.0000000    0.1737656
538120.0000000    0.1829726
538160.0000000    0.1762627
538200.0000000    0.1823312
538240.0000000    0.1771663
538280.0000000    0.1688472
538320.0000000    0.1845692
538360.0000000    0.1783995
538400.0000000    0.1670513
538440.0000000    0.1708333
538480.0000000    0.1659384
538520.0000000    0.1752118
538560.0000000    0.1868065
538600.0000000    0.1781256
538640.0000000    0.1603228
538680.0000000    0.1843220
538720.0000000    0.1805966
538760.0000000    0.1746925
538800.0000000    0.1776399
538840.0000000    0.1890882
538880.0000000    0.1655637
538920.0000000    0.1693879
538960.0000000    0.1807982
539000.0000000    0.1782293
539040.0000000    0.1680189
539080.0000000    0.1848492
539120.0000000    0.1794617
539160.0000000    0.1722526
539200.0000000    0.1772709
539240.0000000    0.1741462
539280.0000000    0.1631684
539320.0000000    0.1797432
539360.0000000    0.1676586
539400.0000000    0.1748529
539440.0000000    0.1713473
539480.0000000    0.1800024
539520.0000000    0.1676901
539560.0000000    0.1751153
539600.0000000    0.1748469
539640.0000000    0.1775887
539680.0000000    0.1722517
539720.0000000    0.1720876
539760.0000000    0.1831049
539800.0000000    0.1815484
539840.0000000    0.1793221
539880.0000000    0.1852262
539920.0000000    0.1805460
539960.0000000    0.1835603
540000.0000000    0.1769736
540040.0000000    0.1630136
540080.0000000    0.1631785
540120.0000000    0.1571943
540160.0000000    0.1536310
540200.0000000    0.1549912
540240.0000000    0.1572806
540280.0000000    0.1545300
540320.0000000    0.1580951
540360.0000000    0.1651928
540400.0000000    0.1653470
540440.0000000    0.1559346
540480.0000000    0.1617038
540520.0000000    0.1685483
540560.0000000    0.1671452
540600.0000000    0.1616478
540640.0000000    0.1647675
540680.0000000    0.1535867
540720.0000000    0.1626948
540760.0000000    0.1554116
540800.0000000    0.1693020
540840.0000000    0.1605615
540880.0000000    0.1706422
540920.0000000    0.1622419
540960.0000000    0.1753108
541000.0000000    0.1633200
541040.0000000    0.1595930
541080.0000000    0.1736628
541120.0000000    0.1678228
541160.0000000    0.1748081
541200.0000000    0.1680810
541240.0000000    0.1760747
541280.0000000    0.1782982
541320.0000000    0.1778177
541360.0000000    0.1788815
541400.0000000    0.1762946
541440.0000000    0.1951874
541480.0000000    0.1755251
541520.0000000    0.1786845
541560.0000000    0.1792342
541600.0000000    0.1798237
541640.0000000    0.1747133
541680.0000000    0.1806854
541720.0000000    0.1924920
541760.0000000    0.1779430
541800.0000000    0.1689556
541840.0000000    0.1674210
541880.0000000    0.1488826
541920.0000000    0.1716592
541960.0000000    0.1630975
542000.0000000    0.1804151
542040.0000000    0.1798184
542080.0000000    0.1846233
542120.0000000    0.1839394
542160.0000000    0.1806009
542200.0000000    0.1784669
542240.0000000    0.1789514
542280.0000000    0.1708395
542320.0000000    0.1706292
542360.0000000    0.1761765
542400.0000000    0.1730315
542440.0000000    0.1704639
542480.0000000    0.1826291
542520.0000000    0.1781403
542560.0000000    0.1773807
542600.0000000    0.1815881
542640.0000000    0.1651356
542680.0000000    0.1802449
542720.0000000    0.1770202
542760.0000000    0.1876182
542800.0000000    0.1635520
542840.0000000    0.1813323
542880.0000000    0.1911180
542920.0000000    0.1709482
542960.0000000    0.1714634
543000.0000000    0.1779360
543040.0000000    0.1654880
543080.0000000    0.1869662
543120.0000000    0.1740414
543160.0000000    0.1743080
543200.0000000    0.1762442
543240.0000000    0.1860406
543280.0000000    0.1889536
543320.0000000    0.1733183
543360.0000000    0.1715678
543400.0000000    0.1804431
543440.0000000    0.1717357
543480.0000000    0.1753131
543520.0000000    0.1684758
543560.0000000    0.1803722
543600.0000000    0.1815469
543640.0000000    0.1790593
543680.0000000    0.1779143
543720.0000000    0.1851619
543760.0000000    0.1699906
543800.0000000    0.1725104
543840.0000000    0.1809345
543880.0000000    0.1762935
543920.0000000    0.1802346
543960.0000000    0.1762948
544000.0000000    0.1681014
544040.0000000    0.1555471
544080.0000000    0.1661445
544120.0000000    0.1716967
544160.0000000    0.1707491
544200.0000000    0.1720352
544240.0000000    0.1726604
544280.0000000    0.1674990
544320.0000000    0.1685278
544360.0000000    0.1744853
544400.0000000    0.1856202
544440.0000000    0.1836903
544480.0000000    0.1682470
544520.0000000    0.1888594
544560.0000000    0.1859040
544600.0000000    0.1804878
544640.0000000    0.1774921
544680.0000000    0.1765502
544720.0000000    0.1837134
544760.0000000    0.1750286
544800.0000000    0.1753951
544840.0000000    0.1717906
544880.0000000    0.1722999
544920.0000000    0.1734287
544960.0000000    0.1746293
545000.0000000    0.1770270
545040.0000000    0.1723538
545080.0000000    0.1827791
545120.0000000    0.1794279
545160.0000000    0.1719142
545200.0000000    0.1784213
545240.0000000    0.1862006
545280.0000000    0.1791631
545320.0000000    0.1732351
545360.0000000    0.1759552
545400.0000000    0.1753530
545440.0000000    0.1743080
545480.0000000    0.1635623
545520.0000000    0.1837819
545560.0000000    0.1717729
545600.0000000    0.1708730
545640.0000000    0.1710241
545680.0000000    0.1770649
545720.0000000    0.1755764
545760.0000000    0.1861814
545800.0000000    0.1828429
545840.0000000    0.1709399
545880.0000000    0.1761461
545920.0000000    0.1866704
545960.0000000    0.1754568
546000.0000000    0.1878195
546040.0000000    0.1780317
546080.0000000    0.1809617
546120.0000000    0.1838735
546160.0000000    0.1869726
546200.0000000    0.1682765
546240.0000000    0.1907396
546280.0000000    0.1859362
546320.0000000    0.1875803
546360.0000000    0.1860106
546400.0000000    0.1865501
546440.0000000    0.1796096
546480.0000000    0.1851171
546520.0000000    0.1753247
546560.0000000    0.1858389
546600.0000000    0.1916554
546640.0000000    0.1852005
546680.0000000    0.1779285
546720.0000000    0.1752184
546760.0000000    0.1818889
546800.0000000    0.1773785
546840.0000000    0.1823816
546880.0000000    0.1820604
546920.0000000    0.1831852
546960.0000000    0.1725009
547000.0000000    0.1736289
547040.0000000    0.1696692
547080.0000000    0.1676864
547120.0000000    0.1776446
547160.0000000    0.1672044
547200.0000000    0.1761747
547240.0000000    0.1696220
547280.0000000    0.1745434
547320.0000000    0.1867254
547360.0000000    0.1804547
547400.0000000    0.1841001
547440.0000000    0.1696983
547480.0000000    0.1725596
547520.0000000    0.1784781
547560.0000000    0.1864163
547600.0000000    0.1765497
547640.0000000    0.1744618
547680.0000000    0.1761806
547720.0000000    0.1867907
547760.0000000    0.1764347
547800.0000000    0.1791230
547840.0000000    0.1764993
547880.0000000    0.1771669
547920.0000000    0.1750706
547960.0000000    0.1761534
548000.0000000    0.1861758
548040.0000000    0.1934837
548080.0000000    0.1857396
548120.0000000    0.1843281
548160.0000000    0.1629594
548200.0000000    0.1683596
548240.0000000    0.1719466
548280.0000000    0.1693930
548320.0000000    0.1822448
548360.0000000    0.1676405
548400.0000000    0.1694783
548440.0000000    0.1709536
548480.0000000    0.1840598
548520.0000000    0.1688237
548560.0000000    0.1694346
548600.0000000    0.1623607
548640.0000000    0.1767137
548680.0000000    0.1764038
548720.0000000    0.1831091
548760.0000000    0.1785017
548800.0000000    0.1840207
548840.0000000    0.1687753
548880.0000000    0.1754268
548920.0000000    0.1904818
548960.0000000    0.1808181
549000.0000000    0.1774289
549040.0000000    0.1959472
549080.0000000    0.1946027
549120.0000000    0.1824832
549160.0000000    0.1902736
549200.0000000    0.1861740
549240.0000000    0.1876560
549280.0000000    0.1787582
549320.0000000    0.1891829
549360.0000000    0.1855695
549400.0000000    0.1841594
549440.0000000    0.2019617
549480.0000000    0.1914502
549520.0000000    0.1939936
549560.0000000    0.1923734
549600.0000000    0.1824888
549640.0000000    0.1882400
549680.0000000    0.1713114
549720.0000000    0.1843451
549760.0000000    0.1773494
549800.0000000    0.1799606
549840.0000000    0.1734881
549880.0000000    0.1810132
549920.0000000    0.1746687
549960.0000000    0.1839427
550000.0000000    0.1837558
550040.0000000    0.1843512
550080.0000000    0.1842798
550120.0000000    0.1728524
550160.0000000    0.1826567
550200.0000000    0.1817359
550240.0000000    0.1838181
550280.0000000    0.1858418
550320.0000000    0.1849206
550360.0000000    0.1769481
550400.0000000    0.1885401
550440.0000000    0.1874602
550480.0000000    0.1783719
550520.0000000    0.1952027
550560.0000000    0.1903720
550600.0000000    0.1922467
550640.0000000    0.1872493
550680.0000000    0.1923554
550720.0000000    0.1876307
550760.0000000    0.1812928
550800.0000000    0.1855224
550840.0000000    0.1838807
550880.0000000    0.1927533
550920.0000000    0.1728560
550960.0000000    0.1796812
551000.0000000    0.1831633
551040.0000000    0.1889677
551080.0000000    0.1841686
551120.0000000    0.1830719
551160.0000000    0.1784065
551200.0000000    0.1782618
551240.0000000    0.1988578
551280.0000000    0.1901834
551320.0000000    0.1882474
551360.0000000    0.1886349
551400.0000000    0.1777243
551440.0000000    0.1743856
551480.0000000    0.1910028
551520.0000000    0.1848123
551560.0000000    0.1822289
551600.0000000    0.1810092
551640.0000000    0.1740443
551680.0000000    0.1750976
551720.0000000    0.1713027
551760.0000000    0.1838928
551800.0000000    0.1855808
551840.0000000    0.1671031
551880.0000000    0.1812569
551920.0000000    0.1815657
551960.0000000    0.1830233
552000.0000000    0.1819453
552040.0000000    0.1779343
552080.0000000    0.1841852
552120.0000000    0.1863805
552160.0000000    0.1736823
552200.0000000    0.1795611
552240.0000000    0.1763222
552280.0000000    0.1841370
552320.0000000    0.1893136
552360.0000000    0.1866596
552400.0000000    0.1862131
552440.0000000    0.1824634
552480.0000000    0.1872127
552520.0000000    0.1902982
552560.0000000    0.1826733
552600.0000000    0.1753512
552640.0000000    0.1840182
552680.0000000    0.1784175
552720.0000000    0.1799340
552760.0000000    0.1794796
552800.0000000    0.1746899
552840.0000000    0.1874904
552880.0000000    0.1803187
552920.0000000    0.1751537
552960.0000000    0.1839062
553000.0000000    0.1861877
553040.0000000    0.1798160
553080.0000000    0.1818727
553120.0000000    0.1787894
553160.0000000    0.1721149
553200.0000000    0.1770291
553240.0000000    0.1892907
553280.0000000    0.1846738
553320.0000000    0.1735912
553360.0000000    0.1765466
553400.0000000    0.1802657
553440.0000000    0.1858998
553480.0000000    0.1675537
553520.0000000    0.1755189
553560.0000000    0.1762722
553600.0000000    0.1920508
553640.0000000    0.1917528
553680.0000000    0.1770692
553720.0000000    0.1766443
553760.0000000    0.1767253
553800.0000000    0.1704360
553840.0000000    0.1725246
553880.0000000    0.1833236
553920.0000000    0.1744118
553960.0000000    0.1786005
554000.0000000    0.1915130
554040.0000000    0.1822353
554080.0000000    0.1752014
554120.0000000    0.1704804
554160.0000000    0.1767563
554200.0000000    0.1869515
554240.0000000    0.1767367
554280.0000000    0.1793058
554320.0000000    0.1760096
554360.0000000    0.1865396
554400.0000000    0.1904986
554440.0000000    0.1798002
554480.0000000    0.1832489
554520.0000000    0.1772164
554560.0000000    0.1798834
554600.0000000    0.1794167
554640.0000000    0.1758828
554680.0000000    0.1692785
554720.0000000    0.1772747
554760.0000000    0.1845246
554800.0000000    0.1821765
554840.0000000    0.1838403
554880.0000000    0.1826113
554920.0000000    0.1750577
554960.0000000    0.1682036
555000.0000000    0.1811573
555040.0000000    0.1731101
555080.0000000    0.1787394
555120.0000000    0.1674387
555160.0000000    0.1897131
555200.0000000    0.1719581
555240.0000000    0.1734248
555280.0000000    0.1837316
555320.0000000    0.1665300
555360.0000000    0.1725076
555400.0000000    0.1831018
555440.0000000    0.1731511
555480.0000000    0.1796963
555520.0000000    0.1797679
555560.0000000    0.1743345
555600.0000000    0.1720659
555640.0000000    0.1863066
555680.0000000    0.1756912
555720.0000000    0.1746040
555760.0000000    0.1672608
555800.0000000    0.1741243
555840.0000000    0.1720110
555880.0000000    0.1775078
555920.0000000    0.1829046
555960.0000000    0.1816399
556000.0000000    0.1664589
556040.0000000    0.1774966
556080.0000000    0.1843640
556120.0000000    0.1834562
556160.0000000    0.1769314
556200.0000000    0.1776121
556240.0000000    0.1733750
556280.0000000    0.1790915
556320.0000000    0.1757082
556360.0000000    0.1835093
556400.0000000    0.1896859
556440.0000000    0.1744646
556480.0000000    0.1787299
556520.0000000    0.1753330
556560.0000000    0.1718917
556600.0000000    0.1835892
556640.0000000    0.1678478
556680.0000000    0.1827992
556720.0000000    0.1846216
556760.0000000    0.1792923
556800.0000000    0.1697057
556840.0000000    0.1784733
556880.0000000    0.1757018
556920.0000000    0.1805601
556960.0000000    0.1764776
557000.0000000    0.1817984
557040.0000000    0.1773534
557080.0000000    0.1792427
557120.0000000    0.1724615
557160.0000000    0.1767127
557200.0000000    0.1767009
557240.0000000    0.1833316
557280.0000000    0.1762717
557320.0000000    0.1776413
557360.0000000    0.1785333
557400.0000000    0.1766825
557440.0000000    0.1807348
557480.0000000    0.1822291
557520.0000000    0.1808907
557560.0000000    0.1781746
557600.0000000    0.1728735
557640.0000000    0.1707800
557680.0000000    0.1726149
557720.0000000    0.1746260
557760.0000000    0.1835654
557800.0000000    0.1771987
557840.0000000    0.1736426
557880.0000000    0.1690735
557920.0000000    0.1795883
557960.0000000    0.1805747
558000.0000000    0.1787810
558040.0000000    0.1826080
558080.0000000    0.1783956
558120.0000000    0.1827249
558160.0000000    0.1750222
558200.0000000    0.1711169
558240.0000000    0.1852163
558280.0000000    0.1752049
558320.0000000    0.1872918
558360.0000000    0.1942911
558400.0000000    0.1893586
558440.0000000    0.1941370
558480.0000000    0.1965104
558520.0000000    0.1948765
558560.0000000    0.1866757
558600.0000000    0.1941898
558640.0000000    0.1791400
558680.0000000    0.1792547
558720.0000000    0.1826834
558760.0000000    0.1888304
558800.0000000    0.1737363
558840.0000000    0.1785976
558880.0000000    0.1797784
558920.0000000    0.1758000
558960.0000000    0.1763204
559000.0000000    0.1902083
559040.0000000    0.1740779
559080.0000000    0.1938567
559120.0000000    0.1920337
559160.0000000    0.1822772
559200.0000000    0.1893576
559240.0000000    0.1832977
559280.0000000    0.1830738
559320.0000000    0.1821073
559360.0000000    0.1886639
559400.0000000    0.1799775
559440.0000000    0.1775946
559480.0000000    0.1855353
559520.0000000    0.1814366
559560.0000000    0.1836688
559600.0000000    0.1869338
559640.0000000    0.1771210
559680.0000000    0.1808030
559720.0000000    0.1762943
559760.0000000    0.1685728
559800.0000000    0.1898288
559840.0000000    0.1851268
559880.0000000    0.1825732
559920.0000000    0.1897296
559960.0000000    0.1965451
560000.0000000    0.1903154
560040.0000000    0.1863697
560080.0000000    0.1870443
560120.0000000    0.1890346
560160.0000000    0.1878893
560200.0000000    0.1857737
560240.0000000    0.1808229
560280.0000000    0.1875766
560320.0000000    0.1819683
560360.0000000    0.1803258
560400.0000000    0.1923122
560440.0000000    0.1944209
560480.0000000    0.1941321
560520.0000000    0.1864692
560560.0000000    0.1962895
560600.0000000    0.1947622
560640.0000000    0.1889476
560680.0000000    0.1920272
560720.0000000    0.1859647
560760.0000000    0.1891938
560800.0000000    0.1828718
560840.0000000    0.1830675
560880.0000000    0.1928657
560920.0000000    0.1808316
560960.0000000    0.1854121
561000.0000000    0.1773408
561040.0000000    0.1821256
561080.0000000    0.1756932
561120.0000000    0.1783335
561160.0000000    0.1581128
561200.0000000    0.1724863
561240.0000000    0.1875046
561280.0000000    0.1769131
561320.0000000    0.1715678
561360.0000000    0.1837221
561400.0000000    0.1873359
561440.0000000    0.1814436
561480.0000000    0.1858020
561520.0000000    0.1872490
561560.0000000    0.1806451
561600.0000000    0.1828177
561640.0000000    0.2003313
561680.0000000    0.1837173
561720.0000000    0.1916300
561760.0000000    0.1903580
561800.0000000    0.1795244
561840.0000000    0.1810995
561880.0000000    0.1741365
561920.0000000    0.1748205
561960.0000000    0.1820985
562000.0000000    0.1949986
562040.0000000    0.1819823
562080.0000000    0.1822054
562120.0000000    0.1798974
562160.0000000    0.1876183
562200.0000000    0.1893229
562240.0000000    0.1930877
562280.0000000    0.1785015
562320.0000000    0.1829743
562360.0000000    0.1698256
562400.0000000    0.1804106
562440.0000000    0.1719768
562480.0000000    0.1770153
562520.0000000    0.1803047
562560.0000000    0.1897568
562600.0000000    0.1855460
562640.0000000    0.1868575
562680.0000000    0.2001201
562720.0000000    0.1943227
562760.0000000    0.1851286
562800.0000000    0.1878599
562840.0000000    0.1774006
562880.0000000    0.1818255
562920.0000000    0.1799003
562960.0000000    0.1777223
563000.0000000    0.1819543
563040.0000000    0.1827724
563080.0000000    0.1800673
563120.0000000    0.1754402
563160.0000000    0.1761150
563200.0000000    0.1860061
563240.0000000    0.1866722
563280.0000000    0.1863973
563320.0000000    0.1884135
563360.0000000    0.1962136
563400.0000000    0.1927231
563440.0000000    0.1780852
563480.0000000    0.1866980
563520.0000000    0.1880430
563560.0000000    0.1865000
563600.0000000    0.1939200
563640.0000000    0.1895304
563680.0000000    0.1878125
563720.0000000    0.1853832
563760.0000000    0.1921970
563800.0000000    0.2003099
563840.0000000    0.1994321
563880.0000000    0.1887704
563920.0000000    0.1851580
563960.0000000    0.1833439
564000.0000000    0.1885606
564040.0000000    0.1875773
564080.0000000    0.1922407
564120.0000000    0.1962348
564160.0000000    0.1827916
564200.0000000    0.1896979
564240.0000000    0.1874191
564280.0000000    0.1917128
564320.0000000    0.1856633
564360.0000000    0.1865569
564400.0000000    0.1844309
564440.0000000    0.1976243
564480.0000000    0.1944533
564520.0000000    0.1900423
564560.0000000    0.1999754
564600.0000000    0.1969848
564640.0000000    0.1940849
564680.0000000    0.1866149
564720.0000000    0.2008959
564760.0000000    0.1844260
564800.0000000    0.1793498
564840.0000000    0.1829707
564880.0000000    0.1849271
564920.0000000    0.1728538
564960.0000000    0.1628811
565000.0000000    0.1907732
565040.0000000    0.1722143
565080.0000000    0.1823934
565120.0000000    0.1822992
565160.0000000    0.1754958
565200.0000000    0.1731748
565240.0000000    0.2011586
565280.0000000    0.1949494
565320.0000000    0.1885855
565360.0000000    0.1891765
565400.0000000    0.1873785
565440.0000000    0.1925003
565480.0000000    0.1878815
565520.0000000    0.1756077
565560.0000000    0.1944206
565600.0000000    0.1861078
565640.0000000    0.1882162
565680.0000000    0.1915069
565720.0000000    0.1816171
565760.0000000    0.1951195
565800.0000000    0.1837626
565840.0000000    0.1997282
565880.0000000    0.1987043
565920.0000000    0.1835421
565960.0000000    0.1849333
566000.0000000    0.1838510
566040.0000000    0.1816836
566080.0000000    0.1690660
566120.0000000    0.1761309
566160.0000000    0.1716680
566200.0000000    0.1967200
566240.0000000    0.1832147
566280.0000000    0.2043654
566320.0000000    0.1861211
566360.0000000    0.1810256
566400.0000000    0.1988968
566440.0000000    0.1933223
566480.0000000    0.1842515
566520.0000000    0.1921247
566560.0000000    0.1923065
566600.0000000    0.1780018
566640.0000000    0.1898316
566680.0000000    0.1794600
566720.0000000    0.1825301
566760.0000000    0.1842503
566800.0000000    0.1773438
566840.0000000    0.1942329
566880.0000000    0.1792976
566920.0000000    0.1629735
566960.0000000    0.1832827
567000.0000000    0.1851137
567040.0000000    0.1769682
567080.0000000    0.1726919
567120.0000000    0.1860817
567160.0000000    0.1827013
567200.0000000    0.1783423
567240.0000000    0.1872308
567280.0000000    0.1933941
567320.0000000    0.1899965
567360.0000000    0.1952688
567400.0000000    0.1975234
567440.0000000    0.1921582
567480.0000000    0.1848616
567520.0000000    0.1945784
567560.0000000    0.1841606
567600.0000000    0.1926176
567640.0000000    0.2006353
567680.0000000    0.2054131
567720.0000000    0.1798613
567760.0000000    0.1833211
567800.0000000    0.1767585
567840.0000000    0.1854764
567880.0000000    0.1780994
567920.0000000    0.1791809
567960.0000000    0.1819026
568000.0000000    0.1876878
568040.0000000    0.1891411
568080.0000000    0.1826023
568120.0000000    0.1761284
568160.0000000    0.1760809
568200.0000000    0.1842639
568240.0000000    0.1871406
568280.0000000    0.1730792
568320.0000000    0.1734016
568360.0000000    0.1898075
568400.0000000    0.1859174
568440.0000000    0.1802852
568480.0000000    0.1882574
568520.0000000    0.1913411
568560.0000000    0.1910177
568600.0000000    0.1952412
568640.0000000    0.1948521
568680.0000000    0.1866710
568720.0000000    0.1758938
568760.0000000    0.1870952
568800.0000000    0.1860144
568840.0000000    0.1771740
568880.0000000    0.1883714
568920.0000000    0.1851800
568960.0000000    0.1990360
569000.0000000    0.1888124
569040.0000000    0.1943431
569080.0000000    0.1930453
569120.0000000    0.1809371
569160.0000000    0.1872027
569200.0000000    0.1805107
569240.0000000    0.1850152
569280.0000000    0.1902395
569320.0000000    0.1860407
569360.0000000    0.1949674
569400.0000000    0.1880370
569440.0000000    0.1852938
569480.0000000    0.1934152
569520.0000000    0.1947942
569560.0000000    0.2025385
569600.0000000    0.2075860
569640.0000000    0.1927970
569680.0000000    0.1870677
569720.0000000    0.1900203
569760.0000000    0.1828124
569800.0000000    0.1939742
569840.0000000    0.1809790
569880.0000000    0.1851529
569920.0000000    0.1851473
569960.0000000    0.1831447
570000.0000000    0.1924448
570040.0000000    0.1878594
570080.0000000    0.1864581
570120.0000000    0.1853520
570160.0000000    0.1868270
570200.0000000    0.1771735
570240.0000000    0.1852922
570280.0000000    0.1894656
570320.0000000    0.2006433
570360.0000000    0.2015180
570400.0000000    0.2134215
570440.0000000    0.2194476
570480.0000000    0.2169056
570520.0000000    0.2020295
570560.0000000    0.2080509
570600.0000000    0.2110344
570640.0000000    0.2110326
570680.0000000    0.1994479
570720.0000000    0.2051977
570760.0000000    0.2084452
570800.0000000    0.1946689
570840.0000000    0.1967250
570880.0000000    0.1991535
570920.0000000    0.2042112
570960.0000000    0.2006060
571000.0000000    0.2016055
571040.0000000    0.1969445
571080.0000000    0.2006880
571120.0000000    0.2147306
571160.0000000    0.2067589
571200.0000000    0.1956726
571240.0000000    0.2039413
571280.0000000    0.2000597
571320.0000000    0.2018432
571360.0000000    0.2018755
571400.0000000    0.2057968
571440.0000000    0.1950455
571480.0000000    0.1945238
571520.0000000    0.1959825
571560.0000000    0.2034979
571600.0000000    0.2037950
571640.0000000    0.2067873
571680.0000000    0.2098156
571720.0000000    0.2031222
571760.0000000    0.2071119
571800.0000000    0.2003323
571840.0000000    0.2040496
571880.0000000    0.2106214
571920.0000000    0.2058657
571960.0000000    0.1987389
572000.0000000    0.2110871
572040.0000000    0.2070443
572080.0000000    0.1996125
572120.0000000    0.2055106
572160.0000000    0.2046652
572200.0000000    0.1992610
572240.0000000    0.2174158
572280.0000000    0.2097257
572320.0000000    0.1964048
572360.0000000    0.2036498
572400.0000000    0.2182982
572440.0000000    0.2106349
572480.0000000    0.2108873
572520.0000000    0.2051884
572560.0000000    0.2006640
572600.0000000    0.2033185
572640.0000000    0.2038316
572680.0000000    0.2029711
572720.0000000    0.2075658
572760.0000000    0.2038819
572800.0000000    0.2030379
572840.0000000    0.1963363
572880.0000000    0.1952025
572920.0000000    0.2035827
572960.0000000    0.2025732
573000.0000000    0.2034239
573040.0000000    0.1978874
573080.0000000    0.2107759
573120.0000000    0.2018750
573160.0000000    0.2054190
573200.0000000    0.2148475
573240.0000000    0.2002114
573280.0000000    0.2026566
573320.0000000    0.2170157
573360.0000000    0.2097500
573400.0000000    0.2162949
573440.0000000    0.1997756
573480.0000000    0.1957921
573520.0000000    0.1996144
573560.0000000    0.2051038
573600.0000000    0.2089035
573640.0000000    0.2026497
573680.0000000    0.1949993
573720.0000000    0.2127450
573760.0000000    0.2187520
573800.0000000    0.1981116
573840.0000000    0.2093190
573880.0000000    0.2075843
573920.0000000    0.2121760
573960.0000000    0.2041521
574000.0000000    0.2017785
574040.0000000    0.2106403
574080.0000000    0.1962983
574120.0000000    0.2155591
574160.0000000    0.2073826
574200.0000000    0.1974493
574240.0000000    0.2096802
574280.0000000    0.2022162
574320.0000000    0.1932678
574360.0000000    0.2259142
[truncated: 297,950 more chars]
