# Supplementary material for: Comment on 'Valid molecular dynamics simulations of human hemoglobin require a surprisingly large box size'
Source: eLife. 2019 Jun 20;8:e44718. doi: 10.7554/eLife.44718 (PMC6586461; doi:10.7554/eLife.44718)
Supplement: Figure 1—source data 1. — The zip archive contains a README file describing which source files correspond to the different panels. [file elife-44718-fig1-data1.zip › figure1/panels_AB/90A/3/rmsd_2dn3.xvg]

# This file was created Fri Nov 16 09:05:16 2018
# Created by:
#             :-) GROMACS - gmx rms, 2018.3-dev-20180823-5d5eb38 (-:
# 
# Executable:   /usr/local/gromacs/2018/2018.3-impi2017-fftw337-gcc640-cuda91/bin/gmx
# Data prefix:  /usr/local/gromacs/2018/2018.3-impi2017-fftw337-gcc640-cuda91
# Working dir:  /home/degroot/hb/2dn2/Meuwly/90a-elife/3
# Command line:
#   gmx rms -s ../../../2dn3/conf.pdb -f xx.xtc -o rmsd_2dn3.xvg -nice 0
# gmx rms is part of G R O M A C S:
#
# GRoups of Organic Molecules in ACtion for Science
#
@    title "RMSD"
@    xaxis  label "Time (ps)"
@    yaxis  label "RMSD (nm)"
@TYPE xy
@ subtitle "Backbone after lsq fit to Backbone"
   0.0000000    0.2453844
  40.0000000    0.2625682
  80.0000000    0.2470449
 120.0000000    0.2536521
 160.0000000    0.2394917
 200.0000000    0.2918566
 240.0000000    0.2732290
 280.0000000    0.2945606
 320.0000000    0.2922562
 360.0000000    0.2690633
 400.0000000    0.3024376
 440.0000000    0.2785086
 480.0000000    0.2653409
 520.0000000    0.2790608
 560.0000000    0.2776138
 600.0000000    0.2773229
 640.0000000    0.2833680
 680.0000000    0.2573048
 720.0000000    0.2649981
 760.0000000    0.2614344
 800.0000000    0.2588430
 840.0000000    0.2578882
 880.0000000    0.2524950
 920.0000000    0.2552723
 960.0000000    0.2503995
1000.0000000    0.2456605
1040.0000000    0.2861663
1080.0000000    0.2731750
1120.0000000    0.2597713
1160.0000000    0.2563456
1200.0000000    0.2532305
1240.0000000    0.2397038
1280.0000000    0.2680998
1320.0000000    0.2698219
1360.0000000    0.2597443
1400.0000000    0.2677466
1440.0000000    0.2567513
1480.0000000    0.2695780
1520.0000000    0.2824176
1560.0000000    0.2801337
1600.0000000    0.2815304
1640.0000000    0.2576983
1680.0000000    0.2789862
1720.0000000    0.2543155
1760.0000000    0.2479862
1800.0000000    0.2466601
1840.0000000    0.2607539
1880.0000000    0.2598735
1920.0000000    0.2757944
1960.0000000    0.2647770
2000.0000000    0.2664513
2040.0000000    0.2452451
2080.0000000    0.2576405
2120.0000000    0.2613108
2160.0000000    0.2736787
2200.0000000    0.2804831
2240.0000000    0.2774442
2280.0000000    0.2749379
2320.0000000    0.2771827
2360.0000000    0.2662464
2400.0000000    0.2896598
2440.0000000    0.2871514
2480.0000000    0.2706504
2520.0000000    0.2692622
2560.0000000    0.2800149
2600.0000000    0.2478387
2640.0000000    0.2737699
2680.0000000    0.2795266
2720.0000000    0.2816896
2760.0000000    0.2758746
2800.0000000    0.2735896
2840.0000000    0.2707037
2880.0000000    0.2457109
2920.0000000    0.2766076
2960.0000000    0.2746127
3000.0000000    0.2842959
3040.0000000    0.2708698
3080.0000000    0.2896463
3120.0000000    0.2745838
3160.0000000    0.2809340
3200.0000000    0.2605588
3240.0000000    0.2803781
3280.0000000    0.2748811
3320.0000000    0.2572996
3360.0000000    0.2578306
3400.0000000    0.2728467
3440.0000000    0.2858002
3480.0000000    0.2737472
3520.0000000    0.2851485
3560.0000000    0.2751628
3600.0000000    0.2465038
3640.0000000    0.2652051
3680.0000000    0.2749056
3720.0000000    0.2925538
3760.0000000    0.2872144
3800.0000000    0.2734657
3840.0000000    0.2745623
3880.0000000    0.2892406
3920.0000000    0.2855345
3960.0000000    0.2888335
4000.0000000    0.2756998
4040.0000000    0.2576366
4080.0000000    0.2652074
4120.0000000    0.2646347
4160.0000000    0.2696381
4200.0000000    0.2749888
4240.0000000    0.2609407
4280.0000000    0.2676487
4320.0000000    0.2904881
4360.0000000    0.2698712
4400.0000000    0.2727387
4440.0000000    0.2765710
4480.0000000    0.2690681
4520.0000000    0.2729779
4560.0000000    0.2590895
4600.0000000    0.2706113
4640.0000000    0.2574806
4680.0000000    0.2588899
4720.0000000    0.2712885
4760.0000000    0.2777044
4800.0000000    0.2667289
4840.0000000    0.2787260
4880.0000000    0.2637761
4920.0000000    0.2627323
4960.0000000    0.2495667
5000.0000000    0.2626145
5040.0000000    0.2650701
5080.0000000    0.2501372
5120.0000000    0.2535694
5160.0000000    0.2755658
5200.0000000    0.2441278
5240.0000000    0.2791727
5280.0000000    0.2671543
5320.0000000    0.2738944
5360.0000000    0.2997366
5400.0000000    0.2748161
5440.0000000    0.2956926
5480.0000000    0.2630718
5520.0000000    0.2743275
5560.0000000    0.2882185
5600.0000000    0.2815522
5640.0000000    0.2744853
5680.0000000    0.2799869
5720.0000000    0.2562655
5760.0000000    0.2712483
5800.0000000    0.2810931
5840.0000000    0.2695957
5880.0000000    0.2723599
5920.0000000    0.2579087
5960.0000000    0.2516447
6000.0000000    0.2446830
6040.0000000    0.2545931
6080.0000000    0.2623779
6120.0000000    0.2706172
6160.0000000    0.2608146
6200.0000000    0.2644572
6240.0000000    0.2706006
6280.0000000    0.2764208
6320.0000000    0.2673954
6360.0000000    0.2607462
6400.0000000    0.2620346
6440.0000000    0.2882914
6480.0000000    0.2722615
6520.0000000    0.2774038
6560.0000000    0.2672769
6600.0000000    0.2689312
6640.0000000    0.2681820
6680.0000000    0.2694938
6720.0000000    0.2551588
6760.0000000    0.2546066
6800.0000000    0.2533752
6840.0000000    0.2422968
6880.0000000    0.2453037
6920.0000000    0.2578107
6960.0000000    0.2852027
7000.0000000    0.2659380
7040.0000000    0.2482499
7080.0000000    0.2538656
7120.0000000    0.2590359
7160.0000000    0.2515000
7200.0000000    0.2753104
7240.0000000    0.2735968
7280.0000000    0.2850626
7320.0000000    0.2463798
7360.0000000    0.2667636
7400.0000000    0.2636326
7440.0000000    0.2686616
7480.0000000    0.2676743
7520.0000000    0.2657513
7560.0000000    0.2786014
7600.0000000    0.2597883
7640.0000000    0.2674231
7680.0000000    0.2711846
7720.0000000    0.2516645
7760.0000000    0.2513376
7800.0000000    0.2482891
7840.0000000    0.2349234
7880.0000000    0.2497337
7920.0000000    0.2437791
7960.0000000    0.2528051
8000.0000000    0.2528740
8040.0000000    0.2358214
8080.0000000    0.2435373
8120.0000000    0.2615983
8160.0000000    0.2400684
8200.0000000    0.2574583
8240.0000000    0.2371253
8280.0000000    0.2682352
8320.0000000    0.2636689
8360.0000000    0.2525068
8400.0000000    0.2769815
8440.0000000    0.2528985
8480.0000000    0.2456248
8520.0000000    0.2681612
8560.0000000    0.2618510
8600.0000000    0.2674562
8640.0000000    0.2699517
8680.0000000    0.2605306
8720.0000000    0.2694641
8760.0000000    0.2644324
8800.0000000    0.2586882
8840.0000000    0.2672234
8880.0000000    0.2545107
8920.0000000    0.2542467
8960.0000000    0.2621322
9000.0000000    0.2670397
9040.0000000    0.2701139
9080.0000000    0.2758320
9120.0000000    0.2743477
9160.0000000    0.2596131
9200.0000000    0.2576557
9240.0000000    0.2689484
9280.0000000    0.2717267
9320.0000000    0.2744356
9360.0000000    0.2662422
9400.0000000    0.2670359
9440.0000000    0.2644266
9480.0000000    0.2574121
9520.0000000    0.2607694
9560.0000000    0.2645846
9600.0000000    0.2359892
9640.0000000    0.2445676
9680.0000000    0.2492287
9720.0000000    0.2411918
9760.0000000    0.2573104
9800.0000000    0.2415657
9840.0000000    0.2407830
9880.0000000    0.2629935
9920.0000000    0.2458868
9960.0000000    0.2628646
10000.0000000    0.2541344
10040.0000000    0.2577697
10080.0000000    0.2639886
10120.0000000    0.2815503
10160.0000000    0.2773758
10200.0000000    0.2867135
10240.0000000    0.2679473
10280.0000000    0.2743256
10320.0000000    0.2576967
10360.0000000    0.2605649
10400.0000000    0.2539408
10440.0000000    0.2548378
10480.0000000    0.2737002
10520.0000000    0.2711969
10560.0000000    0.2797952
10600.0000000    0.2859825
10640.0000000    0.2581730
10680.0000000    0.2606298
10720.0000000    0.2645776
10760.0000000    0.2925742
10800.0000000    0.2873136
10840.0000000    0.2688418
10880.0000000    0.2721750
10920.0000000    0.2570968
10960.0000000    0.2659662
11000.0000000    0.2709794
11040.0000000    0.2656248
11080.0000000    0.2654512
11120.0000000    0.2582467
11160.0000000    0.2769937
11200.0000000    0.2714030
11240.0000000    0.2812923
11280.0000000    0.2736644
11320.0000000    0.2743407
11360.0000000    0.2615640
11400.0000000    0.2691823
11440.0000000    0.2799506
11480.0000000    0.2718703
11520.0000000    0.2744617
11560.0000000    0.2867704
11600.0000000    0.3000447
11640.0000000    0.2860272
11680.0000000    0.3006849
11720.0000000    0.2678279
11760.0000000    0.2687525
11800.0000000    0.2747780
11840.0000000    0.2934406
11880.0000000    0.2862909
11920.0000000    0.2594886
11960.0000000    0.2724011
12000.0000000    0.2932110
12040.0000000    0.2746974
12080.0000000    0.2843943
12120.0000000    0.2641429
12160.0000000    0.2819045
12200.0000000    0.2781411
12240.0000000    0.2638875
12280.0000000    0.2741579
12320.0000000    0.2837328
12360.0000000    0.2768299
12400.0000000    0.2780656
12440.0000000    0.2999229
12480.0000000    0.2778586
12520.0000000    0.2843324
12560.0000000    0.2809607
12600.0000000    0.2755105
12640.0000000    0.2676765
12680.0000000    0.2618298
12720.0000000    0.2895565
12760.0000000    0.2605032
12800.0000000    0.2681409
12840.0000000    0.2690852
12880.0000000    0.2546249
12920.0000000    0.2702630
12960.0000000    0.2486293
13000.0000000    0.2677116
13040.0000000    0.2661208
13080.0000000    0.2627007
13120.0000000    0.2577346
13160.0000000    0.2672904
13200.0000000    0.2686809
13240.0000000    0.2665410
13280.0000000    0.2799751
13320.0000000    0.2590896
13360.0000000    0.2575220
13400.0000000    0.2685396
13440.0000000    0.2812166
13480.0000000    0.2655764
13520.0000000    0.2683791
13560.0000000    0.2440167
13600.0000000    0.2761498
13640.0000000    0.2540975
13680.0000000    0.2951156
13720.0000000    0.2688990
13760.0000000    0.2598832
13800.0000000    0.2647756
13840.0000000    0.2767892
13880.0000000    0.2778398
13920.0000000    0.2809489
13960.0000000    0.2413708
14000.0000000    0.2790942
14040.0000000    0.2778673
14080.0000000    0.2688943
14120.0000000    0.2591710
14160.0000000    0.2680560
14200.0000000    0.2588117
14240.0000000    0.2630451
14280.0000000    0.2600831
14320.0000000    0.2737757
14360.0000000    0.2656513
14400.0000000    0.2589120
14440.0000000    0.2565741
14480.0000000    0.2555236
14520.0000000    0.2606368
14560.0000000    0.2657558
14600.0000000    0.2553141
14640.0000000    0.2653950
14680.0000000    0.2519188
14720.0000000    0.2339519
14760.0000000    0.2589158
14800.0000000    0.2614941
14840.0000000    0.2562890
14880.0000000    0.2748252
14920.0000000    0.2548326
14960.0000000    0.2526245
15000.0000000    0.2653138
15040.0000000    0.2471142
15080.0000000    0.2649930
15120.0000000    0.2593991
15160.0000000    0.2704861
15200.0000000    0.2500690
15240.0000000    0.2758493
15280.0000000    0.2509184
15320.0000000    0.2690897
15360.0000000    0.2644108
15400.0000000    0.2500986
15440.0000000    0.2670519
15480.0000000    0.2875967
15520.0000000    0.2607750
15560.0000000    0.2689700
15600.0000000    0.2782582
15640.0000000    0.2685592
15680.0000000    0.2614567
15720.0000000    0.2718978
15760.0000000    0.2836316
15800.0000000    0.2712381
15840.0000000    0.2792995
15880.0000000    0.2667303
15920.0000000    0.2695145
15960.0000000    0.2765290
16000.0000000    0.2641534
16040.0000000    0.2652444
16080.0000000    0.2661945
16120.0000000    0.2547037
16160.0000000    0.2511519
16200.0000000    0.2506497
16240.0000000    0.2638466
16280.0000000    0.2641175
16320.0000000    0.2787865
16360.0000000    0.2661697
16400.0000000    0.2687937
16440.0000000    0.2598444
16480.0000000    0.2672957
16520.0000000    0.2840656
16560.0000000    0.2952404
16600.0000000    0.2988628
16640.0000000    0.3003626
16680.0000000    0.2640391
16720.0000000    0.2641867
16760.0000000    0.2443993
16800.0000000    0.2529930
16840.0000000    0.2671780
16880.0000000    0.2673357
16920.0000000    0.2675445
16960.0000000    0.2521087
17000.0000000    0.2828254
17040.0000000    0.2900218
17080.0000000    0.2642066
17120.0000000    0.2789109
17160.0000000    0.2655391
17200.0000000    0.2568834
17240.0000000    0.2550456
17280.0000000    0.2721604
17320.0000000    0.2683434
17360.0000000    0.2553560
17400.0000000    0.2744524
17440.0000000    0.2842630
17480.0000000    0.2653525
17520.0000000    0.2685214
17560.0000000    0.2560705
17600.0000000    0.2798660
17640.0000000    0.2877562
17680.0000000    0.2922517
17720.0000000    0.2662616
17760.0000000    0.2691792
17800.0000000    0.2720543
17840.0000000    0.2641696
17880.0000000    0.2465729
17920.0000000    0.2497768
17960.0000000    0.2705322
18000.0000000    0.2579486
18040.0000000    0.2560431
18080.0000000    0.2334163
18120.0000000    0.2489179
18160.0000000    0.2582113
18200.0000000    0.2663760
18240.0000000    0.2521276
18280.0000000    0.2519664
18320.0000000    0.2492417
18360.0000000    0.2620617
18400.0000000    0.2606452
18440.0000000    0.2659197
18480.0000000    0.2467033
18520.0000000    0.2726476
18560.0000000    0.2751102
18600.0000000    0.2595695
18640.0000000    0.2804280
18680.0000000    0.2669968
18720.0000000    0.2529647
18760.0000000    0.2577898
18800.0000000    0.2675016
18840.0000000    0.2696391
18880.0000000    0.2725056
18920.0000000    0.2591158
18960.0000000    0.2866211
19000.0000000    0.2751203
19040.0000000    0.2760216
19080.0000000    0.2721105
19120.0000000    0.2608258
19160.0000000    0.2494184
19200.0000000    0.2608731
19240.0000000    0.2499633
19280.0000000    0.2338411
19320.0000000    0.2676277
19360.0000000    0.2683293
19400.0000000    0.2681890
19440.0000000    0.2553725
19480.0000000    0.2626305
19520.0000000    0.2760054
19560.0000000    0.2667635
19600.0000000    0.2658952
19640.0000000    0.2688033
19680.0000000    0.2536789
19720.0000000    0.2477491
19760.0000000    0.2579186
19800.0000000    0.2505092
19840.0000000    0.2567933
19880.0000000    0.2668047
19920.0000000    0.2587674
19960.0000000    0.2485350
20000.0000000    0.2664303
20040.0000000    0.2614878
20080.0000000    0.2533306
20120.0000000    0.2602211
20160.0000000    0.2567536
20200.0000000    0.2919466
20240.0000000    0.2725456
20280.0000000    0.2674108
20320.0000000    0.3097096
20360.0000000    0.2770189
20400.0000000    0.2773955
20440.0000000    0.2660142
20480.0000000    0.2680682
20520.0000000    0.2580431
20560.0000000    0.2618737
20600.0000000    0.2634703
20640.0000000    0.2670015
20680.0000000    0.2777685
20720.0000000    0.3028093
20760.0000000    0.2744409
20800.0000000    0.2846393
20840.0000000    0.2879529
20880.0000000    0.2672861
20920.0000000    0.2813077
20960.0000000    0.2735694
21000.0000000    0.2457860
21040.0000000    0.2582040
21080.0000000    0.2673960
21120.0000000    0.2735870
21160.0000000    0.2610340
21200.0000000    0.2644255
21240.0000000    0.2563707
21280.0000000    0.2548696
21320.0000000    0.2567099
21360.0000000    0.2557857
21400.0000000    0.2558983
21440.0000000    0.2876925
21480.0000000    0.2805039
21520.0000000    0.2824710
21560.0000000    0.2646841
21600.0000000    0.2814348
21640.0000000    0.2760886
21680.0000000    0.2790482
21720.0000000    0.2887670
21760.0000000    0.2685655
21800.0000000    0.2741297
21840.0000000    0.2760263
21880.0000000    0.2888134
21920.0000000    0.2924432
21960.0000000    0.2642152
22000.0000000    0.2596654
22040.0000000    0.2684995
22080.0000000    0.2800852
22120.0000000    0.2686246
22160.0000000    0.2782550
22200.0000000    0.2716797
22240.0000000    0.2730944
22280.0000000    0.2851420
22320.0000000    0.2811726
22360.0000000    0.2860009
22400.0000000    0.2826830
22440.0000000    0.2642140
22480.0000000    0.2714128
22520.0000000    0.2763419
22560.0000000    0.2706216
22600.0000000    0.2730108
22640.0000000    0.2902351
22680.0000000    0.2981097
22720.0000000    0.2975572
22760.0000000    0.2835445
22800.0000000    0.2537158
22840.0000000    0.2984507
22880.0000000    0.2691300
22920.0000000    0.2616274
22960.0000000    0.2548697
23000.0000000    0.2773088
23040.0000000    0.2598082
23080.0000000    0.2500514
23120.0000000    0.2604190
23160.0000000    0.2513934
23200.0000000    0.2799181
23240.0000000    0.2696144
23280.0000000    0.2851733
23320.0000000    0.2968585
23360.0000000    0.2776109
23400.0000000    0.2820047
23440.0000000    0.2905918
23480.0000000    0.2789923
23520.0000000    0.2906658
23560.0000000    0.2755851
23600.0000000    0.2560357
23640.0000000    0.2692617
23680.0000000    0.2761370
23720.0000000    0.2630787
23760.0000000    0.2926661
23800.0000000    0.2831600
23840.0000000    0.2757721
23880.0000000    0.2868651
23920.0000000    0.2715469
23960.0000000    0.3008906
24000.0000000    0.2779298
24040.0000000    0.2910703
24080.0000000    0.2819574
24120.0000000    0.2872053
24160.0000000    0.2576103
24200.0000000    0.2554024
24240.0000000    0.2737681
24280.0000000    0.2823689
24320.0000000    0.2400606
24360.0000000    0.2656811
24400.0000000    0.2623585
24440.0000000    0.2690230
24480.0000000    0.2675805
24520.0000000    0.2554884
24560.0000000    0.2721436
24600.0000000    0.2796824
24640.0000000    0.2858450
24680.0000000    0.2868229
24720.0000000    0.2769892
24760.0000000    0.2661650
24800.0000000    0.2750282
24840.0000000    0.2697666
24880.0000000    0.2613529
24920.0000000    0.2645331
24960.0000000    0.2617068
25000.0000000    0.2677662
25040.0000000    0.2469100
25080.0000000    0.2672459
25120.0000000    0.2792147
25160.0000000    0.2753634
25200.0000000    0.2671588
25240.0000000    0.2711856
25280.0000000    0.2833544
25320.0000000    0.2581112
25360.0000000    0.2590816
25400.0000000    0.2548415
25440.0000000    0.2546574
25480.0000000    0.2483183
25520.0000000    0.2682880
25560.0000000    0.2658899
25600.0000000    0.2536582
25640.0000000    0.2530866
25680.0000000    0.2817234
25720.0000000    0.2727600
25760.0000000    0.2523136
25800.0000000    0.2539121
25840.0000000    0.2548062
25880.0000000    0.2878131
25920.0000000    0.2699240
25960.0000000    0.2678477
26000.0000000    0.2649176
26040.0000000    0.2883341
26080.0000000    0.3120183
26120.0000000    0.2699130
26160.0000000    0.2557246
26200.0000000    0.2773455
26240.0000000    0.2584561
26280.0000000    0.2582843
26320.0000000    0.2444488
26360.0000000    0.2575244
26400.0000000    0.2454828
26440.0000000    0.2706599
26480.0000000    0.2504436
26520.0000000    0.2540964
26560.0000000    0.2721950
26600.0000000    0.2558548
26640.0000000    0.2708742
26680.0000000    0.2837068
26720.0000000    0.2590007
26760.0000000    0.2419066
26800.0000000    0.2730576
26840.0000000    0.2687384
26880.0000000    0.2535552
26920.0000000    0.2638597
26960.0000000    0.2526233
27000.0000000    0.2519950
27040.0000000    0.2528079
27080.0000000    0.2570614
27120.0000000    0.2683648
27160.0000000    0.2717187
27200.0000000    0.2607117
27240.0000000    0.2563541
27280.0000000    0.2609151
27320.0000000    0.2549807
27360.0000000    0.2752896
27400.0000000    0.2615462
27440.0000000    0.2655305
27480.0000000    0.2663642
27520.0000000    0.2739204
27560.0000000    0.2569298
27600.0000000    0.2612050
27640.0000000    0.2515553
27680.0000000    0.2692124
27720.0000000    0.2447934
27760.0000000    0.2512484
27800.0000000    0.2601922
27840.0000000    0.2628466
27880.0000000    0.2545742
27920.0000000    0.2665598
27960.0000000    0.2643254
28000.0000000    0.2461744
28040.0000000    0.2595204
28080.0000000    0.2507835
28120.0000000    0.2517741
28160.0000000    0.2507911
28200.0000000    0.2585298
28240.0000000    0.2665778
28280.0000000    0.2715455
28320.0000000    0.2612132
28360.0000000    0.2702506
28400.0000000    0.2678527
28440.0000000    0.2623889
28480.0000000    0.2419006
28520.0000000    0.2426549
28560.0000000    0.2428890
28600.0000000    0.2567082
28640.0000000    0.2618709
28680.0000000    0.2605391
28720.0000000    0.2568512
28760.0000000    0.2709563
28800.0000000    0.2588910
28840.0000000    0.2395947
28880.0000000    0.2728100
28920.0000000    0.2542609
28960.0000000    0.2527292
29000.0000000    0.2630234
29040.0000000    0.2589254
29080.0000000    0.2544778
29120.0000000    0.2512722
29160.0000000    0.2499144
29200.0000000    0.2646881
29240.0000000    0.2661532
29280.0000000    0.2735590
29320.0000000    0.2635982
29360.0000000    0.2555564
29400.0000000    0.2479560
29440.0000000    0.2637491
29480.0000000    0.2786735
29520.0000000    0.2684914
29560.0000000    0.2598890
29600.0000000    0.2569976
29640.0000000    0.2558419
29680.0000000    0.2430294
29720.0000000    0.2495093
29760.0000000    0.2426894
29800.0000000    0.2429483
29840.0000000    0.2559652
29880.0000000    0.2485236
29920.0000000    0.2570787
29960.0000000    0.2618735
30000.0000000    0.2644205
30040.0000000    0.2715599
30080.0000000    0.2511072
30120.0000000    0.2375241
30160.0000000    0.2487729
30200.0000000    0.2530354
30240.0000000    0.2484149
30280.0000000    0.2511989
30320.0000000    0.2579352
30360.0000000    0.2552366
30400.0000000    0.2565680
30440.0000000    0.2516263
30480.0000000    0.2558432
30520.0000000    0.2534915
30560.0000000    0.2691715
30600.0000000    0.2471717
30640.0000000    0.2516628
30680.0000000    0.2786050
30720.0000000    0.2641072
30760.0000000    0.2697670
30800.0000000    0.2586618
30840.0000000    0.2524394
30880.0000000    0.2299873
30920.0000000    0.2623947
30960.0000000    0.2536835
31000.0000000    0.2378554
31040.0000000    0.2591397
31080.0000000    0.2545412
31120.0000000    0.2730990
31160.0000000    0.2503542
31200.0000000    0.2752380
31240.0000000    0.2838590
31280.0000000    0.2611010
31320.0000000    0.2625393
31360.0000000    0.2511790
31400.0000000    0.2569417
31440.0000000    0.2311338
31480.0000000    0.2429803
31520.0000000    0.2644769
31560.0000000    0.2531478
31600.0000000    0.2558229
31640.0000000    0.2371492
31680.0000000    0.2346774
31720.0000000    0.2330029
31760.0000000    0.2580551
31800.0000000    0.2529797
31840.0000000    0.2525426
31880.0000000    0.2483860
31920.0000000    0.2552114
31960.0000000    0.2501302
32000.0000000    0.2564595
32040.0000000    0.2476304
32080.0000000    0.2304674
32120.0000000    0.2372608
32160.0000000    0.2410762
32200.0000000    0.2305880
32240.0000000    0.2443876
32280.0000000    0.2357427
32320.0000000    0.2523139
32360.0000000    0.2657804
32400.0000000    0.2580152
32440.0000000    0.2572306
32480.0000000    0.2649540
32520.0000000    0.2550390
32560.0000000    0.2781904
32600.0000000    0.2703673
32640.0000000    0.2790731
32680.0000000    0.2720012
32720.0000000    0.2743820
32760.0000000    0.2597090
32800.0000000    0.2581791
32840.0000000    0.2484246
32880.0000000    0.2500820
32920.0000000    0.2556755
32960.0000000    0.2763876
33000.0000000    0.2474542
33040.0000000    0.2589238
33080.0000000    0.2728252
33120.0000000    0.2413349
33160.0000000    0.2603599
33200.0000000    0.2585293
33240.0000000    0.2676550
33280.0000000    0.2593510
33320.0000000    0.2806262
33360.0000000    0.2705038
33400.0000000    0.2658044
33440.0000000    0.2817816
33480.0000000    0.2686323
33520.0000000    0.2826602
33560.0000000    0.2814715
33600.0000000    0.2757175
33640.0000000    0.2689645
33680.0000000    0.2669490
33720.0000000    0.2830288
33760.0000000    0.2626800
33800.0000000    0.2624047
33840.0000000    0.2804962
33880.0000000    0.2585330
33920.0000000    0.2565847
33960.0000000    0.2622043
34000.0000000    0.2631371
34040.0000000    0.2639130
34080.0000000    0.2844776
34120.0000000    0.2920419
34160.0000000    0.2654746
34200.0000000    0.2774428
34240.0000000    0.2705112
34280.0000000    0.2621306
34320.0000000    0.2554561
34360.0000000    0.2739085
34400.0000000    0.2647031
34440.0000000    0.2660519
34480.0000000    0.2706933
34520.0000000    0.2564414
34560.0000000    0.2470351
34600.0000000    0.2538188
34640.0000000    0.2478603
34680.0000000    0.2547591
34720.0000000    0.2774885
34760.0000000    0.2595086
34800.0000000    0.2654467
34840.0000000    0.2500891
34880.0000000    0.2536443
34920.0000000    0.2828965
34960.0000000    0.2416978
35000.0000000    0.2688056
35040.0000000    0.2578435
35080.0000000    0.2476728
35120.0000000    0.2901382
35160.0000000    0.2680461
35200.0000000    0.2620864
35240.0000000    0.2476607
35280.0000000    0.2655892
35320.0000000    0.2719482
35360.0000000    0.2747274
35400.0000000    0.2781404
35440.0000000    0.2575364
35480.0000000    0.2630577
35520.0000000    0.2550718
35560.0000000    0.2551236
35600.0000000    0.2565419
35640.0000000    0.2689781
35680.0000000    0.2743019
35720.0000000    0.2587866
35760.0000000    0.2533084
35800.0000000    0.2559912
35840.0000000    0.2481132
35880.0000000    0.2584634
35920.0000000    0.2656610
35960.0000000    0.2810934
36000.0000000    0.2702767
36040.0000000    0.2656781
36080.0000000    0.2767122
36120.0000000    0.2560710
36160.0000000    0.2622020
36200.0000000    0.2678468
36240.0000000    0.2626492
36280.0000000    0.2646568
36320.0000000    0.2650966
36360.0000000    0.2532926
36400.0000000    0.2795312
36440.0000000    0.2566144
36480.0000000    0.2701404
36520.0000000    0.2668190
36560.0000000    0.2450996
36600.0000000    0.2827897
36640.0000000    0.2641101
36680.0000000    0.2549507
36720.0000000    0.2663810
36760.0000000    0.2581422
36800.0000000    0.2587116
36840.0000000    0.2621002
36880.0000000    0.2517298
36920.0000000    0.2669202
36960.0000000    0.2562777
37000.0000000    0.2834664
37040.0000000    0.2674013
37080.0000000    0.2985648
37120.0000000    0.2847238
37160.0000000    0.2552966
37200.0000000    0.2585189
37240.0000000    0.2649006
37280.0000000    0.2526338
37320.0000000    0.2593619
37360.0000000    0.2424240
37400.0000000    0.2747582
37440.0000000    0.2692018
37480.0000000    0.2651358
37520.0000000    0.2627135
37560.0000000    0.2616147
37600.0000000    0.2454455
37640.0000000    0.2757603
37680.0000000    0.2586937
37720.0000000    0.2578180
37760.0000000    0.2671327
37800.0000000    0.2601279
37840.0000000    0.2588632
37880.0000000    0.2516601
37920.0000000    0.2619458
37960.0000000    0.2507388
38000.0000000    0.2435877
38040.0000000    0.2494884
38080.0000000    0.2513247
38120.0000000    0.2431693
38160.0000000    0.2376294
38200.0000000    0.2709138
38240.0000000    0.2641524
38280.0000000    0.2725495
38320.0000000    0.2706705
38360.0000000    0.2553845
38400.0000000    0.2582453
38440.0000000    0.2444165
38480.0000000    0.2319342
38520.0000000    0.2599706
38560.0000000    0.2454693
38600.0000000    0.2725232
38640.0000000    0.2647502
38680.0000000    0.2559877
38720.0000000    0.2402420
38760.0000000    0.2425456
38800.0000000    0.2569107
38840.0000000    0.2667101
38880.0000000    0.2639916
38920.0000000    0.2648673
38960.0000000    0.2496831
39000.0000000    0.2719027
39040.0000000    0.2749970
39080.0000000    0.2431979
39120.0000000    0.2732289
39160.0000000    0.2740762
39200.0000000    0.2637627
39240.0000000    0.2711341
39280.0000000    0.2660651
39320.0000000    0.2666352
39360.0000000    0.2628652
39400.0000000    0.2640627
39440.0000000    0.2721183
39480.0000000    0.2698567
39520.0000000    0.2667820
39560.0000000    0.2746350
39600.0000000    0.2700192
39640.0000000    0.2561105
39680.0000000    0.2492824
39720.0000000    0.2744411
39760.0000000    0.2548709
39800.0000000    0.2782795
39840.0000000    0.2710695
39880.0000000    0.2739103
39920.0000000    0.2668902
39960.0000000    0.2530796
40000.0000000    0.2610846
40040.0000000    0.2810599
40080.0000000    0.2655004
40120.0000000    0.2474253
40160.0000000    0.2535084
40200.0000000    0.2623554
40240.0000000    0.2749973
40280.0000000    0.2699743
40320.0000000    0.2767305
40360.0000000    0.2685403
40400.0000000    0.2696639
40440.0000000    0.2616616
40480.0000000    0.2482589
40520.0000000    0.2678504
40560.0000000    0.2655340
40600.0000000    0.2426496
40640.0000000    0.2485105
40680.0000000    0.2664776
40720.0000000    0.2737986
40760.0000000    0.2532330
40800.0000000    0.2462192
40840.0000000    0.2457710
40880.0000000    0.2482267
40920.0000000    0.2658837
40960.0000000    0.2736503
41000.0000000    0.2733724
41040.0000000    0.2480398
41080.0000000    0.2720260
41120.0000000    0.2485341
41160.0000000    0.2450565
41200.0000000    0.2658034
41240.0000000    0.2856346
41280.0000000    0.2845491
41320.0000000    0.2576706
41360.0000000    0.2522758
41400.0000000    0.2530385
41440.0000000    0.2659164
41480.0000000    0.2510980
41520.0000000    0.2559529
41560.0000000    0.2453443
41600.0000000    0.2538394
41640.0000000    0.2269921
41680.0000000    0.2557606
41720.0000000    0.2564867
41760.0000000    0.2498133
41800.0000000    0.2642087
41840.0000000    0.2748248
41880.0000000    0.2853208
41920.0000000    0.2745511
41960.0000000    0.2741622
42000.0000000    0.2793523
42040.0000000    0.2756874
42080.0000000    0.2697330
42120.0000000    0.2628654
42160.0000000    0.2841457
42200.0000000    0.2608778
42240.0000000    0.2699476
42280.0000000    0.2611406
42320.0000000    0.2691753
42360.0000000    0.2537845
42400.0000000    0.2542242
42440.0000000    0.2809338
42480.0000000    0.2751197
42520.0000000    0.2716302
42560.0000000    0.2842390
42600.0000000    0.2710018
42640.0000000    0.2522912
42680.0000000    0.2762251
42720.0000000    0.2523642
42760.0000000    0.2479708
42800.0000000    0.2541059
42840.0000000    0.2632871
42880.0000000    0.2618967
42920.0000000    0.2572303
42960.0000000    0.2855923
43000.0000000    0.2646179
43040.0000000    0.2693723
43080.0000000    0.2700590
43120.0000000    0.2703388
43160.0000000    0.2962515
43200.0000000    0.2796832
43240.0000000    0.3014244
43280.0000000    0.2604694
43320.0000000    0.2730825
43360.0000000    0.2582171
43400.0000000    0.2496742
43440.0000000    0.2439243
43480.0000000    0.2429668
43520.0000000    0.2633359
43560.0000000    0.2524849
43600.0000000    0.2601625
43640.0000000    0.2296815
43680.0000000    0.2580115
43720.0000000    0.2610666
43760.0000000    0.2268647
43800.0000000    0.2449172
43840.0000000    0.2482714
43880.0000000    0.2430199
43920.0000000    0.2442907
43960.0000000    0.2553221
44000.0000000    0.2727942
44040.0000000    0.2825827
44080.0000000    0.2655034
44120.0000000    0.2681887
44160.0000000    0.2524275
44200.0000000    0.2515045
44240.0000000    0.2621948
44280.0000000    0.2512459
44320.0000000    0.2673624
44360.0000000    0.2584449
44400.0000000    0.2625171
44440.0000000    0.2557530
44480.0000000    0.2744700
44520.0000000    0.2608637
44560.0000000    0.2887675
44600.0000000    0.2854554
44640.0000000    0.3032029
44680.0000000    0.2774344
44720.0000000    0.2759557
44760.0000000    0.2814006
44800.0000000    0.2832805
44840.0000000    0.2681355
44880.0000000    0.2705127
44920.0000000    0.2680244
44960.0000000    0.2761611
45000.0000000    0.2654929
45040.0000000    0.2681006
45080.0000000    0.2635687
45120.0000000    0.2610926
45160.0000000    0.2608678
45200.0000000    0.2612792
45240.0000000    0.2430693
45280.0000000    0.2442185
45320.0000000    0.2613006
45360.0000000    0.2856694
45400.0000000    0.2602610
45440.0000000    0.2697034
45480.0000000    0.2459259
45520.0000000    0.2720287
45560.0000000    0.2680456
45600.0000000    0.2696233
45640.0000000    0.2533592
45680.0000000    0.2512044
45720.0000000    0.2520650
45760.0000000    0.2858953
45800.0000000    0.2629668
45840.0000000    0.2788424
45880.0000000    0.2668907
45920.0000000    0.2817232
45960.0000000    0.2705573
46000.0000000    0.2535697
46040.0000000    0.2704253
46080.0000000    0.2802270
46120.0000000    0.2474687
46160.0000000    0.2824262
46200.0000000    0.2549928
46240.0000000    0.2763543
46280.0000000    0.2783747
46320.0000000    0.2735973
46360.0000000    0.2650122
46400.0000000    0.2553870
46440.0000000    0.2714144
46480.0000000    0.2696092
46520.0000000    0.2875256
46560.0000000    0.2871417
46600.0000000    0.2717243
46640.0000000    0.2744303
46680.0000000    0.2518683
46720.0000000    0.2572636
46760.0000000    0.2679351
46800.0000000    0.2692655
46840.0000000    0.2502475
46880.0000000    0.2837396
46920.0000000    0.2686539
46960.0000000    0.2722817
47000.0000000    0.2652187
47040.0000000    0.2787789
47080.0000000    0.2926438
47120.0000000    0.2583001
47160.0000000    0.3007340
47200.0000000    0.2760942
47240.0000000    0.2657999
47280.0000000    0.2817461
47320.0000000    0.2587038
47360.0000000    0.2586985
47400.0000000    0.2702941
47440.0000000    0.2694889
47480.0000000    0.2523030
47520.0000000    0.2693796
47560.0000000    0.2882911
47600.0000000    0.2757370
47640.0000000    0.2758846
47680.0000000    0.2669542
47720.0000000    0.2642864
47760.0000000    0.2796468
47800.0000000    0.2786740
47840.0000000    0.2824315
47880.0000000    0.2795727
47920.0000000    0.2813806
47960.0000000    0.2847543
48000.0000000    0.2824742
48040.0000000    0.2954768
48080.0000000    0.2559269
48120.0000000    0.2550794
48160.0000000    0.2548209
48200.0000000    0.2534298
48240.0000000    0.2439328
48280.0000000    0.2664689
48320.0000000    0.2595044
48360.0000000    0.2463543
48400.0000000    0.2531807
48440.0000000    0.2562162
48480.0000000    0.2916198
48520.0000000    0.2712450
48560.0000000    0.2659027
48600.0000000    0.2605845
48640.0000000    0.2685730
48680.0000000    0.2599916
48720.0000000    0.2752284
48760.0000000    0.2789509
48800.0000000    0.2707189
48840.0000000    0.2728269
48880.0000000    0.2736688
48920.0000000    0.2751428
48960.0000000    0.2753118
49000.0000000    0.2694070
49040.0000000    0.2770813
49080.0000000    0.2851131
49120.0000000    0.2760197
49160.0000000    0.2795995
49200.0000000    0.2897766
49240.0000000    0.2764128
49280.0000000    0.2767090
49320.0000000    0.2793021
49360.0000000    0.2872424
49400.0000000    0.2949943
49440.0000000    0.2850138
49480.0000000    0.2794048
49520.0000000    0.2885763
49560.0000000    0.2706295
49600.0000000    0.2744069
49640.0000000    0.2965681
49680.0000000    0.2943306
49720.0000000    0.2819669
49760.0000000    0.2801981
49800.0000000    0.2741772
49840.0000000    0.2899456
49880.0000000    0.2895435
49920.0000000    0.2817435
49960.0000000    0.2761476
50000.0000000    0.2868122
50040.0000000    0.2784212
50080.0000000    0.2760310
50120.0000000    0.2831259
50160.0000000    0.2784583
50200.0000000    0.2716580
50240.0000000    0.2856521
50280.0000000    0.2893319
50320.0000000    0.2933789
50360.0000000    0.2938192
50400.0000000    0.3218126
50440.0000000    0.2942903
50480.0000000    0.2734883
50520.0000000    0.2974157
50560.0000000    0.3037527
50600.0000000    0.3066435
50640.0000000    0.2885434
50680.0000000    0.2912697
50720.0000000    0.2830233
50760.0000000    0.3084497
50800.0000000    0.2834404
50840.0000000    0.2973542
50880.0000000    0.2915076
50920.0000000    0.2796108
50960.0000000    0.2721816
51000.0000000    0.2720830
51040.0000000    0.2698632
51080.0000000    0.2820019
51120.0000000    0.2971108
51160.0000000    0.3032935
51200.0000000    0.2944836
51240.0000000    0.3095570
51280.0000000    0.2964503
51320.0000000    0.3005393
51360.0000000    0.2940792
51400.0000000    0.2790469
51440.0000000    0.2814022
51480.0000000    0.2699825
51520.0000000    0.2763039
51560.0000000    0.2954621
51600.0000000    0.2907116
51640.0000000    0.2987990
51680.0000000    0.2772304
51720.0000000    0.2982749
51760.0000000    0.3054024
51800.0000000    0.2878415
51840.0000000    0.2948168
51880.0000000    0.2716312
51920.0000000    0.2940122
51960.0000000    0.2733045
52000.0000000    0.2938332
52040.0000000    0.3020839
52080.0000000    0.2922852
52120.0000000    0.2926654
52160.0000000    0.2728384
52200.0000000    0.2706819
52240.0000000    0.2498014
52280.0000000    0.2525448
52320.0000000    0.2627494
52360.0000000    0.2696922
52400.0000000    0.2635501
52440.0000000    0.2723852
52480.0000000    0.2885637
52520.0000000    0.2900010
52560.0000000    0.2697708
52600.0000000    0.2765741
52640.0000000    0.2848993
52680.0000000    0.2752585
52720.0000000    0.2873926
52760.0000000    0.2702899
52800.0000000    0.2904877
52840.0000000    0.2813684
52880.0000000    0.3018394
52920.0000000    0.2865881
52960.0000000    0.2771879
53000.0000000    0.2902246
53040.0000000    0.2820258
53080.0000000    0.2751972
53120.0000000    0.2854786
53160.0000000    0.2863285
53200.0000000    0.2755974
53240.0000000    0.2611265
53280.0000000    0.2858391
53320.0000000    0.2725201
53360.0000000    0.2639238
53400.0000000    0.2793403
53440.0000000    0.2707340
53480.0000000    0.2778328
53520.0000000    0.2799300
53560.0000000    0.2604236
53600.0000000    0.2879631
53640.0000000    0.2759148
53680.0000000    0.2641520
53720.0000000    0.2425596
53760.0000000    0.2552610
53800.0000000    0.2674368
53840.0000000    0.2643523
53880.0000000    0.2793290
53920.0000000    0.2605908
53960.0000000    0.2567426
54000.0000000    0.2933691
54040.0000000    0.2682815
54080.0000000    0.2646720
54120.0000000    0.2656374
54160.0000000    0.2646237
54200.0000000    0.2577230
54240.0000000    0.2591909
54280.0000000    0.2606317
54320.0000000    0.2848434
54360.0000000    0.2841216
54400.0000000    0.2779895
54440.0000000    0.2767350
54480.0000000    0.2806403
54520.0000000    0.2781015
54560.0000000    0.2736742
54600.0000000    0.2726319
54640.0000000    0.2750143
54680.0000000    0.2775069
54720.0000000    0.2599242
54760.0000000    0.2619696
54800.0000000    0.2721889
54840.0000000    0.2751152
54880.0000000    0.2754753
54920.0000000    0.2865342
54960.0000000    0.2543258
55000.0000000    0.2615755
55040.0000000    0.2913430
55080.0000000    0.2949606
55120.0000000    0.2616421
55160.0000000    0.2512038
55200.0000000    0.2837922
55240.0000000    0.2800207
55280.0000000    0.2742979
55320.0000000    0.2711200
55360.0000000    0.2755446
55400.0000000    0.2640782
55440.0000000    0.2635558
55480.0000000    0.2614392
55520.0000000    0.2648965
55560.0000000    0.2547794
55600.0000000    0.2749403
55640.0000000    0.2876578
55680.0000000    0.2559164
55720.0000000    0.2717036
55760.0000000    0.2634537
55800.0000000    0.2531144
55840.0000000    0.2538231
55880.0000000    0.2610737
55920.0000000    0.2558652
55960.0000000    0.2678276
56000.0000000    0.2603999
56040.0000000    0.2518528
56080.0000000    0.2706835
56120.0000000    0.2701023
56160.0000000    0.2679111
56200.0000000    0.2724030
56240.0000000    0.2708102
56280.0000000    0.2779977
56320.0000000    0.2674118
56360.0000000    0.2702870
56400.0000000    0.2688395
56440.0000000    0.2537185
56480.0000000    0.2531300
56520.0000000    0.2681592
56560.0000000    0.3050072
56600.0000000    0.2793345
56640.0000000    0.2685937
56680.0000000    0.2597745
56720.0000000    0.2562596
56760.0000000    0.2624877
56800.0000000    0.2393591
56840.0000000    0.2631392
56880.0000000    0.2587985
56920.0000000    0.2824236
56960.0000000    0.2888430
57000.0000000    0.2593665
57040.0000000    0.2667038
57080.0000000    0.2650305
57120.0000000    0.2695841
57160.0000000    0.2929816
57200.0000000    0.2708451
57240.0000000    0.2646842
57280.0000000    0.2586476
57320.0000000    0.2593172
57360.0000000    0.2553711
57400.0000000    0.2604279
57440.0000000    0.2822669
57480.0000000    0.2818743
57520.0000000    0.2731157
57560.0000000    0.2708579
57600.0000000    0.2592105
57640.0000000    0.2551087
57680.0000000    0.2628479
57720.0000000    0.2592573
57760.0000000    0.2760649
57800.0000000    0.2886467
57840.0000000    0.2895753
57880.0000000    0.2677997
57920.0000000    0.2526784
57960.0000000    0.2680975
58000.0000000    0.2723492
58040.0000000    0.2658336
58080.0000000    0.2612928
58120.0000000    0.2644828
58160.0000000    0.2637592
58200.0000000    0.2798333
58240.0000000    0.2605098
58280.0000000    0.2659182
58320.0000000    0.2616282
58360.0000000    0.2617715
58400.0000000    0.2751912
58440.0000000    0.2690979
58480.0000000    0.2864396
58520.0000000    0.2938227
58560.0000000    0.2981130
58600.0000000    0.2737671
58640.0000000    0.2914681
58680.0000000    0.2742497
58720.0000000    0.2684595
58760.0000000    0.2635258
58800.0000000    0.2819151
58840.0000000    0.2847236
58880.0000000    0.2904822
58920.0000000    0.2971323
58960.0000000    0.2641014
59000.0000000    0.2563476
59040.0000000    0.2604869
59080.0000000    0.2719755
59120.0000000    0.2643520
59160.0000000    0.2581275
59200.0000000    0.2683512
59240.0000000    0.2638823
59280.0000000    0.2688170
59320.0000000    0.2545026
59360.0000000    0.2729736
59400.0000000    0.2681006
59440.0000000    0.2798470
59480.0000000    0.2862547
59520.0000000    0.2830079
59560.0000000    0.2829636
59600.0000000    0.2919710
59640.0000000    0.2844671
59680.0000000    0.2835439
59720.0000000    0.2750987
59760.0000000    0.2827660
59800.0000000    0.2853896
59840.0000000    0.2890245
59880.0000000    0.2770802
59920.0000000    0.2615803
59960.0000000    0.2772802
60000.0000000    0.2682348
60040.0000000    0.2639021
60080.0000000    0.2689944
60120.0000000    0.2480633
60160.0000000    0.2743742
60200.0000000    0.2874019
60240.0000000    0.2725860
60280.0000000    0.2778288
60320.0000000    0.2730414
60360.0000000    0.2709395
60400.0000000    0.2661465
60440.0000000    0.2833874
60480.0000000    0.2688589
60520.0000000    0.2764297
60560.0000000    0.2599192
60600.0000000    0.2714643
60640.0000000    0.2655602
60680.0000000    0.2721482
60720.0000000    0.2721164
60760.0000000    0.2747713
60800.0000000    0.2693856
60840.0000000    0.2745075
60880.0000000    0.2762992
60920.0000000    0.2688364
60960.0000000    0.2485634
61000.0000000    0.2399782
61040.0000000    0.2566249
61080.0000000    0.2641902
61120.0000000    0.2686574
61160.0000000    0.2609861
61200.0000000    0.2522789
61240.0000000    0.2486783
61280.0000000    0.2542814
61320.0000000    0.2621443
61360.0000000    0.2803697
61400.0000000    0.2565022
61440.0000000    0.2641516
61480.0000000    0.2544086
61520.0000000    0.2579891
61560.0000000    0.2660663
61600.0000000    0.2627387
61640.0000000    0.2808186
61680.0000000    0.2550610
61720.0000000    0.2799649
61760.0000000    0.2763384
61800.0000000    0.2798321
61840.0000000    0.2754340
61880.0000000    0.2850394
61920.0000000    0.2491498
61960.0000000    0.2716063
62000.0000000    0.2605037
62040.0000000    0.2621745
62080.0000000    0.2827902
62120.0000000    0.2728178
62160.0000000    0.2755361
62200.0000000    0.2551163
62240.0000000    0.2930125
62280.0000000    0.2741910
62320.0000000    0.2843799
62360.0000000    0.2550418
62400.0000000    0.2598621
62440.0000000    0.2572084
62480.0000000    0.2531782
62520.0000000    0.2535971
62560.0000000    0.2482860
62600.0000000    0.2659966
62640.0000000    0.2722072
62680.0000000    0.2666514
62720.0000000    0.2789168
62760.0000000    0.2887411
62800.0000000    0.2826977
62840.0000000    0.2971194
62880.0000000    0.2821593
62920.0000000    0.2748793
62960.0000000    0.2782131
63000.0000000    0.2701096
63040.0000000    0.2606193
63080.0000000    0.2580545
63120.0000000    0.2960565
63160.0000000    0.2598152
63200.0000000    0.2995137
63240.0000000    0.2587972
63280.0000000    0.2534381
63320.0000000    0.2792062
63360.0000000    0.2610173
63400.0000000    0.2654603
63440.0000000    0.2749135
63480.0000000    0.2854745
63520.0000000    0.2734130
63560.0000000    0.2758889
63600.0000000    0.2898852
63640.0000000    0.2785118
63680.0000000    0.2593580
63720.0000000    0.2569111
63760.0000000    0.2658565
63800.0000000    0.2651463
63840.0000000    0.2747384
63880.0000000    0.2603830
63920.0000000    0.2813981
63960.0000000    0.2710961
64000.0000000    0.2763126
64040.0000000    0.2628241
64080.0000000    0.2426016
64120.0000000    0.2391569
64160.0000000    0.2580936
64200.0000000    0.2580108
64240.0000000    0.2692481
64280.0000000    0.2586580
64320.0000000    0.2700245
64360.0000000    0.2577463
64400.0000000    0.2665204
64440.0000000    0.2598422
64480.0000000    0.2746292
64520.0000000    0.2611708
64560.0000000    0.2504541
64600.0000000    0.2549647
64640.0000000    0.2704417
64680.0000000    0.2733610
64720.0000000    0.2834257
64760.0000000    0.2769147
64800.0000000    0.2971322
64840.0000000    0.3057422
64880.0000000    0.2824732
64920.0000000    0.2682019
64960.0000000    0.2977259
65000.0000000    0.2703397
65040.0000000    0.2791734
65080.0000000    0.2841467
65120.0000000    0.2922305
65160.0000000    0.3039117
65200.0000000    0.2772705
65240.0000000    0.2791199
65280.0000000    0.2481551
65320.0000000    0.2686599
65360.0000000    0.2764261
65400.0000000    0.2793815
65440.0000000    0.2815836
65480.0000000    0.2678606
65520.0000000    0.2826095
65560.0000000    0.2664265
65600.0000000    0.2534934
65640.0000000    0.2701100
65680.0000000    0.2685786
65720.0000000    0.2719399
65760.0000000    0.3013402
65800.0000000    0.2933095
65840.0000000    0.2727903
65880.0000000    0.2461300
65920.0000000    0.2783122
65960.0000000    0.2647070
66000.0000000    0.2642947
66040.0000000    0.2681663
66080.0000000    0.2804853
66120.0000000    0.2575428
66160.0000000    0.2568315
66200.0000000    0.2697747
66240.0000000    0.2822230
66280.0000000    0.2692738
66320.0000000    0.2631040
66360.0000000    0.2698272
66400.0000000    0.2707147
66440.0000000    0.2441540
66480.0000000    0.2527730
66520.0000000    0.2824357
66560.0000000    0.2504353
66600.0000000    0.2736651
66640.0000000    0.2522007
66680.0000000    0.2613199
66720.0000000    0.2599323
66760.0000000    0.2668581
66800.0000000    0.2673520
66840.0000000    0.2457221
66880.0000000    0.2734782
66920.0000000    0.2518683
66960.0000000    0.2654317
67000.0000000    0.2620960
67040.0000000    0.2813669
67080.0000000    0.2939087
67120.0000000    0.2829639
67160.0000000    0.2721760
67200.0000000    0.2581705
67240.0000000    0.2591314
67280.0000000    0.2853069
67320.0000000    0.2839920
67360.0000000    0.2733459
67400.0000000    0.2686911
67440.0000000    0.2469300
67480.0000000    0.2568764
67520.0000000    0.2789949
67560.0000000    0.2587982
67600.0000000    0.2496902
67640.0000000    0.2605067
67680.0000000    0.2642206
67720.0000000    0.2659938
67760.0000000    0.2728598
67800.0000000    0.2726941
67840.0000000    0.2768283
67880.0000000    0.2713169
67920.0000000    0.2858989
67960.0000000    0.2665875
68000.0000000    0.2752658
68040.0000000    0.2696545
68080.0000000    0.2659884
68120.0000000    0.2698410
68160.0000000    0.2629763
68200.0000000    0.2903813
68240.0000000    0.2770647
68280.0000000    0.2675560
68320.0000000    0.2576751
68360.0000000    0.2619152
68400.0000000    0.2765877
68440.0000000    0.2655477
68480.0000000    0.2850063
68520.0000000    0.2716933
68560.0000000    0.2639205
68600.0000000    0.2604089
68640.0000000    0.2616614
68680.0000000    0.2718685
68720.0000000    0.2526087
68760.0000000    0.2493598
68800.0000000    0.2476159
68840.0000000    0.2342037
68880.0000000    0.2665533
68920.0000000    0.2646567
68960.0000000    0.2840265
69000.0000000    0.2752432
69040.0000000    0.2640618
69080.0000000    0.2503676
69120.0000000    0.2534111
69160.0000000    0.2746007
69200.0000000    0.2646491
69240.0000000    0.2371654
69280.0000000    0.2515927
69320.0000000    0.2720559
69360.0000000    0.2569034
69400.0000000    0.2706058
69440.0000000    0.2549387
69480.0000000    0.2501335
69520.0000000    0.2472110
69560.0000000    0.2460856
69600.0000000    0.2879387
69640.0000000    0.2763606
69680.0000000    0.2549302
69720.0000000    0.2836771
69760.0000000    0.2685217
69800.0000000    0.2694923
69840.0000000    0.2595113
69880.0000000    0.2887700
69920.0000000    0.2837273
69960.0000000    0.2808838
70000.0000000    0.2785503
70040.0000000    0.2773421
70080.0000000    0.2747797
70120.0000000    0.2674848
70160.0000000    0.2543403
70200.0000000    0.2668274
70240.0000000    0.2702338
70280.0000000    0.2660115
70320.0000000    0.2645751
70360.0000000    0.2987472
70400.0000000    0.2948614
70440.0000000    0.3070191
70480.0000000    0.3071021
70520.0000000    0.2597526
70560.0000000    0.2806156
70600.0000000    0.2638333
70640.0000000    0.2879080
70680.0000000    0.2684940
70720.0000000    0.2846891
70760.0000000    0.2923702
70800.0000000    0.2823576
70840.0000000    0.2477686
70880.0000000    0.2638083
70920.0000000    0.2721618
70960.0000000    0.2655317
71000.0000000    0.2630985
71040.0000000    0.2748143
71080.0000000    0.2575223
71120.0000000    0.2588086
71160.0000000    0.2868663
71200.0000000    0.3075758
71240.0000000    0.2940542
71280.0000000    0.2853979
71320.0000000    0.2740261
71360.0000000    0.2926762
71400.0000000    0.2701646
71440.0000000    0.2904111
71480.0000000    0.2878558
71520.0000000    0.2711002
71560.0000000    0.2749860
71600.0000000    0.2648986
71640.0000000    0.2563437
71680.0000000    0.2638008
71720.0000000    0.2576505
71760.0000000    0.2663743
71800.0000000    0.2517589
71840.0000000    0.2550223
71880.0000000    0.2550756
71920.0000000    0.2555716
71960.0000000    0.2630502
72000.0000000    0.2841668
72040.0000000    0.2921912
72080.0000000    0.2801559
72120.0000000    0.2831332
72160.0000000    0.2495903
72200.0000000    0.2495979
72240.0000000    0.2540894
72280.0000000    0.2562301
72320.0000000    0.2775881
72360.0000000    0.2704621
72400.0000000    0.2722357
72440.0000000    0.2798789
72480.0000000    0.2615601
72520.0000000    0.2820302
72560.0000000    0.2776187
72600.0000000    0.2732218
72640.0000000    0.2795448
72680.0000000    0.2962127
72720.0000000    0.2901682
72760.0000000    0.2903789
72800.0000000    0.2728444
72840.0000000    0.2721412
72880.0000000    0.2639002
72920.0000000    0.2467446
72960.0000000    0.2687993
73000.0000000    0.2672715
73040.0000000    0.2822001
73080.0000000    0.2679529
73120.0000000    0.2788011
73160.0000000    0.2821526
73200.0000000    0.2747765
73240.0000000    0.2685244
73280.0000000    0.2623422
73320.0000000    0.2768738
73360.0000000    0.2810048
73400.0000000    0.2737184
73440.0000000    0.2860751
73480.0000000    0.2982386
73520.0000000    0.2798493
73560.0000000    0.2773664
73600.0000000    0.2581309
73640.0000000    0.2608660
73680.0000000    0.2499270
73720.0000000    0.2721141
73760.0000000    0.2899804
73800.0000000    0.2946036
73840.0000000    0.2618266
73880.0000000    0.2663639
73920.0000000    0.2698232
73960.0000000    0.3086374
74000.0000000    0.2630568
74040.0000000    0.2601900
74080.0000000    0.2790839
74120.0000000    0.2519680
74160.0000000    0.2780646
74200.0000000    0.2639218
74240.0000000    0.2757081
74280.0000000    0.2621499
74320.0000000    0.2797894
74360.0000000    0.2651578
74400.0000000    0.2694995
74440.0000000    0.2773700
74480.0000000    0.2675390
74520.0000000    0.2675349
74560.0000000    0.2958925
74600.0000000    0.2711813
74640.0000000    0.2627776
74680.0000000    0.2736526
74720.0000000    0.2966073
74760.0000000    0.2849443
74800.0000000    0.2599801
74840.0000000    0.2766625
74880.0000000    0.2867085
74920.0000000    0.2828901
74960.0000000    0.2787236
75000.0000000    0.2936273
75040.0000000    0.2939482
75080.0000000    0.2870976
75120.0000000    0.2934481
75160.0000000    0.2565187
75200.0000000    0.2535032
75240.0000000    0.2643219
75280.0000000    0.2615242
75320.0000000    0.2570771
75360.0000000    0.2696050
75400.0000000    0.2648993
75440.0000000    0.2617229
75480.0000000    0.2578158
75520.0000000    0.2792806
75560.0000000    0.2851340
75600.0000000    0.2770908
75640.0000000    0.2827152
75680.0000000    0.2821635
75720.0000000    0.3023477
75760.0000000    0.2972957
75800.0000000    0.2852862
75840.0000000    0.2807212
75880.0000000    0.2704122
75920.0000000    0.2564564
75960.0000000    0.2517620
76000.0000000    0.2545147
76040.0000000    0.2709684
76080.0000000    0.2505368
76120.0000000    0.2621212
76160.0000000    0.2846041
76200.0000000    0.2757890
76240.0000000    0.2788106
76280.0000000    0.2646284
76320.0000000    0.2958950
76360.0000000    0.3003200
76400.0000000    0.2659262
76440.0000000    0.2828545
76480.0000000    0.2939476
76520.0000000    0.2746028
76560.0000000    0.2922168
76600.0000000    0.2727084
76640.0000000    0.2687737
76680.0000000    0.2759126
76720.0000000    0.2889362
76760.0000000    0.2669874
76800.0000000    0.2763568
76840.0000000    0.2574455
76880.0000000    0.2719958
76920.0000000    0.2652449
76960.0000000    0.2861852
77000.0000000    0.2630931
77040.0000000    0.2735695
77080.0000000    0.2630858
77120.0000000    0.2537065
77160.0000000    0.2767856
77200.0000000    0.2757736
77240.0000000    0.2752457
77280.0000000    0.2771716
77320.0000000    0.2795662
77360.0000000    0.2892895
77400.0000000    0.2889526
77440.0000000    0.3009082
77480.0000000    0.3132833
77520.0000000    0.2889201
77560.0000000    0.2940637
77600.0000000    0.2709174
77640.0000000    0.2747903
77680.0000000    0.2719467
77720.0000000    0.2502561
77760.0000000    0.2737568
77800.0000000    0.2397338
77840.0000000    0.2694129
77880.0000000    0.2726955
77920.0000000    0.2779405
77960.0000000    0.2603114
78000.0000000    0.2480114
78040.0000000    0.2644556
78080.0000000    0.2699474
78120.0000000    0.2580380
78160.0000000    0.2591574
78200.0000000    0.2518147
78240.0000000    0.2709703
78280.0000000    0.2738139
78320.0000000    0.2711059
78360.0000000    0.2508665
78400.0000000    0.2794762
78440.0000000    0.2630533
78480.0000000    0.2599266
78520.0000000    0.2820164
78560.0000000    0.2528823
78600.0000000    0.2513336
78640.0000000    0.2688762
78680.0000000    0.2425980
78720.0000000    0.2459296
78760.0000000    0.2683862
78800.0000000    0.2590756
78840.0000000    0.2696768
78880.0000000    0.2456840
78920.0000000    0.2882782
78960.0000000    0.2866159
79000.0000000    0.2839189
79040.0000000    0.2740645
79080.0000000    0.2653760
79120.0000000    0.2750412
79160.0000000    0.2512631
79200.0000000    0.2694886
79240.0000000    0.2568631
79280.0000000    0.2447816
79320.0000000    0.2451906
79360.0000000    0.2282093
79400.0000000    0.2608743
79440.0000000    0.2514458
79480.0000000    0.2476172
79520.0000000    0.2741050
79560.0000000    0.2398164
79600.0000000    0.2699309
79640.0000000    0.2722905
79680.0000000    0.2504111
79720.0000000    0.2604512
79760.0000000    0.2430343
79800.0000000    0.2456876
79840.0000000    0.2518564
79880.0000000    0.2647912
79920.0000000    0.2629937
79960.0000000    0.2643134
80000.0000000    0.2579716
80040.0000000    0.2539350
80080.0000000    0.2561010
80120.0000000    0.2607457
80160.0000000    0.2794526
80200.0000000    0.2781892
80240.0000000    0.2624595
80280.0000000    0.2862794
80320.0000000    0.2648917
80360.0000000    0.2624150
80400.0000000    0.2414989
80440.0000000    0.2552800
80480.0000000    0.2484291
80520.0000000    0.2580666
80560.0000000    0.2538736
80600.0000000    0.2502154
80640.0000000    0.2626622
80680.0000000    0.2669223
80720.0000000    0.2659457
80760.0000000    0.2886404
80800.0000000    0.2656521
80840.0000000    0.2622205
80880.0000000    0.2512267
80920.0000000    0.2637554
80960.0000000    0.2602394
81000.0000000    0.2603098
81040.0000000    0.2625414
81080.0000000    0.2615626
81120.0000000    0.2504652
81160.0000000    0.2431732
81200.0000000    0.2595017
81240.0000000    0.2637040
81280.0000000    0.2835812
81320.0000000    0.2697318
81360.0000000    0.2712441
81400.0000000    0.2750126
81440.0000000    0.2635785
81480.0000000    0.2779594
81520.0000000    0.2655236
81560.0000000    0.2614031
81600.0000000    0.2696396
81640.0000000    0.2765450
81680.0000000    0.2629123
81720.0000000    0.2603930
81760.0000000    0.2858558
81800.0000000    0.2698391
81840.0000000    0.2424762
81880.0000000    0.2632448
81920.0000000    0.2711463
81960.0000000    0.2604092
82000.0000000    0.2824908
82040.0000000    0.2610348
82080.0000000    0.2690608
82120.0000000    0.2659525
82160.0000000    0.2690058
82200.0000000    0.2601409
82240.0000000    0.2618442
82280.0000000    0.2560020
82320.0000000    0.2725388
82360.0000000    0.2738858
82400.0000000    0.2768370
82440.0000000    0.2629740
82480.0000000    0.2757012
82520.0000000    0.2886870
82560.0000000    0.2753124
82600.0000000    0.2801436
82640.0000000    0.2961236
82680.0000000    0.2800295
82720.0000000    0.2823462
82760.0000000    0.2552530
82800.0000000    0.2648272
82840.0000000    0.2794721
82880.0000000    0.2793287
82920.0000000    0.2824073
82960.0000000    0.2775815
83000.0000000    0.2729538
83040.0000000    0.2469020
83080.0000000    0.2732715
83120.0000000    0.2694677
83160.0000000    0.2683836
83200.0000000    0.2627002
83240.0000000    0.2860806
83280.0000000    0.2738896
83320.0000000    0.2644722
83360.0000000    0.2618513
83400.0000000    0.2979419
83440.0000000    0.2780775
83480.0000000    0.2826075
83520.0000000    0.2562155
83560.0000000    0.2643073
83600.0000000    0.2483238
83640.0000000    0.2618409
83680.0000000    0.2741481
83720.0000000    0.2895451
83760.0000000    0.2683120
83800.0000000    0.2678379
83840.0000000    0.2750885
83880.0000000    0.2681133
83920.0000000    0.2662113
83960.0000000    0.2670019
84000.0000000    0.2865998
84040.0000000    0.2859331
84080.0000000    0.2785200
84120.0000000    0.2791533
84160.0000000    0.2896597
84200.0000000    0.2991090
84240.0000000    0.2834813
84280.0000000    0.2807878
84320.0000000    0.2667551
84360.0000000    0.2815602
84400.0000000    0.2857681
84440.0000000    0.2726499
84480.0000000    0.2771727
84520.0000000    0.2535099
84560.0000000    0.2833815
84600.0000000    0.2439865
84640.0000000    0.2591625
84680.0000000    0.2702208
84720.0000000    0.2645086
84760.0000000    0.2515252
84800.0000000    0.2518258
84840.0000000    0.2432030
84880.0000000    0.2313203
84920.0000000    0.2342743
84960.0000000    0.2354044
85000.0000000    0.2432427
85040.0000000    0.2574113
85080.0000000    0.2533727
85120.0000000    0.2837733
85160.0000000    0.2494487
85200.0000000    0.2557292
85240.0000000    0.2551372
85280.0000000    0.2539073
85320.0000000    0.2598349
85360.0000000    0.2531397
85400.0000000    0.2688325
85440.0000000    0.2732176
85480.0000000    0.2679750
85520.0000000    0.2591788
85560.0000000    0.2471785
85600.0000000    0.2815540
85640.0000000    0.2689629
85680.0000000    0.2611839
85720.0000000    0.2733165
85760.0000000    0.2758456
85800.0000000    0.2836821
85840.0000000    0.2669407
85880.0000000    0.2507059
85920.0000000    0.2725254
85960.0000000    0.2580583
86000.0000000    0.2600732
86040.0000000    0.2567320
86080.0000000    0.2679696
86120.0000000    0.2853925
86160.0000000    0.2645341
86200.0000000    0.2824446
86240.0000000    0.2587686
86280.0000000    0.2597434
86320.0000000    0.2702218
86360.0000000    0.2620552
86400.0000000    0.2567342
86440.0000000    0.2698917
86480.0000000    0.2659189
86520.0000000    0.2866223
86560.0000000    0.2725771
86600.0000000    0.2602310
86640.0000000    0.2678800
86680.0000000    0.2652406
86720.0000000    0.2780207
86760.0000000    0.2810837
86800.0000000    0.2745885
86840.0000000    0.2725236
86880.0000000    0.2583274
86920.0000000    0.2593677
86960.0000000    0.2594430
87000.0000000    0.2718513
87040.0000000    0.2780080
87080.0000000    0.2793255
87120.0000000    0.2675527
87160.0000000    0.2734896
87200.0000000    0.2645440
87240.0000000    0.2584966
87280.0000000    0.2536818
87320.0000000    0.2391450
87360.0000000    0.2493051
87400.0000000    0.2484879
87440.0000000    0.2658499
87480.0000000    0.2686467
87520.0000000    0.2515179
87560.0000000    0.2196986
87600.0000000    0.2372474
87640.0000000    0.2433499
87680.0000000    0.2472156
87720.0000000    0.2354540
87760.0000000    0.2326695
87800.0000000    0.2401759
87840.0000000    0.2579504
87880.0000000    0.2683153
87920.0000000    0.2636222
87960.0000000    0.2680133
88000.0000000    0.2697515
88040.0000000    0.2691599
88080.0000000    0.2852100
88120.0000000    0.2710014
88160.0000000    0.2673191
88200.0000000    0.2642557
88240.0000000    0.2575852
88280.0000000    0.2729807
88320.0000000    0.2679924
88360.0000000    0.2591297
88400.0000000    0.2741071
88440.0000000    0.2947802
88480.0000000    0.2609267
88520.0000000    0.2708372
88560.0000000    0.2899218
88600.0000000    0.2706533
88640.0000000    0.2824474
88680.0000000    0.2797003
88720.0000000    0.2830516
88760.0000000    0.2711364
88800.0000000    0.2685664
88840.0000000    0.2891138
88880.0000000    0.2723772
88920.0000000    0.2808163
88960.0000000    0.2626084
89000.0000000    0.2552071
89040.0000000    0.2558400
89080.0000000    0.2751587
89120.0000000    0.2580969
89160.0000000    0.2478448
89200.0000000    0.2464615
89240.0000000    0.2655401
89280.0000000    0.2639097
89320.0000000    0.2611292
89360.0000000    0.2651291
89400.0000000    0.2515219
89440.0000000    0.2641726
89480.0000000    0.2662919
89520.0000000    0.2455622
89560.0000000    0.2490378
89600.0000000    0.2596160
89640.0000000    0.2630886
89680.0000000    0.2692447
89720.0000000    0.2448675
89760.0000000    0.2619805
89800.0000000    0.2668072
89840.0000000    0.2535312
89880.0000000    0.2524077
89920.0000000    0.2678753
89960.0000000    0.2551679
90000.0000000    0.2346352
90040.0000000    0.2433550
90080.0000000    0.2408342
90120.0000000    0.2829220
90160.0000000    0.2707794
90200.0000000    0.2532635
90240.0000000    0.2613814
90280.0000000    0.2439246
90320.0000000    0.2453062
90360.0000000    0.2520034
90400.0000000    0.2697636
90440.0000000    0.2593521
90480.0000000    0.2704060
90520.0000000    0.2604565
90560.0000000    0.2364655
90600.0000000    0.2707258
90640.0000000    0.2575451
90680.0000000    0.2474153
90720.0000000    0.2607138
90760.0000000    0.2493393
90800.0000000    0.2574182
90840.0000000    0.2433684
90880.0000000    0.2420716
90920.0000000    0.2544009
90960.0000000    0.2570819
91000.0000000    0.2534411
91040.0000000    0.2626283
91080.0000000    0.2493996
91120.0000000    0.2678179
91160.0000000    0.2725131
91200.0000000    0.2671642
91240.0000000    0.2633057
91280.0000000    0.2600636
91320.0000000    0.2807710
91360.0000000    0.2515746
91400.0000000    0.2544851
91440.0000000    0.2578115
91480.0000000    0.2488861
91520.0000000    0.2461119
91560.0000000    0.2376008
91600.0000000    0.2459862
91640.0000000    0.2409332
91680.0000000    0.2263230
91720.0000000    0.2279295
91760.0000000    0.2422082
91800.0000000    0.2594946
91840.0000000    0.2671223
91880.0000000    0.2632205
91920.0000000    0.2684518
91960.0000000    0.2786239
92000.0000000    0.2631187
92040.0000000    0.2642243
92080.0000000    0.2621956
92120.0000000    0.2717265
92160.0000000    0.2848217
92200.0000000    0.2543745
92240.0000000    0.2578605
92280.0000000    0.2856183
92320.0000000    0.2811410
92360.0000000    0.2977487
92400.0000000    0.2742012
92440.0000000    0.2712415
92480.0000000    0.2976017
92520.0000000    0.2558535
92560.0000000    0.3065290
92600.0000000    0.2706785
92640.0000000    0.2489445
92680.0000000    0.2715122
92720.0000000    0.2736372
92760.0000000    0.2685523
92800.0000000    0.2840611
92840.0000000    0.2560419
92880.0000000    0.2561197
92920.0000000    0.2736716
92960.0000000    0.2679378
93000.0000000    0.2818948
93040.0000000    0.2611075
93080.0000000    0.2511179
93120.0000000    0.2773055
93160.0000000    0.2724190
93200.0000000    0.2773430
93240.0000000    0.3030570
93280.0000000    0.2909562
93320.0000000    0.2871190
93360.0000000    0.2665953
93400.0000000    0.2804489
93440.0000000    0.2727894
93480.0000000    0.2682432
93520.0000000    0.2903628
93560.0000000    0.2941480
93600.0000000    0.2839682
93640.0000000    0.2791069
93680.0000000    0.2895974
93720.0000000    0.2859251
93760.0000000    0.2737345
93800.0000000    0.2924342
93840.0000000    0.2835079
93880.0000000    0.2789185
93920.0000000    0.2724930
93960.0000000    0.2848828
94000.0000000    0.2769215
94040.0000000    0.2896241
94080.0000000    0.2746748
94120.0000000    0.2492543
94160.0000000    0.2628990
94200.0000000    0.2436590
94240.0000000    0.2626588
94280.0000000    0.2586345
94320.0000000    0.2609745
94360.0000000    0.2642493
94400.0000000    0.2495360
94440.0000000    0.2604704
94480.0000000    0.2649266
94520.0000000    0.2756826
94560.0000000    0.2582005
94600.0000000    0.2795805
94640.0000000    0.2688833
94680.0000000    0.2844387
94720.0000000    0.2775726
94760.0000000    0.2599933
94800.0000000    0.2601113
94840.0000000    0.2513068
94880.0000000    0.2626499
94920.0000000    0.2509734
94960.0000000    0.2734441
95000.0000000    0.2709586
95040.0000000    0.2633203
95080.0000000    0.2534201
95120.0000000    0.2654373
95160.0000000    0.2554117
95200.0000000    0.2570052
95240.0000000    0.2750277
95280.0000000    0.2370551
95320.0000000    0.2516808
95360.0000000    0.2547390
95400.0000000    0.2562036
95440.0000000    0.2719209
95480.0000000    0.2654788
95520.0000000    0.2471790
95560.0000000    0.2544431
95600.0000000    0.2487304
95640.0000000    0.2565622
95680.0000000    0.2655436
95720.0000000    0.2454319
95760.0000000    0.2559896
95800.0000000    0.2597905
95840.0000000    0.2495929
95880.0000000    0.2560921
95920.0000000    0.2491456
95960.0000000    0.2498303
96000.0000000    0.2535382
96040.0000000    0.2591030
96080.0000000    0.2409644
96120.0000000    0.2532601
96160.0000000    0.2610143
96200.0000000    0.2467016
96240.0000000    0.2615410
96280.0000000    0.2758840
96320.0000000    0.2432086
96360.0000000    0.2551348
96400.0000000    0.2568130
96440.0000000    0.2326169
96480.0000000    0.2407964
96520.0000000    0.2453096
96560.0000000    0.2485094
96600.0000000    0.2553432
96640.0000000    0.2644184
96680.0000000    0.2569442
96720.0000000    0.2586943
96760.0000000    0.2426838
96800.0000000    0.2658858
96840.0000000    0.2686695
96880.0000000    0.2727133
96920.0000000    0.2636656
96960.0000000    0.2818590
97000.0000000    0.2827862
97040.0000000    0.2731479
97080.0000000    0.2741193
97120.0000000    0.2646065
97160.0000000    0.2769452
97200.0000000    0.2763628
97240.0000000    0.2621507
97280.0000000    0.2668639
97320.0000000    0.2713749
97360.0000000    0.2734974
97400.0000000    0.2586064
97440.0000000    0.2587683
97480.0000000    0.2831960
97520.0000000    0.2701169
97560.0000000    0.2609034
97600.0000000    0.2811030
97640.0000000    0.2920652
97680.0000000    0.2722237
97720.0000000    0.2559691
97760.0000000    0.2610987
97800.0000000    0.2505942
97840.0000000    0.2380127
97880.0000000    0.2560839
97920.0000000    0.2352949
97960.0000000    0.2267814
98000.0000000    0.2431227
98040.0000000    0.2393803
98080.0000000    0.2405561
98120.0000000    0.2385353
98160.0000000    0.2554292
98200.0000000    0.2590670
98240.0000000    0.2404030
98280.0000000    0.2480353
98320.0000000    0.2642488
98360.0000000    0.2380565
98400.0000000    0.2387279
98440.0000000    0.2422307
98480.0000000    0.2687454
98520.0000000    0.2572981
98560.0000000    0.2463845
98600.0000000    0.2533896
98640.0000000    0.2813390
98680.0000000    0.2644912
98720.0000000    0.2497936
98760.0000000    0.2361689
98800.0000000    0.2501118
98840.0000000    0.2589412
98880.0000000    0.2447321
98920.0000000    0.2457886
98960.0000000    0.2559874
99000.0000000    0.2664255
99040.0000000    0.2672366
99080.0000000    0.2591143
99120.0000000    0.2845078
99160.0000000    0.2625332
99200.0000000    0.2601067
99240.0000000    0.2675707
99280.0000000    0.2662697
99320.0000000    0.2636456
99360.0000000    0.2536400
99400.0000000    0.2562192
99440.0000000    0.2295621
99480.0000000    0.2661445
99520.0000000    0.2428998
99560.0000000    0.2436358
99600.0000000    0.2768694
99640.0000000    0.2604873
99680.0000000    0.2574896
99720.0000000    0.2405874
99760.0000000    0.2650640
99800.0000000    0.2528675
99840.0000000    0.2734414
99880.0000000    0.2631100
99920.0000000    0.2400317
99960.0000000    0.2502680
100000.0000000    0.2666254
100040.0000000    0.2701510
100080.0000000    0.2629598
100120.0000000    0.2712701
100160.0000000    0.2558539
100200.0000000    0.2649100
100240.0000000    0.2820921
100280.0000000    0.2649206
100320.0000000    0.2684460
100360.0000000    0.2729260
100400.0000000    0.2598181
100440.0000000    0.2682768
100480.0000000    0.2898273
100520.0000000    0.2716988
100560.0000000    0.2677782
100600.0000000    0.2875432
100640.0000000    0.2961521
100680.0000000    0.2807769
100720.0000000    0.2751810
100760.0000000    0.2822877
100800.0000000    0.2614330
100840.0000000    0.2822579
100880.0000000    0.2691142
100920.0000000    0.2833759
100960.0000000    0.2825476
101000.0000000    0.2774602
101040.0000000    0.2906976
101080.0000000    0.2754442
101120.0000000    0.2768840
101160.0000000    0.2731092
101200.0000000    0.2794026
101240.0000000    0.2520888
101280.0000000    0.2812803
101320.0000000    0.2716016
101360.0000000    0.2744945
101400.0000000    0.2681152
101440.0000000    0.2682046
101480.0000000    0.2748405
101520.0000000    0.2525574
101560.0000000    0.2791675
101600.0000000    0.2930631
101640.0000000    0.2816702
101680.0000000    0.2837286
101720.0000000    0.2655453
101760.0000000    0.2668520
101800.0000000    0.2689198
101840.0000000    0.2712695
101880.0000000    0.2777273
101920.0000000    0.2780902
101960.0000000    0.2709349
102000.0000000    0.2887391
102040.0000000    0.2752912
102080.0000000    0.2560892
102120.0000000    0.2501909
102160.0000000    0.2733366
102200.0000000    0.2846230
102240.0000000    0.2880220
102280.0000000    0.2735777
102320.0000000    0.2892972
102360.0000000    0.2983085
102400.0000000    0.2949225
102440.0000000    0.2881865
102480.0000000    0.2613195
102520.0000000    0.2744466
102560.0000000    0.2991247
102600.0000000    0.2814780
102640.0000000    0.3106264
102680.0000000    0.2861298
102720.0000000    0.2886076
102760.0000000    0.2852596
102800.0000000    0.2860432
102840.0000000    0.2809924
102880.0000000    0.2650299
102920.0000000    0.2788395
102960.0000000    0.2685832
103000.0000000    0.2884661
103040.0000000    0.2886212
103080.0000000    0.2905032
103120.0000000    0.2812119
103160.0000000    0.2883421
103200.0000000    0.2948220
103240.0000000    0.2935719
103280.0000000    0.2980110
103320.0000000    0.2742424
103360.0000000    0.3072987
103400.0000000    0.2718143
103440.0000000    0.3009978
103480.0000000    0.3034891
103520.0000000    0.2821419
103560.0000000    0.2786413
103600.0000000    0.2869196
103640.0000000    0.2951191
103680.0000000    0.2934984
103720.0000000    0.2661207
103760.0000000    0.2826239
103800.0000000    0.2554081
103840.0000000    0.2793161
103880.0000000    0.2701402
103920.0000000    0.2737612
103960.0000000    0.2736986
104000.0000000    0.2885881
104040.0000000    0.2629953
104080.0000000    0.2719711
104120.0000000    0.2587611
104160.0000000    0.2645454
104200.0000000    0.2852706
104240.0000000    0.2583996
104280.0000000    0.2523489
104320.0000000    0.2514001
104360.0000000    0.2631689
104400.0000000    0.2654795
104440.0000000    0.2849232
104480.0000000    0.2700652
104520.0000000    0.2489951
104560.0000000    0.2661513
104600.0000000    0.2604494
104640.0000000    0.2878955
104680.0000000    0.2506125
104720.0000000    0.2778018
104760.0000000    0.2871730
104800.0000000    0.2676348
104840.0000000    0.2513407
104880.0000000    0.2718403
104920.0000000    0.2593699
104960.0000000    0.2734916
105000.0000000    0.2877178
105040.0000000    0.2686626
105080.0000000    0.2478575
105120.0000000    0.2594230
105160.0000000    0.2342781
105200.0000000    0.2629445
105240.0000000    0.2603356
105280.0000000    0.2589282
105320.0000000    0.2545781
105360.0000000    0.2417378
105400.0000000    0.2552499
105440.0000000    0.2554184
105480.0000000    0.2731013
105520.0000000    0.2469121
105560.0000000    0.2683216
105600.0000000    0.2548268
105640.0000000    0.2638701
105680.0000000    0.2734122
105720.0000000    0.2736306
105760.0000000    0.2571275
105800.0000000    0.2620756
105840.0000000    0.2708629
105880.0000000    0.2651616
105920.0000000    0.2741796
105960.0000000    0.2666253
106000.0000000    0.2616807
106040.0000000    0.2790860
106080.0000000    0.2804423
106120.0000000    0.2617086
106160.0000000    0.2636870
106200.0000000    0.2675692
106240.0000000    0.2556579
106280.0000000    0.2716258
106320.0000000    0.2701245
106360.0000000    0.2703392
106400.0000000    0.2681400
106440.0000000    0.2768141
106480.0000000    0.2905871
106520.0000000    0.2727526
106560.0000000    0.2603530
106600.0000000    0.2754523
106640.0000000    0.2686178
106680.0000000    0.2724436
106720.0000000    0.2880470
106760.0000000    0.2806438
106800.0000000    0.2578108
106840.0000000    0.2932313
106880.0000000    0.2715028
106920.0000000    0.2901211
106960.0000000    0.2473601
107000.0000000    0.2680309
107040.0000000    0.2774534
107080.0000000    0.2759034
107120.0000000    0.2841841
107160.0000000    0.2529238
107200.0000000    0.2678597
107240.0000000    0.2699292
107280.0000000    0.2737480
107320.0000000    0.2735879
107360.0000000    0.2625049
107400.0000000    0.2639956
107440.0000000    0.2776392
107480.0000000    0.2601705
107520.0000000    0.2604391
107560.0000000    0.2744017
107600.0000000    0.2711044
107640.0000000    0.2665143
107680.0000000    0.2774222
107720.0000000    0.2774535
107760.0000000    0.2629924
107800.0000000    0.2675610
107840.0000000    0.2497502
107880.0000000    0.2587302
107920.0000000    0.2653968
107960.0000000    0.2657753
108000.0000000    0.2666298
108040.0000000    0.2672395
108080.0000000    0.2862896
108120.0000000    0.2693588
108160.0000000    0.2810727
108200.0000000    0.2925636
108240.0000000    0.2650636
108280.0000000    0.2901610
108320.0000000    0.2753412
108360.0000000    0.2874332
108400.0000000    0.2617480
108440.0000000    0.2703539
108480.0000000    0.2783766
108520.0000000    0.2704623
108560.0000000    0.2679042
108600.0000000    0.2718152
108640.0000000    0.2889282
108680.0000000    0.2577267
108720.0000000    0.2731708
108760.0000000    0.2676339
108800.0000000    0.2550241
108840.0000000    0.2649394
108880.0000000    0.2561807
108920.0000000    0.2695470
108960.0000000    0.2480357
109000.0000000    0.2612147
109040.0000000    0.2662205
109080.0000000    0.2511522
109120.0000000    0.2795577
109160.0000000    0.2900565
109200.0000000    0.2655844
109240.0000000    0.2746693
109280.0000000    0.2606801
109320.0000000    0.2682537
109360.0000000    0.2851340
109400.0000000    0.2733636
109440.0000000    0.2714300
109480.0000000    0.2701364
109520.0000000    0.2672485
109560.0000000    0.2746453
109600.0000000    0.2712842
109640.0000000    0.2708903
109680.0000000    0.2918565
109720.0000000    0.2654514
109760.0000000    0.2857838
109800.0000000    0.2914822
109840.0000000    0.2948021
109880.0000000    0.2817805
109920.0000000    0.2732033
109960.0000000    0.2892034
110000.0000000    0.2752890
110040.0000000    0.2811823
110080.0000000    0.2672543
110120.0000000    0.2802151
110160.0000000    0.2878319
110200.0000000    0.2865705
110240.0000000    0.2987230
110280.0000000    0.2764870
110320.0000000    0.2992099
110360.0000000    0.2968485
110400.0000000    0.2778359
110440.0000000    0.2677786
110480.0000000    0.2758961
110520.0000000    0.2696054
110560.0000000    0.2755644
110600.0000000    0.2658628
110640.0000000    0.2850047
110680.0000000    0.2722037
110720.0000000    0.2907979
110760.0000000    0.2598334
110800.0000000    0.2756957
110840.0000000    0.2896876
110880.0000000    0.2879520
110920.0000000    0.2702250
110960.0000000    0.2646462
111000.0000000    0.2770876
111040.0000000    0.2693453
111080.0000000    0.2730971
111120.0000000    0.2960909
111160.0000000    0.2551036
111200.0000000    0.2603921
111240.0000000    0.2572279
111280.0000000    0.2812009
111320.0000000    0.2699570
111360.0000000    0.2675320
111400.0000000    0.2635564
111440.0000000    0.2678122
111480.0000000    0.2435215
111520.0000000    0.2548731
111560.0000000    0.2875650
111600.0000000    0.2562006
111640.0000000    0.2529125
111680.0000000    0.2752033
111720.0000000    0.2662413
111760.0000000    0.2776100
111800.0000000    0.2536960
111840.0000000    0.2883763
111880.0000000    0.2704237
111920.0000000    0.2547322
111960.0000000    0.2758906
112000.0000000    0.2783127
112040.0000000    0.2627232
112080.0000000    0.2678475
112120.0000000    0.2604176
112160.0000000    0.2492668
112200.0000000    0.2556645
112240.0000000    0.2687769
112280.0000000    0.2770041
112320.0000000    0.2714867
112360.0000000    0.2795483
112400.0000000    0.2731623
112440.0000000    0.2673711
112480.0000000    0.2875479
112520.0000000    0.2828055
112560.0000000    0.2750409
112600.0000000    0.2624094
112640.0000000    0.2842398
112680.0000000    0.2617644
112720.0000000    0.2664637
112760.0000000    0.2503638
112800.0000000    0.2520345
112840.0000000    0.2604737
112880.0000000    0.2836340
112920.0000000    0.2535861
112960.0000000    0.2663705
113000.0000000    0.2776973
113040.0000000    0.2798976
113080.0000000    0.2579900
113120.0000000    0.2483685
113160.0000000    0.2862390
113200.0000000    0.2804364
113240.0000000    0.2663616
113280.0000000    0.2540548
113320.0000000    0.2622931
113360.0000000    0.2689927
113400.0000000    0.2905215
113440.0000000    0.2872143
113480.0000000    0.2762709
113520.0000000    0.2885861
113560.0000000    0.2983154
113600.0000000    0.2698105
113640.0000000    0.2677895
113680.0000000    0.2738183
113720.0000000    0.2832224
113760.0000000    0.2682834
113800.0000000    0.2579172
113840.0000000    0.2717321
113880.0000000    0.2665647
113920.0000000    0.2638759
113960.0000000    0.2528505
114000.0000000    0.2708152
114040.0000000    0.2639158
114080.0000000    0.2505373
114120.0000000    0.2499306
114160.0000000    0.2641616
114200.0000000    0.2700349
114240.0000000    0.2835024
114280.0000000    0.2785578
114320.0000000    0.2784151
114360.0000000    0.2855187
114400.0000000    0.2674007
114440.0000000    0.2684138
114480.0000000    0.2727519
114520.0000000    0.2813143
114560.0000000    0.2786615
114600.0000000    0.2764474
114640.0000000    0.2794989
114680.0000000    0.2912187
114720.0000000    0.2860117
114760.0000000    0.2996516
114800.0000000    0.2686504
114840.0000000    0.2787002
114880.0000000    0.2857333
114920.0000000    0.2740459
114960.0000000    0.2663560
115000.0000000    0.2600283
115040.0000000    0.2623909
115080.0000000    0.2737350
115120.0000000    0.2774834
115160.0000000    0.2717719
115200.0000000    0.2714585
115240.0000000    0.2772135
115280.0000000    0.2572563
115320.0000000    0.2676271
115360.0000000    0.2842621
115400.0000000    0.3103165
115440.0000000    0.2940224
115480.0000000    0.3170068
115520.0000000    0.2748494
115560.0000000    0.2798105
115600.0000000    0.2883900
115640.0000000    0.2611509
115680.0000000    0.2636425
115720.0000000    0.2631000
115760.0000000    0.2726463
115800.0000000    0.2779908
115840.0000000    0.2947265
115880.0000000    0.2892636
115920.0000000    0.2750485
115960.0000000    0.2778804
116000.0000000    0.2816010
116040.0000000    0.2861148
116080.0000000    0.2715443
116120.0000000    0.2763060
116160.0000000    0.2896033
116200.0000000    0.2902751
116240.0000000    0.2828029
116280.0000000    0.2853347
116320.0000000    0.2912211
116360.0000000    0.2929195
116400.0000000    0.3080000
116440.0000000    0.3032298
116480.0000000    0.2918024
116520.0000000    0.3045196
116560.0000000    0.2949773
116600.0000000    0.2962473
116640.0000000    0.2696748
116680.0000000    0.2741412
116720.0000000    0.2551645
116760.0000000    0.2665241
116800.0000000    0.2504409
116840.0000000    0.2603245
116880.0000000    0.2577352
116920.0000000    0.2698008
116960.0000000    0.2615340
117000.0000000    0.2699677
117040.0000000    0.2735399
117080.0000000    0.2790680
117120.0000000    0.2637018
117160.0000000    0.2617773
117200.0000000    0.2686843
117240.0000000    0.2966461
117280.0000000    0.2957194
117320.0000000    0.2767267
117360.0000000    0.2926801
117400.0000000    0.2800979
117440.0000000    0.2921256
117480.0000000    0.2870859
117520.0000000    0.2714579
117560.0000000    0.2816525
117600.0000000    0.3027415
117640.0000000    0.2627022
117680.0000000    0.2771966
117720.0000000    0.2647992
117760.0000000    0.2572924
117800.0000000    0.2652495
117840.0000000    0.2573350
117880.0000000    0.2729694
117920.0000000    0.2717780
117960.0000000    0.2773729
118000.0000000    0.2823905
118040.0000000    0.3018899
118080.0000000    0.2751208
118120.0000000    0.2926041
118160.0000000    0.2689517
118200.0000000    0.2662089
118240.0000000    0.2710081
118280.0000000    0.2555816
118320.0000000    0.2814319
118360.0000000    0.2735989
118400.0000000    0.2589382
118440.0000000    0.2734295
118480.0000000    0.2765789
118520.0000000    0.2778485
118560.0000000    0.2924697
118600.0000000    0.2797423
118640.0000000    0.2672139
118680.0000000    0.2725464
118720.0000000    0.2522900
118760.0000000    0.2743104
118800.0000000    0.2790599
118840.0000000    0.2675752
118880.0000000    0.2538506
118920.0000000    0.2502825
118960.0000000    0.2692936
119000.0000000    0.2385223
119040.0000000    0.2365246
119080.0000000    0.2743644
119120.0000000    0.2873162
119160.0000000    0.2744009
119200.0000000    0.2819630
119240.0000000    0.2582017
119280.0000000    0.2705468
119320.0000000    0.2596951
119360.0000000    0.2773585
119400.0000000    0.2510320
119440.0000000    0.2703330
119480.0000000    0.2919409
119520.0000000    0.2713718
119560.0000000    0.2709275
119600.0000000    0.2782730
119640.0000000    0.2849436
119680.0000000    0.3055989
119720.0000000    0.2780595
119760.0000000    0.3035393
119800.0000000    0.2747608
119840.0000000    0.2865832
119880.0000000    0.2716501
119920.0000000    0.2794372
119960.0000000    0.2629112
120000.0000000    0.2677744
120040.0000000    0.2556179
120080.0000000    0.2555338
120120.0000000    0.2577226
120160.0000000    0.2688046
120200.0000000    0.2624352
120240.0000000    0.2483534
120280.0000000    0.2459209
120320.0000000    0.2294411
120360.0000000    0.2679115
120400.0000000    0.2653513
120440.0000000    0.2523789
120480.0000000    0.2470585
120520.0000000    0.2285690
120560.0000000    0.2602074
120600.0000000    0.2597190
120640.0000000    0.2696320
120680.0000000    0.2632855
120720.0000000    0.2810134
120760.0000000    0.2829039
120800.0000000    0.2615963
120840.0000000    0.2780649
120880.0000000    0.2917119
120920.0000000    0.2821716
120960.0000000    0.2834626
121000.0000000    0.3042938
121040.0000000    0.2852913
121080.0000000    0.2938566
121120.0000000    0.2877753
121160.0000000    0.2915261
121200.0000000    0.2919302
121240.0000000    0.2875161
121280.0000000    0.2547238
121320.0000000    0.2664707
121360.0000000    0.2749063
121400.0000000    0.2559632
121440.0000000    0.2927471
121480.0000000    0.2826347
121520.0000000    0.2720783
121560.0000000    0.2772653
121600.0000000    0.2576064
121640.0000000    0.2745789
121680.0000000    0.2922880
121720.0000000    0.2789533
121760.0000000    0.2830599
121800.0000000    0.2663540
121840.0000000    0.2843415
121880.0000000    0.2945071
121920.0000000    0.2895347
121960.0000000    0.2876571
122000.0000000    0.2783030
122040.0000000    0.2843283
122080.0000000    0.2850748
122120.0000000    0.2746636
122160.0000000    0.2642328
122200.0000000    0.2726417
122240.0000000    0.2795126
122280.0000000    0.2846596
122320.0000000    0.2709104
122360.0000000    0.2688405
122400.0000000    0.2577250
122440.0000000    0.2488331
122480.0000000    0.2600074
122520.0000000    0.2857488
122560.0000000    0.2802898
122600.0000000    0.2619456
122640.0000000    0.2554436
122680.0000000    0.2639055
122720.0000000    0.2732016
122760.0000000    0.2704787
122800.0000000    0.2472677
122840.0000000    0.2694234
122880.0000000    0.2799806
122920.0000000    0.2694106
122960.0000000    0.2698536
123000.0000000    0.2571311
123040.0000000    0.2762241
123080.0000000    0.2673872
123120.0000000    0.2709672
123160.0000000    0.2791995
123200.0000000    0.2676941
123240.0000000    0.2657071
123280.0000000    0.2546787
123320.0000000    0.2832862
123360.0000000    0.2815537
123400.0000000    0.2733189
123440.0000000    0.2900842
123480.0000000    0.2693309
123520.0000000    0.2900887
123560.0000000    0.2812213
123600.0000000    0.2850702
123640.0000000    0.2871782
123680.0000000    0.2624518
123720.0000000    0.2704111
123760.0000000    0.2758856
123800.0000000    0.2649723
123840.0000000    0.2658742
123880.0000000    0.2739996
123920.0000000    0.2549711
123960.0000000    0.2440839
124000.0000000    0.2559508
124040.0000000    0.2649367
124080.0000000    0.2670658
124120.0000000    0.2635872
124160.0000000    0.2708950
124200.0000000    0.2719519
124240.0000000    0.2545938
124280.0000000    0.2823656
124320.0000000    0.2961659
124360.0000000    0.2764212
124400.0000000    0.2658789
124440.0000000    0.2606209
124480.0000000    0.2785673
124520.0000000    0.2642531
124560.0000000    0.2783629
124600.0000000    0.2829835
124640.0000000    0.2563759
124680.0000000    0.2747173
124720.0000000    0.2561117
124760.0000000    0.2598624
124800.0000000    0.2746612
124840.0000000    0.2843660
124880.0000000    0.2672527
124920.0000000    0.2801508
124960.0000000    0.2639975
125000.0000000    0.2785388
125040.0000000    0.2670032
125080.0000000    0.2749210
125120.0000000    0.2649428
125160.0000000    0.2713946
125200.0000000    0.2680512
125240.0000000    0.2743987
125280.0000000    0.2784521
125320.0000000    0.2693011
125360.0000000    0.2591634
125400.0000000    0.2529125
125440.0000000    0.2829606
125480.0000000    0.2586514
125520.0000000    0.2856281
125560.0000000    0.2929962
125600.0000000    0.2694568
125640.0000000    0.2690859
125680.0000000    0.2653991
125720.0000000    0.2657185
125760.0000000    0.2659057
125800.0000000    0.2778494
125840.0000000    0.2727571
125880.0000000    0.2801303
125920.0000000    0.2767457
125960.0000000    0.2955713
126000.0000000    0.2710177
126040.0000000    0.2756989
126080.0000000    0.2632552
126120.0000000    0.2875836
126160.0000000    0.2647852
126200.0000000    0.2815857
126240.0000000    0.2902039
126280.0000000    0.2746331
126320.0000000    0.2860428
126360.0000000    0.2901933
126400.0000000    0.2970026
126440.0000000    0.2787729
126480.0000000    0.2717450
126520.0000000    0.2817247
126560.0000000    0.2822411
126600.0000000    0.2694322
126640.0000000    0.2773736
126680.0000000    0.2966475
126720.0000000    0.2692582
126760.0000000    0.2605432
126800.0000000    0.2570088
126840.0000000    0.2564156
126880.0000000    0.2706453
126920.0000000    0.2936346
126960.0000000    0.2715403
127000.0000000    0.2773920
127040.0000000    0.2846995
127080.0000000    0.2740543
127120.0000000    0.2745385
127160.0000000    0.2597238
127200.0000000    0.2744253
127240.0000000    0.2810646
127280.0000000    0.2462416
127320.0000000    0.2454611
127360.0000000    0.2596985
127400.0000000    0.2817465
127440.0000000    0.2653373
127480.0000000    0.2590239
127520.0000000    0.2672046
127560.0000000    0.2852621
127600.0000000    0.2762190
127640.0000000    0.2787259
127680.0000000    0.2772545
127720.0000000    0.2920351
127760.0000000    0.2847145
127800.0000000    0.2599353
127840.0000000    0.2817761
127880.0000000    0.2717693
127920.0000000    0.2702029
127960.0000000    0.2541905
128000.0000000    0.2579231
128040.0000000    0.2615638
128080.0000000    0.2564988
128120.0000000    0.2740286
128160.0000000    0.2492727
128200.0000000    0.2545772
128240.0000000    0.2810002
128280.0000000    0.2651944
128320.0000000    0.2821376
128360.0000000    0.2706375
128400.0000000    0.2733144
128440.0000000    0.2402865
128480.0000000    0.2768490
128520.0000000    0.2880306
128560.0000000    0.2892683
128600.0000000    0.2697348
128640.0000000    0.2537726
128680.0000000    0.2913289
128720.0000000    0.3102056
128760.0000000    0.2756361
128800.0000000    0.2562018
128840.0000000    0.2819670
128880.0000000    0.2900758
128920.0000000    0.2577192
128960.0000000    0.2638804
129000.0000000    0.2535781
129040.0000000    0.2763140
129080.0000000    0.2823928
129120.0000000    0.2941088
129160.0000000    0.2730528
129200.0000000    0.2874690
129240.0000000    0.2738351
129280.0000000    0.2914383
129320.0000000    0.2708008
129360.0000000    0.2712314
129400.0000000    0.2547430
129440.0000000    0.2457767
129480.0000000    0.2771693
129520.0000000    0.2637433
129560.0000000    0.2770627
129600.0000000    0.2788900
129640.0000000    0.3019203
129680.0000000    0.2613889
129720.0000000    0.2533662
129760.0000000    0.2558125
129800.0000000    0.2637610
129840.0000000    0.2599795
129880.0000000    0.2824107
129920.0000000    0.2701654
129960.0000000    0.2655043
130000.0000000    0.2899030
130040.0000000    0.2794233
130080.0000000    0.2694781
130120.0000000    0.2761789
130160.0000000    0.2689881
130200.0000000    0.2817906
130240.0000000    0.2754405
130280.0000000    0.2766227
130320.0000000    0.2659484
130360.0000000    0.2736952
130400.0000000    0.2668811
130440.0000000    0.2697221
130480.0000000    0.2721023
130520.0000000    0.2605882
130560.0000000    0.2618980
130600.0000000    0.2592881
130640.0000000    0.2545404
130680.0000000    0.2558081
130720.0000000    0.2701620
130760.0000000    0.2629159
130800.0000000    0.2717426
130840.0000000    0.2773763
130880.0000000    0.2620440
130920.0000000    0.2935702
130960.0000000    0.2679836
131000.0000000    0.2969866
131040.0000000    0.2712581
131080.0000000    0.2615286
131120.0000000    0.2696925
131160.0000000    0.2665680
131200.0000000    0.2730037
131240.0000000    0.2953675
131280.0000000    0.2788062
131320.0000000    0.2716306
131360.0000000    0.2661552
131400.0000000    0.2968738
131440.0000000    0.2658290
131480.0000000    0.2620476
131520.0000000    0.2785598
131560.0000000    0.2684051
131600.0000000    0.2632443
131640.0000000    0.2755805
131680.0000000    0.2882479
131720.0000000    0.2834794
131760.0000000    0.2648488
131800.0000000    0.2698095
131840.0000000    0.2713721
131880.0000000    0.2811264
131920.0000000    0.2755572
131960.0000000    0.2762798
132000.0000000    0.2838512
132040.0000000    0.2637064
132080.0000000    0.2568394
132120.0000000    0.2744809
132160.0000000    0.2784076
132200.0000000    0.2719733
132240.0000000    0.2841010
132280.0000000    0.2372268
132320.0000000    0.2763104
132360.0000000    0.2651064
132400.0000000    0.2793713
132440.0000000    0.2638684
132480.0000000    0.2674526
132520.0000000    0.2793003
132560.0000000    0.2675155
132600.0000000    0.2697355
132640.0000000    0.2835722
132680.0000000    0.2841652
132720.0000000    0.2967603
132760.0000000    0.2557805
132800.0000000    0.2710506
132840.0000000    0.2743142
132880.0000000    0.3044961
132920.0000000    0.2899064
132960.0000000    0.2960330
133000.0000000    0.2836047
133040.0000000    0.2908821
133080.0000000    0.2737542
133120.0000000    0.2656041
133160.0000000    0.2712655
133200.0000000    0.2692380
133240.0000000    0.2420407
133280.0000000    0.2541619
133320.0000000    0.2652965
133360.0000000    0.2537236
133400.0000000    0.2351841
133440.0000000    0.2650073
133480.0000000    0.2756729
133520.0000000    0.2609636
133560.0000000    0.2831857
133600.0000000    0.2588460
133640.0000000    0.2712143
133680.0000000    0.2565160
133720.0000000    0.2752741
133760.0000000    0.2731072
133800.0000000    0.2646833
133840.0000000    0.2694552
133880.0000000    0.2724162
133920.0000000    0.2728388
133960.0000000    0.2459428
134000.0000000    0.2474492
134040.0000000    0.2678886
134080.0000000    0.2611088
134120.0000000    0.2527570
134160.0000000    0.2531120
134200.0000000    0.2601022
134240.0000000    0.2722747
134280.0000000    0.2496150
134320.0000000    0.2588945
134360.0000000    0.2767631
134400.0000000    0.2688321
134440.0000000    0.2665012
134480.0000000    0.2803275
134520.0000000    0.2767312
134560.0000000    0.2659136
134600.0000000    0.2645943
134640.0000000    0.2736919
134680.0000000    0.2631597
134720.0000000    0.2519622
134760.0000000    0.2542094
134800.0000000    0.2708044
134840.0000000    0.2637451
134880.0000000    0.2618540
134920.0000000    0.2551324
134960.0000000    0.2929005
135000.0000000    0.2779581
135040.0000000    0.2704699
135080.0000000    0.2592447
135120.0000000    0.2672081
135160.0000000    0.2725515
135200.0000000    0.2662603
135240.0000000    0.2922543
135280.0000000    0.2945666
135320.0000000    0.2907576
135360.0000000    0.2755191
135400.0000000    0.2718483
135440.0000000    0.2840255
135480.0000000    0.2572977
135520.0000000    0.2547573
135560.0000000    0.2615738
135600.0000000    0.2583629
135640.0000000    0.2612277
135680.0000000    0.2586168
135720.0000000    0.2519550
135760.0000000    0.2705378
135800.0000000    0.2541049
135840.0000000    0.2783979
135880.0000000    0.2562519
135920.0000000    0.2659333
135960.0000000    0.2738328
136000.0000000    0.2604393
136040.0000000    0.2539536
136080.0000000    0.2682661
136120.0000000    0.2782116
136160.0000000    0.2823323
136200.0000000    0.2766896
136240.0000000    0.2728098
136280.0000000    0.2829504
136320.0000000    0.2604707
136360.0000000    0.2545174
136400.0000000    0.2478814
136440.0000000    0.2564014
136480.0000000    0.2643824
136520.0000000    0.2681420
136560.0000000    0.2648956
136600.0000000    0.2610546
136640.0000000    0.2556130
136680.0000000    0.2749238
136720.0000000    0.2863667
136760.0000000    0.2679763
136800.0000000    0.2838917
136840.0000000    0.2791298
136880.0000000    0.2495949
136920.0000000    0.2368671
136960.0000000    0.2592520
137000.0000000    0.2523140
137040.0000000    0.2763460
137080.0000000    0.2940957
137120.0000000    0.2655854
137160.0000000    0.2756870
137200.0000000    0.2814104
137240.0000000    0.2818939
137280.0000000    0.3001735
137320.0000000    0.2924661
137360.0000000    0.2807386
137400.0000000    0.2639605
137440.0000000    0.2691878
137480.0000000    0.2866764
137520.0000000    0.2766691
137560.0000000    0.2680205
137600.0000000    0.2606089
137640.0000000    0.2541567
137680.0000000    0.2738246
137720.0000000    0.2551852
137760.0000000    0.2667756
137800.0000000    0.2755933
137840.0000000    0.2874225
137880.0000000    0.2653490
137920.0000000    0.2758696
137960.0000000    0.2692612
138000.0000000    0.2686538
138040.0000000    0.2784343
138080.0000000    0.2847406
138120.0000000    0.2841294
138160.0000000    0.2951314
138200.0000000    0.2786066
138240.0000000    0.2751628
138280.0000000    0.2715230
138320.0000000    0.2921105
138360.0000000    0.2711432
138400.0000000    0.2853436
138440.0000000    0.2790879
138480.0000000    0.2827294
138520.0000000    0.2787673
138560.0000000    0.2570502
138600.0000000    0.2872075
138640.0000000    0.2840743
138680.0000000    0.2702736
138720.0000000    0.2621506
138760.0000000    0.2920214
138800.0000000    0.2833994
138840.0000000    0.2749159
138880.0000000    0.2677467
138920.0000000    0.2601131
138960.0000000    0.2503379
139000.0000000    0.2541527
139040.0000000    0.2711890
139080.0000000    0.2468431
139120.0000000    0.2580068
139160.0000000    0.2737365
139200.0000000    0.2852514
139240.0000000    0.2693600
139280.0000000    0.2690046
139320.0000000    0.2611040
139360.0000000    0.2581855
139400.0000000    0.2698183
139440.0000000    0.2672586
139480.0000000    0.2794778
139520.0000000    0.2567008
139560.0000000    0.2740769
139600.0000000    0.2706732
139640.0000000    0.2830131
139680.0000000    0.2810474
139720.0000000    0.2851110
139760.0000000    0.2726185
139800.0000000    0.2756197
139840.0000000    0.2773293
139880.0000000    0.2587965
139920.0000000    0.2610400
139960.0000000    0.2692208
140000.0000000    0.2696159
140040.0000000    0.2905816
140080.0000000    0.2523861
140120.0000000    0.2796150
140160.0000000    0.2960512
140200.0000000    0.2844330
140240.0000000    0.2894911
140280.0000000    0.2701253
140320.0000000    0.2843863
140360.0000000    0.2797736
140400.0000000    0.2744366
140440.0000000    0.2798089
140480.0000000    0.2736622
140520.0000000    0.2841159
140560.0000000    0.2836590
140600.0000000    0.2717220
140640.0000000    0.2760422
140680.0000000    0.2549985
140720.0000000    0.2570622
140760.0000000    0.2634324
140800.0000000    0.2527809
140840.0000000    0.2713440
140880.0000000    0.2389660
140920.0000000    0.2848056
140960.0000000    0.2641844
141000.0000000    0.2631798
141040.0000000    0.2679651
141080.0000000    0.2587696
141120.0000000    0.2594019
141160.0000000    0.2535426
141200.0000000    0.2627574
141240.0000000    0.2759609
141280.0000000    0.2822709
141320.0000000    0.2763061
141360.0000000    0.2517979
141400.0000000    0.2888532
141440.0000000    0.2750334
141480.0000000    0.2450252
141520.0000000    0.2749582
141560.0000000    0.2640775
141600.0000000    0.2582550
141640.0000000    0.2825943
141680.0000000    0.2694075
141720.0000000    0.3038729
141760.0000000    0.2672607
141800.0000000    0.2942673
141840.0000000    0.2840494
141880.0000000    0.2814392
141920.0000000    0.2971666
141960.0000000    0.2991178
142000.0000000    0.2972843
142040.0000000    0.2782347
142080.0000000    0.2877996
142120.0000000    0.2795297
142160.0000000    0.2796446
142200.0000000    0.2719350
142240.0000000    0.2736644
142280.0000000    0.2836044
142320.0000000    0.2564029
142360.0000000    0.2910021
142400.0000000    0.2858453
142440.0000000    0.2805451
142480.0000000    0.2654248
142520.0000000    0.2728000
142560.0000000    0.2837779
142600.0000000    0.2620496
142640.0000000    0.2736318
142680.0000000    0.2921704
142720.0000000    0.2888961
142760.0000000    0.2863432
142800.0000000    0.2870165
142840.0000000    0.2815191
142880.0000000    0.2834024
142920.0000000    0.2721779
142960.0000000    0.2817845
143000.0000000    0.3022856
143040.0000000    0.2896064
143080.0000000    0.3092588
143120.0000000    0.2910763
143160.0000000    0.2909579
143200.0000000    0.2759962
143240.0000000    0.2665485
143280.0000000    0.2585348
143320.0000000    0.2659440
143360.0000000    0.2658493
143400.0000000    0.2618399
143440.0000000    0.2757891
143480.0000000    0.2597874
143520.0000000    0.2737114
143560.0000000    0.2634999
143600.0000000    0.2643896
143640.0000000    0.2700681
143680.0000000    0.2965892
143720.0000000    0.2901638
143760.0000000    0.2796278
143800.0000000    0.2783616
143840.0000000    0.2861780
143880.0000000    0.2680098
143920.0000000    0.2651137
143960.0000000    0.2750333
144000.0000000    0.2833497
144040.0000000    0.2796484
144080.0000000    0.2745848
144120.0000000    0.2836460
144160.0000000    0.2739536
144200.0000000    0.2658889
144240.0000000    0.2895154
144280.0000000    0.3077810
144320.0000000    0.2844273
144360.0000000    0.2917406
144400.0000000    0.2664086
144440.0000000    0.2669263
144480.0000000    0.2569543
144520.0000000    0.2462922
144560.0000000    0.2579153
144600.0000000    0.2521904
144640.0000000    0.2672069
144680.0000000    0.2722031
144720.0000000    0.2682225
144760.0000000    0.2512215
144800.0000000    0.2567183
144840.0000000    0.2556983
144880.0000000    0.2456982
144920.0000000    0.2611811
144960.0000000    0.2497337
145000.0000000    0.2449891
145040.0000000    0.2691418
145080.0000000    0.2765976
145120.0000000    0.2340046
145160.0000000    0.2480251
145200.0000000    0.2479009
145240.0000000    0.2819037
145280.0000000    0.2560475
145320.0000000    0.2652521
145360.0000000    0.2399204
145400.0000000    0.2575545
145440.0000000    0.2501691
145480.0000000    0.2700764
145520.0000000    0.2688447
145560.0000000    0.2615647
145600.0000000    0.2633021
145640.0000000    0.2489529
145680.0000000    0.2673762
145720.0000000    0.2619308
145760.0000000    0.2610025
145800.0000000    0.2624301
145840.0000000    0.2593541
145880.0000000    0.2648853
145920.0000000    0.2498573
145960.0000000    0.2699964
146000.0000000    0.2729274
146040.0000000    0.2573102
146080.0000000    0.2599605
146120.0000000    0.2782073
146160.0000000    0.2706822
146200.0000000    0.2744967
146240.0000000    0.2795328
146280.0000000    0.2731575
146320.0000000    0.2946309
146360.0000000    0.2833727
146400.0000000    0.2794400
146440.0000000    0.2588376
146480.0000000    0.2705796
146520.0000000    0.2682818
146560.0000000    0.2713012
146600.0000000    0.2740045
146640.0000000    0.2683829
146680.0000000    0.2844548
146720.0000000    0.2518608
146760.0000000    0.2748720
146800.0000000    0.2742836
146840.0000000    0.2658496
146880.0000000    0.2676306
146920.0000000    0.2762244
146960.0000000    0.2682634
147000.0000000    0.2654596
147040.0000000    0.2581839
147080.0000000    0.2641936
147120.0000000    0.2734605
147160.0000000    0.2708100
147200.0000000    0.2858071
147240.0000000    0.2920643
147280.0000000    0.2856447
147320.0000000    0.2644268
147360.0000000    0.2821423
147400.0000000    0.2916745
147440.0000000    0.2827599
147480.0000000    0.2754326
147520.0000000    0.2678445
147560.0000000    0.2821899
147600.0000000    0.2538668
147640.0000000    0.2470027
147680.0000000    0.2503983
147720.0000000    0.2564288
147760.0000000    0.2458089
147800.0000000    0.2391858
147840.0000000    0.2437062
147880.0000000    0.2556553
147920.0000000    0.2877252
147960.0000000    0.2778086
148000.0000000    0.2556317
148040.0000000    0.2635022
148080.0000000    0.2593008
148120.0000000    0.2762526
148160.0000000    0.2770542
148200.0000000    0.2688331
148240.0000000    0.2645520
148280.0000000    0.2599047
148320.0000000    0.2531139
148360.0000000    0.2551916
148400.0000000    0.2539741
148440.0000000    0.2776568
148480.0000000    0.2576754
148520.0000000    0.2711052
148560.0000000    0.2694024
148600.0000000    0.2678903
148640.0000000    0.2675367
148680.0000000    0.2787098
148720.0000000    0.2823473
148760.0000000    0.2831095
148800.0000000    0.2757409
148840.0000000    0.2721822
148880.0000000    0.2520233
148920.0000000    0.2582707
148960.0000000    0.2775419
149000.0000000    0.2544090
149040.0000000    0.2553945
149080.0000000    0.2605592
149120.0000000    0.2641228
149160.0000000    0.2653772
149200.0000000    0.2554247
149240.0000000    0.2477489
149280.0000000    0.2479391
149320.0000000    0.2530885
149360.0000000    0.2719603
149400.0000000    0.2640383
149440.0000000    0.2730479
149480.0000000    0.2663070
149520.0000000    0.2645748
149560.0000000    0.2736898
149600.0000000    0.2535771
149640.0000000    0.2566633
149680.0000000    0.2890538
149720.0000000    0.2595694
149760.0000000    0.2921365
149800.0000000    0.2704110
149840.0000000    0.2583620
149880.0000000    0.2746443
149920.0000000    0.2687860
149960.0000000    0.2607221
150000.0000000    0.2580539
150040.0000000    0.2777847
150080.0000000    0.2704207
150120.0000000    0.2540780
150160.0000000    0.2583151
150200.0000000    0.2617298
150240.0000000    0.2503093
150280.0000000    0.2618898
150320.0000000    0.2662464
150360.0000000    0.2538138
150400.0000000    0.2483706
150440.0000000    0.2465180
150480.0000000    0.2476199
150520.0000000    0.2746265
150560.0000000    0.2577271
150600.0000000    0.2850787
150640.0000000    0.2794986
150680.0000000    0.2671224
150720.0000000    0.2669203
150760.0000000    0.2704334
150800.0000000    0.2719904
150840.0000000    0.2563724
150880.0000000    0.2717431
150920.0000000    0.2644396
150960.0000000    0.2782519
151000.0000000    0.2869905
151040.0000000    0.2779022
151080.0000000    0.3036748
151120.0000000    0.3063281
151160.0000000    0.2836361
151200.0000000    0.2789863
151240.0000000    0.2794106
151280.0000000    0.2755242
151320.0000000    0.2864096
151360.0000000    0.2788093
151400.0000000    0.2899635
151440.0000000    0.2701535
151480.0000000    0.2576070
151520.0000000    0.2653790
151560.0000000    0.2724838
151600.0000000    0.2727446
151640.0000000    0.2494092
151680.0000000    0.2642274
151720.0000000    0.2626412
151760.0000000    0.2634928
151800.0000000    0.2403299
151840.0000000    0.2706616
151880.0000000    0.2675136
151920.0000000    0.2586286
151960.0000000    0.2828639
152000.0000000    0.2988718
152040.0000000    0.2934945
152080.0000000    0.2784083
152120.0000000    0.2727722
152160.0000000    0.2772155
152200.0000000    0.2698838
152240.0000000    0.2710956
152280.0000000    0.2989970
152320.0000000    0.2675804
152360.0000000    0.2666987
152400.0000000    0.2719711
152440.0000000    0.2518389
152480.0000000    0.2739021
152520.0000000    0.2726018
152560.0000000    0.2692483
152600.0000000    0.2851099
152640.0000000    0.2834274
152680.0000000    0.2673851
152720.0000000    0.2558135
152760.0000000    0.2493588
152800.0000000    0.2545646
152840.0000000    0.2717391
152880.0000000    0.2476713
152920.0000000    0.2544684
152960.0000000    0.2273261
153000.0000000    0.2464786
153040.0000000    0.2612621
153080.0000000    0.2577745
153120.0000000    0.2683128
153160.0000000    0.2745035
153200.0000000    0.2737057
153240.0000000    0.2808333
153280.0000000    0.2687086
153320.0000000    0.2910123
153360.0000000    0.2648562
153400.0000000    0.2701747
153440.0000000    0.2723564
153480.0000000    0.2600692
153520.0000000    0.2863323
153560.0000000    0.2720428
153600.0000000    0.2619037
153640.0000000    0.2607143
153680.0000000    0.2644272
153720.0000000    0.2552792
153760.0000000    0.2584177
153800.0000000    0.2759476
153840.0000000    0.2813081
153880.0000000    0.2881622
153920.0000000    0.2782232
153960.0000000    0.2670549
154000.0000000    0.2771738
154040.0000000    0.2608348
154080.0000000    0.2745526
154120.0000000    0.2645599
154160.0000000    0.2540200
154200.0000000    0.2550077
154240.0000000    0.2890191
154280.0000000    0.2639884
154320.0000000    0.2715573
154360.0000000    0.2609833
154400.0000000    0.2615705
154440.0000000    0.2691311
154480.0000000    0.2613526
154520.0000000    0.2430760
154560.0000000    0.2771849
154600.0000000    0.2668441
154640.0000000    0.2783519
154680.0000000    0.2724978
154720.0000000    0.2756987
154760.0000000    0.2766849
154800.0000000    0.2754657
154840.0000000    0.2689595
154880.0000000    0.2813391
154920.0000000    0.2826612
154960.0000000    0.2877219
155000.0000000    0.3018150
155040.0000000    0.2835392
155080.0000000    0.2667519
155120.0000000    0.2756037
155160.0000000    0.2593011
155200.0000000    0.2648271
155240.0000000    0.2622625
155280.0000000    0.2510590
155320.0000000    0.2577083
155360.0000000    0.2585884
155400.0000000    0.2740401
155440.0000000    0.2630349
155480.0000000    0.2827814
155520.0000000    0.2643332
155560.0000000    0.2975492
155600.0000000    0.2793746
155640.0000000    0.2831627
155680.0000000    0.2660889
155720.0000000    0.2583396
155760.0000000    0.2562006
155800.0000000    0.2519541
155840.0000000    0.2362649
155880.0000000    0.2514841
155920.0000000    0.2660563
155960.0000000    0.2390891
156000.0000000    0.2559096
156040.0000000    0.2472528
156080.0000000    0.2535379
156120.0000000    0.2357304
156160.0000000    0.2538373
156200.0000000    0.2720620
156240.0000000    0.2703544
156280.0000000    0.2619429
156320.0000000    0.2787440
156360.0000000    0.2625181
156400.0000000    0.2677999
156440.0000000    0.2711108
156480.0000000    0.2643205
156520.0000000    0.2727900
156560.0000000    0.2944560
156600.0000000    0.2783315
156640.0000000    0.2939067
156680.0000000    0.2977761
156720.0000000    0.2969570
156760.0000000    0.2743099
156800.0000000    0.2714879
156840.0000000    0.2673331
156880.0000000    0.2882811
156920.0000000    0.2808421
156960.0000000    0.2779724
157000.0000000    0.2736742
157040.0000000    0.2754540
157080.0000000    0.2531015
157120.0000000    0.2838263
157160.0000000    0.2737306
157200.0000000    0.2662195
157240.0000000    0.2770489
157280.0000000    0.2758956
157320.0000000    0.2685990
157360.0000000    0.2865207
157400.0000000    0.2677518
157440.0000000    0.2980255
157480.0000000    0.2785397
157520.0000000    0.2787007
157560.0000000    0.2914307
157600.0000000    0.2922374
157640.0000000    0.2758044
157680.0000000    0.2812369
157720.0000000    0.3028470
157760.0000000    0.2717865
157800.0000000    0.2708015
157840.0000000    0.2813080
157880.0000000    0.2872813
157920.0000000    0.2820812
157960.0000000    0.2736341
158000.0000000    0.2756062
158040.0000000    0.2890399
158080.0000000    0.2840133
158120.0000000    0.2576272
158160.0000000    0.2946789
158200.0000000    0.2830831
158240.0000000    0.2757114
158280.0000000    0.2624349
158320.0000000    0.2721581
158360.0000000    0.2861533
158400.0000000    0.2906148
158440.0000000    0.2645096
158480.0000000    0.2671486
158520.0000000    0.2804076
158560.0000000    0.2977443
158600.0000000    0.2980183
158640.0000000    0.2781962
158680.0000000    0.2887123
158720.0000000    0.2832716
158760.0000000    0.2788493
158800.0000000    0.2784735
158840.0000000    0.3074522
158880.0000000    0.3024566
158920.0000000    0.2914839
158960.0000000    0.2895778
159000.0000000    0.2853490
159040.0000000    0.2908013
159080.0000000    0.3046664
159120.0000000    0.2873767
159160.0000000    0.2833782
159200.0000000    0.2915517
159240.0000000    0.2811843
159280.0000000    0.3062342
159320.0000000    0.2836851
159360.0000000    0.2819559
159400.0000000    0.2873406
159440.0000000    0.2890264
159480.0000000    0.2788344
159520.0000000    0.2813022
159560.0000000    0.2994207
159600.0000000    0.2874708
159640.0000000    0.3014554
159680.0000000    0.2886207
159720.0000000    0.2821548
159760.0000000    0.2976748
159800.0000000    0.2827276
159840.0000000    0.2935497
159880.0000000    0.2952316
159920.0000000    0.2861863
159960.0000000    0.3009125
160000.0000000    0.2698237
160040.0000000    0.2862824
160080.0000000    0.2616127
160120.0000000    0.2937126
160160.0000000    0.2975327
160200.0000000    0.2772409
160240.0000000    0.2680460
160280.0000000    0.2771761
160320.0000000    0.2744910
160360.0000000    0.2902058
160400.0000000    0.2750745
160440.0000000    0.2856144
160480.0000000    0.2941028
160520.0000000    0.2772751
160560.0000000    0.2772598
160600.0000000    0.2697020
160640.0000000    0.2702193
160680.0000000    0.2701830
160720.0000000    0.2635913
160760.0000000    0.2620021
160800.0000000    0.2713489
160840.0000000    0.2524388
160880.0000000    0.2634525
160920.0000000    0.2739380
160960.0000000    0.2747765
161000.0000000    0.2676537
161040.0000000    0.2673967
161080.0000000    0.2706479
161120.0000000    0.2772943
161160.0000000    0.2834113
161200.0000000    0.2573690
161240.0000000    0.2755395
161280.0000000    0.2789946
161320.0000000    0.2784718
161360.0000000    0.2614628
161400.0000000    0.2530391
161440.0000000    0.2491454
161480.0000000    0.2388861
161520.0000000    0.2510673
161560.0000000    0.2558094
161600.0000000    0.2679437
161640.0000000    0.2505096
161680.0000000    0.2589974
161720.0000000    0.2644967
161760.0000000    0.2713776
161800.0000000    0.2691951
161840.0000000    0.2713316
161880.0000000    0.2533261
161920.0000000    0.2525358
161960.0000000    0.2430979
162000.0000000    0.2653340
162040.0000000    0.2577927
162080.0000000    0.2622325
162120.0000000    0.2674254
162160.0000000    0.2647659
162200.0000000    0.2550673
162240.0000000    0.2410962
162280.0000000    0.2577546
162320.0000000    0.2427232
162360.0000000    0.2432412
162400.0000000    0.2687756
162440.0000000    0.2653527
162480.0000000    0.2469584
162520.0000000    0.2410728
162560.0000000    0.2520132
162600.0000000    0.2510627
162640.0000000    0.2380620
162680.0000000    0.2630904
162720.0000000    0.2302650
162760.0000000    0.2535707
162800.0000000    0.2585548
162840.0000000    0.2560400
162880.0000000    0.2639858
162920.0000000    0.2581275
162960.0000000    0.2642469
163000.0000000    0.2730595
163040.0000000    0.2806292
163080.0000000    0.2465814
163120.0000000    0.2828827
163160.0000000    0.2637362
163200.0000000    0.2613297
163240.0000000    0.2470528
163280.0000000    0.2658864
163320.0000000    0.2600938
163360.0000000    0.2610163
163400.0000000    0.2524400
163440.0000000    0.2399053
163480.0000000    0.2563823
163520.0000000    0.2516278
163560.0000000    0.2500668
163600.0000000    0.2601477
163640.0000000    0.2630125
163680.0000000    0.2828951
163720.0000000    0.2685103
163760.0000000    0.2673069
163800.0000000    0.2616529
163840.0000000    0.2732821
163880.0000000    0.2811609
163920.0000000    0.2778628
163960.0000000    0.2921074
164000.0000000    0.3119850
164040.0000000    0.2729427
164080.0000000    0.2586634
164120.0000000    0.2529734
164160.0000000    0.2717773
164200.0000000    0.2858844
164240.0000000    0.2820600
164280.0000000    0.2720610
164320.0000000    0.2749650
164360.0000000    0.2545445
164400.0000000    0.2600657
164440.0000000    0.2639704
164480.0000000    0.3038032
164520.0000000    0.2869251
164560.0000000    0.2686189
164600.0000000    0.2884827
164640.0000000    0.2613534
164680.0000000    0.2708008
164720.0000000    0.2674989
164760.0000000    0.2538916
164800.0000000    0.2616521
164840.0000000    0.2633093
164880.0000000    0.2473628
164920.0000000    0.2651394
164960.0000000    0.2825678
165000.0000000    0.2597854
165040.0000000    0.2639982
165080.0000000    0.2565547
165120.0000000    0.2738907
165160.0000000    0.2678778
165200.0000000    0.2617718
165240.0000000    0.2760189
165280.0000000    0.2535588
165320.0000000    0.2690492
165360.0000000    0.2537348
165400.0000000    0.2628810
165440.0000000    0.2596863
165480.0000000    0.2564818
165520.0000000    0.2475816
165560.0000000    0.2396213
165600.0000000    0.2443450
165640.0000000    0.2408603
165680.0000000    0.2622024
165720.0000000    0.2823385
165760.0000000    0.2690830
165800.0000000    0.2760540
165840.0000000    0.2381499
165880.0000000    0.2437272
165920.0000000    0.2579431
165960.0000000    0.2746291
166000.0000000    0.2708181
166040.0000000    0.2596617
166080.0000000    0.2593606
166120.0000000    0.2567237
166160.0000000    0.2719416
166200.0000000    0.2907842
166240.0000000    0.2872823
166280.0000000    0.2769896
166320.0000000    0.2586343
166360.0000000    0.2702539
166400.0000000    0.2625515
166440.0000000    0.2812611
166480.0000000    0.2804086
166520.0000000    0.2719204
166560.0000000    0.2750688
166600.0000000    0.2521164
166640.0000000    0.2616647
166680.0000000    0.2657733
166720.0000000    0.2513982
166760.0000000    0.2555847
166800.0000000    0.2660207
166840.0000000    0.2734932
166880.0000000    0.2499937
166920.0000000    0.2539897
166960.0000000    0.2631151
167000.0000000    0.2509865
167040.0000000    0.2663715
167080.0000000    0.2611747
167120.0000000    0.2586633
167160.0000000    0.2608905
167200.0000000    0.2653170
167240.0000000    0.2766958
167280.0000000    0.2652040
167320.0000000    0.2478830
167360.0000000    0.2559481
167400.0000000    0.2437481
167440.0000000    0.2564029
167480.0000000    0.2632612
167520.0000000    0.2855299
167560.0000000    0.2926439
167600.0000000    0.2772004
167640.0000000    0.2608885
167680.0000000    0.2705844
167720.0000000    0.2668978
167760.0000000    0.2627517
167800.0000000    0.2699679
167840.0000000    0.2645093
167880.0000000    0.2742088
167920.0000000    0.2813010
167960.0000000    0.2733490
168000.0000000    0.2721185
168040.0000000    0.2704774
168080.0000000    0.2852733
168120.0000000    0.2657413
168160.0000000    0.2706751
168200.0000000    0.2688858
168240.0000000    0.2786712
168280.0000000    0.2708745
168320.0000000    0.2879080
168360.0000000    0.2603023
168400.0000000    0.2464283
168440.0000000    0.2370036
168480.0000000    0.2661347
168520.0000000    0.2831725
168560.0000000    0.2721977
168600.0000000    0.2959726
168640.0000000    0.2868627
168680.0000000    0.2951393
168720.0000000    0.2921235
168760.0000000    0.2784449
168800.0000000    0.2760192
168840.0000000    0.2737501
168880.0000000    0.2578246
168920.0000000    0.2457884
168960.0000000    0.2688949
169000.0000000    0.2646979
169040.0000000    0.2789970
169080.0000000    0.2829966
169120.0000000    0.2907523
169160.0000000    0.2823644
169200.0000000    0.2898307
169240.0000000    0.2810040
169280.0000000    0.2991925
169320.0000000    0.2748741
169360.0000000    0.2713890
169400.0000000    0.2796520
169440.0000000    0.2730893
169480.0000000    0.2683207
169520.0000000    0.2668787
169560.0000000    0.2674144
169600.0000000    0.2953305
169640.0000000    0.2850604
169680.0000000    0.2755632
169720.0000000    0.2814419
169760.0000000    0.2712919
169800.0000000    0.2689147
169840.0000000    0.2779553
169880.0000000    0.2829013
169920.0000000    0.2824630
169960.0000000    0.2836707
170000.0000000    0.2776712
170040.0000000    0.2828582
170080.0000000    0.2953891
170120.0000000    0.2680460
170160.0000000    0.2612900
170200.0000000    0.2788753
170240.0000000    0.2646291
170280.0000000    0.2714324
170320.0000000    0.2800448
170360.0000000    0.2776399
170400.0000000    0.2782046
170440.0000000    0.2993917
170480.0000000    0.2912111
170520.0000000    0.3029861
170560.0000000    0.2973863
170600.0000000    0.2955789
170640.0000000    0.2969339
170680.0000000    0.3041714
170720.0000000    0.2918569
170760.0000000    0.3129236
170800.0000000    0.2957539
170840.0000000    0.2803620
170880.0000000    0.2927454
170920.0000000    0.2848491
170960.0000000    0.3137162
171000.0000000    0.3082573
171040.0000000    0.3079962
171080.0000000    0.3215088
171120.0000000    0.3315568
171160.0000000    0.3226466
171200.0000000    0.3108262
171240.0000000    0.2908544
171280.0000000    0.2787105
171320.0000000    0.3081734
171360.0000000    0.2671818
171400.0000000    0.2796521
171440.0000000    0.3031423
171480.0000000    0.2999948
171520.0000000    0.2742518
171560.0000000    0.3052588
171600.0000000    0.2977254
171640.0000000    0.3106976
171680.0000000    0.3057756
171720.0000000    0.2901340
171760.0000000    0.2867151
171800.0000000    0.3040935
171840.0000000    0.2967140
171880.0000000    0.3042947
171920.0000000    0.3003881
171960.0000000    0.3028218
172000.0000000    0.3126674
172040.0000000    0.2916438
172080.0000000    0.3093965
172120.0000000    0.2815140
172160.0000000    0.2792439
172200.0000000    0.3356285
172240.0000000    0.2939902
172280.0000000    0.2946844
172320.0000000    0.2807042
172360.0000000    0.2997198
172400.0000000    0.2856235
172440.0000000    0.2973105
172480.0000000    0.2768739
172520.0000000    0.2725250
172560.0000000    0.2919267
172600.0000000    0.2958674
172640.0000000    0.3032820
172680.0000000    0.2962548
172720.0000000    0.3233671
172760.0000000    0.2963521
172800.0000000    0.3265885
172840.0000000    0.3271696
172880.0000000    0.2975321
172920.0000000    0.3180125
172960.0000000    0.3157339
173000.0000000    0.3201402
173040.0000000    0.2952192
173080.0000000    0.3222201
173120.0000000    0.2802449
173160.0000000    0.2938966
173200.0000000    0.3029852
173240.0000000    0.3176475
173280.0000000    0.3094051
173320.0000000    0.2784930
173360.0000000    0.2911501
173400.0000000    0.3055732
173440.0000000    0.2633575
173480.0000000    0.2867380
173520.0000000    0.2767335
173560.0000000    0.2794400
173600.0000000    0.2789474
173640.0000000    0.2875708
173680.0000000    0.2536232
173720.0000000    0.2859987
173760.0000000    0.2921625
173800.0000000    0.2590288
173840.0000000    0.2767918
173880.0000000    0.2848646
173920.0000000    0.2717294
173960.0000000    0.2784868
174000.0000000    0.2711011
174040.0000000    0.2659246
174080.0000000    0.2706254
174120.0000000    0.2606485
174160.0000000    0.2676753
174200.0000000    0.2835157
174240.0000000    0.2522333
174280.0000000    0.2680953
174320.0000000    0.2705384
174360.0000000    0.2685343
174400.0000000    0.2859558
174440.0000000    0.2829051
174480.0000000    0.2774613
174520.0000000    0.2740787
174560.0000000    0.2767900
174600.0000000    0.2799790
174640.0000000    0.2950456
174680.0000000    0.2800903
174720.0000000    0.2656133
174760.0000000    0.2641246
174800.0000000    0.2585594
174840.0000000    0.2570710
174880.0000000    0.2605223
174920.0000000    0.2811799
174960.0000000    0.2869120
175000.0000000    0.2823267
175040.0000000    0.2795681
175080.0000000    0.2760863
175120.0000000    0.2885808
175160.0000000    0.2814692
175200.0000000    0.2733260
175240.0000000    0.2836853
175280.0000000    0.2773521
175320.0000000    0.2876455
175360.0000000    0.2703738
175400.0000000    0.2771487
175440.0000000    0.2831960
175480.0000000    0.2846060
175520.0000000    0.2791343
175560.0000000    0.2769969
175600.0000000    0.2735214
175640.0000000    0.2542897
175680.0000000    0.2684056
175720.0000000    0.2632538
175760.0000000    0.2755131
175800.0000000    0.2783886
175840.0000000    0.2697680
175880.0000000    0.2680641
175920.0000000    0.2617271
175960.0000000    0.2943498
176000.0000000    0.2726894
176040.0000000    0.2639291
176080.0000000    0.2806981
176120.0000000    0.2739047
176160.0000000    0.2799040
176200.0000000    0.2862881
176240.0000000    0.2846558
176280.0000000    0.2784565
176320.0000000    0.2841211
176360.0000000    0.2883137
176400.0000000    0.2898228
176440.0000000    0.2921848
176480.0000000    0.2950980
176520.0000000    0.2792079
176560.0000000    0.2840609
176600.0000000    0.2808002
176640.0000000    0.2780002
176680.0000000    0.2643745
176720.0000000    0.2793027
176760.0000000    0.2640196
176800.0000000    0.2728390
176840.0000000    0.2760020
176880.0000000    0.2492050
176920.0000000    0.2797996
176960.0000000    0.2522235
177000.0000000    0.2770563
177040.0000000    0.2820528
177080.0000000    0.2528237
177120.0000000    0.2624837
177160.0000000    0.2725753
177200.0000000    0.2453775
177240.0000000    0.2652032
177280.0000000    0.2563849
177320.0000000    0.2559557
177360.0000000    0.2612017
177400.0000000    0.2814429
177440.0000000    0.2917962
177480.0000000    0.2905785
177520.0000000    0.2695894
177560.0000000    0.2637743
177600.0000000    0.2545533
177640.0000000    0.2492265
177680.0000000    0.2716511
177720.0000000    0.2679197
177760.0000000    0.2592650
177800.0000000    0.2850972
177840.0000000    0.2568768
177880.0000000    0.2809718
177920.0000000    0.2729589
177960.0000000    0.2698418
178000.0000000    0.2513518
178040.0000000    0.2761145
178080.0000000    0.2860371
178120.0000000    0.2818029
178160.0000000    0.2864298
178200.0000000    0.2726203
178240.0000000    0.2779875
178280.0000000    0.2948400
178320.0000000    0.2818348
178360.0000000    0.2832848
178400.0000000    0.2945231
178440.0000000    0.2768076
178480.0000000    0.2568839
178520.0000000    0.2546156
178560.0000000    0.2613177
178600.0000000    0.2790740
178640.0000000    0.2844578
178680.0000000    0.2972993
178720.0000000    0.2789342
178760.0000000    0.3004978
178800.0000000    0.2804655
178840.0000000    0.3074871
178880.0000000    0.2598474
178920.0000000    0.2708970
178960.0000000    0.2732330
179000.0000000    0.2856511
179040.0000000    0.2641003
179080.0000000    0.2653445
179120.0000000    0.2759441
179160.0000000    0.2778348
179200.0000000    0.3008324
179240.0000000    0.2594152
179280.0000000    0.2796938
179320.0000000    0.2795070
179360.0000000    0.2690963
179400.0000000    0.2816000
179440.0000000    0.2865638
179480.0000000    0.2673710
179520.0000000    0.2902170
179560.0000000    0.2675735
179600.0000000    0.2630247
179640.0000000    0.2576532
179680.0000000    0.2722681
179720.0000000    0.2768485
179760.0000000    0.2812982
179800.0000000    0.2694438
179840.0000000    0.2794272
179880.0000000    0.2844887
179920.0000000    0.2601519
179960.0000000    0.2667220
180000.0000000    0.2639500
180040.0000000    0.2795543
180080.0000000    0.2681631
180120.0000000    0.2727397
180160.0000000    0.2758073
180200.0000000    0.2887114
180240.0000000    0.2884991
180280.0000000    0.2900081
180320.0000000    0.2763946
180360.0000000    0.2832698
180400.0000000    0.2900203
180440.0000000    0.2663696
180480.0000000    0.2827332
180520.0000000    0.2833705
180560.0000000    0.2769056
180600.0000000    0.2862775
180640.0000000    0.2754512
180680.0000000    0.2765330
180720.0000000    0.2965908
180760.0000000    0.2899394
180800.0000000    0.2886763
180840.0000000    0.2775917
180880.0000000    0.2585520
180920.0000000    0.2986243
180960.0000000    0.2764331
181000.0000000    0.2589172
181040.0000000    0.2918251
181080.0000000    0.2865437
181120.0000000    0.2671598
181160.0000000    0.2768003
181200.0000000    0.2830935
181240.0000000    0.2854965
181280.0000000    0.2659554
181320.0000000    0.2631392
181360.0000000    0.2794776
181400.0000000    0.2628795
181440.0000000    0.2662396
181480.0000000    0.2724990
181520.0000000    0.2840345
181560.0000000    0.3004805
181600.0000000    0.2850809
181640.0000000    0.2966684
181680.0000000    0.2870013
181720.0000000    0.2964700
181760.0000000    0.3001774
181800.0000000    0.2738864
181840.0000000    0.2928579
181880.0000000    0.2891344
181920.0000000    0.2766448
181960.0000000    0.2873844
182000.0000000    0.2827624
182040.0000000    0.2855428
182080.0000000    0.2894301
182120.0000000    0.2629337
182160.0000000    0.2840596
182200.0000000    0.2714029
182240.0000000    0.2636571
182280.0000000    0.2717221
182320.0000000    0.2882406
182360.0000000    0.2688681
182400.0000000    0.2890618
182440.0000000    0.2950721
182480.0000000    0.2817529
182520.0000000    0.2663380
182560.0000000    0.2939145
182600.0000000    0.2610202
182640.0000000    0.2878048
182680.0000000    0.2663220
182720.0000000    0.2847216
182760.0000000    0.2610618
182800.0000000    0.2867624
182840.0000000    0.2858841
182880.0000000    0.2959842
182920.0000000    0.2728632
182960.0000000    0.2771038
183000.0000000    0.2710077
183040.0000000    0.2699999
183080.0000000    0.2678639
183120.0000000    0.2716228
183160.0000000    0.2668400
183200.0000000    0.2863607
183240.0000000    0.2528239
183280.0000000    0.2901168
183320.0000000    0.2776867
183360.0000000    0.2861254
183400.0000000    0.2744092
183440.0000000    0.2753895
183480.0000000    0.2923113
183520.0000000    0.2851858
183560.0000000    0.2826478
183600.0000000    0.2891128
183640.0000000    0.2851073
183680.0000000    0.2822103
183720.0000000    0.2603671
183760.0000000    0.2987596
183800.0000000    0.2792784
183840.0000000    0.2813204
183880.0000000    0.2680699
183920.0000000    0.2652408
183960.0000000    0.2720966
184000.0000000    0.2720206
184040.0000000    0.2614056
184080.0000000    0.2720912
184120.0000000    0.2631006
184160.0000000    0.2471707
184200.0000000    0.2810624
184240.0000000    0.2725603
184280.0000000    0.2665318
184320.0000000    0.2714438
184360.0000000    0.2725588
184400.0000000    0.2681240
184440.0000000    0.2898120
184480.0000000    0.2681251
184520.0000000    0.2812335
184560.0000000    0.2680090
184600.0000000    0.2653340
184640.0000000    0.2623943
184680.0000000    0.2972963
184720.0000000    0.2824210
184760.0000000    0.2946161
184800.0000000    0.2927870
184840.0000000    0.2948308
184880.0000000    0.2772488
184920.0000000    0.2735635
184960.0000000    0.2781637
185000.0000000    0.2920797
185040.0000000    0.2753197
185080.0000000    0.2741533
185120.0000000    0.3026274
185160.0000000    0.2734093
185200.0000000    0.2668406
185240.0000000    0.2661325
185280.0000000    0.2642486
185320.0000000    0.2923899
185360.0000000    0.2783498
185400.0000000    0.2745866
185440.0000000    0.2510010
185480.0000000    0.2624963
185520.0000000    0.2816309
185560.0000000    0.2681401
185600.0000000    0.2893733
185640.0000000    0.2865416
185680.0000000    0.2614571
185720.0000000    0.2840064
185760.0000000    0.2683450
185800.0000000    0.2576399
185840.0000000    0.2770607
185880.0000000    0.2847098
185920.0000000    0.2921602
185960.0000000    0.2813894
186000.0000000    0.2851840
186040.0000000    0.2919128
186080.0000000    0.3027471
186120.0000000    0.2621314
186160.0000000    0.2702221
186200.0000000    0.2698939
186240.0000000    0.2731585
186280.0000000    0.2799802
186320.0000000    0.2737186
186360.0000000    0.2732345
186400.0000000    0.2895616
186440.0000000    0.2532640
186480.0000000    0.2830323
186520.0000000    0.2734382
186560.0000000    0.2860000
186600.0000000    0.2779332
186640.0000000    0.2870863
186680.0000000    0.2948408
186720.0000000    0.2878460
186760.0000000    0.2824950
186800.0000000    0.3018040
186840.0000000    0.2801613
186880.0000000    0.2687296
186920.0000000    0.2714838
186960.0000000    0.2738606
187000.0000000    0.2928523
187040.0000000    0.2882541
187080.0000000    0.2574456
187120.0000000    0.2856827
187160.0000000    0.2652211
187200.0000000    0.2754098
187240.0000000    0.2601846
187280.0000000    0.2633653
187320.0000000    0.2676484
187360.0000000    0.2693206
187400.0000000    0.2734527
187440.0000000    0.2655900
187480.0000000    0.2826200
187520.0000000    0.2781140
187560.0000000    0.2881092
187600.0000000    0.2848633
187640.0000000    0.2951304
187680.0000000    0.2890452
187720.0000000    0.2938352
187760.0000000    0.2859481
187800.0000000    0.2797524
187840.0000000    0.2777668
187880.0000000    0.2611850
187920.0000000    0.2805041
187960.0000000    0.2732094
188000.0000000    0.2736979
188040.0000000    0.2750728
188080.0000000    0.2550402
188120.0000000    0.2425887
188160.0000000    0.2811055
188200.0000000    0.2854723
188240.0000000    0.3074251
188280.0000000    0.2917486
188320.0000000    0.2742411
188360.0000000    0.2863432
188400.0000000    0.3032222
188440.0000000    0.2732140
188480.0000000    0.2800128
188520.0000000    0.2954725
188560.0000000    0.2865474
188600.0000000    0.2828637
188640.0000000    0.2827814
188680.0000000    0.2738378
188720.0000000    0.2532206
188760.0000000    0.2812227
188800.0000000    0.2803970
188840.0000000    0.2930408
188880.0000000    0.2673597
188920.0000000    0.2818467
188960.0000000    0.2836644
189000.0000000    0.2619820
189040.0000000    0.2709752
189080.0000000    0.2945542
189120.0000000    0.2811963
189160.0000000    0.2529401
189200.0000000    0.2915230
189240.0000000    0.2805548
189280.0000000    0.2892527
189320.0000000    0.2590628
189360.0000000    0.2673123
189400.0000000    0.2744547
189440.0000000    0.2805453
189480.0000000    0.2842458
189520.0000000    0.2894719
189560.0000000    0.2958686
189600.0000000    0.2728991
189640.0000000    0.2888832
189680.0000000    0.2856773
189720.0000000    0.2743087
189760.0000000    0.2691576
189800.0000000    0.2486656
189840.0000000    0.2858859
189880.0000000    0.2832512
189920.0000000    0.2779858
189960.0000000    0.2625604
190000.0000000    0.2766003
190040.0000000    0.2745556
190080.0000000    0.2768482
190120.0000000    0.2667404
190160.0000000    0.2605448
190200.0000000    0.2856973
190240.0000000    0.2680115
190280.0000000    0.2727330
190320.0000000    0.2636164
190360.0000000    0.2591181
190400.0000000    0.2593139
190440.0000000    0.2779374
190480.0000000    0.2714602
190520.0000000    0.2697740
190560.0000000    0.2752933
190600.0000000    0.2760929
190640.0000000    0.2831992
190680.0000000    0.2809075
190720.0000000    0.3026904
190760.0000000    0.2725749
190800.0000000    0.2614989
190840.0000000    0.2679732
190880.0000000    0.2664324
190920.0000000    0.2918383
190960.0000000    0.3049805
191000.0000000    0.2926745
191040.0000000    0.2841746
191080.0000000    0.2855925
191120.0000000    0.2963209
191160.0000000    0.2792616
191200.0000000    0.2996370
191240.0000000    0.2762333
191280.0000000    0.2792436
191320.0000000    0.2961366
191360.0000000    0.2889353
191400.0000000    0.2793517
191440.0000000    0.2786427
191480.0000000    0.3014157
191520.0000000    0.2908702
191560.0000000    0.2930957
191600.0000000    0.2922554
191640.0000000    0.2942665
191680.0000000    0.2986892
191720.0000000    0.3270772
191760.0000000    0.3439207
191800.0000000    0.3210475
191840.0000000    0.3068798
191880.0000000    0.3149919
191920.0000000    0.3125720
191960.0000000    0.2968662
192000.0000000    0.2973472
192040.0000000    0.2811244
192080.0000000    0.2805896
192120.0000000    0.2827502
192160.0000000    0.2772754
192200.0000000    0.2717131
192240.0000000    0.2698850
192280.0000000    0.2706202
192320.0000000    0.2780382
192360.0000000    0.2774498
192400.0000000    0.2739482
192440.0000000    0.2833563
192480.0000000    0.2699454
192520.0000000    0.2676248
192560.0000000    0.2665887
192600.0000000    0.2753211
192640.0000000    0.2793968
192680.0000000    0.2994003
192720.0000000    0.2818130
192760.0000000    0.2800423
192800.0000000    0.2946613
192840.0000000    0.2860437
192880.0000000    0.2804259
192920.0000000    0.2773606
192960.0000000    0.2683220
193000.0000000    0.2524561
193040.0000000    0.2800732
193080.0000000    0.2817335
193120.0000000    0.2565423
193160.0000000    0.2742198
193200.0000000    0.2540924
193240.0000000    0.2679694
193280.0000000    0.2661933
193320.0000000    0.2695237
193360.0000000    0.2798877
193400.0000000    0.2768841
193440.0000000    0.2873189
193480.0000000    0.2618986
193520.0000000    0.2670744
193560.0000000    0.2689593
193600.0000000    0.2715672
193640.0000000    0.2752292
193680.0000000    0.2597375
193720.0000000    0.2898033
193760.0000000    0.2827301
193800.0000000    0.2757815
193840.0000000    0.2790505
193880.0000000    0.2834167
193920.0000000    0.2814836
193960.0000000    0.2691858
194000.0000000    0.2801481
194040.0000000    0.2851059
194080.0000000    0.2914772
194120.0000000    0.2782176
194160.0000000    0.2983041
194200.0000000    0.3008928
194240.0000000    0.2571540
194280.0000000    0.2744378
194320.0000000    0.2606350
194360.0000000    0.2666273
194400.0000000    0.2369916
194440.0000000    0.2567239
194480.0000000    0.2495967
194520.0000000    0.2741825
194560.0000000    0.2494207
194600.0000000    0.2660692
194640.0000000    0.2591659
194680.0000000    0.2602080
194720.0000000    0.2485309
194760.0000000    0.2640421
194800.0000000    0.2640982
194840.0000000    0.2967550
194880.0000000    0.2762569
194920.0000000    0.2678115
194960.0000000    0.2616160
195000.0000000    0.2672228
195040.0000000    0.2814290
195080.0000000    0.2608180
195120.0000000    0.2902304
195160.0000000    0.2722610
195200.0000000    0.2892989
195240.0000000    0.2668685
195280.0000000    0.2807635
195320.0000000    0.2710259
195360.0000000    0.2398430
195400.0000000    0.2615527
195440.0000000    0.2713238
195480.0000000    0.2708901
195520.0000000    0.2621907
195560.0000000    0.2589807
195600.0000000    0.2435660
195640.0000000    0.2647645
195680.0000000    0.2692301
195720.0000000    0.2853534
195760.0000000    0.2587970
195800.0000000    0.2645269
195840.0000000    0.2610768
195880.0000000    0.2593559
195920.0000000    0.2685963
195960.0000000    0.2582201
196000.0000000    0.2596579
196040.0000000    0.2546879
196080.0000000    0.2480257
196120.0000000    0.2663214
196160.0000000    0.2865807
196200.0000000    0.2551934
196240.0000000    0.2670534
196280.0000000    0.2540013
196320.0000000    0.2721764
196360.0000000    0.2892655
196400.0000000    0.2837678
196440.0000000    0.2499668
196480.0000000    0.2674666
196520.0000000    0.2602350
196560.0000000    0.2590685
196600.0000000    0.2495725
196640.0000000    0.2524634
196680.0000000    0.2700764
196720.0000000    0.2819627
196760.0000000    0.2881973
196800.0000000    0.2960968
196840.0000000    0.2782221
196880.0000000    0.2919282
196920.0000000    0.2919133
196960.0000000    0.2785931
197000.0000000    0.2749606
197040.0000000    0.2849180
197080.0000000    0.2748024
197120.0000000    0.2666944
197160.0000000    0.2735547
197200.0000000    0.2721132
197240.0000000    0.2561376
197280.0000000    0.2641262
197320.0000000    0.2947024
197360.0000000    0.2461400
197400.0000000    0.2873292
197440.0000000    0.2696344
197480.0000000    0.2721100
197520.0000000    0.2866892
197560.0000000    0.2784072
197600.0000000    0.2845236
197640.0000000    0.2737240
197680.0000000    0.2987024
197720.0000000    0.2937331
197760.0000000    0.2952581
197800.0000000    0.2982452
197840.0000000    0.2819086
197880.0000000    0.3018116
197920.0000000    0.3009279
197960.0000000    0.3120901
198000.0000000    0.2889284
198040.0000000    0.2806431
198080.0000000    0.2724114
198120.0000000    0.2895831
198160.0000000    0.3062283
198200.0000000    0.2850235
198240.0000000    0.2661091
198280.0000000    0.2827481
198320.0000000    0.3060546
198360.0000000    0.2816569
198400.0000000    0.2804975
198440.0000000    0.2920171
198480.0000000    0.2734106
198520.0000000    0.2732013
198560.0000000    0.2640920
198600.0000000    0.2539769
198640.0000000    0.2623575
198680.0000000    0.2757391
198720.0000000    0.2744481
198760.0000000    0.2673997
198800.0000000    0.2813796
198840.0000000    0.2730558
198880.0000000    0.2738139
198920.0000000    0.2774659
198960.0000000    0.2668368
199000.0000000    0.2800471
199040.0000000    0.2737912
199080.0000000    0.2700741
199120.0000000    0.2685079
199160.0000000    0.2697416
199200.0000000    0.2725733
199240.0000000    0.2596024
199280.0000000    0.2590267
199320.0000000    0.2523747
199360.0000000    0.2564223
199400.0000000    0.2546131
199440.0000000    0.2551451
199480.0000000    0.2611865
199520.0000000    0.2513953
199560.0000000    0.2644538
199600.0000000    0.2721594
199640.0000000    0.2598831
199680.0000000    0.2476876
199720.0000000    0.2637822
199760.0000000    0.2581458
199800.0000000    0.2485228
199840.0000000    0.2653835
199880.0000000    0.2782349
199920.0000000    0.2558376
199960.0000000    0.2636308
200000.0000000    0.2568668
200040.0000000    0.2567640
200080.0000000    0.2589289
200120.0000000    0.2517822
200160.0000000    0.2475089
200200.0000000    0.2634241
200240.0000000    0.2461679
200280.0000000    0.2619943
200320.0000000    0.2759438
200360.0000000    0.2696607
200400.0000000    0.2674668
200440.0000000    0.2712669
200480.0000000    0.2697657
200520.0000000    0.2729320
200560.0000000    0.2682260
200600.0000000    0.2641302
200640.0000000    0.2933283
200680.0000000    0.2866130
200720.0000000    0.2621670
200760.0000000    0.2806541
200800.0000000    0.2608068
200840.0000000    0.2805865
200880.0000000    0.2626223
200920.0000000    0.2786907
200960.0000000    0.2785182
201000.0000000    0.2686840
201040.0000000    0.2861155
201080.0000000    0.2869575
201120.0000000    0.2838702
201160.0000000    0.2719081
201200.0000000    0.2503475
201240.0000000    0.2686461
201280.0000000    0.2849210
201320.0000000    0.2425875
201360.0000000    0.2580337
201400.0000000    0.2723193
201440.0000000    0.2922873
201480.0000000    0.2875582
201520.0000000    0.2711960
201560.0000000    0.2871874
201600.0000000    0.2830382
201640.0000000    0.2761786
201680.0000000    0.2693773
201720.0000000    0.2987301
201760.0000000    0.2896247
201800.0000000    0.2758991
201840.0000000    0.2917297
201880.0000000    0.2687360
201920.0000000    0.2673823
201960.0000000    0.2698908
202000.0000000    0.2770309
202040.0000000    0.2816301
202080.0000000    0.2655424
202120.0000000    0.2957474
202160.0000000    0.3110098
202200.0000000    0.3030180
202240.0000000    0.3034390
202280.0000000    0.3028485
202320.0000000    0.2844541
202360.0000000    0.2813010
202400.0000000    0.2844450
202440.0000000    0.2816052
202480.0000000    0.2859240
202520.0000000    0.2841050
202560.0000000    0.2791113
202600.0000000    0.2600761
202640.0000000    0.2841824
202680.0000000    0.2746082
202720.0000000    0.2673802
202760.0000000    0.2617191
202800.0000000    0.2739602
202840.0000000    0.3051115
202880.0000000    0.2901750
202920.0000000    0.2904592
202960.0000000    0.2784808
203000.0000000    0.2814369
203040.0000000    0.2723268
203080.0000000    0.2586214
203120.0000000    0.2801771
203160.0000000    0.2676374
203200.0000000    0.2748917
203240.0000000    0.2734328
203280.0000000    0.2600095
203320.0000000    0.2637827
203360.0000000    0.2803699
203400.0000000    0.2708635
203440.0000000    0.2843288
203480.0000000    0.2743526
203520.0000000    0.2633621
203560.0000000    0.2711958
203600.0000000    0.2763276
203640.0000000    0.2939011
203680.0000000    0.2954530
203720.0000000    0.2678900
203760.0000000    0.2714056
203800.0000000    0.2606461
203840.0000000    0.2642157
203880.0000000    0.2691512
203920.0000000    0.2669176
203960.0000000    0.2802306
204000.0000000    0.2890181
204040.0000000    0.2731493
204080.0000000    0.2805093
204120.0000000    0.2963020
204160.0000000    0.2794632
204200.0000000    0.2828954
204240.0000000    0.2811636
204280.0000000    0.2661811
204320.0000000    0.2714756
204360.0000000    0.2833788
204400.0000000    0.2590529
204440.0000000    0.2616872
204480.0000000    0.2543642
204520.0000000    0.2686762
204560.0000000    0.2603259
204600.0000000    0.2772335
204640.0000000    0.2929499
204680.0000000    0.2694800
204720.0000000    0.2561314
204760.0000000    0.2462537
204800.0000000    0.2695095
204840.0000000    0.2614188
204880.0000000    0.2585318
204920.0000000    0.2622277
204960.0000000    0.2586657
205000.0000000    0.2661027
205040.0000000    0.2585706
205080.0000000    0.2731522
205120.0000000    0.2684795
205160.0000000    0.2744881
205200.0000000    0.2737664
205240.0000000    0.2813601
205280.0000000    0.2549896
205320.0000000    0.2518004
205360.0000000    0.2711368
205400.0000000    0.2713067
205440.0000000    0.2659105
205480.0000000    0.2739163
205520.0000000    0.2776206
205560.0000000    0.2579343
205600.0000000    0.2826355
205640.0000000    0.2726140
205680.0000000    0.2566488
205720.0000000    0.2629457
205760.0000000    0.2553572
205800.0000000    0.2545254
205840.0000000    0.2642604
205880.0000000    0.2543182
205920.0000000    0.2399410
205960.0000000    0.2503787
206000.0000000    0.2516401
206040.0000000    0.2534782
206080.0000000    0.2491542
206120.0000000    0.2530365
206160.0000000    0.2583908
206200.0000000    0.2714419
206240.0000000    0.2700919
206280.0000000    0.2770454
206320.0000000    0.2660604
206360.0000000    0.2527683
206400.0000000    0.2585067
206440.0000000    0.2458682
206480.0000000    0.2589819
206520.0000000    0.2689813
206560.0000000    0.2531709
206600.0000000    0.2712707
206640.0000000    0.2482479
206680.0000000    0.2565082
206720.0000000    0.2903049
206760.0000000    0.2682405
206800.0000000    0.2769836
206840.0000000    0.2633313
206880.0000000    0.2807431
206920.0000000    0.2646857
206960.0000000    0.2694565
207000.0000000    0.2967676
207040.0000000    0.2537717
207080.0000000    0.2726238
207120.0000000    0.2608769
207160.0000000    0.2571012
207200.0000000    0.2483139
207240.0000000    0.2640700
207280.0000000    0.2603096
207320.0000000    0.2531173
207360.0000000    0.2551096
207400.0000000    0.2702585
207440.0000000    0.2890409
207480.0000000    0.2840657
207520.0000000    0.2803916
207560.0000000    0.2709529
207600.0000000    0.2838075
207640.0000000    0.2696472
207680.0000000    0.2649030
207720.0000000    0.2519598
207760.0000000    0.2656456
207800.0000000    0.2711338
207840.0000000    0.2732463
207880.0000000    0.2751494
207920.0000000    0.2799536
207960.0000000    0.2897737
208000.0000000    0.2509857
208040.0000000    0.2686823
208080.0000000    0.2590344
208120.0000000    0.2591888
208160.0000000    0.2486738
208200.0000000    0.2661991
208240.0000000    0.2624657
208280.0000000    0.2826539
208320.0000000    0.2814734
208360.0000000    0.2761649
208400.0000000    0.2817706
208440.0000000    0.2824360
208480.0000000    0.2580603
208520.0000000    0.2567746
208560.0000000    0.2493870
208600.0000000    0.2624389
208640.0000000    0.2545276
208680.0000000    0.2533675
208720.0000000    0.2797096
208760.0000000    0.2695601
208800.0000000    0.2610804
208840.0000000    0.2700262
208880.0000000    0.2734316
208920.0000000    0.2703793
208960.0000000    0.2636163
209000.0000000    0.2716067
209040.0000000    0.2600349
209080.0000000    0.2479698
209120.0000000    0.2493583
209160.0000000    0.2395960
209200.0000000    0.2598846
209240.0000000    0.2771825
209280.0000000    0.2540081
209320.0000000    0.2637360
209360.0000000    0.2600745
209400.0000000    0.2830220
209440.0000000    0.2717867
209480.0000000    0.2671814
209520.0000000    0.2797174
209560.0000000    0.2788595
209600.0000000    0.2571713
209640.0000000    0.2700758
209680.0000000    0.2806730
209720.0000000    0.2704991
209760.0000000    0.2778555
209800.0000000    0.2752768
209840.0000000    0.2756023
209880.0000000    0.2743614
209920.0000000    0.2834894
209960.0000000    0.2918047
210000.0000000    0.2768361
210040.0000000    0.2710285
210080.0000000    0.2685766
210120.0000000    0.2744361
210160.0000000    0.2695012
210200.0000000    0.2539436
210240.0000000    0.2507031
210280.0000000    0.2509463
210320.0000000    0.2713063
210360.0000000    0.2773716
210400.0000000    0.2798122
210440.0000000    0.2611189
210480.0000000    0.2798722
210520.0000000    0.2643779
210560.0000000    0.2512425
210600.0000000    0.2629499
210640.0000000    0.2608220
210680.0000000    0.2541069
210720.0000000    0.2458834
210760.0000000    0.2460655
210800.0000000    0.2642781
210840.0000000    0.2540132
210880.0000000    0.2574247
210920.0000000    0.2720273
210960.0000000    0.2846248
211000.0000000    0.2782893
211040.0000000    0.2675135
211080.0000000    0.2741713
211120.0000000    0.2823363
211160.0000000    0.2919999
211200.0000000    0.2539645
211240.0000000    0.2766843
211280.0000000    0.2696683
211320.0000000    0.2846338
211360.0000000    0.2739709
211400.0000000    0.2905174
211440.0000000    0.2958212
211480.0000000    0.2999440
211520.0000000    0.2806356
211560.0000000    0.2790997
211600.0000000    0.2831179
211640.0000000    0.2830509
211680.0000000    0.2786072
211720.0000000    0.2996027
211760.0000000    0.2788703
211800.0000000    0.2925274
211840.0000000    0.3049544
211880.0000000    0.2866333
211920.0000000    0.2681593
211960.0000000    0.2792693
212000.0000000    0.2788857
212040.0000000    0.2743712
212080.0000000    0.2794746
212120.0000000    0.2912021
212160.0000000    0.2807373
212200.0000000    0.2943695
212240.0000000    0.2820563
212280.0000000    0.2799866
212320.0000000    0.2840292
212360.0000000    0.2838447
212400.0000000    0.2642412
212440.0000000    0.2744004
212480.0000000    0.2662448
212520.0000000    0.2733705
212560.0000000    0.2825555
212600.0000000    0.2922181
212640.0000000    0.2777489
212680.0000000    0.2683697
212720.0000000    0.2648108
212760.0000000    0.2630554
212800.0000000    0.2539200
212840.0000000    0.2506689
212880.0000000    0.2541195
212920.0000000    0.2767604
212960.0000000    0.2701192
213000.0000000    0.2551268
213040.0000000    0.2609679
213080.0000000    0.2611470
213120.0000000    0.2571279
213160.0000000    0.2566411
213200.0000000    0.2628233
213240.0000000    0.2635154
213280.0000000    0.2738614
213320.0000000    0.2644411
213360.0000000    0.2815615
213400.0000000    0.2829733
213440.0000000    0.2623816
213480.0000000    0.2793304
213520.0000000    0.2502542
213560.0000000    0.2810614
213600.0000000    0.2598938
213640.0000000    0.2692819
213680.0000000    0.2502956
213720.0000000    0.2646327
213760.0000000    0.2738213
213800.0000000    0.2754267
213840.0000000    0.2796044
213880.0000000    0.2867357
213920.0000000    0.2844009
213960.0000000    0.2954172
214000.0000000    0.2667924
214040.0000000    0.2737454
214080.0000000    0.2787103
214120.0000000    0.2805802
214160.0000000    0.2910756
214200.0000000    0.2735986
214240.0000000    0.2849638
214280.0000000    0.3069773
214320.0000000    0.2694249
214360.0000000    0.2887125
214400.0000000    0.2895071
214440.0000000    0.2554398
214480.0000000    0.2830086
214520.0000000    0.2728646
214560.0000000    0.2705707
214600.0000000    0.2836460
214640.0000000    0.2726485
214680.0000000    0.2639493
214720.0000000    0.2633553
214760.0000000    0.2617373
214800.0000000    0.2583285
214840.0000000    0.2564330
214880.0000000    0.2816009
214920.0000000    0.2752833
214960.0000000    0.2738619
215000.0000000    0.2789105
215040.0000000    0.2681367
215080.0000000    0.2772638
215120.0000000    0.3004597
215160.0000000    0.2954699
215200.0000000    0.2963727
215240.0000000    0.2971180
215280.0000000    0.2988918
215320.0000000    0.2991614
215360.0000000    0.2977167
215400.0000000    0.3001166
215440.0000000    0.3054175
215480.0000000    0.3022112
215520.0000000    0.3054147
215560.0000000    0.2822619
215600.0000000    0.2694762
215640.0000000    0.2756079
215680.0000000    0.2800323
215720.0000000    0.2700787
215760.0000000    0.2892134
215800.0000000    0.2974424
215840.0000000    0.2843598
215880.0000000    0.2721386
215920.0000000    0.2581019
215960.0000000    0.2849962
216000.0000000    0.2725318
216040.0000000    0.2752683
216080.0000000    0.2805904
216120.0000000    0.2620686
216160.0000000    0.2708798
216200.0000000    0.2926445
216240.0000000    0.2743896
216280.0000000    0.2767111
216320.0000000    0.2742742
216360.0000000    0.2808101
216400.0000000    0.2645789
216440.0000000    0.2608475
216480.0000000    0.2599857
216520.0000000    0.2613719
216560.0000000    0.2817402
216600.0000000    0.2719462
216640.0000000    0.2646337
216680.0000000    0.2839698
216720.0000000    0.2752361
216760.0000000    0.2591614
216800.0000000    0.2890314
216840.0000000    0.2721486
216880.0000000    0.2603382
216920.0000000    0.2763504
216960.0000000    0.2563595
217000.0000000    0.2893997
217040.0000000    0.2794811
217080.0000000    0.2914903
217120.0000000    0.2855840
217160.0000000    0.2896078
217200.0000000    0.2843349
217240.0000000    0.2868571
217280.0000000    0.2670850
217320.0000000    0.2695825
217360.0000000    0.2581711
217400.0000000    0.2756219
217440.0000000    0.2822656
217480.0000000    0.2834486
217520.0000000    0.2689182
217560.0000000    0.2968775
217600.0000000    0.2775840
217640.0000000    0.2770763
217680.0000000    0.2849960
217720.0000000    0.2824335
217760.0000000    0.2645535
217800.0000000    0.2651377
217840.0000000    0.2625529
217880.0000000    0.2643866
217920.0000000    0.2481021
217960.0000000    0.2690665
218000.0000000    0.2615697
218040.0000000    0.2643286
218080.0000000    0.2761984
218120.0000000    0.2600215
218160.0000000    0.2797261
218200.0000000    0.2738811
218240.0000000    0.2596616
218280.0000000    0.2729328
218320.0000000    0.2722211
218360.0000000    0.2433691
218400.0000000    0.2831509
218440.0000000    0.2657131
218480.0000000    0.2651310
218520.0000000    0.2581655
218560.0000000    0.2603807
218600.0000000    0.2654351
218640.0000000    0.2739037
218680.0000000    0.2721110
218720.0000000    0.2544808
218760.0000000    0.2930230
218800.0000000    0.2726975
218840.0000000    0.2729596
218880.0000000    0.2691912
218920.0000000    0.2473251
218960.0000000    0.2336327
219000.0000000    0.2527985
219040.0000000    0.2754181
219080.0000000    0.2732930
219120.0000000    0.2516944
219160.0000000    0.2532249
219200.0000000    0.2732506
219240.0000000    0.2563463
219280.0000000    0.2438101
219320.0000000    0.2443945
219360.0000000    0.2571933
219400.0000000    0.2698926
219440.0000000    0.2568111
219480.0000000    0.2631294
219520.0000000    0.2642823
219560.0000000    0.2447902
219600.0000000    0.2592376
219640.0000000    0.2646883
219680.0000000    0.2641820
219720.0000000    0.2669023
219760.0000000    0.2540481
219800.0000000    0.2669745
219840.0000000    0.2700078
219880.0000000    0.2640411
219920.0000000    0.2552828
219960.0000000    0.2917773
220000.0000000    0.2665801
220040.0000000    0.2921990
220080.0000000    0.2859055
220120.0000000    0.2903863
220160.0000000    0.2843445
220200.0000000    0.2731577
220240.0000000    0.2687480
220280.0000000    0.2608632
220320.0000000    0.2814860
220360.0000000    0.2638705
220400.0000000    0.2763112
220440.0000000    0.2887034
220480.0000000    0.2751597
220520.0000000    0.2548629
220560.0000000    0.2569572
220600.0000000    0.2513340
220640.0000000    0.2677492
220680.0000000    0.2695371
220720.0000000    0.2664311
220760.0000000    0.2658166
220800.0000000    0.2731429
220840.0000000    0.2689002
220880.0000000    0.2694163
220920.0000000    0.2630855
220960.0000000    0.2830954
221000.0000000    0.2741691
221040.0000000    0.2712201
221080.0000000    0.2795245
221120.0000000    0.2575117
221160.0000000    0.2573145
221200.0000000    0.2627656
221240.0000000    0.2638345
221280.0000000    0.2517513
221320.0000000    0.2719551
221360.0000000    0.2679957
221400.0000000    0.2597609
221440.0000000    0.2825400
221480.0000000    0.2604745
221520.0000000    0.2650021
221560.0000000    0.2805537
221600.0000000    0.2550383
221640.0000000    0.2822144
221680.0000000    0.2831621
221720.0000000    0.2509220
221760.0000000    0.2478848
221800.0000000    0.2662260
221840.0000000    0.2694952
221880.0000000    0.2893068
221920.0000000    0.2860048
221960.0000000    0.2888931
222000.0000000    0.2722334
222040.0000000    0.2586988
222080.0000000    0.3045868
222120.0000000    0.2581261
222160.0000000    0.2788776
222200.0000000    0.2655677
222240.0000000    0.2652277
222280.0000000    0.2814775
222320.0000000    0.2783838
222360.0000000    0.2889252
222400.0000000    0.2595420
222440.0000000    0.2676786
222480.0000000    0.2789621
222520.0000000    0.2626388
222560.0000000    0.2563330
222600.0000000    0.2674913
222640.0000000    0.2776826
222680.0000000    0.2792951
222720.0000000    0.2733929
222760.0000000    0.2600853
222800.0000000    0.2590389
222840.0000000    0.2427802
222880.0000000    0.2418075
222920.0000000    0.2532271
222960.0000000    0.2878542
223000.0000000    0.2793625
223040.0000000    0.2686412
223080.0000000    0.2727767
223120.0000000    0.2807502
223160.0000000    0.2764280
223200.0000000    0.2677289
223240.0000000    0.2913975
223280.0000000    0.2715396
223320.0000000    0.2773240
223360.0000000    0.2754740
223400.0000000    0.2909442
223440.0000000    0.2683782
223480.0000000    0.2590839
223520.0000000    0.2835383
223560.0000000    0.2572173
223600.0000000    0.2584028
223640.0000000    0.2506505
223680.0000000    0.2612885
223720.0000000    0.2642088
223760.0000000    0.2584845
223800.0000000    0.2454393
223840.0000000    0.2649338
223880.0000000    0.2806358
223920.0000000    0.2702785
223960.0000000    0.2652758
224000.0000000    0.2689385
224040.0000000    0.2747774
224080.0000000    0.2860434
224120.0000000    0.2714349
224160.0000000    0.2716821
224200.0000000    0.2621731
224240.0000000    0.2600414
224280.0000000    0.2738740
224320.0000000    0.2535062
224360.0000000    0.2601337
224400.0000000    0.2585955
224440.0000000    0.2599604
224480.0000000    0.2448328
224520.0000000    0.2606359
224560.0000000    0.2702669
224600.0000000    0.2677978
224640.0000000    0.2795071
224680.0000000    0.2775651
224720.0000000    0.2643680
224760.0000000    0.2739559
224800.0000000    0.2708606
224840.0000000    0.2661998
224880.0000000    0.2862944
224920.0000000    0.2694237
224960.0000000    0.2856629
225000.0000000    0.2507974
225040.0000000    0.2702859
225080.0000000    0.2807177
225120.0000000    0.2649519
225160.0000000    0.2610372
225200.0000000    0.2565758
225240.0000000    0.2588806
225280.0000000    0.2629517
225320.0000000    0.2692000
225360.0000000    0.2678160
225400.0000000    0.3076816
225440.0000000    0.2797519
225480.0000000    0.2804721
225520.0000000    0.2881956
225560.0000000    0.2798381
225600.0000000    0.2722164
225640.0000000    0.2913618
225680.0000000    0.2827621
225720.0000000    0.2736980
225760.0000000    0.2532608
225800.0000000    0.2625791
225840.0000000    0.2440729
225880.0000000    0.2538593
225920.0000000    0.2700128
225960.0000000    0.2494117
226000.0000000    0.2522478
226040.0000000    0.2823140
226080.0000000    0.2765723
226120.0000000    0.2461845
226160.0000000    0.2592193
226200.0000000    0.2727309
226240.0000000    0.2434312
226280.0000000    0.2760371
226320.0000000    0.2671515
226360.0000000    0.2615680
226400.0000000    0.2841416
226440.0000000    0.2814977
226480.0000000    0.2532515
226520.0000000    0.2691389
226560.0000000    0.2946282
226600.0000000    0.2625191
226640.0000000    0.2771561
226680.0000000    0.2524147
226720.0000000    0.2749028
226760.0000000    0.2753855
226800.0000000    0.2675303
226840.0000000    0.2771007
226880.0000000    0.2684363
226920.0000000    0.2792193
226960.0000000    0.2711015
227000.0000000    0.2498137
227040.0000000    0.2554012
227080.0000000    0.2540382
227120.0000000    0.2488788
227160.0000000    0.2680774
227200.0000000    0.2583527
227240.0000000    0.2576649
227280.0000000    0.2597161
227320.0000000    0.2713409
227360.0000000    0.2646819
227400.0000000    0.2709699
227440.0000000    0.2542453
227480.0000000    0.2886818
227520.0000000    0.2531690
227560.0000000    0.2786271
227600.0000000    0.2752211
227640.0000000    0.2806986
227680.0000000    0.2739979
227720.0000000    0.2639309
227760.0000000    0.2610504
227800.0000000    0.2600168
227840.0000000    0.2690350
227880.0000000    0.2670614
227920.0000000    0.2806030
227960.0000000    0.2863192
228000.0000000    0.2804743
228040.0000000    0.2805814
228080.0000000    0.2696895
228120.0000000    0.2534106
228160.0000000    0.2631483
228200.0000000    0.2578949
228240.0000000    0.2422778
228280.0000000    0.2682579
228320.0000000    0.2646609
228360.0000000    0.2679656
228400.0000000    0.2562145
228440.0000000    0.2634526
228480.0000000    0.2599345
228520.0000000    0.2414768
228560.0000000    0.2786673
228600.0000000    0.2550576
228640.0000000    0.2467461
228680.0000000    0.2623485
228720.0000000    0.2464741
228760.0000000    0.2512498
228800.0000000    0.2706246
228840.0000000    0.2816027
228880.0000000    0.2637543
228920.0000000    0.2941970
228960.0000000    0.2802789
229000.0000000    0.2540929
229040.0000000    0.2745225
229080.0000000    0.2616570
229120.0000000    0.2661643
229160.0000000    0.2684574
229200.0000000    0.2555915
229240.0000000    0.2567575
229280.0000000    0.2533279
229320.0000000    0.2746594
229360.0000000    0.2701249
229400.0000000    0.2755933
229440.0000000    0.2802982
229480.0000000    0.2607859
229520.0000000    0.2526802
229560.0000000    0.2521257
229600.0000000    0.2490775
229640.0000000    0.2616776
229680.0000000    0.2875874
229720.0000000    0.2925348
229760.0000000    0.2832401
229800.0000000    0.3091844
229840.0000000    0.2917071
229880.0000000    0.2658060
229920.0000000    0.2768109
229960.0000000    0.2655663
230000.0000000    0.2662193
230040.0000000    0.2613129
230080.0000000    0.2698624
230120.0000000    0.2712149
230160.0000000    0.2627737
230200.0000000    0.2378682
230240.0000000    0.2679776
230280.0000000    0.2720186
230320.0000000    0.2493681
230360.0000000    0.2402724
230400.0000000    0.2752353
230440.0000000    0.2836929
230480.0000000    0.2651560
230520.0000000    0.2734678
230560.0000000    0.2790177
230600.0000000    0.2691880
230640.0000000    0.2744063
230680.0000000    0.2671642
230720.0000000    0.2634363
230760.0000000    0.2871546
230800.0000000    0.2758034
230840.0000000    0.2734956
230880.0000000    0.2710726
230920.0000000    0.2808314
230960.0000000    0.2488040
231000.0000000    0.2687589
231040.0000000    0.2526898
231080.0000000    0.2565582
231120.0000000    0.3001509
231160.0000000    0.2836656
231200.0000000    0.2767230
231240.0000000    0.2661573
231280.0000000    0.2861667
231320.0000000    0.2484326
231360.0000000    0.2655380
231400.0000000    0.2808206
231440.0000000    0.2782412
231480.0000000    0.2599571
231520.0000000    0.2554450
231560.0000000    0.2521176
231600.0000000    0.2748762
231640.0000000    0.2602831
231680.0000000    0.2764861
231720.0000000    0.2824069
231760.0000000    0.2708519
231800.0000000    0.2557464
231840.0000000    0.2837196
231880.0000000    0.2784805
231920.0000000    0.2654424
231960.0000000    0.2802636
232000.0000000    0.2787321
232040.0000000    0.2578143
232080.0000000    0.2619962
232120.0000000    0.2807765
232160.0000000    0.2862830
232200.0000000    0.2823688
232240.0000000    0.2817886
232280.0000000    0.2562432
232320.0000000    0.2920348
232360.0000000    0.2691515
232400.0000000    0.2656476
232440.0000000    0.2690653
232480.0000000    0.2926301
232520.0000000    0.2853824
232560.0000000    0.2998415
232600.0000000    0.2783943
232640.0000000    0.2662481
232680.0000000    0.2798738
232720.0000000    0.2706834
232760.0000000    0.2943213
232800.0000000    0.2571613
232840.0000000    0.2731307
232880.0000000    0.2862284
232920.0000000    0.2782904
232960.0000000    0.2676975
233000.0000000    0.2593350
233040.0000000    0.2709662
233080.0000000    0.2629970
233120.0000000    0.2464755
233160.0000000    0.2612293
233200.0000000    0.2572457
233240.0000000    0.2562527
233280.0000000    0.2460472
233320.0000000    0.2509812
233360.0000000    0.2410228
233400.0000000    0.2436181
233440.0000000    0.2587755
233480.0000000    0.2550967
233520.0000000    0.2782305
233560.0000000    0.2543875
233600.0000000    0.2446834
233640.0000000    0.2621133
233680.0000000    0.2654189
233720.0000000    0.2676842
233760.0000000    0.2787989
233800.0000000    0.2599073
233840.0000000    0.2583677
233880.0000000    0.2578858
233920.0000000    0.2881470
233960.0000000    0.2659001
234000.0000000    0.2619345
234040.0000000    0.2734599
234080.0000000    0.2873968
234120.0000000    0.2644719
234160.0000000    0.2831321
234200.0000000    0.2697701
234240.0000000    0.2556168
234280.0000000    0.2356963
234320.0000000    0.2463414
234360.0000000    0.2649633
234400.0000000    0.2626911
234440.0000000    0.2389096
234480.0000000    0.2627446
234520.0000000    0.2515366
234560.0000000    0.2539957
234600.0000000    0.2620460
234640.0000000    0.2738420
234680.0000000    0.2789307
234720.0000000    0.2548109
234760.0000000    0.2871156
234800.0000000    0.2313657
234840.0000000    0.2466208
234880.0000000    0.2690099
234920.0000000    0.2641742
234960.0000000    0.2817688
235000.0000000    0.2722359
235040.0000000    0.2935975
235080.0000000    0.2776664
235120.0000000    0.2706171
235160.0000000    0.2720861
235200.0000000    0.2694038
235240.0000000    0.2723552
235280.0000000    0.2998004
235320.0000000    0.2762396
235360.0000000    0.3089874
235400.0000000    0.2958507
235440.0000000    0.3130491
235480.0000000    0.3140872
235520.0000000    0.3102864
235560.0000000    0.3236987
235600.0000000    0.3164431
235640.0000000    0.2861128
235680.0000000    0.2846829
235720.0000000    0.2845707
235760.0000000    0.2856078
235800.0000000    0.3042840
235840.0000000    0.3027752
235880.0000000    0.2868997
235920.0000000    0.3099723
235960.0000000    0.2941075
236000.0000000    0.3027914
236040.0000000    0.2933527
236080.0000000    0.2827003
236120.0000000    0.2781866
236160.0000000    0.2860800
236200.0000000    0.2654954
236240.0000000    0.2705549
236280.0000000    0.2794684
236320.0000000    0.2701073
236360.0000000    0.2562719
236400.0000000    0.2827515
236440.0000000    0.2798323
236480.0000000    0.2748888
236520.0000000    0.2726462
236560.0000000    0.2630140
236600.0000000    0.2786419
236640.0000000    0.2714208
236680.0000000    0.2725922
236720.0000000    0.2756921
236760.0000000    0.2617655
236800.0000000    0.2746303
236840.0000000    0.2820748
236880.0000000    0.2780380
236920.0000000    0.2656916
236960.0000000    0.2522941
237000.0000000    0.2605354
237040.0000000    0.2898816
237080.0000000    0.2486629
237120.0000000    0.2668274
237160.0000000    0.2725802
237200.0000000    0.2701391
237240.0000000    0.2631696
237280.0000000    0.2583019
237320.0000000    0.2466017
237360.0000000    0.2686060
237400.0000000    0.2600780
237440.0000000    0.2893626
237480.0000000    0.2785524
237520.0000000    0.2775893
237560.0000000    0.2738719
237600.0000000    0.2694063
237640.0000000    0.2704718
237680.0000000    0.2606018
237720.0000000    0.2777816
237760.0000000    0.2776065
237800.0000000    0.2680561
237840.0000000    0.2741935
237880.0000000    0.2710464
237920.0000000    0.2681348
237960.0000000    0.2767544
238000.0000000    0.2882552
238040.0000000    0.2660267
238080.0000000    0.2695689
238120.0000000    0.2717161
238160.0000000    0.2669339
238200.0000000    0.2771529
238240.0000000    0.2823974
238280.0000000    0.2761080
238320.0000000    0.2667327
238360.0000000    0.2696923
238400.0000000    0.2914329
238440.0000000    0.2566584
238480.0000000    0.2543111
238520.0000000    0.2475284
238560.0000000    0.2568916
238600.0000000    0.2693774
238640.0000000    0.2494650
238680.0000000    0.2620410
238720.0000000    0.2670906
238760.0000000    0.2608996
238800.0000000    0.2832490
238840.0000000    0.2503758
238880.0000000    0.2636848
238920.0000000    0.2550468
238960.0000000    0.2517962
239000.0000000    0.2825503
239040.0000000    0.2841868
239080.0000000    0.2586181
239120.0000000    0.2724546
239160.0000000    0.2775290
239200.0000000    0.2821229
239240.0000000    0.2843357
239280.0000000    0.2694444
239320.0000000    0.2754740
239360.0000000    0.2833920
239400.0000000    0.2473229
239440.0000000    0.2572357
239480.0000000    0.2657740
239520.0000000    0.2627293
239560.0000000    0.2550498
239600.0000000    0.2857346
239640.0000000    0.2565323
239680.0000000    0.2706558
239720.0000000    0.2622440
239760.0000000    0.2582040
239800.0000000    0.2610215
239840.0000000    0.2614590
239880.0000000    0.2663870
239920.0000000    0.2802981
239960.0000000    0.2712754
240000.0000000    0.2581672
240040.0000000    0.2717725
240080.0000000    0.2843080
240120.0000000    0.2800981
240160.0000000    0.2873678
240200.0000000    0.2688342
240240.0000000    0.2720315
240280.0000000    0.2906636
240320.0000000    0.2696539
240360.0000000    0.2984405
240400.0000000    0.2746512
240440.0000000    0.2665866
240480.0000000    0.2791374
240520.0000000    0.2596082
240560.0000000    0.2754512
240600.0000000    0.2644620
240640.0000000    0.2735192
240680.0000000    0.2757567
240720.0000000    0.2644476
240760.0000000    0.2742498
240800.0000000    0.2563020
240840.0000000    0.2696165
240880.0000000    0.2602357
240920.0000000    0.2650016
240960.0000000    0.2650276
241000.0000000    0.2558443
241040.0000000    0.2755587
241080.0000000    0.2578175
241120.0000000    0.2815230
241160.0000000    0.2580152
241200.0000000    0.2484911
241240.0000000    0.2665449
241280.0000000    0.2685483
241320.0000000    0.2779970
241360.0000000    0.2686891
241400.0000000    0.2693289
241440.0000000    0.2799909
241480.0000000    0.2741474
241520.0000000    0.2808550
241560.0000000    0.2491696
241600.0000000    0.2561131
241640.0000000    0.2563434
241680.0000000    0.2559596
241720.0000000    0.2505369
241760.0000000    0.2528926
241800.0000000    0.2518280
241840.0000000    0.2607674
241880.0000000    0.2637134
241920.0000000    0.2515490
241960.0000000    0.2617223
242000.0000000    0.2833100
242040.0000000    0.2846869
242080.0000000    0.2583582
242120.0000000    0.2655996
242160.0000000    0.2516026
242200.0000000    0.2487584
242240.0000000    0.2606570
242280.0000000    0.2598985
242320.0000000    0.2523657
242360.0000000    0.2552807
242400.0000000    0.2750095
242440.0000000    0.2662477
242480.0000000    0.2693627
242520.0000000    0.2652501
242560.0000000    0.2667351
242600.0000000    0.2923924
242640.0000000    0.2697679
242680.0000000    0.2633782
242720.0000000    0.2728951
242760.0000000    0.2563699
242800.0000000    0.2622865
242840.0000000    0.2850025
242880.0000000    0.2638340
242920.0000000    0.2651984
242960.0000000    0.2643108
243000.0000000    0.2772360
243040.0000000    0.2556247
243080.0000000    0.2647617
243120.0000000    0.2665125
243160.0000000    0.2728541
243200.0000000    0.2919555
243240.0000000    0.2927896
243280.0000000    0.2651005
243320.0000000    0.2590275
243360.0000000    0.2714925
243400.0000000    0.2840503
243440.0000000    0.2750627
243480.0000000    0.2733725
243520.0000000    0.2839818
243560.0000000    0.2761022
243600.0000000    0.2727710
243640.0000000    0.2704267
243680.0000000    0.2954478
243720.0000000    0.2582161
243760.0000000    0.2591036
243800.0000000    0.2739600
243840.0000000    0.2867514
243880.0000000    0.2979334
243920.0000000    0.2843694
243960.0000000    0.2724263
244000.0000000    0.2604375
244040.0000000    0.2787829
244080.0000000    0.2768439
244120.0000000    0.2803219
244160.0000000    0.2860261
244200.0000000    0.2630177
244240.0000000    0.2823615
244280.0000000    0.2897173
244320.0000000    0.2767606
244360.0000000    0.2806963
244400.0000000    0.2774546
244440.0000000    0.2497513
244480.0000000    0.2498350
244520.0000000    0.2677564
244560.0000000    0.2623475
244600.0000000    0.2499923
244640.0000000    0.2635319
244680.0000000    0.2862044
244720.0000000    0.2636894
244760.0000000    0.2841493
244800.0000000    0.2745440
244840.0000000    0.2621402
244880.0000000    0.2774829
244920.0000000    0.2808758
244960.0000000    0.2510383
245000.0000000    0.2723543
245040.0000000    0.2677399
245080.0000000    0.2738846
245120.0000000    0.2828707
245160.0000000    0.2680730
245200.0000000    0.2742876
245240.0000000    0.2570757
245280.0000000    0.2685380
245320.0000000    0.2689537
245360.0000000    0.2735417
245400.0000000    0.2756988
245440.0000000    0.2701288
245480.0000000    0.2699489
245520.0000000    0.2643605
245560.0000000    0.2729339
245600.0000000    0.2810175
245640.0000000    0.2849479
245680.0000000    0.2885153
245720.0000000    0.2935015
245760.0000000    0.2854699
245800.0000000    0.2859522
245840.0000000    0.2782120
245880.0000000    0.2805531
245920.0000000    0.2909819
245960.0000000    0.2879319
246000.0000000    0.2892332
246040.0000000    0.2981304
246080.0000000    0.2836443
246120.0000000    0.2752519
246160.0000000    0.2898203
246200.0000000    0.2734058
246240.0000000    0.2690123
246280.0000000    0.2816427
246320.0000000    0.2545814
246360.0000000    0.2744003
246400.0000000    0.2760409
246440.0000000    0.2756465
246480.0000000    0.2790700
246520.0000000    0.2724355
246560.0000000    0.2734674
246600.0000000    0.2882867
246640.0000000    0.2932112
246680.0000000    0.2750958
246720.0000000    0.2645550
246760.0000000    0.2865559
246800.0000000    0.2783976
246840.0000000    0.2703407
246880.0000000    0.2790634
246920.0000000    0.2800716
246960.0000000    0.2730296
247000.0000000    0.2923649
247040.0000000    0.3014309
247080.0000000    0.3080676
247120.0000000    0.2988292
247160.0000000    0.2971489
247200.0000000    0.2943788
247240.0000000    0.2794110
247280.0000000    0.2958682
247320.0000000    0.2576880
247360.0000000    0.2703012
247400.0000000    0.2755733
247440.0000000    0.2716983
247480.0000000    0.2887153
247520.0000000    0.2836655
247560.0000000    0.2763231
247600.0000000    0.2953275
247640.0000000    0.2845623
247680.0000000    0.2774989
247720.0000000    0.2547930
247760.0000000    0.3023169
247800.0000000    0.2770482
247840.0000000    0.2813815
247880.0000000    0.2745120
247920.0000000    0.2568862
247960.0000000    0.2623849
248000.0000000    0.2689734
248040.0000000    0.3021603
248080.0000000    0.2849901
248120.0000000    0.2975598
248160.0000000    0.2837008
248200.0000000    0.2715091
248240.0000000    0.2689369
248280.0000000    0.2895289
248320.0000000    0.2728740
248360.0000000    0.2718256
248400.0000000    0.2860911
248440.0000000    0.2773634
248480.0000000    0.2715162
248520.0000000    0.2763369
248560.0000000    0.2891488
248600.0000000    0.2847846
248640.0000000    0.2857422
248680.0000000    0.2669789
248720.0000000    0.2881981
248760.0000000    0.2845357
248800.0000000    0.2806987
248840.0000000    0.2791900
248880.0000000    0.2911001
248920.0000000    0.2929245
248960.0000000    0.2863129
249000.0000000    0.2969086
249040.0000000    0.2736120
249080.0000000    0.2609146
249120.0000000    0.2670787
249160.0000000    0.2766235
249200.0000000    0.2768513
249240.0000000    0.2840435
249280.0000000    0.2823735
249320.0000000    0.2993891
249360.0000000    0.2831170
249400.0000000    0.3092474
249440.0000000    0.2865957
249480.0000000    0.2940710
249520.0000000    0.2813519
249560.0000000    0.2843463
249600.0000000    0.2726335
249640.0000000    0.2826935
249680.0000000    0.3059870
249720.0000000    0.2790273
249760.0000000    0.2770158
249800.0000000    0.2952994
249840.0000000    0.3062214
249880.0000000    0.2712013
249920.0000000    0.2624564
249960.0000000    0.2716422
250000.0000000    0.2482041
250040.0000000    0.2801950
250080.0000000    0.2713031
250120.0000000    0.2904239
250160.0000000    0.2873078
250200.0000000    0.2628980
250240.0000000    0.2651667
250280.0000000    0.2670742
250320.0000000    0.2538921
250360.0000000    0.2865289
250400.0000000    0.3078085
250440.0000000    0.2875794
250480.0000000    0.2765203
250520.0000000    0.2619202
250560.0000000    0.2829093
250600.0000000    0.2527368
250640.0000000    0.2618489
250680.0000000    0.2579094
250720.0000000    0.2754320
250760.0000000    0.2556162
250800.0000000    0.2646287
250840.0000000    0.2571352
250880.0000000    0.2574318
250920.0000000    0.2627610
250960.0000000    0.2428505
251000.0000000    0.2579877
251040.0000000    0.2775457
251080.0000000    0.2599473
251120.0000000    0.2579199
251160.0000000    0.2576986
251200.0000000    0.2459435
251240.0000000    0.2403573
251280.0000000    0.2473063
251320.0000000    0.2673618
251360.0000000    0.2554237
251400.0000000    0.2582071
251440.0000000    0.2661398
251480.0000000    0.2624660
251520.0000000    0.2588230
251560.0000000    0.2648386
251600.0000000    0.2599772
251640.0000000    0.2688758
251680.0000000    0.2932465
251720.0000000    0.2889538
251760.0000000    0.2510508
251800.0000000    0.2871673
251840.0000000    0.2605715
251880.0000000    0.2570562
251920.0000000    0.3004813
251960.0000000    0.2870192
252000.0000000    0.2665665
252040.0000000    0.2810522
252080.0000000    0.2754911
252120.0000000    0.2824708
252160.0000000    0.2590576
252200.0000000    0.2663726
252240.0000000    0.2808532
252280.0000000    0.2740363
252320.0000000    0.2803594
252360.0000000    0.2511846
252400.0000000    0.2575787
252440.0000000    0.2636131
252480.0000000    0.2663118
252520.0000000    0.2445564
252560.0000000    0.2620620
252600.0000000    0.2807961
252640.0000000    0.2567800
252680.0000000    0.2688458
252720.0000000    0.2773401
252760.0000000    0.2659730
252800.0000000    0.2559344
252840.0000000    0.2686768
252880.0000000    0.2796704
252920.0000000    0.2596095
252960.0000000    0.2614451
253000.0000000    0.2703501
253040.0000000    0.2729579
253080.0000000    0.2777282
253120.0000000    0.2494466
253160.0000000    0.2641585
253200.0000000    0.2466157
253240.0000000    0.2706686
253280.0000000    0.2695273
253320.0000000    0.2578220
253360.0000000    0.2557868
253400.0000000    0.2630824
253440.0000000    0.2422902
253480.0000000    0.2549763
253520.0000000    0.2698047
253560.0000000    0.2710134
253600.0000000    0.2670971
253640.0000000    0.2832388
253680.0000000    0.2800648
253720.0000000    0.2589211
253760.0000000    0.2688441
253800.0000000    0.2553782
253840.0000000    0.2685254
253880.0000000    0.2479724
253920.0000000    0.2562332
253960.0000000    0.2698105
254000.0000000    0.2848524
254040.0000000    0.2758674
254080.0000000    0.2583376
254120.0000000    0.2636033
254160.0000000    0.2715375
254200.0000000    0.2802179
254240.0000000    0.2889903
254280.0000000    0.2714068
254320.0000000    0.2820505
254360.0000000    0.2917507
254400.0000000    0.2802748
254440.0000000    0.2819991
254480.0000000    0.2570160
254520.0000000    0.2569258
254560.0000000    0.2570606
254600.0000000    0.2481718
254640.0000000    0.2760684
254680.0000000    0.2788843
254720.0000000    0.2606535
254760.0000000    0.2806737
254800.0000000    0.2895073
254840.0000000    0.2779903
254880.0000000    0.2682664
254920.0000000    0.2792922
254960.0000000    0.2817546
255000.0000000    0.2809751
255040.0000000    0.2858621
255080.0000000    0.2839543
255120.0000000    0.3013706
255160.0000000    0.2858688
255200.0000000    0.2709016
255240.0000000    0.2854625
255280.0000000    0.2679876
255320.0000000    0.2518518
255360.0000000    0.2741715
255400.0000000    0.2800777
255440.0000000    0.2751071
255480.0000000    0.2925957
255520.0000000    0.2605312
255560.0000000    0.2566695
255600.0000000    0.2682288
255640.0000000    0.2743293
255680.0000000    0.2690546
255720.0000000    0.2921384
255760.0000000    0.2565614
255800.0000000    0.2533565
255840.0000000    0.2509942
255880.0000000    0.2584733
255920.0000000    0.2617070
255960.0000000    0.2744083
256000.0000000    0.2842476
256040.0000000    0.2674681
256080.0000000    0.2650399
256120.0000000    0.2589226
256160.0000000    0.2613716
256200.0000000    0.2597829
256240.0000000    0.2415438
256280.0000000    0.2761081
256320.0000000    0.2777453
256360.0000000    0.2468377
256400.0000000    0.2768002
256440.0000000    0.2666575
256480.0000000    0.2774813
256520.0000000    0.2824820
256560.0000000    0.2778234
256600.0000000    0.2700026
256640.0000000    0.2603111
256680.0000000    0.2567795
256720.0000000    0.2399608
256760.0000000    0.2459533
256800.0000000    0.2698317
256840.0000000    0.2666318
256880.0000000    0.2734867
256920.0000000    0.2829385
256960.0000000    0.2461928
257000.0000000    0.2788706
257040.0000000    0.2633864
257080.0000000    0.2458158
257120.0000000    0.2728983
257160.0000000    0.2680187
257200.0000000    0.2656204
257240.0000000    0.2702677
257280.0000000    0.2893918
257320.0000000    0.2563742
257360.0000000    0.2579768
257400.0000000    0.2635658
257440.0000000    0.2602729
257480.0000000    0.2762003
257520.0000000    0.2950654
257560.0000000    0.2820140
257600.0000000    0.2742157
257640.0000000    0.2907386
257680.0000000    0.2794303
257720.0000000    0.2660593
257760.0000000    0.2591089
257800.0000000    0.2791137
257840.0000000    0.2336756
257880.0000000    0.2664939
257920.0000000    0.2691574
257960.0000000    0.2444870
258000.0000000    0.2534528
258040.0000000    0.2655279
258080.0000000    0.2525119
258120.0000000    0.2721595
258160.0000000    0.2598572
258200.0000000    0.2839911
258240.0000000    0.2725534
258280.0000000    0.2705644
258320.0000000    0.2683767
258360.0000000    0.2429552
258400.0000000    0.2557512
258440.0000000    0.2751883
258480.0000000    0.2655230
258520.0000000    0.2514181
258560.0000000    0.2700017
258600.0000000    0.2512981
258640.0000000    0.2679020
258680.0000000    0.2603847
258720.0000000    0.2551084
258760.0000000    0.2699222
258800.0000000    0.2674086
258840.0000000    0.2828015
258880.0000000    0.2822928
258920.0000000    0.2607095
258960.0000000    0.2612183
259000.0000000    0.2578825
259040.0000000    0.2607333
259080.0000000    0.2602479
259120.0000000    0.2821979
259160.0000000    0.2711795
259200.0000000    0.2670238
259240.0000000    0.2758378
259280.0000000    0.2721065
259320.0000000    0.2668986
259360.0000000    0.2843397
259400.0000000    0.2652300
259440.0000000    0.2834260
259480.0000000    0.2630242
259520.0000000    0.2791505
259560.0000000    0.2592317
259600.0000000    0.2606402
259640.0000000    0.2749318
259680.0000000    0.2731069
259720.0000000    0.2819702
259760.0000000    0.2994808
259800.0000000    0.2625943
259840.0000000    0.2699887
259880.0000000    0.2487252
259920.0000000    0.2819523
259960.0000000    0.2759349
260000.0000000    0.2604348
260040.0000000    0.2629339
260080.0000000    0.2725843
260120.0000000    0.2769322
260160.0000000    0.3041622
260200.0000000    0.3103891
260240.0000000    0.2887191
260280.0000000    0.2865912
260320.0000000    0.2828275
260360.0000000    0.2651170
260400.0000000    0.2818044
260440.0000000    0.2553112
260480.0000000    0.2849684
260520.0000000    0.2591941
260560.0000000    0.2495831
260600.0000000    0.2778876
260640.0000000    0.2744951
260680.0000000    0.2835113
260720.0000000    0.2722687
260760.0000000    0.2709979
260800.0000000    0.2685557
260840.0000000    0.2638262
260880.0000000    0.2683418
260920.0000000    0.2859571
260960.0000000    0.2634073
261000.0000000    0.2602033
261040.0000000    0.2602450
261080.0000000    0.2599914
261120.0000000    0.2531438
261160.0000000    0.2721892
261200.0000000    0.2736293
261240.0000000    0.2682514
261280.0000000    0.2722333
261320.0000000    0.2510608
261360.0000000    0.2699384
261400.0000000    0.2766058
261440.0000000    0.2664381
261480.0000000    0.2580673
261520.0000000    0.2649898
261560.0000000    0.2545692
261600.0000000    0.2701500
261640.0000000    0.2494843
261680.0000000    0.2498195
261720.0000000    0.2507800
261760.0000000    0.2608070
261800.0000000    0.2736975
261840.0000000    0.2764401
261880.0000000    0.2866932
261920.0000000    0.2919011
261960.0000000    0.2955174
262000.0000000    0.2932087
262040.0000000    0.2771301
262080.0000000    0.2737834
262120.0000000    0.2587304
262160.0000000    0.2796732
262200.0000000    0.2805524
262240.0000000    0.2714218
262280.0000000    0.2984349
262320.0000000    0.2948545
262360.0000000    0.2833288
262400.0000000    0.2851042
262440.0000000    0.3002751
262480.0000000    0.2886169
262520.0000000    0.2787655
262560.0000000    0.2672741
262600.0000000    0.2924604
262640.0000000    0.2861467
262680.0000000    0.3068285
262720.0000000    0.2934085
262760.0000000    0.2916938
262800.0000000    0.2849124
262840.0000000    0.2840022
262880.0000000    0.2834578
262920.0000000    0.2719153
262960.0000000    0.2786447
263000.0000000    0.2934883
263040.0000000    0.2799291
263080.0000000    0.2780792
263120.0000000    0.2846689
263160.0000000    0.2800309
263200.0000000    0.2846175
263240.0000000    0.2938716
263280.0000000    0.2996198
263320.0000000    0.2979797
263360.0000000    0.2721435
263400.0000000    0.2824359
263440.0000000    0.2651738
263480.0000000    0.2758338
263520.0000000    0.2592401
263560.0000000    0.2520661
263600.0000000    0.2622056
263640.0000000    0.2633708
263680.0000000    0.2646945
263720.0000000    0.2666994
263760.0000000    0.2890759
263800.0000000    0.2734710
263840.0000000    0.2750208
263880.0000000    0.2864395
263920.0000000    0.2765710
263960.0000000    0.2802335
264000.0000000    0.2685490
264040.0000000    0.2815871
264080.0000000    0.2663520
264120.0000000    0.2763824
264160.0000000    0.2821530
264200.0000000    0.2806843
264240.0000000    0.2773713
264280.0000000    0.2804866
264320.0000000    0.2679016
264360.0000000    0.2698662
264400.0000000    0.2830513
264440.0000000    0.2875538
264480.0000000    0.2867650
264520.0000000    0.2566915
264560.0000000    0.2733702
264600.0000000    0.2762440
264640.0000000    0.2758164
264680.0000000    0.2856625
264720.0000000    0.2912179
264760.0000000    0.2669088
264800.0000000    0.2766505
264840.0000000    0.2729030
264880.0000000    0.2753996
264920.0000000    0.2862328
264960.0000000    0.3003590
265000.0000000    0.2588131
265040.0000000    0.2878191
265080.0000000    0.2873923
265120.0000000    0.2686117
265160.0000000    0.2488507
265200.0000000    0.2684985
265240.0000000    0.2476284
265280.0000000    0.2639503
265320.0000000    0.2745994
265360.0000000    0.2745582
265400.0000000    0.2819813
265440.0000000    0.2580567
265480.0000000    0.2738310
265520.0000000    0.2749885
265560.0000000    0.2695749
265600.0000000    0.2785431
265640.0000000    0.2824736
265680.0000000    0.2770579
265720.0000000    0.2744337
265760.0000000    0.2870264
265800.0000000    0.2852511
265840.0000000    0.2874389
265880.0000000    0.2987673
265920.0000000    0.2887082
265960.0000000    0.2979397
266000.0000000    0.2707563
266040.0000000    0.2704873
266080.0000000    0.2791336
266120.0000000    0.2606981
266160.0000000    0.2964585
266200.0000000    0.2691643
266240.0000000    0.2632095
266280.0000000    0.2577611
266320.0000000    0.2616781
266360.0000000    0.2741445
266400.0000000    0.2952173
266440.0000000    0.2785514
266480.0000000    0.2884098
266520.0000000    0.2827053
266560.0000000    0.2831749
266600.0000000    0.2902090
266640.0000000    0.2675733
266680.0000000    0.2863811
266720.0000000    0.2740393
266760.0000000    0.2692588
266800.0000000    0.2803546
266840.0000000    0.2923233
266880.0000000    0.2584322
266920.0000000    0.2838425
266960.0000000    0.2716326
267000.0000000    0.2596257
267040.0000000    0.2708369
267080.0000000    0.2667769
267120.0000000    0.2681532
267160.0000000    0.2694224
267200.0000000    0.2880102
267240.0000000    0.2728499
267280.0000000    0.2723261
267320.0000000    0.2827473
267360.0000000    0.2465450
267400.0000000    0.2800719
267440.0000000    0.2697029
267480.0000000    0.2571433
267520.0000000    0.2672389
267560.0000000    0.2630938
267600.0000000    0.2637543
267640.0000000    0.2773865
267680.0000000    0.2600519
267720.0000000    0.2746082
267760.0000000    0.2730411
267800.0000000    0.2815536
267840.0000000    0.2685138
267880.0000000    0.2789620
267920.0000000    0.2677411
267960.0000000    0.2654941
268000.0000000    0.2697411
268040.0000000    0.2700497
268080.0000000    0.2692807
268120.0000000    0.2587374
268160.0000000    0.2728390
268200.0000000    0.2669357
268240.0000000    0.2589464
268280.0000000    0.2667680
268320.0000000    0.2813381
268360.0000000    0.2776029
268400.0000000    0.2798386
268440.0000000    0.2687821
268480.0000000    0.2705638
268520.0000000    0.2719486
268560.0000000    0.2767694
268600.0000000    0.2560377
268640.0000000    0.2702436
268680.0000000    0.2696618
268720.0000000    0.2929983
268760.0000000    0.2763416
268800.0000000    0.2709768
268840.0000000    0.2535007
268880.0000000    0.2735275
268920.0000000    0.2765688
268960.0000000    0.2714769
269000.0000000    0.2802058
269040.0000000    0.2807949
269080.0000000    0.2753816
269120.0000000    0.2796950
269160.0000000    0.2797078
269200.0000000    0.2711004
269240.0000000    0.2769059
269280.0000000    0.2560994
269320.0000000    0.2563061
269360.0000000    0.2487105
269400.0000000    0.2648783
269440.0000000    0.2651162
269480.0000000    0.2684923
269520.0000000    0.2745070
269560.0000000    0.2776144
269600.0000000    0.2657336
269640.0000000    0.2686433
269680.0000000    0.2796985
269720.0000000    0.2691278
269760.0000000    0.2850596
269800.0000000    0.2880730
269840.0000000    0.2779213
269880.0000000    0.2614506
269920.0000000    0.2664890
269960.0000000    0.2646259
270000.0000000    0.2851612
270040.0000000    0.2668280
270080.0000000    0.2698371
270120.0000000    0.2470046
270160.0000000    0.2534419
270200.0000000    0.2773833
270240.0000000    0.2737205
270280.0000000    0.2837949
270320.0000000    0.2792237
270360.0000000    0.2854363
270400.0000000    0.2733445
270440.0000000    0.2830516
270480.0000000    0.2718316
270520.0000000    0.2717021
270560.0000000    0.2872526
270600.0000000    0.2897572
270640.0000000    0.2813050
270680.0000000    0.2842319
270720.0000000    0.2468032
270760.0000000    0.2405529
270800.0000000    0.2535398
270840.0000000    0.2568974
270880.0000000    0.2567019
270920.0000000    0.2687424
270960.0000000    0.2576545
271000.0000000    0.2592490
271040.0000000    0.2513892
271080.0000000    0.2396577
271120.0000000    0.2415862
271160.0000000    0.2413571
271200.0000000    0.2561420
271240.0000000    0.2460901
271280.0000000    0.2489596
271320.0000000    0.2562873
271360.0000000    0.2637935
271400.0000000    0.2789495
271440.0000000    0.2634587
271480.0000000    0.2909161
271520.0000000    0.2789039
271560.0000000    0.2760979
271600.0000000    0.2607090
271640.0000000    0.2965534
271680.0000000    0.2810772
271720.0000000    0.2867394
271760.0000000    0.2762280
271800.0000000    0.2659050
271840.0000000    0.2707972
271880.0000000    0.2774363
271920.0000000    0.2700721
271960.0000000    0.2768316
272000.0000000    0.2638026
272040.0000000    0.2723762
272080.0000000    0.2729062
272120.0000000    0.2684478
272160.0000000    0.2801875
272200.0000000    0.2772293
272240.0000000    0.2732865
272280.0000000    0.2841710
272320.0000000    0.2462195
272360.0000000    0.2731366
272400.0000000    0.2560813
272440.0000000    0.2671757
272480.0000000    0.2677813
272520.0000000    0.2544896
272560.0000000    0.2604577
272600.0000000    0.2855009
272640.0000000    0.2495474
272680.0000000    0.2712840
272720.0000000    0.2758401
272760.0000000    0.2798552
272800.0000000    0.2900263
272840.0000000    0.2786365
272880.0000000    0.2808538
272920.0000000    0.2916370
272960.0000000    0.2780773
273000.0000000    0.2807318
273040.0000000    0.2646807
273080.0000000    0.2659775
273120.0000000    0.2747389
273160.0000000    0.2748213
273200.0000000    0.2782233
273240.0000000    0.2809466
273280.0000000    0.2485100
273320.0000000    0.2498109
273360.0000000    0.2585141
273400.0000000    0.2549174
273440.0000000    0.2527350
273480.0000000    0.2640547
273520.0000000    0.2815900
273560.0000000    0.2689529
273600.0000000    0.2661760
273640.0000000    0.2922040
273680.0000000    0.2791422
273720.0000000    0.2387601
273760.0000000    0.2560278
273800.0000000    0.2704520
273840.0000000    0.2699794
273880.0000000    0.2802786
273920.0000000    0.2489176
273960.0000000    0.2566344
274000.0000000    0.2590741
274040.0000000    0.2653279
274080.0000000    0.2601680
274120.0000000    0.2572361
274160.0000000    0.2555487
274200.0000000    0.2853369
274240.0000000    0.2701335
274280.0000000    0.2665656
274320.0000000    0.2576507
274360.0000000    0.2622184
274400.0000000    0.2627864
274440.0000000    0.2328496
274480.0000000    0.2761991
274520.0000000    0.2744178
274560.0000000    0.2760344
274600.0000000    0.2685527
274640.0000000    0.2587382
274680.0000000    0.2519855
274720.0000000    0.2500218
274760.0000000    0.2665392
274800.0000000    0.2659600
274840.0000000    0.2688220
274880.0000000    0.2283875
274920.0000000    0.2544913
274960.0000000    0.2567321
275000.0000000    0.2588332
275040.0000000    0.2484117
275080.0000000    0.2584899
275120.0000000    0.2743134
275160.0000000    0.2829569
275200.0000000    0.2705939
275240.0000000    0.2622522
275280.0000000    0.2692040
275320.0000000    0.2537415
275360.0000000    0.2677447
275400.0000000    0.2449091
275440.0000000    0.2643920
275480.0000000    0.2613531
275520.0000000    0.2377233
275560.0000000    0.2460566
275600.0000000    0.2314641
275640.0000000    0.2636825
275680.0000000    0.2503537
275720.0000000    0.2449412
275760.0000000    0.2453656
275800.0000000    0.2516299
275840.0000000    0.2381371
275880.0000000    0.2493251
275920.0000000    0.2379111
275960.0000000    0.2801147
276000.0000000    0.2653720
276040.0000000    0.2588726
276080.0000000    0.2875616
276120.0000000    0.2719436
276160.0000000    0.2469583
276200.0000000    0.2637538
276240.0000000    0.2379371
276280.0000000    0.2589363
276320.0000000    0.2501086
276360.0000000    0.2463678
276400.0000000    0.2361705
276440.0000000    0.2500818
276480.0000000    0.2493956
276520.0000000    0.2601074
276560.0000000    0.2447590
276600.0000000    0.2405799
276640.0000000    0.2722088
276680.0000000    0.2673404
276720.0000000    0.2743987
276760.0000000    0.2654195
276800.0000000    0.2716018
276840.0000000    0.2535554
276880.0000000    0.2497691
276920.0000000    0.2664874
276960.0000000    0.2585110
277000.0000000    0.2508352
277040.0000000    0.2600142
277080.0000000    0.2580894
277120.0000000    0.2697923
277160.0000000    0.2665854
277200.0000000    0.2682262
277240.0000000    0.2469354
277280.0000000    0.2660438
277320.0000000    0.2374163
277360.0000000    0.2370403
277400.0000000    0.2479229
277440.0000000    0.2612350
277480.0000000    0.2525289
277520.0000000    0.2587624
277560.0000000    0.2509646
277600.0000000    0.2558409
277640.0000000    0.2626728
277680.0000000    0.2680577
277720.0000000    0.2661708
277760.0000000    0.2681220
277800.0000000    0.2644249
277840.0000000    0.2723787
277880.0000000    0.2588996
277920.0000000    0.2581698
277960.0000000    0.2785335
278000.0000000    0.2499551
278040.0000000    0.2535750
278080.0000000    0.2657191
278120.0000000    0.2702423
278160.0000000    0.2613616
278200.0000000    0.2523010
278240.0000000    0.2723700
278280.0000000    0.2563699
278320.0000000    0.2609094
278360.0000000    0.2562478
278400.0000000    0.2604073
278440.0000000    0.2539270
278480.0000000    0.2534297
278520.0000000    0.2436010
278560.0000000    0.2433166
278600.0000000    0.2430396
278640.0000000    0.2563995
278680.0000000    0.2643570
278720.0000000    0.2673437
278760.0000000    0.2594723
278800.0000000    0.2758300
278840.0000000    0.2471016
278880.0000000    0.2604668
278920.0000000    0.2550310
278960.0000000    0.2660453
279000.0000000    0.2367605
279040.0000000    0.2535678
279080.0000000    0.2491153
279120.0000000    0.2504913
279160.0000000    0.2654279
279200.0000000    0.2625656
279240.0000000    0.2467841
279280.0000000    0.2495293
279320.0000000    0.2746015
279360.0000000    0.2530833
279400.0000000    0.2277112
279440.0000000    0.2511212
279480.0000000    0.2506645
279520.0000000    0.2537947
279560.0000000    0.2532153
279600.0000000    0.2534482
279640.0000000    0.2562728
279680.0000000    0.2596130
279720.0000000    0.2680973
279760.0000000    0.2581466
279800.0000000    0.2472759
279840.0000000    0.2581607
279880.0000000    0.2546797
279920.0000000    0.2461443
279960.0000000    0.2431621
280000.0000000    0.2469656
280040.0000000    0.2563515
280080.0000000    0.2622250
280120.0000000    0.2515738
280160.0000000    0.2504022
280200.0000000    0.2595645
280240.0000000    0.2696467
280280.0000000    0.2630726
280320.0000000    0.2647717
280360.0000000    0.2513469
280400.0000000    0.2694941
280440.0000000    0.2795917
280480.0000000    0.2823172
280520.0000000    0.2454597
280560.0000000    0.2495847
280600.0000000    0.2592984
280640.0000000    0.2593749
280680.0000000    0.2622149
280720.0000000    0.2515886
280760.0000000    0.2830653
280800.0000000    0.2532965
280840.0000000    0.2552498
280880.0000000    0.2186690
280920.0000000    0.2547046
280960.0000000    0.2436239
281000.0000000    0.2580214
281040.0000000    0.2640487
281080.0000000    0.2511577
281120.0000000    0.2713003
281160.0000000    0.2582029
281200.0000000    0.2524534
281240.0000000    0.2729093
281280.0000000    0.2661362
281320.0000000    0.2664280
281360.0000000    0.2564884
281400.0000000    0.2583809
281440.0000000    0.2623948
281480.0000000    0.2432099
281520.0000000    0.2609683
281560.0000000    0.2510398
281600.0000000    0.2631474
281640.0000000    0.2572912
281680.0000000    0.2693432
281720.0000000    0.2843881
281760.0000000    0.2572365
281800.0000000    0.2697100
281840.0000000    0.2630760
281880.0000000    0.2701412
281920.0000000    0.2580608
281960.0000000    0.2537661
282000.0000000    0.2676164
282040.0000000    0.2389330
282080.0000000    0.2748688
282120.0000000    0.2789568
282160.0000000    0.2617438
282200.0000000    0.2539852
282240.0000000    0.2607926
282280.0000000    0.2410671
282320.0000000    0.2607375
282360.0000000    0.2589613
282400.0000000    0.2715424
282440.0000000    0.2455766
282480.0000000    0.2454890
282520.0000000    0.2596871
282560.0000000    0.2565784
282600.0000000    0.2738456
282640.0000000    0.2368736
282680.0000000    0.2299520
282720.0000000    0.2373508
282760.0000000    0.2428409
282800.0000000    0.2509978
282840.0000000    0.2620266
282880.0000000    0.2724016
282920.0000000    0.2568515
282960.0000000    0.2704285
283000.0000000    0.2625808
283040.0000000    0.2614546
283080.0000000    0.2595100
283120.0000000    0.2620832
283160.0000000    0.2611706
283200.0000000    0.2893927
283240.0000000    0.2444183
283280.0000000    0.2601059
283320.0000000    0.2601036
283360.0000000    0.2782610
283400.0000000    0.2564613
283440.0000000    0.2616231
283480.0000000    0.2677752
283520.0000000    0.2769521
283560.0000000    0.2735265
283600.0000000    0.2619871
283640.0000000    0.2482443
283680.0000000    0.2488380
283720.0000000    0.2600667
283760.0000000    0.2760774
283800.0000000    0.2800629
283840.0000000    0.2574025
283880.0000000    0.2772179
283920.0000000    0.2703211
283960.0000000    0.2551806
284000.0000000    0.2554969
284040.0000000    0.2742294
284080.0000000    0.2675052
284120.0000000    0.2697269
284160.0000000    0.2765900
284200.0000000    0.2712196
284240.0000000    0.2509741
284280.0000000    0.2793996
284320.0000000    0.2619131
284360.0000000    0.2736696
284400.0000000    0.2768811
284440.0000000    0.2845303
284480.0000000    0.2710105
284520.0000000    0.2634081
284560.0000000    0.2527796
284600.0000000    0.2808899
284640.0000000    0.2672368
284680.0000000    0.2723455
284720.0000000    0.2754788
284760.0000000    0.2754721
284800.0000000    0.2660705
284840.0000000    0.2547995
284880.0000000    0.2527868
284920.0000000    0.2635325
284960.0000000    0.2708648
285000.0000000    0.2715711
285040.0000000    0.2652156
285080.0000000    0.2496193
285120.0000000    0.2808698
285160.0000000    0.2794282
285200.0000000    0.2643725
285240.0000000    0.2643208
285280.0000000    0.2791128
285320.0000000    0.2659652
285360.0000000    0.2681695
285400.0000000    0.2584226
285440.0000000    0.2538147
285480.0000000    0.2736148
285520.0000000    0.2580157
285560.0000000    0.2637798
285600.0000000    0.2427455
285640.0000000    0.2675956
285680.0000000    0.2595112
285720.0000000    0.2403706
285760.0000000    0.2387721
285800.0000000    0.2353458
285840.0000000    0.2494242
285880.0000000    0.2470917
285920.0000000    0.2454716
285960.0000000    0.2647526
286000.0000000    0.2673493
286040.0000000    0.2512701
286080.0000000    0.2526891
286120.0000000    0.2809754
286160.0000000    0.2650345
286200.0000000    0.2600931
286240.0000000    0.2444127
286280.0000000    0.2578718
286320.0000000    0.2526924
286360.0000000    0.2730590
286400.0000000    0.2760250
286440.0000000    0.2671625
286480.0000000    0.2788182
286520.0000000    0.2582847
286560.0000000    0.2712620
286600.0000000    0.2627164
286640.0000000    0.2702636
286680.0000000    0.2596678
286720.0000000    0.2702285
286760.0000000    0.2493135
286800.0000000    0.2608716
286840.0000000    0.2557097
286880.0000000    0.2530629
286920.0000000    0.2672114
286960.0000000    0.2643208
287000.0000000    0.2669071
287040.0000000    0.2431266
287080.0000000    0.2556778
287120.0000000    0.2650611
287160.0000000    0.2757999
287200.0000000    0.2695399
287240.0000000    0.2723047
287280.0000000    0.2876528
287320.0000000    0.2640802
287360.0000000    0.2615191
287400.0000000    0.2677071
287440.0000000    0.2700323
287480.0000000    0.2836094
287520.0000000    0.2755880
287560.0000000    0.2546395
287600.0000000    0.2516030
287640.0000000    0.2425608
287680.0000000    0.2503300
287720.0000000    0.2601654
287760.0000000    0.2538010
287800.0000000    0.2547888
287840.0000000    0.2545769
287880.0000000    0.2308523
287920.0000000    0.2843469
287960.0000000    0.2490116
288000.0000000    0.2539124
288040.0000000    0.2534266
288080.0000000    0.2662117
288120.0000000    0.2539412
288160.0000000    0.2535078
288200.0000000    0.2520477
288240.0000000    0.2592819
288280.0000000    0.2734073
288320.0000000    0.2421633
288360.0000000    0.2666719
288400.0000000    0.2707858
288440.0000000    0.2543506
288480.0000000    0.2760453
288520.0000000    0.2697173
288560.0000000    0.2718590
288600.0000000    0.2894801
288640.0000000    0.2597343
288680.0000000    0.2705130
288720.0000000    0.2681020
288760.0000000    0.2571116
288800.0000000    0.2578301
288840.0000000    0.2542463
288880.0000000    0.2772555
288920.0000000    0.2556849
288960.0000000    0.2701473
289000.0000000    0.2524816
289040.0000000    0.2661425
289080.0000000    0.2679576
289120.0000000    0.2594816
289160.0000000    0.2562384
289200.0000000    0.2572580
289240.0000000    0.2358953
289280.0000000    0.2304244
289320.0000000    0.2615329
289360.0000000    0.2695629
289400.0000000    0.2662412
289440.0000000    0.2695923
289480.0000000    0.2519120
289520.0000000    0.2635879
289560.0000000    0.2612579
289600.0000000    0.2614338
289640.0000000    0.2685355
289680.0000000    0.2609746
289720.0000000    0.2478359
289760.0000000    0.2529154
289800.0000000    0.2593988
289840.0000000    0.2660746
289880.0000000    0.2634330
289920.0000000    0.2752159
289960.0000000    0.2733196
290000.0000000    0.2731616
290040.0000000    0.2742315
290080.0000000    0.2822082
290120.0000000    0.2754205
290160.0000000    0.2652270
290200.0000000    0.2618199
290240.0000000    0.2565075
290280.0000000    0.2584448
290320.0000000    0.2732379
290360.0000000    0.2532955
290400.0000000    0.2676553
290440.0000000    0.2703607
290480.0000000    0.2693996
290520.0000000    0.2716019
290560.0000000    0.2843151
290600.0000000    0.2843405
290640.0000000    0.2774991
290680.0000000    0.2836535
290720.0000000    0.2763584
290760.0000000    0.2722775
290800.0000000    0.2639618
290840.0000000    0.2491321
290880.0000000    0.2431327
290920.0000000    0.2616480
290960.0000000    0.2708604
291000.0000000    0.2596046
291040.0000000    0.2502870
291080.0000000    0.2521646
291120.0000000    0.2581871
291160.0000000    0.2513269
291200.0000000    0.2489089
291240.0000000    0.2700921
291280.0000000    0.2660350
291320.0000000    0.2675121
291360.0000000    0.2581184
291400.0000000    0.2694595
291440.0000000    0.2725873
291480.0000000    0.2765163
291520.0000000    0.2831145
291560.0000000    0.2728252
291600.0000000    0.2616960
291640.0000000    0.2553616
291680.0000000    0.2604174
291720.0000000    0.2939041
291760.0000000    0.2717763
291800.0000000    0.2821015
291840.0000000    0.2563711
291880.0000000    0.2753323
291920.0000000    0.2628288
291960.0000000    0.2603211
292000.0000000    0.2637778
292040.0000000    0.2535325
292080.0000000    0.2521209
292120.0000000    0.2530256
292160.0000000    0.2280499
292200.0000000    0.2493258
292240.0000000    0.2568898
292280.0000000    0.2425345
292320.0000000    0.2545196
292360.0000000    0.2595411
292400.0000000    0.2591600
292440.0000000    0.2698962
292480.0000000    0.2674717
292520.0000000    0.2551189
292560.0000000    0.2666747
292600.0000000    0.2501266
292640.0000000    0.2576242
292680.0000000    0.2581869
292720.0000000    0.2661131
292760.0000000    0.2562025
292800.0000000    0.2620687
292840.0000000    0.2657575
292880.0000000    0.2622993
292920.0000000    0.2686762
292960.0000000    0.2569725
293000.0000000    0.2626652
293040.0000000    0.2644867
293080.0000000    0.2433717
293120.0000000    0.2423991
293160.0000000    0.2625055
293200.0000000    0.2902790
293240.0000000    0.2779298
293280.0000000    0.2790498
293320.0000000    0.2710273
293360.0000000    0.2625016
293400.0000000    0.2776059
293440.0000000    0.2794504
293480.0000000    0.2745689
293520.0000000    0.2733566
293560.0000000    0.2418538
293600.0000000    0.2447663
293640.0000000    0.2548697
293680.0000000    0.2627033
293720.0000000    0.2683022
293760.0000000    0.2683724
293800.0000000    0.2693786
293840.0000000    0.2544974
293880.0000000    0.2624580
293920.0000000    0.2491335
293960.0000000    0.2639340
294000.0000000    0.2746437
294040.0000000    0.2700714
294080.0000000    0.2548518
294120.0000000    0.2588723
294160.0000000    0.2593180
294200.0000000    0.2774356
294240.0000000    0.2856614
294280.0000000    0.2597151
294320.0000000    0.2700356
294360.0000000    0.2556153
294400.0000000    0.2656640
294440.0000000    0.2582959
294480.0000000    0.2799391
294520.0000000    0.2692730
294560.0000000    0.2795417
294600.0000000    0.2726242
294640.0000000    0.2676668
294680.0000000    0.2860802
294720.0000000    0.2802109
294760.0000000    0.2902230
294800.0000000    0.2600705
294840.0000000    0.2547787
294880.0000000    0.2549405
294920.0000000    0.2626044
294960.0000000    0.2641279
295000.0000000    0.2850746
295040.0000000    0.2564756
295080.0000000    0.2678581
295120.0000000    0.2680432
295160.0000000    0.2717738
295200.0000000    0.2705972
295240.0000000    0.2761934
295280.0000000    0.2760965
295320.0000000    0.2786466
295360.0000000    0.2698661
295400.0000000    0.2736873
295440.0000000    0.2748640
295480.0000000    0.2626225
295520.0000000    0.2602095
295560.0000000    0.2697809
295600.0000000    0.2593795
295640.0000000    0.2817713
295680.0000000    0.2685767
295720.0000000    0.2760144
295760.0000000    0.2814133
295800.0000000    0.2782250
295840.0000000    0.2748552
295880.0000000    0.2691440
295920.0000000    0.2545929
295960.0000000    0.2650314
296000.0000000    0.2510032
296040.0000000    0.2750193
296080.0000000    0.2783179
296120.0000000    0.2827924
296160.0000000    0.2670752
296200.0000000    0.2786452
296240.0000000    0.2671565
296280.0000000    0.2723526
296320.0000000    0.2764276
296360.0000000    0.2528264
296400.0000000    0.2785933
296440.0000000    0.2633911
296480.0000000    0.2766942
296520.0000000    0.2489897
296560.0000000    0.2606713
296600.0000000    0.2868379
296640.0000000    0.2772675
296680.0000000    0.2784166
296720.0000000    0.2690725
296760.0000000    0.2797769
296800.0000000    0.2744751
296840.0000000    0.2467174
296880.0000000    0.2680993
296920.0000000    0.2588477
296960.0000000    0.2789240
297000.0000000    0.2627684
297040.0000000    0.2610835
297080.0000000    0.2680431
297120.0000000    0.2704168
297160.0000000    0.2638966
297200.0000000    0.2480942
297240.0000000    0.2597126
297280.0000000    0.2722355
297320.0000000    0.2540248
297360.0000000    0.2547144
297400.0000000    0.2727285
297440.0000000    0.2762682
297480.0000000    0.2580154
297520.0000000    0.2899459
297560.0000000    0.2719615
297600.0000000    0.2797022
297640.0000000    0.2711676
297680.0000000    0.2797928
297720.0000000    0.2624619
297760.0000000    0.2690713
297800.0000000    0.2599438
297840.0000000    0.2694561
297880.0000000    0.2765011
297920.0000000    0.2723244
297960.0000000    0.2679690
298000.0000000    0.2829316
298040.0000000    0.2810889
298080.0000000    0.2651078
298120.0000000    0.2583289
298160.0000000    0.2708336
298200.0000000    0.2763070
298240.0000000    0.2803848
298280.0000000    0.2843085
298320.0000000    0.2806709
298360.0000000    0.2860644
298400.0000000    0.2659184
298440.0000000    0.2795498
298480.0000000    0.2599631
298520.0000000    0.2716586
298560.0000000    0.2692723
298600.0000000    0.2607466
298640.0000000    0.2643982
298680.0000000    0.2656405
298720.0000000    0.2689664
298760.0000000    0.2769876
298800.0000000    0.2772747
298840.0000000    0.2607428
298880.0000000    0.2890568
298920.0000000    0.2750995
298960.0000000    0.2762476
299000.0000000    0.2681610
299040.0000000    0.2667138
299080.0000000    0.2799245
299120.0000000    0.2770871
299160.0000000    0.2725262
299200.0000000    0.2759185
299240.0000000    0.2689492
299280.0000000    0.2848842
299320.0000000    0.2673745
299360.0000000    0.2579644
299400.0000000    0.2585906
299440.0000000    0.2647510
299480.0000000    0.2629019
299520.0000000    0.2858388
299560.0000000    0.2830877
299600.0000000    0.2852021
299640.0000000    0.2757176
299680.0000000    0.2763374
299720.0000000    0.2590517
299760.0000000    0.2743249
299800.0000000    0.2691248
299840.0000000    0.2858149
299880.0000000    0.2625372
299920.0000000    0.2481041
299960.0000000    0.2577519
300000.0000000    0.2723093
300040.0000000    0.2862521
300080.0000000    0.2734525
300120.0000000    0.2810619
300160.0000000    0.2746816
300200.0000000    0.2928934
300240.0000000    0.2831747
300280.0000000    0.2499492
300320.0000000    0.2603252
300360.0000000    0.2440779
300400.0000000    0.2647223
300440.0000000    0.2631630
300480.0000000    0.2629802
300520.0000000    0.2585806
300560.0000000    0.2700312
300600.0000000    0.2801701
300640.0000000    0.2702859
300680.0000000    0.2697690
300720.0000000    0.2488851
300760.0000000    0.2534308
300800.0000000    0.2529043
300840.0000000    0.2582554
300880.0000000    0.2847969
300920.0000000    0.2887374
300960.0000000    0.2688556
301000.0000000    0.2670949
301040.0000000    0.2829909
301080.0000000    0.2749725
301120.0000000    0.2857852
301160.0000000    0.2812212
301200.0000000    0.2826572
301240.0000000    0.2663428
301280.0000000    0.2766500
301320.0000000    0.2774259
301360.0000000    0.2659004
301400.0000000    0.2711755
301440.0000000    0.2806232
301480.0000000    0.2753774
301520.0000000    0.2957189
301560.0000000    0.2583709
301600.0000000    0.2494499
301640.0000000    0.2527311
301680.0000000    0.2658882
301720.0000000    0.2612267
301760.0000000    0.2481722
301800.0000000    0.2806896
301840.0000000    0.2673178
301880.0000000    0.2607597
301920.0000000    0.2847834
301960.0000000    0.2669759
302000.0000000    0.2707323
302040.0000000    0.2653591
302080.0000000    0.2538138
302120.0000000    0.2486290
302160.0000000    0.2613831
302200.0000000    0.2855092
302240.0000000    0.2540018
302280.0000000    0.2490845
302320.0000000    0.2666954
302360.0000000    0.2795023
302400.0000000    0.2628929
302440.0000000    0.2489962
302480.0000000    0.2490652
302520.0000000    0.2806382
302560.0000000    0.2797469
302600.0000000    0.2858811
302640.0000000    0.2818456
302680.0000000    0.2722208
302720.0000000    0.2781678
302760.0000000    0.2880351
302800.0000000    0.2895865
302840.0000000    0.2713704
302880.0000000    0.2725068
302920.0000000    0.2963750
302960.0000000    0.3007179
303000.0000000    0.2746184
303040.0000000    0.2680687
303080.0000000    0.2795902
303120.0000000    0.2611278
303160.0000000    0.2532992
303200.0000000    0.2786229
303240.0000000    0.2856368
303280.0000000    0.3093940
303320.0000000    0.2772205
303360.0000000    0.2816960
303400.0000000    0.2748800
303440.0000000    0.2557954
303480.0000000    0.2752865
303520.0000000    0.2720670
303560.0000000    0.2750802
303600.0000000    0.2678624
303640.0000000    0.2709021
303680.0000000    0.2783951
303720.0000000    0.2950844
303760.0000000    0.2811202
303800.0000000    0.2637688
303840.0000000    0.2834905
303880.0000000    0.2882234
303920.0000000    0.2783189
303960.0000000    0.2687495
304000.0000000    0.2662168
304040.0000000    0.2615455
304080.0000000    0.2712358
304120.0000000    0.2827681
304160.0000000    0.2675826
304200.0000000    0.2956762
304240.0000000    0.2676031
304280.0000000    0.2762187
304320.0000000    0.2699396
304360.0000000    0.2925137
304400.0000000    0.2603993
304440.0000000    0.2602870
304480.0000000    0.2786041
304520.0000000    0.2657644
304560.0000000    0.2592307
304600.0000000    0.2719149
304640.0000000    0.2687093
304680.0000000    0.2729281
304720.0000000    0.2808850
304760.0000000    0.2811467
304800.0000000    0.2611975
304840.0000000    0.2565952
304880.0000000    0.2621443
304920.0000000    0.2639954
304960.0000000    0.2703370
305000.0000000    0.2658775
305040.0000000    0.2682718
305080.0000000    0.2619421
305120.0000000    0.2674273
305160.0000000    0.2655968
305200.0000000    0.2807183
305240.0000000    0.2661300
305280.0000000    0.2448527
305320.0000000    0.2516709
305360.0000000    0.2590515
305400.0000000    0.2715946
305440.0000000    0.2678462
305480.0000000    0.2788460
305520.0000000    0.2609358
305560.0000000    0.2553198
305600.0000000    0.2487602
305640.0000000    0.2609450
305680.0000000    0.2481270
305720.0000000    0.2448587
305760.0000000    0.2525373
305800.0000000    0.2708564
305840.0000000    0.2656646
305880.0000000    0.2692252
305920.0000000    0.2630477
305960.0000000    0.2598562
306000.0000000    0.2608350
306040.0000000    0.2842547
306080.0000000    0.2666309
306120.0000000    0.2651789
306160.0000000    0.2697470
306200.0000000    0.2599885
306240.0000000    0.2603706
306280.0000000    0.2654421
306320.0000000    0.2883506
306360.0000000    0.2611486
306400.0000000    0.2789863
306440.0000000    0.2573404
306480.0000000    0.2509104
306520.0000000    0.2835223
306560.0000000    0.2579677
306600.0000000    0.2651596
306640.0000000    0.2510976
306680.0000000    0.2640751
306720.0000000    0.2557248
306760.0000000    0.2737415
306800.0000000    0.2513823
306840.0000000    0.2540162
306880.0000000    0.2566305
306920.0000000    0.2744018
306960.0000000    0.2784338
307000.0000000    0.2623273
307040.0000000    0.2819843
307080.0000000    0.2777217
307120.0000000    0.2714561
307160.0000000    0.2788140
307200.0000000    0.2669532
307240.0000000    0.2501602
307280.0000000    0.2546859
307320.0000000    0.2534596
307360.0000000    0.2421710
307400.0000000    0.2612866
307440.0000000    0.2645268
307480.0000000    0.2477015
307520.0000000    0.2338448
307560.0000000    0.2456896
307600.0000000    0.2671134
307640.0000000    0.2708901
307680.0000000    0.2665454
307720.0000000    0.2618558
307760.0000000    0.2712509
307800.0000000    0.2546676
307840.0000000    0.2637859
307880.0000000    0.2466187
307920.0000000    0.2629145
307960.0000000    0.2765187
308000.0000000    0.2723938
308040.0000000    0.2597211
308080.0000000    0.2542705
308120.0000000    0.2409812
308160.0000000    0.2521064
308200.0000000    0.2288630
308240.0000000    0.2600192
308280.0000000    0.2574309
308320.0000000    0.2751829
308360.0000000    0.2672611
308400.0000000    0.2503072
308440.0000000    0.2578233
308480.0000000    0.2643767
308520.0000000    0.2591733
308560.0000000    0.2359898
308600.0000000    0.2648324
308640.0000000    0.2725860
308680.0000000    0.2687553
308720.0000000    0.2909254
308760.0000000    0.2955196
308800.0000000    0.2807278
308840.0000000    0.2524967
308880.0000000    0.2367007
308920.0000000    0.2692311
308960.0000000    0.2417533
309000.0000000    0.2507522
309040.0000000    0.2486997
309080.0000000    0.2578269
309120.0000000    0.2743914
309160.0000000    0.2582250
309200.0000000    0.2581653
309240.0000000    0.2503255
309280.0000000    0.2444185
309320.0000000    0.2522061
309360.0000000    0.2567194
309400.0000000    0.2362427
309440.0000000    0.2493016
309480.0000000    0.2579099
309520.0000000    0.2545372
309560.0000000    0.2572547
309600.0000000    0.2530257
309640.0000000    0.2685730
309680.0000000    0.2776498
309720.0000000    0.2755154
309760.0000000    0.2617021
309800.0000000    0.2750104
309840.0000000    0.2558536
309880.0000000    0.2693063
309920.0000000    0.2681048
309960.0000000    0.2427981
310000.0000000    0.2594056
310040.0000000    0.2436818
310080.0000000    0.2435844
310120.0000000    0.2481117
310160.0000000    0.2659409
310200.0000000    0.2382610
310240.0000000    0.2519505
310280.0000000    0.2489231
310320.0000000    0.2619182
310360.0000000    0.2616937
310400.0000000    0.2516550
310440.0000000    0.2420082
310480.0000000    0.2622828
310520.0000000    0.2618780
310560.0000000    0.2543883
310600.0000000    0.2570310
310640.0000000    0.2473112
310680.0000000    0.2400213
310720.0000000    0.2509828
310760.0000000    0.2691955
310800.0000000    0.2646777
310840.0000000    0.2813770
310880.0000000    0.2465539
310920.0000000    0.2648332
310960.0000000    0.2471867
311000.0000000    0.2445450
311040.0000000    0.2566240
311080.0000000    0.2662662
311120.0000000    0.2469815
311160.0000000    0.2553787
311200.0000000    0.2677492
311240.0000000    0.2639146
311280.0000000    0.2723898
311320.0000000    0.2699077
311360.0000000    0.2778988
311400.0000000    0.2656783
311440.0000000    0.2457637
311480.0000000    0.2683044
311520.0000000    0.2682691
311560.0000000    0.2651282
311600.0000000    0.2511080
311640.0000000    0.2482307
311680.0000000    0.2399652
311720.0000000    0.2465320
311760.0000000    0.2535909
311800.0000000    0.2415677
311840.0000000    0.2570698
311880.0000000    0.2682579
311920.0000000    0.2630427
311960.0000000    0.2604201
312000.0000000    0.2472972
312040.0000000    0.2509805
312080.0000000    0.2563982
312120.0000000    0.2372105
312160.0000000    0.2490435
312200.0000000    0.2784540
312240.0000000    0.2478746
312280.0000000    0.2769177
312320.0000000    0.2833814
312360.0000000    0.2632245
312400.0000000    0.2649544
312440.0000000    0.2508646
312480.0000000    0.2735569
312520.0000000    0.2756798
312560.0000000    0.2831290
312600.0000000    0.2894286
312640.0000000    0.2662738
312680.0000000    0.2566176
312720.0000000    0.2701294
312760.0000000    0.2378612
312800.0000000    0.2630617
312840.0000000    0.2769372
312880.0000000    0.2671379
312920.0000000    0.2744416
312960.0000000    0.2913575
313000.0000000    0.2710997
313040.0000000    0.2592741
313080.0000000    0.2740003
313120.0000000    0.2673079
313160.0000000    0.2730044
313200.0000000    0.2703548
313240.0000000    0.2783590
313280.0000000    0.2628153
313320.0000000    0.2712721
313360.0000000    0.2744978
313400.0000000    0.3053583
313440.0000000    0.2936318
313480.0000000    0.2934298
313520.0000000    0.2697389
313560.0000000    0.2602526
313600.0000000    0.2696426
313640.0000000    0.2555422
313680.0000000    0.2564905
313720.0000000    0.2835395
313760.0000000    0.2672527
313800.0000000    0.2714377
313840.0000000    0.2702663
313880.0000000    0.2753487
313920.0000000    0.3036249
313960.0000000    0.2606528
314000.0000000    0.2850888
314040.0000000    0.2808389
314080.0000000    0.2809702
314120.0000000    0.2678273
314160.0000000    0.2729799
314200.0000000    0.2683071
314240.0000000    0.2760235
314280.0000000    0.2655061
314320.0000000    0.2652614
314360.0000000    0.2674002
314400.0000000    0.2886095
314440.0000000    0.2622716
314480.0000000    0.2893173
314520.0000000    0.2722547
314560.0000000    0.2639267
314600.0000000    0.2659587
314640.0000000    0.2537140
314680.0000000    0.2659694
314720.0000000    0.2535788
314760.0000000    0.2701837
314800.0000000    0.2619667
314840.0000000    0.2554483
314880.0000000    0.2706907
314920.0000000    0.2659214
314960.0000000    0.2627148
315000.0000000    0.2811373
315040.0000000    0.2687855
315080.0000000    0.2639990
315120.0000000    0.2686781
315160.0000000    0.2677234
315200.0000000    0.2886096
315240.0000000    0.2610318
315280.0000000    0.2631774
315320.0000000    0.2811742
315360.0000000    0.2674153
315400.0000000    0.2788774
315440.0000000    0.2584302
315480.0000000    0.2725765
315520.0000000    0.2612180
315560.0000000    0.2547910
315600.0000000    0.2710087
315640.0000000    0.2776969
315680.0000000    0.2593314
315720.0000000    0.2362939
315760.0000000    0.2554284
315800.0000000    0.2516265
315840.0000000    0.2507533
315880.0000000    0.2640392
315920.0000000    0.2648893
315960.0000000    0.2608822
316000.0000000    0.2685388
316040.0000000    0.2589407
316080.0000000    0.2655567
316120.0000000    0.2693782
316160.0000000    0.2896560
316200.0000000    0.2782811
316240.0000000    0.2788876
316280.0000000    0.2649060
316320.0000000    0.2701827
316360.0000000    0.2603462
316400.0000000    0.2834900
316440.0000000    0.2555555
316480.0000000    0.2634243
316520.0000000    0.2600348
316560.0000000    0.2519434
316600.0000000    0.2597854
316640.0000000    0.2599837
316680.0000000    0.2726255
316720.0000000    0.2650327
316760.0000000    0.2847218
316800.0000000    0.2640955
316840.0000000    0.2609908
316880.0000000    0.3091980
316920.0000000    0.2649355
316960.0000000    0.2643086
317000.0000000    0.2794066
317040.0000000    0.2706445
317080.0000000    0.2615558
317120.0000000    0.2611479
317160.0000000    0.2736784
317200.0000000    0.2651696
317240.0000000    0.2597165
317280.0000000    0.2626197
317320.0000000    0.2816707
317360.0000000    0.2878593
317400.0000000    0.2825287
317440.0000000    0.2919339
317480.0000000    0.2864060
317520.0000000    0.2918366
317560.0000000    0.2884979
317600.0000000    0.2852365
317640.0000000    0.2977227
317680.0000000    0.2839479
317720.0000000    0.2780646
317760.0000000    0.2919151
317800.0000000    0.2904862
317840.0000000    0.2924162
317880.0000000    0.2835162
317920.0000000    0.3007091
317960.0000000    0.2736521
318000.0000000    0.2903094
318040.0000000    0.2883099
318080.0000000    0.2704065
318120.0000000    0.2859260
318160.0000000    0.2772500
318200.0000000    0.2558428
318240.0000000    0.2705089
318280.0000000    0.2761175
318320.0000000    0.2804314
318360.0000000    0.2620568
318400.0000000    0.2724907
318440.0000000    0.2676158
318480.0000000    0.2430982
318520.0000000    0.2698149
318560.0000000    0.2767114
318600.0000000    0.2785765
318640.0000000    0.2633442
318680.0000000    0.2634114
318720.0000000    0.2651868
318760.0000000    0.2734734
318800.0000000    0.2560175
318840.0000000    0.2687724
318880.0000000    0.2813476
318920.0000000    0.2771952
318960.0000000    0.2925714
319000.0000000    0.2805504
319040.0000000    0.2530596
319080.0000000    0.2459448
319120.0000000    0.2835565
319160.0000000    0.2671800
319200.0000000    0.2541029
319240.0000000    0.2433284
319280.0000000    0.2726794
319320.0000000    0.2688049
319360.0000000    0.2525202
319400.0000000    0.2557402
319440.0000000    0.2502183
319480.0000000    0.2581525
319520.0000000    0.2620971
319560.0000000    0.2618695
319600.0000000    0.2706602
319640.0000000    0.2658966
319680.0000000    0.2737845
319720.0000000    0.2839031
319760.0000000    0.2805074
319800.0000000    0.2932732
319840.0000000    0.2921492
319880.0000000    0.2767773
319920.0000000    0.2938305
319960.0000000    0.2919631
320000.0000000    0.2884715
320040.0000000    0.2895595
320080.0000000    0.2823742
320120.0000000    0.2770690
320160.0000000    0.3176080
320200.0000000    0.2908885
320240.0000000    0.2783047
320280.0000000    0.2689079
320320.0000000    0.2797032
320360.0000000    0.2764242
320400.0000000    0.2892745
320440.0000000    0.2821583
320480.0000000    0.2783798
320520.0000000    0.3025961
320560.0000000    0.2963054
320600.0000000    0.2811157
320640.0000000    0.3049056
320680.0000000    0.2946292
320720.0000000    0.2818563
320760.0000000    0.2838300
320800.0000000    0.2617039
320840.0000000    0.2586718
320880.0000000    0.2895101
320920.0000000    0.2765227
320960.0000000    0.2677281
321000.0000000    0.2993505
321040.0000000    0.2867369
321080.0000000    0.2919583
321120.0000000    0.2989376
321160.0000000    0.2830647
321200.0000000    0.2892680
321240.0000000    0.2749465
321280.0000000    0.2620687
321320.0000000    0.2616309
321360.0000000    0.2574252
321400.0000000    0.2719544
321440.0000000    0.2509525
321480.0000000    0.2597217
321520.0000000    0.2449772
321560.0000000    0.2406591
321600.0000000    0.2423967
321640.0000000    0.2258556
321680.0000000    0.2354027
321720.0000000    0.2581422
321760.0000000    0.2356006
321800.0000000    0.2566438
321840.0000000    0.2352726
321880.0000000    0.2474276
321920.0000000    0.2360783
321960.0000000    0.2731107
322000.0000000    0.2583944
322040.0000000    0.2636887
322080.0000000    0.2485098
322120.0000000    0.2665558
322160.0000000    0.2654455
322200.0000000    0.2704558
322240.0000000    0.2564552
322280.0000000    0.2526674
322320.0000000    0.2429780
322360.0000000    0.2547542
322400.0000000    0.2823107
322440.0000000    0.2850217
322480.0000000    0.2779353
322520.0000000    0.2818720
322560.0000000    0.2647220
322600.0000000    0.2714671
322640.0000000    0.2695534
322680.0000000    0.2672133
322720.0000000    0.2453868
322760.0000000    0.2691015
322800.0000000    0.2653733
322840.0000000    0.2705644
322880.0000000    0.2492795
322920.0000000    0.2486033
322960.0000000    0.2603079
323000.0000000    0.2520942
323040.0000000    0.2624733
323080.0000000    0.2571490
323120.0000000    0.2596018
323160.0000000    0.2508715
323200.0000000    0.2622105
323240.0000000    0.2642431
323280.0000000    0.2498402
323320.0000000    0.2639339
323360.0000000    0.2650071
323400.0000000    0.2788355
323440.0000000    0.2596502
323480.0000000    0.2592396
323520.0000000    0.2593999
323560.0000000    0.2506495
323600.0000000    0.2772718
323640.0000000    0.2558013
323680.0000000    0.2548779
323720.0000000    0.2570885
323760.0000000    0.2611247
323800.0000000    0.2545762
323840.0000000    0.2698314
323880.0000000    0.2729864
323920.0000000    0.2486826
323960.0000000    0.2409621
324000.0000000    0.2651442
324040.0000000    0.2663141
324080.0000000    0.2669470
324120.0000000    0.2776170
324160.0000000    0.2590121
324200.0000000    0.2669850
324240.0000000    0.2601839
324280.0000000    0.2758233
324320.0000000    0.2707527
324360.0000000    0.2679155
324400.0000000    0.2648224
324440.0000000    0.2553875
324480.0000000    0.2689479
324520.0000000    0.2734680
324560.0000000    0.2549669
324600.0000000    0.2508840
324640.0000000    0.2722802
324680.0000000    0.2677961
324720.0000000    0.3013456
324760.0000000    0.3059784
324800.0000000    0.3002163
324840.0000000    0.2976093
324880.0000000    0.2945106
324920.0000000    0.2671288
324960.0000000    0.2637830
325000.0000000    0.2606478
325040.0000000    0.2709436
325080.0000000    0.2559607
325120.0000000    0.2608498
325160.0000000    0.2813759
325200.0000000    0.2777730
325240.0000000    0.2422783
325280.0000000    0.2613154
325320.0000000    0.2670752
325360.0000000    0.2481650
325400.0000000    0.2435763
325440.0000000    0.2608299
325480.0000000    0.2407018
325520.0000000    0.2472989
325560.0000000    0.2571142
325600.0000000    0.2533095
325640.0000000    0.2484166
325680.0000000    0.2313015
325720.0000000    0.2568775
325760.0000000    0.2381616
325800.0000000    0.2288953
325840.0000000    0.2362234
325880.0000000    0.2235707
325920.0000000    0.2384503
325960.0000000    0.2482986
326000.0000000    0.2568614
326040.0000000    0.2461484
326080.0000000    0.2387409
326120.0000000    0.2525596
326160.0000000    0.2717661
326200.0000000    0.2654347
326240.0000000    0.2442210
326280.0000000    0.2687284
326320.0000000    0.2704701
326360.0000000    0.2770835
326400.0000000    0.2857254
326440.0000000    0.2798712
326480.0000000    0.2623315
326520.0000000    0.2604230
326560.0000000    0.2440872
326600.0000000    0.2719828
326640.0000000    0.2736247
326680.0000000    0.2505850
326720.0000000    0.2539752
326760.0000000    0.2773557
326800.0000000    0.2556750
326840.0000000    0.2481786
326880.0000000    0.2559751
326920.0000000    0.2413211
326960.0000000    0.2637917
327000.0000000    0.2590550
327040.0000000    0.2621519
327080.0000000    0.2581972
327120.0000000    0.2706066
327160.0000000    0.2927345
327200.0000000    0.2817110
327240.0000000    0.2671395
327280.0000000    0.2771341
327320.0000000    0.2819708
327360.0000000    0.2789686
327400.0000000    0.2586291
327440.0000000    0.2678318
327480.0000000    0.2763348
327520.0000000    0.2910803
327560.0000000    0.2579358
327600.0000000    0.2419485
327640.0000000    0.2535608
327680.0000000    0.2497070
327720.0000000    0.2605616
327760.0000000    0.2917213
327800.0000000    0.2680633
327840.0000000    0.2834445
327880.0000000    0.2673119
327920.0000000    0.2437807
327960.0000000    0.2595897
328000.0000000    0.2502586
328040.0000000    0.2520949
328080.0000000    0.2483717
328120.0000000    0.2501031
328160.0000000    0.2435574
328200.0000000    0.2369604
328240.0000000    0.2388898
328280.0000000    0.2549257
328320.0000000    0.2631997
328360.0000000    0.2735965
328400.0000000    0.2501088
328440.0000000    0.2615146
328480.0000000    0.2729928
328520.0000000    0.2707711
328560.0000000    0.2701437
328600.0000000    0.2601383
328640.0000000    0.2786301
328680.0000000    0.2640035
328720.0000000    0.2671676
328760.0000000    0.2643788
328800.0000000    0.2639647
328840.0000000    0.2608038
328880.0000000    0.2814973
328920.0000000    0.2769046
328960.0000000    0.2834716
329000.0000000    0.2670296
329040.0000000    0.2809940
329080.0000000    0.2837961
329120.0000000    0.2873285
329160.0000000    0.2834805
329200.0000000    0.2644287
329240.0000000    0.2820609
329280.0000000    0.2873662
329320.0000000    0.2850882
329360.0000000    0.2941821
329400.0000000    0.2878355
329440.0000000    0.2675491
329480.0000000    0.2816632
329520.0000000    0.2977371
329560.0000000    0.2901864
329600.0000000    0.3008627
329640.0000000    0.2758873
329680.0000000    0.2885816
329720.0000000    0.2729216
329760.0000000    0.2843287
329800.0000000    0.2829598
329840.0000000    0.2942396
329880.0000000    0.2847486
329920.0000000    0.3134751
329960.0000000    0.2926520
330000.0000000    0.2761043
330040.0000000    0.2735211
330080.0000000    0.2713762
330120.0000000    0.2845688
330160.0000000    0.2690084
330200.0000000    0.2769774
330240.0000000    0.2648113
330280.0000000    0.2541622
330320.0000000    0.2621477
330360.0000000    0.2791876
330400.0000000    0.2840801
330440.0000000    0.2865653
330480.0000000    0.2796586
330520.0000000    0.2933318
330560.0000000    0.2905692
330600.0000000    0.2680172
330640.0000000    0.2917532
330680.0000000    0.2691705
330720.0000000    0.2791404
330760.0000000    0.3024488
330800.0000000    0.2765033
330840.0000000    0.2913246
330880.0000000    0.3000927
330920.0000000    0.2880112
330960.0000000    0.2859822
331000.0000000    0.2950081
331040.0000000    0.2702483
331080.0000000    0.2865787
331120.0000000    0.2781980
331160.0000000    0.2749571
331200.0000000    0.2783671
331240.0000000    0.2729079
331280.0000000    0.2723553
331320.0000000    0.2854914
331360.0000000    0.2803635
331400.0000000    0.2868498
331440.0000000    0.2875238
331480.0000000    0.2802836
331520.0000000    0.2780160
331560.0000000    0.2875375
331600.0000000    0.2690212
331640.0000000    0.2915104
331680.0000000    0.2888708
331720.0000000    0.2922139
331760.0000000    0.3020849
331800.0000000    0.2754836
331840.0000000    0.2836628
331880.0000000    0.2956596
331920.0000000    0.2824499
331960.0000000    0.2935321
332000.0000000    0.3014405
332040.0000000    0.2894176
332080.0000000    0.2701264
332120.0000000    0.2639114
332160.0000000    0.2884775
332200.0000000    0.2936841
332240.0000000    0.2838473
332280.0000000    0.2962676
332320.0000000    0.2655017
332360.0000000    0.2817743
332400.0000000    0.2607384
332440.0000000    0.2673256
332480.0000000    0.2849151
332520.0000000    0.2988383
332560.0000000    0.2907183
332600.0000000    0.2975948
332640.0000000    0.2957223
332680.0000000    0.2923828
332720.0000000    0.2943189
332760.0000000    0.2738311
332800.0000000    0.2765694
332840.0000000    0.2684654
332880.0000000    0.2747730
332920.0000000    0.2771691
332960.0000000    0.2688793
333000.0000000    0.2736901
333040.0000000    0.2804634
333080.0000000    0.2811810
333120.0000000    0.2837667
333160.0000000    0.2787725
333200.0000000    0.2818659
333240.0000000    0.2963091
333280.0000000    0.3104981
333320.0000000    0.2875910
333360.0000000    0.2849800
333400.0000000    0.3071821
333440.0000000    0.2745524
333480.0000000    0.2758444
333520.0000000    0.2788526
333560.0000000    0.3046488
333600.0000000    0.2910857
333640.0000000    0.2795939
333680.0000000    0.2730750
333720.0000000    0.2875961
333760.0000000    0.3003609
333800.0000000    0.2978227
333840.0000000    0.2831324
333880.0000000    0.2927543
333920.0000000    0.2815319
333960.0000000    0.2720591
334000.0000000    0.2726948
334040.0000000    0.2855113
334080.0000000    0.3007254
334120.0000000    0.2665402
334160.0000000    0.2786341
334200.0000000    0.2814901
334240.0000000    0.2890271
334280.0000000    0.2652830
334320.0000000    0.2803858
334360.0000000    0.2950980
334400.0000000    0.2918437
334440.0000000    0.2905079
334480.0000000    0.2648678
334520.0000000    0.2887725
334560.0000000    0.2840849
334600.0000000    0.2583491
334640.0000000    0.2569657
334680.0000000    0.2691946
334720.0000000    0.2686228
334760.0000000    0.2637250
334800.0000000    0.2885197
334840.0000000    0.2760283
334880.0000000    0.2815957
334920.0000000    0.2933998
334960.0000000    0.2817010
335000.0000000    0.2724130
335040.0000000    0.2795434
335080.0000000    0.2654774
335120.0000000    0.2618870
335160.0000000    0.2889101
335200.0000000    0.3032252
335240.0000000    0.2740102
335280.0000000    0.2913191
335320.0000000    0.2896474
335360.0000000    0.2840704
335400.0000000    0.2757365
335440.0000000    0.2486698
335480.0000000    0.2782678
335520.0000000    0.2719097
335560.0000000    0.2600248
335600.0000000    0.2747719
335640.0000000    0.2611426
335680.0000000    0.2714955
335720.0000000    0.2679046
335760.0000000    0.2636301
335800.0000000    0.2673958
335840.0000000    0.2688208
335880.0000000    0.2613441
335920.0000000    0.2918594
335960.0000000    0.2864699
336000.0000000    0.2900224
336040.0000000    0.2732479
336080.0000000    0.2753384
336120.0000000    0.2770961
336160.0000000    0.2671364
336200.0000000    0.2771771
336240.0000000    0.2808240
336280.0000000    0.2865917
336320.0000000    0.3037006
336360.0000000    0.2895979
336400.0000000    0.2689411
336440.0000000    0.2970405
336480.0000000    0.2834150
336520.0000000    0.2717006
336560.0000000    0.2927642
336600.0000000    0.2789313
336640.0000000    0.2798554
336680.0000000    0.2683918
336720.0000000    0.2690182
336760.0000000    0.2847910
336800.0000000    0.2909736
336840.0000000    0.2669885
336880.0000000    0.2859370
336920.0000000    0.2734465
336960.0000000    0.2801163
337000.0000000    0.2736280
337040.0000000    0.2774918
337080.0000000    0.2680369
337120.0000000    0.2912993
337160.0000000    0.2816922
337200.0000000    0.2784253
337240.0000000    0.2486788
337280.0000000    0.2563502
337320.0000000    0.2708953
337360.0000000    0.2637701
337400.0000000    0.2636255
337440.0000000    0.2563327
337480.0000000    0.2592759
337520.0000000    0.2833336
337560.0000000    0.2774187
337600.0000000    0.2649669
337640.0000000    0.2578931
337680.0000000    0.2679476
337720.0000000    0.2713785
337760.0000000    0.2634819
337800.0000000    0.2602904
337840.0000000    0.2648253
337880.0000000    0.2747725
337920.0000000    0.2608675
337960.0000000    0.2636671
338000.0000000    0.2616517
338040.0000000    0.2669102
338080.0000000    0.2757541
338120.0000000    0.2680461
338160.0000000    0.2953191
338200.0000000    0.2885320
338240.0000000    0.2738005
338280.0000000    0.2796600
338320.0000000    0.2660242
338360.0000000    0.2833115
338400.0000000    0.2785626
338440.0000000    0.2951174
338480.0000000    0.2825187
338520.0000000    0.2920382
338560.0000000    0.2933957
338600.0000000    0.2875802
338640.0000000    0.2979341
338680.0000000    0.3004225
338720.0000000    0.2876089
338760.0000000    0.2747007
338800.0000000    0.2760318
338840.0000000    0.2974467
338880.0000000    0.2974020
338920.0000000    0.2977989
338960.0000000    0.2854762
339000.0000000    0.2941159
339040.0000000    0.3008232
339080.0000000    0.2834814
339120.0000000    0.3003142
339160.0000000    0.2939535
339200.0000000    0.2788224
339240.0000000    0.2728580
339280.0000000    0.2765734
339320.0000000    0.2678812
339360.0000000    0.2761190
339400.0000000    0.2918640
339440.0000000    0.2917409
339480.0000000    0.3170199
339520.0000000    0.3047950
339560.0000000    0.3153350
339600.0000000    0.2946385
339640.0000000    0.2970435
339680.0000000    0.2761069
339720.0000000    0.2878015
339760.0000000    0.2853080
339800.0000000    0.2842364
339840.0000000    0.3012532
339880.0000000    0.2876695
339920.0000000    0.2928968
339960.0000000    0.3173008
340000.0000000    0.3060058
340040.0000000    0.3084641
340080.0000000    0.3044099
340120.0000000    0.3108864
340160.0000000    0.3117321
340200.0000000    0.3144442
340240.0000000    0.2853421
340280.0000000    0.2780604
340320.0000000    0.3045614
340360.0000000    0.2541581
340400.0000000    0.2936535
340440.0000000    0.3031434
340480.0000000    0.3005219
340520.0000000    0.2894071
340560.0000000    0.3047177
340600.0000000    0.3087922
340640.0000000    0.2883416
340680.0000000    0.2919162
340720.0000000    0.2931631
340760.0000000    0.3136384
340800.0000000    0.2944338
340840.0000000    0.2999842
340880.0000000    0.3082089
340920.0000000    0.2944001
340960.0000000    0.3055442
341000.0000000    0.3054492
341040.0000000    0.2983618
341080.0000000    0.3163970
341120.0000000    0.3032367
341160.0000000    0.3254525
341200.0000000    0.3129809
341240.0000000    0.2887617
341280.0000000    0.2824869
341320.0000000    0.2974722
341360.0000000    0.2752530
341400.0000000    0.2718635
341440.0000000    0.2868501
341480.0000000    0.3196681
341520.0000000    0.2794171
341560.0000000    0.2950913
341600.0000000    0.2973121
341640.0000000    0.3077128
341680.0000000    0.2825512
341720.0000000    0.3014359
341760.0000000    0.2824998
341800.0000000    0.2659404
341840.0000000    0.2851546
341880.0000000    0.2873972
341920.0000000    0.2973487
341960.0000000    0.2984010
342000.0000000    0.2903925
342040.0000000    0.2677248
342080.0000000    0.2970037
342120.0000000    0.2881593
342160.0000000    0.2884770
342200.0000000    0.2901836
342240.0000000    0.2845881
342280.0000000    0.2796476
342320.0000000    0.2718067
342360.0000000    0.2748735
342400.0000000    0.2885142
342440.0000000    0.2770518
342480.0000000    0.2948230
342520.0000000    0.2915474
342560.0000000    0.2857381
342600.0000000    0.2898036
342640.0000000    0.3063299
342680.0000000    0.3025874
342720.0000000    0.2919607
342760.0000000    0.2911581
342800.0000000    0.2771377
342840.0000000    0.2595576
342880.0000000    0.2650356
342920.0000000    0.2640782
342960.0000000    0.2760009
343000.0000000    0.2744444
343040.0000000    0.2855611
343080.0000000    0.2761055
343120.0000000    0.2787760
343160.0000000    0.2939495
343200.0000000    0.2790477
343240.0000000    0.2897423
343280.0000000    0.2613957
343320.0000000    0.2626741
343360.0000000    0.2533257
343400.0000000    0.2816729
343440.0000000    0.2733182
343480.0000000    0.2906784
343520.0000000    0.2792240
343560.0000000    0.2819149
343600.0000000    0.2971013
343640.0000000    0.2812248
343680.0000000    0.3002152
343720.0000000    0.2914992
343760.0000000    0.2933314
343800.0000000    0.3122157
343840.0000000    0.3199681
343880.0000000    0.2996242
343920.0000000    0.2825227
343960.0000000    0.2842427
344000.0000000    0.2774058
344040.0000000    0.2931972
344080.0000000    0.2994992
344120.0000000    0.3067197
344160.0000000    0.3086561
344200.0000000    0.3111083
344240.0000000    0.2973265
344280.0000000    0.2882462
344320.0000000    0.2838299
344360.0000000    0.2792104
344400.0000000    0.2820880
344440.0000000    0.2640401
344480.0000000    0.2655615
344520.0000000    0.2808776
344560.0000000    0.2888266
344600.0000000    0.2927583
344640.0000000    0.2990337
344680.0000000    0.2863795
344720.0000000    0.2949592
344760.0000000    0.2751018
344800.0000000    0.2742448
344840.0000000    0.2825276
344880.0000000    0.2706499
344920.0000000    0.2931035
344960.0000000    0.2946894
345000.0000000    0.2945518
345040.0000000    0.2881273
345080.0000000    0.2794193
345120.0000000    0.2798164
345160.0000000    0.2802801
345200.0000000    0.2917214
345240.0000000    0.2932257
345280.0000000    0.2987284
345320.0000000    0.3052138
345360.0000000    0.2799564
345400.0000000    0.2867878
345440.0000000    0.2929041
345480.0000000    0.2906008
345520.0000000    0.2793372
345560.0000000    0.3064523
345600.0000000    0.2764939
345640.0000000    0.2785274
345680.0000000    0.2637986
345720.0000000    0.2610240
345760.0000000    0.2670160
345800.0000000    0.2981926
345840.0000000    0.2742215
345880.0000000    0.2553592
345920.0000000    0.3005769
345960.0000000    0.2741784
346000.0000000    0.2964678
346040.0000000    0.2858228
346080.0000000    0.2991010
346120.0000000    0.2947178
346160.0000000    0.2760639
346200.0000000    0.2725485
346240.0000000    0.2834456
346280.0000000    0.2861431
346320.0000000    0.2824867
346360.0000000    0.2894953
346400.0000000    0.2820176
346440.0000000    0.2878645
346480.0000000    0.2892075
346520.0000000    0.2939407
346560.0000000    0.2917912
346600.0000000    0.2925854
346640.0000000    0.2868575
346680.0000000    0.2926832
346720.0000000    0.2820501
346760.0000000    0.3023729
346800.0000000    0.2901816
346840.0000000    0.2901178
346880.0000000    0.2779314
346920.0000000    0.2746673
346960.0000000    0.2906065
347000.0000000    0.2844768
347040.0000000    0.2693331
347080.0000000    0.2735170
347120.0000000    0.2743019
347160.0000000    0.2714861
347200.0000000    0.2667455
347240.0000000    0.3063166
347280.0000000    0.2966892
347320.0000000    0.2977658
347360.0000000    0.2976202
347400.0000000    0.2837865
347440.0000000    0.2850512
347480.0000000    0.2923808
347520.0000000    0.2695643
347560.0000000    0.2835596
347600.0000000    0.3127890
347640.0000000    0.2996242
347680.0000000    0.3083213
347720.0000000    0.3066435
347760.0000000    0.2958685
347800.0000000    0.2905072
347840.0000000    0.2923361
347880.0000000    0.2898130
347920.0000000    0.2982241
347960.0000000    0.2928340
348000.0000000    0.2796817
348040.0000000    0.2754793
348080.0000000    0.2853259
348120.0000000    0.2901510
348160.0000000    0.2814852
348200.0000000    0.2758068
348240.0000000    0.2599642
348280.0000000    0.2893516
348320.0000000    0.2871418
348360.0000000    0.3035851
348400.0000000    0.3003354
348440.0000000    0.3018258
348480.0000000    0.2887118
348520.0000000    0.2728466
348560.0000000    0.3063717
348600.0000000    0.2933187
348640.0000000    0.2867692
348680.0000000    0.2675927
348720.0000000    0.2663792
348760.0000000    0.2664329
348800.0000000    0.2949257
348840.0000000    0.2918708
348880.0000000    0.2643289
348920.0000000    0.2923857
348960.0000000    0.2692313
349000.0000000    0.2661473
349040.0000000    0.2639659
349080.0000000    0.2747479
349120.0000000    0.2609384
349160.0000000    0.2589898
349200.0000000    0.2663627
349240.0000000    0.2760365
349280.0000000    0.3013092
349320.0000000    0.2980285
349360.0000000    0.2817203
349400.0000000    0.2916588
349440.0000000    0.2903805
349480.0000000    0.2772262
349520.0000000    0.2902581
349560.0000000    0.3047014
349600.0000000    0.3058570
349640.0000000    0.2999383
349680.0000000    0.2928097
349720.0000000    0.2909046
349760.0000000    0.2817282
349800.0000000    0.2871277
349840.0000000    0.2736609
349880.0000000    0.2805284
349920.0000000    0.2890859
349960.0000000    0.2647175
350000.0000000    0.2907473
350040.0000000    0.2659763
350080.0000000    0.2850595
350120.0000000    0.2769517
350160.0000000    0.2812311
350200.0000000    0.2737128
350240.0000000    0.2861525
350280.0000000    0.2759899
350320.0000000    0.2855245
350360.0000000    0.2985877
350400.0000000    0.2750506
350440.0000000    0.2759712
350480.0000000    0.2944757
350520.0000000    0.2903226
350560.0000000    0.2920282
350600.0000000    0.2904688
350640.0000000    0.2836186
350680.0000000    0.2955302
350720.0000000    0.2933055
350760.0000000    0.2871468
350800.0000000    0.2843868
350840.0000000    0.2955458
350880.0000000    0.2900153
350920.0000000    0.3012443
350960.0000000    0.2945918
351000.0000000    0.2795067
351040.0000000    0.2989701
351080.0000000    0.2757403
351120.0000000    0.2759662
351160.0000000    0.2825936
351200.0000000    0.2823122
351240.0000000    0.2688725
351280.0000000    0.2941848
351320.0000000    0.3134083
351360.0000000    0.2989058
351400.0000000    0.3106273
351440.0000000    0.2656278
351480.0000000    0.2854807
351520.0000000    0.3112713
351560.0000000    0.3142063
351600.0000000    0.3065419
351640.0000000    0.3078263
351680.0000000    0.2865159
351720.0000000    0.2986183
351760.0000000    0.3029233
351800.0000000    0.2834959
351840.0000000    0.3009690
351880.0000000    0.3215409
351920.0000000    0.3083318
351960.0000000    0.2734226
352000.0000000    0.3051562
352040.0000000    0.2848736
352080.0000000    0.2816509
352120.0000000    0.2706695
352160.0000000    0.2729236
352200.0000000    0.2933877
352240.0000000    0.2841814
352280.0000000    0.2790304
352320.0000000    0.2802565
352360.0000000    0.2994400
352400.0000000    0.3026990
352440.0000000    0.3182440
352480.0000000    0.3069071
352520.0000000    0.3036254
352560.0000000    0.3047812
352600.0000000    0.2779219
352640.0000000    0.2989415
352680.0000000    0.2913817
352720.0000000    0.3007314
352760.0000000    0.3072727
352800.0000000    0.3057191
352840.0000000    0.3093444
352880.0000000    0.2904582
352920.0000000    0.2863866
352960.0000000    0.2903007
353000.0000000    0.2815932
353040.0000000    0.2802309
353080.0000000    0.2911707
353120.0000000    0.2785120
353160.0000000    0.2899060
353200.0000000    0.3135523
353240.0000000    0.2926497
353280.0000000    0.2830882
353320.0000000    0.2974593
353360.0000000    0.3109931
353400.0000000    0.2983604
353440.0000000    0.2964780
353480.0000000    0.3055280
353520.0000000    0.2757426
353560.0000000    0.2999120
353600.0000000    0.2962215
353640.0000000    0.2865251
353680.0000000    0.2820782
353720.0000000    0.2793179
353760.0000000    0.2885387
353800.0000000    0.3108970
353840.0000000    0.2989094
353880.0000000    0.3061913
353920.0000000    0.2834161
353960.0000000    0.3041826
354000.0000000    0.2944847
354040.0000000    0.2857787
354080.0000000    0.3042703
354120.0000000    0.3021265
354160.0000000    0.3229181
354200.0000000    0.2906781
354240.0000000    0.3196002
354280.0000000    0.3004479
354320.0000000    0.2869150
354360.0000000    0.3023542
354400.0000000    0.2892580
354440.0000000    0.2811525
354480.0000000    0.2975878
354520.0000000    0.2905991
354560.0000000    0.2992948
354600.0000000    0.2842568
354640.0000000    0.2624594
354680.0000000    0.2873705
354720.0000000    0.2800465
354760.0000000    0.2932222
354800.0000000    0.2854662
354840.0000000    0.2819972
354880.0000000    0.2867702
354920.0000000    0.3016861
354960.0000000    0.2885444
355000.0000000    0.2846090
355040.0000000    0.2816662
355080.0000000    0.2750624
355120.0000000    0.2721328
355160.0000000    0.2847321
355200.0000000    0.2771598
355240.0000000    0.2859058
355280.0000000    0.2752979
355320.0000000    0.2869462
355360.0000000    0.2901430
355400.0000000    0.2795625
355440.0000000    0.2852220
355480.0000000    0.2849474
355520.0000000    0.2792117
355560.0000000    0.2941531
355600.0000000    0.2937361
355640.0000000    0.3064322
355680.0000000    0.3036029
355720.0000000    0.2960815
355760.0000000    0.2905649
355800.0000000    0.3010247
355840.0000000    0.2824424
355880.0000000    0.2690376
355920.0000000    0.2824562
355960.0000000    0.2539580
356000.0000000    0.2719934
356040.0000000    0.2809936
356080.0000000    0.2829735
356120.0000000    0.2907932
356160.0000000    0.2868997
356200.0000000    0.2771468
356240.0000000    0.2739589
356280.0000000    0.2808133
356320.0000000    0.2715548
356360.0000000    0.2761346
356400.0000000    0.2801713
356440.0000000    0.2712404
356480.0000000    0.2768097
356520.0000000    0.2769571
356560.0000000    0.2741563
356600.0000000    0.2684319
356640.0000000    0.2638347
356680.0000000    0.2527189
356720.0000000    0.2776543
356760.0000000    0.2801635
356800.0000000    0.2692370
356840.0000000    0.2699606
356880.0000000    0.2563900
356920.0000000    0.2532336
356960.0000000    0.2649721
357000.0000000    0.2535767
357040.0000000    0.2592465
357080.0000000    0.2758742
357120.0000000    0.2796842
357160.0000000    0.2753222
357200.0000000    0.2597929
357240.0000000    0.2837987
357280.0000000    0.2802705
357320.0000000    0.2933716
357360.0000000    0.2803947
357400.0000000    0.2736465
357440.0000000    0.2649066
357480.0000000    0.2700585
357520.0000000    0.2927604
357560.0000000    0.2813974
357600.0000000    0.2724184
357640.0000000    0.2766160
357680.0000000    0.2693206
357720.0000000    0.2719867
357760.0000000    0.2698269
357800.0000000    0.2742257
357840.0000000    0.2704459
357880.0000000    0.2511983
357920.0000000    0.2636248
357960.0000000    0.2432099
358000.0000000    0.2645055
358040.0000000    0.2885902
358080.0000000    0.2710496
358120.0000000    0.2727848
358160.0000000    0.2782167
358200.0000000    0.2635215
358240.0000000    0.2876877
358280.0000000    0.2994658
358320.0000000    0.2819094
358360.0000000    0.2675117
358400.0000000    0.2723153
358440.0000000    0.2709291
358480.0000000    0.2707811
358520.0000000    0.2770475
358560.0000000    0.2857195
358600.0000000    0.2796499
358640.0000000    0.2675123
358680.0000000    0.2953064
358720.0000000    0.2952560
358760.0000000    0.2829364
358800.0000000    0.2831983
358840.0000000    0.2826962
358880.0000000    0.2743792
358920.0000000    0.2853572
358960.0000000    0.3096739
359000.0000000    0.3082037
359040.0000000    0.2770137
359080.0000000    0.2876936
359120.0000000    0.2763193
359160.0000000    0.2906095
359200.0000000    0.2669192
359240.0000000    0.2844743
359280.0000000    0.2922491
359320.0000000    0.2912169
359360.0000000    0.3007512
359400.0000000    0.2857824
359440.0000000    0.2871656
359480.0000000    0.2859699
359520.0000000    0.2686681
359560.0000000    0.2767259
359600.0000000    0.2647520
359640.0000000    0.2764606
359680.0000000    0.3003378
359720.0000000    0.2884485
359760.0000000    0.3021276
359800.0000000    0.2909974
359840.0000000    0.3112892
359880.0000000    0.3000118
359920.0000000    0.2877778
359960.0000000    0.3057326
360000.0000000    0.3173481
360040.0000000    0.2873451
360080.0000000    0.2914721
360120.0000000    0.3075007
360160.0000000    0.3020208
360200.0000000    0.2948694
360240.0000000    0.2908199
360280.0000000    0.2637736
360320.0000000    0.2797194
360360.0000000    0.2877954
360400.0000000    0.2871428
360440.0000000    0.2984973
360480.0000000    0.2984378
360520.0000000    0.3054894
360560.0000000    0.3011518
360600.0000000    0.3017957
360640.0000000    0.3004932
360680.0000000    0.2915016
360720.0000000    0.2938806
360760.0000000    0.2668113
360800.0000000    0.2694711
360840.0000000    0.2896437
360880.0000000    0.2863164
360920.0000000    0.2901737
360960.0000000    0.2754803
361000.0000000    0.2748781
361040.0000000    0.2962129
361080.0000000    0.2824324
361120.0000000    0.2918256
361160.0000000    0.2772925
361200.0000000    0.2673171
361240.0000000    0.2737696
361280.0000000    0.2904457
361320.0000000    0.2938337
361360.0000000    0.2971571
361400.0000000    0.3072107
361440.0000000    0.2621053
361480.0000000    0.2714323
361520.0000000    0.2796190
361560.0000000    0.2889698
361600.0000000    0.2935095
361640.0000000    0.2648824
361680.0000000    0.2587817
361720.0000000    0.2855031
361760.0000000    0.2640010
361800.0000000    0.2774631
361840.0000000    0.2442692
361880.0000000    0.2705289
361920.0000000    0.2654466
361960.0000000    0.2744982
362000.0000000    0.2695745
362040.0000000    0.2779672
362080.0000000    0.2951168
362120.0000000    0.2970293
362160.0000000    0.2928614
362200.0000000    0.2952343
362240.0000000    0.3000283
362280.0000000    0.2833970
362320.0000000    0.2997750
362360.0000000    0.3019555
362400.0000000    0.2916036
362440.0000000    0.2904751
362480.0000000    0.2975507
362520.0000000    0.2854149
362560.0000000    0.3035886
362600.0000000    0.3053030
362640.0000000    0.2989079
362680.0000000    0.3083853
362720.0000000    0.3167639
362760.0000000    0.3044536
362800.0000000    0.3054149
362840.0000000    0.3081680
362880.0000000    0.2994970
362920.0000000    0.2947492
362960.0000000    0.2905697
363000.0000000    0.3023984
363040.0000000    0.3041502
363080.0000000    0.2652527
363120.0000000    0.2800916
363160.0000000    0.3005021
363200.0000000    0.2813743
363240.0000000    0.2951978
363280.0000000    0.3184543
363320.0000000    0.3160023
363360.0000000    0.3117448
363400.0000000    0.3215211
363440.0000000    0.2904129
363480.0000000    0.3054964
363520.0000000    0.2888453
363560.0000000    0.2995626
363600.0000000    0.2889734
363640.0000000    0.2853523
363680.0000000    0.2749785
363720.0000000    0.2753732
363760.0000000    0.2810544
363800.0000000    0.2703854
363840.0000000    0.2794475
363880.0000000    0.2887945
363920.0000000    0.2911769
363960.0000000    0.2818437
364000.0000000    0.2827579
364040.0000000    0.2828361
364080.0000000    0.2918347
364120.0000000    0.3015312
364160.0000000    0.2984685
364200.0000000    0.2894171
364240.0000000    0.2951351
364280.0000000    0.2904605
364320.0000000    0.2867805
364360.0000000    0.2994422
364400.0000000    0.2778018
364440.0000000    0.2659163
364480.0000000    0.2647476
364520.0000000    0.2681631
364560.0000000    0.2770843
364600.0000000    0.2767716
364640.0000000    0.2640321
364680.0000000    0.2707249
364720.0000000    0.2712459
364760.0000000    0.2895554
364800.0000000    0.2968894
364840.0000000    0.2872013
364880.0000000    0.2798017
364920.0000000    0.2716923
364960.0000000    0.2804737
365000.0000000    0.2790846
365040.0000000    0.2893957
365080.0000000    0.2800993
365120.0000000    0.2797616
365160.0000000    0.2900096
365200.0000000    0.2745035
365240.0000000    0.2911724
365280.0000000    0.2976246
365320.0000000    0.3011330
365360.0000000    0.2993900
365400.0000000    0.2873478
365440.0000000    0.2733699
365480.0000000    0.2755261
365520.0000000    0.2880064
365560.0000000    0.2805622
365600.0000000    0.2785116
365640.0000000    0.2815743
365680.0000000    0.2889456
365720.0000000    0.2794324
365760.0000000    0.3215423
365800.0000000    0.2757255
365840.0000000    0.2731790
365880.0000000    0.2779008
365920.0000000    0.2672077
365960.0000000    0.2714890
366000.0000000    0.2639942
366040.0000000    0.2611550
366080.0000000    0.2771878
366120.0000000    0.2808221
366160.0000000    0.2911351
366200.0000000    0.2747018
366240.0000000    0.2677948
366280.0000000    0.2749496
366320.0000000    0.2855583
366360.0000000    0.2681255
366400.0000000    0.3028595
366440.0000000    0.2775851
366480.0000000    0.2738516
366520.0000000    0.2887425
366560.0000000    0.2717980
366600.0000000    0.2799890
366640.0000000    0.2889132
366680.0000000    0.2841240
366720.0000000    0.2797696
366760.0000000    0.2793502
366800.0000000    0.2644991
366840.0000000    0.2640133
366880.0000000    0.2785264
366920.0000000    0.3012765
366960.0000000    0.3093159
367000.0000000    0.2837254
367040.0000000    0.3068207
367080.0000000    0.2920821
367120.0000000    0.2911130
367160.0000000    0.2728850
367200.0000000    0.2783575
367240.0000000    0.2830517
367280.0000000    0.2797017
367320.0000000    0.2830692
367360.0000000    0.2623920
367400.0000000    0.2877986
367440.0000000    0.2808374
367480.0000000    0.2652103
367520.0000000    0.2864439
367560.0000000    0.2841076
367600.0000000    0.2933759
367640.0000000    0.3146324
367680.0000000    0.2614366
367720.0000000    0.2882016
367760.0000000    0.2853276
367800.0000000    0.2844070
367840.0000000    0.2817862
367880.0000000    0.2790906
367920.0000000    0.2908576
367960.0000000    0.2985198
368000.0000000    0.3058631
368040.0000000    0.2707928
368080.0000000    0.2642636
368120.0000000    0.2811653
368160.0000000    0.2853109
368200.0000000    0.2862706
368240.0000000    0.2876047
368280.0000000    0.2778597
368320.0000000    0.2674475
368360.0000000    0.3001077
368400.0000000    0.2790514
368440.0000000    0.2775556
368480.0000000    0.2664545
368520.0000000    0.2843372
368560.0000000    0.2742501
368600.0000000    0.2841268
368640.0000000    0.2573495
368680.0000000    0.2782871
368720.0000000    0.2767463
368760.0000000    0.2799312
368800.0000000    0.2826831
368840.0000000    0.2811985
368880.0000000    0.2873705
368920.0000000    0.2871582
368960.0000000    0.3207735
369000.0000000    0.2770540
369040.0000000    0.2773882
369080.0000000    0.2926105
369120.0000000    0.3003602
369160.0000000    0.3013842
369200.0000000    0.2831622
369240.0000000    0.3028489
369280.0000000    0.2942202
369320.0000000    0.2929989
369360.0000000    0.3189931
369400.0000000    0.3032012
369440.0000000    0.3107927
369480.0000000    0.2883946
369520.0000000    0.2679395
369560.0000000    0.2607349
369600.0000000    0.2710409
369640.0000000    0.2599362
369680.0000000    0.2540271
369720.0000000    0.2678376
369760.0000000    0.2444655
369800.0000000    0.2295085
369840.0000000    0.2479621
369880.0000000    0.2455853
369920.0000000    0.2395241
369960.0000000    0.2256996
370000.0000000    0.2717624
370040.0000000    0.2463775
370080.0000000    0.2640376
370120.0000000    0.2451678
370160.0000000    0.2510977
370200.0000000    0.2552689
370240.0000000    0.2618368
370280.0000000    0.2769973
370320.0000000    0.2631572
370360.0000000    0.2419694
370400.0000000    0.2518385
370440.0000000    0.2508440
370480.0000000    0.2804208
370520.0000000    0.2870345
370560.0000000    0.2707677
370600.0000000    0.2748700
370640.0000000    0.2737662
370680.0000000    0.2454687
370720.0000000    0.2797676
370760.0000000    0.2590890
370800.0000000    0.2773259
370840.0000000    0.2820871
370880.0000000    0.2895937
370920.0000000    0.2670416
370960.0000000    0.2865876
371000.0000000    0.2782836
371040.0000000    0.2946593
371080.0000000    0.2976319
371120.0000000    0.2872852
371160.0000000    0.2783691
371200.0000000    0.2764056
371240.0000000    0.2848460
371280.0000000    0.2851515
371320.0000000    0.2767040
371360.0000000    0.3026647
371400.0000000    0.3026517
371440.0000000    0.2766781
371480.0000000    0.3091707
371520.0000000    0.3095025
371560.0000000    0.2963960
371600.0000000    0.2864343
371640.0000000    0.3010650
371680.0000000    0.2754096
371720.0000000    0.2978697
371760.0000000    0.2823204
371800.0000000    0.2806426
371840.0000000    0.2843641
371880.0000000    0.2871100
371920.0000000    0.2888357
371960.0000000    0.2964798
372000.0000000    0.3025215
372040.0000000    0.3166254
372080.0000000    0.3189228
372120.0000000    0.2853405
372160.0000000    0.3108657
372200.0000000    0.2919554
372240.0000000    0.2826861
372280.0000000    0.2846891
372320.0000000    0.2680404
372360.0000000    0.2669432
372400.0000000    0.2760483
372440.0000000    0.2637355
372480.0000000    0.2796255
372520.0000000    0.2653527
372560.0000000    0.2867453
372600.0000000    0.3044739
372640.0000000    0.2892280
372680.0000000    0.3065728
372720.0000000    0.2799672
372760.0000000    0.2936506
372800.0000000    0.2916261
372840.0000000    0.3124988
372880.0000000    0.3128036
372920.0000000    0.2997316
372960.0000000    0.3016676
373000.0000000    0.3193792
373040.0000000    0.3040744
373080.0000000    0.2839167
373120.0000000    0.2876909
373160.0000000    0.3043985
373200.0000000    0.2894748
373240.0000000    0.2686552
373280.0000000    0.2872124
373320.0000000    0.2984447
373360.0000000    0.2756908
373400.0000000    0.2878082
373440.0000000    0.2877844
373480.0000000    0.2853436
373520.0000000    0.2667653
373560.0000000    0.2900895
373600.0000000    0.2932222
373640.0000000    0.3000083
373680.0000000    0.3084089
373720.0000000    0.3111594
373760.0000000    0.2913961
373800.0000000    0.2916432
373840.0000000    0.2924608
373880.0000000    0.2855225
373920.0000000    0.2950449
373960.0000000    0.2821899
374000.0000000    0.2871874
374040.0000000    0.2847292
374080.0000000    0.2941999
374120.0000000    0.2892761
374160.0000000    0.2687898
374200.0000000    0.2910519
374240.0000000    0.2826395
374280.0000000    0.2805394
374320.0000000    0.2679749
374360.0000000    0.2881676
374400.0000000    0.3037775
374440.0000000    0.2919160
374480.0000000    0.3314491
374520.0000000    0.3061778
374560.0000000    0.3183702
374600.0000000    0.3033813
374640.0000000    0.2977730
374680.0000000    0.3006695
374720.0000000    0.2866016
374760.0000000    0.2862158
374800.0000000    0.2710886
374840.0000000    0.2945580
374880.0000000    0.2891099
374920.0000000    0.2943765
374960.0000000    0.2930778
375000.0000000    0.2981894
375040.0000000    0.2975082
375080.0000000    0.2753830
375120.0000000    0.2849631
375160.0000000    0.2921393
375200.0000000    0.2959426
375240.0000000    0.2750203
375280.0000000    0.2854091
375320.0000000    0.2724037
375360.0000000    0.2811879
375400.0000000    0.3086729
375440.0000000    0.2982910
375480.0000000    0.2652093
375520.0000000    0.2794181
375560.0000000    0.2829357
375600.0000000    0.2773445
375640.0000000    0.2851770
375680.0000000    0.2858892
375720.0000000    0.2911184
375760.0000000    0.2713255
375800.0000000    0.2767260
375840.0000000    0.2701027
375880.0000000    0.2751665
375920.0000000    0.2701922
375960.0000000    0.2608636
376000.0000000    0.2688574
376040.0000000    0.2682504
376080.0000000    0.2578970
376120.0000000    0.2640257
376160.0000000    0.2788084
376200.0000000    0.2691120
376240.0000000    0.2979428
376280.0000000    0.2876953
376320.0000000    0.2874759
376360.0000000    0.3077406
376400.0000000    0.2863335
376440.0000000    0.2754876
376480.0000000    0.2907245
376520.0000000    0.2929093
376560.0000000    0.2927977
376600.0000000    0.2953373
376640.0000000    0.3032660
376680.0000000    0.2768950
376720.0000000    0.2808161
376760.0000000    0.2928225
376800.0000000    0.2786632
376840.0000000    0.2706611
376880.0000000    0.2539735
376920.0000000    0.2776929
376960.0000000    0.2781515
377000.0000000    0.2997331
377040.0000000    0.2900613
377080.0000000    0.2894028
377120.0000000    0.3099754
377160.0000000    0.3076393
377200.0000000    0.3004164
377240.0000000    0.3159911
377280.0000000    0.3072028
377320.0000000    0.3042362
377360.0000000    0.3222418
377400.0000000    0.3011482
377440.0000000    0.3014987
377480.0000000    0.2784669
377520.0000000    0.2958574
377560.0000000    0.2841082
377600.0000000    0.2737669
377640.0000000    0.2826595
377680.0000000    0.2700916
377720.0000000    0.2754286
377760.0000000    0.2820989
377800.0000000    0.2995808
377840.0000000    0.2807601
377880.0000000    0.2830614
377920.0000000    0.2795297
377960.0000000    0.2884636
378000.0000000    0.3106562
378040.0000000    0.2968781
378080.0000000    0.2996252
378120.0000000    0.2721949
378160.0000000    0.2687935
378200.0000000    0.2707953
378240.0000000    0.2675701
378280.0000000    0.2631274
378320.0000000    0.2884153
378360.0000000    0.2928032
378400.0000000    0.2813914
378440.0000000    0.2993761
378480.0000000    0.2926801
378520.0000000    0.2761019
378560.0000000    0.2960628
378600.0000000    0.2946907
378640.0000000    0.2879349
378680.0000000    0.2822782
378720.0000000    0.2900316
378760.0000000    0.2976112
378800.0000000    0.2833088
378840.0000000    0.2856293
378880.0000000    0.2819075
378920.0000000    0.2703848
378960.0000000    0.2869271
379000.0000000    0.2833591
379040.0000000    0.2808137
379080.0000000    0.2799896
379120.0000000    0.2830655
379160.0000000    0.2930436
379200.0000000    0.2936168
379240.0000000    0.3017763
379280.0000000    0.3017690
379320.0000000    0.3212082
379360.0000000    0.3089325
379400.0000000    0.3013007
379440.0000000    0.2989197
379480.0000000    0.3001765
379520.0000000    0.2989033
379560.0000000    0.3084335
379600.0000000    0.2955531
379640.0000000    0.2755792
379680.0000000    0.2958628
379720.0000000    0.2692065
379760.0000000    0.2785819
379800.0000000    0.2762234
379840.0000000    0.2748202
379880.0000000    0.2832772
379920.0000000    0.2754794
379960.0000000    0.2825888
380000.0000000    0.2805147
380040.0000000    0.2966675
380080.0000000    0.2707123
380120.0000000    0.2820416
380160.0000000    0.2735497
380200.0000000    0.2756472
380240.0000000    0.2574003
380280.0000000    0.2600419
380320.0000000    0.2860191
380360.0000000    0.2682440
380400.0000000    0.2631660
380440.0000000    0.2957332
380480.0000000    0.2720411
380520.0000000    0.2999941
380560.0000000    0.2714244
380600.0000000    0.2832612
380640.0000000    0.2772118
380680.0000000    0.2616812
380720.0000000    0.2766768
380760.0000000    0.2749452
380800.0000000    0.2926448
380840.0000000    0.2913161
380880.0000000    0.2778342
380920.0000000    0.2764356
380960.0000000    0.2865478
381000.0000000    0.2793538
381040.0000000    0.2665998
381080.0000000    0.2944762
381120.0000000    0.2709388
381160.0000000    0.2970690
381200.0000000    0.2820166
381240.0000000    0.2769742
381280.0000000    0.2865105
381320.0000000    0.2650370
381360.0000000    0.2856989
381400.0000000    0.2969804
381440.0000000    0.3015479
381480.0000000    0.3064982
381520.0000000    0.2883588
381560.0000000    0.2878982
381600.0000000    0.2761360
381640.0000000    0.3097966
381680.0000000    0.2833176
381720.0000000    0.2982461
381760.0000000    0.2901781
381800.0000000    0.2844679
381840.0000000    0.2741459
381880.0000000    0.2899953
381920.0000000    0.2631203
381960.0000000    0.2725427
382000.0000000    0.2550089
382040.0000000    0.2807285
382080.0000000    0.2776357
382120.0000000    0.2616170
382160.0000000    0.2678345
382200.0000000    0.2802099
382240.0000000    0.2950602
382280.0000000    0.2860045
382320.0000000    0.2888896
382360.0000000    0.2887651
382400.0000000    0.2808425
382440.0000000    0.2792350
382480.0000000    0.2847487
382520.0000000    0.2804248
382560.0000000    0.2825694
382600.0000000    0.2582643
382640.0000000    0.2774613
382680.0000000    0.2724317
382720.0000000    0.2806409
382760.0000000    0.3051448
382800.0000000    0.2847482
382840.0000000    0.3035651
382880.0000000    0.3090299
382920.0000000    0.2862650
382960.0000000    0.2758206
383000.0000000    0.2909393
383040.0000000    0.3049438
383080.0000000    0.2962025
383120.0000000    0.2887168
383160.0000000    0.2841396
383200.0000000    0.2816477
383240.0000000    0.2789601
383280.0000000    0.3088598
383320.0000000    0.3018067
383360.0000000    0.2888959
383400.0000000    0.2906616
383440.0000000    0.2745745
383480.0000000    0.2796419
383520.0000000    0.2788205
383560.0000000    0.2663769
383600.0000000    0.2887781
383640.0000000    0.2926845
383680.0000000    0.2852984
383720.0000000    0.2730798
383760.0000000    0.2835788
383800.0000000    0.2743641
383840.0000000    0.2664442
383880.0000000    0.2792237
383920.0000000    0.2752542
383960.0000000    0.2804923
384000.0000000    0.2721176
384040.0000000    0.2630767
384080.0000000    0.2890705
384120.0000000    0.2686682
384160.0000000    0.2673651
384200.0000000    0.2729737
384240.0000000    0.2808840
384280.0000000    0.2720739
384320.0000000    0.2756307
384360.0000000    0.2960054
384400.0000000    0.2964034
384440.0000000    0.2987509
384480.0000000    0.2884111
384520.0000000    0.2847731
384560.0000000    0.2834484
384600.0000000    0.2696823
384640.0000000    0.2706545
384680.0000000    0.2812461
384720.0000000    0.2842316
384760.0000000    0.2915034
384800.0000000    0.2878680
384840.0000000    0.2772928
384880.0000000    0.3061074
384920.0000000    0.2766468
384960.0000000    0.2795541
385000.0000000    0.2813155
385040.0000000    0.2713585
385080.0000000    0.2704194
385120.0000000    0.2596592
385160.0000000    0.2650340
385200.0000000    0.2836945
385240.0000000    0.2762232
385280.0000000    0.2600841
385320.0000000    0.2706434
385360.0000000    0.2562337
385400.0000000    0.2753166
385440.0000000    0.2933572
385480.0000000    0.2735124
385520.0000000    0.2895304
385560.0000000    0.2712258
385600.0000000    0.2683958
385640.0000000    0.2750973
385680.0000000    0.2864578
385720.0000000    0.2800176
385760.0000000    0.2935146
385800.0000000    0.2739520
385840.0000000    0.2734385
385880.0000000    0.2874949
385920.0000000    0.2854038
385960.0000000    0.2703612
386000.0000000    0.2645615
386040.0000000    0.2773597
386080.0000000    0.2760263
386120.0000000    0.2711297
386160.0000000    0.2884195
386200.0000000    0.2684286
386240.0000000    0.2799209
386280.0000000    0.2843400
386320.0000000    0.2923425
386360.0000000    0.2843322
386400.0000000    0.2754477
386440.0000000    0.2960599
386480.0000000    0.2981316
386520.0000000    0.2809751
386560.0000000    0.2757741
386600.0000000    0.2794720
386640.0000000    0.2761767
386680.0000000    0.3090283
386720.0000000    0.3008791
386760.0000000    0.2726208
386800.0000000    0.3043839
386840.0000000    0.2858110
386880.0000000    0.2748451
386920.0000000    0.2968375
386960.0000000    0.2878254
387000.0000000    0.2978842
387040.0000000    0.2838502
387080.0000000    0.3004664
387120.0000000    0.2900033
387160.0000000    0.2660668
387200.0000000    0.2860688
387240.0000000    0.2854345
387280.0000000    0.2843246
387320.0000000    0.2786757
387360.0000000    0.2663732
387400.0000000    0.2853283
387440.0000000    0.2784186
387480.0000000    0.2992316
387520.0000000    0.3009145
387560.0000000    0.3010121
387600.0000000    0.2903458
387640.0000000    0.2868610
387680.0000000    0.2856256
387720.0000000    0.2888832
387760.0000000    0.2665183
387800.0000000    0.2874372
387840.0000000    0.2834779
387880.0000000    0.2905859
387920.0000000    0.3061674
387960.0000000    0.2976503
388000.0000000    0.2905649
388040.0000000    0.2684608
388080.0000000    0.2784954
388120.0000000    0.2604788
388160.0000000    0.2851946
388200.0000000    0.2684527
388240.0000000    0.2705825
388280.0000000    0.2824100
388320.0000000    0.2928942
388360.0000000    0.2635590
388400.0000000    0.2813243
388440.0000000    0.2905529
388480.0000000    0.2913631
388520.0000000    0.2861197
388560.0000000    0.2875104
388600.0000000    0.2820654
388640.0000000    0.2748675
388680.0000000    0.2679412
388720.0000000    0.2870706
388760.0000000    0.2817575
388800.0000000    0.2797965
388840.0000000    0.2943545
388880.0000000    0.2924942
388920.0000000    0.2763244
388960.0000000    0.2581310
389000.0000000    0.2842811
389040.0000000    0.2926017
389080.0000000    0.2935327
389120.0000000    0.2713000
389160.0000000    0.2668592
389200.0000000    0.2601109
389240.0000000    0.2550069
389280.0000000    0.2778535
389320.0000000    0.2583313
389360.0000000    0.2518295
389400.0000000    0.2787181
389440.0000000    0.2928493
389480.0000000    0.3025929
389520.0000000    0.2966624
389560.0000000    0.2724548
389600.0000000    0.2611429
389640.0000000    0.2645138
389680.0000000    0.2511471
389720.0000000    0.2574325
389760.0000000    0.2534749
389800.0000000    0.2625729
389840.0000000    0.2787586
389880.0000000    0.2702415
389920.0000000    0.2904355
389960.0000000    0.2966737
390000.0000000    0.2910988
390040.0000000    0.2855322
390080.0000000    0.2681371
390120.0000000    0.2678397
390160.0000000    0.2636962
390200.0000000    0.2690309
390240.0000000    0.2720951
390280.0000000    0.2657051
390320.0000000    0.2679552
390360.0000000    0.2777638
390400.0000000    0.2788558
390440.0000000    0.2606046
390480.0000000    0.2623234
390520.0000000    0.2807300
390560.0000000    0.2716106
390600.0000000    0.2713637
390640.0000000    0.2909013
390680.0000000    0.2994161
390720.0000000    0.2937268
390760.0000000    0.3019671
390800.0000000    0.2849213
390840.0000000    0.2859956
390880.0000000    0.3002850
390920.0000000    0.2923205
390960.0000000    0.2878334
391000.0000000    0.2748005
391040.0000000    0.2765743
391080.0000000    0.2694938
391120.0000000    0.2880505
391160.0000000    0.2735635
391200.0000000    0.2799842
391240.0000000    0.2797754
391280.0000000    0.2808642
391320.0000000    0.2758240
391360.0000000    0.2682437
391400.0000000    0.2932520
391440.0000000    0.3059841
391480.0000000    0.2780561
391520.0000000    0.2820925
391560.0000000    0.2899199
391600.0000000    0.2811366
391640.0000000    0.2899880
391680.0000000    0.2734920
391720.0000000    0.2817102
391760.0000000    0.2947168
391800.0000000    0.2641380
391840.0000000    0.2949921
391880.0000000    0.2919865
391920.0000000    0.2940787
391960.0000000    0.2813075
392000.0000000    0.2738533
392040.0000000    0.2747552
392080.0000000    0.2646947
392120.0000000    0.2718827
392160.0000000    0.2668435
392200.0000000    0.2664726
392240.0000000    0.2741100
392280.0000000    0.2728922
392320.0000000    0.2809673
392360.0000000    0.2706425
392400.0000000    0.2740138
392440.0000000    0.2893860
392480.0000000    0.2863415
392520.0000000    0.2596143
392560.0000000    0.2718881
392600.0000000    0.2482107
392640.0000000    0.2716780
392680.0000000    0.2677475
392720.0000000    0.2785685
392760.0000000    0.2866848
392800.0000000    0.2703757
392840.0000000    0.2752606
392880.0000000    0.2688195
392920.0000000    0.3005452
392960.0000000    0.2985373
393000.0000000    0.2951774
393040.0000000    0.2899118
393080.0000000    0.2679098
393120.0000000    0.2919472
393160.0000000    0.2758136
393200.0000000    0.2779675
393240.0000000    0.2706769
393280.0000000    0.2788803
393320.0000000    0.2664140
393360.0000000    0.2714226
393400.0000000    0.2875252
393440.0000000    0.2898794
393480.0000000    0.2620672
393520.0000000    0.2677414
393560.0000000    0.2709411
393600.0000000    0.2774564
393640.0000000    0.2839036
393680.0000000    0.2892409
393720.0000000    0.2564395
393760.0000000    0.2574992
393800.0000000    0.2515891
393840.0000000    0.2638734
393880.0000000    0.2562752
393920.0000000    0.2618686
393960.0000000    0.2727827
394000.0000000    0.2729351
394040.0000000    0.2733823
394080.0000000    0.2814939
394120.0000000    0.2793401
394160.0000000    0.2576647
394200.0000000    0.2622440
394240.0000000    0.2644917
394280.0000000    0.2555741
394320.0000000    0.2583155
394360.0000000    0.2585143
394400.0000000    0.2644374
394440.0000000    0.2671194
394480.0000000    0.2919704
394520.0000000    0.2735053
394560.0000000    0.2791536
394600.0000000    0.2641198
394640.0000000    0.2616903
394680.0000000    0.2643549
394720.0000000    0.2764015
394760.0000000    0.2697394
394800.0000000    0.2885855
394840.0000000    0.2581715
394880.0000000    0.2728774
394920.0000000    0.2737755
394960.0000000    0.2687486
395000.0000000    0.2572931
395040.0000000    0.2650609
395080.0000000    0.2670533
395120.0000000    0.2565763
395160.0000000    0.2632880
395200.0000000    0.2459602
395240.0000000    0.2543282
395280.0000000    0.2670515
395320.0000000    0.2595801
395360.0000000    0.2723403
395400.0000000    0.2636126
395440.0000000    0.2500211
395480.0000000    0.2638253
395520.0000000    0.2616582
395560.0000000    0.2572266
395600.0000000    0.2533374
395640.0000000    0.2396895
395680.0000000    0.2634448
395720.0000000    0.2622151
395760.0000000    0.2880851
395800.0000000    0.2905059
395840.0000000    0.2805326
395880.0000000    0.2640725
395920.0000000    0.2605558
395960.0000000    0.2931654
396000.0000000    0.2766519
396040.0000000    0.2794451
396080.0000000    0.2609754
396120.0000000    0.2582267
396160.0000000    0.2632245
396200.0000000    0.2495423
396240.0000000    0.2483075
396280.0000000    0.2438711
396320.0000000    0.2676923
396360.0000000    0.2725693
396400.0000000    0.2640001
396440.0000000    0.2682351
396480.0000000    0.2760882
396520.0000000    0.2542393
396560.0000000    0.2679481
396600.0000000    0.2577747
396640.0000000    0.2757376
396680.0000000    0.2796916
396720.0000000    0.2777406
396760.0000000    0.2980468
396800.0000000    0.2935065
396840.0000000    0.2773768
396880.0000000    0.2699924
396920.0000000    0.2549372
396960.0000000    0.2762144
397000.0000000    0.2652646
397040.0000000    0.2553470
397080.0000000    0.2729348
397120.0000000    0.2735615
397160.0000000    0.2684303
397200.0000000    0.2794644
397240.0000000    0.2522538
397280.0000000    0.2602933
397320.0000000    0.2590513
397360.0000000    0.2745950
397400.0000000    0.2756561
397440.0000000    0.2816787
397480.0000000    0.2820201
397520.0000000    0.2854893
397560.0000000    0.2868209
397600.0000000    0.2751152
397640.0000000    0.2845369
397680.0000000    0.2596305
397720.0000000    0.2607780
397760.0000000    0.2514079
397800.0000000    0.2855846
397840.0000000    0.2716565
397880.0000000    0.2684732
397920.0000000    0.2742805
397960.0000000    0.2749843
398000.0000000    0.2759537
398040.0000000    0.2774528
398080.0000000    0.2791588
398120.0000000    0.2746224
398160.0000000    0.2739829
398200.0000000    0.2602603
398240.0000000    0.2786788
398280.0000000    0.2653500
398320.0000000    0.2719252
398360.0000000    0.2745028
398400.0000000    0.2844607
398440.0000000    0.2942062
398480.0000000    0.2827219
398520.0000000    0.2882200
398560.0000000    0.2876357
398600.0000000    0.2754034
398640.0000000    0.2661734
398680.0000000    0.2816893
398720.0000000    0.2892078
398760.0000000    0.2784693
398800.0000000    0.2891755
398840.0000000    0.2664909
398880.0000000    0.2759339
398920.0000000    0.2635785
398960.0000000    0.2738558
399000.0000000    0.2736752
399040.0000000    0.2813274
399080.0000000    0.2794330
399120.0000000    0.2846414
399160.0000000    0.2619546
399200.0000000    0.2705908
399240.0000000    0.2600327
399280.0000000    0.2572460
399320.0000000    0.2760738
399360.0000000    0.2775626
399400.0000000    0.2665926
399440.0000000    0.2619429
399480.0000000    0.2907889
399520.0000000    0.2790602
399560.0000000    0.2783005
399600.0000000    0.2934839
399640.0000000    0.2658664
399680.0000000    0.2685905
399720.0000000    0.2718834
399760.0000000    0.2633654
399800.0000000    0.2845909
399840.0000000    0.2754120
399880.0000000    0.2788299
399920.0000000    0.2733997
399960.0000000    0.2787896
400000.0000000    0.2963658
400040.0000000    0.2885164
400080.0000000    0.2913999
400120.0000000    0.2853016
400160.0000000    0.2915156
400200.0000000    0.2865865
400240.0000000    0.2728901
400280.0000000    0.2967596
400320.0000000    0.2698559
400360.0000000    0.2780697
400400.0000000    0.2709637
400440.0000000    0.2764420
400480.0000000    0.2918368
400520.0000000    0.2650168
400560.0000000    0.2741462
400600.0000000    0.2680476
400640.0000000    0.2733711
400680.0000000    0.2587695
400720.0000000    0.2855800
400760.0000000    0.2643265
400800.0000000    0.2598451
400840.0000000    0.2588730
400880.0000000    0.2819612
400920.0000000    0.2852407
400960.0000000    0.2672329
401000.0000000    0.2849319
401040.0000000    0.2791005
401080.0000000    0.2723295
401120.0000000    0.2620699
401160.0000000    0.2734591
401200.0000000    0.2630120
401240.0000000    0.2485864
401280.0000000    0.2525438
401320.0000000    0.2746820
401360.0000000    0.2654372
401400.0000000    0.2696848
401440.0000000    0.2914918
401480.0000000    0.2809128
401520.0000000    0.2660569
401560.0000000    0.2637644
401600.0000000    0.2762283
401640.0000000    0.2666597
401680.0000000    0.2916861
401720.0000000    0.2793644
401760.0000000    0.2749079
401800.0000000    0.2687250
401840.0000000    0.2765188
401880.0000000    0.2823246
401920.0000000    0.2832411
401960.0000000    0.2818464
402000.0000000    0.2757542
402040.0000000    0.2930583
402080.0000000    0.2995556
402120.0000000    0.2972721
402160.0000000    0.3040847
402200.0000000    0.2768626
402240.0000000    0.2753008
402280.0000000    0.2845807
402320.0000000    0.2949990
402360.0000000    0.2788922
402400.0000000    0.2874082
402440.0000000    0.2694579
402480.0000000    0.2823981
402520.0000000    0.2649886
402560.0000000    0.2779919
402600.0000000    0.2898417
402640.0000000    0.2776277
402680.0000000    0.2739467
402720.0000000    0.2788060
402760.0000000    0.2717533
402800.0000000    0.2854707
402840.0000000    0.2893286
402880.0000000    0.2615007
402920.0000000    0.2890935
402960.0000000    0.3037156
403000.0000000    0.3225994
403040.0000000    0.2997387
403080.0000000    0.2895047
403120.0000000    0.2869162
403160.0000000    0.2858492
403200.0000000    0.2899655
403240.0000000    0.2915469
403280.0000000    0.2911208
403320.0000000    0.2743877
403360.0000000    0.2777810
403400.0000000    0.2647618
403440.0000000    0.2884339
403480.0000000    0.2805941
403520.0000000    0.2936963
403560.0000000    0.2878404
403600.0000000    0.2756845
403640.0000000    0.2859367
403680.0000000    0.2928855
403720.0000000    0.2676436
403760.0000000    0.2718014
403800.0000000    0.2675778
403840.0000000    0.2673349
403880.0000000    0.2675740
403920.0000000    0.2723595
403960.0000000    0.2632304
404000.0000000    0.2928631
404040.0000000    0.2723401
404080.0000000    0.2816661
404120.0000000    0.3002031
404160.0000000    0.2862090
404200.0000000    0.2814828
404240.0000000    0.2816867
404280.0000000    0.2794479
404320.0000000    0.2802512
404360.0000000    0.2716248
404400.0000000    0.2849033
404440.0000000    0.2859112
404480.0000000    0.2766702
404520.0000000    0.2856215
404560.0000000    0.2820616
404600.0000000    0.2866406
404640.0000000    0.2882149
404680.0000000    0.2857672
404720.0000000    0.2616296
404760.0000000    0.2499204
404800.0000000    0.2780688
404840.0000000    0.2716045
404880.0000000    0.2870770
404920.0000000    0.2899405
404960.0000000    0.2790860
405000.0000000    0.2899397
405040.0000000    0.2798979
405080.0000000    0.2954483
405120.0000000    0.3084805
405160.0000000    0.2720694
405200.0000000    0.2840686
405240.0000000    0.2905537
405280.0000000    0.2820545
405320.0000000    0.2740247
405360.0000000    0.2910042
405400.0000000    0.3002580
405440.0000000    0.2908093
405480.0000000    0.2654513
405520.0000000    0.2965318
405560.0000000    0.2722146
405600.0000000    0.2893941
405640.0000000    0.2795593
405680.0000000    0.3022110
405720.0000000    0.2633603
405760.0000000    0.2873906
405800.0000000    0.2911518
405840.0000000    0.2803678
405880.0000000    0.3143034
405920.0000000    0.2758116
405960.0000000    0.2944265
406000.0000000    0.2935255
406040.0000000    0.3022377
406080.0000000    0.2863932
406120.0000000    0.2756784
406160.0000000    0.2718568
406200.0000000    0.2710651
406240.0000000    0.2727522
406280.0000000    0.2873329
406320.0000000    0.2849729
406360.0000000    0.2859147
406400.0000000    0.2808319
406440.0000000    0.2843354
406480.0000000    0.2758138
406520.0000000    0.2900798
406560.0000000    0.2760074
406600.0000000    0.2787457
406640.0000000    0.3004544
406680.0000000    0.3051669
406720.0000000    0.2741981
406760.0000000    0.2715880
406800.0000000    0.2759060
406840.0000000    0.2837271
406880.0000000    0.2727116
406920.0000000    0.2799986
406960.0000000    0.2778306
407000.0000000    0.2891061
407040.0000000    0.2996847
407080.0000000    0.3201189
407120.0000000    0.3182436
407160.0000000    0.3249064
407200.0000000    0.3328417
407240.0000000    0.2948830
407280.0000000    0.3287740
407320.0000000    0.2794258
407360.0000000    0.2932386
407400.0000000    0.2973997
407440.0000000    0.2822772
407480.0000000    0.2818089
407520.0000000    0.2798159
407560.0000000    0.2818659
407600.0000000    0.2893856
407640.0000000    0.3057731
407680.0000000    0.2800876
407720.0000000    0.2926471
407760.0000000    0.2781360
407800.0000000    0.2815640
407840.0000000    0.2770667
407880.0000000    0.2871266
407920.0000000    0.2934325
407960.0000000    0.2743888
408000.0000000    0.2721960
408040.0000000    0.2751613
408080.0000000    0.2827985
408120.0000000    0.2795849
408160.0000000    0.2666880
408200.0000000    0.2556183
408240.0000000    0.2590592
408280.0000000    0.2683047
408320.0000000    0.2649627
408360.0000000    0.2496172
408400.0000000    0.2884735
408440.0000000    0.2760280
408480.0000000    0.2739747
408520.0000000    0.2727834
408560.0000000    0.2763441
408600.0000000    0.2845339
408640.0000000    0.2884582
408680.0000000    0.2819340
408720.0000000    0.2879762
408760.0000000    0.2663483
408800.0000000    0.2799160
408840.0000000    0.2994610
408880.0000000    0.2759423
408920.0000000    0.2829259
408960.0000000    0.2819614
409000.0000000    0.2999780
409040.0000000    0.3041406
409080.0000000    0.2902306
409120.0000000    0.2782370
409160.0000000    0.2869698
409200.0000000    0.2842077
409240.0000000    0.2865989
409280.0000000    0.2734827
409320.0000000    0.2849251
409360.0000000    0.2718056
409400.0000000    0.2678060
409440.0000000    0.2547588
409480.0000000    0.2667396
409520.0000000    0.2632861
409560.0000000    0.2545678
409600.0000000    0.2638144
409640.0000000    0.2773251
409680.0000000    0.2911102
409720.0000000    0.2789643
409760.0000000    0.2819715
409800.0000000    0.2668814
409840.0000000    0.2855422
409880.0000000    0.3222699
409920.0000000    0.3081174
409960.0000000    0.2899040
410000.0000000    0.2731396
410040.0000000    0.2816960
410080.0000000    0.2798692
410120.0000000    0.2695933
410160.0000000    0.2693417
410200.0000000    0.2767650
410240.0000000    0.2721254
410280.0000000    0.2581235
410320.0000000    0.2700594
410360.0000000    0.2852386
410400.0000000    0.2943653
410440.0000000    0.2812422
410480.0000000    0.2797926
410520.0000000    0.2761585
410560.0000000    0.2685074
410600.0000000    0.2729790
410640.0000000    0.2816138
410680.0000000    0.2597855
410720.0000000    0.2740894
410760.0000000    0.2833271
410800.0000000    0.2906007
410840.0000000    0.3045607
410880.0000000    0.2817053
410920.0000000    0.2932613
410960.0000000    0.2799699
411000.0000000    0.2787872
411040.0000000    0.2775239
411080.0000000    0.2701473
411120.0000000    0.2702088
411160.0000000    0.2633807
411200.0000000    0.2780036
411240.0000000    0.2833619
411280.0000000    0.2656060
411320.0000000    0.2863817
411360.0000000    0.2791606
411400.0000000    0.2586698
411440.0000000    0.2824441
411480.0000000    0.2756127
411520.0000000    0.2884761
411560.0000000    0.2790082
411600.0000000    0.2572025
411640.0000000    0.2662648
411680.0000000    0.2603121
411720.0000000    0.3073261
411760.0000000    0.2756408
411800.0000000    0.2859059
411840.0000000    0.2813450
411880.0000000    0.2887960
411920.0000000    0.2969953
411960.0000000    0.2922001
412000.0000000    0.2854879
412040.0000000    0.2810298
412080.0000000    0.2792403
412120.0000000    0.2833796
412160.0000000    0.2815695
412200.0000000    0.2791528
412240.0000000    0.2617092
412280.0000000    0.2717101
412320.0000000    0.2680575
412360.0000000    0.2635846
412400.0000000    0.2629293
412440.0000000    0.2779276
412480.0000000    0.2652187
412520.0000000    0.2677685
412560.0000000    0.2816984
412600.0000000    0.2894354
412640.0000000    0.2853138
412680.0000000    0.2820622
412720.0000000    0.3143356
412760.0000000    0.3070723
412800.0000000    0.3117451
412840.0000000    0.2826197
412880.0000000    0.3001097
412920.0000000    0.3001520
412960.0000000    0.3018577
413000.0000000    0.2978971
413040.0000000    0.2988771
413080.0000000    0.3108485
413120.0000000    0.3054923
413160.0000000    0.2998125
413200.0000000    0.2837819
413240.0000000    0.3111118
413280.0000000    0.2854816
413320.0000000    0.3019723
413360.0000000    0.2872435
413400.0000000    0.2826820
413440.0000000    0.2740936
413480.0000000    0.2575316
413520.0000000    0.2822920
413560.0000000    0.2751653
413600.0000000    0.2653914
413640.0000000    0.2945357
413680.0000000    0.3006535
413720.0000000    0.2720800
413760.0000000    0.2647516
413800.0000000    0.2714088
413840.0000000    0.2819177
413880.0000000    0.2695173
413920.0000000    0.2846645
413960.0000000    0.2661406
414000.0000000    0.2570542
414040.0000000    0.2569656
414080.0000000    0.2612195
414120.0000000    0.2637833
414160.0000000    0.2602413
414200.0000000    0.2948025
414240.0000000    0.2812782
414280.0000000    0.2671742
414320.0000000    0.2816165
414360.0000000    0.2853935
414400.0000000    0.2888125
414440.0000000    0.2779680
414480.0000000    0.2868736
414520.0000000    0.2879211
414560.0000000    0.2847347
414600.0000000    0.2635353
414640.0000000    0.2635725
414680.0000000    0.2858484
414720.0000000    0.2844016
414760.0000000    0.2813755
414800.0000000    0.2788962
414840.0000000    0.2782419
414880.0000000    0.2772708
414920.0000000    0.2769380
414960.0000000    0.2699765
415000.0000000    0.2983459
415040.0000000    0.2723479
415080.0000000    0.2848187
415120.0000000    0.2988169
415160.0000000    0.2744000
415200.0000000    0.2912548
415240.0000000    0.3128035
415280.0000000    0.2737268
415320.0000000    0.2832056
415360.0000000    0.2679126
415400.0000000    0.2885136
415440.0000000    0.2697729
415480.0000000    0.2556157
415520.0000000    0.2824429
415560.0000000    0.2525036
415600.0000000    0.2680602
415640.0000000    0.2836474
415680.0000000    0.2737577
415720.0000000    0.2736684
415760.0000000    0.2553910
415800.0000000    0.2601629
415840.0000000    0.2726589
415880.0000000    0.2767514
415920.0000000    0.2926612
415960.0000000    0.2679986
416000.0000000    0.2927178
416040.0000000    0.2868048
416080.0000000    0.2807631
416120.0000000    0.2957452
416160.0000000    0.2789784
416200.0000000    0.2680157
416240.0000000    0.2875607
416280.0000000    0.2917497
416320.0000000    0.2721977
416360.0000000    0.2831118
416400.0000000    0.2759691
416440.0000000    0.2726335
416480.0000000    0.2668014
416520.0000000    0.2735490
416560.0000000    0.2772584
416600.0000000    0.2754436
416640.0000000    0.2803687
416680.0000000    0.2698518
416720.0000000    0.2763979
416760.0000000    0.2616725
416800.0000000    0.2603388
416840.0000000    0.2774619
416880.0000000    0.2673548
416920.0000000    0.2777247
416960.0000000    0.2850595
417000.0000000    0.2754983
417040.0000000    0.2788322
417080.0000000    0.2856739
417120.0000000    0.2829579
417160.0000000    0.2761323
417200.0000000    0.2842807
417240.0000000    0.2596325
417280.0000000    0.2588288
417320.0000000    0.2495830
417360.0000000    0.2563429
417400.0000000    0.2561189
417440.0000000    0.2636743
417480.0000000    0.2772754
417520.0000000    0.2625247
417560.0000000    0.2469226
417600.0000000    0.2618900
417640.0000000    0.2636883
417680.0000000    0.2537504
417720.0000000    0.2613710
417760.0000000    0.2694192
417800.0000000    0.2646099
417840.0000000    0.2617971
417880.0000000    0.2705065
417920.0000000    0.2630486
417960.0000000    0.2553885
418000.0000000    0.2449446
418040.0000000    0.2645274
418080.0000000    0.2847207
418120.0000000    0.2797950
418160.0000000    0.2710775
418200.0000000    0.2788117
418240.0000000    0.2783352
418280.0000000    0.2733744
418320.0000000    0.2724107
418360.0000000    0.2844132
418400.0000000    0.2805229
418440.0000000    0.2658885
418480.0000000    0.3069224
418520.0000000    0.2976605
418560.0000000    0.2732501
418600.0000000    0.2756152
418640.0000000    0.2700123
418680.0000000    0.2671161
418720.0000000    0.2872230
418760.0000000    0.2805610
418800.0000000    0.2910248
418840.0000000    0.2652356
418880.0000000    0.2817536
418920.0000000    0.2682347
418960.0000000    0.2797197
419000.0000000    0.2745439
419040.0000000    0.2537847
419080.0000000    0.2781548
419120.0000000    0.2574385
419160.0000000    0.2763437
419200.0000000    0.2667165
419240.0000000    0.2642850
419280.0000000    0.2644761
419320.0000000    0.2808108
419360.0000000    0.2819651
419400.0000000    0.2938725
419440.0000000    0.2719457
419480.0000000    0.2795075
419520.0000000    0.2862255
419560.0000000    0.3023177
419600.0000000    0.2782843
419640.0000000    0.2666606
419680.0000000    0.2746712
419720.0000000    0.2916625
419760.0000000    0.3129966
419800.0000000    0.3023787
419840.0000000    0.2744319
419880.0000000    0.2730724
419920.0000000    0.2820287
419960.0000000    0.2830386
420000.0000000    0.2781724
420040.0000000    0.2719122
420080.0000000    0.2809508
420120.0000000    0.2971638
420160.0000000    0.2933081
420200.0000000    0.2765029
420240.0000000    0.2818471
420280.0000000    0.2801905
420320.0000000    0.2849233
420360.0000000    0.2780546
420400.0000000    0.2793954
420440.0000000    0.2733930
420480.0000000    0.2668830
420520.0000000    0.2700120
420560.0000000    0.2741884
420600.0000000    0.2750440
420640.0000000    0.2868221
420680.0000000    0.2749253
420720.0000000    0.2673745
420760.0000000    0.2880255
420800.0000000    0.2947054
420840.0000000    0.2730559
420880.0000000    0.2971875
420920.0000000    0.2887760
420960.0000000    0.3032256
421000.0000000    0.3170207
421040.0000000    0.2702254
421080.0000000    0.2741527
421120.0000000    0.2758206
421160.0000000    0.2720485
421200.0000000    0.2641771
421240.0000000    0.2691482
421280.0000000    0.2809047
421320.0000000    0.2652672
421360.0000000    0.2726651
421400.0000000    0.2764211
421440.0000000    0.2677664
421480.0000000    0.2696748
421520.0000000    0.2825702
421560.0000000    0.2752267
421600.0000000    0.2677334
421640.0000000    0.2828642
421680.0000000    0.2845828
421720.0000000    0.2718420
421760.0000000    0.2727500
421800.0000000    0.2621397
421840.0000000    0.2711926
421880.0000000    0.2598381
421920.0000000    0.2529201
421960.0000000    0.2732464
422000.0000000    0.2870758
422040.0000000    0.2757513
422080.0000000    0.2560763
422120.0000000    0.2769019
422160.0000000    0.2864063
422200.0000000    0.2519823
422240.0000000    0.2579100
422280.0000000    0.2561559
422320.0000000    0.2625071
422360.0000000    0.2553898
422400.0000000    0.2718118
422440.0000000    0.2725627
422480.0000000    0.2754127
422520.0000000    0.2736823
422560.0000000    0.2621829
422600.0000000    0.2752739
422640.0000000    0.2877397
422680.0000000    0.2719876
422720.0000000    0.2762232
422760.0000000    0.2583576
422800.0000000    0.2584253
422840.0000000    0.2617257
422880.0000000    0.2636308
422920.0000000    0.2461822
422960.0000000    0.2519494
423000.0000000    0.2572486
423040.0000000    0.2699244
423080.0000000    0.2623338
423120.0000000    0.2453148
423160.0000000    0.2578548
423200.0000000    0.2483266
423240.0000000    0.2425035
423280.0000000    0.2454919
423320.0000000    0.2552262
423360.0000000    0.2415502
423400.0000000    0.2563298
423440.0000000    0.2534342
423480.0000000    0.2675221
423520.0000000    0.2749168
423560.0000000    0.2677883
423600.0000000    0.2610236
423640.0000000    0.2624042
423680.0000000    0.2542276
423720.0000000    0.2727757
423760.0000000    0.2611854
423800.0000000    0.2668606
423840.0000000    0.2623352
423880.0000000    0.2732384
423920.0000000    0.2625360
423960.0000000    0.2600672
424000.0000000    0.2724551
424040.0000000    0.2776456
424080.0000000    0.2702303
424120.0000000    0.2493176
424160.0000000    0.2584929
424200.0000000    0.2674868
424240.0000000    0.2622088
424280.0000000    0.2501719
424320.0000000    0.2680337
424360.0000000    0.2707654
424400.0000000    0.2562437
424440.0000000    0.2576634
424480.0000000    0.2494368
424520.0000000    0.2470071
424560.0000000    0.2805521
424600.0000000    0.2707888
424640.0000000    0.2713192
424680.0000000    0.2434459
424720.0000000    0.2621038
424760.0000000    0.2466998
424800.0000000    0.2469512
424840.0000000    0.2573168
424880.0000000    0.2606606
424920.0000000    0.2675060
424960.0000000    0.2594402
425000.0000000    0.2597441
425040.0000000    0.2716634
425080.0000000    0.2756220
425120.0000000    0.2683827
425160.0000000    0.2794796
425200.0000000    0.2551786
425240.0000000    0.2628860
425280.0000000    0.2675960
425320.0000000    0.2652656
425360.0000000    0.2504280
425400.0000000    0.2757095
425440.0000000    0.2583649
425480.0000000    0.2662867
425520.0000000    0.2516858
425560.0000000    0.2649335
425600.0000000    0.2638467
425640.0000000    0.2458143
425680.0000000    0.2733941
425720.0000000    0.2808613
425760.0000000    0.2696856
425800.0000000    0.2793440
425840.0000000    0.2699625
425880.0000000    0.2789531
425920.0000000    0.2650181
425960.0000000    0.2649332
426000.0000000    0.2614495
426040.0000000    0.2753605
426080.0000000    0.2671141
426120.0000000    0.2580285
426160.0000000    0.2806939
426200.0000000    0.2848894
426240.0000000    0.2596197
426280.0000000    0.2548342
426320.0000000    0.2690044
426360.0000000    0.2749211
426400.0000000    0.2526492
426440.0000000    0.2630921
426480.0000000    0.2709587
426520.0000000    0.2768516
426560.0000000    0.2847041
426600.0000000    0.2754316
426640.0000000    0.2739803
426680.0000000    0.2721975
426720.0000000    0.2748504
426760.0000000    0.2507954
426800.0000000    0.2751549
426840.0000000    0.2705401
426880.0000000    0.2556244
426920.0000000    0.2581510
426960.0000000    0.2678022
427000.0000000    0.2555392
427040.0000000    0.2801759
427080.0000000    0.2692254
427120.0000000    0.2722425
427160.0000000    0.2876475
427200.0000000    0.2615534
427240.0000000    0.2697858
427280.0000000    0.2652604
427320.0000000    0.2649877
427360.0000000    0.2648661
427400.0000000    0.2785310
427440.0000000    0.2759531
427480.0000000    0.2721325
427520.0000000    0.2566200
427560.0000000    0.2402208
427600.0000000    0.2468873
427640.0000000    0.2416232
427680.0000000    0.2620639
427720.0000000    0.2538697
427760.0000000    0.2782688
427800.0000000    0.2751611
427840.0000000    0.2549634
427880.0000000    0.2766791
427920.0000000    0.2982673
427960.0000000    0.2613546
428000.0000000    0.2501368
428040.0000000    0.2661640
428080.0000000    0.2699223
428120.0000000    0.2556041
428160.0000000    0.2682596
428200.0000000    0.2589088
428240.0000000    0.2870923
428280.0000000    0.2802813
428320.0000000    0.2812339
428360.0000000    0.2930800
428400.0000000    0.2852284
428440.0000000    0.2820535
428480.0000000    0.2852800
428520.0000000    0.2881764
428560.0000000    0.2856790
428600.0000000    0.2667626
428640.0000000    0.2920741
428680.0000000    0.2970503
428720.0000000    0.3025076
428760.0000000    0.2882650
428800.0000000    0.2633852
428840.0000000    0.2795967
428880.0000000    0.2949757
428920.0000000    0.2929489
428960.0000000    0.2868710
429000.0000000    0.2880599
429040.0000000    0.2851033
429080.0000000    0.2633486
429120.0000000    0.2765407
429160.0000000    0.2937673
429200.0000000    0.2888231
429240.0000000    0.2747796
429280.0000000    0.2872869
429320.0000000    0.2771515
429360.0000000    0.2744603
429400.0000000    0.2635213
429440.0000000    0.2676605
429480.0000000    0.2825995
429520.0000000    0.2536231
429560.0000000    0.2612924
429600.0000000    0.2626731
429640.0000000    0.3024994
429680.0000000    0.2925546
429720.0000000    0.2587777
429760.0000000    0.2552322
429800.0000000    0.3071654
429840.0000000    0.2891234
429880.0000000    0.2990437
429920.0000000    0.2932848
429960.0000000    0.2799047
430000.0000000    0.2729612
430040.0000000    0.2954107
430080.0000000    0.2936432
430120.0000000    0.2800515
430160.0000000    0.2769357
430200.0000000    0.2879552
430240.0000000    0.3046321
430280.0000000    0.2822931
430320.0000000    0.2693265
430360.0000000    0.2682140
430400.0000000    0.2611656
430440.0000000    0.2913491
430480.0000000    0.2914738
430520.0000000    0.2901738
430560.0000000    0.2827357
430600.0000000    0.2712663
430640.0000000    0.2806767
430680.0000000    0.2781772
430720.0000000    0.2776576
430760.0000000    0.2799837
430800.0000000    0.2885051
430840.0000000    0.2677003
430880.0000000    0.2878018
430920.0000000    0.2785395
430960.0000000    0.2858338
431000.0000000    0.2690037
431040.0000000    0.2527030
431080.0000000    0.2714728
431120.0000000    0.2539189
431160.0000000    0.2743484
431200.0000000    0.2992343
431240.0000000    0.2722136
431280.0000000    0.2808593
431320.0000000    0.2815152
431360.0000000    0.2637874
431400.0000000    0.2832261
431440.0000000    0.2846900
431480.0000000    0.2822178
431520.0000000    0.2938200
431560.0000000    0.2859933
431600.0000000    0.2931805
431640.0000000    0.2749653
431680.0000000    0.3054398
431720.0000000    0.2967401
431760.0000000    0.2949181
431800.0000000    0.2782606
431840.0000000    0.2817577
431880.0000000    0.2899561
431920.0000000    0.2699195
431960.0000000    0.3018708
432000.0000000    0.2924947
432040.0000000    0.2779693
432080.0000000    0.2787124
432120.0000000    0.2894773
432160.0000000    0.2907718
432200.0000000    0.3005994
432240.0000000    0.2853664
432280.0000000    0.2761268
432320.0000000    0.2867304
432360.0000000    0.3071384
432400.0000000    0.3035909
432440.0000000    0.2778619
432480.0000000    0.2684876
432520.0000000    0.2713441
432560.0000000    0.2663872
432600.0000000    0.2398218
432640.0000000    0.2676937
432680.0000000    0.2656014
432720.0000000    0.2803608
432760.0000000    0.2565290
432800.0000000    0.2817222
432840.0000000    0.2412502
432880.0000000    0.2944277
432920.0000000    0.2862698
432960.0000000    0.2972855
433000.0000000    0.2817419
433040.0000000    0.2803396
433080.0000000    0.2785014
433120.0000000    0.2614934
433160.0000000    0.2775638
433200.0000000    0.2852699
433240.0000000    0.2831731
433280.0000000    0.2726545
433320.0000000    0.2743808
433360.0000000    0.2958089
433400.0000000    0.2881560
433440.0000000    0.2882248
433480.0000000    0.2993194
433520.0000000    0.2794129
433560.0000000    0.2831831
433600.0000000    0.2762740
433640.0000000    0.2774032
433680.0000000    0.2739168
433720.0000000    0.3073336
433760.0000000    0.2935384
433800.0000000    0.2867336
433840.0000000    0.2730996
433880.0000000    0.2622271
433920.0000000    0.2766322
433960.0000000    0.2897691
434000.0000000    0.2711399
434040.0000000    0.2866160
434080.0000000    0.2980972
434120.0000000    0.2893723
434160.0000000    0.2726361
434200.0000000    0.2648482
434240.0000000    0.2621120
434280.0000000    0.2714856
434320.0000000    0.2648444
434360.0000000    0.2728746
434400.0000000    0.2608141
434440.0000000    0.2663828
434480.0000000    0.2628355
434520.0000000    0.2529407
434560.0000000    0.2700108
434600.0000000    0.2621878
434640.0000000    0.2593683
434680.0000000    0.2687931
434720.0000000    0.2669099
434760.0000000    0.2808523
434800.0000000    0.2658420
434840.0000000    0.2792924
434880.0000000    0.2882316
434920.0000000    0.2895953
434960.0000000    0.2618316
435000.0000000    0.2999595
435040.0000000    0.2785253
435080.0000000    0.2866899
435120.0000000    0.2885889
435160.0000000    0.2752582
435200.0000000    0.2643567
435240.0000000    0.2762755
435280.0000000    0.2630249
435320.0000000    0.2821244
435360.0000000    0.2837812
435400.0000000    0.2742723
435440.0000000    0.3043590
435480.0000000    0.2803136
435520.0000000    0.2783237
435560.0000000    0.2713457
435600.0000000    0.2604574
435640.0000000    0.2750301
435680.0000000    0.2804478
435720.0000000    0.2713745
435760.0000000    0.2641991
435800.0000000    0.2446378
435840.0000000    0.2652881
435880.0000000    0.2738434
435920.0000000    0.2768950
435960.0000000    0.2737068
436000.0000000    0.2627895
436040.0000000    0.2578612
436080.0000000    0.2744641
436120.0000000    0.2521306
436160.0000000    0.2587311
436200.0000000    0.2431714
436240.0000000    0.2486666
436280.0000000    0.2651200
436320.0000000    0.2736377
436360.0000000    0.2687472
436400.0000000    0.2673337
436440.0000000    0.2911266
436480.0000000    0.2580739
436520.0000000    0.2797969
436560.0000000    0.2863759
436600.0000000    0.2985579
436640.0000000    0.2853889
436680.0000000    0.2691458
436720.0000000    0.2618856
436760.0000000    0.2667745
436800.0000000    0.2548864
436840.0000000    0.2506744
436880.0000000    0.2548455
436920.0000000    0.2582682
436960.0000000    0.2633205
437000.0000000    0.2646147
437040.0000000    0.2712553
437080.0000000    0.2841756
437120.0000000    0.2864605
437160.0000000    0.2923233
437200.0000000    0.2888114
437240.0000000    0.2800306
437280.0000000    0.2940003
437320.0000000    0.2946771
437360.0000000    0.2854877
437400.0000000    0.3011118
437440.0000000    0.2870373
437480.0000000    0.2827255
437520.0000000    0.2796391
437560.0000000    0.2779783
437600.0000000    0.2649527
437640.0000000    0.2730921
437680.0000000    0.2853362
437720.0000000    0.2746316
437760.0000000    0.2940952
437800.0000000    0.2837758
437840.0000000    0.2892531
437880.0000000    0.2801211
437920.0000000    0.2842885
437960.0000000    0.2764300
438000.0000000    0.2821229
438040.0000000    0.2733817
438080.0000000    0.2793016
438120.0000000    0.2940290
438160.0000000    0.2834502
438200.0000000    0.2874923
438240.0000000    0.2935118
438280.0000000    0.2860409
438320.0000000    0.2967072
438360.0000000    0.2817770
438400.0000000    0.2754838
438440.0000000    0.2791608
438480.0000000    0.2665045
438520.0000000    0.2775113
438560.0000000    0.2700010
438600.0000000    0.2848515
438640.0000000    0.2778509
438680.0000000    0.2744766
438720.0000000    0.2955990
438760.0000000    0.2838984
438800.0000000    0.2809581
438840.0000000    0.3013882
438880.0000000    0.2812609
438920.0000000    0.2818932
438960.0000000    0.2827717
439000.0000000    0.2967892
439040.0000000    0.2805500
439080.0000000    0.2824261
439120.0000000    0.3017927
439160.0000000    0.2880815
439200.0000000    0.2860451
439240.0000000    0.2809562
439280.0000000    0.2605194
439320.0000000    0.2606717
439360.0000000    0.2668221
439400.0000000    0.2927187
439440.0000000    0.2690838
439480.0000000    0.2621771
439520.0000000    0.2780843
439560.0000000    0.2783332
439600.0000000    0.2704999
439640.0000000    0.2711296
439680.0000000    0.2925389
439720.0000000    0.2910404
439760.0000000    0.2766434
439800.0000000    0.2780490
439840.0000000    0.2965488
439880.0000000    0.2842827
439920.0000000    0.3170655
439960.0000000    0.3230704
440000.0000000    0.3145165
440040.0000000    0.3143736
440080.0000000    0.3053310
440120.0000000    0.3029647
440160.0000000    0.3117572
440200.0000000    0.3134121
440240.0000000    0.2965504
440280.0000000    0.2773510
440320.0000000    0.2892756
440360.0000000    0.2831959
440400.0000000    0.2737612
440440.0000000    0.2641443
440480.0000000    0.3030637
440520.0000000    0.2935987
440560.0000000    0.2963646
440600.0000000    0.3071220
440640.0000000    0.3071374
440680.0000000    0.2982323
440720.0000000    0.2875156
440760.0000000    0.2833592
440800.0000000    0.3077860
440840.0000000    0.3090665
440880.0000000    0.2981321
440920.0000000    0.3091013
440960.0000000    0.3158244
441000.0000000    0.3044325
441040.0000000    0.3289493
441080.0000000    0.2997683
441120.0000000    0.3079309
441160.0000000    0.2962160
441200.0000000    0.3020927
441240.0000000    0.2830840
441280.0000000    0.2903987
441320.0000000    0.2920100
441360.0000000    0.2646690
441400.0000000    0.2748577
441440.0000000    0.3064137
441480.0000000    0.2815531
441520.0000000    0.2943113
441560.0000000    0.3007474
441600.0000000    0.2922279
441640.0000000    0.2757007
441680.0000000    0.2922302
441720.0000000    0.2893742
441760.0000000    0.2785168
441800.0000000    0.2894155
441840.0000000    0.3079295
441880.0000000    0.2921006
441920.0000000    0.3074278
441960.0000000    0.2798575
442000.0000000    0.2956461
442040.0000000    0.2935436
442080.0000000    0.3091326
442120.0000000    0.2973757
442160.0000000    0.2879353
442200.0000000    0.3011777
442240.0000000    0.2895415
442280.0000000    0.2953351
442320.0000000    0.2932422
442360.0000000    0.3084957
442400.0000000    0.2992856
442440.0000000    0.3025484
442480.0000000    0.2886253
442520.0000000    0.3060425
442560.0000000    0.2954047
442600.0000000    0.2936782
442640.0000000    0.2943961
442680.0000000    0.3170036
442720.0000000    0.3000000
442760.0000000    0.2981082
442800.0000000    0.2957690
442840.0000000    0.3024556
442880.0000000    0.3012074
442920.0000000    0.3054371
442960.0000000    0.2866981
443000.0000000    0.3075959
443040.0000000    0.3003308
443080.0000000    0.3044904
443120.0000000    0.3116944
443160.0000000    0.2992589
443200.0000000    0.2995612
443240.0000000    0.2950257
443280.0000000    0.2996621
443320.0000000    0.3130101
443360.0000000    0.2937914
443400.0000000    0.2912847
443440.0000000    0.3059866
443480.0000000    0.3115950
443520.0000000    0.3024887
443560.0000000    0.3261368
443600.0000000    0.2936315
443640.0000000    0.3099167
443680.0000000    0.2980263
443720.0000000    0.3035915
443760.0000000    0.2942754
443800.0000000    0.2932745
443840.0000000    0.3053375
443880.0000000    0.2943063
443920.0000000    0.2985514
443960.0000000    0.3002634
444000.0000000    0.2788285
444040.0000000    0.3039311
444080.0000000    0.2919218
444120.0000000    0.2752304
444160.0000000    0.2759507
444200.0000000    0.2781293
444240.0000000    0.2722954
444280.0000000    0.2770863
444320.0000000    0.2647704
444360.0000000    0.2891949
444400.0000000    0.2948288
444440.0000000    0.2859454
444480.0000000    0.2850154
444520.0000000    0.2930230
444560.0000000    0.3007199
444600.0000000    0.2899598
444640.0000000    0.3157476
444680.0000000    0.3061427
444720.0000000    0.2859548
444760.0000000    0.2838047
444800.0000000    0.3169467
444840.0000000    0.3230670
444880.0000000    0.3028622
444920.0000000    0.3113105
444960.0000000    0.2846055
445000.0000000    0.3067454
445040.0000000    0.2957534
445080.0000000    0.2924766
445120.0000000    0.2903609
445160.0000000    0.2933863
445200.0000000    0.2720446
445240.0000000    0.2741571
445280.0000000    0.2962584
445320.0000000    0.3164766
445360.0000000    0.2997010
445400.0000000    0.2874846
445440.0000000    0.2944767
445480.0000000    0.2936797
445520.0000000    0.2994095
445560.0000000    0.2722642
445600.0000000    0.2799688
445640.0000000    0.3105527
445680.0000000    0.3116226
445720.0000000    0.3021667
445760.0000000    0.3219747
445800.0000000    0.3113970
445840.0000000    0.3111903
445880.0000000    0.2971715
445920.0000000    0.3002920
445960.0000000    0.3007359
446000.0000000    0.2959628
446040.0000000    0.3052426
446080.0000000    0.3155169
446120.0000000    0.3133908
446160.0000000    0.2966246
446200.0000000    0.3065481
446240.0000000    0.2863080
446280.0000000    0.3050430
446320.0000000    0.2833814
446360.0000000    0.2942881
446400.0000000    0.2791242
446440.0000000    0.2944698
446480.0000000    0.2919071
446520.0000000    0.2718797
446560.0000000    0.2910661
446600.0000000    0.2844602
446640.0000000    0.2661590
446680.0000000    0.2745661
446720.0000000    0.2890021
446760.0000000    0.2816241
446800.0000000    0.2765507
446840.0000000    0.2906336
446880.0000000    0.2939502
446920.0000000    0.3192656
446960.0000000    0.2996038
447000.0000000    0.3108717
447040.0000000    0.3029004
447080.0000000    0.2978567
447120.0000000    0.3037369
447160.0000000    0.3048631
447200.0000000    0.2889297
447240.0000000    0.3054956
447280.0000000    0.2863618
447320.0000000    0.2820282
447360.0000000    0.2898161
447400.0000000    0.3274371
447440.0000000    0.2865334
447480.0000000    0.2882401
447520.0000000    0.2768204
447560.0000000    0.2696675
447600.0000000    0.2840277
447640.0000000    0.3014829
447680.0000000    0.2860304
447720.0000000    0.3024111
447760.0000000    0.2932563
447800.0000000    0.3030585
447840.0000000    0.2910207
447880.0000000    0.2941889
447920.0000000    0.2822453
447960.0000000    0.3008470
448000.0000000    0.2842177
448040.0000000    0.2804009
448080.0000000    0.2976465
448120.0000000    0.2942354
448160.0000000    0.3034435
448200.0000000    0.2922874
448240.0000000    0.2890738
448280.0000000    0.2813230
448320.0000000    0.2790392
448360.0000000    0.2801703
448400.0000000    0.2777716
448440.0000000    0.3060255
448480.0000000    0.2917856
448520.0000000    0.2744221
448560.0000000    0.2782280
448600.0000000    0.3009023
448640.0000000    0.2774451
448680.0000000    0.2943147
448720.0000000    0.2826805
448760.0000000    0.3094456
448800.0000000    0.2888351
448840.0000000    0.2894804
448880.0000000    0.2940119
448920.0000000    0.3018984
448960.0000000    0.3202835
449000.0000000    0.2944872
449040.0000000    0.3082185
449080.0000000    0.2835163
449120.0000000    0.3068024
449160.0000000    0.2791674
449200.0000000    0.2764827
449240.0000000    0.2842248
449280.0000000    0.2864256
449320.0000000    0.2618321
449360.0000000    0.2890233
449400.0000000    0.2499754
449440.0000000    0.2809597
449480.0000000    0.2627798
449520.0000000    0.2764789
449560.0000000    0.2617964
449600.0000000    0.2632685
449640.0000000    0.2802360
449680.0000000    0.2964670
449720.0000000    0.2637400
449760.0000000    0.2701944
449800.0000000    0.2899599
449840.0000000    0.3115719
449880.0000000    0.3068556
449920.0000000    0.3001649
449960.0000000    0.2975042
450000.0000000    0.2720302
450040.0000000    0.2575526
450080.0000000    0.2584049
450120.0000000    0.2632758
450160.0000000    0.2545086
450200.0000000    0.2616642
450240.0000000    0.2554666
450280.0000000    0.2615597
450320.0000000    0.2770478
450360.0000000    0.2761393
450400.0000000    0.2652633
450440.0000000    0.2846574
450480.0000000    0.2597592
450520.0000000    0.2881992
450560.0000000    0.2614030
450600.0000000    0.2711650
450640.0000000    0.2751277
450680.0000000    0.2775189
450720.0000000    0.2811829
450760.0000000    0.2855553
450800.0000000    0.2784705
450840.0000000    0.2651871
450880.0000000    0.2768386
450920.0000000    0.2760386
450960.0000000    0.2569181
451000.0000000    0.2696122
451040.0000000    0.2772418
451080.0000000    0.2797208
451120.0000000    0.2737195
451160.0000000    0.2799689
451200.0000000    0.2854951
451240.0000000    0.2765884
451280.0000000    0.2742459
451320.0000000    0.2647864
451360.0000000    0.2627754
451400.0000000    0.2457469
451440.0000000    0.2673836
451480.0000000    0.2670508
451520.0000000    0.2589018
451560.0000000    0.2695270
451600.0000000    0.2856179
451640.0000000    0.2904549
451680.0000000    0.2837077
451720.0000000    0.2692542
451760.0000000    0.2802563
451800.0000000    0.2756214
451840.0000000    0.3015479
451880.0000000    0.2986207
451920.0000000    0.3037572
451960.0000000    0.2835906
452000.0000000    0.2782956
452040.0000000    0.2925433
452080.0000000    0.2852357
452120.0000000    0.2694067
452160.0000000    0.2817573
452200.0000000    0.2832448
452240.0000000    0.2646384
452280.0000000    0.2827406
452320.0000000    0.2827998
452360.0000000    0.2715981
452400.0000000    0.2833784
452440.0000000    0.2701892
452480.0000000    0.2613918
452520.0000000    0.2757181
452560.0000000    0.2774866
452600.0000000    0.2842841
452640.0000000    0.2815210
452680.0000000    0.2727342
452720.0000000    0.2656454
452760.0000000    0.2758835
452800.0000000    0.2848182
452840.0000000    0.2888083
452880.0000000    0.2956334
452920.0000000    0.2871333
452960.0000000    0.2870937
453000.0000000    0.2907576
453040.0000000    0.2834203
453080.0000000    0.3015288
453120.0000000    0.2688404
453160.0000000    0.2726794
453200.0000000    0.2847691
453240.0000000    0.2989727
453280.0000000    0.3016447
453320.0000000    0.3038594
453360.0000000    0.2929265
453400.0000000    0.3019550
453440.0000000    0.2953089
453480.0000000    0.2929248
453520.0000000    0.2966953
453560.0000000    0.2806557
453600.0000000    0.3124677
453640.0000000    0.3031785
453680.0000000    0.2890276
453720.0000000    0.2972659
453760.0000000    0.3018893
453800.0000000    0.2910329
453840.0000000    0.3041751
453880.0000000    0.2966586
453920.0000000    0.3002251
453960.0000000    0.2844720
454000.0000000    0.3030559
454040.0000000    0.3011155
454080.0000000    0.2752987
454120.0000000    0.2792985
454160.0000000    0.2961048
454200.0000000    0.3009710
454240.0000000    0.2797489
454280.0000000    0.2989828
454320.0000000    0.2928819
454360.0000000    0.3057162
454400.0000000    0.3126439
454440.0000000    0.3160514
454480.0000000    0.3045720
454520.0000000    0.3100364
454560.0000000    0.3010976
454600.0000000    0.3133065
454640.0000000    0.3172412
454680.0000000    0.3100137
454720.0000000    0.2813389
454760.0000000    0.3230664
454800.0000000    0.2938674
454840.0000000    0.2961464
454880.0000000    0.3061581
454920.0000000    0.2861651
454960.0000000    0.2832872
455000.0000000    0.2862461
455040.0000000    0.2850148
455080.0000000    0.2747819
455120.0000000    0.2876405
455160.0000000    0.2933264
455200.0000000    0.3009477
455240.0000000    0.2845362
455280.0000000    0.2804432
455320.0000000    0.2901159
455360.0000000    0.2825071
455400.0000000    0.2868705
455440.0000000    0.2856921
455480.0000000    0.2885324
455520.0000000    0.2758854
455560.0000000    0.3055993
455600.0000000    0.2810739
455640.0000000    0.2767469
455680.0000000    0.2792889
455720.0000000    0.2790284
455760.0000000    0.2838815
455800.0000000    0.2789244
455840.0000000    0.2846665
455880.0000000    0.2959622
455920.0000000    0.2862419
455960.0000000    0.2962497
456000.0000000    0.2861036
456040.0000000    0.2799716
456080.0000000    0.2926269
456120.0000000    0.2747331
456160.0000000    0.2776197
456200.0000000    0.2593853
456240.0000000    0.2920738
456280.0000000    0.2917791
456320.0000000    0.2871929
456360.0000000    0.2756183
456400.0000000    0.2885852
456440.0000000    0.2817587
456480.0000000    0.2681441
456520.0000000    0.2741393
456560.0000000    0.2807598
456600.0000000    0.2924024
456640.0000000    0.2966961
456680.0000000    0.2812429
456720.0000000    0.3084675
456760.0000000    0.2918723
456800.0000000    0.2909135
456840.0000000    0.2795140
456880.0000000    0.2894916
456920.0000000    0.2860532
456960.0000000    0.2704823
457000.0000000    0.2825489
457040.0000000    0.2905345
457080.0000000    0.3040948
457120.0000000    0.2957555
457160.0000000    0.2747577
457200.0000000    0.2750198
457240.0000000    0.2749760
457280.0000000    0.2784169
457320.0000000    0.2668240
457360.0000000    0.2816890
457400.0000000    0.2815141
457440.0000000    0.2844008
457480.0000000    0.2947287
457520.0000000    0.2841991
457560.0000000    0.2602704
457600.0000000    0.2722184
457640.0000000    0.2756688
457680.0000000    0.2782179
457720.0000000    0.2752045
457760.0000000    0.2720824
457800.0000000    0.2696427
457840.0000000    0.2587584
457880.0000000    0.2825901
457920.0000000    0.2743068
457960.0000000    0.2812766
458000.0000000    0.2770998
458040.0000000    0.2683924
458080.0000000    0.2727548
458120.0000000    0.2705343
458160.0000000    0.2688157
458200.0000000    0.2667726
458240.0000000    0.2716195
458280.0000000    0.2896631
458320.0000000    0.2655625
458360.0000000    0.2814434
458400.0000000    0.2756974
458440.0000000    0.2997167
458480.0000000    0.3024140
458520.0000000    0.2837423
458560.0000000    0.2840461
458600.0000000    0.2587942
458640.0000000    0.2600186
458680.0000000    0.2863693
458720.0000000    0.2661140
458760.0000000    0.2609517
458800.0000000    0.2820588
458840.0000000    0.2990763
458880.0000000    0.2941990
458920.0000000    0.2741079
458960.0000000    0.2745922
459000.0000000    0.2580435
459040.0000000    0.2751494
459080.0000000    0.2704133
459120.0000000    0.2599285
459160.0000000    0.2655514
459200.0000000    0.2659657
459240.0000000    0.2694113
459280.0000000    0.2725428
459320.0000000    0.2527491
459360.0000000    0.2848455
459400.0000000    0.2869199
459440.0000000    0.2670933
459480.0000000    0.2927342
459520.0000000    0.2903719
459560.0000000    0.2801307
459600.0000000    0.2635725
459640.0000000    0.2821881
459680.0000000    0.2922061
459720.0000000    0.2943040
459760.0000000    0.2870089
459800.0000000    0.2723915
459840.0000000    0.2717621
459880.0000000    0.2658063
459920.0000000    0.2826180
459960.0000000    0.2674597
460000.0000000    0.2880060
460040.0000000    0.2769570
460080.0000000    0.3033957
460120.0000000    0.3146556
460160.0000000    0.2707062
460200.0000000    0.2664709
460240.0000000    0.2662264
460280.0000000    0.2669874
460320.0000000    0.2801780
460360.0000000    0.2802342
460400.0000000    0.2803862
460440.0000000    0.2943956
460480.0000000    0.3037246
460520.0000000    0.2879391
460560.0000000    0.2868353
460600.0000000    0.2966291
460640.0000000    0.2811476
460680.0000000    0.3000967
460720.0000000    0.2755940
460760.0000000    0.2931238
460800.0000000    0.2794170
460840.0000000    0.2866510
460880.0000000    0.3104745
460920.0000000    0.2920327
460960.0000000    0.2955614
461000.0000000    0.2729689
461040.0000000    0.2785338
461080.0000000    0.2821531
461120.0000000    0.2918706
461160.0000000    0.2916068
461200.0000000    0.2883153
461240.0000000    0.2648063
461280.0000000    0.2976965
461320.0000000    0.2817889
461360.0000000    0.2929612
461400.0000000    0.2927886
461440.0000000    0.2752764
461480.0000000    0.2863933
461520.0000000    0.2910509
461560.0000000    0.2857815
461600.0000000    0.2905221
461640.0000000    0.3008147
461680.0000000    0.2902294
461720.0000000    0.2896287
461760.0000000    0.2972856
461800.0000000    0.2667590
461840.0000000    0.2774621
461880.0000000    0.2765631
461920.0000000    0.2891695
461960.0000000    0.2872196
462000.0000000    0.3013835
462040.0000000    0.2952122
462080.0000000    0.2870297
462120.0000000    0.2805737
462160.0000000    0.2807074
462200.0000000    0.3083442
462240.0000000    0.3103647
462280.0000000    0.2816310
462320.0000000    0.3015420
462360.0000000    0.2673632
462400.0000000    0.2843894
462440.0000000    0.2782850
462480.0000000    0.2790149
462520.0000000    0.2663109
462560.0000000    0.2957085
462600.0000000    0.2804326
462640.0000000    0.2919307
462680.0000000    0.2881949
462720.0000000    0.3039426
462760.0000000    0.2963930
462800.0000000    0.3011696
462840.0000000    0.2666775
462880.0000000    0.2814884
462920.0000000    0.3065270
462960.0000000    0.3122140
463000.0000000    0.2967896
463040.0000000    0.2923134
463080.0000000    0.2956101
463120.0000000    0.2875283
463160.0000000    0.2960861
463200.0000000    0.2936906
463240.0000000    0.3215116
463280.0000000    0.2956057
463320.0000000    0.2985845
463360.0000000    0.3032612
463400.0000000    0.2947810
463440.0000000    0.3064918
463480.0000000    0.2899450
463520.0000000    0.3104530
463560.0000000    0.3308418
463600.0000000    0.2973796
463640.0000000    0.3300624
463680.0000000    0.2853510
463720.0000000    0.2813352
463760.0000000    0.2996334
463800.0000000    0.2730708
463840.0000000    0.2871017
463880.0000000    0.2822236
463920.0000000    0.2649816
463960.0000000    0.2858603
464000.0000000    0.2871546
464040.0000000    0.3047775
464080.0000000    0.3092366
464120.0000000    0.3072963
464160.0000000    0.2744752
464200.0000000    0.2804114
464240.0000000    0.2902885
464280.0000000    0.2748505
464320.0000000    0.2892799
464360.0000000    0.2761456
464400.0000000    0.2931979
464440.0000000    0.2891837
464480.0000000    0.2807925
464520.0000000    0.2799395
464560.0000000    0.3028767
464600.0000000    0.2874980
464640.0000000    0.2849075
464680.0000000    0.2614954
464720.0000000    0.2770137
464760.0000000    0.2621696
464800.0000000    0.2889616
464840.0000000    0.2703950
464880.0000000    0.2733443
464920.0000000    0.2474476
464960.0000000    0.2455118
465000.0000000    0.2831172
465040.0000000    0.2784013
465080.0000000    0.2659723
465120.0000000    0.2450849
465160.0000000    0.2755654
465200.0000000    0.2690777
465240.0000000    0.2756015
465280.0000000    0.2878289
465320.0000000    0.2604910
465360.0000000    0.2630177
465400.0000000    0.2634998
465440.0000000    0.2838962
465480.0000000    0.2860226
465520.0000000    0.2866058
465560.0000000    0.2904906
465600.0000000    0.2934887
465640.0000000    0.2540250
465680.0000000    0.2677284
465720.0000000    0.2469027
465760.0000000    0.2437159
465800.0000000    0.2347980
465840.0000000    0.2692484
465880.0000000    0.2471610
465920.0000000    0.2608431
465960.0000000    0.2634198
466000.0000000    0.2552552
466040.0000000    0.2257791
466080.0000000    0.2456287
466120.0000000    0.2733575
466160.0000000    0.2819670
466200.0000000    0.2731892
466240.0000000    0.2631289
466280.0000000    0.2788967
466320.0000000    0.2800218
466360.0000000    0.2626995
466400.0000000    0.2937975
466440.0000000    0.2737145
466480.0000000    0.2744815
466520.0000000    0.2597066
466560.0000000    0.2760336
466600.0000000    0.2590454
466640.0000000    0.2813827
466680.0000000    0.2448975
466720.0000000    0.2673709
466760.0000000    0.2475220
466800.0000000    0.2760356
466840.0000000    0.2464756
466880.0000000    0.2365697
466920.0000000    0.2464455
466960.0000000    0.2449909
467000.0000000    0.2539667
467040.0000000    0.2279982
467080.0000000    0.2480187
467120.0000000    0.2300704
467160.0000000    0.2271239
467200.0000000    0.2372458
467240.0000000    0.2405764
467280.0000000    0.2578663
467320.0000000    0.2572975
467360.0000000    0.2621453
467400.0000000    0.2802885
467440.0000000    0.2766652
467480.0000000    0.2786663
467520.0000000    0.2907697
467560.0000000    0.2788481
467600.0000000    0.2695160
467640.0000000    0.2653239
467680.0000000    0.2754110
467720.0000000    0.2603681
467760.0000000    0.2583165
467800.0000000    0.2611949
467840.0000000    0.2524050
467880.0000000    0.2686327
467920.0000000    0.2460216
467960.0000000    0.2390187
468000.0000000    0.2391258
468040.0000000    0.2318442
468080.0000000    0.2431508
468120.0000000    0.2340370
468160.0000000    0.2401025
468200.0000000    0.2178812
468240.0000000    0.2453639
468280.0000000    0.2434082
468320.0000000    0.2467114
468360.0000000    0.2381416
468400.0000000    0.2448834
468440.0000000    0.2442526
468480.0000000    0.2276639
468520.0000000    0.2355006
468560.0000000    0.2432704
468600.0000000    0.2379639
468640.0000000    0.2360609
468680.0000000    0.2381061
468720.0000000    0.2334223
468760.0000000    0.2541250
468800.0000000    0.2362092
468840.0000000    0.2258933
468880.0000000    0.2416210
468920.0000000    0.2793302
468960.0000000    0.2399571
469000.0000000    0.2395692
469040.0000000    0.2513609
469080.0000000    0.2425203
469120.0000000    0.2231262
469160.0000000    0.2425223
469200.0000000    0.2374571
469240.0000000    0.2408905
469280.0000000    0.2439584
469320.0000000    0.2409662
469360.0000000    0.2486743
469400.0000000    0.2468211
469440.0000000    0.2332452
469480.0000000    0.2280104
469520.0000000    0.2375538
469560.0000000    0.2366149
469600.0000000    0.2263028
469640.0000000    0.2520224
469680.0000000    0.2251562
469720.0000000    0.2301825
469760.0000000    0.2383038
469800.0000000    0.2465170
469840.0000000    0.2461265
469880.0000000    0.2238037
469920.0000000    0.2322476
469960.0000000    0.2468352
470000.0000000    0.2449356
470040.0000000    0.2383113
470080.0000000    0.2419073
470120.0000000    0.2137512
470160.0000000    0.2346166
470200.0000000    0.2376190
470240.0000000    0.2418563
470280.0000000    0.2398189
470320.0000000    0.2242581
470360.0000000    0.2291070
470400.0000000    0.2402324
470440.0000000    0.2490932
470480.0000000    0.2361814
470520.0000000    0.2341468
470560.0000000    0.2467843
470600.0000000    0.2378080
470640.0000000    0.2417114
470680.0000000    0.2499926
470720.0000000    0.2298669
470760.0000000    0.2202706
470800.0000000    0.2497224
470840.0000000    0.2512598
470880.0000000    0.2461738
470920.0000000    0.2262567
470960.0000000    0.2561202
471000.0000000    0.2566242
471040.0000000    0.2416096
471080.0000000    0.2289089
471120.0000000    0.2434301
471160.0000000    0.2567041
471200.0000000    0.2425752
471240.0000000    0.2530081
471280.0000000    0.2521780
471320.0000000    0.2512431
471360.0000000    0.2396495
471400.0000000    0.2299912
471440.0000000    0.2393809
471480.0000000    0.2287348
471520.0000000    0.2218219
471560.0000000    0.2426940
471600.0000000    0.2146891
471640.0000000    0.2353669
471680.0000000    0.2468576
471720.0000000    0.2446056
471760.0000000    0.2276789
471800.0000000    0.2349069
471840.0000000    0.2438297
471880.0000000    0.2387881
471920.0000000    0.2362732
471960.0000000    0.2380023
472000.0000000    0.2289856
472040.0000000    0.2508061
472080.0000000    0.2378711
472120.0000000    0.2392002
472160.0000000    0.2460889
472200.0000000    0.2293200
472240.0000000    0.2478196
472280.0000000    0.2344830
472320.0000000    0.2312329
472360.0000000    0.2327211
472400.0000000    0.2181218
472440.0000000    0.2216698
472480.0000000    0.2347887
472520.0000000    0.2368248
472560.0000000    0.2347539
472600.0000000    0.2505513
472640.0000000    0.2593780
472680.0000000    0.2357865
472720.0000000    0.2363768
472760.0000000    0.2507897
472800.0000000    0.2143271
472840.0000000    0.2334457
472880.0000000    0.2350631
472920.0000000    0.2541865
472960.0000000    0.2376948
473000.0000000    0.2144945
473040.0000000    0.2437897
473080.0000000    0.2482694
473120.0000000    0.2473377
473160.0000000    0.2361345
473200.0000000    0.2475082
473240.0000000    0.2525380
473280.0000000    0.2504134
473320.0000000    0.2395109
473360.0000000    0.2453052
473400.0000000    0.2474994
473440.0000000    0.2413619
473480.0000000    0.2428714
473520.0000000    0.2329626
473560.0000000    0.2506818
473600.0000000    0.2395257
473640.0000000    0.2371670
473680.0000000    0.2372894
473720.0000000    0.2288288
473760.0000000    0.2309463
473800.0000000    0.2229652
473840.0000000    0.2163203
473880.0000000    0.2323278
473920.0000000    0.2726839
473960.0000000    0.2277565
474000.0000000    0.2333544
474040.0000000    0.2289024
474080.0000000    0.2218219
474120.0000000    0.2184055
474160.0000000    0.2382535
474200.0000000    0.2478104
474240.0000000    0.2332429
474280.0000000    0.2337039
474320.0000000    0.2474341
474360.0000000    0.2498728
474400.0000000    0.2442412
474440.0000000    0.2514616
474480.0000000    0.2397517
474520.0000000    0.2582560
474560.0000000    0.2379833
474600.0000000    0.2430463
474640.0000000    0.2371695
474680.0000000    0.2313690
474720.0000000    0.2272114
474760.0000000    0.2147937
474800.0000000    0.2251047
474840.0000000    0.2251652
474880.0000000    0.2260817
474920.0000000    0.2434997
474960.0000000    0.2402705
475000.0000000    0.2276382
475040.0000000    0.2183657
475080.0000000    0.2357609
475120.0000000    0.2201037
475160.0000000    0.2204964
475200.0000000    0.2147048
475240.0000000    0.2230214
475280.0000000    0.2064783
475320.0000000    0.2214331
475360.0000000    0.2067257
475400.0000000    0.2062566
475440.0000000    0.2000716
475480.0000000    0.2280560
475520.0000000    0.2088523
475560.0000000    0.2094644
475600.0000000    0.2091177
475640.0000000    0.2120081
475680.0000000    0.2212586
475720.0000000    0.2131024
475760.0000000    0.2346482
475800.0000000    0.2207572
475840.0000000    0.2198238
475880.0000000    0.2101548
475920.0000000    0.2094815
475960.0000000    0.2095428
476000.0000000    0.2058614
476040.0000000    0.2071126
476080.0000000    0.2093959
476120.0000000    0.2161826
476160.0000000    0.2088218
476200.0000000    0.2225857
476240.0000000    0.2117629
476280.0000000    0.2196566
476320.0000000    0.2108957
476360.0000000    0.2278872
476400.0000000    0.2120247
476440.0000000    0.2205805
476480.0000000    0.2273514
476520.0000000    0.2432385
476560.0000000    0.2265568
476600.0000000    0.2417763
476640.0000000    0.2308143
476680.0000000    0.2202723
476720.0000000    0.2129691
476760.0000000    0.2207656
476800.0000000    0.2310856
476840.0000000    0.2119750
476880.0000000    0.2083819
476920.0000000    0.2283690
476960.0000000    0.2301644
477000.0000000    0.2333204
477040.0000000    0.2254647
477080.0000000    0.2037589
477120.0000000    0.2311016
477160.0000000    0.2270397
477200.0000000    0.2170695
477240.0000000    0.2249636
477280.0000000    0.2339034
477320.0000000    0.2382000
477360.0000000    0.2213638
477400.0000000    0.2524537
477440.0000000    0.2413744
477480.0000000    0.2226001
477520.0000000    0.2328363
477560.0000000    0.2228823
477600.0000000    0.2328530
477640.0000000    0.2270427
477680.0000000    0.2142330
477720.0000000    0.2264101
477760.0000000    0.2400136
477800.0000000    0.2323886
477840.0000000    0.2299179
477880.0000000    0.2184079
477920.0000000    0.2152290
477960.0000000    0.2325289
478000.0000000    0.2224125
478040.0000000    0.2383010
478080.0000000    0.2337589
478120.0000000    0.2356361
478160.0000000    0.2323131
478200.0000000    0.2493383
478240.0000000    0.2327917
478280.0000000    0.2411801
478320.0000000    0.2238509
478360.0000000    0.2394667
478400.0000000    0.2164269
478440.0000000    0.2298630
478480.0000000    0.2021890
478520.0000000    0.2117346
478560.0000000    0.2210983
478600.0000000    0.2268015
478640.0000000    0.2434889
478680.0000000    0.2502367
478720.0000000    0.2308784
478760.0000000    0.2346298
478800.0000000    0.2448936
478840.0000000    0.2130070
478880.0000000    0.2292373
478920.0000000    0.2354639
478960.0000000    0.2210419
479000.0000000    0.2375820
479040.0000000    0.2196722
479080.0000000    0.2194761
479120.0000000    0.2277933
479160.0000000    0.2292523
479200.0000000    0.2279007
479240.0000000    0.2194394
479280.0000000    0.2119434
479320.0000000    0.2194714
479360.0000000    0.2313592
479400.0000000    0.2287241
479440.0000000    0.2147142
479480.0000000    0.2103173
479520.0000000    0.2116024
479560.0000000    0.2133899
479600.0000000    0.2122656
479640.0000000    0.2130888
479680.0000000    0.2099043
479720.0000000    0.2276187
479760.0000000    0.2369846
479800.0000000    0.2288171
479840.0000000    0.2256989
479880.0000000    0.2449754
479920.0000000    0.2188895
479960.0000000    0.2219261
480000.0000000    0.2189274
480040.0000000    0.2244900
480080.0000000    0.2450859
480120.0000000    0.2234513
480160.0000000    0.2241110
480200.0000000    0.2293600
480240.0000000    0.2325655
480280.0000000    0.2269368
480320.0000000    0.2392417
480360.0000000    0.2259331
480400.0000000    0.2316437
480440.0000000    0.2331517
480480.0000000    0.2363808
480520.0000000    0.2384357
480560.0000000    0.2459281
480600.0000000    0.2360864
480640.0000000    0.2392812
480680.0000000    0.2367758
480720.0000000    0.2255794
480760.0000000    0.2208257
480800.0000000    0.2186887
480840.0000000    0.2383510
480880.0000000    0.2152284
480920.0000000    0.2199330
480960.0000000    0.2084464
481000.0000000    0.2199948
481040.0000000    0.2117102
481080.0000000    0.2029228
481120.0000000    0.1995095
481160.0000000    0.1968895
481200.0000000    0.2314588
481240.0000000    0.2195909
481280.0000000    0.2328058
481320.0000000    0.2219543
481360.0000000    0.2270225
481400.0000000    0.2225641
481440.0000000    0.2048413
481480.0000000    0.2145295
481520.0000000    0.2155629
481560.0000000    0.2201414
481600.0000000    0.2099348
481640.0000000    0.2256416
481680.0000000    0.2317912
481720.0000000    0.2398766
481760.0000000    0.2483835
481800.0000000    0.2299175
481840.0000000    0.2358485
481880.0000000    0.2269716
481920.0000000    0.2473815
481960.0000000    0.2356603
482000.0000000    0.2445690
482040.0000000    0.2216811
482080.0000000    0.2167466
482120.0000000    0.2249553
482160.0000000    0.2388781
482200.0000000    0.2439108
482240.0000000    0.2321069
482280.0000000    0.2313005
482320.0000000    0.2336761
482360.0000000    0.2284970
482400.0000000    0.2400922
482440.0000000    0.2371880
482480.0000000    0.2530158
482520.0000000    0.2311058
482560.0000000    0.2368021
482600.0000000    0.2362577
482640.0000000    0.2333999
482680.0000000    0.2285900
482720.0000000    0.2360339
482760.0000000    0.2253761
482800.0000000    0.2407292
482840.0000000    0.2187472
482880.0000000    0.2181370
482920.0000000    0.2180831
482960.0000000    0.2460340
483000.0000000    0.2527520
483040.0000000    0.2405943
483080.0000000    0.2255435
483120.0000000    0.2276052
483160.0000000    0.2529714
483200.0000000    0.2328795
483240.0000000    0.2642004
483280.0000000    0.2432282
483320.0000000    0.2294397
483360.0000000    0.2554383
483400.0000000    0.2391086
483440.0000000    0.2314150
483480.0000000    0.2390758
483520.0000000    0.2286951
483560.0000000    0.2355132
483600.0000000    0.2481518
483640.0000000    0.2423185
483680.0000000    0.2342102
483720.0000000    0.2335958
483760.0000000    0.2460646
483800.0000000    0.2466707
483840.0000000    0.2491135
483880.0000000    0.2419181
483920.0000000    0.2418525
483960.0000000    0.2355960
484000.0000000    0.2415968
484040.0000000    0.2283814
484080.0000000    0.2331174
484120.0000000    0.2499819
484160.0000000    0.2283401
484200.0000000    0.2459598
484240.0000000    0.2433406
484280.0000000    0.2454427
484320.0000000    0.2568491
484360.0000000    0.2396358
484400.0000000    0.2500857
484440.0000000    0.2514012
484480.0000000    0.2311979
484520.0000000    0.2477151
484560.0000000    0.2304076
484600.0000000    0.2496941
484640.0000000    0.2610277
484680.0000000    0.2507554
484720.0000000    0.2582483
484760.0000000    0.2671850
484800.0000000    0.2630370
484840.0000000    0.2347393
484880.0000000    0.2536909
484920.0000000    0.2276693
484960.0000000    0.2422191
485000.0000000    0.2431469
485040.0000000    0.2444980
485080.0000000    0.2427233
485120.0000000    0.2237616
485160.0000000    0.2442141
485200.0000000    0.2240107
485240.0000000    0.2373894
485280.0000000    0.2515343
485320.0000000    0.2454810
485360.0000000    0.2488770
485400.0000000    0.2273296
485440.0000000    0.2314694
485480.0000000    0.2567281
485520.0000000    0.2679614
485560.0000000    0.2463075
485600.0000000    0.2219657
485640.0000000    0.2347021
485680.0000000    0.2367309
485720.0000000    0.2402986
485760.0000000    0.2493800
485800.0000000    0.2657615
485840.0000000    0.2404924
485880.0000000    0.2445122
485920.0000000    0.2319028
485960.0000000    0.2262734
486000.0000000    0.2275553
486040.0000000    0.2464657
486080.0000000    0.2496736
486120.0000000    0.2522020
486160.0000000    0.2475246
486200.0000000    0.2415072
486240.0000000    0.2395741
486280.0000000    0.2357298
486320.0000000    0.2638561
486360.0000000    0.2443254
486400.0000000    0.2831632
486440.0000000    0.2609438
486480.0000000    0.2408291
486520.0000000    0.2370894
486560.0000000    0.2351159
486600.0000000    0.2342503
486640.0000000    0.2395118
486680.0000000    0.2404933
486720.0000000    0.2376341
486760.0000000    0.2217300
486800.0000000    0.2107619
486840.0000000    0.2411313
486880.0000000    0.2283200
486920.0000000    0.2348958
486960.0000000    0.2396842
487000.0000000    0.2456157
487040.0000000    0.2429988
487080.0000000    0.2241884
487120.0000000    0.2192177
487160.0000000    0.2371272
487200.0000000    0.2114291
487240.0000000    0.2126712
487280.0000000    0.2329166
487320.0000000    0.2253571
487360.0000000    0.2491844
487400.0000000    0.2692718
487440.0000000    0.2521372
487480.0000000    0.2222145
487520.0000000    0.2243399
487560.0000000    0.2370013
487600.0000000    0.2316737
487640.0000000    0.2388512
487680.0000000    0.2337013
487720.0000000    0.2387388
487760.0000000    0.2405255
487800.0000000    0.2488221
487840.0000000    0.2330284
487880.0000000    0.2328359
487920.0000000    0.2533022
487960.0000000    0.2433081
488000.0000000    0.2268113
488040.0000000    0.2223736
488080.0000000    0.2508870
488120.0000000    0.2188434
488160.0000000    0.2171432
488200.0000000    0.2280727
488240.0000000    0.2413332
488280.0000000    0.2409291
488320.0000000    0.2466944
488360.0000000    0.2305656
488400.0000000    0.2278355
488440.0000000    0.2280827
488480.0000000    0.2280252
488520.0000000    0.2191576
488560.0000000    0.2268123
488600.0000000    0.2237009
488640.0000000    0.2242759
488680.0000000    0.2214681
488720.0000000    0.2449146
488760.0000000    0.2454219
488800.0000000    0.2195920
488840.0000000    0.2202375
488880.0000000    0.2341015
488920.0000000    0.2251795
488960.0000000    0.2240641
489000.0000000    0.2237642
489040.0000000    0.2157102
489080.0000000    0.2239862
489120.0000000    0.2198526
489160.0000000    0.2137623
489200.0000000    0.2176425
489240.0000000    0.2197781
489280.0000000    0.2261821
489320.0000000    0.2193075
489360.0000000    0.2281204
489400.0000000    0.2124645
489440.0000000    0.2454999
489480.0000000    0.2334032
489520.0000000    0.2488989
489560.0000000    0.2441313
489600.0000000    0.2622096
489640.0000000    0.2345454
489680.0000000    0.2398009
489720.0000000    0.2260716
489760.0000000    0.2312706
489800.0000000    0.2451269
489840.0000000    0.2277500
489880.0000000    0.2364901
489920.0000000    0.2485391
489960.0000000    0.2309152
490000.0000000    0.2324093
490040.0000000    0.2401524
490080.0000000    0.2348017
490120.0000000    0.2362169
490160.0000000    0.2190010
490200.0000000    0.2285567
490240.0000000    0.2271588
490280.0000000    0.2164053
490320.0000000    0.2191183
490360.0000000    0.2184402
490400.0000000    0.2262482
490440.0000000    0.2264180
490480.0000000    0.2346443
490520.0000000    0.2114405
490560.0000000    0.2253037
490600.0000000    0.2247078
490640.0000000    0.2269314
490680.0000000    0.2034809
490720.0000000    0.2266698
490760.0000000    0.2245117
490800.0000000    0.2224453
490840.0000000    0.2260437
490880.0000000    0.2254838
490920.0000000    0.2179249
490960.0000000    0.2149282
491000.0000000    0.2314158
491040.0000000    0.2511957
491080.0000000    0.2387317
491120.0000000    0.2431250
491160.0000000    0.2349811
491200.0000000    0.2329410
491240.0000000    0.2332763
491280.0000000    0.2365368
491320.0000000    0.2495855
491360.0000000    0.2527950
491400.0000000    0.2495102
491440.0000000    0.2527318
491480.0000000    0.2311149
491520.0000000    0.2459901
491560.0000000    0.2459064
491600.0000000    0.2365342
491640.0000000    0.2219019
491680.0000000    0.2322634
491720.0000000    0.2374227
491760.0000000    0.2355990
491800.0000000    0.2588729
491840.0000000    0.2420963
491880.0000000    0.2723747
491920.0000000    0.2453239
491960.0000000    0.2497293
492000.0000000    0.2446450
492040.0000000    0.2501069
492080.0000000    0.2517835
492120.0000000    0.2480360
492160.0000000    0.2322670
492200.0000000    0.2296726
492240.0000000    0.2111914
492280.0000000    0.2346452
492320.0000000    0.2318400
492360.0000000    0.2172624
492400.0000000    0.2238464
492440.0000000    0.2366417
492480.0000000    0.2279466
492520.0000000    0.2389566
492560.0000000    0.2431128
492600.0000000    0.2445099
492640.0000000    0.2227874
492680.0000000    0.2237087
492720.0000000    0.2338341
492760.0000000    0.2265945
492800.0000000    0.2329278
492840.0000000    0.2375370
492880.0000000    0.2415042
492920.0000000    0.2452353
492960.0000000    0.2298703
493000.0000000    0.2240874
493040.0000000    0.2357801
493080.0000000    0.2288949
493120.0000000    0.2403022
493160.0000000    0.2339992
493200.0000000    0.2492347
493240.0000000    0.2283226
493280.0000000    0.2164052
493320.0000000    0.2333001
493360.0000000    0.2141777
493400.0000000    0.2344385
493440.0000000    0.2377283
493480.0000000    0.2283845
493520.0000000    0.2304848
493560.0000000    0.2214684
493600.0000000    0.2132206
493640.0000000    0.2122539
493680.0000000    0.2304483
493720.0000000    0.2260999
493760.0000000    0.2310622
493800.0000000    0.2327609
493840.0000000    0.2338552
493880.0000000    0.2250161
493920.0000000    0.2413135
493960.0000000    0.2270048
494000.0000000    0.2360159
494040.0000000    0.2587958
494080.0000000    0.2435446
494120.0000000    0.2374907
494160.0000000    0.2369106
494200.0000000    0.2374530
494240.0000000    0.2409182
494280.0000000    0.2263471
494320.0000000    0.2255274
494360.0000000    0.2278195
494400.0000000    0.2280152
494440.0000000    0.2213068
494480.0000000    0.2157933
494520.0000000    0.2256368
494560.0000000    0.2387178
494600.0000000    0.2059297
494640.0000000    0.2205549
494680.0000000    0.2251668
494720.0000000    0.2208625
494760.0000000    0.2171496
494800.0000000    0.2258037
494840.0000000    0.2416864
494880.0000000    0.2302120
494920.0000000    0.2280210
494960.0000000    0.2479367
495000.0000000    0.2691224
495040.0000000    0.2563981
495080.0000000    0.2216947
495120.0000000    0.2395162
495160.0000000    0.2290081
495200.0000000    0.2285535
495240.0000000    0.2100087
495280.0000000    0.2281786
495320.0000000    0.2127776
495360.0000000    0.2333413
495400.0000000    0.2410734
495440.0000000    0.2274614
495480.0000000    0.2455112
495520.0000000    0.2325895
495560.0000000    0.2316865
495600.0000000    0.2270503
495640.0000000    0.2305994
495680.0000000    0.2258324
495720.0000000    0.2444955
495760.0000000    0.2167009
495800.0000000    0.2319117
495840.0000000    0.2354388
495880.0000000    0.2310610
495920.0000000    0.2514121
495960.0000000    0.2439571
496000.0000000    0.2236750
496040.0000000    0.2429554
496080.0000000    0.2515156
496120.0000000    0.2361577
496160.0000000    0.2477593
496200.0000000    0.2518044
496240.0000000    0.2271557
496280.0000000    0.2355162
496320.0000000    0.2334068
496360.0000000    0.2409927
496400.0000000    0.2513413
496440.0000000    0.2592681
496480.0000000    0.2317816
496520.0000000    0.2317455
496560.0000000    0.2496424
496600.0000000    0.2327069
496640.0000000    0.2363700
496680.0000000    0.2302416
496720.0000000    0.2389302
496760.0000000    0.2337624
496800.0000000    0.2424270
496840.0000000    0.2410424
496880.0000000    0.2326567
496920.0000000    0.2365252
496960.0000000    0.2385380
497000.0000000    0.2295470
497040.0000000    0.2329651
497080.0000000    0.2579919
497120.0000000    0.2338102
497160.0000000    0.2437810
497200.0000000    0.2478208
497240.0000000    0.2331773
497280.0000000    0.2305619
497320.0000000    0.2348031
497360.0000000    0.2362727
497400.0000000    0.2338029
497440.0000000    0.2333193
497480.0000000    0.2210753
497520.0000000    0.2324702
497560.0000000    0.2533352
497600.0000000    0.2456057
497640.0000000    0.2652375
497680.0000000    0.2707462
497720.0000000    0.2556244
497760.0000000    0.2454856
497800.0000000    0.2439719
497840.0000000    0.2340553
497880.0000000    0.2197720
497920.0000000    0.2386279
497960.0000000    0.2406853
498000.0000000    0.2046728
498040.0000000    0.2236338
498080.0000000    0.2432482
498120.0000000    0.2540669
498160.0000000    0.2523594
498200.0000000    0.2410031
498240.0000000    0.2355349
498280.0000000    0.2324790
498320.0000000    0.2295493
498360.0000000    0.2324347
498400.0000000    0.2639618
498440.0000000    0.2403233
498480.0000000    0.2402744
498520.0000000    0.2520565
498560.0000000    0.2342335
498600.0000000    0.2418653
498640.0000000    0.2440199
498680.0000000    0.2284347
498720.0000000    0.2440376
498760.0000000    0.2642621
498800.0000000    0.2349748
498840.0000000    0.2430678
498880.0000000    0.2595387
498920.0000000    0.2500903
498960.0000000    0.2470687
499000.0000000    0.2623275
499040.0000000    0.2608628
499080.0000000    0.2476325
499120.0000000    0.2584994
499160.0000000    0.2628229
499200.0000000    0.2410349
499240.0000000    0.2561200
499280.0000000    0.2509167
499320.0000000    0.2495702
499360.0000000    0.2525426
499400.0000000    0.2392488
499440.0000000    0.2451745
499480.0000000    0.2572465
499520.0000000    0.2601624
499560.0000000    0.2645255
499600.0000000    0.2319957
499640.0000000    0.2674694
499680.0000000    0.2630515
499720.0000000    0.2572199
499760.0000000    0.2683435
499800.0000000    0.2558589
499840.0000000    0.2421653
499880.0000000    0.2529077
499920.0000000    0.2563953
499960.0000000    0.2420557
500000.0000000    0.2479628
500040.0000000    0.2534164
500080.0000000    0.2511045
500120.0000000    0.2513818
500160.0000000    0.2570204
500200.0000000    0.2446051
500240.0000000    0.2485097
500280.0000000    0.2435370
500320.0000000    0.2347835
500360.0000000    0.2336209
500400.0000000    0.2428885
500440.0000000    0.2536494
500480.0000000    0.2390714
500520.0000000    0.2408787
500560.0000000    0.2495394
500600.0000000    0.2393099
500640.0000000    0.2470419
500680.0000000    0.2708535
500720.0000000    0.2672960
500760.0000000    0.2596340
500800.0000000    0.2543285
500840.0000000    0.2675720
500880.0000000    0.2470256
500920.0000000    0.2540618
500960.0000000    0.2466782
501000.0000000    0.2565898
501040.0000000    0.2590386
501080.0000000    0.2387238
501120.0000000    0.2640179
501160.0000000    0.2693987
501200.0000000    0.2495046
501240.0000000    0.2440464
501280.0000000    0.2338430
501320.0000000    0.2403492
501360.0000000    0.2441685
501400.0000000    0.2372871
501440.0000000    0.2538621
501480.0000000    0.2741919
501520.0000000    0.2531275
501560.0000000    0.2589331
501600.0000000    0.2527863
501640.0000000    0.2497061
501680.0000000    0.2649943
501720.0000000    0.2681586
501760.0000000    0.2697641
501800.0000000    0.2744395
501840.0000000    0.2423918
501880.0000000    0.2617449
501920.0000000    0.2565263
501960.0000000    0.2379986
502000.0000000    0.2399861
502040.0000000    0.2517141
502080.0000000    0.2457600
502120.0000000    0.2492856
502160.0000000    0.2517954
502200.0000000    0.2399944
502240.0000000    0.2608342
502280.0000000    0.2609817
502320.0000000    0.2598796
502360.0000000    0.2633231
502400.0000000    0.2540532
502440.0000000    0.2528829
502480.0000000    0.2634501
502520.0000000    0.2624885
502560.0000000    0.2794889
502600.0000000    0.2612902
502640.0000000    0.2583668
502680.0000000    0.2718503
502720.0000000    0.2477234
502760.0000000    0.2733084
502800.0000000    0.2587190
502840.0000000    0.2620521
502880.0000000    0.2567176
502920.0000000    0.2536758
502960.0000000    0.2717484
503000.0000000    0.2669072
503040.0000000    0.2732053
503080.0000000    0.2700219
503120.0000000    0.2654415
503160.0000000    0.2615290
503200.0000000    0.2666826
503240.0000000    0.2503928
503280.0000000    0.2699613
503320.0000000    0.2617778
503360.0000000    0.2494522
503400.0000000    0.2655477
503440.0000000    0.2645198
503480.0000000    0.2768786
503520.0000000    0.2797273
503560.0000000    0.2668198
503600.0000000    0.2706078
503640.0000000    0.2880563
503680.0000000    0.2821675
503720.0000000    0.2619622
503760.0000000    0.2567777
503800.0000000    0.2448673
503840.0000000    0.2631066
503880.0000000    0.2712450
503920.0000000    0.2462049
503960.0000000    0.2453281
504000.0000000    0.2383241
504040.0000000    0.2255255
504080.0000000    0.2484741
504120.0000000    0.2370678
504160.0000000    0.2251707
504200.0000000    0.2377031
504240.0000000    0.2372736
504280.0000000    0.2064332
504320.0000000    0.2268382
504360.0000000    0.2183030
504400.0000000    0.2312769
504440.0000000    0.2324726
504480.0000000    0.2320803
504520.0000000    0.2316733
504560.0000000    0.2402095
504600.0000000    0.2418590
504640.0000000    0.2431177
504680.0000000    0.2402191
504720.0000000    0.2320132
504760.0000000    0.2314238
504800.0000000    0.2207984
504840.0000000    0.2459499
504880.0000000    0.2488682
504920.0000000    0.2453407
504960.0000000    0.2305788
505000.0000000    0.2326121
505040.0000000    0.2531038
505080.0000000    0.2326670
505120.0000000    0.2289027
505160.0000000    0.2354044
505200.0000000    0.2291675
505240.0000000    0.2333188
505280.0000000    0.2351359
505320.0000000    0.2405840
505360.0000000    0.2375502
505400.0000000    0.2289331
505440.0000000    0.2248618
505480.0000000    0.2317210
505520.0000000    0.2439048
505560.0000000    0.2369630
505600.0000000    0.2646579
505640.0000000    0.2505421
505680.0000000    0.2415647
505720.0000000    0.2471765
505760.0000000    0.2478417
505800.0000000    0.2647215
505840.0000000    0.2533457
505880.0000000    0.2540535
505920.0000000    0.2478188
505960.0000000    0.2332442
506000.0000000    0.2516446
506040.0000000    0.2418197
506080.0000000    0.2357588
506120.0000000    0.2339177
506160.0000000    0.2556286
506200.0000000    0.2428340
506240.0000000    0.2436506
506280.0000000    0.2570384
506320.0000000    0.2446422
506360.0000000    0.2503941
506400.0000000    0.2566127
506440.0000000    0.2381260
506480.0000000    0.2381163
506520.0000000    0.2316697
506560.0000000    0.2424365
506600.0000000    0.2312378
506640.0000000    0.2495669
506680.0000000    0.2282788
506720.0000000    0.2304758
506760.0000000    0.2368568
506800.0000000    0.2363188
506840.0000000    0.2387898
506880.0000000    0.2321769
506920.0000000    0.2430966
506960.0000000    0.2348815
507000.0000000    0.2398932
507040.0000000    0.2412960
507080.0000000    0.2552804
507120.0000000    0.2257315
507160.0000000    0.2205741
507200.0000000    0.2211445
507240.0000000    0.2209435
507280.0000000    0.2184409
507320.0000000    0.2229925
507360.0000000    0.2299708
507400.0000000    0.2256828
507440.0000000    0.2343219
507480.0000000    0.2151193
507520.0000000    0.2201518
507560.0000000    0.2172707
507600.0000000    0.2233162
507640.0000000    0.2159084
507680.0000000    0.2319444
507720.0000000    0.2300311
507760.0000000    0.2449105
507800.0000000    0.2516577
507840.0000000    0.2356305
507880.0000000    0.2263053
507920.0000000    0.2226041
507960.0000000    0.2327832
508000.0000000    0.2241013
508040.0000000    0.2243423
508080.0000000    0.2173798
508120.0000000    0.2383766
508160.0000000    0.2283768
508200.0000000    0.2425064
508240.0000000    0.2386754
508280.0000000    0.2330598
508320.0000000    0.2220193
508360.0000000    0.2345938
508400.0000000    0.2267796
508440.0000000    0.2333888
508480.0000000    0.2305106
508520.0000000    0.2463263
508560.0000000    0.2319669
508600.0000000    0.2389763
508640.0000000    0.2524312
508680.0000000    0.2474541
508720.0000000    0.2328359
508760.0000000    0.2379002
508800.0000000    0.2297051
508840.0000000    0.2333140
508880.0000000    0.2279146
508920.0000000    0.2343922
508960.0000000    0.2341795
509000.0000000    0.2236262
509040.0000000    0.2289983
509080.0000000    0.2282153
509120.0000000    0.2448496
509160.0000000    0.2479749
509200.0000000    0.2522786
509240.0000000    0.2402653
509280.0000000    0.2232770
509320.0000000    0.2141690
509360.0000000    0.2178149
509400.0000000    0.2230836
509440.0000000    0.2389978
509480.0000000    0.2440555
509520.0000000    0.2450612
509560.0000000    0.2418389
509600.0000000    0.2564259
509640.0000000    0.2455276
509680.0000000    0.2460305
509720.0000000    0.2449030
509760.0000000    0.2504211
509800.0000000    0.2504675
509840.0000000    0.2517979
509880.0000000    0.2308862
509920.0000000    0.2424255
509960.0000000    0.2273130
510000.0000000    0.2454816
510040.0000000    0.2337270
510080.0000000    0.2490238
510120.0000000    0.2360482
510160.0000000    0.2426663
510200.0000000    0.2434208
510240.0000000    0.2304966
510280.0000000    0.2270182
510320.0000000    0.2386905
510360.0000000    0.2427623
510400.0000000    0.2548579
510440.0000000    0.2392616
510480.0000000    0.2230999
510520.0000000    0.2379988
510560.0000000    0.2490556
510600.0000000    0.2413403
510640.0000000    0.2480862
510680.0000000    0.2519458
510720.0000000    0.2494684
510760.0000000    0.2490522
510800.0000000    0.2451905
510840.0000000    0.2369835
510880.0000000    0.2320548
510920.0000000    0.2469749
510960.0000000    0.2391534
511000.0000000    0.2276553
511040.0000000    0.2522289
511080.0000000    0.2321367
511120.0000000    0.2481228
511160.0000000    0.2468564
511200.0000000    0.2434602
511240.0000000    0.2472071
511280.0000000    0.2506464
511320.0000000    0.2515596
511360.0000000    0.2492245
511400.0000000    0.2629485
511440.0000000    0.2509648
511480.0000000    0.2659237
511520.0000000    0.2713956
511560.0000000    0.2524026
511600.0000000    0.2617827
511640.0000000    0.2545523
511680.0000000    0.2543703
511720.0000000    0.2736748
511760.0000000    0.2664589
511800.0000000    0.2646003
511840.0000000    0.2555456
511880.0000000    0.2617440
511920.0000000    0.2605208
511960.0000000    0.2554164
512000.0000000    0.2585761
512040.0000000    0.2672829
512080.0000000    0.2481234
512120.0000000    0.2745865
512160.0000000    0.2677307
512200.0000000    0.2597464
512240.0000000    0.2612301
512280.0000000    0.2533655
512320.0000000    0.2656666
512360.0000000    0.2479386
512400.0000000    0.2605704
512440.0000000    0.2518601
512480.0000000    0.2517101
512520.0000000    0.2461326
512560.0000000    0.2541068
512600.0000000    0.2475669
512640.0000000    0.2407349
512680.0000000    0.2368331
512720.0000000    0.2461590
512760.0000000    0.2437426
512800.0000000    0.2493419
512840.0000000    0.2656110
512880.0000000    0.2577300
512920.0000000    0.2346603
512960.0000000    0.2325089
513000.0000000    0.2542574
513040.0000000    0.2371880
513080.0000000    0.2416215
513120.0000000    0.2207292
513160.0000000    0.2238027
513200.0000000    0.2388217
513240.0000000    0.2523698
513280.0000000    0.2500581
513320.0000000    0.2274005
513360.0000000    0.2444948
513400.0000000    0.2533187
513440.0000000    0.2378756
513480.0000000    0.2327035
513520.0000000    0.2466444
513560.0000000    0.2425877
513600.0000000    0.2428001
513640.0000000    0.2281543
513680.0000000    0.2351714
513720.0000000    0.2456354
513760.0000000    0.2211766
513800.0000000    0.2511073
513840.0000000    0.2507758
513880.0000000    0.2465878
513920.0000000    0.2572995
513960.0000000    0.2413919
514000.0000000    0.2504914
514040.0000000    0.2503700
514080.0000000    0.2623150
514120.0000000    0.2523420
514160.0000000    0.2475944
514200.0000000    0.2523517
514240.0000000    0.2374809
514280.0000000    0.2615841
514320.0000000    0.2363468
514360.0000000    0.2421635
514400.0000000    0.2461255
514440.0000000    0.2540249
514480.0000000    0.2532456
514520.0000000    0.2520232
514560.0000000    0.2502489
514600.0000000    0.2512717
514640.0000000    0.2579449
514680.0000000    0.2524289
514720.0000000    0.2411581
514760.0000000    0.2371478
514800.0000000    0.2449187
514840.0000000    0.2501850
514880.0000000    0.2469894
514920.0000000    0.2479567
514960.0000000    0.2630695
515000.0000000    0.2477397
515040.0000000    0.2514954
515080.0000000    0.2417646
515120.0000000    0.2616784
515160.0000000    0.2616405
515200.0000000    0.2494841
515240.0000000    0.2396815
515280.0000000    0.2493589
515320.0000000    0.2498518
515360.0000000    0.2739519
515400.0000000    0.2708730
515440.0000000    0.2731605
515480.0000000    0.2638517
515520.0000000    0.2567818
515560.0000000    0.2595626
515600.0000000    0.2596879
515640.0000000    0.2509800
515680.0000000    0.2508387
515720.0000000    0.2488931
515760.0000000    0.2492698
515800.0000000    0.2658093
515840.0000000    0.2642414
515880.0000000    0.2543823
515920.0000000    0.2524659
515960.0000000    0.2520679
516000.0000000    0.2491742
516040.0000000    0.2472584
516080.0000000    0.2536221
516120.0000000    0.2458987
516160.0000000    0.2463985
516200.0000000    0.2636141
516240.0000000    0.2564350
516280.0000000    0.2498085
516320.0000000    0.2509535
516360.0000000    0.2417360
516400.0000000    0.2545180
516440.0000000    0.2402290
516480.0000000    0.2460001
516520.0000000    0.2438228
516560.0000000    0.2427056
516600.0000000    0.2438515
516640.0000000    0.2415145
516680.0000000    0.2651312
516720.0000000    0.2625189
516760.0000000    0.2580397
516800.0000000    0.2562629
516840.0000000    0.2652147
516880.0000000    0.2507245
516920.0000000    0.2510456
516960.0000000    0.2603285
517000.0000000    0.2541653
517040.0000000    0.2517103
517080.0000000    0.2433820
517120.0000000    0.2555268
517160.0000000    0.2525899
517200.0000000    0.2555883
517240.0000000    0.2617368
517280.0000000    0.2576516
517320.0000000    0.2672502
517360.0000000    0.2636608
517400.0000000    0.2606283
517440.0000000    0.2562466
517480.0000000    0.2473021
517520.0000000    0.2602249
517560.0000000    0.2621465
517600.0000000    0.2574345
517640.0000000    0.2597151
517680.0000000    0.2442687
517720.0000000    0.2497592
517760.0000000    0.2465916
517800.0000000    0.2524720
517840.0000000    0.2544155
517880.0000000    0.2419299
517920.0000000    0.2484183
517960.0000000    0.2384614
518000.0000000    0.2480437
518040.0000000    0.2374455
518080.0000000    0.2456780
518120.0000000    0.2455028
518160.0000000    0.2627723
518200.0000000    0.2428001
518240.0000000    0.2376060
518280.0000000    0.2439011
518320.0000000    0.2287726
518360.0000000    0.2495570
518400.0000000    0.2298440
518440.0000000    0.2335826
518480.0000000    0.2386321
518520.0000000    0.2496708
518560.0000000    0.2509185
518600.0000000    0.2356018
518640.0000000    0.2364310
518680.0000000    0.2601700
518720.0000000    0.2456563
518760.0000000    0.2479716
518800.0000000    0.2420835
518840.0000000    0.2500203
518880.0000000    0.2594740
518920.0000000    0.2500657
518960.0000000    0.2566343
519000.0000000    0.2443628
519040.0000000    0.2388447
519080.0000000    0.2303110
519120.0000000    0.2339825
519160.0000000    0.2447670
519200.0000000    0.2441420
519240.0000000    0.2514171
519280.0000000    0.2411579
519320.0000000    0.2366567
519360.0000000    0.2443188
519400.0000000    0.2353204
519440.0000000    0.2434341
519480.0000000    0.2444498
519520.0000000    0.2501225
519560.0000000    0.2700646
519600.0000000    0.2720407
519640.0000000    0.2482003
519680.0000000    0.2606642
519720.0000000    0.2647099
519760.0000000    0.2589485
519800.0000000    0.2499423
519840.0000000    0.2559355
519880.0000000    0.2669717
519920.0000000    0.2715892
519960.0000000    0.2589601
520000.0000000    0.2593289
520040.0000000    0.2616328
520080.0000000    0.2530289
520120.0000000    0.2591854
520160.0000000    0.2597852
520200.0000000    0.2563081
520240.0000000    0.2652866
520280.0000000    0.2589090
520320.0000000    0.2686125
520360.0000000    0.2448045
520400.0000000    0.2458298
520440.0000000    0.2494822
520480.0000000    0.2643790
520520.0000000    0.2607316
520560.0000000    0.2689144
520600.0000000    0.2649443
520640.0000000    0.2635093
520680.0000000    0.2735179
520720.0000000    0.2646291
520760.0000000    0.2731265
520800.0000000    0.2514545
520840.0000000    0.2395943
520880.0000000    0.2499113
520920.0000000    0.2527152
520960.0000000    0.2580336
521000.0000000    0.2492884
521040.0000000    0.2469760
521080.0000000    0.2560643
521120.0000000    0.2529534
521160.0000000    0.2753251
521200.0000000    0.2591800
521240.0000000    0.2605275
521280.0000000    0.2382932
521320.0000000    0.2602236
521360.0000000    0.2653733
521400.0000000    0.2521264
521440.0000000    0.2594036
521480.0000000    0.2555146
521520.0000000    0.2512889
521560.0000000    0.2462313
521600.0000000    0.2468495
521640.0000000    0.2584927
521680.0000000    0.2481964
521720.0000000    0.2519525
521760.0000000    0.2587234
521800.0000000    0.2554603
521840.0000000    0.2663038
521880.0000000    0.2479640
521920.0000000    0.2619852
521960.0000000    0.2575015
522000.0000000    0.2418921
522040.0000000    0.2408413
522080.0000000    0.2589827
522120.0000000    0.2571028
522160.0000000    0.2559039
522200.0000000    0.2492227
522240.0000000    0.2690234
522280.0000000    0.2491983
522320.0000000    0.2565600
522360.0000000    0.2674251
522400.0000000    0.2719511
522440.0000000    0.2645068
522480.0000000    0.2674789
522520.0000000    0.2576431
522560.0000000    0.2684990
522600.0000000    0.2587189
522640.0000000    0.2533474
522680.0000000    0.2421028
522720.0000000    0.2663434
522760.0000000    0.2553312
522800.0000000    0.2598088
522840.0000000    0.2662034
522880.0000000    0.2534456
522920.0000000    0.2664858
522960.0000000    0.2727757
523000.0000000    0.2709331
523040.0000000    0.2687125
523080.0000000    0.2566758
523120.0000000    0.2671452
523160.0000000    0.2474921
523200.0000000    0.2428413
523240.0000000    0.2611664
523280.0000000    0.2503256
523320.0000000    0.2708305
523360.0000000    0.2548700
523400.0000000    0.2656562
523440.0000000    0.2562416
523480.0000000    0.2648035
523520.0000000    0.2427321
523560.0000000    0.2609633
523600.0000000    0.2480905
523640.0000000    0.2579785
523680.0000000    0.2638870
523720.0000000    0.2628148
523760.0000000    0.2657461
523800.0000000    0.2424410
523840.0000000    0.2374446
523880.0000000    0.2553881
523920.0000000    0.2485847
523960.0000000    0.2510288
524000.0000000    0.2441164
524040.0000000    0.2340219
524080.0000000    0.2361187
524120.0000000    0.2301523
524160.0000000    0.2580732
524200.0000000    0.2407268
524240.0000000    0.2373028
524280.0000000    0.2432956
524320.0000000    0.2382357
524360.0000000    0.2526833
524400.0000000    0.2571521
524440.0000000    0.2295642
524480.0000000    0.2295712
524520.0000000    0.2582218
524560.0000000    0.2484311
524600.0000000    0.2487022
524640.0000000    0.2470486
524680.0000000    0.2527651
524720.0000000    0.2410961
524760.0000000    0.2433884
524800.0000000    0.2372290
524840.0000000    0.2424522
524880.0000000    0.2291729
524920.0000000    0.2257220
524960.0000000    0.2371265
525000.0000000    0.2459763
525040.0000000    0.2352396
525080.0000000    0.2491620
525120.0000000    0.2429440
525160.0000000    0.2436069
525200.0000000    0.2437348
525240.0000000    0.2370862
525280.0000000    0.2346609
525320.0000000    0.2403574
525360.0000000    0.2377137
525400.0000000    0.2544558
525440.0000000    0.2400430
525480.0000000    0.2485567
525520.0000000    0.2460185
525560.0000000    0.2449655
525600.0000000    0.2552622
525640.0000000    0.2550729
525680.0000000    0.2456141
525720.0000000    0.2739274
525760.0000000    0.2555372
525800.0000000    0.2452450
525840.0000000    0.2630446
525880.0000000    0.2418238
525920.0000000    0.2453928
525960.0000000    0.2536783
526000.0000000    0.2435075
526040.0000000    0.2534671
526080.0000000    0.2654914
526120.0000000    0.2366735
526160.0000000    0.2597186
526200.0000000    0.2540191
526240.0000000    0.2567075
526280.0000000    0.2378152
526320.0000000    0.2405383
526360.0000000    0.2643130
526400.0000000    0.2463714
526440.0000000    0.2385366
526480.0000000    0.2460004
526520.0000000    0.2525110
526560.0000000    0.2555914
526600.0000000    0.2656976
526640.0000000    0.2570817
526680.0000000    0.2648839
526720.0000000    0.2465046
526760.0000000    0.2520418
526800.0000000    0.2424552
526840.0000000    0.2620255
526880.0000000    0.2507184
526920.0000000    0.2665133
526960.0000000    0.2566231
527000.0000000    0.2364681
527040.0000000    0.2594808
527080.0000000    0.2523626
527120.0000000    0.2352153
527160.0000000    0.2368719
527200.0000000    0.2423095
527240.0000000    0.2450191
527280.0000000    0.2420746
527320.0000000    0.2342211
527360.0000000    0.2592911
527400.0000000    0.2577866
527440.0000000    0.2447712
527480.0000000    0.2349869
527520.0000000    0.2430580
527560.0000000    0.2508227
527600.0000000    0.2384467
527640.0000000    0.2443207
527680.0000000    0.2427750
527720.0000000    0.2501552
527760.0000000    0.2431001
527800.0000000    0.2444696
527840.0000000    0.2456603
527880.0000000    0.2359667
527920.0000000    0.2471094
527960.0000000    0.2469815
528000.0000000    0.2448761
528040.0000000    0.2442238
528080.0000000    0.2471394
528120.0000000    0.2569811
528160.0000000    0.2558946
528200.0000000    0.2477250
528240.0000000    0.2573897
528280.0000000    0.2433598
528320.0000000    0.2564902
528360.0000000    0.2612571
528400.0000000    0.2490306
528440.0000000    0.2414193
528480.0000000    0.2598351
528520.0000000    0.2497625
528560.0000000    0.2525502
528600.0000000    0.2727694
528640.0000000    0.2656807
528680.0000000    0.2666346
528720.0000000    0.2696654
528760.0000000    0.2741089
528800.0000000    0.2574453
528840.0000000    0.2500190
528880.0000000    0.2437532
528920.0000000    0.2508863
528960.0000000    0.2497246
529000.0000000    0.2477167
529040.0000000    0.2545244
529080.0000000    0.2662819
529120.0000000    0.2449637
529160.0000000    0.2543285
529200.0000000    0.2642436
529240.0000000    0.2607853
529280.0000000    0.2647915
529320.0000000    0.2676779
529360.0000000    0.2684833
529400.0000000    0.2663808
529440.0000000    0.2570941
529480.0000000    0.2619910
529520.0000000    0.2659636
529560.0000000    0.2794243
529600.0000000    0.2712072
529640.0000000    0.2650943
529680.0000000    0.2632663
529720.0000000    0.2574053
529760.0000000    0.2678379
529800.0000000    0.2819930
529840.0000000    0.2541726
529880.0000000    0.2575340
529920.0000000    0.2549903
529960.0000000    0.2482747
530000.0000000    0.2583722
530040.0000000    0.2491191
530080.0000000    0.2614047
530120.0000000    0.2666762
530160.0000000    0.2640460
530200.0000000    0.2666208
530240.0000000    0.2574043
530280.0000000    0.2672377
530320.0000000    0.2523298
530360.0000000    0.2431111
530400.0000000    0.2416041
530440.0000000    0.2518082
530480.0000000    0.2349898
530520.0000000    0.2396881
530560.0000000    0.2472218
530600.0000000    0.2447040
530640.0000000    0.2486816
530680.0000000    0.2506058
530720.0000000    0.2426347
530760.0000000    0.2496222
530800.0000000    0.2546241
530840.0000000    0.2487201
530880.0000000    0.2721955
530920.0000000    0.2627367
530960.0000000    0.2545997
531000.0000000    0.2553990
531040.0000000    0.2667505
531080.0000000    0.2628945
531120.0000000    0.2590607
531160.0000000    0.2623386
531200.0000000    0.2543702
531240.0000000    0.2569157
531280.0000000    0.2550952
531320.0000000    0.2556019
531360.0000000    0.2540949
531400.0000000    0.2531240
531440.0000000    0.2596455
531480.0000000    0.2602502
531520.0000000    0.2425094
531560.0000000    0.2499677
531600.0000000    0.2439157
531640.0000000    0.2494191
531680.0000000    0.2369494
531720.0000000    0.2572623
531760.0000000    0.2551123
531800.0000000    0.2712796
531840.0000000    0.2485099
531880.0000000    0.2576214
531920.0000000    0.2566741
531960.0000000    0.2506117
532000.0000000    0.2477149
532040.0000000    0.2518961
532080.0000000    0.2608881
532120.0000000    0.2557791
532160.0000000    0.2722679
532200.0000000    0.2518145
532240.0000000    0.2570543
532280.0000000    0.2466008
532320.0000000    0.2569998
532360.0000000    0.2711858
532400.0000000    0.2512746
532440.0000000    0.2560818
532480.0000000    0.2498167
532520.0000000    0.2507436
532560.0000000    0.2545611
532600.0000000    0.2497881
532640.0000000    0.2490735
532680.0000000    0.2628767
532720.0000000    0.2449400
532760.0000000    0.2611246
532800.0000000    0.2535632
532840.0000000    0.2408907
532880.0000000    0.2552206
532920.0000000    0.2608848
532960.0000000    0.2703161
533000.0000000    0.2565592
533040.0000000    0.2630165
533080.0000000    0.2523658
533120.0000000    0.2599380
533160.0000000    0.2629700
533200.0000000    0.2646647
533240.0000000    0.2530204
533280.0000000    0.2633173
533320.0000000    0.2791200
533360.0000000    0.2792282
533400.0000000    0.2624764
533440.0000000    0.2594493
533480.0000000    0.2627694
533520.0000000    0.2736957
533560.0000000    0.2508094
533600.0000000    0.2627974
533640.0000000    0.2570695
533680.0000000    0.2444755
533720.0000000    0.2599724
533760.0000000    0.2607666
533800.0000000    0.2427783
533840.0000000    0.2488893
533880.0000000    0.2463316
533920.0000000    0.2568889
533960.0000000    0.2526244
534000.0000000    0.2461779
534040.0000000    0.2473834
534080.0000000    0.2485490
534120.0000000    0.2482535
534160.0000000    0.2400695
534200.0000000    0.2545314
534240.0000000    0.2432593
534280.0000000    0.2536731
534320.0000000    0.2509035
534360.0000000    0.2570554
534400.0000000    0.2615271
534440.0000000    0.2577911
534480.0000000    0.2507219
534520.0000000    0.2633072
534560.0000000    0.2566911
534600.0000000    0.2635592
534640.0000000    0.2567411
534680.0000000    0.2369720
534720.0000000    0.2434976
534760.0000000    0.2694281
534800.0000000    0.2551660
534840.0000000    0.2566008
534880.0000000    0.2706858
534920.0000000    0.2577901
534960.0000000    0.2469473
535000.0000000    0.2454410
535040.0000000    0.2375567
535080.0000000    0.2312361
535120.0000000    0.2358672
535160.0000000    0.2532519
535200.0000000    0.2582312
535240.0000000    0.2635369
535280.0000000    0.2522822
535320.0000000    0.2461695
535360.0000000    0.2299434
535400.0000000    0.2508948
535440.0000000    0.2304621
535480.0000000    0.2610644
535520.0000000    0.2514252
535560.0000000    0.2456861
535600.0000000    0.2543684
535640.0000000    0.2404971
535680.0000000    0.2447780
535720.0000000    0.2446859
535760.0000000    0.2449776
535800.0000000    0.2507139
535840.0000000    0.2529500
535880.0000000    0.2547278
535920.0000000    0.2304859
535960.0000000    0.2372650
536000.0000000    0.2436898
536040.0000000    0.2453995
536080.0000000    0.2306807
536120.0000000    0.2359829
536160.0000000    0.2455014
536200.0000000    0.2543308
536240.0000000    0.2580749
536280.0000000    0.2626619
536320.0000000    0.2415259
536360.0000000    0.2431531
536400.0000000    0.2530438
536440.0000000    0.2425485
536480.0000000    0.2446309
536520.0000000    0.2564884
536560.0000000    0.2420893
536600.0000000    0.2593577
536640.0000000    0.2562581
536680.0000000    0.2420249
536720.0000000    0.2316580
536760.0000000    0.2496908
536800.0000000    0.2493015
536840.0000000    0.2536367
536880.0000000    0.2469940
536920.0000000    0.2580580
536960.0000000    0.2628129
537000.0000000    0.2468553
537040.0000000    0.2554595
537080.0000000    0.2384754
537120.0000000    0.2628934
537160.0000000    0.2493852
537200.0000000    0.2504970
537240.0000000    0.2641628
537280.0000000    0.2584530
537320.0000000    0.2597747
537360.0000000    0.2614656
537400.0000000    0.2376686
537440.0000000    0.2451445
537480.0000000    0.2477400
537520.0000000    0.2558448
537560.0000000    0.2562084
537600.0000000    0.2518361
537640.0000000    0.2586022
537680.0000000    0.2530096
537720.0000000    0.2436357
537760.0000000    0.2565793
537800.0000000    0.2752721
537840.0000000    0.2548853
537880.0000000    0.2630461
537920.0000000    0.2728558
537960.0000000    0.2649444
538000.0000000    0.2587597
538040.0000000    0.2596912
538080.0000000    0.2366929
538120.0000000    0.2547368
538160.0000000    0.2597351
538200.0000000    0.2457941
538240.0000000    0.2590234
538280.0000000    0.2718534
538320.0000000    0.2461922
538360.0000000    0.2531253
538400.0000000    0.2525118
538440.0000000    0.2668579
538480.0000000    0.2643916
538520.0000000    0.2508844
538560.0000000    0.2548378
538600.0000000    0.2535024
538640.0000000    0.2485797
538680.0000000    0.2539151
538720.0000000    0.2474873
538760.0000000    0.2362155
538800.0000000    0.2391022
538840.0000000    0.2448909
538880.0000000    0.2453923
538920.0000000    0.2564916
538960.0000000    0.2471620
539000.0000000    0.2574956
539040.0000000    0.2393525
539080.0000000    0.2255151
539120.0000000    0.2432376
539160.0000000    0.2489662
539200.0000000    0.2440386
539240.0000000    0.2556475
539280.0000000    0.2566685
539320.0000000    0.2494190
539360.0000000    0.2487548
539400.0000000    0.2450139
539440.0000000    0.2540436
539480.0000000    0.2613419
539520.0000000    0.2445135
539560.0000000    0.2595084
539600.0000000    0.2611276
539640.0000000    0.2640817
539680.0000000    0.2488142
539720.0000000    0.2488830
539760.0000000    0.2449434
539800.0000000    0.2556397
539840.0000000    0.2622930
539880.0000000    0.2529136
539920.0000000    0.2457298
539960.0000000    0.2541170
540000.0000000    0.2411220
540040.0000000    0.2475763
540080.0000000    0.2608953
540120.0000000    0.2542477
540160.0000000    0.2487959
540200.0000000    0.2413181
540240.0000000    0.2435101
540280.0000000    0.2444545
540320.0000000    0.2591750
540360.0000000    0.2465994
540400.0000000    0.2385347
540440.0000000    0.2461430
540480.0000000    0.2475465
540520.0000000    0.2359711
540560.0000000    0.2383578
540600.0000000    0.2380390
540640.0000000    0.2337727
540680.0000000    0.2391034
540720.0000000    0.2454449
540760.0000000    0.2475487
540800.0000000    0.2321075
540840.0000000    0.2276448
540880.0000000    0.2369640
540920.0000000    0.2362983
540960.0000000    0.2259475
541000.0000000    0.2408514
541040.0000000    0.2374123
541080.0000000    0.2414553
541120.0000000    0.2572458
541160.0000000    0.2570549
541200.0000000    0.2646453
541240.0000000    0.2327074
541280.0000000    0.2373073
541320.0000000    0.2529417
541360.0000000    0.2475740
541400.0000000    0.2352797
541440.0000000    0.2396274
541480.0000000    0.2475931
541520.0000000    0.2377815
541560.0000000    0.2311707
541600.0000000    0.2418510
541640.0000000    0.2451321
541680.0000000    0.2386287
541720.0000000    0.2422564
541760.0000000    0.2460332
541800.0000000    0.2394321
541840.0000000    0.2360594
541880.0000000    0.2486862
541920.0000000    0.2585590
541960.0000000    0.2481432
542000.0000000    0.2460157
542040.0000000    0.2554193
542080.0000000    0.2593347
542120.0000000    0.2383899
542160.0000000    0.2306960
542200.0000000    0.2600971
542240.0000000    0.2539615
542280.0000000    0.2370843
542320.0000000    0.2479939
542360.0000000    0.2373187
542400.0000000    0.2301832
542440.0000000    0.2478212
542480.0000000    0.2386493
542520.0000000    0.2336306
542560.0000000    0.2521447
542600.0000000    0.2401886
542640.0000000    0.2576608
542680.0000000    0.2613094
542720.0000000    0.2609680
542760.0000000    0.2375603
542800.0000000    0.2566095
542840.0000000    0.2446127
542880.0000000    0.2520355
542920.0000000    0.2375720
542960.0000000    0.2610347
543000.0000000    0.2460188
543040.0000000    0.2592009
543080.0000000    0.2689915
543120.0000000    0.2444958
543160.0000000    0.2660573
543200.0000000    0.2488175
543240.0000000    0.2413936
543280.0000000    0.2532049
543320.0000000    0.2474819
543360.0000000    0.2400667
543400.0000000    0.2369588
543440.0000000    0.2403744
543480.0000000    0.2464839
543520.0000000    0.2415453
543560.0000000    0.2298934
543600.0000000    0.2421802
543640.0000000    0.2327050
543680.0000000    0.2349264
543720.0000000    0.2438388
543760.0000000    0.2587212
543800.0000000    0.2497376
543840.0000000    0.2479496
543880.0000000    0.2490219
543920.0000000    0.2376828
543960.0000000    0.2571673
544000.0000000    0.2585562
544040.0000000    0.2664531
544080.0000000    0.2561476
544120.0000000    0.2544677
544160.0000000    0.2643683
544200.0000000    0.2689140
544240.0000000    0.2583428
544280.0000000    0.2455920
544320.0000000    0.2412058
544360.0000000    0.2447830
544400.0000000    0.2490898
544440.0000000    0.2577505
544480.0000000    0.2706585
544520.0000000    0.2452166
544560.0000000    0.2670458
544600.0000000    0.2407540
544640.0000000    0.2331116
544680.0000000    0.2520243
544720.0000000    0.2455697
544760.0000000    0.2527810
544800.0000000    0.2484936
544840.0000000    0.2678601
544880.0000000    0.2523154
544920.0000000    0.2273910
544960.0000000    0.2438324
545000.0000000    0.2646599
545040.0000000    0.2451368
545080.0000000    0.2474281
545120.0000000    0.2592620
545160.0000000    0.2587411
545200.0000000    0.2557351
545240.0000000    0.2500283
545280.0000000    0.2485778
545320.0000000    0.2487513
545360.0000000    0.2455728
545400.0000000    0.2451921
545440.0000000    0.2521197
545480.0000000    0.2474731
545520.0000000    0.2507459
545560.0000000    0.2389821
545600.0000000    0.2463336
545640.0000000    0.2574055
545680.0000000    0.2513824
545720.0000000    0.2470918
545760.0000000    0.2436934
545800.0000000    0.2454316
545840.0000000    0.2615840
545880.0000000    0.2392351
545920.0000000    0.2351055
545960.0000000    0.2513125
546000.0000000    0.2390869
546040.0000000    0.2454612
546080.0000000    0.2453128
546120.0000000    0.2451630
546160.0000000    0.2354549
546200.0000000    0.2467129
546240.0000000    0.2432156
546280.0000000    0.2470199
546320.0000000    0.2416697
546360.0000000    0.2473658
546400.0000000    0.2462237
546440.0000000    0.2447835
546480.0000000    0.2481450
546520.0000000    0.2453738
546560.0000000    0.2458740
546600.0000000    0.2363765
546640.0000000    0.2302498
546680.0000000    0.2398405
546720.0000000    0.2420002
546760.0000000    0.2359132
546800.0000000    0.2405697
546840.0000000    0.2405438
546880.0000000    0.2397939
546920.0000000    0.2501747
546960.0000000    0.2646395
547000.0000000    0.2492894
547040.0000000    0.2498064
547080.0000000    0.2601818
547120.0000000    0.2453358
547160.0000000    0.2593486
547200.0000000    0.2576987
547240.0000000    0.2576306
547280.0000000    0.2462482
547320.0000000    0.2465295
547360.0000000    0.2435872
547400.0000000    0.2675326
547440.0000000    0.2481625
547480.0000000    0.2456065
547520.0000000    0.2425819
547560.0000000    0.2251314
547600.0000000    0.2494372
547640.0000000    0.2420069
547680.0000000    0.2337239
547720.0000000    0.2277972
547760.0000000    0.2283039
547800.0000000    0.2299644
547840.0000000    0.2304718
547880.0000000    0.2353462
547920.0000000    0.2213747
547960.0000000    0.2532192
548000.0000000    0.2439890
548040.0000000    0.2495696
548080.0000000    0.2449064
548120.0000000    0.2447148
548160.0000000    0.2394009
548200.0000000    0.2385219
548240.0000000    0.2412355
548280.0000000    0.2232136
548320.0000000    0.2219152
548360.0000000    0.2383981
548400.0000000    0.2392264
548440.0000000    0.2422994
548480.0000000    0.2421323
548520.0000000    0.2473449
548560.0000000    0.2411444
548600.0000000    0.2400985
548640.0000000    0.2421433
548680.0000000    0.2475424
548720.0000000    0.2388954
548760.0000000    0.2517354
548800.0000000    0.2414503
548840.0000000    0.2308237
548880.0000000    0.2464578
548920.0000000    0.2434387
548960.0000000    0.2221071
549000.0000000    0.2238968
549040.0000000    0.2102922
549080.0000000    0.2123228
549120.0000000    0.2437537
549160.0000000    0.2235238
549200.0000000    0.2279429
549240.0000000    0.2282392
549280.0000000    0.2195528
549320.0000000    0.2357669
549360.0000000    0.2312948
549400.0000000    0.2207581
549440.0000000    0.2084199
549480.0000000    0.2316825
549520.0000000    0.2214183
549560.0000000    0.2324525
549600.0000000    0.2375417
549640.0000000    0.2408337
549680.0000000    0.2404850
549720.0000000    0.2347170
549760.0000000    0.2376740
549800.0000000    0.2423035
549840.0000000    0.2372407
549880.0000000    0.2473368
549920.0000000    0.2236731
549960.0000000    0.2260099
550000.0000000    0.2485652
550040.0000000    0.2462451
550080.0000000    0.2278743
550120.0000000    0.2298780
550160.0000000    0.2350300
550200.0000000    0.2302715
550240.0000000    0.2344176
550280.0000000    0.2309751
550320.0000000    0.2285356
550360.0000000    0.2411993
550400.0000000    0.2347870
550440.0000000    0.2414106
550480.0000000    0.2452917
550520.0000000    0.2465941
550560.0000000    0.2410251
550600.0000000    0.2371426
550640.0000000    0.2429328
550680.0000000    0.2417518
550720.0000000    0.2269076
550760.0000000    0.2350402
550800.0000000    0.2382219
550840.0000000    0.2268120
550880.0000000    0.2229043
550920.0000000    0.2348931
550960.0000000    0.2301685
551000.0000000    0.2484017
551040.0000000    0.2431621
551080.0000000    0.2505306
551120.0000000    0.2336068
551160.0000000    0.2456568
551200.0000000    0.2383735
551240.0000000    0.2426067
551280.0000000    0.2312835
551320.0000000    0.2433594
551360.0000000    0.2454876
551400.0000000    0.2427074
551440.0000000    0.2531518
551480.0000000    0.2489518
551520.0000000    0.2552248
551560.0000000    0.2375071
551600.0000000    0.2459925
551640.0000000    0.2399619
551680.0000000    0.2405543
551720.0000000    0.2511480
551760.0000000    0.2507716
551800.0000000    0.2376337
551840.0000000    0.2446578
551880.0000000    0.2475119
551920.0000000    0.2435651
551960.0000000    0.2514035
552000.0000000    0.2427945
552040.0000000    0.2433949
552080.0000000    0.2440331
552120.0000000    0.2399719
552160.0000000    0.2596347
552200.0000000    0.2492172
552240.0000000    0.2507874
552280.0000000    0.2673801
552320.0000000    0.2593960
552360.0000000    0.2496419
552400.0000000    0.2587559
552440.0000000    0.2532634
552480.0000000    0.2455698
552520.0000000    0.2413797
552560.0000000    0.2514371
552600.0000000    0.2433020
552640.0000000    0.2397480
552680.0000000    0.2490214
552720.0000000    0.2471228
552760.0000000    0.2441147
552800.0000000    0.2462080
552840.0000000    0.2469886
552880.0000000    0.2489391
552920.0000000    0.2566352
552960.0000000    0.2470262
553000.0000000    0.2450381
553040.0000000    0.2442454
553080.0000000    0.2502846
553120.0000000    0.2422844
553160.0000000    0.2497497
553200.0000000    0.2459656
553240.0000000    0.2535139
553280.0000000    0.2378496
553320.0000000    0.2379176
553360.0000000    0.2465454
553400.0000000    0.2547017
553440.0000000    0.2562851
553480.0000000    0.2553008
553520.0000000    0.2586629
553560.0000000    0.2600237
553600.0000000    0.2590084
553640.0000000    0.2429226
553680.0000000    0.2543368
553720.0000000    0.2431025
553760.0000000    0.2418882
553800.0000000    0.2412882
553840.0000000    0.2526821
553880.0000000    0.2432069
553920.0000000    0.2521708
553960.0000000    0.2561280
554000.0000000    0.2538060
554040.0000000    0.2413123
554080.0000000    0.2547256
554120.0000000    0.2387787
554160.0000000    0.2320524
554200.0000000    0.2507954
554240.0000000    0.2474334
554280.0000000    0.2430392
554320.0000000    0.2588634
554360.0000000    0.2340088
554400.0000000    0.2716617
554440.0000000    0.2417635
554480.0000000    0.2431757
554520.0000000    0.2523116
554560.0000000    0.2455084
554600.0000000    0.2415008
554640.0000000    0.2524891
554680.0000000    0.2492400
554720.0000000    0.2405439
554760.0000000    0.2511123
554800.0000000    0.2436958
554840.0000000    0.2628479
554880.0000000    0.2366050
554920.0000000    0.2392299
554960.0000000    0.2455333
555000.0000000    0.2442811
555040.0000000    0.2549960
555080.0000000    0.2549976
555120.0000000    0.2487992
555160.0000000    0.2379363
555200.0000000    0.2440194
555240.0000000    0.2517080
555280.0000000    0.2408956
555320.0000000    0.2535695
555360.0000000    0.2508515
555400.0000000    0.2602633
555440.0000000    0.2439360
555480.0000000    0.2489031
555520.0000000    0.2492242
555560.0000000    0.2556761
555600.0000000    0.2459350
555640.0000000    0.2541931
555680.0000000    0.2511617
555720.0000000    0.2405011
555760.0000000    0.2436796
555800.0000000    0.2478172
555840.0000000    0.2521920
555880.0000000    0.2597102
555920.0000000    0.2531660
555960.0000000    0.2399187
556000.0000000    0.2604820
556040.0000000    0.2605227
556080.0000000    0.2650574
556120.0000000    0.2367591
556160.0000000    0.2500119
556200.0000000    0.2567860
556240.0000000    0.2461763
556280.0000000    0.2541473
556320.0000000    0.2651008
556360.0000000    0.2505996
556400.0000000    0.2564281
556440.0000000    0.2581869
556480.0000000    0.2476062
556520.0000000    0.2633153
556560.0000000    0.2594461
556600.0000000    0.2641128
556640.0000000    0.2577704
556680.0000000    0.2490521
556720.0000000    0.2580121
556760.0000000    0.2723680
556800.0000000    0.2618171
556840.0000000    0.2784753
556880.0000000    0.2654879
556920.0000000    0.2746370
556960.0000000    0.2492853
557000.0000000    0.2398446
557040.0000000    0.2455110
557080.0000000    0.2578227
557120.0000000    0.2506414
557160.0000000    0.2364354
557200.0000000    0.2499856
557240.0000000    0.2467864
557280.0000000    0.2320251
557320.0000000    0.2497279
557360.0000000    0.2386531
557400.0000000    0.2563100
557440.0000000    0.2505741
557480.0000000    0.2513593
557520.0000000    0.2540133
557560.0000000    0.2628559
557600.0000000    0.2529163
557640.0000000    0.2457005
557680.0000000    0.2563881
557720.0000000    0.2566957
557760.0000000    0.2809213
557800.0000000    0.2763404
557840.0000000    0.2664968
557880.0000000    0.2779821
557920.0000000    0.2676342
557960.0000000    0.2707002
558000.0000000    0.2758832
558040.0000000    0.2670426
558080.0000000    0.2607553
558120.0000000    0.2494766
558160.0000000    0.2586550
558200.0000000    0.2411281
558240.0000000    0.2309062
558280.0000000    0.2379008
558320.0000000    0.2369317
558360.0000000    0.2228540
558400.0000000    0.2275143
558440.0000000    0.2353341
558480.0000000    0.2341233
558520.0000000    0.2295100
558560.0000000    0.2358630
558600.0000000    0.2447497
558640.0000000    0.2617317
558680.0000000    0.2466071
558720.0000000    0.2587619
558760.0000000    0.2540835
558800.0000000    0.2331804
558840.0000000    0.2567789
558880.0000000    0.2383012
558920.0000000    0.2649910
558960.0000000    0.2589278
559000.0000000    0.2592806
559040.0000000    0.2592134
559080.0000000    0.2602303
559120.0000000    0.2707370
559160.0000000    0.2652982
559200.0000000    0.2585873
559240.0000000    0.2325128
559280.0000000    0.2531428
559320.0000000    0.2500931
559360.0000000    0.2622959
559400.0000000    0.2515028
559440.0000000    0.2561489
559480.0000000    0.2686687
559520.0000000    0.2820264
559560.0000000    0.2740457
559600.0000000    0.2494879
559640.0000000    0.2567510
559680.0000000    0.2708004
559720.0000000    0.2563450
559760.0000000    0.2637034
559800.0000000    0.2680846
559840.0000000    0.2593432
559880.0000000    0.2556290
559920.0000000    0.2492038
559960.0000000    0.2506494
560000.0000000    0.2339951
560040.0000000    0.2579231
560080.0000000    0.2493373
560120.0000000    0.2434218
560160.0000000    0.2455629
560200.0000000    0.2458595
560240.0000000    0.2436093
560280.0000000    0.2309260
560320.0000000    0.2507719
560360.0000000    0.2482715
560400.0000000    0.2432149
560440.0000000    0.2371725
560480.0000000    0.2212129
560520.0000000    0.2389529
560560.0000000    0.2624113
560600.0000000    0.2465131
560640.0000000    0.2526517
560680.0000000    0.2546411
560720.0000000    0.2547788
560760.0000000    0.2557696
560800.0000000    0.2534348
560840.0000000    0.2621025
560880.0000000    0.2391380
560920.0000000    0.2593419
560960.0000000    0.2505719
561000.0000000    0.2462430
561040.0000000    0.2518832
561080.0000000    0.2382021
561120.0000000    0.2232155
561160.0000000    0.2367679
561200.0000000    0.2311482
561240.0000000    0.2340493
561280.0000000    0.2467996
561320.0000000    0.2458633
561360.0000000    0.2350622
561400.0000000    0.2372998
561440.0000000    0.2440338
561480.0000000    0.2396032
561520.0000000    0.2411799
561560.0000000    0.2502450
561600.0000000    0.2639731
561640.0000000    0.2455437
561680.0000000    0.2362050
561720.0000000    0.2507667
561760.0000000    0.2356094
561800.0000000    0.2463207
561840.0000000    0.2465520
561880.0000000    0.2461124
561920.0000000    0.2385456
561960.0000000    0.2404093
562000.0000000    0.2242365
562040.0000000    0.2346432
562080.0000000    0.2454162
562120.0000000    0.2453903
562160.0000000    0.2412075
562200.0000000    0.2216986
562240.0000000    0.2322868
562280.0000000    0.2323266
562320.0000000    0.2437641
562360.0000000    0.2568258
562400.0000000    0.2378100
562440.0000000    0.2429866
562480.0000000    0.2529898
562520.0000000    0.2550934
562560.0000000    0.2582349
562600.0000000    0.2609337
562640.0000000    0.2669839
562680.0000000    0.2518552
562720.0000000    0.2604033
562760.0000000    0.2516617
562800.0000000    0.2447482
562840.0000000    0.2525551
562880.0000000    0.2468247
562920.0000000    0.2543842
562960.0000000    0.2553489
563000.0000000    0.2714241
563040.0000000    0.2524847
563080.0000000    0.2552935
563120.0000000    0.2494927
563160.0000000    0.2457909
563200.0000000    0.2446159
563240.0000000    0.2536663
563280.0000000    0.2410031
563320.0000000    0.2417945
563360.0000000    0.2266400
563400.0000000    0.2320549
563440.0000000    0.2350366
563480.0000000    0.2364772
563520.0000000    0.2384954
563560.0000000    0.2424382
563600.0000000    0.2400779
563640.0000000    0.2388708
563680.0000000    0.2392582
563720.0000000    0.2512459
563760.0000000    0.2493220
563800.0000000    0.2512399
563840.0000000    0.2393820
563880.0000000    0.2420670
563920.0000000    0.2405956
563960.0000000    0.2484359
564000.0000000    0.2402504
564040.0000000    0.2519128
564080.0000000    0.2304831
564120.0000000    0.2398433
564160.0000000    0.2558540
564200.0000000    0.2548788
564240.0000000    0.2528651
564280.0000000    0.2536465
564320.0000000    0.2403333
564360.0000000    0.2469866
564400.0000000    0.2571518
564440.0000000    0.2649011
564480.0000000    0.2491594
564520.0000000    0.2449738
564560.0000000    0.2445246
564600.0000000    0.2428852
564640.0000000    0.2412512
564680.0000000    0.2414266
564720.0000000    0.2569313
564760.0000000    0.2583832
564800.0000000    0.2447977
564840.0000000    0.2337438
564880.0000000    0.2218168
564920.0000000    0.2310591
564960.0000000    0.2415668
565000.0000000    0.2673731
565040.0000000    0.2450358
565080.0000000    0.2501551
565120.0000000    0.2560636
565160.0000000    0.2556889
565200.0000000    0.2545790
565240.0000000    0.2499562
565280.0000000    0.2309984
565320.0000000    0.2503739
565360.0000000    0.2427894
565400.0000000    0.2581016
565440.0000000    0.2549085
565480.0000000    0.2490339
565520.0000000    0.2413077
565560.0000000    0.2482842
565600.0000000    0.2385821
565640.0000000    0.2448011
565680.0000000    0.2415441
565720.0000000    0.2432333
565760.0000000    0.2595040
565800.0000000    0.2364911
565840.0000000    0.2352029
565880.0000000    0.2491044
565920.0000000    0.2451275
565960.0000000    0.2563970
566000.0000000    0.2518575
566040.0000000    0.2649645
566080.0000000    0.2464675
566120.0000000    0.2654088
566160.0000000    0.2367161
566200.0000000    0.2414398
566240.0000000    0.2437611
566280.0000000    0.2410266
566320.0000000    0.2385340
566360.0000000    0.2413198
566400.0000000    0.2540723
566440.0000000    0.2388584
566480.0000000    0.2468366
566520.0000000    0.2330886
566560.0000000    0.2426818
566600.0000000    0.2483094
566640.0000000    0.2446301
566680.0000000    0.2525817
566720.0000000    0.2413259
566760.0000000    0.2538391
566800.0000000    0.2739459
566840.0000000    0.2319555
566880.0000000    0.2455106
566920.0000000    0.2528236
566960.0000000    0.2440720
567000.0000000    0.2673413
567040.0000000    0.2435104
567080.0000000    0.2536382
567120.0000000    0.2424518
567160.0000000    0.2316147
567200.0000000    0.2390345
567240.0000000    0.2391758
567280.0000000    0.2377830
567320.0000000    0.2349001
567360.0000000    0.2218695
567400.0000000    0.2138605
567440.0000000    0.2420586
567480.0000000    0.2404502
567520.0000000    0.2398200
567560.0000000    0.2415945
567600.0000000    0.2415249
567640.0000000    0.2388725
567680.0000000    0.2326882
567720.0000000    0.2389742
567760.0000000    0.2240080
567800.0000000    0.2427305
567840.0000000    0.2607411
567880.0000000    0.2489904
567920.0000000    0.2389706
567960.0000000    0.2620456
568000.0000000    0.2460017
568040.0000000    0.2492380
568080.0000000    0.2484796
568120.0000000    0.2385601
568160.0000000    0.2558594
568200.0000000    0.2351788
568240.0000000    0.2327819
568280.0000000    0.2376277
568320.0000000    0.2397293
568360.0000000    0.2282645
568400.0000000    0.2455523
568440.0000000    0.2462356
568480.0000000    0.2438195
568520.0000000    0.2425827
568560.0000000    0.2318782
568600.0000000    0.2324343
568640.0000000    0.2408916
568680.0000000    0.2408739
568720.0000000    0.2371168
568760.0000000    0.2447006
568800.0000000    0.2393244
568840.0000000    0.2435916
568880.0000000    0.2360652
568920.0000000    0.2447609
568960.0000000    0.2342502
569000.0000000    0.2481404
569040.0000000    0.2467054
569080.0000000    0.2544730
569120.0000000    0.2498072
569160.0000000    0.2521513
569200.0000000    0.2483101
569240.0000000    0.2692289
569280.0000000    0.2743969
569320.0000000    0.2533059
569360.0000000    0.2498494
569400.0000000    0.2644745
569440.0000000    0.2609384
569480.0000000    0.2769214
569520.0000000    0.2287678
569560.0000000    0.2467746
569600.0000000    0.2318513
569640.0000000    0.2491584
569680.0000000    0.2341710
569720.0000000    0.2278352
569760.0000000    0.2532803
569800.0000000    0.2458855
569840.0000000    0.2485085
569880.0000000    0.2381943
569920.0000000    0.2566759
569960.0000000    0.2442624
570000.0000000    0.2402975
570040.0000000    0.2556449
570080.0000000    0.2433155
570120.0000000    0.2497846
570160.0000000    0.2373438
570200.0000000    0.2463563
570240.0000000    0.2491330
570280.0000000    0.2677063
570320.0000000    0.2589173
570360.0000000    0.2466092
570400.0000000    0.2460443
570440.0000000    0.2603606
570480.0000000    0.2571954
570520.0000000    0.2551655
570560.0000000    0.2455543
570600.0000000    0.2599840
570640.0000000    0.2538841
570680.0000000    0.2414732
570720.0000000    0.2481507
570760.0000000    0.2341634
570800.0000000    0.2430696
570840.0000000    0.2356181
570880.0000000    0.2584433
570920.0000000    0.2513037
570960.0000000    0.2445494
571000.0000000    0.2446640
571040.0000000    0.2496161
571080.0000000    0.2575088
571120.0000000    0.2402325
571160.0000000    0.2536295
571200.0000000    0.2480915
571240.0000000    0.2565783
571280.0000000    0.2378458
571320.0000000    0.2376083
571360.0000000    0.2366953
571400.0000000    0.2392918
571440.0000000    0.2340042
571480.0000000    0.2533986
571520.0000000    0.2702301
571560.0000000    0.2655058
571600.0000000    0.2624641
571640.0000000    0.2529702
571680.0000000    0.2525759
571720.0000000    0.2603922
571760.0000000    0.2592222
571800.0000000    0.2584791
571840.0000000    0.2659604
571880.0000000    0.2483935
571920.0000000    0.2405575
571960.0000000    0.2595694
572000.0000000    0.2637197
572040.0000000    0.2518623
572080.0000000    0.2547564
572120.0000000    0.2536857
572160.0000000    0.2625438
572200.0000000    0.2665650
572240.0000000    0.2599288
572280.0000000    0.2457987
572320.0000000    0.2576616
572360.0000000    0.2479748
572400.0000000    0.2480705
572440.0000000    0.2437146
572480.0000000    0.2499466
572520.0000000    0.2529373
572560.0000000    0.2606043
572600.0000000    0.2505870
572640.0000000    0.2447739
572680.0000000    0.2379157
572720.0000000    0.2463052
572760.0000000    0.2518838
572800.0000000    0.2577618
572840.0000000    0.2571334
572880.0000000    0.2546992
572920.0000000    0.2371548
572960.0000000    0.2268227
573000.0000000    0.2478489
573040.0000000    0.2348527
573080.0000000    0.2539151
573120.0000000    0.2467354
573160.0000000    0.2462421
573200.0000000    0.2554628
573240.0000000    0.2586975
573280.0000000    0.2485983
573320.0000000    0.2497100
573360.0000000    0.2490776
573400.0000000    0.2508191
573440.0000000    0.2628875
573480.0000000    0.2718785
573520.0000000    0.2747387
573560.0000000    0.2465771
573600.0000000    0.2693363
573640.0000000    0.2646891
573680.0000000    0.2720776
573720.0000000    0.2466900
573760.0000000    0.2544646
573800.0000000    0.2709822
573840.0000000    0.2502828
573880.0000000    0.2625221
573920.0000000    0.2684792
573960.0000000    0.2695382
574000.0000000    0.2740090
574040.0000000    0.2782041
574080.0000000    0.2533982
574120.0000000    0.2691966
574160.0000000    0.2655173
574200.0000000    0.2491840
574240.0000000    0.2504370
574280.0000000    0.2557999
574320.0000000    0.2651506
[truncated: 297,978 more chars]
