# Supplementary material for: Comment on 'Valid molecular dynamics simulations of human hemoglobin require a surprisingly large box size'
Source: eLife. 2019 Jun 20;8:e44718. doi: 10.7554/eLife.44718 (PMC6586461; doi:10.7554/eLife.44718)
Supplement: Figure 1—source data 1. — The zip archive contains a README file describing which source files correspond to the different panels. [file elife-44718-fig1-data1.zip › figure1/panels_AB/90A/h/rmsd_2dn2.xvg]

# This file was created Sun Nov 11 22:02:48 2018
# Created by:
#             :-) GROMACS - gmx rms, 2018.3-dev-20180823-5d5eb38 (-:
# 
# Executable:   /usr/local/gromacs/2018/2018.3-impi2017-fftw337-gcc640-cuda91/bin/gmx
# Data prefix:  /usr/local/gromacs/2018/2018.3-impi2017-fftw337-gcc640-cuda91
# Working dir:  /home/degroot/hb/2dn2/Meuwly/90a-elife/h
# Command line:
#   gmx rms -s ../topol.tpr -f x.xtc -nice 0 -o rmsd_2dn2.xvg
# gmx rms is part of G R O M A C S:
#
# GROup of MAchos and Cynical Suckers
#
@    title "RMSD"
@    xaxis  label "Time (ps)"
@    yaxis  label "RMSD (nm)"
@TYPE xy
@ subtitle "Backbone after lsq fit to Backbone"
   0.0000000    0.0000005
  40.0000000    0.0753745
  80.0000000    0.0768433
 120.0000000    0.0819822
 160.0000000    0.0782973
 200.0000000    0.0908692
 240.0000000    0.0770649
 280.0000000    0.0818022
 320.0000000    0.0911200
 360.0000000    0.0870517
 400.0000000    0.0949341
 440.0000000    0.0984849
 480.0000000    0.0910077
 520.0000000    0.0796718
 560.0000000    0.0838735
 600.0000000    0.0817941
 640.0000000    0.0831035
 680.0000000    0.0919702
 720.0000000    0.0853029
 760.0000000    0.1023120
 800.0000000    0.0972352
 840.0000000    0.0843341
 880.0000000    0.0919226
 920.0000000    0.0906524
 960.0000000    0.0782084
1000.0000000    0.0831480
1040.0000000    0.0911532
1080.0000000    0.0866221
1120.0000000    0.0914232
1160.0000000    0.1008571
1200.0000000    0.0864873
1240.0000000    0.0907237
1280.0000000    0.0842763
1320.0000000    0.0953279
1360.0000000    0.0872615
1400.0000000    0.0950186
1440.0000000    0.0842651
1480.0000000    0.0842919
1520.0000000    0.0869339
1560.0000000    0.0953114
1600.0000000    0.0978694
1640.0000000    0.0919846
1680.0000000    0.0990459
1720.0000000    0.0965104
1760.0000000    0.0949810
1800.0000000    0.1015824
1840.0000000    0.0952432
1880.0000000    0.1022840
1920.0000000    0.0986510
1960.0000000    0.0998817
2000.0000000    0.0987707
2040.0000000    0.0906323
2080.0000000    0.1000703
2120.0000000    0.1058253
2160.0000000    0.0998583
2200.0000000    0.0926737
2240.0000000    0.0953185
2280.0000000    0.0967930
2320.0000000    0.0927335
2360.0000000    0.0963358
2400.0000000    0.1024354
2440.0000000    0.0986507
2480.0000000    0.1017027
2520.0000000    0.1079717
2560.0000000    0.1024578
2600.0000000    0.1091746
2640.0000000    0.1084750
2680.0000000    0.0916491
2720.0000000    0.0923284
2760.0000000    0.0940191
2800.0000000    0.0884128
2840.0000000    0.0949473
2880.0000000    0.0975435
2920.0000000    0.0958426
2960.0000000    0.0896497
3000.0000000    0.1013500
3040.0000000    0.0937728
3080.0000000    0.0926037
3120.0000000    0.0953813
3160.0000000    0.0851993
3200.0000000    0.0888753
3240.0000000    0.0934193
3280.0000000    0.0940968
3320.0000000    0.0951748
3360.0000000    0.0976490
3400.0000000    0.0841899
3440.0000000    0.1068987
3480.0000000    0.0942946
3520.0000000    0.0916467
3560.0000000    0.0890410
3600.0000000    0.0888355
3640.0000000    0.0902352
3680.0000000    0.1056494
3720.0000000    0.0988801
3760.0000000    0.1001793
3800.0000000    0.0831517
3840.0000000    0.0939283
3880.0000000    0.0927015
3920.0000000    0.0876886
3960.0000000    0.0896977
4000.0000000    0.0849176
4040.0000000    0.0953458
4080.0000000    0.1031509
4120.0000000    0.0958424
4160.0000000    0.0895043
4200.0000000    0.1021419
4240.0000000    0.0973770
4280.0000000    0.1003052
4320.0000000    0.1023294
4360.0000000    0.0924437
4400.0000000    0.0908519
4440.0000000    0.1078472
4480.0000000    0.0996669
4520.0000000    0.0932901
4560.0000000    0.0893890
4600.0000000    0.0944375
4640.0000000    0.0804463
4680.0000000    0.0903129
4720.0000000    0.0844967
4760.0000000    0.0979605
4800.0000000    0.0968869
4840.0000000    0.1040227
4880.0000000    0.0948311
4920.0000000    0.0999561
4960.0000000    0.0901513
5000.0000000    0.0817780
5040.0000000    0.0978437
5080.0000000    0.1104801
5120.0000000    0.0995272
5160.0000000    0.0997764
5200.0000000    0.0905466
5240.0000000    0.1086393
5280.0000000    0.0933723
5320.0000000    0.0924546
5360.0000000    0.0923975
5400.0000000    0.0942124
5440.0000000    0.1012715
5480.0000000    0.0959210
5520.0000000    0.0895847
5560.0000000    0.0879839
5600.0000000    0.0927238
5640.0000000    0.0882133
5680.0000000    0.0931871
5720.0000000    0.0834171
5760.0000000    0.0834646
5800.0000000    0.1027091
5840.0000000    0.0876527
5880.0000000    0.0951935
5920.0000000    0.0850875
5960.0000000    0.0816118
6000.0000000    0.0894711
6040.0000000    0.1124887
6080.0000000    0.1017699
6120.0000000    0.1059049
6160.0000000    0.1019615
6200.0000000    0.0981784
6240.0000000    0.1125987
6280.0000000    0.1044262
6320.0000000    0.0946080
6360.0000000    0.1046067
6400.0000000    0.1095394
6440.0000000    0.1113205
6480.0000000    0.1193687
6520.0000000    0.1050756
6560.0000000    0.1024967
6600.0000000    0.1030738
6640.0000000    0.0903938
6680.0000000    0.0978153
6720.0000000    0.0962301
6760.0000000    0.0982163
6800.0000000    0.0988746
6840.0000000    0.0811614
6880.0000000    0.0850379
6920.0000000    0.0915763
6960.0000000    0.0863833
7000.0000000    0.0865384
7040.0000000    0.0771332
7080.0000000    0.0893399
7120.0000000    0.0787732
7160.0000000    0.0884122
7200.0000000    0.0847498
7240.0000000    0.0872925
7280.0000000    0.0925276
7320.0000000    0.0904039
7360.0000000    0.0898872
7400.0000000    0.0905201
7440.0000000    0.0872995
7480.0000000    0.0851594
7520.0000000    0.0976033
7560.0000000    0.0983188
7600.0000000    0.0943620
7640.0000000    0.1000544
7680.0000000    0.1024052
7720.0000000    0.1038700
7760.0000000    0.0939513
7800.0000000    0.0958487
7840.0000000    0.0823078
7880.0000000    0.0866497
7920.0000000    0.0911282
7960.0000000    0.1017118
8000.0000000    0.0971308
8040.0000000    0.0926448
8080.0000000    0.0928563
8120.0000000    0.0960790
8160.0000000    0.1021604
8200.0000000    0.0984883
8240.0000000    0.1019208
8280.0000000    0.1088998
8320.0000000    0.1123730
8360.0000000    0.1120814
8400.0000000    0.1050680
8440.0000000    0.1009193
8480.0000000    0.0994866
8520.0000000    0.1028626
8560.0000000    0.0937010
8600.0000000    0.0984194
8640.0000000    0.1108800
8680.0000000    0.0978340
8720.0000000    0.0992978
8760.0000000    0.1044977
8800.0000000    0.0973185
8840.0000000    0.0978006
8880.0000000    0.0936263
8920.0000000    0.1004085
8960.0000000    0.0988133
9000.0000000    0.0966121
9040.0000000    0.1019265
9080.0000000    0.0930580
9120.0000000    0.0864365
9160.0000000    0.0992453
9200.0000000    0.0979005
9240.0000000    0.0987991
9280.0000000    0.0973387
9320.0000000    0.0922302
9360.0000000    0.0887906
9400.0000000    0.0933536
9440.0000000    0.0824713
9480.0000000    0.0988142
9520.0000000    0.0915510
9560.0000000    0.0913903
9600.0000000    0.0870864
9640.0000000    0.0895981
9680.0000000    0.0897976
9720.0000000    0.0955296
9760.0000000    0.0980986
9800.0000000    0.0986863
9840.0000000    0.0889930
9880.0000000    0.0867824
9920.0000000    0.0922923
9960.0000000    0.0877228
10000.0000000    0.1040276
10040.0000000    0.1002642
10080.0000000    0.0895726
10120.0000000    0.0833091
10160.0000000    0.0962338
10200.0000000    0.0892728
10240.0000000    0.0972273
10280.0000000    0.0901006
10320.0000000    0.1022315
10360.0000000    0.0951115
10400.0000000    0.1070065
10440.0000000    0.0974768
10480.0000000    0.1020504
10520.0000000    0.0908741
10560.0000000    0.0996104
10600.0000000    0.0976081
10640.0000000    0.1007732
10680.0000000    0.0934059
10720.0000000    0.0942283
10760.0000000    0.1015814
10800.0000000    0.1074549
10840.0000000    0.1166531
10880.0000000    0.1141104
10920.0000000    0.1044232
10960.0000000    0.1073896
11000.0000000    0.0986679
11040.0000000    0.1167213
11080.0000000    0.0992848
11120.0000000    0.1090203
11160.0000000    0.1022949
11200.0000000    0.0932592
11240.0000000    0.1092694
11280.0000000    0.1132728
11320.0000000    0.1228113
11360.0000000    0.0974618
11400.0000000    0.1121214
11440.0000000    0.1101742
11480.0000000    0.0950225
11520.0000000    0.1021591
11560.0000000    0.1034759
11600.0000000    0.1039296
11640.0000000    0.0993523
11680.0000000    0.0912426
11720.0000000    0.1133045
11760.0000000    0.0891212
11800.0000000    0.0869931
11840.0000000    0.0882366
11880.0000000    0.0861134
11920.0000000    0.0810737
11960.0000000    0.0945288
12000.0000000    0.0870881
12040.0000000    0.0889666
12080.0000000    0.0949317
12120.0000000    0.0905264
12160.0000000    0.0933762
12200.0000000    0.0869793
12240.0000000    0.0843915
12280.0000000    0.0851552
12320.0000000    0.0908819
12360.0000000    0.1037086
12400.0000000    0.0909963
12440.0000000    0.0937370
12480.0000000    0.0977958
12520.0000000    0.0973419
12560.0000000    0.1083872
12600.0000000    0.1112494
12640.0000000    0.1106085
12680.0000000    0.1020464
12720.0000000    0.1009693
12760.0000000    0.1037292
12800.0000000    0.0919988
12840.0000000    0.0885668
12880.0000000    0.1019730
12920.0000000    0.1015441
12960.0000000    0.0935407
13000.0000000    0.0916988
13040.0000000    0.1021840
13080.0000000    0.0937864
13120.0000000    0.1060949
13160.0000000    0.1044440
13200.0000000    0.1111697
13240.0000000    0.0894611
13280.0000000    0.0919971
13320.0000000    0.0841340
13360.0000000    0.0920463
13400.0000000    0.1021269
13440.0000000    0.0994278
13480.0000000    0.1024076
13520.0000000    0.0996412
13560.0000000    0.1109378
13600.0000000    0.1234044
13640.0000000    0.1138906
13680.0000000    0.1045626
13720.0000000    0.1014963
13760.0000000    0.1028485
13800.0000000    0.1010652
13840.0000000    0.0899517
13880.0000000    0.0993774
13920.0000000    0.0959066
13960.0000000    0.0974035
14000.0000000    0.0989542
14040.0000000    0.1036467
14080.0000000    0.1067628
14120.0000000    0.1119300
14160.0000000    0.1017716
14200.0000000    0.1104226
14240.0000000    0.0991176
14280.0000000    0.1010735
14320.0000000    0.1073868
14360.0000000    0.1022725
14400.0000000    0.0977951
14440.0000000    0.0877571
14480.0000000    0.0976941
14520.0000000    0.0944977
14560.0000000    0.0993055
14600.0000000    0.0941522
14640.0000000    0.1002333
14680.0000000    0.1059179
14720.0000000    0.0980505
14760.0000000    0.1001304
14800.0000000    0.0961708
14840.0000000    0.0827617
14880.0000000    0.0876067
14920.0000000    0.0958088
14960.0000000    0.1049905
15000.0000000    0.0898956
15040.0000000    0.0936212
15080.0000000    0.0952639
15120.0000000    0.1135004
15160.0000000    0.1043478
15200.0000000    0.1136249
15240.0000000    0.1014194
15280.0000000    0.0980012
15320.0000000    0.0865738
15360.0000000    0.0922567
15400.0000000    0.1010079
15440.0000000    0.1087927
15480.0000000    0.0897964
15520.0000000    0.1001758
15560.0000000    0.1059043
15600.0000000    0.0987696
15640.0000000    0.1050118
15680.0000000    0.1095349
15720.0000000    0.1164884
15760.0000000    0.1089284
15800.0000000    0.0949642
15840.0000000    0.0992330
15880.0000000    0.1002954
15920.0000000    0.0997059
15960.0000000    0.1021805
16000.0000000    0.1039823
16040.0000000    0.1032488
16080.0000000    0.1153692
16120.0000000    0.0937564
16160.0000000    0.0888660
16200.0000000    0.0961680
16240.0000000    0.0941401
16280.0000000    0.0998812
16320.0000000    0.1041509
16360.0000000    0.0980023
16400.0000000    0.0908850
16440.0000000    0.1000260
16480.0000000    0.0946334
16520.0000000    0.0977745
16560.0000000    0.1065852
16600.0000000    0.0980132
16640.0000000    0.0951396
16680.0000000    0.0863826
16720.0000000    0.0928336
16760.0000000    0.1066202
16800.0000000    0.1079887
16840.0000000    0.0915106
16880.0000000    0.1015263
16920.0000000    0.0985184
16960.0000000    0.0984664
17000.0000000    0.0934498
17040.0000000    0.0962499
17080.0000000    0.1045038
17120.0000000    0.0915719
17160.0000000    0.1052857
17200.0000000    0.1108960
17240.0000000    0.1073815
17280.0000000    0.0983565
17320.0000000    0.1085541
17360.0000000    0.1018229
17400.0000000    0.1099990
17440.0000000    0.0997796
17480.0000000    0.1100084
17520.0000000    0.1164098
17560.0000000    0.1116357
17600.0000000    0.0964371
17640.0000000    0.1125399
17680.0000000    0.1039156
17720.0000000    0.1023558
17760.0000000    0.0945058
17800.0000000    0.1026840
17840.0000000    0.0884664
17880.0000000    0.0970132
17920.0000000    0.0914933
17960.0000000    0.1060475
18000.0000000    0.0910255
18040.0000000    0.0962458
18080.0000000    0.0979135
18120.0000000    0.0980533
18160.0000000    0.0964112
18200.0000000    0.0965350
18240.0000000    0.0962898
18280.0000000    0.1052399
18320.0000000    0.1034265
18360.0000000    0.1026249
18400.0000000    0.0956426
18440.0000000    0.0995306
18480.0000000    0.1079841
18520.0000000    0.1096581
18560.0000000    0.1072403
18600.0000000    0.0877174
18640.0000000    0.0896815
18680.0000000    0.0928032
18720.0000000    0.0949916
18760.0000000    0.1045207
18800.0000000    0.0830217
18840.0000000    0.0983356
18880.0000000    0.0886271
18920.0000000    0.0899600
18960.0000000    0.0958242
19000.0000000    0.0955769
19040.0000000    0.0930830
19080.0000000    0.0967863
19120.0000000    0.1031153
19160.0000000    0.1009659
19200.0000000    0.0954452
19240.0000000    0.0986591
19280.0000000    0.1085507
19320.0000000    0.1021993
19360.0000000    0.1002060
19400.0000000    0.0908893
19440.0000000    0.1026489
19480.0000000    0.1119170
19520.0000000    0.0965881
19560.0000000    0.0926648
19600.0000000    0.0873678
19640.0000000    0.0986981
19680.0000000    0.0936923
19720.0000000    0.0986280
19760.0000000    0.1038540
19800.0000000    0.1069491
19840.0000000    0.1218185
19880.0000000    0.1174046
19920.0000000    0.1075892
19960.0000000    0.1046951
20000.0000000    0.1130176
20040.0000000    0.0945131
20080.0000000    0.0943532
20120.0000000    0.1010570
20160.0000000    0.0961196
20200.0000000    0.0918268
20240.0000000    0.0922066
20280.0000000    0.0970679
20320.0000000    0.0954701
20360.0000000    0.1068145
20400.0000000    0.1144010
20440.0000000    0.1043787
20480.0000000    0.1015355
20520.0000000    0.0954851
20560.0000000    0.1029995
20600.0000000    0.1112069
20640.0000000    0.0979896
20680.0000000    0.0969049
20720.0000000    0.0958398
20760.0000000    0.1177916
20800.0000000    0.0915558
20840.0000000    0.1043400
20880.0000000    0.0955838
20920.0000000    0.0999110
20960.0000000    0.1041357
21000.0000000    0.1080221
21040.0000000    0.1018311
21080.0000000    0.1286611
21120.0000000    0.1026342
21160.0000000    0.1049800
21200.0000000    0.1057624
21240.0000000    0.1160004
21280.0000000    0.1105749
21320.0000000    0.1073308
21360.0000000    0.0960139
21400.0000000    0.0933030
21440.0000000    0.1063180
21480.0000000    0.1054132
21520.0000000    0.1089912
21560.0000000    0.0942821
21600.0000000    0.0944493
21640.0000000    0.0918419
21680.0000000    0.0957415
21720.0000000    0.1135817
21760.0000000    0.0916233
21800.0000000    0.1046435
21840.0000000    0.1017819
21880.0000000    0.1108248
21920.0000000    0.1104867
21960.0000000    0.1085381
22000.0000000    0.1124676
22040.0000000    0.1054598
22080.0000000    0.1140490
22120.0000000    0.0989835
22160.0000000    0.0991338
22200.0000000    0.1017569
22240.0000000    0.1035915
22280.0000000    0.1004615
22320.0000000    0.1027092
22360.0000000    0.1118950
22400.0000000    0.1058609
22440.0000000    0.1002178
22480.0000000    0.0968307
22520.0000000    0.0991094
22560.0000000    0.1020650
22600.0000000    0.0965289
22640.0000000    0.1053442
22680.0000000    0.1060232
22720.0000000    0.1049951
22760.0000000    0.1065423
22800.0000000    0.1031965
22840.0000000    0.0996391
22880.0000000    0.1011275
22920.0000000    0.1080167
22960.0000000    0.1035499
23000.0000000    0.0995490
23040.0000000    0.1106976
23080.0000000    0.0963504
23120.0000000    0.1143955
23160.0000000    0.1060612
23200.0000000    0.1087252
23240.0000000    0.1171599
23280.0000000    0.1136344
23320.0000000    0.1085934
23360.0000000    0.1085226
23400.0000000    0.0998493
23440.0000000    0.0956285
23480.0000000    0.0926060
23520.0000000    0.0964441
23560.0000000    0.1018142
23600.0000000    0.1086763
23640.0000000    0.1212832
23680.0000000    0.0994030
23720.0000000    0.1109475
23760.0000000    0.1035656
23800.0000000    0.1068577
23840.0000000    0.1147743
23880.0000000    0.1116290
23920.0000000    0.0989763
23960.0000000    0.0955150
24000.0000000    0.0958942
24040.0000000    0.0945423
24080.0000000    0.0966939
24120.0000000    0.0913329
24160.0000000    0.0969641
24200.0000000    0.0932999
24240.0000000    0.1007855
24280.0000000    0.0873857
24320.0000000    0.0957112
24360.0000000    0.0946830
24400.0000000    0.1044981
24440.0000000    0.0976519
24480.0000000    0.0984573
24520.0000000    0.0948659
24560.0000000    0.1025998
24600.0000000    0.1005653
24640.0000000    0.1069491
24680.0000000    0.1079983
24720.0000000    0.1002533
24760.0000000    0.1070489
24800.0000000    0.1077553
24840.0000000    0.0955132
24880.0000000    0.1046196
24920.0000000    0.1019916
24960.0000000    0.1023005
25000.0000000    0.1056138
25040.0000000    0.1163821
25080.0000000    0.1096027
25120.0000000    0.1090770
25160.0000000    0.0990854
25200.0000000    0.1023113
25240.0000000    0.1023400
25280.0000000    0.0982486
25320.0000000    0.1224811
25360.0000000    0.1130584
25400.0000000    0.1194490
25440.0000000    0.1307981
25480.0000000    0.1114530
25520.0000000    0.1060678
25560.0000000    0.1046369
25600.0000000    0.1133122
25640.0000000    0.1079170
25680.0000000    0.1041195
25720.0000000    0.1006183
25760.0000000    0.1096472
25800.0000000    0.0985933
25840.0000000    0.1125440
25880.0000000    0.0970056
25920.0000000    0.1121398
25960.0000000    0.0967645
26000.0000000    0.1005885
26040.0000000    0.0979482
26080.0000000    0.1059362
26120.0000000    0.1017419
26160.0000000    0.1054445
26200.0000000    0.1030943
26240.0000000    0.1025843
26280.0000000    0.1028330
26320.0000000    0.0985779
26360.0000000    0.1143211
26400.0000000    0.1136404
26440.0000000    0.1057839
26480.0000000    0.1140318
26520.0000000    0.1165493
26560.0000000    0.1117695
26600.0000000    0.1074688
26640.0000000    0.1023199
26680.0000000    0.1054500
26720.0000000    0.0991248
26760.0000000    0.0958390
26800.0000000    0.0951357
26840.0000000    0.1019218
26880.0000000    0.1001688
26920.0000000    0.1089872
26960.0000000    0.1062978
27000.0000000    0.1075074
27040.0000000    0.1115253
27080.0000000    0.1099285
27120.0000000    0.1048562
27160.0000000    0.1046254
27200.0000000    0.1125989
27240.0000000    0.1182408
27280.0000000    0.1159502
27320.0000000    0.1149396
27360.0000000    0.1046965
27400.0000000    0.1060322
27440.0000000    0.1015239
27480.0000000    0.1088633
27520.0000000    0.1007305
27560.0000000    0.0965777
27600.0000000    0.1021047
27640.0000000    0.1199743
27680.0000000    0.1118192
27720.0000000    0.1190090
27760.0000000    0.1352445
27800.0000000    0.1125689
27840.0000000    0.1134562
27880.0000000    0.1148073
27920.0000000    0.1093046
27960.0000000    0.1178876
28000.0000000    0.1017285
28040.0000000    0.1077811
28080.0000000    0.1066855
28120.0000000    0.1231352
28160.0000000    0.1206384
28200.0000000    0.1237831
28240.0000000    0.1231128
28280.0000000    0.1153508
28320.0000000    0.1283915
28360.0000000    0.1134856
28400.0000000    0.1217717
28440.0000000    0.1116304
28480.0000000    0.1314368
28520.0000000    0.1165356
28560.0000000    0.1242372
28600.0000000    0.1220229
28640.0000000    0.1144375
28680.0000000    0.1107301
28720.0000000    0.1200610
28760.0000000    0.1221877
28800.0000000    0.1277981
28840.0000000    0.1122632
28880.0000000    0.1263915
28920.0000000    0.1321482
28960.0000000    0.1343896
29000.0000000    0.1492658
29040.0000000    0.1361057
29080.0000000    0.1314781
29120.0000000    0.1246275
29160.0000000    0.1209610
29200.0000000    0.1395603
29240.0000000    0.1215099
29280.0000000    0.1213500
29320.0000000    0.1221627
29360.0000000    0.1197852
29400.0000000    0.1247387
29440.0000000    0.1224962
29480.0000000    0.1404508
29520.0000000    0.1255191
29560.0000000    0.1267506
29600.0000000    0.1174257
29640.0000000    0.1255587
29680.0000000    0.1355664
29720.0000000    0.1363028
29760.0000000    0.1261720
29800.0000000    0.1287750
29840.0000000    0.1253224
29880.0000000    0.1139001
29920.0000000    0.1097597
29960.0000000    0.1141618
30000.0000000    0.1094473
30040.0000000    0.1061035
30080.0000000    0.1049541
30120.0000000    0.1066950
30160.0000000    0.1205100
30200.0000000    0.0975091
30240.0000000    0.1027645
30280.0000000    0.1111192
30320.0000000    0.1007410
30360.0000000    0.1104125
30400.0000000    0.1100272
30440.0000000    0.1192405
30480.0000000    0.1196960
30520.0000000    0.1145866
30560.0000000    0.1034274
30600.0000000    0.1135561
30640.0000000    0.1113008
30680.0000000    0.1131338
30720.0000000    0.1084475
30760.0000000    0.1013242
30800.0000000    0.0964162
30840.0000000    0.0979993
30880.0000000    0.1080034
30920.0000000    0.1108947
30960.0000000    0.1120833
31000.0000000    0.0987778
31040.0000000    0.0984308
31080.0000000    0.1047536
31120.0000000    0.1091615
31160.0000000    0.1177937
31200.0000000    0.1072956
31240.0000000    0.1039116
31280.0000000    0.1004524
31320.0000000    0.0943964
31360.0000000    0.1045077
31400.0000000    0.1167966
31440.0000000    0.0917450
31480.0000000    0.1041289
31520.0000000    0.1049878
31560.0000000    0.0996806
31600.0000000    0.1117492
31640.0000000    0.1132981
31680.0000000    0.1184733
31720.0000000    0.1254882
31760.0000000    0.1137197
31800.0000000    0.1077075
31840.0000000    0.1061215
31880.0000000    0.1120120
31920.0000000    0.1060671
31960.0000000    0.1177680
32000.0000000    0.1158833
32040.0000000    0.1314226
32080.0000000    0.1089614
32120.0000000    0.1194712
32160.0000000    0.1117444
32200.0000000    0.1075839
32240.0000000    0.1205245
32280.0000000    0.1318161
32320.0000000    0.1353040
32360.0000000    0.1487205
32400.0000000    0.1455528
32440.0000000    0.1160694
32480.0000000    0.1155628
32520.0000000    0.1190442
32560.0000000    0.1226693
32600.0000000    0.1357364
32640.0000000    0.1168441
32680.0000000    0.1270446
32720.0000000    0.1155757
32760.0000000    0.1191994
32800.0000000    0.1205210
32840.0000000    0.1172670
32880.0000000    0.1252736
32920.0000000    0.1129113
32960.0000000    0.1166419
33000.0000000    0.1175420
33040.0000000    0.1082010
33080.0000000    0.1106924
33120.0000000    0.1146968
33160.0000000    0.1112864
33200.0000000    0.1111441
33240.0000000    0.1271886
33280.0000000    0.1152782
33320.0000000    0.1110500
33360.0000000    0.1061454
33400.0000000    0.1144691
33440.0000000    0.1234042
33480.0000000    0.1175003
33520.0000000    0.1121995
33560.0000000    0.1046703
33600.0000000    0.0933805
33640.0000000    0.1038892
33680.0000000    0.1105801
33720.0000000    0.1125937
33760.0000000    0.1111971
33800.0000000    0.1050683
33840.0000000    0.1025172
33880.0000000    0.1167449
33920.0000000    0.1070970
33960.0000000    0.1121867
34000.0000000    0.1140475
34040.0000000    0.1110273
34080.0000000    0.1029038
34120.0000000    0.1051591
34160.0000000    0.1068447
34200.0000000    0.0996847
34240.0000000    0.1040689
34280.0000000    0.1124848
34320.0000000    0.1030039
34360.0000000    0.1009155
34400.0000000    0.1077490
34440.0000000    0.1095195
34480.0000000    0.1095708
34520.0000000    0.0981450
34560.0000000    0.0988861
34600.0000000    0.0999628
34640.0000000    0.0978187
34680.0000000    0.0940077
34720.0000000    0.0916062
34760.0000000    0.1048330
34800.0000000    0.1108494
34840.0000000    0.0987525
34880.0000000    0.0908959
34920.0000000    0.1005100
34960.0000000    0.1035322
35000.0000000    0.0971235
35040.0000000    0.1028701
35080.0000000    0.0957303
35120.0000000    0.0958187
35160.0000000    0.0961676
35200.0000000    0.1003901
35240.0000000    0.0964689
35280.0000000    0.1088529
35320.0000000    0.1074161
35360.0000000    0.1014400
35400.0000000    0.1018790
35440.0000000    0.1016066
35480.0000000    0.0941584
35520.0000000    0.0929870
35560.0000000    0.1026270
35600.0000000    0.0933181
35640.0000000    0.1017871
35680.0000000    0.0989729
35720.0000000    0.1021144
35760.0000000    0.1005707
35800.0000000    0.1092627
35840.0000000    0.1147403
35880.0000000    0.1065503
35920.0000000    0.1052216
35960.0000000    0.1087151
36000.0000000    0.1058612
36040.0000000    0.1154139
36080.0000000    0.1085984
36120.0000000    0.1073341
36160.0000000    0.1089431
36200.0000000    0.1077508
36240.0000000    0.1040251
36280.0000000    0.1039026
36320.0000000    0.1131259
36360.0000000    0.1097714
36400.0000000    0.1031636
36440.0000000    0.1093491
36480.0000000    0.1115545
36520.0000000    0.1159391
36560.0000000    0.1033765
36600.0000000    0.1014649
36640.0000000    0.1105419
36680.0000000    0.1041350
36720.0000000    0.1100294
36760.0000000    0.1063962
36800.0000000    0.1075786
36840.0000000    0.1091801
36880.0000000    0.1086896
36920.0000000    0.1101294
36960.0000000    0.1115907
37000.0000000    0.1126266
37040.0000000    0.1071881
37080.0000000    0.1149712
37120.0000000    0.1112461
37160.0000000    0.1110383
37200.0000000    0.1134805
37240.0000000    0.1076451
37280.0000000    0.1053461
37320.0000000    0.1043783
37360.0000000    0.1118620
37400.0000000    0.1106564
37440.0000000    0.1242808
37480.0000000    0.1243317
37520.0000000    0.1114528
37560.0000000    0.1175613
37600.0000000    0.1145690
37640.0000000    0.1235856
37680.0000000    0.1179556
37720.0000000    0.1204384
37760.0000000    0.1154922
37800.0000000    0.1146595
37840.0000000    0.1213387
37880.0000000    0.1093839
37920.0000000    0.1162190
37960.0000000    0.1070655
38000.0000000    0.1170181
38040.0000000    0.1093252
38080.0000000    0.1156061
38120.0000000    0.1165912
38160.0000000    0.1205072
38200.0000000    0.1197416
38240.0000000    0.1119176
38280.0000000    0.1147183
38320.0000000    0.1165235
38360.0000000    0.1143574
38400.0000000    0.1152583
38440.0000000    0.1238562
38480.0000000    0.1184002
38520.0000000    0.1260996
38560.0000000    0.1127577
38600.0000000    0.1282242
38640.0000000    0.1271171
38680.0000000    0.1270330
38720.0000000    0.1277011
38760.0000000    0.1192215
38800.0000000    0.1086939
38840.0000000    0.1140388
38880.0000000    0.1262024
38920.0000000    0.1189674
38960.0000000    0.1255292
39000.0000000    0.1200451
39040.0000000    0.1296356
39080.0000000    0.1213536
39120.0000000    0.1155566
39160.0000000    0.1278347
39200.0000000    0.1103581
39240.0000000    0.1233651
39280.0000000    0.1082510
39320.0000000    0.1253417
39360.0000000    0.1232988
39400.0000000    0.1155106
39440.0000000    0.1294904
39480.0000000    0.1225875
39520.0000000    0.1170279
39560.0000000    0.1212419
39600.0000000    0.1252890
39640.0000000    0.1157359
39680.0000000    0.1137338
39720.0000000    0.1125129
39760.0000000    0.1320707
39800.0000000    0.1425872
39840.0000000    0.1148924
39880.0000000    0.1111088
39920.0000000    0.1173606
39960.0000000    0.1172186
40000.0000000    0.1135716
40040.0000000    0.1064373
40080.0000000    0.1202727
40120.0000000    0.1138894
40160.0000000    0.1150628
40200.0000000    0.1102050
40240.0000000    0.1194496
40280.0000000    0.1135348
40320.0000000    0.1099764
40360.0000000    0.1081882
40400.0000000    0.1245972
40440.0000000    0.1246281
40480.0000000    0.1187639
40520.0000000    0.1153845
40560.0000000    0.1375020
40600.0000000    0.1243946
40640.0000000    0.1180464
40680.0000000    0.1173182
40720.0000000    0.1148189
40760.0000000    0.1244275
40800.0000000    0.1259104
40840.0000000    0.1452026
40880.0000000    0.1303324
40920.0000000    0.1221579
40960.0000000    0.1257575
41000.0000000    0.1080861
41040.0000000    0.1323112
41080.0000000    0.1134050
41120.0000000    0.1210268
41160.0000000    0.1136626
41200.0000000    0.1171204
41240.0000000    0.1194325
41280.0000000    0.1274522
41320.0000000    0.1216131
41360.0000000    0.1140534
41400.0000000    0.1109313
41440.0000000    0.1172349
41480.0000000    0.1127087
41520.0000000    0.1103600
41560.0000000    0.1138428
41600.0000000    0.1100297
41640.0000000    0.1184486
41680.0000000    0.1175902
41720.0000000    0.1185199
41760.0000000    0.1208135
41800.0000000    0.1153758
41840.0000000    0.1184374
41880.0000000    0.1266256
41920.0000000    0.1231133
41960.0000000    0.1167005
42000.0000000    0.1074091
42040.0000000    0.1156781
42080.0000000    0.1195332
42120.0000000    0.1206817
42160.0000000    0.1107501
42200.0000000    0.1030415
42240.0000000    0.1094469
42280.0000000    0.1123305
42320.0000000    0.1134340
42360.0000000    0.1067786
42400.0000000    0.1089254
42440.0000000    0.1048784
42480.0000000    0.1064548
42520.0000000    0.1140586
42560.0000000    0.1005388
42600.0000000    0.1121586
42640.0000000    0.1112043
42680.0000000    0.1136108
42720.0000000    0.1246524
42760.0000000    0.1154832
42800.0000000    0.1281412
42840.0000000    0.1267744
42880.0000000    0.1242894
42920.0000000    0.1402187
42960.0000000    0.1382416
43000.0000000    0.1313541
43040.0000000    0.1397594
43080.0000000    0.1173207
43120.0000000    0.1178958
43160.0000000    0.1276231
43200.0000000    0.1276782
43240.0000000    0.1222532
43280.0000000    0.1151856
43320.0000000    0.1126276
43360.0000000    0.1232650
43400.0000000    0.1263035
43440.0000000    0.1184539
43480.0000000    0.1122737
43520.0000000    0.1198039
43560.0000000    0.1146234
43600.0000000    0.1025542
43640.0000000    0.1082969
43680.0000000    0.1103220
43720.0000000    0.1090711
43760.0000000    0.1160001
43800.0000000    0.1211821
43840.0000000    0.1241804
43880.0000000    0.1256880
43920.0000000    0.1186558
43960.0000000    0.1272512
44000.0000000    0.1196450
44040.0000000    0.1251707
44080.0000000    0.1160364
44120.0000000    0.1217647
44160.0000000    0.1182712
44200.0000000    0.1200624
44240.0000000    0.1133228
44280.0000000    0.1251983
44320.0000000    0.1166376
44360.0000000    0.1093172
44400.0000000    0.1182509
44440.0000000    0.1060510
44480.0000000    0.1119492
44520.0000000    0.1032723
44560.0000000    0.1071158
44600.0000000    0.1111409
44640.0000000    0.1044756
44680.0000000    0.1065919
44720.0000000    0.1022962
44760.0000000    0.1136601
44800.0000000    0.1079973
44840.0000000    0.1091465
44880.0000000    0.1142489
44920.0000000    0.1310054
44960.0000000    0.1343590
45000.0000000    0.1264442
45040.0000000    0.1385536
45080.0000000    0.1271553
45120.0000000    0.1221543
45160.0000000    0.1202015
45200.0000000    0.1260847
45240.0000000    0.1090443
45280.0000000    0.1039888
45320.0000000    0.1012943
45360.0000000    0.1136428
45400.0000000    0.1094639
45440.0000000    0.1179158
45480.0000000    0.1175258
45520.0000000    0.0999345
45560.0000000    0.1006511
45600.0000000    0.0975252
45640.0000000    0.1029585
45680.0000000    0.1147280
45720.0000000    0.1063716
45760.0000000    0.1097507
45800.0000000    0.1003942
45840.0000000    0.1070108
45880.0000000    0.0998164
45920.0000000    0.1075871
45960.0000000    0.1069091
46000.0000000    0.1176231
46040.0000000    0.0991256
46080.0000000    0.0975809
46120.0000000    0.1004450
46160.0000000    0.1078695
46200.0000000    0.1217540
46240.0000000    0.1273474
46280.0000000    0.1083033
46320.0000000    0.1229896
46360.0000000    0.1191416
46400.0000000    0.1214190
46440.0000000    0.1168875
46480.0000000    0.1269345
46520.0000000    0.1202164
46560.0000000    0.1225357
46600.0000000    0.1180447
46640.0000000    0.1147105
46680.0000000    0.1205164
46720.0000000    0.1224759
46760.0000000    0.1213559
46800.0000000    0.1308510
46840.0000000    0.1219640
46880.0000000    0.1133849
46920.0000000    0.1232002
46960.0000000    0.1248347
47000.0000000    0.1191443
47040.0000000    0.1209464
47080.0000000    0.1149923
47120.0000000    0.1071720
47160.0000000    0.1144171
47200.0000000    0.1160447
47240.0000000    0.1185758
47280.0000000    0.1295872
47320.0000000    0.1339528
47360.0000000    0.1394442
47400.0000000    0.1322049
47440.0000000    0.1197184
47480.0000000    0.1264852
47520.0000000    0.1447437
47560.0000000    0.1405403
47600.0000000    0.1284392
47640.0000000    0.1352717
47680.0000000    0.1407613
47720.0000000    0.1391394
47760.0000000    0.1346493
47800.0000000    0.1465566
47840.0000000    0.1410287
47880.0000000    0.1634518
47920.0000000    0.1585869
47960.0000000    0.1690389
48000.0000000    0.1387324
48040.0000000    0.1369247
48080.0000000    0.1339870
48120.0000000    0.1491657
48160.0000000    0.1336488
48200.0000000    0.1254341
48240.0000000    0.1385444
48280.0000000    0.1283490
48320.0000000    0.1298618
48360.0000000    0.1300224
48400.0000000    0.1305850
48440.0000000    0.1381098
48480.0000000    0.1221400
48520.0000000    0.1403747
48560.0000000    0.1428483
48600.0000000    0.1335710
48640.0000000    0.1326267
48680.0000000    0.1257732
48720.0000000    0.1312814
48760.0000000    0.1307013
48800.0000000    0.1223965
48840.0000000    0.1364028
48880.0000000    0.1285473
48920.0000000    0.1297322
48960.0000000    0.1360362
49000.0000000    0.1397287
49040.0000000    0.1283426
49080.0000000    0.1336103
49120.0000000    0.1383937
49160.0000000    0.1492621
49200.0000000    0.1397653
49240.0000000    0.1382101
49280.0000000    0.1206227
49320.0000000    0.1282672
49360.0000000    0.1273180
49400.0000000    0.1582923
49440.0000000    0.1467053
49480.0000000    0.1350048
49520.0000000    0.1387806
49560.0000000    0.1424381
49600.0000000    0.1391422
49640.0000000    0.1468483
49680.0000000    0.1533687
49720.0000000    0.1507045
49760.0000000    0.1617433
49800.0000000    0.1494559
49840.0000000    0.1418613
49880.0000000    0.1406205
49920.0000000    0.1465628
49960.0000000    0.1635826
50000.0000000    0.1720881
50040.0000000    0.1718325
50080.0000000    0.1632295
50120.0000000    0.1681443
50160.0000000    0.1719699
50200.0000000    0.1675872
50240.0000000    0.1746389
50280.0000000    0.1809309
50320.0000000    0.1752908
50360.0000000    0.1634513
50400.0000000    0.1779193
50440.0000000    0.1485857
50480.0000000    0.1668394
50520.0000000    0.1526332
50560.0000000    0.1471989
50600.0000000    0.1390448
50640.0000000    0.1430630
50680.0000000    0.1395965
50720.0000000    0.1578193
50760.0000000    0.1487492
50800.0000000    0.1471300
50840.0000000    0.1377416
50880.0000000    0.1553311
50920.0000000    0.1431880
50960.0000000    0.1452733
51000.0000000    0.1318567
51040.0000000    0.1481244
51080.0000000    0.1577956
51120.0000000    0.1512329
51160.0000000    0.1399948
51200.0000000    0.1458364
51240.0000000    0.1426442
51280.0000000    0.1408655
51320.0000000    0.1352571
51360.0000000    0.1450090
51400.0000000    0.1483316
51440.0000000    0.1331612
51480.0000000    0.1300943
51520.0000000    0.1425823
51560.0000000    0.1331277
51600.0000000    0.1368970
51640.0000000    0.1302975
51680.0000000    0.1261763
51720.0000000    0.1219454
51760.0000000    0.1270665
51800.0000000    0.1194599
51840.0000000    0.1235893
51880.0000000    0.1405985
51920.0000000    0.1437431
51960.0000000    0.1517280
52000.0000000    0.1376754
52040.0000000    0.1336615
52080.0000000    0.1352746
52120.0000000    0.1362310
52160.0000000    0.1397209
52200.0000000    0.1320124
52240.0000000    0.1311467
52280.0000000    0.1458058
52320.0000000    0.1330262
52360.0000000    0.1336419
52400.0000000    0.1460542
52440.0000000    0.1354937
52480.0000000    0.1393076
52520.0000000    0.1414099
52560.0000000    0.1419943
52600.0000000    0.1340546
52640.0000000    0.1330206
52680.0000000    0.1368235
52720.0000000    0.1408924
52760.0000000    0.1360947
52800.0000000    0.1377387
52840.0000000    0.1289167
52880.0000000    0.1333088
52920.0000000    0.1458951
52960.0000000    0.1383667
53000.0000000    0.1363735
53040.0000000    0.1396235
53080.0000000    0.1324843
53120.0000000    0.1528617
53160.0000000    0.1300870
53200.0000000    0.1198954
53240.0000000    0.1269531
53280.0000000    0.1267431
53320.0000000    0.1259599
53360.0000000    0.1325269
53400.0000000    0.1363408
53440.0000000    0.1328783
53480.0000000    0.1268123
53520.0000000    0.1275026
53560.0000000    0.1292701
53600.0000000    0.1224042
53640.0000000    0.1515506
53680.0000000    0.1393794
53720.0000000    0.1282002
53760.0000000    0.1305117
53800.0000000    0.1373484
53840.0000000    0.1315889
53880.0000000    0.1223351
53920.0000000    0.1329171
53960.0000000    0.1219266
54000.0000000    0.1253532
54040.0000000    0.1268649
54080.0000000    0.1348380
54120.0000000    0.1338204
54160.0000000    0.1204527
54200.0000000    0.1258365
54240.0000000    0.1405598
54280.0000000    0.1363542
54320.0000000    0.1501608
54360.0000000    0.1304149
54400.0000000    0.1228028
54440.0000000    0.1189118
54480.0000000    0.1341770
54520.0000000    0.1454328
54560.0000000    0.1295810
54600.0000000    0.1436147
54640.0000000    0.1348826
54680.0000000    0.1361414
54720.0000000    0.1458467
54760.0000000    0.1483980
54800.0000000    0.1590921
54840.0000000    0.1511748
54880.0000000    0.1485488
54920.0000000    0.1489613
54960.0000000    0.1503753
55000.0000000    0.1455688
55040.0000000    0.1559729
55080.0000000    0.1415444
55120.0000000    0.1402673
55160.0000000    0.1554586
55200.0000000    0.1428392
55240.0000000    0.1486368
55280.0000000    0.1455263
55320.0000000    0.1581290
55360.0000000    0.1474795
55400.0000000    0.1551055
55440.0000000    0.1444770
55480.0000000    0.1638453
55520.0000000    0.1507679
55560.0000000    0.1527202
55600.0000000    0.1552228
55640.0000000    0.1515469
55680.0000000    0.1389347
55720.0000000    0.1468154
55760.0000000    0.1390456
55800.0000000    0.1442819
55840.0000000    0.1643527
55880.0000000    0.1352375
55920.0000000    0.1489072
55960.0000000    0.1373830
56000.0000000    0.1500548
56040.0000000    0.1505273
56080.0000000    0.1381490
56120.0000000    0.1507675
56160.0000000    0.1417657
56200.0000000    0.1260804
56240.0000000    0.1353982
56280.0000000    0.1340722
56320.0000000    0.1397449
56360.0000000    0.1397868
56400.0000000    0.1177661
56440.0000000    0.1288770
56480.0000000    0.1325998
56520.0000000    0.1179271
56560.0000000    0.1393253
56600.0000000    0.1179967
56640.0000000    0.1259510
56680.0000000    0.1383915
56720.0000000    0.1405511
56760.0000000    0.1354797
56800.0000000    0.1547075
56840.0000000    0.1393764
56880.0000000    0.1253002
56920.0000000    0.1468937
56960.0000000    0.1395260
57000.0000000    0.1351560
57040.0000000    0.1301093
57080.0000000    0.1366106
57120.0000000    0.1275625
57160.0000000    0.1313474
57200.0000000    0.1531946
57240.0000000    0.1357806
57280.0000000    0.1342651
57320.0000000    0.1470339
57360.0000000    0.1285643
57400.0000000    0.1435208
57440.0000000    0.1295865
57480.0000000    0.1217589
57520.0000000    0.1381661
57560.0000000    0.1552436
57600.0000000    0.1339674
57640.0000000    0.1313568
57680.0000000    0.1331542
57720.0000000    0.1316687
57760.0000000    0.1249441
57800.0000000    0.1304112
57840.0000000    0.1363927
57880.0000000    0.1172292
57920.0000000    0.1146101
57960.0000000    0.1220903
58000.0000000    0.1146697
58040.0000000    0.1317174
58080.0000000    0.1434438
58120.0000000    0.1365081
58160.0000000    0.1304532
58200.0000000    0.1488715
58240.0000000    0.1494894
58280.0000000    0.1269805
58320.0000000    0.1241417
58360.0000000    0.1246459
58400.0000000    0.1240767
58440.0000000    0.1265039
58480.0000000    0.1283357
58520.0000000    0.1439150
58560.0000000    0.1416686
58600.0000000    0.1363630
58640.0000000    0.1234866
58680.0000000    0.1400132
58720.0000000    0.1285597
58760.0000000    0.1332184
58800.0000000    0.1292229
58840.0000000    0.1285801
58880.0000000    0.1285698
58920.0000000    0.1240218
58960.0000000    0.1360563
59000.0000000    0.1196313
59040.0000000    0.1259731
59080.0000000    0.1285727
59120.0000000    0.1353602
59160.0000000    0.1439980
59200.0000000    0.1363944
59240.0000000    0.1294770
59280.0000000    0.1477724
59320.0000000    0.1263358
59360.0000000    0.1416498
59400.0000000    0.1293450
59440.0000000    0.1252152
59480.0000000    0.1355990
59520.0000000    0.1413370
59560.0000000    0.1505131
59600.0000000    0.1343963
59640.0000000    0.1362276
59680.0000000    0.1343845
59720.0000000    0.1474520
59760.0000000    0.1552139
59800.0000000    0.1582830
59840.0000000    0.1462110
59880.0000000    0.1555427
59920.0000000    0.1469979
59960.0000000    0.1533588
60000.0000000    0.1462120
60040.0000000    0.1656669
60080.0000000    0.1503574
60120.0000000    0.1645775
60160.0000000    0.1575851
60200.0000000    0.1598507
60240.0000000    0.1500336
60280.0000000    0.1659983
60320.0000000    0.1629258
60360.0000000    0.1760502
60400.0000000    0.1828409
60440.0000000    0.1628976
60480.0000000    0.1736057
60520.0000000    0.1619837
60560.0000000    0.1738308
60600.0000000    0.1782890
60640.0000000    0.1742937
60680.0000000    0.1835056
60720.0000000    0.1767469
60760.0000000    0.1757277
60800.0000000    0.1802657
60840.0000000    0.1691483
60880.0000000    0.1526887
60920.0000000    0.1521750
60960.0000000    0.1552544
61000.0000000    0.1530687
61040.0000000    0.1404334
61080.0000000    0.1661027
61120.0000000    0.1654339
61160.0000000    0.1663751
61200.0000000    0.1577014
61240.0000000    0.1762059
61280.0000000    0.1783229
61320.0000000    0.1856170
61360.0000000    0.1666618
61400.0000000    0.1666557
61440.0000000    0.1655891
61480.0000000    0.1573633
61520.0000000    0.1550272
61560.0000000    0.1731960
61600.0000000    0.1604940
61640.0000000    0.1425955
61680.0000000    0.1302145
61720.0000000    0.1539219
61760.0000000    0.1676622
61800.0000000    0.1670761
61840.0000000    0.1530100
61880.0000000    0.1584294
61920.0000000    0.1397806
61960.0000000    0.1596952
62000.0000000    0.1574897
62040.0000000    0.1626590
62080.0000000    0.1693439
62120.0000000    0.1703506
62160.0000000    0.1616999
62200.0000000    0.1634548
62240.0000000    0.1517223
62280.0000000    0.1552877
62320.0000000    0.1410870
62360.0000000    0.1531885
62400.0000000    0.1519699
62440.0000000    0.1430342
62480.0000000    0.1385733
62520.0000000    0.1582579
62560.0000000    0.1420223
62600.0000000    0.1361116
62640.0000000    0.1542485
62680.0000000    0.1477594
62720.0000000    0.1470896
62760.0000000    0.1770701
62800.0000000    0.1605974
62840.0000000    0.1588173
62880.0000000    0.1693256
62920.0000000    0.1527107
62960.0000000    0.1647584
63000.0000000    0.1831468
63040.0000000    0.1892088
63080.0000000    0.1873690
63120.0000000    0.1813434
63160.0000000    0.1813543
63200.0000000    0.1764370
63240.0000000    0.1907676
63280.0000000    0.1792840
63320.0000000    0.1693094
63360.0000000    0.1692244
63400.0000000    0.1759044
63440.0000000    0.1859983
63480.0000000    0.1679142
63520.0000000    0.1528618
63560.0000000    0.1714872
63600.0000000    0.1770963
63640.0000000    0.1780037
63680.0000000    0.1758557
63720.0000000    0.1855063
63760.0000000    0.1842407
63800.0000000    0.1694653
63840.0000000    0.1700409
63880.0000000    0.1836681
63920.0000000    0.1709292
63960.0000000    0.1650923
64000.0000000    0.1665641
64040.0000000    0.1699419
64080.0000000    0.1699669
64120.0000000    0.1852480
64160.0000000    0.1875829
64200.0000000    0.1688925
64240.0000000    0.1797204
64280.0000000    0.1942022
64320.0000000    0.2008027
64360.0000000    0.1867424
64400.0000000    0.1830045
64440.0000000    0.1680797
64480.0000000    0.1678075
64520.0000000    0.1575365
64560.0000000    0.1747029
64600.0000000    0.1780598
64640.0000000    0.1807430
64680.0000000    0.1852057
64720.0000000    0.1736169
64760.0000000    0.1784668
64800.0000000    0.1788677
64840.0000000    0.1820017
64880.0000000    0.1872265
64920.0000000    0.1836351
64960.0000000    0.1791280
65000.0000000    0.1688496
65040.0000000    0.1813005
65080.0000000    0.1742029
65120.0000000    0.1838178
65160.0000000    0.1859634
65200.0000000    0.1977201
65240.0000000    0.1800835
65280.0000000    0.1901469
65320.0000000    0.1881548
65360.0000000    0.1725111
65400.0000000    0.1728179
65440.0000000    0.1779882
65480.0000000    0.1871630
65520.0000000    0.1832087
65560.0000000    0.1778562
65600.0000000    0.1767798
65640.0000000    0.1729074
65680.0000000    0.1829623
65720.0000000    0.1780126
65760.0000000    0.1858325
65800.0000000    0.1940478
65840.0000000    0.1764635
65880.0000000    0.1778412
65920.0000000    0.1780230
65960.0000000    0.1732409
66000.0000000    0.1845551
66040.0000000    0.1900910
66080.0000000    0.1765235
66120.0000000    0.1866304
66160.0000000    0.1619987
66200.0000000    0.1576082
66240.0000000    0.1716247
66280.0000000    0.1819432
66320.0000000    0.1825745
66360.0000000    0.1775707
66400.0000000    0.1668461
66440.0000000    0.1909019
66480.0000000    0.1826984
66520.0000000    0.1854997
66560.0000000    0.1767116
66600.0000000    0.1961209
66640.0000000    0.1811952
66680.0000000    0.1904261
66720.0000000    0.1986429
66760.0000000    0.2221217
66800.0000000    0.2061416
66840.0000000    0.2179044
66880.0000000    0.2079991
66920.0000000    0.2132902
66960.0000000    0.2105596
67000.0000000    0.2140220
67040.0000000    0.2205054
67080.0000000    0.2158474
67120.0000000    0.2111080
67160.0000000    0.2038924
67200.0000000    0.2122306
67240.0000000    0.1844219
67280.0000000    0.1927948
67320.0000000    0.2041976
67360.0000000    0.2000086
67400.0000000    0.1885909
67440.0000000    0.2053833
67480.0000000    0.1961044
67520.0000000    0.1843368
67560.0000000    0.1850138
67600.0000000    0.1897043
67640.0000000    0.2104486
67680.0000000    0.2016264
67720.0000000    0.1750836
67760.0000000    0.1842552
67800.0000000    0.1679573
67840.0000000    0.1875998
67880.0000000    0.1876743
67920.0000000    0.1913726
67960.0000000    0.1899580
68000.0000000    0.1754587
68040.0000000    0.1852581
68080.0000000    0.1802340
68120.0000000    0.1744578
68160.0000000    0.1927597
68200.0000000    0.1768313
68240.0000000    0.1697383
68280.0000000    0.1827112
68320.0000000    0.1884283
68360.0000000    0.1928601
68400.0000000    0.1920389
68440.0000000    0.1779457
68480.0000000    0.1740685
68520.0000000    0.1877900
68560.0000000    0.1804070
68600.0000000    0.1986221
68640.0000000    0.1780534
68680.0000000    0.1806104
68720.0000000    0.2016460
68760.0000000    0.1791052
68800.0000000    0.1968042
68840.0000000    0.1853328
68880.0000000    0.2065164
68920.0000000    0.1864565
68960.0000000    0.1757726
69000.0000000    0.1827535
69040.0000000    0.1845955
69080.0000000    0.1813455
69120.0000000    0.1759354
69160.0000000    0.1971581
69200.0000000    0.1858204
69240.0000000    0.1808532
69280.0000000    0.1917115
69320.0000000    0.1901054
69360.0000000    0.1946409
69400.0000000    0.2038258
69440.0000000    0.1907748
69480.0000000    0.2034657
69520.0000000    0.2102648
69560.0000000    0.1898953
69600.0000000    0.2054410
69640.0000000    0.1835047
69680.0000000    0.1807623
69720.0000000    0.1903140
69760.0000000    0.1813432
69800.0000000    0.1784882
69840.0000000    0.1884004
69880.0000000    0.1903229
69920.0000000    0.1892013
69960.0000000    0.1763675
70000.0000000    0.1932584
70040.0000000    0.1883260
70080.0000000    0.1886111
70120.0000000    0.1913495
70160.0000000    0.2025031
70200.0000000    0.2055064
70240.0000000    0.2021485
70280.0000000    0.2051259
70320.0000000    0.1921386
70360.0000000    0.1899552
70400.0000000    0.1915304
70440.0000000    0.1910812
70480.0000000    0.1908886
70520.0000000    0.1807505
70560.0000000    0.1910168
70600.0000000    0.1844838
70640.0000000    0.1900811
70680.0000000    0.1941514
70720.0000000    0.1904359
70760.0000000    0.1787638
70800.0000000    0.2013774
70840.0000000    0.1841835
70880.0000000    0.1828795
70920.0000000    0.1785869
70960.0000000    0.1880700
71000.0000000    0.1785957
71040.0000000    0.1775179
71080.0000000    0.1801139
71120.0000000    0.1950456
71160.0000000    0.1758467
71200.0000000    0.1884458
71240.0000000    0.1806958
71280.0000000    0.1947599
71320.0000000    0.1710029
71360.0000000    0.1844085
71400.0000000    0.1986790
71440.0000000    0.1933400
71480.0000000    0.1957067
71520.0000000    0.2019985
71560.0000000    0.1856968
71600.0000000    0.1939694
71640.0000000    0.1824897
71680.0000000    0.1881863
71720.0000000    0.1875399
71760.0000000    0.1974451
71800.0000000    0.1948316
71840.0000000    0.1969168
71880.0000000    0.1965344
71920.0000000    0.1916497
71960.0000000    0.1955971
72000.0000000    0.1949572
72040.0000000    0.1911289
72080.0000000    0.1708092
72120.0000000    0.1973815
72160.0000000    0.1828518
72200.0000000    0.1818404
72240.0000000    0.1677665
72280.0000000    0.1673222
72320.0000000    0.1659297
72360.0000000    0.1785596
72400.0000000    0.1907873
72440.0000000    0.1910973
72480.0000000    0.1877832
72520.0000000    0.1777661
72560.0000000    0.1821416
72600.0000000    0.1807530
72640.0000000    0.1821620
72680.0000000    0.1948735
72720.0000000    0.1727008
72760.0000000    0.1695390
72800.0000000    0.1823863
72840.0000000    0.1664094
72880.0000000    0.1849775
72920.0000000    0.1875495
72960.0000000    0.1750405
73000.0000000    0.1769144
73040.0000000    0.1898288
73080.0000000    0.1899871
73120.0000000    0.1968782
73160.0000000    0.1839788
73200.0000000    0.1820601
73240.0000000    0.1768004
73280.0000000    0.1700332
73320.0000000    0.1536225
73360.0000000    0.1519630
73400.0000000    0.1682935
73440.0000000    0.1789126
73480.0000000    0.1928548
73520.0000000    0.1899602
73560.0000000    0.1715980
73600.0000000    0.1747750
73640.0000000    0.1740276
73680.0000000    0.1750581
73720.0000000    0.1655935
73760.0000000    0.1788086
73800.0000000    0.1947352
73840.0000000    0.1859149
73880.0000000    0.1753683
73920.0000000    0.1992704
73960.0000000    0.1928520
74000.0000000    0.2077843
74040.0000000    0.1989628
74080.0000000    0.1910367
74120.0000000    0.1933610
74160.0000000    0.2033290
74200.0000000    0.2236402
74240.0000000    0.2042004
74280.0000000    0.2032135
74320.0000000    0.2174650
74360.0000000    0.2086306
74400.0000000    0.2084228
74440.0000000    0.2052971
74480.0000000    0.2114292
74520.0000000    0.1982791
74560.0000000    0.1991580
74600.0000000    0.2086565
74640.0000000    0.1949480
74680.0000000    0.2121802
74720.0000000    0.2064326
74760.0000000    0.1993472
74800.0000000    0.2042328
74840.0000000    0.2055167
74880.0000000    0.2006191
74920.0000000    0.2029664
74960.0000000    0.2036148
75000.0000000    0.2036288
75040.0000000    0.2031110
75080.0000000    0.1983623
75120.0000000    0.1900618
75160.0000000    0.2053930
75200.0000000    0.1844803
75240.0000000    0.1907611
75280.0000000    0.1907680
75320.0000000    0.1906494
75360.0000000    0.1992130
75400.0000000    0.1982097
75440.0000000    0.1840007
75480.0000000    0.1895128
75520.0000000    0.1823302
75560.0000000    0.2103868
75600.0000000    0.1948384
75640.0000000    0.1945443
75680.0000000    0.1937559
75720.0000000    0.1869058
75760.0000000    0.2006819
75800.0000000    0.1904134
75840.0000000    0.1683471
75880.0000000    0.1798492
75920.0000000    0.1895485
75960.0000000    0.1974096
76000.0000000    0.1916276
76040.0000000    0.1908849
76080.0000000    0.1878924
76120.0000000    0.1654273
76160.0000000    0.1862721
76200.0000000    0.1996264
76240.0000000    0.1920033
76280.0000000    0.1975751
76320.0000000    0.1708192
76360.0000000    0.1837445
76400.0000000    0.1840337
76440.0000000    0.1826914
76480.0000000    0.1930182
76520.0000000    0.1851003
76560.0000000    0.1949093
76600.0000000    0.1801349
76640.0000000    0.1783176
76680.0000000    0.1734771
76720.0000000    0.1804914
76760.0000000    0.1837611
76800.0000000    0.1918843
76840.0000000    0.1672804
76880.0000000    0.1753511
76920.0000000    0.1794610
76960.0000000    0.1906689
77000.0000000    0.2104110
77040.0000000    0.1945491
77080.0000000    0.2092926
77120.0000000    0.1906515
77160.0000000    0.1968926
77200.0000000    0.1806319
77240.0000000    0.1871087
77280.0000000    0.1925462
77320.0000000    0.2057531
77360.0000000    0.1941369
77400.0000000    0.1834431
77440.0000000    0.2012976
77480.0000000    0.1920315
77520.0000000    0.2011551
77560.0000000    0.1999912
77600.0000000    0.1839038
77640.0000000    0.1914021
77680.0000000    0.1900642
77720.0000000    0.1877692
77760.0000000    0.1875792
77800.0000000    0.1868512
77840.0000000    0.1966848
77880.0000000    0.1987266
77920.0000000    0.1935623
77960.0000000    0.1943315
78000.0000000    0.1925471
78040.0000000    0.1896616
78080.0000000    0.1975995
78120.0000000    0.2042976
78160.0000000    0.2004084
78200.0000000    0.1948993
78240.0000000    0.1888897
78280.0000000    0.2001364
78320.0000000    0.1890985
78360.0000000    0.2028113
78400.0000000    0.2012309
78440.0000000    0.2082552
78480.0000000    0.1939605
78520.0000000    0.2054888
78560.0000000    0.1999327
78600.0000000    0.2051090
78640.0000000    0.1947424
78680.0000000    0.1795381
78720.0000000    0.2006019
78760.0000000    0.1957899
78800.0000000    0.2030817
78840.0000000    0.1939479
78880.0000000    0.1994401
78920.0000000    0.1999020
78960.0000000    0.2058577
79000.0000000    0.1927002
79040.0000000    0.2088795
79080.0000000    0.1973133
79120.0000000    0.2045200
79160.0000000    0.2144830
79200.0000000    0.2020620
79240.0000000    0.2091827
79280.0000000    0.1986637
79320.0000000    0.2033571
79360.0000000    0.2021043
79400.0000000    0.2020639
79440.0000000    0.2050502
79480.0000000    0.2100521
79520.0000000    0.2009858
79560.0000000    0.2011712
79600.0000000    0.2043447
79640.0000000    0.1999213
79680.0000000    0.2015736
79720.0000000    0.2117110
79760.0000000    0.2097534
79800.0000000    0.2052910
79840.0000000    0.2220363
79880.0000000    0.2167335
79920.0000000    0.2180659
79960.0000000    0.2182610
80000.0000000    0.2085197
80040.0000000    0.2013046
80080.0000000    0.2056556
80120.0000000    0.1989467
80160.0000000    0.1940998
80200.0000000    0.2156970
80240.0000000    0.2108560
80280.0000000    0.1918061
80320.0000000    0.2091905
80360.0000000    0.2130764
80400.0000000    0.2089970
80440.0000000    0.2025274
80480.0000000    0.2016709
80520.0000000    0.2162554
80560.0000000    0.2050572
80600.0000000    0.2106000
80640.0000000    0.2092516
80680.0000000    0.2256730
80720.0000000    0.2149471
80760.0000000    0.2073841
80800.0000000    0.2288085
80840.0000000    0.2100924
80880.0000000    0.1996057
80920.0000000    0.2028634
80960.0000000    0.2011186
81000.0000000    0.2086330
81040.0000000    0.2174476
81080.0000000    0.2054583
81120.0000000    0.2090344
81160.0000000    0.2067998
81200.0000000    0.2153101
81240.0000000    0.2185056
81280.0000000    0.2258448
81320.0000000    0.2190925
81360.0000000    0.2102246
81400.0000000    0.2183567
81440.0000000    0.2199160
81480.0000000    0.2250618
81520.0000000    0.2226868
81560.0000000    0.2115371
81600.0000000    0.2166065
81640.0000000    0.2158540
81680.0000000    0.2039584
81720.0000000    0.2075008
81760.0000000    0.2210685
81800.0000000    0.1977623
81840.0000000    0.2033015
81880.0000000    0.2004406
81920.0000000    0.2088047
81960.0000000    0.2056100
82000.0000000    0.2083492
82040.0000000    0.2103676
82080.0000000    0.2026589
82120.0000000    0.1954880
82160.0000000    0.2045854
82200.0000000    0.2029801
82240.0000000    0.2017822
82280.0000000    0.2118137
82320.0000000    0.2052258
82360.0000000    0.2031928
82400.0000000    0.2047530
82440.0000000    0.2169841
82480.0000000    0.2022378
82520.0000000    0.2186611
82560.0000000    0.2035635
82600.0000000    0.1937626
82640.0000000    0.2079625
82680.0000000    0.2025494
82720.0000000    0.1804142
82760.0000000    0.1920619
82800.0000000    0.1977812
82840.0000000    0.1934019
82880.0000000    0.2100339
82920.0000000    0.1972627
82960.0000000    0.2040698
83000.0000000    0.2012130
83040.0000000    0.1866683
83080.0000000    0.1995153
83120.0000000    0.1955073
83160.0000000    0.2115007
83200.0000000    0.1978060
83240.0000000    0.2012391
83280.0000000    0.1997374
83320.0000000    0.2067999
83360.0000000    0.2001482
83400.0000000    0.2045304
83440.0000000    0.2011573
83480.0000000    0.2085802
83520.0000000    0.2070531
83560.0000000    0.2106141
83600.0000000    0.1994340
83640.0000000    0.2012033
83680.0000000    0.1896022
83720.0000000    0.1945577
83760.0000000    0.1981632
83800.0000000    0.2028827
83840.0000000    0.1997619
83880.0000000    0.2005660
83920.0000000    0.2033548
83960.0000000    0.1969610
84000.0000000    0.2002762
84040.0000000    0.2073847
84080.0000000    0.2074928
84120.0000000    0.2003375
84160.0000000    0.2100099
84200.0000000    0.2178868
84240.0000000    0.2006876
84280.0000000    0.2069391
84320.0000000    0.2064269
84360.0000000    0.2195466
84400.0000000    0.2145164
84440.0000000    0.2011376
84480.0000000    0.2086648
84520.0000000    0.1968623
84560.0000000    0.1985627
84600.0000000    0.2072264
84640.0000000    0.2102343
84680.0000000    0.2117800
84720.0000000    0.1904468
84760.0000000    0.2108299
84800.0000000    0.1914651
84840.0000000    0.2026597
84880.0000000    0.1886200
84920.0000000    0.1912871
84960.0000000    0.2036423
85000.0000000    0.1976397
85040.0000000    0.1894372
85080.0000000    0.1843019
85120.0000000    0.1906625
85160.0000000    0.2086163
85200.0000000    0.2025232
85240.0000000    0.2034119
85280.0000000    0.2102700
85320.0000000    0.2082577
85360.0000000    0.1898693
85400.0000000    0.1998368
85440.0000000    0.2106384
85480.0000000    0.2057841
85520.0000000    0.2065166
85560.0000000    0.2082235
85600.0000000    0.2137431
85640.0000000    0.2081978
85680.0000000    0.2165715
85720.0000000    0.2193187
85760.0000000    0.2146950
85800.0000000    0.2299393
85840.0000000    0.2084600
85880.0000000    0.2171360
85920.0000000    0.2035987
85960.0000000    0.2179350
86000.0000000    0.2060678
86040.0000000    0.2059732
86080.0000000    0.2027315
86120.0000000    0.1985341
86160.0000000    0.2093992
86200.0000000    0.2014102
86240.0000000    0.2003131
86280.0000000    0.2082519
86320.0000000    0.2223904
86360.0000000    0.2083320
86400.0000000    0.2136408
86440.0000000    0.2106641
86480.0000000    0.2148363
86520.0000000    0.2072751
86560.0000000    0.2092716
86600.0000000    0.2066613
86640.0000000    0.2223708
86680.0000000    0.2170897
86720.0000000    0.2190448
86760.0000000    0.2240391
86800.0000000    0.2202659
86840.0000000    0.2018002
86880.0000000    0.2147955
86920.0000000    0.2095212
86960.0000000    0.2100910
87000.0000000    0.2069626
87040.0000000    0.2076890
87080.0000000    0.1994566
87120.0000000    0.2069937
87160.0000000    0.2017611
87200.0000000    0.2059439
87240.0000000    0.2064541
87280.0000000    0.2110686
87320.0000000    0.2081735
87360.0000000    0.2132391
87400.0000000    0.2228247
87440.0000000    0.2093266
87480.0000000    0.2156947
87520.0000000    0.2156943
87560.0000000    0.2063966
87600.0000000    0.2133685
87640.0000000    0.2245826
87680.0000000    0.2162035
87720.0000000    0.2140309
87760.0000000    0.2258143
87800.0000000    0.2155123
87840.0000000    0.2101715
87880.0000000    0.2239914
87920.0000000    0.2178428
87960.0000000    0.2160930
88000.0000000    0.2189138
88040.0000000    0.2228986
88080.0000000    0.2045435
88120.0000000    0.2154936
88160.0000000    0.2037736
88200.0000000    0.2214979
88240.0000000    0.2123338
88280.0000000    0.2317548
88320.0000000    0.2114064
88360.0000000    0.2421354
88400.0000000    0.2272291
88440.0000000    0.2272531
88480.0000000    0.2236587
88520.0000000    0.2110797
88560.0000000    0.2176444
88600.0000000    0.2199913
88640.0000000    0.2099874
88680.0000000    0.1968262
88720.0000000    0.2160489
88760.0000000    0.2024358
88800.0000000    0.2238326
88840.0000000    0.2199518
88880.0000000    0.2199817
88920.0000000    0.2153990
88960.0000000    0.2064263
89000.0000000    0.2266825
89040.0000000    0.2267972
89080.0000000    0.2309618
89120.0000000    0.2404482
89160.0000000    0.2249992
89200.0000000    0.2234450
89240.0000000    0.2268732
89280.0000000    0.2178148
89320.0000000    0.2242264
89360.0000000    0.2225357
89400.0000000    0.2207416
89440.0000000    0.2224352
89480.0000000    0.2161197
89520.0000000    0.2085449
89560.0000000    0.2146657
89600.0000000    0.2205448
89640.0000000    0.2354603
89680.0000000    0.2308604
89720.0000000    0.2274320
89760.0000000    0.2225776
89800.0000000    0.2298953
89840.0000000    0.2313168
89880.0000000    0.2322566
89920.0000000    0.2243045
89960.0000000    0.2247016
90000.0000000    0.2248923
90040.0000000    0.2152998
90080.0000000    0.2334562
90120.0000000    0.2182428
90160.0000000    0.2264380
90200.0000000    0.2144776
90240.0000000    0.2314546
90280.0000000    0.2354724
90320.0000000    0.2257339
90360.0000000    0.2301692
90400.0000000    0.2199488
90440.0000000    0.2238188
90480.0000000    0.2229365
90520.0000000    0.2207767
90560.0000000    0.2160351
90600.0000000    0.2325715
90640.0000000    0.2285086
90680.0000000    0.2205567
90720.0000000    0.2128056
90760.0000000    0.2133479
90800.0000000    0.2238710
90840.0000000    0.2193060
90880.0000000    0.2334496
90920.0000000    0.2297019
90960.0000000    0.2329856
91000.0000000    0.2397419
91040.0000000    0.2309699
91080.0000000    0.2300847
91120.0000000    0.2338303
91160.0000000    0.2306241
91200.0000000    0.2240393
91240.0000000    0.2315284
91280.0000000    0.2340475
91320.0000000    0.2424099
91360.0000000    0.2392247
91400.0000000    0.2446639
91440.0000000    0.2205853
91480.0000000    0.2336984
91520.0000000    0.2270399
91560.0000000    0.2351565
91600.0000000    0.2157878
91640.0000000    0.2303708
91680.0000000    0.2369529
91720.0000000    0.2399698
91760.0000000    0.2333322
91800.0000000    0.2438722
91840.0000000    0.2313016
91880.0000000    0.2248185
91920.0000000    0.2428273
91960.0000000    0.2281218
92000.0000000    0.2446930
92040.0000000    0.2336182
92080.0000000    0.2277772
92120.0000000    0.2323199
92160.0000000    0.2297742
92200.0000000    0.2259823
92240.0000000    0.2299099
92280.0000000    0.2227435
92320.0000000    0.2282121
92360.0000000    0.2309427
92400.0000000    0.2203446
92440.0000000    0.2235870
92480.0000000    0.2328314
92520.0000000    0.2232703
92560.0000000    0.2311898
92600.0000000    0.2166331
92640.0000000    0.2417031
92680.0000000    0.2356423
92720.0000000    0.2216982
92760.0000000    0.2358902
92800.0000000    0.2346559
92840.0000000    0.2367434
92880.0000000    0.2378191
92920.0000000    0.2300206
92960.0000000    0.2276903
93000.0000000    0.2345579
93040.0000000    0.2391366
93080.0000000    0.2383861
93120.0000000    0.2219595
93160.0000000    0.2283954
93200.0000000    0.2258885
93240.0000000    0.2158159
93280.0000000    0.2345481
93320.0000000    0.2275914
93360.0000000    0.2318704
93400.0000000    0.2293983
93440.0000000    0.2406094
93480.0000000    0.2231145
93520.0000000    0.2124896
93560.0000000    0.2326493
93600.0000000    0.2307518
93640.0000000    0.2417616
93680.0000000    0.2209137
93720.0000000    0.2168885
93760.0000000    0.2187121
93800.0000000    0.2195699
93840.0000000    0.2232720
93880.0000000    0.2151214
93920.0000000    0.2140839
93960.0000000    0.2014996
94000.0000000    0.2195154
94040.0000000    0.2055790
94080.0000000    0.2172010
94120.0000000    0.2084016
94160.0000000    0.2019894
94200.0000000    0.2173493
94240.0000000    0.2222158
94280.0000000    0.2333364
94320.0000000    0.2066202
94360.0000000    0.2245198
94400.0000000    0.2209005
94440.0000000    0.2263164
94480.0000000    0.2190433
94520.0000000    0.2280663
94560.0000000    0.2194411
94600.0000000    0.2080521
94640.0000000    0.2227324
94680.0000000    0.2121956
94720.0000000    0.2091732
94760.0000000    0.2192431
94800.0000000    0.2189745
94840.0000000    0.2202581
94880.0000000    0.2089909
94920.0000000    0.2273283
94960.0000000    0.2159898
95000.0000000    0.2038620
95040.0000000    0.2100062
95080.0000000    0.2111633
95120.0000000    0.2106209
95160.0000000    0.2154271
95200.0000000    0.2091972
95240.0000000    0.2173174
95280.0000000    0.2158650
95320.0000000    0.2304763
95360.0000000    0.2219243
95400.0000000    0.2148663
95440.0000000    0.2092627
95480.0000000    0.2186642
95520.0000000    0.2129808
95560.0000000    0.2128459
95600.0000000    0.2167258
95640.0000000    0.2220543
95680.0000000    0.2062479
95720.0000000    0.2138190
95760.0000000    0.2096317
95800.0000000    0.2151042
95840.0000000    0.2093364
95880.0000000    0.2337592
95920.0000000    0.2310154
95960.0000000    0.2283442
96000.0000000    0.2165107
96040.0000000    0.2164214
96080.0000000    0.2304218
96120.0000000    0.2270709
96160.0000000    0.2164916
96200.0000000    0.2230800
96240.0000000    0.2119488
96280.0000000    0.2356290
96320.0000000    0.2211044
96360.0000000    0.2110554
96400.0000000    0.2168049
96440.0000000    0.2170141
96480.0000000    0.2079843
96520.0000000    0.2198519
96560.0000000    0.2180555
96600.0000000    0.2151928
96640.0000000    0.2332168
96680.0000000    0.2186980
96720.0000000    0.2160035
96760.0000000    0.2130501
96800.0000000    0.2174258
96840.0000000    0.2078852
96880.0000000    0.2096917
96920.0000000    0.2099714
96960.0000000    0.2108816
97000.0000000    0.2031433
97040.0000000    0.2162289
97080.0000000    0.2331147
97120.0000000    0.2103032
97160.0000000    0.2232156
97200.0000000    0.2212099
97240.0000000    0.2145270
97280.0000000    0.2234501
97320.0000000    0.2128330
97360.0000000    0.2147495
97400.0000000    0.2118140
97440.0000000    0.2131573
97480.0000000    0.2006637
97520.0000000    0.2275412
97560.0000000    0.2055428
97600.0000000    0.2191102
97640.0000000    0.2096309
97680.0000000    0.2115889
97720.0000000    0.2106888
97760.0000000    0.2003661
97800.0000000    0.2146211
97840.0000000    0.1990859
97880.0000000    0.2217809
97920.0000000    0.1997003
97960.0000000    0.2121271
98000.0000000    0.1983499
98040.0000000    0.1972231
98080.0000000    0.1923772
98120.0000000    0.2149749
98160.0000000    0.2183386
98200.0000000    0.2132823
98240.0000000    0.2087595
98280.0000000    0.2138451
98320.0000000    0.2073925
98360.0000000    0.2082272
98400.0000000    0.1998071
98440.0000000    0.2121149
98480.0000000    0.2057398
98520.0000000    0.1960110
98560.0000000    0.2021362
98600.0000000    0.2095552
98640.0000000    0.1994696
98680.0000000    0.1998617
98720.0000000    0.1850643
98760.0000000    0.1980088
98800.0000000    0.1843639
98840.0000000    0.2020129
98880.0000000    0.2059338
98920.0000000    0.2083174
98960.0000000    0.2114243
99000.0000000    0.2009654
99040.0000000    0.2046189
99080.0000000    0.2046127
99120.0000000    0.2044744
99160.0000000    0.1977202
99200.0000000    0.2139331
99240.0000000    0.2205095
99280.0000000    0.2155994
99320.0000000    0.2110687
99360.0000000    0.1967729
99400.0000000    0.1959948
99440.0000000    0.1923286
99480.0000000    0.2040447
99520.0000000    0.1953577
99560.0000000    0.1976524
99600.0000000    0.1970330
99640.0000000    0.1948538
99680.0000000    0.2041206
99720.0000000    0.2057539
99760.0000000    0.2071743
99800.0000000    0.2013864
99840.0000000    0.2034567
99880.0000000    0.2111143
99920.0000000    0.1937740
99960.0000000    0.1786981
100000.0000000    0.2013491
100040.0000000    0.2045650
100080.0000000    0.2042909
100120.0000000    0.1952499
100160.0000000    0.1949325
100200.0000000    0.1886397
100240.0000000    0.1865285
100280.0000000    0.1938521
100320.0000000    0.1955145
100360.0000000    0.1917152
100400.0000000    0.1946358
100440.0000000    0.1907914
100480.0000000    0.1928342
100520.0000000    0.1966867
100560.0000000    0.1872301
100600.0000000    0.1933734
100640.0000000    0.1866124
100680.0000000    0.1866903
100720.0000000    0.1891362
100760.0000000    0.1842917
100800.0000000    0.1944851
100840.0000000    0.1796794
100880.0000000    0.1792499
100920.0000000    0.1760039
100960.0000000    0.1821984
101000.0000000    0.1784688
101040.0000000    0.1773337
101080.0000000    0.1734923
101120.0000000    0.1675263
101160.0000000    0.1652928
101200.0000000    0.1637655
101240.0000000    0.1770933
101280.0000000    0.1744817
101320.0000000    0.1743654
101360.0000000    0.1707044
101400.0000000    0.1703862
101440.0000000    0.1830831
101480.0000000    0.1821526
101520.0000000    0.1821419
101560.0000000    0.1710360
101600.0000000    0.1730121
101640.0000000    0.1999279
101680.0000000    0.2038832
101720.0000000    0.1920278
101760.0000000    0.1926125
101800.0000000    0.1797873
101840.0000000    0.1782962
101880.0000000    0.1765611
101920.0000000    0.1794318
101960.0000000    0.1823969
102000.0000000    0.1581318
102040.0000000    0.1653049
102080.0000000    0.1546168
102120.0000000    0.1628945
102160.0000000    0.1576902
102200.0000000    0.1606779
102240.0000000    0.1534392
102280.0000000    0.1804353
102320.0000000    0.1910132
102360.0000000    0.1942395
102400.0000000    0.1731742
102440.0000000    0.1852247
102480.0000000    0.1834031
102520.0000000    0.1857053
102560.0000000    0.1800099
102600.0000000    0.1850494
102640.0000000    0.1879387
102680.0000000    0.1871399
102720.0000000    0.1955664
102760.0000000    0.2025260
102800.0000000    0.1933451
102840.0000000    0.1867834
102880.0000000    0.2009266
102920.0000000    0.2003874
102960.0000000    0.1994427
103000.0000000    0.1979679
103040.0000000    0.1994492
103080.0000000    0.1883808
103120.0000000    0.2002939
103160.0000000    0.1932344
103200.0000000    0.1966776
103240.0000000    0.2084658
103280.0000000    0.1945855
103320.0000000    0.1890669
103360.0000000    0.1925369
103400.0000000    0.1800496
103440.0000000    0.1801016
103480.0000000    0.1899429
103520.0000000    0.2014451
103560.0000000    0.2043480
103600.0000000    0.2027483
103640.0000000    0.1732861
103680.0000000    0.1755962
103720.0000000    0.1932282
103760.0000000    0.1812574
103800.0000000    0.1943153
103840.0000000    0.2050228
103880.0000000    0.1897926
103920.0000000    0.2086755
103960.0000000    0.2236374
104000.0000000    0.2089143
104040.0000000    0.1919043
104080.0000000    0.1879454
104120.0000000    0.2096644
104160.0000000    0.2140045
104200.0000000    0.1976649
104240.0000000    0.2248183
104280.0000000    0.2150918
104320.0000000    0.2149610
104360.0000000    0.2184680
104400.0000000    0.2123351
104440.0000000    0.1973637
104480.0000000    0.2073848
104520.0000000    0.1994991
104560.0000000    0.1835583
104600.0000000    0.1913957
104640.0000000    0.1718205
104680.0000000    0.1878420
104720.0000000    0.1894351
104760.0000000    0.1665825
104800.0000000    0.1613550
104840.0000000    0.1787294
104880.0000000    0.1818425
104920.0000000    0.1788605
104960.0000000    0.1846217
105000.0000000    0.1742417
105040.0000000    0.1743826
105080.0000000    0.1833083
105120.0000000    0.1648406
105160.0000000    0.1491856
105200.0000000    0.1658583
105240.0000000    0.1789030
105280.0000000    0.1524737
105320.0000000    0.1702013
105360.0000000    0.1677692
105400.0000000    0.1749696
105440.0000000    0.1751463
105480.0000000    0.1885172
105520.0000000    0.1898094
105560.0000000    0.1721935
105600.0000000    0.1761806
105640.0000000    0.1678547
105680.0000000    0.1770959
105720.0000000    0.1674265
105760.0000000    0.1716079
105800.0000000    0.1668113
105840.0000000    0.1764653
105880.0000000    0.1696816
105920.0000000    0.1932233
105960.0000000    0.1791910
106000.0000000    0.1824975
106040.0000000    0.1815675
106080.0000000    0.1736267
106120.0000000    0.1836362
106160.0000000    0.2061651
106200.0000000    0.1975252
106240.0000000    0.1946191
106280.0000000    0.1917358
106320.0000000    0.2003252
106360.0000000    0.2011812
106400.0000000    0.2046502
106440.0000000    0.2001264
106480.0000000    0.2079533
106520.0000000    0.2130546
106560.0000000    0.1902366
106600.0000000    0.1867880
106640.0000000    0.1832805
106680.0000000    0.1834183
106720.0000000    0.1971427
106760.0000000    0.1887439
106800.0000000    0.1921171
106840.0000000    0.1974641
106880.0000000    0.1897982
106920.0000000    0.1898662
106960.0000000    0.1735569
107000.0000000    0.1814757
107040.0000000    0.1991503
107080.0000000    0.1740076
107120.0000000    0.1887517
107160.0000000    0.1888838
107200.0000000    0.1915434
107240.0000000    0.1936267
107280.0000000    0.1982961
107320.0000000    0.1883170
107360.0000000    0.2021610
107400.0000000    0.1969486
107440.0000000    0.1901255
107480.0000000    0.1975358
107520.0000000    0.1975236
107560.0000000    0.2006622
107600.0000000    0.1949006
107640.0000000    0.1912451
107680.0000000    0.1963913
107720.0000000    0.1953059
107760.0000000    0.2036801
107800.0000000    0.1950106
107840.0000000    0.1922990
107880.0000000    0.1832832
107920.0000000    0.1932187
107960.0000000    0.1889519
108000.0000000    0.1878830
108040.0000000    0.1818895
108080.0000000    0.1986892
108120.0000000    0.1948864
108160.0000000    0.1864698
108200.0000000    0.1779179
108240.0000000    0.1809238
108280.0000000    0.1889744
108320.0000000    0.2000950
108360.0000000    0.1882309
108400.0000000    0.1899111
108440.0000000    0.1945968
108480.0000000    0.1938112
108520.0000000    0.1898071
108560.0000000    0.1890200
108600.0000000    0.1845675
108640.0000000    0.1870873
108680.0000000    0.1831921
108720.0000000    0.1901376
108760.0000000    0.1919060
108800.0000000    0.1757746
108840.0000000    0.1903925
108880.0000000    0.1978182
108920.0000000    0.1955871
108960.0000000    0.2034079
109000.0000000    0.1795501
109040.0000000    0.1896944
109080.0000000    0.2056554
109120.0000000    0.1977003
109160.0000000    0.1944124
109200.0000000    0.2118720
109240.0000000    0.2028253
109280.0000000    0.1965955
109320.0000000    0.2019732
109360.0000000    0.1949130
109400.0000000    0.1898514
109440.0000000    0.1855342
109480.0000000    0.2036532
109520.0000000    0.1887914
109560.0000000    0.1819015
109600.0000000    0.1988377
109640.0000000    0.1865134
109680.0000000    0.1849813
109720.0000000    0.1950350
109760.0000000    0.1925361
109800.0000000    0.2116714
109840.0000000    0.1964991
109880.0000000    0.1903406
109920.0000000    0.1820782
109960.0000000    0.1953543
110000.0000000    0.1882590
110040.0000000    0.1923820
110080.0000000    0.1940207
110120.0000000    0.1783959
110160.0000000    0.1983053
110200.0000000    0.2101603
110240.0000000    0.1925573
110280.0000000    0.2047770
110320.0000000    0.1903858
110360.0000000    0.1919634
110400.0000000    0.1847992
110440.0000000    0.1949691
110480.0000000    0.1927304
110520.0000000    0.1976108
110560.0000000    0.1995584
110600.0000000    0.2049030
110640.0000000    0.1916450
110680.0000000    0.1953229
110720.0000000    0.2186858
110760.0000000    0.2120504
110800.0000000    0.2042881
110840.0000000    0.1980172
110880.0000000    0.2097619
110920.0000000    0.2102465
110960.0000000    0.2172140
111000.0000000    0.1890941
111040.0000000    0.1878689
111080.0000000    0.1870503
111120.0000000    0.2007089
111160.0000000    0.1935019
111200.0000000    0.2008485
111240.0000000    0.1945353
111280.0000000    0.1971347
111320.0000000    0.1956960
111360.0000000    0.2106317
111400.0000000    0.2058208
111440.0000000    0.2187182
111480.0000000    0.2057024
111520.0000000    0.2047988
111560.0000000    0.2159791
111600.0000000    0.1996386
111640.0000000    0.1987415
111680.0000000    0.2121278
111720.0000000    0.1876127
111760.0000000    0.1960564
111800.0000000    0.1981265
111840.0000000    0.2159876
111880.0000000    0.2097062
111920.0000000    0.1993176
111960.0000000    0.1977206
112000.0000000    0.2094803
112040.0000000    0.2162026
112080.0000000    0.1955091
112120.0000000    0.2088788
112160.0000000    0.1937701
112200.0000000    0.1986048
112240.0000000    0.2028045
112280.0000000    0.2015413
112320.0000000    0.1899418
112360.0000000    0.1853177
112400.0000000    0.2046592
112440.0000000    0.2063863
112480.0000000    0.1923852
112520.0000000    0.1971531
112560.0000000    0.1937222
112600.0000000    0.1898464
112640.0000000    0.1839177
112680.0000000    0.2053525
112720.0000000    0.2091938
112760.0000000    0.2047869
112800.0000000    0.1968779
112840.0000000    0.2060767
112880.0000000    0.1840003
112920.0000000    0.1923694
112960.0000000    0.1975150
113000.0000000    0.1948843
113040.0000000    0.1936391
113080.0000000    0.1932430
113120.0000000    0.1896824
113160.0000000    0.2019579
113200.0000000    0.2015768
113240.0000000    0.1907528
113280.0000000    0.1956327
113320.0000000    0.2071788
113360.0000000    0.2041388
113400.0000000    0.1965483
113440.0000000    0.2105397
113480.0000000    0.2018872
113520.0000000    0.1917942
113560.0000000    0.2025250
113600.0000000    0.2119915
113640.0000000    0.1947815
113680.0000000    0.2135920
113720.0000000    0.1881714
113760.0000000    0.1893589
113800.0000000    0.1950209
113840.0000000    0.2010039
113880.0000000    0.2041876
113920.0000000    0.2091680
113960.0000000    0.2085037
114000.0000000    0.2087710
114040.0000000    0.2082329
114080.0000000    0.2074759
114120.0000000    0.2030953
114160.0000000    0.1981052
114200.0000000    0.1831530
114240.0000000    0.1896222
114280.0000000    0.1974852
114320.0000000    0.1916316
114360.0000000    0.1873834
114400.0000000    0.1876724
114440.0000000    0.1881478
114480.0000000    0.1711632
114520.0000000    0.1788876
114560.0000000    0.1862110
114600.0000000    0.2064566
114640.0000000    0.1949459
114680.0000000    0.1995431
114720.0000000    0.1925686
114760.0000000    0.1981336
114800.0000000    0.1953847
114840.0000000    0.1934924
114880.0000000    0.1958262
114920.0000000    0.1843900
114960.0000000    0.1842907
115000.0000000    0.1811015
115040.0000000    0.1803083
115080.0000000    0.1839627
115120.0000000    0.1949403
115160.0000000    0.1979662
115200.0000000    0.1857336
115240.0000000    0.1978607
115280.0000000    0.2020575
115320.0000000    0.2102658
115360.0000000    0.1904986
115400.0000000    0.1957838
115440.0000000    0.1867274
115480.0000000    0.2001736
115520.0000000    0.2073056
115560.0000000    0.2043944
115600.0000000    0.1943817
115640.0000000    0.2138545
115680.0000000    0.1965770
115720.0000000    0.2022558
115760.0000000    0.1893457
115800.0000000    0.1863501
115840.0000000    0.2000419
115880.0000000    0.1995245
115920.0000000    0.1989117
115960.0000000    0.2043670
116000.0000000    0.1847227
116040.0000000    0.2079699
116080.0000000    0.1864787
116120.0000000    0.1878979
116160.0000000    0.1962014
116200.0000000    0.1847275
116240.0000000    0.1860804
116280.0000000    0.1870500
116320.0000000    0.1965925
116360.0000000    0.1840061
116400.0000000    0.1754029
116440.0000000    0.1824867
116480.0000000    0.2035802
116520.0000000    0.1890725
116560.0000000    0.1979227
116600.0000000    0.2068548
116640.0000000    0.2165534
116680.0000000    0.1903479
116720.0000000    0.1976159
116760.0000000    0.1857892
116800.0000000    0.2019473
116840.0000000    0.1924969
116880.0000000    0.1850413
116920.0000000    0.1851488
116960.0000000    0.2022426
117000.0000000    0.1926177
117040.0000000    0.1952545
117080.0000000    0.2025388
117120.0000000    0.2000296
117160.0000000    0.2127883
117200.0000000    0.2172708
117240.0000000    0.2181417
117280.0000000    0.2221040
117320.0000000    0.2061691
117360.0000000    0.2061458
117400.0000000    0.2033619
117440.0000000    0.1894455
117480.0000000    0.1988770
117520.0000000    0.1873358
117560.0000000    0.1925047
117600.0000000    0.1910025
117640.0000000    0.1785192
117680.0000000    0.1673054
117720.0000000    0.1857581
117760.0000000    0.1821886
117800.0000000    0.1737682
117840.0000000    0.1701314
117880.0000000    0.1713960
117920.0000000    0.1780524
117960.0000000    0.1807849
118000.0000000    0.1842660
118040.0000000    0.1978575
118080.0000000    0.1871610
118120.0000000    0.1840528
118160.0000000    0.1754306
118200.0000000    0.1838746
118240.0000000    0.1921285
118280.0000000    0.1756519
118320.0000000    0.1762113
118360.0000000    0.1880743
118400.0000000    0.1740892
118440.0000000    0.1802584
118480.0000000    0.1800582
118520.0000000    0.1726286
118560.0000000    0.1751811
118600.0000000    0.1946125
118640.0000000    0.1839272
118680.0000000    0.1788279
118720.0000000    0.1993601
118760.0000000    0.1885930
118800.0000000    0.1864533
118840.0000000    0.1881967
118880.0000000    0.2004353
118920.0000000    0.2016654
118960.0000000    0.2045192
119000.0000000    0.1972068
119040.0000000    0.1862773
119080.0000000    0.1893070
119120.0000000    0.2143410
119160.0000000    0.1993274
119200.0000000    0.1895769
119240.0000000    0.1897948
119280.0000000    0.1881872
119320.0000000    0.1968346
119360.0000000    0.1941106
119400.0000000    0.2051294
119440.0000000    0.1869829
119480.0000000    0.1951239
119520.0000000    0.1863050
119560.0000000    0.1732249
119600.0000000    0.1871742
119640.0000000    0.1898097
119680.0000000    0.1804990
119720.0000000    0.1986076
119760.0000000    0.1975787
119800.0000000    0.1961965
119840.0000000    0.1991796
119880.0000000    0.2194630
119920.0000000    0.1991431
119960.0000000    0.2201124
120000.0000000    0.2026543
120040.0000000    0.2096912
120080.0000000    0.1821140
120120.0000000    0.1877926
120160.0000000    0.1935429
120200.0000000    0.1948402
120240.0000000    0.1899030
120280.0000000    0.1914253
120320.0000000    0.2040877
120360.0000000    0.1939157
120400.0000000    0.1982085
120440.0000000    0.2011246
120480.0000000    0.1817775
120520.0000000    0.2020388
120560.0000000    0.2067069
120600.0000000    0.1913464
120640.0000000    0.1928228
120680.0000000    0.1977893
120720.0000000    0.1909763
120760.0000000    0.1927939
120800.0000000    0.1996423
120840.0000000    0.2075197
120880.0000000    0.2035740
120920.0000000    0.1921815
120960.0000000    0.1888652
121000.0000000    0.1847468
121040.0000000    0.1879105
121080.0000000    0.1809161
121120.0000000    0.1781484
121160.0000000    0.1870993
121200.0000000    0.1839576
121240.0000000    0.1809841
121280.0000000    0.1736258
121320.0000000    0.1922458
121360.0000000    0.1967579
121400.0000000    0.1886029
121440.0000000    0.1836666
121480.0000000    0.1945315
121520.0000000    0.1814491
121560.0000000    0.1761976
121600.0000000    0.1883896
121640.0000000    0.1998049
121680.0000000    0.1950336
121720.0000000    0.1909369
121760.0000000    0.1885467
121800.0000000    0.1851214
121840.0000000    0.2091319
121880.0000000    0.2178663
121920.0000000    0.1877728
121960.0000000    0.2006857
122000.0000000    0.1815466
122040.0000000    0.2085981
122080.0000000    0.2056270
122120.0000000    0.1937390
122160.0000000    0.1866435
122200.0000000    0.1990491
122240.0000000    0.2021490
122280.0000000    0.1834594
122320.0000000    0.1839734
122360.0000000    0.1887562
122400.0000000    0.2013469
122440.0000000    0.1831045
122480.0000000    0.1882643
122520.0000000    0.1963960
122560.0000000    0.1949445
122600.0000000    0.2044979
122640.0000000    0.1991944
122680.0000000    0.2011149
122720.0000000    0.1930864
122760.0000000    0.1896543
122800.0000000    0.1931027
122840.0000000    0.2030197
122880.0000000    0.1951276
122920.0000000    0.1731126
122960.0000000    0.1778628
123000.0000000    0.1877850
123040.0000000    0.2242259
123080.0000000    0.2045480
123120.0000000    0.1895341
123160.0000000    0.2105576
123200.0000000    0.2021464
123240.0000000    0.2122898
123280.0000000    0.2075913
123320.0000000    0.2068200
123360.0000000    0.1948481
123400.0000000    0.1918767
123440.0000000    0.2088373
123480.0000000    0.2074688
123520.0000000    0.2148473
123560.0000000    0.2264552
123600.0000000    0.2159406
123640.0000000    0.2110467
123680.0000000    0.1917073
123720.0000000    0.2030150
123760.0000000    0.1995813
123800.0000000    0.1902753
123840.0000000    0.2004430
123880.0000000    0.2093990
123920.0000000    0.2048496
123960.0000000    0.2091329
124000.0000000    0.2054698
124040.0000000    0.2105846
124080.0000000    0.1959694
124120.0000000    0.1953265
124160.0000000    0.1995791
124200.0000000    0.1984678
124240.0000000    0.1847652
124280.0000000    0.2000965
124320.0000000    0.1864602
124360.0000000    0.2033806
124400.0000000    0.1958430
124440.0000000    0.1972931
124480.0000000    0.2003975
124520.0000000    0.1949345
124560.0000000    0.1962416
124600.0000000    0.2065510
124640.0000000    0.2137268
124680.0000000    0.2005034
124720.0000000    0.2106663
124760.0000000    0.2087564
124800.0000000    0.1935552
124840.0000000    0.1901858
124880.0000000    0.2126438
124920.0000000    0.2083946
124960.0000000    0.1949459
125000.0000000    0.2000461
125040.0000000    0.1805805
125080.0000000    0.1814609
125120.0000000    0.1844015
125160.0000000    0.1893793
125200.0000000    0.1944405
125240.0000000    0.1964729
125280.0000000    0.1881316
125320.0000000    0.1999764
125360.0000000    0.1764264
125400.0000000    0.1952329
125440.0000000    0.1884103
125480.0000000    0.1930060
125520.0000000    0.1961308
125560.0000000    0.1913707
125600.0000000    0.1886731
125640.0000000    0.1791947
125680.0000000    0.1774626
125720.0000000    0.1969567
125760.0000000    0.1869414
125800.0000000    0.1813565
125840.0000000    0.1825381
125880.0000000    0.1913214
125920.0000000    0.1854680
125960.0000000    0.1864250
126000.0000000    0.2076245
126040.0000000    0.2093709
126080.0000000    0.1891711
126120.0000000    0.1851609
126160.0000000    0.1993128
126200.0000000    0.1982440
126240.0000000    0.2048529
126280.0000000    0.2059761
126320.0000000    0.2108221
126360.0000000    0.2034949
126400.0000000    0.1949481
126440.0000000    0.2038511
126480.0000000    0.1991260
126520.0000000    0.1926818
126560.0000000    0.1951571
126600.0000000    0.2004447
126640.0000000    0.1907448
126680.0000000    0.2000943
126720.0000000    0.2140188
126760.0000000    0.2153159
126800.0000000    0.2092662
126840.0000000    0.2171943
126880.0000000    0.2055486
126920.0000000    0.2152454
126960.0000000    0.2124146
127000.0000000    0.2089388
127040.0000000    0.2112711
127080.0000000    0.2131648
127120.0000000    0.2196091
127160.0000000    0.2100147
127200.0000000    0.2040877
127240.0000000    0.2014628
127280.0000000    0.2093576
127320.0000000    0.1926015
127360.0000000    0.1936222
127400.0000000    0.2044500
127440.0000000    0.1996737
127480.0000000    0.1912424
127520.0000000    0.1932743
127560.0000000    0.1903067
127600.0000000    0.2017105
127640.0000000    0.2089086
127680.0000000    0.1930204
127720.0000000    0.1919112
127760.0000000    0.1951130
127800.0000000    0.2100300
127840.0000000    0.2055378
127880.0000000    0.1926706
127920.0000000    0.2049129
127960.0000000    0.1884996
128000.0000000    0.1818702
128040.0000000    0.1952142
128080.0000000    0.1972353
128120.0000000    0.2143816
128160.0000000    0.2091960
128200.0000000    0.2031603
128240.0000000    0.1846223
128280.0000000    0.2076787
128320.0000000    0.1829942
128360.0000000    0.1927278
128400.0000000    0.1952204
128440.0000000    0.1971838
128480.0000000    0.1936811
128520.0000000    0.2080043
128560.0000000    0.1944063
128600.0000000    0.1871625
128640.0000000    0.1996003
128680.0000000    0.1766161
128720.0000000    0.1664914
128760.0000000    0.1701232
128800.0000000    0.1661294
128840.0000000    0.1896891
128880.0000000    0.1739901
128920.0000000    0.1713878
128960.0000000    0.1714835
129000.0000000    0.1827480
129040.0000000    0.1691047
129080.0000000    0.1604578
129120.0000000    0.1648634
129160.0000000    0.1553866
129200.0000000    0.1729831
129240.0000000    0.1670610
129280.0000000    0.1907016
129320.0000000    0.1688525
129360.0000000    0.1705314
129400.0000000    0.1752714
129440.0000000    0.1924544
129480.0000000    0.1784862
129520.0000000    0.1804900
129560.0000000    0.1731732
129600.0000000    0.1681929
129640.0000000    0.1785301
129680.0000000    0.1782706
129720.0000000    0.1803646
129760.0000000    0.1824637
129800.0000000    0.1848868
129840.0000000    0.1835881
129880.0000000    0.1972092
129920.0000000    0.1901138
129960.0000000    0.1860672
130000.0000000    0.1897835
130040.0000000    0.1954606
130080.0000000    0.2049999
130120.0000000    0.1863457
130160.0000000    0.1898551
130200.0000000    0.1911692
130240.0000000    0.1842178
130280.0000000    0.1881406
130320.0000000    0.1931526
130360.0000000    0.1862613
130400.0000000    0.1800224
130440.0000000    0.1717618
130480.0000000    0.1870072
130520.0000000    0.1720959
130560.0000000    0.1808833
130600.0000000    0.1800984
130640.0000000    0.1715143
130680.0000000    0.1973182
130720.0000000    0.1929585
130760.0000000    0.1886094
130800.0000000    0.1819221
130840.0000000    0.1624404
130880.0000000    0.1589411
130920.0000000    0.1576283
130960.0000000    0.1770572
131000.0000000    0.1676086
131040.0000000    0.1744078
131080.0000000    0.1727410
131120.0000000    0.1720419
131160.0000000    0.1531921
131200.0000000    0.1740886
131240.0000000    0.1757174
131280.0000000    0.1595023
131320.0000000    0.1654937
131360.0000000    0.1767000
131400.0000000    0.1776517
131440.0000000    0.1614801
131480.0000000    0.1567930
131520.0000000    0.1773811
131560.0000000    0.1824455
131600.0000000    0.1703703
131640.0000000    0.1665786
131680.0000000    0.1715371
131720.0000000    0.1434536
131760.0000000    0.1677303
131800.0000000    0.1628935
131840.0000000    0.1788914
131880.0000000    0.1798937
131920.0000000    0.1844143
131960.0000000    0.1639184
132000.0000000    0.1686161
132040.0000000    0.1725565
132080.0000000    0.1626791
132120.0000000    0.1645067
132160.0000000    0.1680727
132200.0000000    0.1688825
132240.0000000    0.1605960
132280.0000000    0.1663780
132320.0000000    0.1646255
132360.0000000    0.1423311
132400.0000000    0.1551051
132440.0000000    0.1758225
132480.0000000    0.1731469
132520.0000000    0.1604798
132560.0000000    0.1700181
132600.0000000    0.1631234
132640.0000000    0.1710827
132680.0000000    0.1678406
132720.0000000    0.1649636
132760.0000000    0.1631224
132800.0000000    0.1548569
132840.0000000    0.1663967
132880.0000000    0.1739636
132920.0000000    0.1801376
132960.0000000    0.1747665
133000.0000000    0.1695860
133040.0000000    0.1883662
133080.0000000    0.1851713
133120.0000000    0.1772264
133160.0000000    0.1831504
133200.0000000    0.1788448
133240.0000000    0.1752070
133280.0000000    0.1868369
133320.0000000    0.1798593
133360.0000000    0.1764663
133400.0000000    0.1927230
133440.0000000    0.1835326
133480.0000000    0.1630085
133520.0000000    0.1680231
133560.0000000    0.1775739
133600.0000000    0.1808732
133640.0000000    0.1837813
133680.0000000    0.1804983
133720.0000000    0.1764630
133760.0000000    0.1771110
133800.0000000    0.1724551
133840.0000000    0.1688183
133880.0000000    0.1805661
133920.0000000    0.1749490
133960.0000000    0.1871210
134000.0000000    0.2042985
134040.0000000    0.1822954
134080.0000000    0.1856371
134120.0000000    0.1722531
134160.0000000    0.1823479
134200.0000000    0.1780783
134240.0000000    0.1816039
134280.0000000    0.1891867
134320.0000000    0.1826105
134360.0000000    0.1756658
134400.0000000    0.1778394
134440.0000000    0.1846352
134480.0000000    0.1989208
134520.0000000    0.1925910
134560.0000000    0.1887782
134600.0000000    0.1912133
134640.0000000    0.1740342
134680.0000000    0.1721198
134720.0000000    0.1761473
134760.0000000    0.1681595
134800.0000000    0.1845091
134840.0000000    0.1829138
134880.0000000    0.1599203
134920.0000000    0.1585984
134960.0000000    0.1747641
135000.0000000    0.1702625
135040.0000000    0.1605198
135080.0000000    0.1920020
135120.0000000    0.1809973
135160.0000000    0.1813092
135200.0000000    0.1911723
135240.0000000    0.1779318
135280.0000000    0.1846059
135320.0000000    0.1700935
135360.0000000    0.1751380
135400.0000000    0.1909711
135440.0000000    0.1735492
135480.0000000    0.1534783
135520.0000000    0.1643671
135560.0000000    0.1729384
135600.0000000    0.1710767
135640.0000000    0.1854489
135680.0000000    0.1731162
135720.0000000    0.1756843
135760.0000000    0.1818697
135800.0000000    0.1601358
135840.0000000    0.1914641
135880.0000000    0.1666374
135920.0000000    0.1797423
135960.0000000    0.1989121
136000.0000000    0.1835208
136040.0000000    0.1797262
136080.0000000    0.1753326
136120.0000000    0.1743354
136160.0000000    0.1764213
136200.0000000    0.1809146
136240.0000000    0.1841214
136280.0000000    0.1841868
136320.0000000    0.1860707
136360.0000000    0.1741893
136400.0000000    0.1749468
136440.0000000    0.1972002
136480.0000000    0.1918111
136520.0000000    0.1869874
136560.0000000    0.1758544
136600.0000000    0.1746433
136640.0000000    0.1737987
136680.0000000    0.1727155
136720.0000000    0.1846885
136760.0000000    0.1808487
136800.0000000    0.1823884
136840.0000000    0.1828124
136880.0000000    0.1893270
136920.0000000    0.1914386
136960.0000000    0.1966525
137000.0000000    0.1849078
137040.0000000    0.1845589
137080.0000000    0.1785972
137120.0000000    0.1711894
137160.0000000    0.1710178
137200.0000000    0.1675128
137240.0000000    0.1690795
137280.0000000    0.1707150
137320.0000000    0.1854820
137360.0000000    0.1787530
137400.0000000    0.1689879
137440.0000000    0.1901860
137480.0000000    0.1840935
137520.0000000    0.1845370
137560.0000000    0.1672766
137600.0000000    0.1825141
137640.0000000    0.1643655
137680.0000000    0.1519623
137720.0000000    0.1677521
137760.0000000    0.1717925
137800.0000000    0.1657462
137840.0000000    0.1654189
137880.0000000    0.1727720
137920.0000000    0.1702531
137960.0000000    0.1727158
138000.0000000    0.1697552
138040.0000000    0.1653076
138080.0000000    0.1780364
138120.0000000    0.1749408
138160.0000000    0.1709958
138200.0000000    0.1864948
138240.0000000    0.1818460
138280.0000000    0.1600296
138320.0000000    0.1807089
138360.0000000    0.1762569
138400.0000000    0.1787180
138440.0000000    0.1723881
138480.0000000    0.1771304
138520.0000000    0.1793225
138560.0000000    0.1745772
138600.0000000    0.1737673
138640.0000000    0.1939498
138680.0000000    0.1713172
138720.0000000    0.1819900
138760.0000000    0.1853164
138800.0000000    0.1697878
138840.0000000    0.1637765
138880.0000000    0.1589430
138920.0000000    0.1653866
138960.0000000    0.1634858
139000.0000000    0.1652735
139040.0000000    0.1632427
139080.0000000    0.1489602
139120.0000000    0.1593098
139160.0000000    0.1639381
139200.0000000    0.1730575
139240.0000000    0.1882118
139280.0000000    0.1702470
139320.0000000    0.1639905
139360.0000000    0.1666381
139400.0000000    0.1599517
139440.0000000    0.1673128
139480.0000000    0.1592169
139520.0000000    0.1546934
139560.0000000    0.1515334
139600.0000000    0.1716557
139640.0000000    0.1845707
139680.0000000    0.1820163
139720.0000000    0.1766922
139760.0000000    0.1758947
139800.0000000    0.1635274
139840.0000000    0.1612018
139880.0000000    0.1707402
139920.0000000    0.1631248
139960.0000000    0.1539854
140000.0000000    0.1769711
140040.0000000    0.1773492
140080.0000000    0.1732583
140120.0000000    0.1832478
140160.0000000    0.1789873
140200.0000000    0.1907535
140240.0000000    0.1740268
140280.0000000    0.1704604
140320.0000000    0.1953928
140360.0000000    0.1806877
140400.0000000    0.1736120
140440.0000000    0.1698146
140480.0000000    0.1779228
140520.0000000    0.1998893
140560.0000000    0.1915510
140600.0000000    0.1845545
140640.0000000    0.1835303
140680.0000000    0.1725014
140720.0000000    0.1607804
140760.0000000    0.1699992
140800.0000000    0.1623622
140840.0000000    0.1633794
140880.0000000    0.1849041
140920.0000000    0.1706619
140960.0000000    0.1701638
141000.0000000    0.1710537
141040.0000000    0.1702508
141080.0000000    0.1814581
141120.0000000    0.1706982
141160.0000000    0.1804017
141200.0000000    0.1799382
141240.0000000    0.1842766
141280.0000000    0.1811997
141320.0000000    0.1822378
141360.0000000    0.1809137
141400.0000000    0.1933486
141440.0000000    0.1784383
141480.0000000    0.1807997
141520.0000000    0.1888147
141560.0000000    0.1922549
141600.0000000    0.1759817
141640.0000000    0.1858080
141680.0000000    0.1938420
141720.0000000    0.1965273
141760.0000000    0.1816814
141800.0000000    0.1905423
141840.0000000    0.1904854
141880.0000000    0.1742965
141920.0000000    0.1810754
141960.0000000    0.1859510
142000.0000000    0.1796218
142040.0000000    0.1921109
142080.0000000    0.1882169
142120.0000000    0.1899435
142160.0000000    0.1888845
142200.0000000    0.1715214
142240.0000000    0.1799649
142280.0000000    0.1847928
142320.0000000    0.1775607
142360.0000000    0.1816347
142400.0000000    0.1948050
142440.0000000    0.1808789
142480.0000000    0.1847339
142520.0000000    0.1891892
142560.0000000    0.1907348
142600.0000000    0.1816011
142640.0000000    0.1747712
142680.0000000    0.1991927
142720.0000000    0.1874616
142760.0000000    0.1805834
142800.0000000    0.1865284
142840.0000000    0.1880361
142880.0000000    0.1857134
142920.0000000    0.1925518
142960.0000000    0.1829579
143000.0000000    0.1824826
143040.0000000    0.1863540
143080.0000000    0.1766443
143120.0000000    0.1825825
143160.0000000    0.1680625
143200.0000000    0.1895385
143240.0000000    0.1945054
143280.0000000    0.1844401
143320.0000000    0.2004485
143360.0000000    0.1777130
143400.0000000    0.1855773
143440.0000000    0.1854035
143480.0000000    0.1931769
143520.0000000    0.1754463
143560.0000000    0.1801159
143600.0000000    0.1713025
143640.0000000    0.1855296
143680.0000000    0.1903328
143720.0000000    0.1853764
143760.0000000    0.1943227
143800.0000000    0.1975364
143840.0000000    0.1775499
143880.0000000    0.1708018
143920.0000000    0.1847475
143960.0000000    0.1878144
144000.0000000    0.1845942
144040.0000000    0.1765180
144080.0000000    0.1735806
144120.0000000    0.1763497
144160.0000000    0.1701338
144200.0000000    0.1831978
144240.0000000    0.1741370
144280.0000000    0.1777932
144320.0000000    0.1869383
144360.0000000    0.1865741
144400.0000000    0.1866411
144440.0000000    0.1795444
144480.0000000    0.2003706
144520.0000000    0.1910398
144560.0000000    0.1870099
144600.0000000    0.1703435
144640.0000000    0.1806113
144680.0000000    0.1965977
144720.0000000    0.1579593
144760.0000000    0.1725023
144800.0000000    0.1942561
144840.0000000    0.1885336
144880.0000000    0.1794667
144920.0000000    0.1787170
144960.0000000    0.1844635
145000.0000000    0.1973802
145040.0000000    0.1854142
145080.0000000    0.1914354
145120.0000000    0.1667082
145160.0000000    0.1892818
145200.0000000    0.1862758
145240.0000000    0.1741507
145280.0000000    0.1721019
145320.0000000    0.1771562
145360.0000000    0.1724689
145400.0000000    0.1752477
145440.0000000    0.1779519
145480.0000000    0.1746402
145520.0000000    0.1771362
145560.0000000    0.1817990
145600.0000000    0.1803995
145640.0000000    0.1749677
145680.0000000    0.1869062
145720.0000000    0.1912863
145760.0000000    0.1784250
145800.0000000    0.1786658
145840.0000000    0.1866443
145880.0000000    0.1794361
145920.0000000    0.1889050
145960.0000000    0.1734358
146000.0000000    0.1825295
146040.0000000    0.1806538
146080.0000000    0.1767179
146120.0000000    0.1793277
146160.0000000    0.1779397
146200.0000000    0.1788123
146240.0000000    0.1882406
146280.0000000    0.1789693
146320.0000000    0.1768501
146360.0000000    0.1817004
146400.0000000    0.1795245
146440.0000000    0.1816013
146480.0000000    0.1747020
146520.0000000    0.1798227
146560.0000000    0.1771011
146600.0000000    0.1864034
146640.0000000    0.1850818
146680.0000000    0.1639065
146720.0000000    0.1810843
146760.0000000    0.1895932
146800.0000000    0.1927350
146840.0000000    0.1792781
146880.0000000    0.1938321
146920.0000000    0.1889736
146960.0000000    0.1940577
147000.0000000    0.2034966
147040.0000000    0.2003281
147080.0000000    0.1889083
147120.0000000    0.1975929
147160.0000000    0.1943724
147200.0000000    0.1934446
147240.0000000    0.1947014
147280.0000000    0.2001341
147320.0000000    0.1698784
147360.0000000    0.1704726
147400.0000000    0.1848483
147440.0000000    0.1989843
147480.0000000    0.1930776
147520.0000000    0.1969090
147560.0000000    0.1963560
147600.0000000    0.1926998
147640.0000000    0.1855218
147680.0000000    0.2069922
147720.0000000    0.1956864
147760.0000000    0.2042373
147800.0000000    0.2055508
147840.0000000    0.2085400
147880.0000000    0.2012154
147920.0000000    0.2027158
147960.0000000    0.1817050
148000.0000000    0.1932223
148040.0000000    0.1939804
148080.0000000    0.1975821
148120.0000000    0.1879775
148160.0000000    0.1788747
148200.0000000    0.1827760
148240.0000000    0.1878462
148280.0000000    0.1928179
148320.0000000    0.1815434
148360.0000000    0.1811095
148400.0000000    0.1731789
148440.0000000    0.1741572
148480.0000000    0.1788169
148520.0000000    0.1868494
148560.0000000    0.1823156
148600.0000000    0.1862210
148640.0000000    0.1817712
148680.0000000    0.1900706
148720.0000000    0.1834525
148760.0000000    0.1831070
148800.0000000    0.1854179
148840.0000000    0.1883858
148880.0000000    0.1854552
148920.0000000    0.1714076
148960.0000000    0.1669170
149000.0000000    0.1822321
149040.0000000    0.1752446
149080.0000000    0.1722710
149120.0000000    0.1577961
149160.0000000    0.1663504
149200.0000000    0.1467997
149240.0000000    0.1606877
149280.0000000    0.1685895
149320.0000000    0.1644895
149360.0000000    0.1742789
149400.0000000    0.1674836
149440.0000000    0.1740569
149480.0000000    0.1684799
149520.0000000    0.1739106
149560.0000000    0.1705840
149600.0000000    0.1723447
149640.0000000    0.1797431
149680.0000000    0.1747205
149720.0000000    0.1894271
149760.0000000    0.2019957
149800.0000000    0.1913993
149840.0000000    0.1970198
149880.0000000    0.1773706
149920.0000000    0.1895233
149960.0000000    0.1734672
150000.0000000    0.1838451
150040.0000000    0.1792587
150080.0000000    0.1741482
150120.0000000    0.1827257
150160.0000000    0.1854216
150200.0000000    0.1795886
150240.0000000    0.1784853
150280.0000000    0.1745147
150320.0000000    0.1800429
150360.0000000    0.1701850
150400.0000000    0.1830137
150440.0000000    0.1754788
150480.0000000    0.1783727
150520.0000000    0.1769274
150560.0000000    0.1781836
150600.0000000    0.1772420
150640.0000000    0.1706099
150680.0000000    0.1944283
150720.0000000    0.1720021
150760.0000000    0.1714782
150800.0000000    0.1753763
150840.0000000    0.1698779
150880.0000000    0.1807928
150920.0000000    0.1861249
150960.0000000    0.1783061
151000.0000000    0.1847101
151040.0000000    0.1859665
151080.0000000    0.1708967
151120.0000000    0.1824085
151160.0000000    0.1729380
151200.0000000    0.1881952
151240.0000000    0.1889626
151280.0000000    0.1996450
151320.0000000    0.1891025
151360.0000000    0.1923488
151400.0000000    0.1921886
151440.0000000    0.2028731
151480.0000000    0.2083699
151520.0000000    0.1931372
151560.0000000    0.1844530
151600.0000000    0.1809937
151640.0000000    0.1768174
151680.0000000    0.1776718
151720.0000000    0.1834009
151760.0000000    0.1735527
151800.0000000    0.1716193
151840.0000000    0.1855915
151880.0000000    0.1827292
151920.0000000    0.1893792
151960.0000000    0.1864897
152000.0000000    0.1788205
152040.0000000    0.1851542
152080.0000000    0.2050230
152120.0000000    0.2156432
152160.0000000    0.1970641
152200.0000000    0.1945910
152240.0000000    0.1936028
152280.0000000    0.1797410
152320.0000000    0.1859767
152360.0000000    0.1902507
152400.0000000    0.1959659
152440.0000000    0.1826757
152480.0000000    0.1778546
152520.0000000    0.1741555
152560.0000000    0.1933671
152600.0000000    0.1801905
152640.0000000    0.2066511
152680.0000000    0.1994106
152720.0000000    0.2090881
152760.0000000    0.2072799
152800.0000000    0.1980534
152840.0000000    0.2073607
152880.0000000    0.2035375
152920.0000000    0.2079712
152960.0000000    0.1918692
153000.0000000    0.1988538
153040.0000000    0.1889768
153080.0000000    0.2028828
153120.0000000    0.1944614
153160.0000000    0.1978265
153200.0000000    0.1969874
153240.0000000    0.1898716
153280.0000000    0.1966114
153320.0000000    0.2079301
153360.0000000    0.1806766
153400.0000000    0.2089765
153440.0000000    0.2132077
153480.0000000    0.1944649
153520.0000000    0.1957527
153560.0000000    0.1866707
153600.0000000    0.1854164
153640.0000000    0.1780891
153680.0000000    0.2063209
153720.0000000    0.1844020
153760.0000000    0.1983417
153800.0000000    0.1996579
153840.0000000    0.1925850
153880.0000000    0.1864102
153920.0000000    0.1963700
153960.0000000    0.1829086
154000.0000000    0.1841714
154040.0000000    0.1768318
154080.0000000    0.1879487
154120.0000000    0.1825326
154160.0000000    0.1822466
154200.0000000    0.2074477
154240.0000000    0.2059265
154280.0000000    0.1959449
154320.0000000    0.2014333
154360.0000000    0.1940034
154400.0000000    0.1829114
154440.0000000    0.1738779
154480.0000000    0.1849204
154520.0000000    0.1681923
154560.0000000    0.1705907
154600.0000000    0.1850796
154640.0000000    0.1787332
154680.0000000    0.1768485
154720.0000000    0.1904634
154760.0000000    0.1903264
154800.0000000    0.1753885
154840.0000000    0.1817395
154880.0000000    0.1872104
154920.0000000    0.1682849
154960.0000000    0.1693955
155000.0000000    0.1903332
155040.0000000    0.1799542
155080.0000000    0.1943752
155120.0000000    0.1704705
155160.0000000    0.1612369
155200.0000000    0.1802703
155240.0000000    0.1802862
155280.0000000    0.1903359
155320.0000000    0.1748046
155360.0000000    0.1859065
155400.0000000    0.1811429
155440.0000000    0.1846841
155480.0000000    0.1840025
155520.0000000    0.1684719
155560.0000000    0.1766658
155600.0000000    0.1784008
155640.0000000    0.1805565
155680.0000000    0.1729503
155720.0000000    0.1976221
155760.0000000    0.1742386
155800.0000000    0.1829366
155840.0000000    0.1758284
155880.0000000    0.1651017
155920.0000000    0.1645163
155960.0000000    0.1787870
156000.0000000    0.1922851
156040.0000000    0.1877535
156080.0000000    0.2109517
156120.0000000    0.2028217
156160.0000000    0.2032049
156200.0000000    0.1934514
156240.0000000    0.1957997
156280.0000000    0.1880754
156320.0000000    0.1809670
156360.0000000    0.1800433
156400.0000000    0.1874840
156440.0000000    0.1905921
156480.0000000    0.1826207
156520.0000000    0.1793669
156560.0000000    0.1933441
156600.0000000    0.1810323
156640.0000000    0.1898000
156680.0000000    0.1733899
156720.0000000    0.1900961
156760.0000000    0.1901569
156800.0000000    0.1611819
156840.0000000    0.1646740
156880.0000000    0.1691846
156920.0000000    0.1862568
156960.0000000    0.1828746
157000.0000000    0.2030178
157040.0000000    0.1850373
157080.0000000    0.1645053
157120.0000000    0.1751929
157160.0000000    0.1782628
157200.0000000    0.1765703
157240.0000000    0.1871850
157280.0000000    0.1787174
157320.0000000    0.1902187
157360.0000000    0.1963352
157400.0000000    0.1916743
157440.0000000    0.1916278
157480.0000000    0.1953676
157520.0000000    0.1878995
157560.0000000    0.1689781
157600.0000000    0.1869591
157640.0000000    0.1821417
157680.0000000    0.1738006
157720.0000000    0.1627840
157760.0000000    0.1780999
157800.0000000    0.1896817
157840.0000000    0.1723364
157880.0000000    0.1894142
157920.0000000    0.1991775
157960.0000000    0.1859653
158000.0000000    0.1768959
158040.0000000    0.1922101
158080.0000000    0.2005453
158120.0000000    0.2023335
158160.0000000    0.2073822
158200.0000000    0.2077125
158240.0000000    0.2141450
158280.0000000    0.2190299
158320.0000000    0.2019520
158360.0000000    0.1971592
158400.0000000    0.1940194
158440.0000000    0.1833205
158480.0000000    0.1712975
158520.0000000    0.1722321
158560.0000000    0.1715066
158600.0000000    0.1667257
158640.0000000    0.1766860
158680.0000000    0.1803157
158720.0000000    0.1832801
158760.0000000    0.1813877
158800.0000000    0.1973864
158840.0000000    0.2021239
158880.0000000    0.1834722
158920.0000000    0.1796115
158960.0000000    0.1891003
159000.0000000    0.1728190
159040.0000000    0.1848829
159080.0000000    0.1843752
159120.0000000    0.1862100
159160.0000000    0.1958344
159200.0000000    0.1841838
159240.0000000    0.1847541
159280.0000000    0.2091201
159320.0000000    0.1870795
159360.0000000    0.1968037
159400.0000000    0.1936052
159440.0000000    0.1827181
159480.0000000    0.1910751
159520.0000000    0.2023123
159560.0000000    0.1939758
159600.0000000    0.2097546
159640.0000000    0.2146168
159680.0000000    0.1966169
159720.0000000    0.1918144
159760.0000000    0.1922572
159800.0000000    0.2082060
159840.0000000    0.2236824
159880.0000000    0.1947035
159920.0000000    0.2098789
159960.0000000    0.1998256
160000.0000000    0.2077318
160040.0000000    0.2141139
160080.0000000    0.2058899
160120.0000000    0.2148949
160160.0000000    0.2013405
160200.0000000    0.2072033
160240.0000000    0.2143628
160280.0000000    0.2146839
160320.0000000    0.2039959
160360.0000000    0.1873429
160400.0000000    0.1909755
160440.0000000    0.1926393
160480.0000000    0.1959204
160520.0000000    0.2159665
160560.0000000    0.2128132
160600.0000000    0.2096193
160640.0000000    0.2087877
160680.0000000    0.2011579
160720.0000000    0.1998765
160760.0000000    0.2084181
160800.0000000    0.2014133
160840.0000000    0.1957065
160880.0000000    0.2099565
160920.0000000    0.2024287
160960.0000000    0.2037261
161000.0000000    0.2039731
161040.0000000    0.2074181
161080.0000000    0.1880966
161120.0000000    0.1911822
161160.0000000    0.2038364
161200.0000000    0.2042243
161240.0000000    0.1912304
161280.0000000    0.2058128
161320.0000000    0.2116525
161360.0000000    0.2016530
161400.0000000    0.1835158
161440.0000000    0.1872940
161480.0000000    0.2045518
161520.0000000    0.1873776
161560.0000000    0.1875073
161600.0000000    0.1811737
161640.0000000    0.1694034
161680.0000000    0.1816648
161720.0000000    0.1785734
161760.0000000    0.1668712
161800.0000000    0.1730463
161840.0000000    0.1514618
161880.0000000    0.1687245
161920.0000000    0.1672800
161960.0000000    0.1679012
162000.0000000    0.1640183
162040.0000000    0.1851414
162080.0000000    0.1852859
162120.0000000    0.1855524
162160.0000000    0.1787801
162200.0000000    0.1796887
162240.0000000    0.1642108
162280.0000000    0.1816570
162320.0000000    0.1783856
162360.0000000    0.2002487
162400.0000000    0.1944501
162440.0000000    0.1760841
162480.0000000    0.1632944
162520.0000000    0.1921265
162560.0000000    0.1835221
162600.0000000    0.1776036
162640.0000000    0.1899163
162680.0000000    0.1805400
162720.0000000    0.1728957
162760.0000000    0.1768967
162800.0000000    0.1660008
162840.0000000    0.1845373
162880.0000000    0.1728060
162920.0000000    0.1826978
162960.0000000    0.1722755
163000.0000000    0.2017533
163040.0000000    0.1968119
163080.0000000    0.2071210
163120.0000000    0.1928074
163160.0000000    0.1866390
163200.0000000    0.2040795
163240.0000000    0.1752308
163280.0000000    0.1865192
163320.0000000    0.2097446
163360.0000000    0.1916964
163400.0000000    0.2062370
163440.0000000    0.1844128
163480.0000000    0.1966464
163520.0000000    0.1780749
163560.0000000    0.1892467
163600.0000000    0.1860186
163640.0000000    0.1562043
163680.0000000    0.1565076
163720.0000000    0.1758144
163760.0000000    0.1722367
163800.0000000    0.1804533
163840.0000000    0.1933879
163880.0000000    0.1751522
163920.0000000    0.1724617
163960.0000000    0.1631375
164000.0000000    0.1852941
164040.0000000    0.1910098
164080.0000000    0.1814786
164120.0000000    0.1703882
164160.0000000    0.1787016
164200.0000000    0.1791727
164240.0000000    0.1613609
164280.0000000    0.1808423
164320.0000000    0.1835586
164360.0000000    0.1800806
164400.0000000    0.1877556
164440.0000000    0.1853495
164480.0000000    0.1763321
164520.0000000    0.1819362
164560.0000000    0.1765103
164600.0000000    0.1683238
164640.0000000    0.1896885
164680.0000000    0.1809787
164720.0000000    0.1801930
164760.0000000    0.1874360
164800.0000000    0.1979347
164840.0000000    0.1886456
164880.0000000    0.1983760
164920.0000000    0.1876366
164960.0000000    0.1754399
165000.0000000    0.1654219
165040.0000000    0.1855358
165080.0000000    0.1922227
165120.0000000    0.1868951
165160.0000000    0.2032202
165200.0000000    0.1999135
165240.0000000    0.2002584
165280.0000000    0.2242010
165320.0000000    0.1987187
165360.0000000    0.1926514
165400.0000000    0.1880776
165440.0000000    0.2064791
165480.0000000    0.1884771
165520.0000000    0.1978887
165560.0000000    0.1822332
165600.0000000    0.1912949
165640.0000000    0.1941077
165680.0000000    0.2127988
165720.0000000    0.1961588
165760.0000000    0.1919906
165800.0000000    0.1821590
165840.0000000    0.2017379
165880.0000000    0.1849599
165920.0000000    0.2174843
165960.0000000    0.1965480
166000.0000000    0.2040593
166040.0000000    0.1978407
166080.0000000    0.1851281
166120.0000000    0.1927460
166160.0000000    0.1889395
166200.0000000    0.1896457
166240.0000000    0.1974281
166280.0000000    0.1925583
166320.0000000    0.1878708
166360.0000000    0.1815283
166400.0000000    0.1795564
166440.0000000    0.1866668
166480.0000000    0.1866631
166520.0000000    0.1836186
166560.0000000    0.1709242
166600.0000000    0.1818949
166640.0000000    0.1834524
166680.0000000    0.1995218
166720.0000000    0.1842837
166760.0000000    0.1952608
166800.0000000    0.2013083
166840.0000000    0.2016577
166880.0000000    0.1837916
166920.0000000    0.1967653
166960.0000000    0.1899078
167000.0000000    0.1850754
167040.0000000    0.1713490
167080.0000000    0.1800920
167120.0000000    0.1823172
167160.0000000    0.1781393
167200.0000000    0.1917603
167240.0000000    0.1929540
167280.0000000    0.2032074
167320.0000000    0.1984822
167360.0000000    0.1931352
167400.0000000    0.1969354
167440.0000000    0.2004565
167480.0000000    0.2285212
167520.0000000    0.2160704
167560.0000000    0.1946574
167600.0000000    0.2262703
167640.0000000    0.2095992
167680.0000000    0.2007465
167720.0000000    0.2087298
167760.0000000    0.2115555
167800.0000000    0.1993153
167840.0000000    0.2093199
167880.0000000    0.2041572
167920.0000000    0.2071310
167960.0000000    0.2159625
168000.0000000    0.2073239
168040.0000000    0.2156161
168080.0000000    0.1870641
168120.0000000    0.2055402
168160.0000000    0.1827544
168200.0000000    0.1987357
168240.0000000    0.1881822
168280.0000000    0.2113050
168320.0000000    0.2058838
168360.0000000    0.2024802
168400.0000000    0.2190799
168440.0000000    0.2128232
168480.0000000    0.2007830
168520.0000000    0.1925129
168560.0000000    0.1943851
168600.0000000    0.2014494
168640.0000000    0.2224552
168680.0000000    0.2001601
168720.0000000    0.2111277
168760.0000000    0.2050905
168800.0000000    0.1931161
168840.0000000    0.2217278
168880.0000000    0.2064505
168920.0000000    0.1947129
168960.0000000    0.1835422
169000.0000000    0.2224783
169040.0000000    0.2124023
169080.0000000    0.2129108
169120.0000000    0.2031214
169160.0000000    0.1871698
169200.0000000    0.2077580
169240.0000000    0.1872088
169280.0000000    0.2054272
169320.0000000    0.1904359
169360.0000000    0.1943393
169400.0000000    0.1791680
169440.0000000    0.2038789
169480.0000000    0.2118974
169520.0000000    0.2091767
169560.0000000    0.2100753
169600.0000000    0.1997903
169640.0000000    0.1981199
169680.0000000    0.2074886
169720.0000000    0.1937617
169760.0000000    0.2080245
169800.0000000    0.2111509
169840.0000000    0.1939718
169880.0000000    0.1976530
169920.0000000    0.1924513
169960.0000000    0.1924756
170000.0000000    0.2106582
170040.0000000    0.2081058
170080.0000000    0.1989144
170120.0000000    0.2052447
170160.0000000    0.1973920
170200.0000000    0.1812597
170240.0000000    0.1956552
170280.0000000    0.1951930
170320.0000000    0.1975425
170360.0000000    0.2154476
170400.0000000    0.1961176
170440.0000000    0.1970330
170480.0000000    0.2039313
170520.0000000    0.1864866
170560.0000000    0.1913264
170600.0000000    0.1876518
170640.0000000    0.2034908
170680.0000000    0.2058467
170720.0000000    0.2200342
170760.0000000    0.1889941
170800.0000000    0.2022540
170840.0000000    0.1813862
170880.0000000    0.2046510
170920.0000000    0.2057651
170960.0000000    0.1813343
171000.0000000    0.1920641
171040.0000000    0.1884747
171080.0000000    0.2027886
171120.0000000    0.1941359
171160.0000000    0.1931269
171200.0000000    0.1895703
171240.0000000    0.1861225
171280.0000000    0.1976612
171320.0000000    0.2000960
171360.0000000    0.2023880
171400.0000000    0.1906328
171440.0000000    0.2036212
171480.0000000    0.1909918
171520.0000000    0.1892084
171560.0000000    0.2053142
171600.0000000    0.2159316
171640.0000000    0.2020693
171680.0000000    0.1920622
171720.0000000    0.1841782
171760.0000000    0.1992297
171800.0000000    0.2084762
171840.0000000    0.2022372
171880.0000000    0.1952528
171920.0000000    0.1913363
171960.0000000    0.1886044
172000.0000000    0.1908445
172040.0000000    0.1927840
172080.0000000    0.1985194
172120.0000000    0.2050142
172160.0000000    0.1883062
172200.0000000    0.2051711
172240.0000000    0.1879270
172280.0000000    0.2093375
172320.0000000    0.2068062
172360.0000000    0.1950628
172400.0000000    0.1980635
172440.0000000    0.2002143
172480.0000000    0.1985232
172520.0000000    0.2121002
172560.0000000    0.1965778
172600.0000000    0.2147396
172640.0000000    0.1899193
172680.0000000    0.2080142
172720.0000000    0.1841506
172760.0000000    0.1969575
172800.0000000    0.2183332
172840.0000000    0.2087049
172880.0000000    0.1980514
172920.0000000    0.1965285
172960.0000000    0.1951427
173000.0000000    0.1910556
173040.0000000    0.1887742
173080.0000000    0.2076401
173120.0000000    0.1924485
173160.0000000    0.1926187
173200.0000000    0.1927070
173240.0000000    0.1926810
173280.0000000    0.1922800
173320.0000000    0.1886127
173360.0000000    0.2158284
173400.0000000    0.1976094
173440.0000000    0.1893052
173480.0000000    0.1877354
173520.0000000    0.1949928
173560.0000000    0.1729737
173600.0000000    0.1887392
173640.0000000    0.1969460
173680.0000000    0.1977738
173720.0000000    0.1871615
173760.0000000    0.2008868
173800.0000000    0.1974990
173840.0000000    0.1998620
173880.0000000    0.1866658
173920.0000000    0.2052079
173960.0000000    0.1836251
174000.0000000    0.1870424
174040.0000000    0.2058505
174080.0000000    0.2016914
174120.0000000    0.2014703
174160.0000000    0.2103272
174200.0000000    0.1907075
174240.0000000    0.1976072
174280.0000000    0.2299056
174320.0000000    0.2072051
174360.0000000    0.2215837
174400.0000000    0.2059793
174440.0000000    0.2258644
174480.0000000    0.2236968
174520.0000000    0.2157627
174560.0000000    0.2190680
174600.0000000    0.2266876
174640.0000000    0.2189012
174680.0000000    0.2132190
174720.0000000    0.2270972
174760.0000000    0.2057295
174800.0000000    0.2112956
174840.0000000    0.2056867
174880.0000000    0.1963358
174920.0000000    0.2032851
174960.0000000    0.2055714
175000.0000000    0.2171737
175040.0000000    0.2001633
175080.0000000    0.2132329
175120.0000000    0.1991953
175160.0000000    0.2011049
175200.0000000    0.2122879
175240.0000000    0.2079120
175280.0000000    0.2104017
175320.0000000    0.2216217
175360.0000000    0.2269174
175400.0000000    0.2153232
175440.0000000    0.2216396
175480.0000000    0.2068231
175520.0000000    0.2126926
175560.0000000    0.2011032
175600.0000000    0.2124529
175640.0000000    0.2119143
175680.0000000    0.2135296
175720.0000000    0.2106085
175760.0000000    0.2198535
175800.0000000    0.1993766
175840.0000000    0.2107275
175880.0000000    0.1998971
175920.0000000    0.2038797
175960.0000000    0.1996735
176000.0000000    0.2121154
176040.0000000    0.2004736
176080.0000000    0.2078917
176120.0000000    0.1933480
176160.0000000    0.1910472
176200.0000000    0.1939006
176240.0000000    0.1867726
176280.0000000    0.1751496
176320.0000000    0.1901673
176360.0000000    0.1893838
176400.0000000    0.1903431
176440.0000000    0.1892489
176480.0000000    0.1962049
176520.0000000    0.1984495
176560.0000000    0.1990773
176600.0000000    0.2114050
176640.0000000    0.1804133
176680.0000000    0.2205188
176720.0000000    0.1965565
176760.0000000    0.2065651
176800.0000000    0.1972116
176840.0000000    0.2077670
176880.0000000    0.2044360
176920.0000000    0.2067848
176960.0000000    0.2029462
177000.0000000    0.2183248
177040.0000000    0.2071478
177080.0000000    0.2058331
177120.0000000    0.1931515
177160.0000000    0.2025101
177200.0000000    0.1807363
177240.0000000    0.1986295
177280.0000000    0.1974124
177320.0000000    0.1961942
177360.0000000    0.1883974
177400.0000000    0.1931580
177440.0000000    0.1891809
177480.0000000    0.2000115
177520.0000000    0.2019146
177560.0000000    0.2099045
177600.0000000    0.2116453
177640.0000000    0.2125956
177680.0000000    0.2152059
177720.0000000    0.2110991
177760.0000000    0.2147605
177800.0000000    0.2163528
177840.0000000    0.2097093
177880.0000000    0.2118727
177920.0000000    0.2182813
177960.0000000    0.1910124
178000.0000000    0.2147191
178040.0000000    0.2036694
178080.0000000    0.2114064
178120.0000000    0.2253917
178160.0000000    0.2292413
178200.0000000    0.2271052
178240.0000000    0.2372160
178280.0000000    0.2320713
178320.0000000    0.2125407
178360.0000000    0.2238785
178400.0000000    0.2211452
178440.0000000    0.2174809
178480.0000000    0.2108389
178520.0000000    0.2081965
178560.0000000    0.2245493
178600.0000000    0.2114040
178640.0000000    0.2173324
178680.0000000    0.2173725
178720.0000000    0.2266047
178760.0000000    0.2155283
178800.0000000    0.2277122
178840.0000000    0.2302456
178880.0000000    0.2227568
178920.0000000    0.2280576
178960.0000000    0.2276445
179000.0000000    0.2346698
179040.0000000    0.2140744
179080.0000000    0.2193894
179120.0000000    0.2234077
179160.0000000    0.2270798
179200.0000000    0.2210469
179240.0000000    0.2235368
179280.0000000    0.2521839
179320.0000000    0.2314703
179360.0000000    0.2179940
179400.0000000    0.2240715
179440.0000000    0.2359774
179480.0000000    0.2191806
179520.0000000    0.2198932
179560.0000000    0.2176466
179600.0000000    0.2103184
179640.0000000    0.2068008
179680.0000000    0.2079529
179720.0000000    0.2257081
179760.0000000    0.2174041
179800.0000000    0.1952275
179840.0000000    0.1923921
179880.0000000    0.1956389
179920.0000000    0.1967107
179960.0000000    0.2029977
180000.0000000    0.1859738
180040.0000000    0.1923679
180080.0000000    0.2102293
180120.0000000    0.1939987
180160.0000000    0.2071997
180200.0000000    0.2008124
180240.0000000    0.2118572
180280.0000000    0.1960817
180320.0000000    0.2014373
180360.0000000    0.1933503
180400.0000000    0.1977462
180440.0000000    0.2035211
180480.0000000    0.1952967
180520.0000000    0.2018521
180560.0000000    0.2134584
180600.0000000    0.2130456
180640.0000000    0.2310163
180680.0000000    0.2000238
180720.0000000    0.2108180
180760.0000000    0.2144158
180800.0000000    0.2028916
180840.0000000    0.2066447
180880.0000000    0.2157648
180920.0000000    0.2070174
180960.0000000    0.1992216
181000.0000000    0.2111196
181040.0000000    0.2071244
181080.0000000    0.2116536
181120.0000000    0.2097608
181160.0000000    0.2115454
181200.0000000    0.2038692
181240.0000000    0.2000271
181280.0000000    0.2110014
181320.0000000    0.2085401
181360.0000000    0.2118737
181400.0000000    0.2175629
181440.0000000    0.2141010
181480.0000000    0.2142303
181520.0000000    0.2066830
181560.0000000    0.2114972
181600.0000000    0.2002074
181640.0000000    0.2083879
181680.0000000    0.1962285
181720.0000000    0.2060203
181760.0000000    0.1976932
181800.0000000    0.1906854
181840.0000000    0.1863086
181880.0000000    0.1995704
181920.0000000    0.2021541
181960.0000000    0.1872556
182000.0000000    0.1958854
182040.0000000    0.1807406
182080.0000000    0.2020694
182120.0000000    0.1963435
182160.0000000    0.2147266
182200.0000000    0.1820800
182240.0000000    0.2008730
182280.0000000    0.1880290
182320.0000000    0.1942475
182360.0000000    0.2075700
182400.0000000    0.1918299
182440.0000000    0.2008903
182480.0000000    0.1996838
182520.0000000    0.2029794
182560.0000000    0.1993147
182600.0000000    0.2122496
182640.0000000    0.1999025
182680.0000000    0.1935108
182720.0000000    0.2109666
182760.0000000    0.2026637
182800.0000000    0.2118030
182840.0000000    0.2080173
182880.0000000    0.2091877
182920.0000000    0.2159716
182960.0000000    0.1911264
183000.0000000    0.1856379
183040.0000000    0.1995826
183080.0000000    0.1847719
183120.0000000    0.1927012
183160.0000000    0.1907423
183200.0000000    0.1871067
183240.0000000    0.1989190
183280.0000000    0.2024997
183320.0000000    0.2045197
183360.0000000    0.2135105
183400.0000000    0.1970832
183440.0000000    0.1859343
183480.0000000    0.2038889
183520.0000000    0.2059550
183560.0000000    0.2027180
183600.0000000    0.2041398
183640.0000000    0.2097877
183680.0000000    0.1994279
183720.0000000    0.1875692
183760.0000000    0.2170350
183800.0000000    0.2147829
183840.0000000    0.2132259
183880.0000000    0.2052358
183920.0000000    0.2129684
183960.0000000    0.2032912
184000.0000000    0.2206215
184040.0000000    0.2220643
184080.0000000    0.2142746
184120.0000000    0.2148809
184160.0000000    0.2134767
184200.0000000    0.2204456
184240.0000000    0.2248414
184280.0000000    0.2109980
184320.0000000    0.2079504
184360.0000000    0.2229008
184400.0000000    0.2170987
184440.0000000    0.2138777
184480.0000000    0.2060829
184520.0000000    0.2059318
184560.0000000    0.2158886
184600.0000000    0.2070196
184640.0000000    0.2187777
184680.0000000    0.2256417
184720.0000000    0.2223157
184760.0000000    0.2185762
184800.0000000    0.2194520
184840.0000000    0.2064358
184880.0000000    0.2027637
184920.0000000    0.2049125
184960.0000000    0.1995747
185000.0000000    0.2019121
185040.0000000    0.2033197
185080.0000000    0.1996961
185120.0000000    0.1999806
185160.0000000    0.1963053
185200.0000000    0.2012461
185240.0000000    0.2007573
185280.0000000    0.2025727
185320.0000000    0.1987173
185360.0000000    0.1899453
185400.0000000    0.2005459
185440.0000000    0.2169628
185480.0000000    0.2138339
185520.0000000    0.2167077
185560.0000000    0.2175140
185600.0000000    0.2160984
185640.0000000    0.2216109
185680.0000000    0.1992040
185720.0000000    0.1945311
185760.0000000    0.2142601
185800.0000000    0.2176717
185840.0000000    0.2098706
185880.0000000    0.2146182
185920.0000000    0.2130463
185960.0000000    0.2161223
186000.0000000    0.2122085
186040.0000000    0.2267381
186080.0000000    0.2090176
186120.0000000    0.2182753
186160.0000000    0.2209915
186200.0000000    0.2215312
186240.0000000    0.2160020
186280.0000000    0.2164015
186320.0000000    0.2186560
186360.0000000    0.2176169
186400.0000000    0.2086322
186440.0000000    0.2015705
186480.0000000    0.2092626
186520.0000000    0.2059270
186560.0000000    0.2140951
186600.0000000    0.2172331
186640.0000000    0.2059757
186680.0000000    0.2099192
186720.0000000    0.2113504
186760.0000000    0.2176899
186800.0000000    0.2082889
186840.0000000    0.2138809
186880.0000000    0.2073767
186920.0000000    0.2123756
186960.0000000    0.1978362
187000.0000000    0.2119404
187040.0000000    0.1917320
187080.0000000    0.1965417
187120.0000000    0.1974391
187160.0000000    0.2061208
187200.0000000    0.2158665
187240.0000000    0.2088424
187280.0000000    0.2205417
187320.0000000    0.2102913
187360.0000000    0.2137072
187400.0000000    0.2142625
187440.0000000    0.2025754
187480.0000000    0.2018755
187520.0000000    0.2019169
187560.0000000    0.2089097
187600.0000000    0.2150130
187640.0000000    0.2174031
187680.0000000    0.2165947
187720.0000000    0.2211901
187760.0000000    0.2090395
187800.0000000    0.2043928
187840.0000000    0.2043682
187880.0000000    0.1939733
187920.0000000    0.1912138
187960.0000000    0.2053518
188000.0000000    0.1963435
188040.0000000    0.1964653
188080.0000000    0.2142148
188120.0000000    0.2163080
188160.0000000    0.1986076
188200.0000000    0.2070406
188240.0000000    0.2101684
188280.0000000    0.2026096
188320.0000000    0.1990804
188360.0000000    0.2206077
188400.0000000    0.2134151
188440.0000000    0.2131896
188480.0000000    0.2149215
188520.0000000    0.2021714
188560.0000000    0.2186593
188600.0000000    0.2091119
188640.0000000    0.2010243
188680.0000000    0.2076018
188720.0000000    0.2118429
188760.0000000    0.2181009
188800.0000000    0.2183636
188840.0000000    0.2183543
188880.0000000    0.2073389
188920.0000000    0.2110919
188960.0000000    0.2179144
189000.0000000    0.2326351
189040.0000000    0.2080867
189080.0000000    0.2035280
189120.0000000    0.2232313
189160.0000000    0.2153418
189200.0000000    0.2157995
189240.0000000    0.2036010
189280.0000000    0.2111226
189320.0000000    0.2264362
189360.0000000    0.2164796
189400.0000000    0.2116599
189440.0000000    0.2059179
189480.0000000    0.2126332
189520.0000000    0.1988094
189560.0000000    0.2029327
189600.0000000    0.2121695
189640.0000000    0.2118806
189680.0000000    0.2299483
189720.0000000    0.2075388
189760.0000000    0.2046001
189800.0000000    0.2052010
189840.0000000    0.2228823
189880.0000000    0.1996427
189920.0000000    0.2150843
189960.0000000    0.2183798
190000.0000000    0.2149018
190040.0000000    0.2047712
190080.0000000    0.2161043
190120.0000000    0.2123124
190160.0000000    0.1970557
190200.0000000    0.1950907
190240.0000000    0.2105550
190280.0000000    0.2110974
190320.0000000    0.2188878
190360.0000000    0.2119845
190400.0000000    0.2195327
190440.0000000    0.2150863
190480.0000000    0.2026422
190520.0000000    0.2060911
190560.0000000    0.2105927
190600.0000000    0.2247899
190640.0000000    0.2194242
190680.0000000    0.2200458
190720.0000000    0.2206949
190760.0000000    0.2144815
190800.0000000    0.2156834
190840.0000000    0.2166458
190880.0000000    0.2238070
190920.0000000    0.2212326
190960.0000000    0.2146661
191000.0000000    0.2156927
191040.0000000    0.2243731
191080.0000000    0.2343462
191120.0000000    0.2105691
191160.0000000    0.2156493
191200.0000000    0.2185100
191240.0000000    0.2126058
191280.0000000    0.2041139
191320.0000000    0.2009934
191360.0000000    0.2253933
191400.0000000    0.2176589
191440.0000000    0.2321437
191480.0000000    0.2124765
191520.0000000    0.2138445
191560.0000000    0.2171508
191600.0000000    0.2168511
191640.0000000    0.2138795
191680.0000000    0.2269392
191720.0000000    0.2206060
191760.0000000    0.2026040
191800.0000000    0.2136475
191840.0000000    0.2169725
191880.0000000    0.2051615
191920.0000000    0.2102189
191960.0000000    0.2045936
192000.0000000    0.2086019
192040.0000000    0.2194593
192080.0000000    0.2283207
192120.0000000    0.2217228
192160.0000000    0.2244871
192200.0000000    0.2178622
192240.0000000    0.2164101
192280.0000000    0.2191974
192320.0000000    0.2128432
192360.0000000    0.2191838
192400.0000000    0.2214249
192440.0000000    0.2165044
192480.0000000    0.2127562
192520.0000000    0.2141982
192560.0000000    0.2100103
192600.0000000    0.2089135
192640.0000000    0.2122942
192680.0000000    0.2086268
192720.0000000    0.2126022
192760.0000000    0.1972490
192800.0000000    0.2140590
192840.0000000    0.1780548
192880.0000000    0.1997800
192920.0000000    0.1798447
192960.0000000    0.1935996
193000.0000000    0.2056312
193040.0000000    0.2180810
193080.0000000    0.1958320
193120.0000000    0.2121717
193160.0000000    0.2109641
193200.0000000    0.2161343
193240.0000000    0.1950917
193280.0000000    0.2190240
193320.0000000    0.1926005
193360.0000000    0.1938152
193400.0000000    0.2085826
193440.0000000    0.2038680
193480.0000000    0.2126825
193520.0000000    0.2212221
193560.0000000    0.2060548
193600.0000000    0.2033243
193640.0000000    0.2031232
193680.0000000    0.2064738
193720.0000000    0.2122380
193760.0000000    0.2042563
193800.0000000    0.2063588
193840.0000000    0.2221665
193880.0000000    0.2239282
193920.0000000    0.2160156
193960.0000000    0.2062634
194000.0000000    0.2059356
194040.0000000    0.2085210
194080.0000000    0.2106525
194120.0000000    0.2064032
194160.0000000    0.2136589
194200.0000000    0.2113413
194240.0000000    0.1957238
194280.0000000    0.1998232
194320.0000000    0.2095245
194360.0000000    0.2218874
194400.0000000    0.2150899
194440.0000000    0.1959983
194480.0000000    0.2035135
194520.0000000    0.1984317
194560.0000000    0.2024077
194600.0000000    0.2093168
194640.0000000    0.2117805
194680.0000000    0.2043134
194720.0000000    0.2005780
194760.0000000    0.1874319
194800.0000000    0.1934138
194840.0000000    0.1926041
194880.0000000    0.1960346
194920.0000000    0.2014652
194960.0000000    0.2085807
195000.0000000    0.2212705
195040.0000000    0.2174812
195080.0000000    0.2093447
195120.0000000    0.1978629
195160.0000000    0.2028404
195200.0000000    0.2160624
195240.0000000    0.2112326
195280.0000000    0.1955683
195320.0000000    0.1978110
195360.0000000    0.2044833
195400.0000000    0.2059070
195440.0000000    0.2025101
195480.0000000    0.2112522
195520.0000000    0.2077314
195560.0000000    0.2122907
195600.0000000    0.2007120
195640.0000000    0.1956113
195680.0000000    0.2126442
195720.0000000    0.2106368
195760.0000000    0.2148338
195800.0000000    0.2115857
195840.0000000    0.2102375
195880.0000000    0.2025010
195920.0000000    0.2232729
195960.0000000    0.2052982
196000.0000000    0.2128430
196040.0000000    0.2099480
196080.0000000    0.2203710
196120.0000000    0.2250760
196160.0000000    0.2000784
196200.0000000    0.2125332
196240.0000000    0.2007189
196280.0000000    0.1980030
196320.0000000    0.1990819
196360.0000000    0.1982353
196400.0000000    0.2109292
196440.0000000    0.1991751
196480.0000000    0.2146527
196520.0000000    0.2105007
196560.0000000    0.2093247
196600.0000000    0.1986146
196640.0000000    0.2009964
196680.0000000    0.2121137
196720.0000000    0.2132769
196760.0000000    0.2020584
196800.0000000    0.2140222
196840.0000000    0.2274013
196880.0000000    0.2202152
196920.0000000    0.2032623
196960.0000000    0.2199812
197000.0000000    0.2102620
197040.0000000    0.2033690
197080.0000000    0.2249306
197120.0000000    0.1962694
197160.0000000    0.1994973
197200.0000000    0.1912014
197240.0000000    0.1959259
197280.0000000    0.2168045
197320.0000000    0.1958877
197360.0000000    0.2117367
197400.0000000    0.2043314
197440.0000000    0.1888617
197480.0000000    0.2020549
197520.0000000    0.1972352
197560.0000000    0.1949057
197600.0000000    0.1991872
197640.0000000    0.1983803
197680.0000000    0.2075700
197720.0000000    0.1888101
197760.0000000    0.1809661
197800.0000000    0.1853902
197840.0000000    0.1886539
197880.0000000    0.2074623
197920.0000000    0.2009014
197960.0000000    0.1809517
198000.0000000    0.1963552
198040.0000000    0.1971542
198080.0000000    0.1872796
198120.0000000    0.1843531
198160.0000000    0.1858777
198200.0000000    0.1932746
198240.0000000    0.1936074
198280.0000000    0.1878519
198320.0000000    0.1753144
198360.0000000    0.1932412
198400.0000000    0.1874701
198440.0000000    0.1857555
198480.0000000    0.1899360
198520.0000000    0.2026278
198560.0000000    0.1901700
198600.0000000    0.1878660
198640.0000000    0.1956642
198680.0000000    0.1893729
198720.0000000    0.1901325
198760.0000000    0.1903105
198800.0000000    0.1909885
198840.0000000    0.1968335
198880.0000000    0.1935402
198920.0000000    0.1884753
198960.0000000    0.1926202
199000.0000000    0.2095595
199040.0000000    0.1930458
199080.0000000    0.2002660
199120.0000000    0.2102333
199160.0000000    0.1974591
199200.0000000    0.2133199
199240.0000000    0.2094039
199280.0000000    0.2093014
199320.0000000    0.2085637
199360.0000000    0.1935424
199400.0000000    0.1978056
199440.0000000    0.1997577
199480.0000000    0.2065198
199520.0000000    0.1995147
199560.0000000    0.2255515
199600.0000000    0.2184440
199640.0000000    0.2345899
199680.0000000    0.2174078
199720.0000000    0.2176034
199760.0000000    0.2263729
199800.0000000    0.2165244
199840.0000000    0.2209672
199880.0000000    0.2036537
199920.0000000    0.2038658
199960.0000000    0.2119135
200000.0000000    0.2027111
200040.0000000    0.1945816
200080.0000000    0.1926778
200120.0000000    0.2043346
200160.0000000    0.1830065
200200.0000000    0.1995281
200240.0000000    0.1919218
200280.0000000    0.1946187
200320.0000000    0.2106504
200360.0000000    0.2110185
200400.0000000    0.2006045
200440.0000000    0.2096375
200480.0000000    0.2139709
200520.0000000    0.2074540
200560.0000000    0.2264276
200600.0000000    0.2093480
200640.0000000    0.2145791
200680.0000000    0.2041514
200720.0000000    0.1986573
200760.0000000    0.1875109
200800.0000000    0.2065912
200840.0000000    0.1898136
200880.0000000    0.1948769
200920.0000000    0.2104558
200960.0000000    0.1998102
201000.0000000    0.2030667
201040.0000000    0.2135198
201080.0000000    0.2225751
201120.0000000    0.1983270
201160.0000000    0.2177451
201200.0000000    0.2074965
201240.0000000    0.2222189
201280.0000000    0.2005997
201320.0000000    0.1912904
201360.0000000    0.2039762
201400.0000000    0.2207819
201440.0000000    0.2033460
201480.0000000    0.2172411
201520.0000000    0.2122098
201560.0000000    0.1923849
201600.0000000    0.2041399
201640.0000000    0.2034359
201680.0000000    0.1889502
201720.0000000    0.2103707
201760.0000000    0.1987942
201800.0000000    0.2109826
201840.0000000    0.2050744
201880.0000000    0.2062954
201920.0000000    0.2006762
201960.0000000    0.1941933
202000.0000000    0.1934071
202040.0000000    0.2004757
202080.0000000    0.2025397
202120.0000000    0.2293746
202160.0000000    0.2386632
202200.0000000    0.2201975
202240.0000000    0.2184841
202280.0000000    0.2137986
202320.0000000    0.2136289
202360.0000000    0.1987855
202400.0000000    0.2025711
202440.0000000    0.2175200
202480.0000000    0.2319054
202520.0000000    0.1904538
202560.0000000    0.2105188
202600.0000000    0.1910237
202640.0000000    0.2149087
202680.0000000    0.2190621
202720.0000000    0.2240385
202760.0000000    0.2257545
202800.0000000    0.2050274
202840.0000000    0.2118591
202880.0000000    0.2188036
202920.0000000    0.2087703
202960.0000000    0.2124063
203000.0000000    0.2179419
203040.0000000    0.2142348
203080.0000000    0.2182261
203120.0000000    0.2108241
203160.0000000    0.2187041
203200.0000000    0.2299761
203240.0000000    0.2066103
203280.0000000    0.1993836
203320.0000000    0.2098255
203360.0000000    0.2123476
203400.0000000    0.2067949
203440.0000000    0.2262280
203480.0000000    0.2202480
203520.0000000    0.2109763
203560.0000000    0.2282843
203600.0000000    0.2080967
203640.0000000    0.2009541
203680.0000000    0.2096021
203720.0000000    0.2193834
203760.0000000    0.2069643
203800.0000000    0.2286268
203840.0000000    0.2254031
203880.0000000    0.2196348
203920.0000000    0.2145324
203960.0000000    0.1949925
204000.0000000    0.2051274
204040.0000000    0.2000716
204080.0000000    0.1860386
204120.0000000    0.2029557
204160.0000000    0.2122392
204200.0000000    0.2186964
204240.0000000    0.2107280
204280.0000000    0.2064392
204320.0000000    0.1932735
204360.0000000    0.2124472
204400.0000000    0.2118489
204440.0000000    0.2139022
204480.0000000    0.2148325
204520.0000000    0.2230433
204560.0000000    0.2153654
204600.0000000    0.2209625
204640.0000000    0.2078892
204680.0000000    0.2232891
204720.0000000    0.2090887
204760.0000000    0.2249702
204800.0000000    0.2212731
204840.0000000    0.2119435
204880.0000000    0.2192596
204920.0000000    0.2134981
204960.0000000    0.2137636
205000.0000000    0.2116409
205040.0000000    0.2132255
205080.0000000    0.2179477
205120.0000000    0.2121391
205160.0000000    0.2083841
205200.0000000    0.2029278
205240.0000000    0.2170597
205280.0000000    0.2039871
205320.0000000    0.2030120
205360.0000000    0.1986837
205400.0000000    0.2099673
205440.0000000    0.2311456
205480.0000000    0.2195349
205520.0000000    0.2132779
205560.0000000    0.2095771
205600.0000000    0.2049686
205640.0000000    0.2193030
205680.0000000    0.2108964
205720.0000000    0.2201347
205760.0000000    0.2025518
205800.0000000    0.2026978
205840.0000000    0.2116416
205880.0000000    0.2253682
205920.0000000    0.2113169
205960.0000000    0.2204571
206000.0000000    0.2066181
206040.0000000    0.2231482
206080.0000000    0.2289270
206120.0000000    0.2032867
206160.0000000    0.2165529
206200.0000000    0.2089043
206240.0000000    0.2053867
206280.0000000    0.2030363
206320.0000000    0.2135345
206360.0000000    0.2039874
206400.0000000    0.2125689
206440.0000000    0.2100754
206480.0000000    0.2252867
206520.0000000    0.2239692
206560.0000000    0.2251586
206600.0000000    0.2361847
206640.0000000    0.2394783
206680.0000000    0.2272364
206720.0000000    0.2042012
206760.0000000    0.2112681
206800.0000000    0.1902423
206840.0000000    0.2047489
206880.0000000    0.2110055
206920.0000000    0.2067075
206960.0000000    0.2203912
207000.0000000    0.2130109
207040.0000000    0.2039476
207080.0000000    0.2053268
207120.0000000    0.2117079
207160.0000000    0.1945499
207200.0000000    0.2024547
207240.0000000    0.1960370
207280.0000000    0.2035308
207320.0000000    0.2211176
207360.0000000    0.2214863
207400.0000000    0.2297426
207440.0000000    0.2187485
207480.0000000    0.2114134
207520.0000000    0.2145946
207560.0000000    0.2144905
207600.0000000    0.1834531
207640.0000000    0.1735477
207680.0000000    0.1858843
207720.0000000    0.2031132
207760.0000000    0.2139052
207800.0000000    0.2206156
207840.0000000    0.2079165
207880.0000000    0.2118835
207920.0000000    0.2062868
207960.0000000    0.2074573
208000.0000000    0.2069933
208040.0000000    0.1758035
208080.0000000    0.2015872
208120.0000000    0.2189886
208160.0000000    0.2033972
208200.0000000    0.2095018
208240.0000000    0.1933042
208280.0000000    0.2185932
208320.0000000    0.1959644
208360.0000000    0.1871855
208400.0000000    0.1772910
208440.0000000    0.2111263
208480.0000000    0.2056437
208520.0000000    0.2104154
208560.0000000    0.2144177
208600.0000000    0.2227981
208640.0000000    0.2219317
208680.0000000    0.2231779
208720.0000000    0.2155363
208760.0000000    0.2133493
208800.0000000    0.2251800
208840.0000000    0.2046240
208880.0000000    0.2044971
208920.0000000    0.2123324
208960.0000000    0.2030907
209000.0000000    0.2053605
209040.0000000    0.2090332
209080.0000000    0.1981158
209120.0000000    0.2172794
209160.0000000    0.2204613
209200.0000000    0.2215015
209240.0000000    0.2136731
209280.0000000    0.2107855
209320.0000000    0.2080190
209360.0000000    0.2016482
209400.0000000    0.1949245
209440.0000000    0.1839929
209480.0000000    0.2027505
209520.0000000    0.2154213
209560.0000000    0.2250014
209600.0000000    0.2221753
209640.0000000    0.2175708
209680.0000000    0.2331828
209720.0000000    0.2318195
209760.0000000    0.2255938
209800.0000000    0.2150071
209840.0000000    0.2040798
209880.0000000    0.1848253
209920.0000000    0.2116799
209960.0000000    0.2001123
210000.0000000    0.1889369
210040.0000000    0.2073204
210080.0000000    0.2005358
210120.0000000    0.2099251
210160.0000000    0.2087674
210200.0000000    0.2008021
210240.0000000    0.2047801
210280.0000000    0.2256609
210320.0000000    0.2222579
210360.0000000    0.2113295
210400.0000000    0.2171568
210440.0000000    0.2278874
210480.0000000    0.2133056
210520.0000000    0.2089955
210560.0000000    0.2110773
210600.0000000    0.2123760
210640.0000000    0.2176038
210680.0000000    0.2375626
210720.0000000    0.2265601
210760.0000000    0.2027360
210800.0000000    0.2096267
210840.0000000    0.2054054
210880.0000000    0.2097210
210920.0000000    0.2162482
210960.0000000    0.1954654
211000.0000000    0.2069320
211040.0000000    0.1992799
211080.0000000    0.2205424
211120.0000000    0.2147647
211160.0000000    0.2154284
211200.0000000    0.2053498
211240.0000000    0.2035328
211280.0000000    0.1997144
211320.0000000    0.2048536
211360.0000000    0.2131227
211400.0000000    0.2276742
211440.0000000    0.2041859
211480.0000000    0.2204235
211520.0000000    0.2195469
211560.0000000    0.2111311
211600.0000000    0.2245492
211640.0000000    0.2069167
211680.0000000    0.2125085
211720.0000000    0.2092471
211760.0000000    0.2007240
211800.0000000    0.2085161
211840.0000000    0.2104400
211880.0000000    0.2186539
211920.0000000    0.2272499
211960.0000000    0.2144595
212000.0000000    0.2169556
212040.0000000    0.2366450
212080.0000000    0.2407089
212120.0000000    0.2196285
212160.0000000    0.2403569
212200.0000000    0.2532074
212240.0000000    0.2251618
212280.0000000    0.2343648
212320.0000000    0.2375055
212360.0000000    0.2112604
212400.0000000    0.2135498
212440.0000000    0.2128483
212480.0000000    0.2163029
212520.0000000    0.2405781
212560.0000000    0.2380816
212600.0000000    0.2409460
212640.0000000    0.2259923
212680.0000000    0.2241210
212720.0000000    0.2220450
212760.0000000    0.2276381
212800.0000000    0.2123412
212840.0000000    0.2051511
212880.0000000    0.2137141
212920.0000000    0.1925909
212960.0000000    0.2116535
213000.0000000    0.2206106
213040.0000000    0.2121345
213080.0000000    0.2095773
213120.0000000    0.1955465
213160.0000000    0.2077834
213200.0000000    0.2366459
213240.0000000    0.2248149
213280.0000000    0.2065065
213320.0000000    0.2192373
213360.0000000    0.2221349
213400.0000000    0.2268602
213440.0000000    0.2207289
213480.0000000    0.2302204
213520.0000000    0.2184429
213560.0000000    0.2238046
213600.0000000    0.2121732
213640.0000000    0.2195173
213680.0000000    0.2019328
213720.0000000    0.1838067
213760.0000000    0.1782653
213800.0000000    0.1842123
213840.0000000    0.1967347
213880.0000000    0.1924742
213920.0000000    0.1867630
213960.0000000    0.1881430
214000.0000000    0.2155464
214040.0000000    0.2216862
214080.0000000    0.2148829
214120.0000000    0.2059567
214160.0000000    0.2132179
214200.0000000    0.2081900
214240.0000000    0.2315379
214280.0000000    0.2019826
214320.0000000    0.2014258
214360.0000000    0.2130387
214400.0000000    0.2267591
214440.0000000    0.2213826
214480.0000000    0.2249005
214520.0000000    0.2342479
214560.0000000    0.2438485
214600.0000000    0.2708197
214640.0000000    0.2300986
214680.0000000    0.2371739
214720.0000000    0.2240386
214760.0000000    0.2100073
214800.0000000    0.1941639
214840.0000000    0.2079343
214880.0000000    0.2254500
214920.0000000    0.2120393
214960.0000000    0.2223105
215000.0000000    0.2176384
215040.0000000    0.2144157
215080.0000000    0.2274625
215120.0000000    0.2174240
215160.0000000    0.2277113
215200.0000000    0.2208577
215240.0000000    0.2190406
215280.0000000    0.2089334
215320.0000000    0.2115102
215360.0000000    0.2200016
215400.0000000    0.2284719
215440.0000000    0.2265170
215480.0000000    0.2368871
215520.0000000    0.2595504
215560.0000000    0.2384628
215600.0000000    0.2183524
215640.0000000    0.2467607
215680.0000000    0.2142298
215720.0000000    0.2175035
215760.0000000    0.2196730
215800.0000000    0.2145087
215840.0000000    0.2167726
215880.0000000    0.2042462
215920.0000000    0.2082405
215960.0000000    0.2168408
216000.0000000    0.1954427
216040.0000000    0.1786159
216080.0000000    0.1861895
216120.0000000    0.1945928
216160.0000000    0.1919238
216200.0000000    0.1920388
216240.0000000    0.2157481
216280.0000000    0.2145288
216320.0000000    0.2198199
216360.0000000    0.2384405
216400.0000000    0.2168477
216440.0000000    0.2320874
216480.0000000    0.2374733
216520.0000000    0.2693584
216560.0000000    0.2397908
216600.0000000    0.2419629
216640.0000000    0.2481905
216680.0000000    0.2406135
216720.0000000    0.2049224
216760.0000000    0.2130836
216800.0000000    0.2265026
216840.0000000    0.2113130
216880.0000000    0.2107776
216920.0000000    0.2050604
216960.0000000    0.2221563
217000.0000000    0.1855571
217040.0000000    0.2059265
217080.0000000    0.2110179
217120.0000000    0.1988529
217160.0000000    0.2095645
217200.0000000    0.1885337
217240.0000000    0.1927563
217280.0000000    0.2125327
217320.0000000    0.2204102
217360.0000000    0.2209498
217400.0000000    0.2189471
217440.0000000    0.2081524
217480.0000000    0.2095519
217520.0000000    0.2156218
217560.0000000    0.2258281
217600.0000000    0.2108446
217640.0000000    0.1998892
217680.0000000    0.2126750
217720.0000000    0.2020380
217760.0000000    0.2077637
217800.0000000    0.1855076
217840.0000000    0.1937852
217880.0000000    0.1995179
217920.0000000    0.2049783
217960.0000000    0.2103173
218000.0000000    0.2001613
218040.0000000    0.2051116
218080.0000000    0.2017573
218120.0000000    0.1996886
218160.0000000    0.2013054
218200.0000000    0.2107834
218240.0000000    0.2082866
218280.0000000    0.2132972
218320.0000000    0.1978978
218360.0000000    0.2052452
218400.0000000    0.1892574
218440.0000000    0.1935128
218480.0000000    0.1957256
218520.0000000    0.2061448
218560.0000000    0.2287000
218600.0000000    0.2048601
218640.0000000    0.2220808
218680.0000000    0.2227068
218720.0000000    0.2107876
218760.0000000    0.2120790
218800.0000000    0.2210223
218840.0000000    0.1921814
218880.0000000    0.2131065
218920.0000000    0.1941581
218960.0000000    0.2162858
219000.0000000    0.1848285
219040.0000000    0.2242609
219080.0000000    0.2330608
219120.0000000    0.2409791
219160.0000000    0.2411900
219200.0000000    0.2366671
219240.0000000    0.2307871
219280.0000000    0.2084805
219320.0000000    0.2136302
219360.0000000    0.2200972
219400.0000000    0.2097076
219440.0000000    0.2117436
219480.0000000    0.2176775
219520.0000000    0.2125390
219560.0000000    0.1923571
219600.0000000    0.2063905
219640.0000000    0.2012670
219680.0000000    0.1834905
219720.0000000    0.1943856
219760.0000000    0.2065813
219800.0000000    0.1916645
219840.0000000    0.1838782
219880.0000000    0.2005864
219920.0000000    0.2063339
219960.0000000    0.1905345
220000.0000000    0.1830680
220040.0000000    0.1998481
220080.0000000    0.1946830
220120.0000000    0.1853527
220160.0000000    0.2051794
220200.0000000    0.2092310
220240.0000000    0.2162810
220280.0000000    0.2103326
220320.0000000    0.2126664
220360.0000000    0.2211982
220400.0000000    0.2079938
220440.0000000    0.2017551
220480.0000000    0.1949299
220520.0000000    0.1900540
220560.0000000    0.1998539
220600.0000000    0.2154233
220640.0000000    0.2102238
220680.0000000    0.2085600
220720.0000000    0.1963783
220760.0000000    0.1850290
220800.0000000    0.1986077
220840.0000000    0.1974996
220880.0000000    0.2026623
220920.0000000    0.2002392
220960.0000000    0.1972029
221000.0000000    0.2038821
221040.0000000    0.2018824
221080.0000000    0.2017240
221120.0000000    0.1992050
221160.0000000    0.2012652
221200.0000000    0.2012170
221240.0000000    0.1909567
221280.0000000    0.2134765
221320.0000000    0.2088089
221360.0000000    0.2098341
221400.0000000    0.2036785
221440.0000000    0.1976034
221480.0000000    0.2080250
221520.0000000    0.2159764
221560.0000000    0.2096363
221600.0000000    0.2110554
221640.0000000    0.2018281
221680.0000000    0.1836986
221720.0000000    0.2039078
221760.0000000    0.2154778
221800.0000000    0.2200463
221840.0000000    0.2143755
221880.0000000    0.2149218
221920.0000000    0.1970918
221960.0000000    0.1929157
222000.0000000    0.2062344
222040.0000000    0.2001669
222080.0000000    0.2119364
222120.0000000    0.2000833
222160.0000000    0.2134167
222200.0000000    0.2136931
222240.0000000    0.2149316
222280.0000000    0.2217750
222320.0000000    0.2088424
222360.0000000    0.2016327
222400.0000000    0.1940154
222440.0000000    0.2033018
222480.0000000    0.1930486
222520.0000000    0.2162965
222560.0000000    0.1985563
222600.0000000    0.2019985
222640.0000000    0.1982483
222680.0000000    0.1987572
222720.0000000    0.1864531
222760.0000000    0.1921619
222800.0000000    0.1812672
222840.0000000    0.1864433
222880.0000000    0.1639351
222920.0000000    0.1622720
222960.0000000    0.1952578
223000.0000000    0.1932802
223040.0000000    0.1855539
223080.0000000    0.1908607
223120.0000000    0.2021300
223160.0000000    0.1861455
223200.0000000    0.1806352
223240.0000000    0.1875919
223280.0000000    0.1855317
223320.0000000    0.2118296
223360.0000000    0.2059040
223400.0000000    0.2128716
223440.0000000    0.2194865
223480.0000000    0.2421599
223520.0000000    0.2474342
223560.0000000    0.2505081
223600.0000000    0.2264687
223640.0000000    0.2132640
223680.0000000    0.2261762
223720.0000000    0.2208284
223760.0000000    0.2403024
223800.0000000    0.2240670
223840.0000000    0.2570982
223880.0000000    0.2370601
223920.0000000    0.2430891
223960.0000000    0.2528852
224000.0000000    0.2474416
224040.0000000    0.2275898
224080.0000000    0.2568927
224120.0000000    0.2455652
224160.0000000    0.2571201
224200.0000000    0.2452138
224240.0000000    0.2572191
224280.0000000    0.2444365
224320.0000000    0.2305037
224360.0000000    0.2311848
224400.0000000    0.2201823
224440.0000000    0.2272720
224480.0000000    0.2368642
224520.0000000    0.2141049
224560.0000000    0.2403205
224600.0000000    0.2272314
224640.0000000    0.2285294
224680.0000000    0.2180015
224720.0000000    0.2378714
224760.0000000    0.2429699
224800.0000000    0.2528492
224840.0000000    0.2395978
224880.0000000    0.2655488
224920.0000000    0.2494880
224960.0000000    0.2352548
225000.0000000    0.2629042
225040.0000000    0.2694847
225080.0000000    0.2695893
225120.0000000    0.2608730
225160.0000000    0.2425490
225200.0000000    0.2748741
225240.0000000    0.2469209
225280.0000000    0.2343007
225320.0000000    0.2951909
225360.0000000    0.2472134
225400.0000000    0.2510475
225440.0000000    0.2812966
225480.0000000    0.2601666
225520.0000000    0.2720326
225560.0000000    0.2513161
225600.0000000    0.2616218
225640.0000000    0.2586217
225680.0000000    0.2648332
225720.0000000    0.2495721
225760.0000000    0.2709084
225800.0000000    0.2712236
225840.0000000    0.2696348
225880.0000000    0.2447191
225920.0000000    0.2376424
225960.0000000    0.2332070
226000.0000000    0.2486264
226040.0000000    0.2534288
226080.0000000    0.2408751
226120.0000000    0.2296449
226160.0000000    0.2542704
226200.0000000    0.2301545
226240.0000000    0.2278260
226280.0000000    0.2406060
226320.0000000    0.2324930
226360.0000000    0.2545717
226400.0000000    0.2792244
226440.0000000    0.2807368
226480.0000000    0.2610423
226520.0000000    0.2555942
226560.0000000    0.2792759
226600.0000000    0.2833703
226640.0000000    0.2854363
226680.0000000    0.2713138
226720.0000000    0.2597653
226760.0000000    0.2702893
226800.0000000    0.2555383
226840.0000000    0.2709968
226880.0000000    0.2617083
226920.0000000    0.2455835
226960.0000000    0.2211251
227000.0000000    0.2112398
227040.0000000    0.2279621
227080.0000000    0.2387705
227120.0000000    0.2587663
227160.0000000    0.2626458
227200.0000000    0.2553920
227240.0000000    0.2188479
227280.0000000    0.1974874
227320.0000000    0.2266749
227360.0000000    0.2119659
227400.0000000    0.2257850
227440.0000000    0.2177021
227480.0000000    0.2322797
227520.0000000    0.2383586
227560.0000000    0.2426548
227600.0000000    0.2371286
227640.0000000    0.2526185
227680.0000000    0.2569567
227720.0000000    0.2131072
227760.0000000    0.2353084
227800.0000000    0.2406131
227840.0000000    0.2586993
227880.0000000    0.2620849
227920.0000000    0.2713326
227960.0000000    0.2577581
228000.0000000    0.2645525
228040.0000000    0.2482820
228080.0000000    0.2575245
228120.0000000    0.2752322
228160.0000000    0.2632097
228200.0000000    0.2697347
228240.0000000    0.2796758
228280.0000000    0.2861495
228320.0000000    0.2587465
228360.0000000    0.2683846
228400.0000000    0.2797671
228440.0000000    0.2822914
228480.0000000    0.2805612
228520.0000000    0.2679475
228560.0000000    0.2778393
228600.0000000    0.2718978
228640.0000000    0.2701879
228680.0000000    0.2651288
228720.0000000    0.2759800
228760.0000000    0.3003793
228800.0000000    0.2716269
228840.0000000    0.2829293
228880.0000000    0.2715676
228920.0000000    0.2728637
228960.0000000    0.2811946
229000.0000000    0.2687542
229040.0000000    0.2767650
229080.0000000    0.2889934
229120.0000000    0.2799354
229160.0000000    0.2509926
229200.0000000    0.2704895
229240.0000000    0.2818763
229280.0000000    0.2958703
229320.0000000    0.3040481
229360.0000000    0.2961044
229400.0000000    0.3115428
229440.0000000    0.3039005
229480.0000000    0.2734984
229520.0000000    0.2933009
229560.0000000    0.3172763
229600.0000000    0.2941383
229640.0000000    0.2927584
229680.0000000    0.2840131
229720.0000000    0.3010006
229760.0000000    0.2966149
229800.0000000    0.2934127
229840.0000000    0.2926133
229880.0000000    0.2834162
229920.0000000    0.2876313
229960.0000000    0.2895009
230000.0000000    0.3199249
230040.0000000    0.3148671
230080.0000000    0.3108225
230120.0000000    0.3315232
230160.0000000    0.3105734
230200.0000000    0.3384112
230240.0000000    0.3246644
230280.0000000    0.3116740
230320.0000000    0.3188640
230360.0000000    0.3216502
230400.0000000    0.2872959
230440.0000000    0.2813798
230480.0000000    0.2860484
230520.0000000    0.2703583
230560.0000000    0.2595414
230600.0000000    0.2754903
230640.0000000    0.3084679
230680.0000000    0.2925586
230720.0000000    0.2778973
230760.0000000    0.2962698
230800.0000000    0.2867730
230840.0000000    0.2831304
230880.0000000    0.2853569
230920.0000000    0.3444120
230960.0000000    0.3446260
231000.0000000    0.3457605
231040.0000000    0.2952793
231080.0000000    0.2861767
231120.0000000    0.2745009
231160.0000000    0.2585130
231200.0000000    0.2738459
231240.0000000    0.3038419
231280.0000000    0.2929188
231320.0000000    0.2846131
231360.0000000    0.2494012
231400.0000000    0.2655399
231440.0000000    0.2963231
231480.0000000    0.2934815
231520.0000000    0.2871357
231560.0000000    0.3121086
231600.0000000    0.3069935
231640.0000000    0.3034878
231680.0000000    0.3386811
231720.0000000    0.3276778
231760.0000000    0.3026269
231800.0000000    0.2843868
231840.0000000    0.2695342
231880.0000000    0.2685386
231920.0000000    0.2281304
231960.0000000    0.2727168
232000.0000000    0.2712865
232040.0000000    0.2938226
232080.0000000    0.2980055
232120.0000000    0.2993081
232160.0000000    0.2684486
232200.0000000    0.2842870
232240.0000000    0.2783995
232280.0000000    0.2539439
232320.0000000    0.2925866
232360.0000000    0.2609298
232400.0000000    0.2650274
232440.0000000    0.2696834
232480.0000000    0.2707620
232520.0000000    0.2564087
232560.0000000    0.2553997
232600.0000000    0.2640652
232640.0000000    0.2488571
232680.0000000    0.2591487
232720.0000000    0.2578014
232760.0000000    0.2559508
232800.0000000    0.2786206
232840.0000000    0.2494669
232880.0000000    0.2626895
232920.0000000    0.2516318
232960.0000000    0.2438171
233000.0000000    0.2481404
233040.0000000    0.2603725
233080.0000000    0.2486664
233120.0000000    0.2541630
233160.0000000    0.2650978
233200.0000000    0.2628768
233240.0000000    0.2468313
233280.0000000    0.2461919
233320.0000000    0.2274919
233360.0000000    0.2563984
233400.0000000    0.2390542
233440.0000000    0.2255913
233480.0000000    0.2265133
233520.0000000    0.2308868
233560.0000000    0.2494364
233600.0000000    0.2402759
233640.0000000    0.2503400
233680.0000000    0.2764439
233720.0000000    0.2673546
233760.0000000    0.2665692
233800.0000000    0.2740272
233840.0000000    0.2838459
233880.0000000    0.2782092
233920.0000000    0.2559266
233960.0000000    0.2694867
234000.0000000    0.2544641
234040.0000000    0.2639618
234080.0000000    0.2523187
234120.0000000    0.2699864
234160.0000000    0.2761636
234200.0000000    0.2904010
234240.0000000    0.2737117
234280.0000000    0.2866383
234320.0000000    0.2476045
234360.0000000    0.2887974
234400.0000000    0.2694816
234440.0000000    0.2748032
234480.0000000    0.2768744
234520.0000000    0.2734932
234560.0000000    0.2624897
234600.0000000    0.2661983
234640.0000000    0.2538953
234680.0000000    0.2588430
234720.0000000    0.2753092
234760.0000000    0.2744936
234800.0000000    0.2755634
234840.0000000    0.2808209
234880.0000000    0.2670745
234920.0000000    0.2644074
234960.0000000    0.2651482
235000.0000000    0.2556533
235040.0000000    0.2514557
235080.0000000    0.2515107
235120.0000000    0.2474721
235160.0000000    0.2325687
235200.0000000    0.2418541
235240.0000000    0.2676568
235280.0000000    0.2718520
235320.0000000    0.2870357
235360.0000000    0.2888523
235400.0000000    0.2715822
235440.0000000    0.2396527
235480.0000000    0.2632886
235520.0000000    0.2931779
235560.0000000    0.3040497
235600.0000000    0.2968954
235640.0000000    0.3093872
235680.0000000    0.3013747
235720.0000000    0.2846861
235760.0000000    0.2730951
235800.0000000    0.2700497
235840.0000000    0.2798572
235880.0000000    0.2795200
235920.0000000    0.2937530
235960.0000000    0.2782426
236000.0000000    0.2829389
236040.0000000    0.2969370
236080.0000000    0.2912859
236120.0000000    0.3042524
236160.0000000    0.2830477
236200.0000000    0.2982388
236240.0000000    0.2905367
236280.0000000    0.2449314
236320.0000000    0.2401049
236360.0000000    0.2360093
236400.0000000    0.2526096
236440.0000000    0.2327490
236480.0000000    0.2333849
236520.0000000    0.2324510
236560.0000000    0.2644614
236600.0000000    0.3005387
236640.0000000    0.2718291
236680.0000000    0.2678032
236720.0000000    0.2582183
236760.0000000    0.2590174
236800.0000000    0.2773997
236840.0000000    0.2721713
236880.0000000    0.2498706
236920.0000000    0.2465464
236960.0000000    0.2368195
237000.0000000    0.2580349
237040.0000000    0.2545342
237080.0000000    0.2639195
237120.0000000    0.2562545
237160.0000000    0.2345172
237200.0000000    0.2362893
237240.0000000    0.2390828
237280.0000000    0.2707738
237320.0000000    0.2795355
237360.0000000    0.2808891
237400.0000000    0.2772125
237440.0000000    0.3008792
237480.0000000    0.2955720
237520.0000000    0.2621633
237560.0000000    0.2683883
237600.0000000    0.2399131
237640.0000000    0.2465248
237680.0000000    0.2483379
237720.0000000    0.2603594
237760.0000000    0.2712304
237800.0000000    0.2731528
237840.0000000    0.2717624
237880.0000000    0.2764779
237920.0000000    0.2522711
237960.0000000    0.2447985
238000.0000000    0.2388292
238040.0000000    0.2461719
238080.0000000    0.2608182
238120.0000000    0.2584989
238160.0000000    0.2486704
238200.0000000    0.2658638
238240.0000000    0.2811700
238280.0000000    0.2826079
238320.0000000    0.2868773
238360.0000000    0.2782472
238400.0000000    0.2893514
238440.0000000    0.2625835
238480.0000000    0.2886492
238520.0000000    0.2948283
238560.0000000    0.2861383
238600.0000000    0.2834479
238640.0000000    0.2816445
238680.0000000    0.2999855
238720.0000000    0.2809116
238760.0000000    0.2636391
238800.0000000    0.2586391
238840.0000000    0.2674264
238880.0000000    0.2450928
238920.0000000    0.2415777
238960.0000000    0.2270318
239000.0000000    0.2179724
239040.0000000    0.2620004
239080.0000000    0.2367947
239120.0000000    0.2316252
239160.0000000    0.2279845
239200.0000000    0.2644302
239240.0000000    0.2529109
239280.0000000    0.2625856
239320.0000000    0.2517747
239360.0000000    0.2647475
239400.0000000    0.2781903
239440.0000000    0.2710133
239480.0000000    0.2601508
239520.0000000    0.2548156
239560.0000000    0.2435665
239600.0000000    0.2640912
239640.0000000    0.2702564
239680.0000000    0.2677553
239720.0000000    0.2915920
239760.0000000    0.2973617
239800.0000000    0.2840590
239840.0000000    0.3134924
239880.0000000    0.2830009
239920.0000000    0.2910123
239960.0000000    0.2667549
240000.0000000    0.2656278
240040.0000000    0.2543736
240080.0000000    0.2388217
240120.0000000    0.2393646
240160.0000000    0.2179766
240200.0000000    0.2440082
240240.0000000    0.2269434
240280.0000000    0.2511302
240320.0000000    0.2668828
240360.0000000    0.2414001
240400.0000000    0.2234977
240440.0000000    0.2375440
240480.0000000    0.2257771
240520.0000000    0.2103686
240560.0000000    0.2309898
240600.0000000    0.2278875
240640.0000000    0.2248320
240680.0000000    0.2403000
240720.0000000    0.2521366
240760.0000000    0.2008342
240800.0000000    0.2313515
240840.0000000    0.2165845
240880.0000000    0.2429591
240920.0000000    0.2531249
240960.0000000    0.2552524
241000.0000000    0.2567664
241040.0000000    0.2734618
241080.0000000    0.2829483
241120.0000000    0.2618909
241160.0000000    0.2385215
241200.0000000    0.2525628
241240.0000000    0.2599600
241280.0000000    0.2688561
241320.0000000    0.2691035
241360.0000000    0.2622657
241400.0000000    0.2929736
241440.0000000    0.2677148
241480.0000000    0.2556987
241520.0000000    0.2487751
241560.0000000    0.2490731
241600.0000000    0.2643431
241640.0000000    0.2748530
241680.0000000    0.2583485
241720.0000000    0.2567026
241760.0000000    0.2420627
241800.0000000    0.2530186
241840.0000000    0.2446129
241880.0000000    0.2642222
241920.0000000    0.2610100
241960.0000000    0.2757458
242000.0000000    0.2660009
242040.0000000    0.2581532
242080.0000000    0.2875759
242120.0000000    0.2567064
242160.0000000    0.2592050
242200.0000000    0.2458534
242240.0000000    0.2506481
242280.0000000    0.2508051
242320.0000000    0.2465797
242360.0000000    0.2433994
242400.0000000    0.2651542
242440.0000000    0.2594457
242480.0000000    0.2553989
242520.0000000    0.2488104
242560.0000000    0.2616270
242600.0000000    0.2545032
242640.0000000    0.2773333
242680.0000000    0.2463214
242720.0000000    0.2465908
242760.0000000    0.2612456
242800.0000000    0.2558076
242840.0000000    0.2278650
242880.0000000    0.2562064
242920.0000000    0.2573124
242960.0000000    0.2787996
243000.0000000    0.2590417
243040.0000000    0.2620765
243080.0000000    0.2362872
243120.0000000    0.2368569
243160.0000000    0.2873291
243200.0000000    0.2677668
243240.0000000    0.2643387
243280.0000000    0.2717215
243320.0000000    0.2426383
243360.0000000    0.2383548
243400.0000000    0.2296045
243440.0000000    0.2420880
243480.0000000    0.2327917
243520.0000000    0.2249780
243560.0000000    0.2249176
243600.0000000    0.2098506
243640.0000000    0.2264918
243680.0000000    0.2544653
243720.0000000    0.2416063
243760.0000000    0.2111997
243800.0000000    0.2077540
243840.0000000    0.2278970
243880.0000000    0.2375555
243920.0000000    0.2293656
243960.0000000    0.2253859
244000.0000000    0.2341524
244040.0000000    0.2231732
244080.0000000    0.2308329
244120.0000000    0.2288738
244160.0000000    0.2195700
244200.0000000    0.2222209
244240.0000000    0.2322299
244280.0000000    0.2445602
244320.0000000    0.2288544
244360.0000000    0.2222145
244400.0000000    0.2298524
244440.0000000    0.2385792
244480.0000000    0.1943038
244520.0000000    0.2263203
244560.0000000    0.2682146
244600.0000000    0.2641680
244640.0000000    0.2698328
244680.0000000    0.2799913
244720.0000000    0.2755641
244760.0000000    0.2780799
244800.0000000    0.2906911
244840.0000000    0.2799665
244880.0000000    0.2860594
244920.0000000    0.2834255
244960.0000000    0.2839217
245000.0000000    0.2710539
245040.0000000    0.2820526
245080.0000000    0.2975366
245120.0000000    0.2777136
245160.0000000    0.2691342
245200.0000000    0.2573352
245240.0000000    0.2973289
245280.0000000    0.2871486
245320.0000000    0.2491389
245360.0000000    0.2664182
245400.0000000    0.2721437
245440.0000000    0.2648084
245480.0000000    0.2790250
245520.0000000    0.2706634
245560.0000000    0.2584451
245600.0000000    0.2952644
245640.0000000    0.2522375
245680.0000000    0.2661477
245720.0000000    0.2641503
245760.0000000    0.2827835
245800.0000000    0.2991893
245840.0000000    0.2591299
245880.0000000    0.2246622
245920.0000000    0.2200142
245960.0000000    0.2240310
246000.0000000    0.2240275
246040.0000000    0.2271763
246080.0000000    0.2591231
246120.0000000    0.2599195
246160.0000000    0.2177634
246200.0000000    0.2091630
246240.0000000    0.2341146
246280.0000000    0.2517397
246320.0000000    0.2103458
246360.0000000    0.2378901
246400.0000000    0.2264118
246440.0000000    0.2249188
246480.0000000    0.2269830
246520.0000000    0.2531066
246560.0000000    0.2847463
246600.0000000    0.2750984
246640.0000000    0.2589918
246680.0000000    0.2531701
246720.0000000    0.2797461
246760.0000000    0.2811509
246800.0000000    0.2619829
246840.0000000    0.2641480
246880.0000000    0.2646093
246920.0000000    0.2689158
246960.0000000    0.2862747
247000.0000000    0.2555076
247040.0000000    0.2811441
247080.0000000    0.2728686
247120.0000000    0.2531218
247160.0000000    0.2444545
247200.0000000    0.2469079
247240.0000000    0.2637091
247280.0000000    0.2412589
247320.0000000    0.2749825
247360.0000000    0.2607168
247400.0000000    0.2499392
247440.0000000    0.2718699
247480.0000000    0.2943301
247520.0000000    0.2932399
247560.0000000    0.2883894
247600.0000000    0.2751659
247640.0000000    0.2833925
247680.0000000    0.2765241
247720.0000000    0.2949562
247760.0000000    0.2800116
247800.0000000    0.2847950
247840.0000000    0.2746882
247880.0000000    0.2921819
247920.0000000    0.3010178
247960.0000000    0.2637637
248000.0000000    0.2675265
248040.0000000    0.2346566
248080.0000000    0.2396783
248120.0000000    0.2499597
248160.0000000    0.2669695
248200.0000000    0.2559080
248240.0000000    0.2658261
248280.0000000    0.2775927
248320.0000000    0.2672737
248360.0000000    0.2619339
248400.0000000    0.2673938
248440.0000000    0.2579392
248480.0000000    0.2481401
248520.0000000    0.2446770
248560.0000000    0.2413314
248600.0000000    0.2557170
248640.0000000    0.2496839
248680.0000000    0.2544340
248720.0000000    0.2725057
248760.0000000    0.2724742
248800.0000000    0.2440791
248840.0000000    0.2290168
248880.0000000    0.2240151
248920.0000000    0.2503674
248960.0000000    0.2471983
249000.0000000    0.2541135
249040.0000000    0.2359117
249080.0000000    0.2482059
249120.0000000    0.2447418
249160.0000000    0.2372182
249200.0000000    0.2419951
249240.0000000    0.2384464
249280.0000000    0.2587722
249320.0000000    0.2525266
249360.0000000    0.2322336
249400.0000000    0.2369667
249440.0000000    0.2536384
249480.0000000    0.2567464
249520.0000000    0.2663906
249560.0000000    0.2971718
249600.0000000    0.2754308
249640.0000000    0.2859991
249680.0000000    0.2918062
249720.0000000    0.2962228
249760.0000000    0.2849617
249800.0000000    0.2927347
249840.0000000    0.2923671
249880.0000000    0.2893933
249920.0000000    0.2984914
249960.0000000    0.2959120
250000.0000000    0.3057886
250040.0000000    0.3119417
250080.0000000    0.2804761
250120.0000000    0.2856743
250160.0000000    0.2842519
250200.0000000    0.2848380
250240.0000000    0.3105378
250280.0000000    0.2791753
250320.0000000    0.3189785
250360.0000000    0.2933394
250400.0000000    0.2829745
250440.0000000    0.2986604
250480.0000000    0.3076578
250520.0000000    0.3028065
250560.0000000    0.3159376
250600.0000000    0.3029603
250640.0000000    0.3001825
250680.0000000    0.2812216
250720.0000000    0.2680782
250760.0000000    0.2758262
250800.0000000    0.2728772
250840.0000000    0.2735839
250880.0000000    0.2751065
250920.0000000    0.2818985
250960.0000000    0.2533086
251000.0000000    0.2601665
251040.0000000    0.2830211
251080.0000000    0.2780248
251120.0000000    0.2690306
251160.0000000    0.2506464
251200.0000000    0.2663477
251240.0000000    0.2623939
251280.0000000    0.2538264
251320.0000000    0.2569371
251360.0000000    0.2498360
251400.0000000    0.2651217
251440.0000000    0.2761453
251480.0000000    0.3037553
251520.0000000    0.3008435
251560.0000000    0.2747369
251600.0000000    0.2811139
251640.0000000    0.2710190
251680.0000000    0.2943122
251720.0000000    0.2890364
251760.0000000    0.2664454
251800.0000000    0.2632450
251840.0000000    0.2548048
251880.0000000    0.2580909
251920.0000000    0.2393415
251960.0000000    0.2654698
252000.0000000    0.2812522
252040.0000000    0.2947629
252080.0000000    0.2755419
252120.0000000    0.2782089
252160.0000000    0.2749437
252200.0000000    0.2635075
252240.0000000    0.2526158
252280.0000000    0.2349486
252320.0000000    0.2422972
252360.0000000    0.2302249
252400.0000000    0.2375879
252440.0000000    0.2236321
252480.0000000    0.2345133
252520.0000000    0.2366221
252560.0000000    0.2447318
252600.0000000    0.2569870
252640.0000000    0.2472686
252680.0000000    0.2278620
252720.0000000    0.2246479
252760.0000000    0.2431794
252800.0000000    0.2625591
252840.0000000    0.2617846
252880.0000000    0.2595585
252920.0000000    0.2503332
252960.0000000    0.2507572
253000.0000000    0.2415314
253040.0000000    0.2609607
253080.0000000    0.2554421
253120.0000000    0.2595352
253160.0000000    0.2638652
253200.0000000    0.2810748
253240.0000000    0.2971160
253280.0000000    0.2777349
253320.0000000    0.2821611
253360.0000000    0.2972094
253400.0000000    0.2743681
253440.0000000    0.2981980
253480.0000000    0.2779080
253520.0000000    0.2590697
253560.0000000    0.2629898
253600.0000000    0.2850471
253640.0000000    0.2923570
253680.0000000    0.2790428
253720.0000000    0.2729329
253760.0000000    0.2738421
253800.0000000    0.2840164
253840.0000000    0.2518340
253880.0000000    0.2809077
253920.0000000    0.2503309
253960.0000000    0.2503914
254000.0000000    0.2319217
254040.0000000    0.2035652
254080.0000000    0.2415353
254120.0000000    0.2619886
254160.0000000    0.2439999
254200.0000000    0.2200065
254240.0000000    0.2344656
254280.0000000    0.2265368
254320.0000000    0.2395312
254360.0000000    0.2274301
254400.0000000    0.2605988
254440.0000000    0.2432672
254480.0000000    0.2512558
254520.0000000    0.2378078
254560.0000000    0.2494914
254600.0000000    0.2630869
254640.0000000    0.2601982
254680.0000000    0.2871465
254720.0000000    0.2702163
254760.0000000    0.2611664
254800.0000000    0.2780355
254840.0000000    0.2512149
254880.0000000    0.2616352
254920.0000000    0.2442253
254960.0000000    0.2532507
255000.0000000    0.2505887
255040.0000000    0.2706753
255080.0000000    0.2408155
255120.0000000    0.2638714
255160.0000000    0.2522566
255200.0000000    0.2396282
255240.0000000    0.2499695
255280.0000000    0.2412538
255320.0000000    0.2450529
255360.0000000    0.2912327
255400.0000000    0.2689945
255440.0000000    0.2339780
255480.0000000    0.2586607
255520.0000000    0.2753443
255560.0000000    0.2871893
255600.0000000    0.2862160
255640.0000000    0.2708548
255680.0000000    0.2455068
255720.0000000    0.2610879
255760.0000000    0.2955728
255800.0000000    0.2921972
255840.0000000    0.2818110
255880.0000000    0.2891918
255920.0000000    0.2696735
255960.0000000    0.3060971
256000.0000000    0.2699621
256040.0000000    0.2923154
256080.0000000    0.2766517
256120.0000000    0.2811602
256160.0000000    0.2601005
256200.0000000    0.2768229
256240.0000000    0.2776748
256280.0000000    0.2875800
256320.0000000    0.2886238
256360.0000000    0.2858626
256400.0000000    0.3024381
256440.0000000    0.2928843
256480.0000000    0.3045971
256520.0000000    0.3235500
256560.0000000    0.3257646
256600.0000000    0.3112317
256640.0000000    0.3152539
256680.0000000    0.3430715
256720.0000000    0.3076184
256760.0000000    0.2737998
256800.0000000    0.3167346
256840.0000000    0.3334734
256880.0000000    0.3337335
256920.0000000    0.3233789
256960.0000000    0.3208464
257000.0000000    0.3055815
257040.0000000    0.3016348
257080.0000000    0.3019419
257120.0000000    0.3078273
257160.0000000    0.2906534
257200.0000000    0.2879629
257240.0000000    0.2727271
257280.0000000    0.2742323
257320.0000000    0.2701110
257360.0000000    0.2652232
257400.0000000    0.2908701
257440.0000000    0.2802993
257480.0000000    0.2824588
257520.0000000    0.2615308
257560.0000000    0.2736523
257600.0000000    0.2769923
257640.0000000    0.2722241
257680.0000000    0.2513347
257720.0000000    0.2565929
257760.0000000    0.2515576
257800.0000000    0.2744543
257840.0000000    0.2736390
257880.0000000    0.2791409
257920.0000000    0.2977763
257960.0000000    0.2994922
258000.0000000    0.2921887
258040.0000000    0.2995981
258080.0000000    0.2823460
258120.0000000    0.2940680
258160.0000000    0.3052866
258200.0000000    0.3010522
258240.0000000    0.2963655
258280.0000000    0.2795597
258320.0000000    0.2805763
258360.0000000    0.2478548
258400.0000000    0.2704767
258440.0000000    0.2447187
258480.0000000    0.2602884
258520.0000000    0.2496360
258560.0000000    0.2592381
258600.0000000    0.2742823
258640.0000000    0.2774631
258680.0000000    0.2518574
258720.0000000    0.2263078
258760.0000000    0.2276304
258800.0000000    0.2425950
258840.0000000    0.2533761
258880.0000000    0.2476922
258920.0000000    0.2604195
258960.0000000    0.2524005
259000.0000000    0.2784677
259040.0000000    0.2670607
259080.0000000    0.2797318
259120.0000000    0.2640096
259160.0000000    0.2578140
259200.0000000    0.2736326
259240.0000000    0.2819198
259280.0000000    0.2891113
259320.0000000    0.2529627
259360.0000000    0.2592179
259400.0000000    0.2406977
259440.0000000    0.2679384
259480.0000000    0.2377030
259520.0000000    0.2513298
259560.0000000    0.2564123
259600.0000000    0.2848546
259640.0000000    0.2496844
259680.0000000    0.2578387
259720.0000000    0.2683172
259760.0000000    0.2641935
259800.0000000    0.2931602
259840.0000000    0.2826999
259880.0000000    0.3090980
259920.0000000    0.2786154
259960.0000000    0.2422236
260000.0000000    0.2481592
260040.0000000    0.2779900
260080.0000000    0.2571620
260120.0000000    0.2609532
260160.0000000    0.2573155
260200.0000000    0.2780999
260240.0000000    0.2827374
260280.0000000    0.2766202
260320.0000000    0.2798705
260360.0000000    0.2763004
260400.0000000    0.2800184
260440.0000000    0.2882501
260480.0000000    0.2866602
260520.0000000    0.2957827
260560.0000000    0.2600683
260600.0000000    0.2950543
260640.0000000    0.2675477
260680.0000000    0.2864536
260720.0000000    0.2816688
260760.0000000    0.2581300
260800.0000000    0.2641238
260840.0000000    0.2753170
260880.0000000    0.2733426
260920.0000000    0.2533622
260960.0000000    0.2703907
261000.0000000    0.2856772
261040.0000000    0.2801179
261080.0000000    0.2695456
261120.0000000    0.2765422
261160.0000000    0.2640996
261200.0000000    0.2492136
261240.0000000    0.2504095
261280.0000000    0.2487368
261320.0000000    0.2469787
261360.0000000    0.2682037
261400.0000000    0.2577426
261440.0000000    0.2564152
261480.0000000    0.2355111
261520.0000000    0.2273601
261560.0000000    0.2184243
261600.0000000    0.2300877
261640.0000000    0.2246682
261680.0000000    0.2362666
261720.0000000    0.2654847
261760.0000000    0.2667466
261800.0000000    0.2632147
261840.0000000    0.2646319
261880.0000000    0.2694963
261920.0000000    0.2632104
261960.0000000    0.2978634
262000.0000000    0.3012483
262040.0000000    0.2781182
262080.0000000    0.2724352
262120.0000000    0.3111074
262160.0000000    0.2825546
262200.0000000    0.2885995
262240.0000000    0.2792987
262280.0000000    0.2738704
262320.0000000    0.2706643
262360.0000000    0.2654724
262400.0000000    0.2810111
262440.0000000    0.2761834
262480.0000000    0.2721808
262520.0000000    0.2927763
262560.0000000    0.2846193
262600.0000000    0.2945029
262640.0000000    0.2969442
262680.0000000    0.3015734
262720.0000000    0.2411945
262760.0000000    0.2720324
262800.0000000    0.2711954
262840.0000000    0.2647667
262880.0000000    0.2346432
262920.0000000    0.2757309
262960.0000000    0.2669379
263000.0000000    0.2865653
263040.0000000    0.2821147
263080.0000000    0.2937535
263120.0000000    0.2492531
263160.0000000    0.2348108
263200.0000000    0.2451435
263240.0000000    0.2611757
263280.0000000    0.2333238
263320.0000000    0.2538823
263360.0000000    0.2619523
263400.0000000    0.2854132
263440.0000000    0.2614177
263480.0000000    0.2593662
263520.0000000    0.2543888
263560.0000000    0.2598220
263600.0000000    0.2672397
263640.0000000    0.2693143
263680.0000000    0.2391453
263720.0000000    0.2264438
263760.0000000    0.2487059
263800.0000000    0.2502124
263840.0000000    0.2436528
263880.0000000    0.2415897
263920.0000000    0.2210408
263960.0000000    0.2008459
264000.0000000    0.2140359
264040.0000000    0.2221229
264080.0000000    0.2316781
264120.0000000    0.2294303
264160.0000000    0.2325955
264200.0000000    0.2339043
264240.0000000    0.2477351
264280.0000000    0.2540124
264320.0000000    0.2425516
264360.0000000    0.2403477
264400.0000000    0.2579401
264440.0000000    0.2283679
264480.0000000    0.2397220
264520.0000000    0.2274853
264560.0000000    0.2418438
264600.0000000    0.2195811
264640.0000000    0.2212519
264680.0000000    0.2284472
264720.0000000    0.2397213
264760.0000000    0.2773981
264800.0000000    0.2408537
264840.0000000    0.2632736
264880.0000000    0.2508239
264920.0000000    0.2485082
264960.0000000    0.2203579
265000.0000000    0.2406449
265040.0000000    0.2405315
265080.0000000    0.2262499
265120.0000000    0.2437488
265160.0000000    0.2506408
265200.0000000    0.2719136
265240.0000000    0.2580657
265280.0000000    0.2830853
265320.0000000    0.2362305
265360.0000000    0.2550209
265400.0000000    0.2609351
265440.0000000    0.2708246
265480.0000000    0.2705185
265520.0000000    0.2761171
265560.0000000    0.2776386
265600.0000000    0.2765440
265640.0000000    0.2736565
265680.0000000    0.2481037
265720.0000000    0.2530751
265760.0000000    0.2404866
265800.0000000    0.2498658
265840.0000000    0.2734177
265880.0000000    0.2839291
265920.0000000    0.2540337
265960.0000000    0.2693759
266000.0000000    0.2754836
266040.0000000    0.2967743
266080.0000000    0.2553962
266120.0000000    0.2416787
266160.0000000    0.2426080
266200.0000000    0.2690298
266240.0000000    0.2760869
266280.0000000    0.2939640
266320.0000000    0.2696112
266360.0000000    0.2756510
266400.0000000    0.2731563
266440.0000000    0.2571831
266480.0000000    0.2535117
266520.0000000    0.2368227
266560.0000000    0.2481707
266600.0000000    0.2324535
266640.0000000    0.2752040
266680.0000000    0.2783994
266720.0000000    0.2616124
266760.0000000    0.2783199
266800.0000000    0.2928177
266840.0000000    0.2804686
266880.0000000    0.2672308
266920.0000000    0.2759772
266960.0000000    0.2577542
267000.0000000    0.2682018
267040.0000000    0.2828368
267080.0000000    0.2774250
267120.0000000    0.2557456
267160.0000000    0.2718116
267200.0000000    0.2569371
267240.0000000    0.2655320
267280.0000000    0.2876700
267320.0000000    0.2743272
267360.0000000    0.3000748
267400.0000000    0.2576987
267440.0000000    0.2820480
267480.0000000    0.2679346
267520.0000000    0.2896739
267560.0000000    0.2852613
267600.0000000    0.2674304
267640.0000000    0.2555613
267680.0000000    0.2698632
267720.0000000    0.2733241
267760.0000000    0.2535217
267800.0000000    0.2471461
267840.0000000    0.2545825
267880.0000000    0.2642783
267920.0000000    0.2412465
267960.0000000    0.2741059
268000.0000000    0.2459822
268040.0000000    0.2401138
268080.0000000    0.2414534
268120.0000000    0.2701997
268160.0000000    0.2630532
268200.0000000    0.2583514
268240.0000000    0.2643705
268280.0000000    0.2551432
268320.0000000    0.2584814
268360.0000000    0.2565252
268400.0000000    0.2650625
268440.0000000    0.2804217
268480.0000000    0.2844073
268520.0000000    0.2859961
268560.0000000    0.2833103
268600.0000000    0.2482489
268640.0000000    0.2586437
268680.0000000    0.2683165
268720.0000000    0.2571617
268760.0000000    0.2728693
268800.0000000    0.2615693
268840.0000000    0.2586835
268880.0000000    0.2653314
268920.0000000    0.2636904
268960.0000000    0.2630458
269000.0000000    0.2809988
269040.0000000    0.2725257
269080.0000000    0.2540203
269120.0000000    0.2557201
269160.0000000    0.2696275
269200.0000000    0.2530356
269240.0000000    0.2371664
269280.0000000    0.2757537
269320.0000000    0.2739705
269360.0000000    0.2646663
269400.0000000    0.2694953
269440.0000000    0.2718880
269480.0000000    0.2801751
269520.0000000    0.2538675
269560.0000000    0.2373768
269600.0000000    0.2462932
269640.0000000    0.2407295
269680.0000000    0.2570563
269720.0000000    0.2444683
269760.0000000    0.2539781
269800.0000000    0.2624769
269840.0000000    0.2473030
269880.0000000    0.2399397
269920.0000000    0.2477898
269960.0000000    0.2455326
270000.0000000    0.2780428
270040.0000000    0.2469882
270080.0000000    0.2500839
270120.0000000    0.2580441
270160.0000000    0.2599146
270200.0000000    0.2613884
270240.0000000    0.2442715
270280.0000000    0.2216165
270320.0000000    0.2439534
270360.0000000    0.2491223
270400.0000000    0.2615574
270440.0000000    0.2575107
270480.0000000    0.2636402
270520.0000000    0.2382618
270560.0000000    0.2631605
270600.0000000    0.2605089
270640.0000000    0.2645833
270680.0000000    0.2424946
270720.0000000    0.2525037
270760.0000000    0.2520373
270800.0000000    0.2661376
270840.0000000    0.2612079
270880.0000000    0.2725820
270920.0000000    0.2414458
270960.0000000    0.2633190
271000.0000000    0.2415036
271040.0000000    0.2546710
271080.0000000    0.2737228
271120.0000000    0.2572161
271160.0000000    0.2619719
271200.0000000    0.3026965
271240.0000000    0.2831551
271280.0000000    0.2701755
271320.0000000    0.2619159
271360.0000000    0.2797880
271400.0000000    0.2578592
271440.0000000    0.2468021
271480.0000000    0.2456641
271520.0000000    0.2544259
271560.0000000    0.2639301
271600.0000000    0.2357768
271640.0000000    0.2155569
271680.0000000    0.2413109
271720.0000000    0.2477213
271760.0000000    0.2835782
271800.0000000    0.2814395
271840.0000000    0.2831446
271880.0000000    0.2728814
271920.0000000    0.2713138
271960.0000000    0.2804762
272000.0000000    0.2916326
272040.0000000    0.2914507
272080.0000000    0.2882796
272120.0000000    0.2812677
272160.0000000    0.2716626
272200.0000000    0.2737753
272240.0000000    0.2609975
272280.0000000    0.2693132
272320.0000000    0.2864634
272360.0000000    0.2910256
272400.0000000    0.2744345
272440.0000000    0.2491584
272480.0000000    0.2679286
272520.0000000    0.2754599
272560.0000000    0.2728975
272600.0000000    0.2628728
272640.0000000    0.2566318
272680.0000000    0.2644087
272720.0000000    0.2490456
272760.0000000    0.2777312
272800.0000000    0.2789256
272840.0000000    0.2994166
272880.0000000    0.2945911
272920.0000000    0.3072796
272960.0000000    0.3126697
273000.0000000    0.2884763
273040.0000000    0.2925263
273080.0000000    0.3147802
273120.0000000    0.3095351
273160.0000000    0.3109557
273200.0000000    0.2899544
273240.0000000    0.2883308
273280.0000000    0.3129056
273320.0000000    0.3107895
273360.0000000    0.3041515
273400.0000000    0.2996757
273440.0000000    0.2942863
273480.0000000    0.2830126
273520.0000000    0.3111120
273560.0000000    0.2835720
273600.0000000    0.3058080
273640.0000000    0.2803415
273680.0000000    0.3181809
273720.0000000    0.3081203
273760.0000000    0.2905794
273800.0000000    0.3006870
273840.0000000    0.2814168
273880.0000000    0.2909280
273920.0000000    0.2962047
273960.0000000    0.2848600
274000.0000000    0.2654829
274040.0000000    0.2456046
274080.0000000    0.2728452
274120.0000000    0.2723695
274160.0000000    0.2753180
274200.0000000    0.2523222
274240.0000000    0.2571770
274280.0000000    0.2634825
274320.0000000    0.2819386
274360.0000000    0.2546831
274400.0000000    0.2736506
274440.0000000    0.2793541
274480.0000000    0.2584484
274520.0000000    0.2554562
274560.0000000    0.2590865
274600.0000000    0.2673665
274640.0000000    0.2718203
274680.0000000    0.2877450
274720.0000000    0.2984265
274760.0000000    0.2919930
274800.0000000    0.3119638
274840.0000000    0.2989323
274880.0000000    0.2743603
274920.0000000    0.2846610
274960.0000000    0.2825090
275000.0000000    0.2556544
275040.0000000    0.2650618
275080.0000000    0.2877291
275120.0000000    0.2791950
275160.0000000    0.2526048
275200.0000000    0.2763484
275240.0000000    0.2723681
275280.0000000    0.2870664
275320.0000000    0.2936020
275360.0000000    0.2930627
275400.0000000    0.2982510
275440.0000000    0.3072287
275480.0000000    0.2989446
275520.0000000    0.3161280
275560.0000000    0.2998047
275600.0000000    0.3118329
275640.0000000    0.3209381
275680.0000000    0.3047701
275720.0000000    0.3159641
275760.0000000    0.2993500
275800.0000000    0.3150702
275840.0000000    0.3038805
275880.0000000    0.2896996
275920.0000000    0.3278419
275960.0000000    0.2749093
276000.0000000    0.2907666
276040.0000000    0.2939003
276080.0000000    0.3068969
276120.0000000    0.2876213
276160.0000000    0.3049571
276200.0000000    0.2850675
276240.0000000    0.2921253
276280.0000000    0.3110358
276320.0000000    0.2876047
276360.0000000    0.3056601
276400.0000000    0.2980863
276440.0000000    0.2818365
276480.0000000    0.2774340
276520.0000000    0.2722042
276560.0000000    0.2817443
276600.0000000    0.2803728
276640.0000000    0.2956113
276680.0000000    0.2739336
276720.0000000    0.3097308
276760.0000000    0.2757856
276800.0000000    0.2890635
276840.0000000    0.2818325
276880.0000000    0.2947350
276920.0000000    0.2812987
276960.0000000    0.2592627
277000.0000000    0.2504707
277040.0000000    0.2589726
277080.0000000    0.3047054
277120.0000000    0.2776341
277160.0000000    0.2614937
277200.0000000    0.2805327
277240.0000000    0.3032292
277280.0000000    0.2892988
277320.0000000    0.2776909
277360.0000000    0.2586837
277400.0000000    0.2466643
277440.0000000    0.2724924
277480.0000000    0.2236172
277520.0000000    0.2462966
277560.0000000    0.2365348
277600.0000000    0.2530938
277640.0000000    0.2451052
277680.0000000    0.2374722
277720.0000000    0.2335813
277760.0000000    0.2758512
277800.0000000    0.2654696
277840.0000000    0.2806192
277880.0000000    0.2891325
277920.0000000    0.2776304
277960.0000000    0.2704261
278000.0000000    0.2699468
278040.0000000    0.2656365
278080.0000000    0.2794609
278120.0000000    0.2638400
278160.0000000    0.2849139
278200.0000000    0.2592902
278240.0000000    0.2760574
278280.0000000    0.2889328
278320.0000000    0.2874513
278360.0000000    0.2812505
278400.0000000    0.2946831
278440.0000000    0.2656598
278480.0000000    0.2727773
278520.0000000    0.2235875
278560.0000000    0.1946493
278600.0000000    0.2032891
278640.0000000    0.2013232
278680.0000000    0.2084705
278720.0000000    0.2199638
278760.0000000    0.2210484
278800.0000000    0.2283635
278840.0000000    0.2315080
278880.0000000    0.2525843
278920.0000000    0.2384564
278960.0000000    0.2238559
279000.0000000    0.2432200
279040.0000000    0.2527698
279080.0000000    0.2370374
279120.0000000    0.2668812
279160.0000000    0.2657536
279200.0000000    0.2557513
279240.0000000    0.2598701
279280.0000000    0.2686686
279320.0000000    0.2546613
279360.0000000    0.2647110
279400.0000000    0.2961082
279440.0000000    0.2979243
279480.0000000    0.2897048
279520.0000000    0.3187506
279560.0000000    0.3241757
279600.0000000    0.2994309
279640.0000000    0.2956868
279680.0000000    0.2774113
279720.0000000    0.2520130
279760.0000000    0.2767322
279800.0000000    0.2769371
279840.0000000    0.2656097
279880.0000000    0.2707623
279920.0000000    0.2977723
279960.0000000    0.2935813
280000.0000000    0.3010231
280040.0000000    0.2861035
280080.0000000    0.2765289
280120.0000000    0.2786469
280160.0000000    0.2711868
280200.0000000    0.2625274
280240.0000000    0.2687872
280280.0000000    0.2648128
280320.0000000    0.2702729
280360.0000000    0.3037938
280400.0000000    0.2792119
280440.0000000    0.2936602
280480.0000000    0.2861130
280520.0000000    0.2829761
280560.0000000    0.2912477
280600.0000000    0.2749282
280640.0000000    0.2967696
280680.0000000    0.2963223
280720.0000000    0.2748489
280760.0000000    0.2909025
280800.0000000    0.2976860
280840.0000000    0.2903571
280880.0000000    0.2877447
280920.0000000    0.3078777
280960.0000000    0.3054679
281000.0000000    0.2766463
281040.0000000    0.2697621
281080.0000000    0.2798911
281120.0000000    0.2692506
281160.0000000    0.2814024
281200.0000000    0.2733528
281240.0000000    0.2839699
281280.0000000    0.2757504
281320.0000000    0.2743177
281360.0000000    0.2469465
281400.0000000    0.2650859
281440.0000000    0.2485077
281480.0000000    0.2648452
281520.0000000    0.2585761
281560.0000000    0.2541841
281600.0000000    0.2683274
281640.0000000    0.2774032
281680.0000000    0.2879412
281720.0000000    0.2990781
281760.0000000    0.2834984
281800.0000000    0.2980361
281840.0000000    0.3101976
281880.0000000    0.3195364
281920.0000000    0.3000812
281960.0000000    0.2750772
282000.0000000    0.2647114
282040.0000000    0.2527503
282080.0000000    0.2336648
282120.0000000    0.2619838
282160.0000000    0.2787488
282200.0000000    0.2702024
282240.0000000    0.2610089
282280.0000000    0.2586542
282320.0000000    0.2543959
282360.0000000    0.2810156
282400.0000000    0.3035844
282440.0000000    0.2802719
282480.0000000    0.2696159
282520.0000000    0.2547426
282560.0000000    0.2803060
282600.0000000    0.2736523
282640.0000000    0.2745695
282680.0000000    0.2883813
282720.0000000    0.2841916
282760.0000000    0.2826335
282800.0000000    0.2882105
282840.0000000    0.2863300
282880.0000000    0.2878138
282920.0000000    0.3005045
282960.0000000    0.2868498
283000.0000000    0.2934225
283040.0000000    0.2901261
283080.0000000    0.2804517
283120.0000000    0.2944660
283160.0000000    0.2819979
283200.0000000    0.2879535
283240.0000000    0.2741946
283280.0000000    0.2775660
283320.0000000    0.2918516
283360.0000000    0.3098170
283400.0000000    0.3120494
283440.0000000    0.2975044
283480.0000000    0.3257976
283520.0000000    0.2958992
283560.0000000    0.3163507
283600.0000000    0.2910807
283640.0000000    0.3007517
283680.0000000    0.2830376
283720.0000000    0.2911498
283760.0000000    0.3028786
283800.0000000    0.3068715
283840.0000000    0.3193317
283880.0000000    0.3245539
283920.0000000    0.3111307
283960.0000000    0.3069562
284000.0000000    0.3281428
284040.0000000    0.3014588
284080.0000000    0.3040411
284120.0000000    0.2650280
284160.0000000    0.2993760
284200.0000000    0.3168109
284240.0000000    0.3058679
284280.0000000    0.2985729
284320.0000000    0.2832248
284360.0000000    0.2866366
284400.0000000    0.3024929
284440.0000000    0.3117724
284480.0000000    0.3041515
284520.0000000    0.3056811
284560.0000000    0.2934366
284600.0000000    0.2887532
284640.0000000    0.2784947
284680.0000000    0.2626542
284720.0000000    0.2714711
284760.0000000    0.3014838
284800.0000000    0.2828346
284840.0000000    0.2921674
284880.0000000    0.2756567
284920.0000000    0.2557672
284960.0000000    0.2685351
285000.0000000    0.2847454
285040.0000000    0.2700914
285080.0000000    0.2735067
285120.0000000    0.2770837
285160.0000000    0.2951099
285200.0000000    0.3033208
285240.0000000    0.2985372
285280.0000000    0.2874236
285320.0000000    0.2870348
285360.0000000    0.2749911
285400.0000000    0.2576087
285440.0000000    0.2635886
285480.0000000    0.2807778
285520.0000000    0.2703664
285560.0000000    0.2772891
285600.0000000    0.2874356
285640.0000000    0.3005200
285680.0000000    0.2839236
285720.0000000    0.2919160
285760.0000000    0.2644135
285800.0000000    0.2684942
285840.0000000    0.2650165
285880.0000000    0.2624020
285920.0000000    0.2832214
285960.0000000    0.2971410
286000.0000000    0.2947090
286040.0000000    0.2798619
286080.0000000    0.2720577
286120.0000000    0.2825049
286160.0000000    0.2947717
286200.0000000    0.2836887
286240.0000000    0.2858652
286280.0000000    0.2743071
286320.0000000    0.3172773
286360.0000000    0.2918998
286400.0000000    0.2853803
286440.0000000    0.2834854
286480.0000000    0.2728335
286520.0000000    0.2871750
286560.0000000    0.2738510
286600.0000000    0.2539549
286640.0000000    0.2527185
286680.0000000    0.2610479
286720.0000000    0.2532515
286760.0000000    0.2802753
286800.0000000    0.2695793
286840.0000000    0.2688515
286880.0000000    0.2637452
286920.0000000    0.2812531
286960.0000000    0.2891133
287000.0000000    0.2960292
287040.0000000    0.2669308
287080.0000000    0.2647985
287120.0000000    0.2578149
287160.0000000    0.2421347
287200.0000000    0.2658935
287240.0000000    0.2694293
287280.0000000    0.2527187
287320.0000000    0.2629035
287360.0000000    0.2738062
287400.0000000    0.2975248
287440.0000000    0.2776568
287480.0000000    0.3045619
287520.0000000    0.2807087
287560.0000000    0.2571317
287600.0000000    0.2959045
287640.0000000    0.2766373
287680.0000000    0.2925649
287720.0000000    0.2562155
287760.0000000    0.2770990
287800.0000000    0.2728037
287840.0000000    0.2896321
287880.0000000    0.2827010
287920.0000000    0.3046088
287960.0000000    0.2996768
288000.0000000    0.2913084
288040.0000000    0.2912529
288080.0000000    0.2782383
288120.0000000    0.2552119
288160.0000000    0.2475774
288200.0000000    0.2749320
288240.0000000    0.2678578
288280.0000000    0.2380591
288320.0000000    0.2271948
288360.0000000    0.2611693
288400.0000000    0.2560428
288440.0000000    0.2553662
288480.0000000    0.2623869
288520.0000000    0.2704298
288560.0000000    0.2545166
288600.0000000    0.2641500
288640.0000000    0.2500396
288680.0000000    0.2515812
288720.0000000    0.2537982
288760.0000000    0.2698623
288800.0000000    0.2460619
288840.0000000    0.2730856
288880.0000000    0.2845784
288920.0000000    0.2978758
288960.0000000    0.2861934
289000.0000000    0.2886312
289040.0000000    0.2731751
289080.0000000    0.2687358
289120.0000000    0.2764028
289160.0000000    0.2642218
289200.0000000    0.3096935
289240.0000000    0.2771147
289280.0000000    0.2700619
289320.0000000    0.2904472
289360.0000000    0.2813853
289400.0000000    0.3390244
289440.0000000    0.3209678
289480.0000000    0.3043780
289520.0000000    0.3157101
289560.0000000    0.3008071
289600.0000000    0.3021099
289640.0000000    0.2823371
289680.0000000    0.3029250
289720.0000000    0.2761739
289760.0000000    0.3061678
289800.0000000    0.2735063
289840.0000000    0.2929617
289880.0000000    0.3132435
289920.0000000    0.2909963
289960.0000000    0.3163998
290000.0000000    0.3075942
290040.0000000    0.3035162
290080.0000000    0.2969939
290120.0000000    0.2587363
290160.0000000    0.2771526
290200.0000000    0.2749757
290240.0000000    0.2828966
290280.0000000    0.2526696
290320.0000000    0.2714288
290360.0000000    0.3022162
290400.0000000    0.2964316
290440.0000000    0.3084561
290480.0000000    0.2995460
290520.0000000    0.3018792
290560.0000000    0.3161459
290600.0000000    0.2899961
290640.0000000    0.3071856
290680.0000000    0.3068233
290720.0000000    0.2909254
290760.0000000    0.3024884
290800.0000000    0.2919956
290840.0000000    0.2936246
290880.0000000    0.2940860
290920.0000000    0.2833053
290960.0000000    0.2872225
291000.0000000    0.3233209
291040.0000000    0.3128867
291080.0000000    0.2995775
291120.0000000    0.2925328
291160.0000000    0.3033978
291200.0000000    0.3004824
291240.0000000    0.3018551
291280.0000000    0.2965124
291320.0000000    0.2988453
291360.0000000    0.3009682
291400.0000000    0.2996337
291440.0000000    0.2962936
291480.0000000    0.2900181
291520.0000000    0.2867715
291560.0000000    0.2850975
291600.0000000    0.2969860
291640.0000000    0.2978712
291680.0000000    0.2677083
291720.0000000    0.2770944
291760.0000000    0.2876209
291800.0000000    0.3133611
291840.0000000    0.3147857
291880.0000000    0.3249423
291920.0000000    0.3209250
291960.0000000    0.3103305
292000.0000000    0.3359546
292040.0000000    0.3246567
292080.0000000    0.3394582
292120.0000000    0.3325188
292160.0000000    0.2890934
292200.0000000    0.3196559
292240.0000000    0.3118138
292280.0000000    0.2887498
292320.0000000    0.3111546
292360.0000000    0.3038023
292400.0000000    0.2961232
292440.0000000    0.3297190
292480.0000000    0.3248861
292520.0000000    0.2989639
292560.0000000    0.2971851
292600.0000000    0.3070091
292640.0000000    0.2899353
292680.0000000    0.2779373
292720.0000000    0.2928000
292760.0000000    0.2873133
292800.0000000    0.2781000
292840.0000000    0.2834471
292880.0000000    0.3030505
292920.0000000    0.2736192
292960.0000000    0.2830440
293000.0000000    0.2832791
293040.0000000    0.2711717
293080.0000000    0.2828399
293120.0000000    0.2790894
293160.0000000    0.2793216
293200.0000000    0.2854294
293240.0000000    0.2675615
293280.0000000    0.2749756
293320.0000000    0.2845340
293360.0000000    0.2714609
293400.0000000    0.2541443
293440.0000000    0.2646294
293480.0000000    0.2722005
293520.0000000    0.2597651
293560.0000000    0.2829380
293600.0000000    0.2821230
293640.0000000    0.2697500
293680.0000000    0.2778114
293720.0000000    0.2765163
293760.0000000    0.2719231
293800.0000000    0.3083183
293840.0000000    0.2768573
293880.0000000    0.2780430
293920.0000000    0.2740803
293960.0000000    0.2935452
294000.0000000    0.2793018
294040.0000000    0.2620670
294080.0000000    0.2671013
294120.0000000    0.2725237
294160.0000000    0.2822044
294200.0000000    0.2868266
294240.0000000    0.2790439
294280.0000000    0.2742129
294320.0000000    0.2634896
294360.0000000    0.2688130
294400.0000000    0.2657772
294440.0000000    0.2240073
294480.0000000    0.2514562
294520.0000000    0.2794033
294560.0000000    0.2729481
294600.0000000    0.2748764
294640.0000000    0.2893216
294680.0000000    0.2848919
294720.0000000    0.2744219
294760.0000000    0.2770513
294800.0000000    0.2728966
294840.0000000    0.2864082
294880.0000000    0.2966483
294920.0000000    0.2956823
294960.0000000    0.2858883
295000.0000000    0.3032014
295040.0000000    0.2896277
295080.0000000    0.2759669
295120.0000000    0.2910091
295160.0000000    0.2893224
295200.0000000    0.2812375
295240.0000000    0.2934744
295280.0000000    0.2892062
295320.0000000    0.2930792
295360.0000000    0.3010212
295400.0000000    0.2931684
295440.0000000    0.2951449
295480.0000000    0.3112446
295520.0000000    0.2663927
295560.0000000    0.2875984
295600.0000000    0.2843262
295640.0000000    0.2813112
295680.0000000    0.2678426
295720.0000000    0.2681417
295760.0000000    0.2627991
295800.0000000    0.3106170
295840.0000000    0.2849085
295880.0000000    0.3066715
295920.0000000    0.2957925
295960.0000000    0.2774617
296000.0000000    0.2840463
296040.0000000    0.2775371
296080.0000000    0.2988150
296120.0000000    0.2754353
296160.0000000    0.3090563
296200.0000000    0.2990505
296240.0000000    0.3205780
296280.0000000    0.3068358
296320.0000000    0.3216748
296360.0000000    0.2787934
296400.0000000    0.3045004
296440.0000000    0.3336506
296480.0000000    0.3321643
296520.0000000    0.3044296
296560.0000000    0.3074234
296600.0000000    0.3230426
296640.0000000    0.3073876
296680.0000000    0.3180802
296720.0000000    0.3004943
296760.0000000    0.2881591
296800.0000000    0.3003074
296840.0000000    0.3110487
296880.0000000    0.3087531
296920.0000000    0.3048676
296960.0000000    0.3095270
297000.0000000    0.3091374
297040.0000000    0.3058313
297080.0000000    0.3203361
297120.0000000    0.3149232
297160.0000000    0.3095582
297200.0000000    0.2983179
297240.0000000    0.2989067
297280.0000000    0.2984282
297320.0000000    0.2799666
297360.0000000    0.2932892
297400.0000000    0.2938827
297440.0000000    0.2920857
297480.0000000    0.2956090
297520.0000000    0.2976876
297560.0000000    0.2839514
297600.0000000    0.2562252
297640.0000000    0.2836883
297680.0000000    0.2708883
297720.0000000    0.2744153
297760.0000000    0.2530591
297800.0000000    0.2624983
297840.0000000    0.2671774
297880.0000000    0.2504598
297920.0000000    0.2838386
297960.0000000    0.2777738
298000.0000000    0.2818055
298040.0000000    0.2934126
298080.0000000    0.2853450
298120.0000000    0.3111057
298160.0000000    0.3119747
298200.0000000    0.2894093
298240.0000000    0.2940969
298280.0000000    0.3085211
298320.0000000    0.2944186
298360.0000000    0.2829703
298400.0000000    0.3174904
298440.0000000    0.2998810
298480.0000000    0.2874824
298520.0000000    0.2939480
298560.0000000    0.2956141
298600.0000000    0.2958542
298640.0000000    0.2938386
298680.0000000    0.3077349
298720.0000000    0.3010857
298760.0000000    0.2932979
298800.0000000    0.2815278
298840.0000000    0.2729903
298880.0000000    0.2844303
298920.0000000    0.2889182
298960.0000000    0.2817892
299000.0000000    0.2799458
299040.0000000    0.2868446
299080.0000000    0.2880167
299120.0000000    0.3147958
299160.0000000    0.2964322
299200.0000000    0.2886107
299240.0000000    0.2879302
299280.0000000    0.3173693
299320.0000000    0.3057171
299360.0000000    0.3193854
299400.0000000    0.2800342
299440.0000000    0.3001256
299480.0000000    0.2930977
299520.0000000    0.2823846
299560.0000000    0.2818748
299600.0000000    0.2903290
299640.0000000    0.2897031
299680.0000000    0.2904310
299720.0000000    0.2874063
299760.0000000    0.2885046
299800.0000000    0.2883480
299840.0000000    0.2914678
299880.0000000    0.2760642
299920.0000000    0.2810525
299960.0000000    0.2873826
300000.0000000    0.2822587
300040.0000000    0.2903622
300080.0000000    0.3096997
300120.0000000    0.2866334
300160.0000000    0.2978930
300200.0000000    0.2852915
300240.0000000    0.2921616
300280.0000000    0.3036849
300320.0000000    0.3000957
300360.0000000    0.2986024
300400.0000000    0.2924143
300440.0000000    0.3018340
300480.0000000    0.3090627
300520.0000000    0.2849670
300560.0000000    0.2929216
300600.0000000    0.2869744
300640.0000000    0.3006701
300680.0000000    0.3065355
300720.0000000    0.3216902
300760.0000000    0.3460514
300800.0000000    0.3355360
300840.0000000    0.3202271
300880.0000000    0.3224758
300920.0000000    0.3269157
300960.0000000    0.3079258
301000.0000000    0.3022504
301040.0000000    0.2923383
301080.0000000    0.2849060
301120.0000000    0.2820610
301160.0000000    0.2934861
301200.0000000    0.3199438
301240.0000000    0.3083788
301280.0000000    0.3111732
301320.0000000    0.3068308
301360.0000000    0.3137715
301400.0000000    0.2927772
301440.0000000    0.3043124
301480.0000000    0.2991977
301520.0000000    0.2975821
301560.0000000    0.2929902
301600.0000000    0.2978495
301640.0000000    0.2875665
301680.0000000    0.2848371
301720.0000000    0.2965061
301760.0000000    0.3090765
301800.0000000    0.2961534
301840.0000000    0.3204013
301880.0000000    0.3118595
301920.0000000    0.2990588
301960.0000000    0.2994606
302000.0000000    0.2920072
302040.0000000    0.3067551
302080.0000000    0.3136734
302120.0000000    0.3144149
302160.0000000    0.3012955
302200.0000000    0.2972458
302240.0000000    0.2838045
302280.0000000    0.2799595
302320.0000000    0.2840131
302360.0000000    0.2678237
302400.0000000    0.2889004
302440.0000000    0.3041156
302480.0000000    0.2971703
302520.0000000    0.3020259
302560.0000000    0.2987667
302600.0000000    0.3070857
302640.0000000    0.2874485
302680.0000000    0.3059528
302720.0000000    0.2835550
302760.0000000    0.2987537
302800.0000000    0.2784206
302840.0000000    0.3062322
302880.0000000    0.3048414
302920.0000000    0.2933024
302960.0000000    0.2723314
303000.0000000    0.2880451
303040.0000000    0.2889273
303080.0000000    0.2827659
303120.0000000    0.2753356
303160.0000000    0.2933991
303200.0000000    0.2855751
303240.0000000    0.2840011
303280.0000000    0.2848648
303320.0000000    0.2673661
303360.0000000    0.2705151
303400.0000000    0.3010241
303440.0000000    0.2863680
303480.0000000    0.2837652
303520.0000000    0.2756885
303560.0000000    0.2912546
303600.0000000    0.2885037
303640.0000000    0.2887599
303680.0000000    0.3103941
303720.0000000    0.3172905
303760.0000000    0.3128206
303800.0000000    0.3149928
303840.0000000    0.2899758
303880.0000000    0.2839706
303920.0000000    0.2696344
303960.0000000    0.2605328
304000.0000000    0.2695858
304040.0000000    0.2751138
304080.0000000    0.2798590
304120.0000000    0.2781905
304160.0000000    0.2711744
304200.0000000    0.2683378
304240.0000000    0.2696389
304280.0000000    0.2681580
304320.0000000    0.2729324
304360.0000000    0.2897345
304400.0000000    0.2575151
304440.0000000    0.2925475
304480.0000000    0.2606481
304520.0000000    0.2766051
304560.0000000    0.2849773
304600.0000000    0.2889228
304640.0000000    0.2844665
304680.0000000    0.2912329
304720.0000000    0.3094086
304760.0000000    0.3079932
304800.0000000    0.2977451
304840.0000000    0.2838738
304880.0000000    0.2828389
304920.0000000    0.3134653
304960.0000000    0.2838666
305000.0000000    0.3124406
305040.0000000    0.3039376
305080.0000000    0.3026848
305120.0000000    0.2872600
305160.0000000    0.2861365
305200.0000000    0.2764078
305240.0000000    0.3049719
305280.0000000    0.2806456
305320.0000000    0.2887467
305360.0000000    0.3082369
305400.0000000    0.3089256
305440.0000000    0.2855059
305480.0000000    0.2953564
305520.0000000    0.2491689
305560.0000000    0.2948376
305600.0000000    0.2717941
305640.0000000    0.3078876
305680.0000000    0.3373441
305720.0000000    0.3284674
305760.0000000    0.3252577
305800.0000000    0.3187643
305840.0000000    0.3226130
305880.0000000    0.3353163
305920.0000000    0.3276419
305960.0000000    0.3443858
306000.0000000    0.3332342
306040.0000000    0.3294265
306080.0000000    0.3232611
306120.0000000    0.3346129
306160.0000000    0.3231507
306200.0000000    0.3087453
306240.0000000    0.3062231
306280.0000000    0.3191691
306320.0000000    0.3070704
306360.0000000    0.3195011
306400.0000000    0.3044611
306440.0000000    0.3026428
306480.0000000    0.2963067
306520.0000000    0.2938538
306560.0000000    0.2840500
306600.0000000    0.2891248
306640.0000000    0.3076730
306680.0000000    0.3023947
306720.0000000    0.2748385
306760.0000000    0.2849747
306800.0000000    0.2746110
306840.0000000    0.2841673
306880.0000000    0.2808080
306920.0000000    0.2915255
306960.0000000    0.2991770
307000.0000000    0.2639466
307040.0000000    0.2675543
307080.0000000    0.2799071
307120.0000000    0.2931764
307160.0000000    0.3381563
307200.0000000    0.3349383
307240.0000000    0.3431653
307280.0000000    0.3364919
307320.0000000    0.3226866
307360.0000000    0.3419723
307400.0000000    0.3440521
307440.0000000    0.3388521
307480.0000000    0.3556584
307520.0000000    0.3402367
307560.0000000    0.3738255
307600.0000000    0.3587799
307640.0000000    0.3820965
307680.0000000    0.3438712
307720.0000000    0.3578521
307760.0000000    0.3689252
307800.0000000    0.3559433
307840.0000000    0.3454748
307880.0000000    0.3706703
307920.0000000    0.3760696
307960.0000000    0.3520363
308000.0000000    0.3212605
308040.0000000    0.3201599
308080.0000000    0.3309241
308120.0000000    0.3284480
308160.0000000    0.3249086
308200.0000000    0.2988857
308240.0000000    0.3204403
308280.0000000    0.3226520
308320.0000000    0.3133966
308360.0000000    0.2965356
308400.0000000    0.3165081
308440.0000000    0.3035374
308480.0000000    0.3086810
308520.0000000    0.3192482
308560.0000000    0.3313663
308600.0000000    0.3146499
308640.0000000    0.2938858
308680.0000000    0.2952043
308720.0000000    0.2862965
308760.0000000    0.2832790
308800.0000000    0.2995343
308840.0000000    0.2854190
308880.0000000    0.2802868
308920.0000000    0.2962618
308960.0000000    0.2956476
309000.0000000    0.2936454
309040.0000000    0.2778093
309080.0000000    0.2835315
309120.0000000    0.2848661
309160.0000000    0.2711696
309200.0000000    0.2623273
309240.0000000    0.2744130
309280.0000000    0.2872270
309320.0000000    0.2514670
309360.0000000    0.2411333
309400.0000000    0.2583073
309440.0000000    0.2557754
309480.0000000    0.2628727
309520.0000000    0.2421882
309560.0000000    0.2643580
309600.0000000    0.2729689
309640.0000000    0.2600449
309680.0000000    0.2505322
309720.0000000    0.2747310
309760.0000000    0.2739181
309800.0000000    0.2593086
309840.0000000    0.2620993
309880.0000000    0.2785808
309920.0000000    0.2584485
309960.0000000    0.2715997
310000.0000000    0.2592704
310040.0000000    0.2757586
310080.0000000    0.2690639
310120.0000000    0.2702296
310160.0000000    0.2641017
310200.0000000    0.2711872
310240.0000000    0.2653884
310280.0000000    0.2652427
310320.0000000    0.2706270
310360.0000000    0.2910871
310400.0000000    0.2612538
310440.0000000    0.2647278
310480.0000000    0.2575752
310520.0000000    0.2290031
310560.0000000    0.2582788
310600.0000000    0.2649401
310640.0000000    0.2816241
310680.0000000    0.2780916
310720.0000000    0.2478540
310760.0000000    0.2655453
310800.0000000    0.2903323
310840.0000000    0.2958284
310880.0000000    0.2840173
310920.0000000    0.2962271
310960.0000000    0.2901241
311000.0000000    0.2760435
311040.0000000    0.2849543
311080.0000000    0.2890493
311120.0000000    0.2919233
311160.0000000    0.2981815
311200.0000000    0.3120470
311240.0000000    0.2909467
311280.0000000    0.3123783
311320.0000000    0.3023453
311360.0000000    0.3136117
311400.0000000    0.3305136
311440.0000000    0.3300388
311480.0000000    0.3073981
311520.0000000    0.3235823
311560.0000000    0.2756346
311600.0000000    0.3050916
311640.0000000    0.2994636
311680.0000000    0.3082054
311720.0000000    0.3293082
311760.0000000    0.3435965
311800.0000000    0.3306564
311840.0000000    0.3387009
311880.0000000    0.3170300
311920.0000000    0.3121520
311960.0000000    0.3052370
312000.0000000    0.3296385
312040.0000000    0.3113377
312080.0000000    0.3174303
312120.0000000    0.2941803
312160.0000000    0.3027358
312200.0000000    0.2946247
312240.0000000    0.2912779
312280.0000000    0.2887919
312320.0000000    0.2972050
312360.0000000    0.2903387
312400.0000000    0.2791134
312440.0000000    0.3202777
312480.0000000    0.2888189
312520.0000000    0.2846962
312560.0000000    0.2852848
312600.0000000    0.3014479
312640.0000000    0.2733116
312680.0000000    0.2742651
312720.0000000    0.2905644
312760.0000000    0.3152683
312800.0000000    0.3092125
312840.0000000    0.3214426
312880.0000000    0.3120293
312920.0000000    0.3174536
312960.0000000    0.3224662
313000.0000000    0.2962059
313040.0000000    0.3081986
313080.0000000    0.2666196
313120.0000000    0.2872278
313160.0000000    0.2802512
313200.0000000    0.2884219
313240.0000000    0.2805919
313280.0000000    0.2926841
313320.0000000    0.2927113
313360.0000000    0.2953044
313400.0000000    0.2660971
313440.0000000    0.2947867
313480.0000000    0.3013910
313520.0000000    0.2782074
313560.0000000    0.2780147
313600.0000000    0.2973736
313640.0000000    0.3148889
313680.0000000    0.2975121
313720.0000000    0.2876274
313760.0000000    0.3025681
313800.0000000    0.3012712
313840.0000000    0.3080167
313880.0000000    0.3150177
313920.0000000    0.3445309
313960.0000000    0.3191034
314000.0000000    0.3033241
314040.0000000    0.3009613
314080.0000000    0.3034719
314120.0000000    0.3170359
314160.0000000    0.3117878
314200.0000000    0.3307442
314240.0000000    0.3316068
314280.0000000    0.3304892
314320.0000000    0.3029225
314360.0000000    0.3069088
314400.0000000    0.3032314
314440.0000000    0.3000183
314480.0000000    0.3273766
314520.0000000    0.3271478
314560.0000000    0.3365003
314600.0000000    0.3242501
314640.0000000    0.3265615
314680.0000000    0.3267904
314720.0000000    0.3102734
314760.0000000    0.2967505
314800.0000000    0.2714532
314840.0000000    0.2884244
314880.0000000    0.2771907
314920.0000000    0.2877024
314960.0000000    0.3039854
315000.0000000    0.3026850
315040.0000000    0.2960982
315080.0000000    0.2811390
315120.0000000    0.3233536
315160.0000000    0.3037288
315200.0000000    0.3171665
315240.0000000    0.3019437
315280.0000000    0.2870615
315320.0000000    0.2761385
315360.0000000    0.2648505
315400.0000000    0.2867762
315440.0000000    0.2567693
315480.0000000    0.2718590
315520.0000000    0.2900611
315560.0000000    0.2763088
315600.0000000    0.2759608
315640.0000000    0.2586634
315680.0000000    0.2700636
315720.0000000    0.2875864
315760.0000000    0.2935734
315800.0000000    0.2650124
315840.0000000    0.2768288
315880.0000000    0.2625709
315920.0000000    0.2793451
315960.0000000    0.2781113
316000.0000000    0.2775458
316040.0000000    0.2677532
316080.0000000    0.2700001
316120.0000000    0.2827566
316160.0000000    0.2794963
316200.0000000    0.2898154
316240.0000000    0.2864268
316280.0000000    0.2949733
316320.0000000    0.2887397
316360.0000000    0.2869395
316400.0000000    0.2989556
316440.0000000    0.2843996
316480.0000000    0.2764324
316520.0000000    0.3212896
316560.0000000    0.3136545
316600.0000000    0.3015875
316640.0000000    0.2873141
316680.0000000    0.2871575
316720.0000000    0.2789477
316760.0000000    0.2772183
316800.0000000    0.2887120
316840.0000000    0.2788740
316880.0000000    0.2720903
316920.0000000    0.2933771
316960.0000000    0.2677540
317000.0000000    0.2669697
317040.0000000    0.2725928
317080.0000000    0.2778834
317120.0000000    0.2725523
317160.0000000    0.2944947
317200.0000000    0.2717879
317240.0000000    0.2708138
317280.0000000    0.2874726
317320.0000000    0.2559154
317360.0000000    0.2625083
317400.0000000    0.2669425
317440.0000000    0.2519765
317480.0000000    0.2837782
317520.0000000    0.2858398
317560.0000000    0.3120450
317600.0000000    0.2721082
317640.0000000    0.2905736
317680.0000000    0.2923926
317720.0000000    0.2765254
317760.0000000    0.2742442
317800.0000000    0.2867025
317840.0000000    0.2707853
317880.0000000    0.2962532
317920.0000000    0.2831194
317960.0000000    0.2892759
318000.0000000    0.2789826
318040.0000000    0.2797728
318080.0000000    0.3055700
318120.0000000    0.3203612
318160.0000000    0.3074515
318200.0000000    0.2924509
318240.0000000    0.3077635
318280.0000000    0.2949623
318320.0000000    0.3005117
318360.0000000    0.3118408
318400.0000000    0.3072813
318440.0000000    0.2875454
318480.0000000    0.3101498
318520.0000000    0.2796585
318560.0000000    0.2857492
318600.0000000    0.2720312
318640.0000000    0.2800787
318680.0000000    0.2844041
318720.0000000    0.2872454
318760.0000000    0.2870691
318800.0000000    0.2754734
318840.0000000    0.2900982
318880.0000000    0.2959535
318920.0000000    0.3103375
318960.0000000    0.3130428
319000.0000000    0.2951930
319040.0000000    0.2913755
319080.0000000    0.2834635
319120.0000000    0.3091814
319160.0000000    0.2830167
319200.0000000    0.2742593
319240.0000000    0.2806239
319280.0000000    0.2830147
319320.0000000    0.2589349
319360.0000000    0.2848592
319400.0000000    0.2924061
319440.0000000    0.2540273
319480.0000000    0.2590819
319520.0000000    0.2787332
319560.0000000    0.2704162
319600.0000000    0.2704145
319640.0000000    0.2658220
319680.0000000    0.2662619
319720.0000000    0.2573752
319760.0000000    0.2668330
319800.0000000    0.2538077
319840.0000000    0.2877439
319880.0000000    0.2802561
319920.0000000    0.2684686
319960.0000000    0.2741878
320000.0000000    0.2654330
320040.0000000    0.2593322
320080.0000000    0.2717727
320120.0000000    0.2713090
320160.0000000    0.2768828
320200.0000000    0.2597202
320240.0000000    0.2547475
320280.0000000    0.2729639
320320.0000000    0.2786633
320360.0000000    0.2772537
320400.0000000    0.2543467
320440.0000000    0.2724740
320480.0000000    0.2802215
320520.0000000    0.2746855
320560.0000000    0.2624661
320600.0000000    0.2657315
320640.0000000    0.2776233
320680.0000000    0.2623608
320720.0000000    0.2488943
320760.0000000    0.2423889
320800.0000000    0.2544901
320840.0000000    0.2434947
320880.0000000    0.2548749
320920.0000000    0.2603851
320960.0000000    0.2771859
321000.0000000    0.2786833
321040.0000000    0.2749047
321080.0000000    0.2842961
321120.0000000    0.2813775
321160.0000000    0.2651227
321200.0000000    0.2666569
321240.0000000    0.2685157
321280.0000000    0.2512704
321320.0000000    0.2695656
321360.0000000    0.2582758
321400.0000000    0.2592540
321440.0000000    0.2623045
321480.0000000    0.2675608
321520.0000000    0.2684682
321560.0000000    0.2632591
321600.0000000    0.2753120
321640.0000000    0.2623360
321680.0000000    0.2624976
321720.0000000    0.2533731
321760.0000000    0.2657399
321800.0000000    0.2529715
321840.0000000    0.2505616
321880.0000000    0.2834645
321920.0000000    0.2641963
321960.0000000    0.2941359
322000.0000000    0.2842017
322040.0000000    0.2563250
322080.0000000    0.2647479
322120.0000000    0.2440812
322160.0000000    0.2568879
322200.0000000    0.2750671
322240.0000000    0.2552097
322280.0000000    0.2622497
322320.0000000    0.2450469
322360.0000000    0.2645898
322400.0000000    0.2747366
322440.0000000    0.2670282
322480.0000000    0.2588342
322520.0000000    0.2530255
322560.0000000    0.2512653
322600.0000000    0.2501934
322640.0000000    0.2580038
322680.0000000    0.2695354
322720.0000000    0.2810588
322760.0000000    0.2696553
322800.0000000    0.2487617
322840.0000000    0.2661356
322880.0000000    0.2662519
322920.0000000    0.2852527
322960.0000000    0.2628892
323000.0000000    0.2582136
323040.0000000    0.2619838
323080.0000000    0.2721378
323120.0000000    0.2922742
323160.0000000    0.2756254
323200.0000000    0.2752258
323240.0000000    0.2720267
323280.0000000    0.2521296
323320.0000000    0.2607507
323360.0000000    0.2460139
323400.0000000    0.2508959
323440.0000000    0.2541775
323480.0000000    0.2702414
323520.0000000    0.2674287
323560.0000000    0.2887433
323600.0000000    0.2750971
323640.0000000    0.2623417
323680.0000000    0.2541853
323720.0000000    0.2468000
323760.0000000    0.2403346
323800.0000000    0.2630170
323840.0000000    0.2681158
323880.0000000    0.2695419
323920.0000000    0.2785839
323960.0000000    0.2852103
324000.0000000    0.2760971
324040.0000000    0.2920898
324080.0000000    0.2854477
324120.0000000    0.2614930
324160.0000000    0.2497614
324200.0000000    0.2641070
324240.0000000    0.2767587
324280.0000000    0.2663597
324320.0000000    0.2608052
324360.0000000    0.2578433
324400.0000000    0.2801539
324440.0000000    0.2528598
324480.0000000    0.2643177
324520.0000000    0.2548223
324560.0000000    0.2526820
324600.0000000    0.2483435
324640.0000000    0.2352860
324680.0000000    0.2308143
324720.0000000    0.2424061
324760.0000000    0.2386893
324800.0000000    0.2563135
324840.0000000    0.2596111
324880.0000000    0.2689449
324920.0000000    0.2568470
324960.0000000    0.2627249
325000.0000000    0.2486602
325040.0000000    0.2426057
325080.0000000    0.2638488
325120.0000000    0.2598332
325160.0000000    0.2321584
325200.0000000    0.2382484
325240.0000000    0.2360601
325280.0000000    0.2392413
325320.0000000    0.2395072
325360.0000000    0.2641563
325400.0000000    0.2418520
325440.0000000    0.2396135
325480.0000000    0.2386999
325520.0000000    0.2392042
325560.0000000    0.2685264
325600.0000000    0.2507660
325640.0000000    0.2429602
325680.0000000    0.2324566
325720.0000000    0.2332306
325760.0000000    0.2455717
325800.0000000    0.2192941
325840.0000000    0.2312520
325880.0000000    0.2215529
325920.0000000    0.2434257
325960.0000000    0.2489382
326000.0000000    0.2430369
326040.0000000    0.2515588
326080.0000000    0.2339841
326120.0000000    0.2208232
326160.0000000    0.2389027
326200.0000000    0.2333754
326240.0000000    0.2172616
326280.0000000    0.2488378
326320.0000000    0.2444299
326360.0000000    0.2496951
326400.0000000    0.2347943
326440.0000000    0.2231403
326480.0000000    0.2307926
326520.0000000    0.2445236
326560.0000000    0.2201051
326600.0000000    0.2480104
326640.0000000    0.2397094
326680.0000000    0.2369756
326720.0000000    0.2471234
326760.0000000    0.2368815
326800.0000000    0.2596689
326840.0000000    0.2217880
326880.0000000    0.2435357
326920.0000000    0.2417534
326960.0000000    0.2567160
327000.0000000    0.2651372
327040.0000000    0.2306726
327080.0000000    0.2209334
327120.0000000    0.2550077
327160.0000000    0.2462823
327200.0000000    0.2397826
327240.0000000    0.2328505
327280.0000000    0.2312766
327320.0000000    0.2388426
327360.0000000    0.2567238
327400.0000000    0.2589681
327440.0000000    0.2383954
327480.0000000    0.2401156
327520.0000000    0.2278366
327560.0000000    0.2181907
327600.0000000    0.2179708
327640.0000000    0.2292675
327680.0000000    0.2483339
327720.0000000    0.2592822
327760.0000000    0.2448526
327800.0000000    0.2548392
327840.0000000    0.2520257
327880.0000000    0.2464104
327920.0000000    0.2560011
327960.0000000    0.2631065
328000.0000000    0.2482977
328040.0000000    0.2545577
328080.0000000    0.2442010
328120.0000000    0.2610927
328160.0000000    0.2611930
328200.0000000    0.2314653
328240.0000000    0.2622048
328280.0000000    0.2570947
328320.0000000    0.2509374
328360.0000000    0.2280670
328400.0000000    0.2499745
328440.0000000    0.2708817
328480.0000000    0.2321239
328520.0000000    0.2419746
328560.0000000    0.2479366
328600.0000000    0.2544459
328640.0000000    0.2240420
328680.0000000    0.2296394
328720.0000000    0.2503402
328760.0000000    0.2539204
328800.0000000    0.2670824
328840.0000000    0.2536469
328880.0000000    0.2371656
328920.0000000    0.2385149
328960.0000000    0.2346150
329000.0000000    0.2449895
329040.0000000    0.2388940
329080.0000000    0.2543660
329120.0000000    0.2422639
329160.0000000    0.2613682
329200.0000000    0.2394382
329240.0000000    0.2491290
329280.0000000    0.2412971
329320.0000000    0.2639288
329360.0000000    0.2423315
329400.0000000    0.2405393
329440.0000000    0.2197896
329480.0000000    0.2381031
329520.0000000    0.2463015
329560.0000000    0.2387693
329600.0000000    0.2406600
329640.0000000    0.2469546
329680.0000000    0.2375159
329720.0000000    0.2359048
329760.0000000    0.2407445
329800.0000000    0.2397033
329840.0000000    0.2363283
329880.0000000    0.2513160
329920.0000000    0.2514227
329960.0000000    0.2496089
330000.0000000    0.2483556
330040.0000000    0.2426029
330080.0000000    0.2532049
330120.0000000    0.2413525
330160.0000000    0.2489593
330200.0000000    0.2416359
330240.0000000    0.2497676
330280.0000000    0.2406619
330320.0000000    0.2473416
330360.0000000    0.2284114
330400.0000000    0.2384637
330440.0000000    0.2465581
330480.0000000    0.2420688
330520.0000000    0.2254840
330560.0000000    0.2273768
330600.0000000    0.2217408
330640.0000000    0.2512026
330680.0000000    0.2591794
330720.0000000    0.2570973
330760.0000000    0.2545110
330800.0000000    0.2454022
330840.0000000    0.2375505
330880.0000000    0.2648819
330920.0000000    0.2531578
330960.0000000    0.2728203
331000.0000000    0.2623421
331040.0000000    0.2607858
331080.0000000    0.2474262
331120.0000000    0.2488687
331160.0000000    0.2393643
331200.0000000    0.2547622
331240.0000000    0.2194742
331280.0000000    0.2203163
331320.0000000    0.2400402
331360.0000000    0.2579973
331400.0000000    0.2368318
331440.0000000    0.2424694
331480.0000000    0.2483011
331520.0000000    0.2466256
331560.0000000    0.2314452
331600.0000000    0.2483051
331640.0000000    0.2511432
331680.0000000    0.2339041
331720.0000000    0.2049042
331760.0000000    0.2140869
331800.0000000    0.2235685
331840.0000000    0.2146674
331880.0000000    0.2233994
331920.0000000    0.2360411
331960.0000000    0.2395919
332000.0000000    0.2492275
332040.0000000    0.2472921
332080.0000000    0.2535247
332120.0000000    0.2451556
332160.0000000    0.2288394
332200.0000000    0.2486973
332240.0000000    0.2485253
332280.0000000    0.2578860
332320.0000000    0.2520393
332360.0000000    0.2430591
332400.0000000    0.2651644
332440.0000000    0.2603078
332480.0000000    0.2555841
332520.0000000    0.2339485
332560.0000000    0.2500851
332600.0000000    0.2455262
332640.0000000    0.2408874
332680.0000000    0.2438919
332720.0000000    0.2510802
332760.0000000    0.2354883
332800.0000000    0.2475279
332840.0000000    0.2452778
332880.0000000    0.2500058
332920.0000000    0.2316608
332960.0000000    0.2399060
333000.0000000    0.2492856
333040.0000000    0.2444531
333080.0000000    0.2349539
333120.0000000    0.2452274
333160.0000000    0.2278631
333200.0000000    0.2549568
333240.0000000    0.2706869
333280.0000000    0.2525962
333320.0000000    0.2478893
333360.0000000    0.2318944
333400.0000000    0.2410266
333440.0000000    0.2421739
333480.0000000    0.2385974
333520.0000000    0.2529308
333560.0000000    0.2725311
333600.0000000    0.2783935
333640.0000000    0.2486773
333680.0000000    0.2320050
333720.0000000    0.2608287
333760.0000000    0.2326181
333800.0000000    0.2489340
333840.0000000    0.2604797
333880.0000000    0.2540625
333920.0000000    0.2514563
333960.0000000    0.2611980
334000.0000000    0.2567474
334040.0000000    0.2365318
334080.0000000    0.2426269
334120.0000000    0.2333536
334160.0000000    0.2255771
334200.0000000    0.2379388
334240.0000000    0.2498909
334280.0000000    0.2304170
334320.0000000    0.2516066
334360.0000000    0.2431899
334400.0000000    0.2486931
334440.0000000    0.2495895
334480.0000000    0.2379250
334520.0000000    0.2228909
334560.0000000    0.2289308
334600.0000000    0.2286593
334640.0000000    0.2254507
334680.0000000    0.2376515
334720.0000000    0.2556262
334760.0000000    0.2458963
334800.0000000    0.2378272
334840.0000000    0.2305597
334880.0000000    0.2472824
334920.0000000    0.2343946
334960.0000000    0.2384878
335000.0000000    0.2599761
335040.0000000    0.2717746
335080.0000000    0.2591189
335120.0000000    0.2539194
335160.0000000    0.2291654
335200.0000000    0.2302167
335240.0000000    0.2525904
335280.0000000    0.2498509
335320.0000000    0.2283797
335360.0000000    0.2337194
335400.0000000    0.2369585
335440.0000000    0.2312715
335480.0000000    0.2389153
335520.0000000    0.2325332
335560.0000000    0.2388679
335600.0000000    0.2524522
335640.0000000    0.2426072
335680.0000000    0.2575094
335720.0000000    0.2524787
335760.0000000    0.2736306
335800.0000000    0.2577329
335840.0000000    0.2550485
335880.0000000    0.2474215
335920.0000000    0.2689442
335960.0000000    0.2459470
336000.0000000    0.2615783
336040.0000000    0.2630027
336080.0000000    0.2534365
336120.0000000    0.2590674
336160.0000000    0.2480907
336200.0000000    0.2356253
336240.0000000    0.2361172
336280.0000000    0.2560845
336320.0000000    0.2674161
336360.0000000    0.2468322
336400.0000000    0.2496371
336440.0000000    0.2398368
336480.0000000    0.2341429
336520.0000000    0.2595570
336560.0000000    0.2350422
336600.0000000    0.2504039
336640.0000000    0.2418841
336680.0000000    0.2521147
336720.0000000    0.2580997
336760.0000000    0.2493865
336800.0000000    0.2399144
336840.0000000    0.2522715
336880.0000000    0.2413643
336920.0000000    0.2472702
336960.0000000    0.2573052
337000.0000000    0.2604498
337040.0000000    0.2539490
337080.0000000    0.2419120
337120.0000000    0.2730250
337160.0000000    0.2673195
337200.0000000    0.2630622
337240.0000000    0.2575495
337280.0000000    0.2720092
337320.0000000    0.2556601
337360.0000000    0.2634362
337400.0000000    0.2625923
337440.0000000    0.2860834
337480.0000000    0.2471908
337520.0000000    0.2529967
337560.0000000    0.2593361
337600.0000000    0.2617484
337640.0000000    0.2582240
337680.0000000    0.2449863
337720.0000000    0.2788164
337760.0000000    0.2679605
337800.0000000    0.2663477
337840.0000000    0.2629187
337880.0000000    0.2904475
337920.0000000    0.2779163
337960.0000000    0.2820047
338000.0000000    0.2601973
338040.0000000    0.2559451
338080.0000000    0.2773077
338120.0000000    0.2649433
338160.0000000    0.2782761
338200.0000000    0.2783672
338240.0000000    0.2896172
338280.0000000    0.2882884
338320.0000000    0.2735175
338360.0000000    0.2846372
338400.0000000    0.2617966
338440.0000000    0.2582676
338480.0000000    0.2612283
338520.0000000    0.2812440
338560.0000000    0.2765825
338600.0000000    0.2837249
338640.0000000    0.2971787
338680.0000000    0.2950478
338720.0000000    0.2969796
338760.0000000    0.2874551
338800.0000000    0.2935990
338840.0000000    0.2846189
338880.0000000    0.2850114
338920.0000000    0.2792867
338960.0000000    0.2626319
339000.0000000    0.2875525
339040.0000000    0.2691061
339080.0000000    0.2907357
339120.0000000    0.3070070
339160.0000000    0.2937144
339200.0000000    0.2886453
339240.0000000    0.2792931
339280.0000000    0.3029697
339320.0000000    0.2992111
339360.0000000    0.2823753
339400.0000000    0.2753250
339440.0000000    0.2895242
339480.0000000    0.2922962
339520.0000000    0.3025912
339560.0000000    0.2841084
339600.0000000    0.2808707
339640.0000000    0.2801361
339680.0000000    0.2793637
339720.0000000    0.2864108
339760.0000000    0.2932633
339800.0000000    0.3003201
339840.0000000    0.3046747
339880.0000000    0.3093322
339920.0000000    0.2892502
339960.0000000    0.2953548
340000.0000000    0.3011697
340040.0000000    0.2891515
340080.0000000    0.2910687
340120.0000000    0.2975780
340160.0000000    0.2897546
340200.0000000    0.2678811
340240.0000000    0.2825167
340280.0000000    0.2832925
340320.0000000    0.2760371
340360.0000000    0.2963219
340400.0000000    0.2967992
340440.0000000    0.3073351
340480.0000000    0.2924423
340520.0000000    0.2841892
340560.0000000    0.3171558
340600.0000000    0.2891873
340640.0000000    0.2782419
340680.0000000    0.2899364
340720.0000000    0.2999774
340760.0000000    0.2788994
340800.0000000    0.2857846
340840.0000000    0.2718256
340880.0000000    0.2891917
340920.0000000    0.3003232
340960.0000000    0.2704816
341000.0000000    0.2874538
341040.0000000    0.2779160
341080.0000000    0.2802272
341120.0000000    0.2877852
341160.0000000    0.2928558
341200.0000000    0.2837716
341240.0000000    0.2732460
341280.0000000    0.2966270
341320.0000000    0.2834204
341360.0000000    0.3084293
341400.0000000    0.2905681
341440.0000000    0.3050990
341480.0000000    0.3036106
341520.0000000    0.2928788
341560.0000000    0.2787566
341600.0000000    0.2958648
341640.0000000    0.2866717
341680.0000000    0.2908417
341720.0000000    0.2806937
341760.0000000    0.2859097
341800.0000000    0.2828226
341840.0000000    0.2811132
341880.0000000    0.2847259
341920.0000000    0.2787969
341960.0000000    0.3042334
342000.0000000    0.2901610
342040.0000000    0.2756823
342080.0000000    0.2981957
342120.0000000    0.2784066
342160.0000000    0.2925364
342200.0000000    0.2898121
342240.0000000    0.2940343
342280.0000000    0.2959878
342320.0000000    0.3031723
342360.0000000    0.2971864
342400.0000000    0.2870852
342440.0000000    0.3005987
342480.0000000    0.3064978
342520.0000000    0.2697202
342560.0000000    0.2813411
342600.0000000    0.2858043
342640.0000000    0.2865809
342680.0000000    0.2937129
342720.0000000    0.2901785
342760.0000000    0.2855983
342800.0000000    0.2944455
342840.0000000    0.2695295
342880.0000000    0.2676792
342920.0000000    0.2786334
342960.0000000    0.2768340
343000.0000000    0.2821952
343040.0000000    0.2698010
343080.0000000    0.2823841
343120.0000000    0.2881211
343160.0000000    0.2862109
343200.0000000    0.2614704
343240.0000000    0.2480886
343280.0000000    0.2634142
343320.0000000    0.2874836
343360.0000000    0.2751651
343400.0000000    0.2773364
343440.0000000    0.2927807
343480.0000000    0.2962057
343520.0000000    0.3058063
343560.0000000    0.2865921
343600.0000000    0.2735529
343640.0000000    0.2936440
343680.0000000    0.2937071
343720.0000000    0.2920991
343760.0000000    0.2897595
343800.0000000    0.2909026
343840.0000000    0.2862528
343880.0000000    0.2904087
343920.0000000    0.2953511
343960.0000000    0.2981382
344000.0000000    0.2811518
344040.0000000    0.2780403
344080.0000000    0.2932825
344120.0000000    0.2925659
344160.0000000    0.2897428
344200.0000000    0.2685142
344240.0000000    0.2744971
344280.0000000    0.2834888
344320.0000000    0.2768182
344360.0000000    0.2639058
344400.0000000    0.2635785
344440.0000000    0.2792738
344480.0000000    0.2812269
344520.0000000    0.2834275
344560.0000000    0.2922749
344600.0000000    0.2759922
344640.0000000    0.2747492
344680.0000000    0.2903592
344720.0000000    0.3032415
344760.0000000    0.3049939
344800.0000000    0.2697776
344840.0000000    0.2792638
344880.0000000    0.2954226
344920.0000000    0.2962557
344960.0000000    0.2984213
345000.0000000    0.2990482
345040.0000000    0.3037436
345080.0000000    0.3191212
345120.0000000    0.3076899
345160.0000000    0.3029596
345200.0000000    0.2982168
345240.0000000    0.3074224
345280.0000000    0.3270540
345320.0000000    0.3147577
345360.0000000    0.3073561
345400.0000000    0.2890395
345440.0000000    0.3012244
345480.0000000    0.3179116
345520.0000000    0.3126817
345560.0000000    0.2873940
345600.0000000    0.2951154
345640.0000000    0.2759715
345680.0000000    0.2731897
345720.0000000    0.2834849
345760.0000000    0.2763326
345800.0000000    0.2959353
345840.0000000    0.2871014
345880.0000000    0.2929919
345920.0000000    0.3027202
345960.0000000    0.3019108
346000.0000000    0.2870649
346040.0000000    0.3008887
346080.0000000    0.2906281
346120.0000000    0.2946228
346160.0000000    0.2815171
346200.0000000    0.2694806
346240.0000000    0.2797483
346280.0000000    0.2845751
346320.0000000    0.3053688
346360.0000000    0.3065996
346400.0000000    0.3009891
346440.0000000    0.2992993
346480.0000000    0.2976698
346520.0000000    0.2813996
346560.0000000    0.3062842
346600.0000000    0.2865284
346640.0000000    0.3054128
346680.0000000    0.3022161
346720.0000000    0.3008782
346760.0000000    0.2878920
346800.0000000    0.3035792
346840.0000000    0.3033300
346880.0000000    0.3071890
346920.0000000    0.2923570
346960.0000000    0.3090095
347000.0000000    0.3148144
347040.0000000    0.2899427
347080.0000000    0.2888047
347120.0000000    0.2720313
347160.0000000    0.2888440
347200.0000000    0.2862637
347240.0000000    0.2864148
347280.0000000    0.2649220
347320.0000000    0.2893061
347360.0000000    0.2827760
347400.0000000    0.2948770
347440.0000000    0.3096483
347480.0000000    0.3029462
347520.0000000    0.3094197
347560.0000000    0.2952912
347600.0000000    0.3015500
347640.0000000    0.3092625
347680.0000000    0.3012072
347720.0000000    0.2995739
347760.0000000    0.2910347
347800.0000000    0.3114654
347840.0000000    0.2916181
347880.0000000    0.2913308
347920.0000000    0.3079536
347960.0000000    0.2737007
348000.0000000    0.3015076
348040.0000000    0.2928567
348080.0000000    0.3193000
348120.0000000    0.2899995
348160.0000000    0.2982984
348200.0000000    0.2962225
348240.0000000    0.3036544
348280.0000000    0.2945836
348320.0000000    0.2733444
348360.0000000    0.2866774
348400.0000000    0.2993142
348440.0000000    0.2880678
348480.0000000    0.2982287
348520.0000000    0.3022949
348560.0000000    0.2996770
348600.0000000    0.2776342
348640.0000000    0.2787032
348680.0000000    0.2774232
348720.0000000    0.3082970
348760.0000000    0.3104615
348800.0000000    0.3411032
348840.0000000    0.3439678
348880.0000000    0.3262458
348920.0000000    0.3031036
348960.0000000    0.2920248
349000.0000000    0.2959745
349040.0000000    0.3042539
349080.0000000    0.2859665
349120.0000000    0.2916265
349160.0000000    0.2628669
349200.0000000    0.2835028
349240.0000000    0.2567226
349280.0000000    0.2734195
349320.0000000    0.2854328
349360.0000000    0.3044276
349400.0000000    0.2784972
349440.0000000    0.2766458
349480.0000000    0.2781885
349520.0000000    0.2826518
349560.0000000    0.2939500
349600.0000000    0.2887987
349640.0000000    0.3014448
349680.0000000    0.2830137
349720.0000000    0.2821468
349760.0000000    0.2697643
349800.0000000    0.2867103
349840.0000000    0.3009355
349880.0000000    0.2844121
349920.0000000    0.2798006
349960.0000000    0.2869970
350000.0000000    0.2804021
350040.0000000    0.2622508
350080.0000000    0.2851442
350120.0000000    0.2917052
350160.0000000    0.2866141
350200.0000000    0.3010821
350240.0000000    0.2667658
350280.0000000    0.2783377
350320.0000000    0.2828599
350360.0000000    0.2664360
350400.0000000    0.2860105
350440.0000000    0.2706830
350480.0000000    0.2554539
350520.0000000    0.2554195
350560.0000000    0.2701257
350600.0000000    0.2717658
350640.0000000    0.2591581
350680.0000000    0.2581197
350720.0000000    0.2649854
350760.0000000    0.2555373
350800.0000000    0.2546932
350840.0000000    0.2413181
350880.0000000    0.2411773
350920.0000000    0.2406929
350960.0000000    0.2706998
351000.0000000    0.2716787
351040.0000000    0.2508478
351080.0000000    0.2440993
351120.0000000    0.2566195
351160.0000000    0.2756336
351200.0000000    0.2720247
351240.0000000    0.2634169
351280.0000000    0.2538769
351320.0000000    0.2603709
351360.0000000    0.2758421
351400.0000000    0.2972835
351440.0000000    0.2778064
351480.0000000    0.2792982
351520.0000000    0.2824646
351560.0000000    0.3095322
351600.0000000    0.3127330
351640.0000000    0.2924379
351680.0000000    0.3005372
351720.0000000    0.2783635
351760.0000000    0.2744097
351800.0000000    0.2841090
351840.0000000    0.2809098
351880.0000000    0.2948816
351920.0000000    0.2965120
351960.0000000    0.2850786
352000.0000000    0.2868683
352040.0000000    0.2844494
352080.0000000    0.2904580
352120.0000000    0.2918876
352160.0000000    0.2982554
352200.0000000    0.2850573
352240.0000000    0.2879413
352280.0000000    0.2915361
352320.0000000    0.2877566
352360.0000000    0.2807589
352400.0000000    0.2844954
352440.0000000    0.2732478
352480.0000000    0.2948019
352520.0000000    0.2869128
352560.0000000    0.2875374
352600.0000000    0.2883703
352640.0000000    0.2733100
352680.0000000    0.3018698
352720.0000000    0.2764403
352760.0000000    0.2780383
352800.0000000    0.2861093
352840.0000000    0.3070672
352880.0000000    0.3021868
352920.0000000    0.3008814
352960.0000000    0.2876351
353000.0000000    0.2785354
353040.0000000    0.2834646
353080.0000000    0.2954592
353120.0000000    0.2991703
353160.0000000    0.2918101
353200.0000000    0.2931538
353240.0000000    0.2871345
353280.0000000    0.3045070
353320.0000000    0.2941847
353360.0000000    0.2850606
353400.0000000    0.2992572
353440.0000000    0.3014449
353480.0000000    0.2920546
353520.0000000    0.2778265
353560.0000000    0.3047419
353600.0000000    0.2908012
353640.0000000    0.2971325
353680.0000000    0.2940838
353720.0000000    0.3157055
353760.0000000    0.3018298
353800.0000000    0.3011836
353840.0000000    0.2724775
353880.0000000    0.2864530
353920.0000000    0.2818432
353960.0000000    0.2788072
354000.0000000    0.2938375
354040.0000000    0.2893790
354080.0000000    0.2942848
354120.0000000    0.2790077
354160.0000000    0.2893822
354200.0000000    0.2769861
354240.0000000    0.3075902
354280.0000000    0.2895783
354320.0000000    0.2801281
354360.0000000    0.2894095
354400.0000000    0.3079667
354440.0000000    0.3196095
354480.0000000    0.2826552
354520.0000000    0.2951394
354560.0000000    0.2842077
354600.0000000    0.2806333
354640.0000000    0.2720279
354680.0000000    0.2787205
354720.0000000    0.2897456
354760.0000000    0.2555555
354800.0000000    0.2765422
354840.0000000    0.2702892
354880.0000000    0.2518723
354920.0000000    0.2597069
354960.0000000    0.2528747
355000.0000000    0.2586316
355040.0000000    0.2647773
355080.0000000    0.2504928
355120.0000000    0.2630305
355160.0000000    0.2653126
355200.0000000    0.2681170
355240.0000000    0.2658481
355280.0000000    0.2826160
355320.0000000    0.2919919
355360.0000000    0.3021187
355400.0000000    0.2944251
355440.0000000    0.2997745
355480.0000000    0.2515614
355520.0000000    0.2586163
355560.0000000    0.2552217
355600.0000000    0.2758936
355640.0000000    0.2457140
355680.0000000    0.2780221
355720.0000000    0.2494912
355760.0000000    0.2573518
355800.0000000    0.2736503
355840.0000000    0.2461114
355880.0000000    0.2613165
355920.0000000    0.2703218
355960.0000000    0.2589711
356000.0000000    0.2877185
356040.0000000    0.2547558
356080.0000000    0.2592995
356120.0000000    0.2606775
356160.0000000    0.2635229
356200.0000000    0.2630258
356240.0000000    0.2688991
356280.0000000    0.2724727
356320.0000000    0.2609245
356360.0000000    0.2661484
356400.0000000    0.2654131
356440.0000000    0.2469357
356480.0000000    0.2622322
356520.0000000    0.2585957
356560.0000000    0.2506502
356600.0000000    0.2694877
356640.0000000    0.2601893
356680.0000000    0.2570050
356720.0000000    0.2450761
356760.0000000    0.2600162
356800.0000000    0.2856260
356840.0000000    0.2703002
356880.0000000    0.2715045
356920.0000000    0.2770610
356960.0000000    0.2695700
357000.0000000    0.2771257
357040.0000000    0.2839141
357080.0000000    0.2816097
357120.0000000    0.2735154
357160.0000000    0.2890153
357200.0000000    0.2941200
357240.0000000    0.2887546
357280.0000000    0.2920855
357320.0000000    0.2725870
357360.0000000    0.2627501
357400.0000000    0.2859337
357440.0000000    0.2900235
357480.0000000    0.2835045
357520.0000000    0.2915619
357560.0000000    0.2741078
357600.0000000    0.2830302
357640.0000000    0.2762343
357680.0000000    0.2698075
357720.0000000    0.2859753
357760.0000000    0.2884181
357800.0000000    0.2893926
357840.0000000    0.2897879
357880.0000000    0.2747320
357920.0000000    0.3176449
357960.0000000    0.2755914
358000.0000000    0.2876480
358040.0000000    0.2664374
358080.0000000    0.2767308
358120.0000000    0.3039211
358160.0000000    0.2883774
358200.0000000    0.2713610
358240.0000000    0.2658173
358280.0000000    0.2692970
358320.0000000    0.2712184
358360.0000000    0.2751561
358400.0000000    0.2782518
358440.0000000    0.2416600
358480.0000000    0.2372757
358520.0000000    0.2573443
358560.0000000    0.2603348
358600.0000000    0.2662719
358640.0000000    0.2812056
358680.0000000    0.2636110
358720.0000000    0.2603116
358760.0000000    0.2720752
358800.0000000    0.2615415
358840.0000000    0.2736599
358880.0000000    0.2767442
358920.0000000    0.2623267
358960.0000000    0.2731068
359000.0000000    0.2650738
359040.0000000    0.2584973
359080.0000000    0.2735189
359120.0000000    0.2570608
359160.0000000    0.2673975
359200.0000000    0.2571315
359240.0000000    0.2507297
359280.0000000    0.2624790
359320.0000000    0.2775434
359360.0000000    0.2791422
359400.0000000    0.2886384
359440.0000000    0.2708927
359480.0000000    0.2638253
359520.0000000    0.2746515
359560.0000000    0.2739488
359600.0000000    0.2933342
359640.0000000    0.2867848
359680.0000000    0.2526703
359720.0000000    0.2773327
359760.0000000    0.2802697
359800.0000000    0.2655928
359840.0000000    0.2627472
359880.0000000    0.2499785
359920.0000000    0.2558838
359960.0000000    0.2628261
360000.0000000    0.2458340
360040.0000000    0.2580637
360080.0000000    0.2511937
360120.0000000    0.2417128
360160.0000000    0.2539206
360200.0000000    0.2478727
360240.0000000    0.2390755
360280.0000000    0.2540416
360320.0000000    0.2517440
360360.0000000    0.2473876
360400.0000000    0.2279493
360440.0000000    0.2454712
360480.0000000    0.2555941
360520.0000000    0.2439026
360560.0000000    0.2509271
360600.0000000    0.2453026
360640.0000000    0.2434722
360680.0000000    0.2540762
360720.0000000    0.2506041
360760.0000000    0.2439132
360800.0000000    0.2411624
360840.0000000    0.2411464
360880.0000000    0.2397270
360920.0000000    0.2351610
360960.0000000    0.2422484
361000.0000000    0.2296856
361040.0000000    0.2447015
361080.0000000    0.2400143
361120.0000000    0.2363919
361160.0000000    0.2393646
361200.0000000    0.2513775
361240.0000000    0.2302137
361280.0000000    0.2356551
361320.0000000    0.2370822
361360.0000000    0.2281161
361400.0000000    0.2404430
361440.0000000    0.2344236
361480.0000000    0.2511220
361520.0000000    0.2478679
361560.0000000    0.2523229
361600.0000000    0.2493933
361640.0000000    0.2271886
361680.0000000    0.2255893
361720.0000000    0.2464141
361760.0000000    0.2623327
361800.0000000    0.2465558
361840.0000000    0.2383403
361880.0000000    0.2480142
361920.0000000    0.2484261
361960.0000000    0.2537901
362000.0000000    0.2511735
362040.0000000    0.2537613
362080.0000000    0.2465111
362120.0000000    0.2542269
362160.0000000    0.2704718
362200.0000000    0.2384277
362240.0000000    0.2496857
362280.0000000    0.2538125
362320.0000000    0.2703713
362360.0000000    0.2721953
362400.0000000    0.2685961
362440.0000000    0.2700170
362480.0000000    0.2758858
362520.0000000    0.2757488
362560.0000000    0.2980079
362600.0000000    0.2718598
362640.0000000    0.2718069
362680.0000000    0.2826522
362720.0000000    0.2817506
362760.0000000    0.2648244
362800.0000000    0.2849548
362840.0000000    0.2820477
362880.0000000    0.2726527
362920.0000000    0.2627472
362960.0000000    0.2621947
363000.0000000    0.2599903
363040.0000000    0.2730896
363080.0000000    0.2740231
363120.0000000    0.2708332
363160.0000000    0.2610081
363200.0000000    0.2793186
363240.0000000    0.2646157
363280.0000000    0.2671687
363320.0000000    0.2826976
363360.0000000    0.2551015
363400.0000000    0.2626954
363440.0000000    0.2737766
363480.0000000    0.2826364
363520.0000000    0.2914767
363560.0000000    0.2888440
363600.0000000    0.2960237
363640.0000000    0.2868606
363680.0000000    0.2918629
363720.0000000    0.3024122
363760.0000000    0.2866161
363800.0000000    0.2798379
363840.0000000    0.2818745
363880.0000000    0.3033845
363920.0000000    0.3019232
363960.0000000    0.2957396
364000.0000000    0.2820472
364040.0000000    0.3210236
364080.0000000    0.2950841
364120.0000000    0.2937426
364160.0000000    0.3005401
364200.0000000    0.2833363
364240.0000000    0.2983017
364280.0000000    0.3082248
364320.0000000    0.3106978
364360.0000000    0.3324983
364400.0000000    0.2959430
364440.0000000    0.2951215
364480.0000000    0.2978207
364520.0000000    0.3119562
364560.0000000    0.2921917
364600.0000000    0.3060577
364640.0000000    0.2847160
364680.0000000    0.2895470
364720.0000000    0.2810996
364760.0000000    0.2689597
364800.0000000    0.2600606
364840.0000000    0.2528228
364880.0000000    0.2759462
364920.0000000    0.2733220
364960.0000000    0.2705270
365000.0000000    0.2620471
365040.0000000    0.2635897
365080.0000000    0.2809807
365120.0000000    0.2877649
365160.0000000    0.2695005
365200.0000000    0.2821571
365240.0000000    0.2861474
365280.0000000    0.2947738
365320.0000000    0.2826992
365360.0000000    0.2792474
365400.0000000    0.3090178
365440.0000000    0.2857011
365480.0000000    0.2792936
365520.0000000    0.2668610
365560.0000000    0.2932392
365600.0000000    0.2866877
365640.0000000    0.2909053
365680.0000000    0.2816334
365720.0000000    0.2477840
365760.0000000    0.2643032
365800.0000000    0.2781624
365840.0000000    0.2698377
365880.0000000    0.2869936
365920.0000000    0.2837961
365960.0000000    0.2764974
366000.0000000    0.2904706
366040.0000000    0.2911783
366080.0000000    0.2710951
366120.0000000    0.2680574
366160.0000000    0.2580677
366200.0000000    0.2761595
366240.0000000    0.2832895
366280.0000000    0.2842589
366320.0000000    0.2621056
366360.0000000    0.2763679
366400.0000000    0.2803344
366440.0000000    0.2794278
366480.0000000    0.2798860
366520.0000000    0.3130228
366560.0000000    0.2890299
366600.0000000    0.3050094
366640.0000000    0.2901555
366680.0000000    0.2851898
366720.0000000    0.2628585
366760.0000000    0.2877883
366800.0000000    0.2932324
366840.0000000    0.3030146
366880.0000000    0.2885633
366920.0000000    0.2701333
366960.0000000    0.2963586
367000.0000000    0.2731496
367040.0000000    0.2739153
367080.0000000    0.2860607
367120.0000000    0.2773517
367160.0000000    0.2935924
367200.0000000    0.2752330
367240.0000000    0.2773436
367280.0000000    0.2524534
367320.0000000    0.2822438
367360.0000000    0.2860889
367400.0000000    0.2889780
367440.0000000    0.2856974
367480.0000000    0.2859413
367520.0000000    0.2774665
367560.0000000    0.2801434
367600.0000000    0.2770021
367640.0000000    0.2669596
367680.0000000    0.2728146
367720.0000000    0.2768157
367760.0000000    0.2710197
367800.0000000    0.2727301
367840.0000000    0.2777434
367880.0000000    0.2641016
367920.0000000    0.2849703
367960.0000000    0.2833522
368000.0000000    0.2703320
368040.0000000    0.2668332
368080.0000000    0.2879802
368120.0000000    0.2686785
368160.0000000    0.2651375
368200.0000000    0.2898719
368240.0000000    0.2943167
368280.0000000    0.2914120
368320.0000000    0.2881589
368360.0000000    0.2791195
368400.0000000    0.2944568
368440.0000000    0.2887457
368480.0000000    0.2709921
368520.0000000    0.2864075
368560.0000000    0.2724850
368600.0000000    0.2684948
368640.0000000    0.2777003
368680.0000000    0.2805410
368720.0000000    0.2860205
368760.0000000    0.2919960
368800.0000000    0.2900495
368840.0000000    0.3011136
368880.0000000    0.2763791
368920.0000000    0.3026133
368960.0000000    0.2871182
369000.0000000    0.2769120
369040.0000000    0.2666432
369080.0000000    0.2854681
369120.0000000    0.2512043
369160.0000000    0.2404528
369200.0000000    0.2573744
369240.0000000    0.2303783
369280.0000000    0.2501282
369320.0000000    0.2604575
369360.0000000    0.2694767
369400.0000000    0.2643388
369440.0000000    0.2539169
369480.0000000    0.2672955
369520.0000000    0.2550591
369560.0000000    0.2359143
369600.0000000    0.2527512
369640.0000000    0.2561485
369680.0000000    0.2462050
369720.0000000    0.2610812
369760.0000000    0.2522731
369800.0000000    0.2761337
369840.0000000    0.2690701
369880.0000000    0.2646487
369920.0000000    0.2609681
369960.0000000    0.2889020
370000.0000000    0.2644406
370040.0000000    0.2633503
370080.0000000    0.2665014
370120.0000000    0.2860295
370160.0000000    0.2602794
370200.0000000    0.2786070
370240.0000000    0.2671680
370280.0000000    0.2612027
370320.0000000    0.2658447
370360.0000000    0.2724003
370400.0000000    0.2658123
370440.0000000    0.2568226
370480.0000000    0.2808425
370520.0000000    0.2671274
370560.0000000    0.2777897
370600.0000000    0.2659622
370640.0000000    0.2603453
370680.0000000    0.2666591
370720.0000000    0.2716721
370760.0000000    0.2834845
370800.0000000    0.2627737
370840.0000000    0.2796179
370880.0000000    0.2714491
370920.0000000    0.2690082
370960.0000000    0.2691243
371000.0000000    0.2526042
371040.0000000    0.2609085
371080.0000000    0.2688742
371120.0000000    0.2841952
371160.0000000    0.2765191
371200.0000000    0.2762195
371240.0000000    0.2713770
371280.0000000    0.2498192
371320.0000000    0.2646297
371360.0000000    0.2716487
371400.0000000    0.2790266
371440.0000000    0.2726168
371480.0000000    0.2848650
371520.0000000    0.2931346
371560.0000000    0.2722103
371600.0000000    0.2861191
371640.0000000    0.2827798
371680.0000000    0.2740283
371720.0000000    0.2613699
371760.0000000    0.2789337
371800.0000000    0.2637854
371840.0000000    0.2716677
371880.0000000    0.2584016
371920.0000000    0.2387570
371960.0000000    0.2492638
372000.0000000    0.2622322
372040.0000000    0.2814351
372080.0000000    0.2788032
372120.0000000    0.3011577
372160.0000000    0.3036970
372200.0000000    0.2909890
372240.0000000    0.2782767
372280.0000000    0.2876010
372320.0000000    0.2875068
372360.0000000    0.2685448
372400.0000000    0.2478948
372440.0000000    0.2809281
372480.0000000    0.2739580
372520.0000000    0.2790734
372560.0000000    0.2482421
372600.0000000    0.2589460
372640.0000000    0.2639835
372680.0000000    0.2879643
372720.0000000    0.3015801
372760.0000000    0.2696635
372800.0000000    0.2771912
372840.0000000    0.2718082
372880.0000000    0.2676921
372920.0000000    0.2674890
372960.0000000    0.2727079
373000.0000000    0.2939870
373040.0000000    0.3072737
373080.0000000    0.3075000
373120.0000000    0.3200708
373160.0000000    0.3144221
373200.0000000    0.2808847
373240.0000000    0.2894664
373280.0000000    0.2728200
373320.0000000    0.2706149
373360.0000000    0.2473342
373400.0000000    0.2574503
373440.0000000    0.2865783
373480.0000000    0.2762723
373520.0000000    0.2750974
373560.0000000    0.2777274
373600.0000000    0.2548364
373640.0000000    0.2529475
373680.0000000    0.2579096
373720.0000000    0.2381533
373760.0000000    0.2444892
373800.0000000    0.2489645
373840.0000000    0.2595614
373880.0000000    0.2715655
373920.0000000    0.2665159
373960.0000000    0.2410417
374000.0000000    0.2311734
374040.0000000    0.2489770
374080.0000000    0.2432495
374120.0000000    0.2312608
374160.0000000    0.2195479
374200.0000000    0.2065776
374240.0000000    0.2376456
374280.0000000    0.2580006
374320.0000000    0.2700955
374360.0000000    0.2853993
374400.0000000    0.2608212
374440.0000000    0.2778265
374480.0000000    0.2692138
374520.0000000    0.2739728
374560.0000000    0.2683048
374600.0000000    0.2750376
374640.0000000    0.2742746
374680.0000000    0.2741294
374720.0000000    0.2837996
374760.0000000    0.2875883
374800.0000000    0.2641101
374840.0000000    0.2545961
374880.0000000    0.2709560
374920.0000000    0.2962745
374960.0000000    0.2616856
375000.0000000    0.2508214
375040.0000000    0.2793719
375080.0000000    0.2878127
375120.0000000    0.2830357
375160.0000000    0.2991284
375200.0000000    0.3163728
375240.0000000    0.3145877
375280.0000000    0.3219590
375320.0000000    0.3103846
375360.0000000    0.3219278
375400.0000000    0.2891035
375440.0000000    0.2974783
375480.0000000    0.2897199
375520.0000000    0.2928376
375560.0000000    0.2986006
375600.0000000    0.3001049
375640.0000000    0.3192093
375680.0000000    0.3165528
375720.0000000    0.3193857
375760.0000000    0.3075159
375800.0000000    0.3089573
375840.0000000    0.2987301
375880.0000000    0.3066314
375920.0000000    0.3028074
375960.0000000    0.2912845
376000.0000000    0.2767759
376040.0000000    0.2633579
376080.0000000    0.2527280
376120.0000000    0.2404353
376160.0000000    0.2418121
376200.0000000    0.2631454
376240.0000000    0.2456742
376280.0000000    0.2712589
376320.0000000    0.2641715
376360.0000000    0.2668116
376400.0000000    0.2682061
376440.0000000    0.2669215
376480.0000000    0.2491768
376520.0000000    0.3006512
376560.0000000    0.2801839
376600.0000000    0.2372770
376640.0000000    0.2450382
376680.0000000    0.2584973
376720.0000000    0.2880105
376760.0000000    0.2992329
376800.0000000    0.3054577
376840.0000000    0.3037291
376880.0000000    0.3046729
376920.0000000    0.3034460
376960.0000000    0.3116804
377000.0000000    0.2869008
377040.0000000    0.2920651
377080.0000000    0.2864415
377120.0000000    0.2982261
377160.0000000    0.3076404
377200.0000000    0.3030614
377240.0000000    0.2846974
377280.0000000    0.3042651
377320.0000000    0.2721884
377360.0000000    0.2555270
377400.0000000    0.2904499
377440.0000000    0.2940000
377480.0000000    0.2869341
377520.0000000    0.3048412
377560.0000000    0.3305613
377600.0000000    0.3039628
377640.0000000    0.3041643
377680.0000000    0.3044058
377720.0000000    0.2998709
377760.0000000    0.3170821
377800.0000000    0.2960742
377840.0000000    0.2974733
377880.0000000    0.3235983
377920.0000000    0.2985511
377960.0000000    0.3062314
378000.0000000    0.2965620
378040.0000000    0.3095011
378080.0000000    0.3333535
378120.0000000    0.2991614
378160.0000000    0.3187173
378200.0000000    0.3060612
378240.0000000    0.3133179
378280.0000000    0.3039826
378320.0000000    0.2758775
378360.0000000    0.2939883
378400.0000000    0.2920949
378440.0000000    0.3046447
378480.0000000    0.2949471
378520.0000000    0.2995824
378560.0000000    0.2973153
378600.0000000    0.2957954
378640.0000000    0.2860644
378680.0000000    0.2919779
378720.0000000    0.3097631
378760.0000000    0.3241934
378800.0000000    0.3245727
378840.0000000    0.3340026
378880.0000000    0.3489738
378920.0000000    0.3354953
378960.0000000    0.3274536
379000.0000000    0.3081151
379040.0000000    0.3094262
379080.0000000    0.2997389
379120.0000000    0.3125713
379160.0000000    0.3089755
379200.0000000    0.3141754
379240.0000000    0.3177460
379280.0000000    0.3069924
379320.0000000    0.3296976
379360.0000000    0.3032348
379400.0000000    0.3007799
379440.0000000    0.2989122
379480.0000000    0.3134637
379520.0000000    0.3276604
379560.0000000    0.3024080
379600.0000000    0.3238591
379640.0000000    0.2988996
379680.0000000    0.3038539
379720.0000000    0.2958691
379760.0000000    0.3190176
379800.0000000    0.3019244
379840.0000000    0.2927573
379880.0000000    0.2814931
379920.0000000    0.2989590
379960.0000000    0.3068066
380000.0000000    0.3313605
380040.0000000    0.3146166
380080.0000000    0.3244109
380120.0000000    0.3120987
380160.0000000    0.3202829
380200.0000000    0.3315589
380240.0000000    0.3228024
380280.0000000    0.3113104
380320.0000000    0.3052280
380360.0000000    0.3042607
380400.0000000    0.3048722
380440.0000000    0.3104316
380480.0000000    0.3227054
380520.0000000    0.2765499
380560.0000000    0.3103099
380600.0000000    0.3051987
380640.0000000    0.3188872
380680.0000000    0.3191793
380720.0000000    0.2981238
380760.0000000    0.3268513
380800.0000000    0.3253767
380840.0000000    0.3226904
380880.0000000    0.3137291
380920.0000000    0.3146973
380960.0000000    0.2991928
381000.0000000    0.3201439
381040.0000000    0.3176214
381080.0000000    0.3138236
381120.0000000    0.3159774
381160.0000000    0.3285801
381200.0000000    0.3183035
381240.0000000    0.3130666
381280.0000000    0.2973046
381320.0000000    0.3300259
381360.0000000    0.3004728
381400.0000000    0.3085568
381440.0000000    0.3048969
381480.0000000    0.2896788
381520.0000000    0.3173857
381560.0000000    0.3206658
381600.0000000    0.3018319
381640.0000000    0.3120297
381680.0000000    0.3229769
381720.0000000    0.3004456
381760.0000000    0.3149509
381800.0000000    0.3260850
381840.0000000    0.3229662
381880.0000000    0.3279973
381920.0000000    0.3431307
381960.0000000    0.3274689
382000.0000000    0.3259875
382040.0000000    0.3151350
382080.0000000    0.3438316
382120.0000000    0.3410826
382160.0000000    0.3272927
382200.0000000    0.3276834
382240.0000000    0.3390311
382280.0000000    0.3246295
382320.0000000    0.3033290
382360.0000000    0.3244069
382400.0000000    0.3072367
382440.0000000    0.3218156
382480.0000000    0.3125119
382520.0000000    0.3316469
382560.0000000    0.3151181
382600.0000000    0.3164130
382640.0000000    0.2980151
382680.0000000    0.3284689
382720.0000000    0.3326931
382760.0000000    0.3315023
382800.0000000    0.3204150
382840.0000000    0.3082456
382880.0000000    0.3268792
382920.0000000    0.3122134
382960.0000000    0.3039688
383000.0000000    0.3251644
383040.0000000    0.3269966
383080.0000000    0.3274765
383120.0000000    0.3423989
383160.0000000    0.3624539
383200.0000000    0.3460045
383240.0000000    0.3353684
383280.0000000    0.3142363
383320.0000000    0.3236239
383360.0000000    0.3431763
383400.0000000    0.3273468
383440.0000000    0.3092683
383480.0000000    0.3269802
383520.0000000    0.3403857
383560.0000000    0.3379257
383600.0000000    0.3262922
383640.0000000    0.3226564
383680.0000000    0.3297461
383720.0000000    0.3289597
383760.0000000    0.3202993
383800.0000000    0.3204083
383840.0000000    0.3129255
383880.0000000    0.3192335
383920.0000000    0.3288016
383960.0000000    0.3255968
384000.0000000    0.3138224
384040.0000000    0.3156897
384080.0000000    0.2993492
384120.0000000    0.3122077
384160.0000000    0.3315491
384200.0000000    0.3098949
384240.0000000    0.2976328
384280.0000000    0.3194970
384320.0000000    0.3179549
384360.0000000    0.3228006
384400.0000000    0.2977376
384440.0000000    0.2961851
384480.0000000    0.3135219
384520.0000000    0.3162931
384560.0000000    0.3214693
384600.0000000    0.3085082
384640.0000000    0.3189726
384680.0000000    0.3218112
384720.0000000    0.3152639
384760.0000000    0.3219393
384800.0000000    0.3282377
384840.0000000    0.3056296
384880.0000000    0.3394984
384920.0000000    0.3269456
384960.0000000    0.3197879
385000.0000000    0.3215519
385040.0000000    0.3121208
385080.0000000    0.3330979
385120.0000000    0.3447742
385160.0000000    0.3329226
385200.0000000    0.3405067
385240.0000000    0.3199427
385280.0000000    0.3171282
385320.0000000    0.3130659
385360.0000000    0.3007451
385400.0000000    0.2964851
385440.0000000    0.3013459
385480.0000000    0.3021395
385520.0000000    0.3328294
385560.0000000    0.3264481
385600.0000000    0.3142983
385640.0000000    0.3210874
385680.0000000    0.3053559
385720.0000000    0.3188656
385760.0000000    0.3170610
385800.0000000    0.3104106
385840.0000000    0.3178851
385880.0000000    0.3159201
385920.0000000    0.3015051
385960.0000000    0.3181937
386000.0000000    0.3007847
386040.0000000    0.3190650
386080.0000000    0.3337322
386120.0000000    0.3201504
386160.0000000    0.3241060
386200.0000000    0.3040881
386240.0000000    0.3181221
386280.0000000    0.3105360
386320.0000000    0.3217363
386360.0000000    0.3090274
386400.0000000    0.3073405
386440.0000000    0.3077520
386480.0000000    0.3125452
386520.0000000    0.3459740
386560.0000000    0.3488305
386600.0000000    0.3314402
386640.0000000    0.3434273
386680.0000000    0.3551307
386720.0000000    0.3337511
386760.0000000    0.3285064
386800.0000000    0.3247952
386840.0000000    0.3237870
386880.0000000    0.3307788
386920.0000000    0.3157996
386960.0000000    0.3122183
387000.0000000    0.3333300
387040.0000000    0.3163932
387080.0000000    0.3068080
387120.0000000    0.3188999
387160.0000000    0.3050280
387200.0000000    0.3143145
387240.0000000    0.3084025
387280.0000000    0.3055486
387320.0000000    0.3094620
387360.0000000    0.3019232
387400.0000000    0.3183464
387440.0000000    0.3171585
387480.0000000    0.3511937
387520.0000000    0.3079127
387560.0000000    0.3276471
387600.0000000    0.3056576
387640.0000000    0.3130347
387680.0000000    0.2908449
387720.0000000    0.3250168
387760.0000000    0.3116806
387800.0000000    0.3159844
387840.0000000    0.3153127
387880.0000000    0.3007900
387920.0000000    0.3107034
387960.0000000    0.3152648
388000.0000000    0.3113053
388040.0000000    0.3286357
388080.0000000    0.3230747
388120.0000000    0.3137916
388160.0000000    0.3141176
388200.0000000    0.3064640
388240.0000000    0.3070556
388280.0000000    0.2990353
388320.0000000    0.3286366
388360.0000000    0.3043613
388400.0000000    0.3087515
388440.0000000    0.3134251
388480.0000000    0.2947967
388520.0000000    0.3003676
388560.0000000    0.3221241
388600.0000000    0.3040842
388640.0000000    0.3311348
388680.0000000    0.3350280
388720.0000000    0.3209566
388760.0000000    0.3208470
388800.0000000    0.3238595
388840.0000000    0.3354549
388880.0000000    0.3346901
388920.0000000    0.3340941
388960.0000000    0.3446735
389000.0000000    0.3526353
389040.0000000    0.3395254
389080.0000000    0.3289311
389120.0000000    0.3428255
389160.0000000    0.3384072
389200.0000000    0.3463810
389240.0000000    0.3237191
389280.0000000    0.3448727
389320.0000000    0.3315645
389360.0000000    0.3133187
389400.0000000    0.3232221
389440.0000000    0.3214869
389480.0000000    0.3253375
389520.0000000    0.3606254
389560.0000000    0.3452891
389600.0000000    0.3543070
389640.0000000    0.3531913
389680.0000000    0.3614255
389720.0000000    0.3456546
389760.0000000    0.3403467
389800.0000000    0.3238900
389840.0000000    0.3239366
389880.0000000    0.3472950
389920.0000000    0.3255272
389960.0000000    0.3292809
390000.0000000    0.3217107
390040.0000000    0.3121463
390080.0000000    0.3371815
390120.0000000    0.3170876
390160.0000000    0.3288032
390200.0000000    0.3285324
390240.0000000    0.3344447
390280.0000000    0.3269216
390320.0000000    0.2969221
390360.0000000    0.3134858
390400.0000000    0.2966725
390440.0000000    0.3050714
390480.0000000    0.2965253
390520.0000000    0.3003424
390560.0000000    0.3062231
390600.0000000    0.3127987
390640.0000000    0.3045373
390680.0000000    0.3057647
390720.0000000    0.2984161
390760.0000000    0.2841655
390800.0000000    0.2862229
390840.0000000    0.3048684
390880.0000000    0.2903076
390920.0000000    0.3038279
390960.0000000    0.3306685
391000.0000000    0.3066342
391040.0000000    0.3257698
391080.0000000    0.3446170
391120.0000000    0.3069263
391160.0000000    0.3160158
391200.0000000    0.3294575
391240.0000000    0.3087920
391280.0000000    0.3177528
391320.0000000    0.3059867
391360.0000000    0.3166019
391400.0000000    0.2781143
391440.0000000    0.2812811
391480.0000000    0.2705920
391520.0000000    0.2990784
391560.0000000    0.3251278
391600.0000000    0.3020552
391640.0000000    0.3060738
391680.0000000    0.2936147
391720.0000000    0.2992471
391760.0000000    0.3150109
391800.0000000    0.3033373
391840.0000000    0.3084850
391880.0000000    0.3159159
391920.0000000    0.3130366
391960.0000000    0.3135131
392000.0000000    0.3186252
392040.0000000    0.3185872
392080.0000000    0.2904098
392120.0000000    0.2815372
392160.0000000    0.2861665
392200.0000000    0.2553315
392240.0000000    0.2749922
392280.0000000    0.3174264
392320.0000000    0.2891727
392360.0000000    0.2821125
392400.0000000    0.2985278
392440.0000000    0.3062834
392480.0000000    0.3104657
392520.0000000    0.3110354
392560.0000000    0.3084719
392600.0000000    0.2865784
392640.0000000    0.3159902
392680.0000000    0.2921197
392720.0000000    0.3098038
392760.0000000    0.2884460
392800.0000000    0.2792648
392840.0000000    0.2863914
392880.0000000    0.3073099
392920.0000000    0.3070233
392960.0000000    0.2940669
393000.0000000    0.2921921
393040.0000000    0.2863922
393080.0000000    0.3164475
393120.0000000    0.3043593
393160.0000000    0.2812398
393200.0000000    0.2586181
393240.0000000    0.2709852
393280.0000000    0.2774068
393320.0000000    0.2994854
393360.0000000    0.2863165
393400.0000000    0.2838679
393440.0000000    0.2945734
393480.0000000    0.2567354
393520.0000000    0.2726052
393560.0000000    0.2679410
393600.0000000    0.2733925
393640.0000000    0.2681797
393680.0000000    0.2596160
393720.0000000    0.2740263
393760.0000000    0.2644790
393800.0000000    0.2809465
393840.0000000    0.2636802
393880.0000000    0.2475151
393920.0000000    0.2608061
393960.0000000    0.2794483
394000.0000000    0.2668583
394040.0000000    0.2731256
394080.0000000    0.2928153
394120.0000000    0.2910715
394160.0000000    0.2838458
394200.0000000    0.2820450
394240.0000000    0.2802102
394280.0000000    0.2739942
394320.0000000    0.2639732
394360.0000000    0.2764176
394400.0000000    0.2658549
394440.0000000    0.2982222
394480.0000000    0.3214434
394520.0000000    0.3303290
394560.0000000    0.2942182
394600.0000000    0.3117336
394640.0000000    0.3251418
394680.0000000    0.3158983
394720.0000000    0.3118861
394760.0000000    0.3352185
394800.0000000    0.3272039
394840.0000000    0.3463367
394880.0000000    0.3183959
394920.0000000    0.3239285
394960.0000000    0.3076801
395000.0000000    0.3252135
395040.0000000    0.2954356
395080.0000000    0.2883984
395120.0000000    0.3167826
395160.0000000    0.3078955
395200.0000000    0.2833347
395240.0000000    0.2742822
395280.0000000    0.2729352
395320.0000000    0.3141317
395360.0000000    0.3190700
395400.0000000    0.2934042
395440.0000000    0.2933701
395480.0000000    0.2843497
395520.0000000    0.2864615
395560.0000000    0.2467154
395600.0000000    0.2785355
395640.0000000    0.2827284
395680.0000000    0.2714455
395720.0000000    0.2909954
395760.0000000    0.2759855
395800.0000000    0.2490222
395840.0000000    0.2620188
395880.0000000    0.2710009
395920.0000000    0.2728071
395960.0000000    0.2613125
396000.0000000    0.2773850
396040.0000000    0.2606410
396080.0000000    0.2596289
396120.0000000    0.2702087
396160.0000000    0.2644929
396200.0000000    0.2804503
396240.0000000    0.2829225
396280.0000000    0.2581341
396320.0000000    0.2784229
396360.0000000    0.3121389
396400.0000000    0.2682845
396440.0000000    0.2726922
396480.0000000    0.2827750
396520.0000000    0.2485109
396560.0000000    0.2469857
396600.0000000    0.2331021
396640.0000000    0.2074763
396680.0000000    0.2149683
396720.0000000    0.2243701
396760.0000000    0.2331196
396800.0000000    0.2504587
396840.0000000    0.2601945
396880.0000000    0.2429853
396920.0000000    0.2582385
396960.0000000    0.2578883
397000.0000000    0.2627649
397040.0000000    0.2544214
397080.0000000    0.2598179
397120.0000000    0.2492542
397160.0000000    0.2613355
397200.0000000    0.2715164
397240.0000000    0.2602493
397280.0000000    0.2584036
397320.0000000    0.2933649
397360.0000000    0.3061911
397400.0000000    0.3060292
397440.0000000    0.2966445
397480.0000000    0.3045533
397520.0000000    0.3045933
397560.0000000    0.3049472
397600.0000000    0.3132309
397640.0000000    0.3060453
397680.0000000    0.3070118
397720.0000000    0.3137757
397760.0000000    0.3032016
397800.0000000    0.3110059
397840.0000000    0.3060666
397880.0000000    0.3160985
397920.0000000    0.3064805
397960.0000000    0.3301725
398000.0000000    0.3302208
398040.0000000    0.3228896
398080.0000000    0.3258725
398120.0000000    0.3236231
398160.0000000    0.3066944
398200.0000000    0.3053787
398240.0000000    0.3089172
398280.0000000    0.3211893
398320.0000000    0.3385739
398360.0000000    0.3089594
398400.0000000    0.2915501
398440.0000000    0.3344021
398480.0000000    0.3091621
398520.0000000    0.3117500
398560.0000000    0.2924697
398600.0000000    0.3032383
398640.0000000    0.3033670
398680.0000000    0.3177305
398720.0000000    0.2849395
398760.0000000    0.3109257
398800.0000000    0.3344466
398840.0000000    0.2947598
398880.0000000    0.3116461
398920.0000000    0.3008029
398960.0000000    0.2849962
399000.0000000    0.2887776
399040.0000000    0.2980908
399080.0000000    0.2797520
399120.0000000    0.3118115
399160.0000000    0.3397985
399200.0000000    0.2891081
399240.0000000    0.2853733
399280.0000000    0.2787079
399320.0000000    0.3085690
399360.0000000    0.3302479
399400.0000000    0.2893314
399440.0000000    0.3009448
399480.0000000    0.3068981
399520.0000000    0.3597049
399560.0000000    0.3529321
399600.0000000    0.3374827
399640.0000000    0.3022206
399680.0000000    0.3068056
399720.0000000    0.2682594
399760.0000000    0.3063254
399800.0000000    0.3114523
399840.0000000    0.3206634
399880.0000000    0.3336467
399920.0000000    0.3205063
399960.0000000    0.3108369
400000.0000000    0.3025705
400040.0000000    0.2994106
400080.0000000    0.3203506
400120.0000000    0.2956652
400160.0000000    0.3231822
400200.0000000    0.3328439
400240.0000000    0.3448621
400280.0000000    0.3455471
400320.0000000    0.3403585
400360.0000000    0.3583493
400400.0000000    0.3346748
400440.0000000    0.3383964
400480.0000000    0.3488597
400520.0000000    0.3152484
400560.0000000    0.3101490
400600.0000000    0.3241345
400640.0000000    0.3388708
400680.0000000    0.3386027
400720.0000000    0.3294320
400760.0000000    0.3405710
400800.0000000    0.3242352
400840.0000000    0.3113886
400880.0000000    0.3528605
400920.0000000    0.3446496
400960.0000000    0.3413389
401000.0000000    0.3263586
401040.0000000    0.3358314
401080.0000000    0.3291122
401120.0000000    0.3268966
401160.0000000    0.3477991
401200.0000000    0.3205306
401240.0000000    0.3516361
401280.0000000    0.3318066
401320.0000000    0.3077467
401360.0000000    0.3207858
401400.0000000    0.3205358
401440.0000000    0.3268880
401480.0000000    0.3090558
401520.0000000    0.3211582
401560.0000000    0.3208794
401600.0000000    0.3011793
401640.0000000    0.3065561
401680.0000000    0.3144003
401720.0000000    0.3095158
401760.0000000    0.3068022
401800.0000000    0.3185854
401840.0000000    0.3183343
401880.0000000    0.3438332
401920.0000000    0.3435068
401960.0000000    0.3265525
402000.0000000    0.3296992
402040.0000000    0.3219838
402080.0000000    0.3297105
402120.0000000    0.3244268
402160.0000000    0.3089486
402200.0000000    0.2959951
402240.0000000    0.2852924
402280.0000000    0.2754149
402320.0000000    0.2863407
402360.0000000    0.2913588
402400.0000000    0.2858336
402440.0000000    0.2868626
402480.0000000    0.2817175
402520.0000000    0.3025758
402560.0000000    0.3387903
402600.0000000    0.2907811
402640.0000000    0.3158094
402680.0000000    0.3020684
402720.0000000    0.3126047
402760.0000000    0.2911519
402800.0000000    0.3024627
402840.0000000    0.3003992
402880.0000000    0.2980419
402920.0000000    0.3040870
402960.0000000    0.2613170
403000.0000000    0.3042736
403040.0000000    0.2967896
403080.0000000    0.3016964
403120.0000000    0.2932271
403160.0000000    0.3043255
403200.0000000    0.2952863
403240.0000000    0.3085205
403280.0000000    0.3031060
403320.0000000    0.3038530
403360.0000000    0.2895223
403400.0000000    0.3090387
403440.0000000    0.3234147
403480.0000000    0.3234630
403520.0000000    0.3178356
403560.0000000    0.3350376
403600.0000000    0.3157776
403640.0000000    0.3196675
403680.0000000    0.3427938
403720.0000000    0.3409846
403760.0000000    0.3502063
403800.0000000    0.3404828
403840.0000000    0.3130985
403880.0000000    0.3014274
403920.0000000    0.3341253
403960.0000000    0.3204916
404000.0000000    0.3319271
404040.0000000    0.3237806
404080.0000000    0.3260096
404120.0000000    0.2979129
404160.0000000    0.3047642
404200.0000000    0.3046878
404240.0000000    0.3128280
404280.0000000    0.3001955
404320.0000000    0.3107187
404360.0000000    0.3206430
404400.0000000    0.3303782
404440.0000000    0.3471082
404480.0000000    0.3364945
404520.0000000    0.3246127
404560.0000000    0.3177545
404600.0000000    0.3131214
404640.0000000    0.3167955
404680.0000000    0.3420381
404720.0000000    0.3302168
404760.0000000    0.3419601
404800.0000000    0.3014856
404840.0000000    0.2908596
404880.0000000    0.2880766
404920.0000000    0.3041833
404960.0000000    0.3178780
405000.0000000    0.3088696
405040.0000000    0.3353524
405080.0000000    0.3260308
405120.0000000    0.3197254
405160.0000000    0.3275790
405200.0000000    0.3041855
405240.0000000    0.3073322
405280.0000000    0.3138285
405320.0000000    0.2986218
405360.0000000    0.3027407
405400.0000000    0.3500816
405440.0000000    0.3498804
405480.0000000    0.3487023
405520.0000000    0.3688622
405560.0000000    0.3718391
405600.0000000    0.3590008
405640.0000000    0.3714344
405680.0000000    0.3622464
405720.0000000    0.3713957
405760.0000000    0.3888352
405800.0000000    0.3935919
405840.0000000    0.3511363
405880.0000000    0.3600802
405920.0000000    0.3637402
405960.0000000    0.3710735
406000.0000000    0.3509614
406040.0000000    0.3267339
406080.0000000    0.3126506
406120.0000000    0.3216198
406160.0000000    0.3143986
406200.0000000    0.3218602
406240.0000000    0.2995585
406280.0000000    0.3019355
406320.0000000    0.3048247
406360.0000000    0.3231421
406400.0000000    0.3177831
406440.0000000    0.3208952
406480.0000000    0.3099321
406520.0000000    0.3317688
406560.0000000    0.3502698
406600.0000000    0.3406132
406640.0000000    0.3609252
406680.0000000    0.3340555
406720.0000000    0.3387639
406760.0000000    0.3272633
406800.0000000    0.3746316
406840.0000000    0.3728737
406880.0000000    0.3644569
406920.0000000    0.3805864
406960.0000000    0.3808417
407000.0000000    0.3972597
407040.0000000    0.4173666
407080.0000000    0.3960658
407120.0000000    0.3969213
407160.0000000    0.3845499
407200.0000000    0.3536793
407240.0000000    0.3461413
407280.0000000    0.3570323
407320.0000000    0.3239015
407360.0000000    0.3560087
407400.0000000    0.3375405
407440.0000000    0.3325418
407480.0000000    0.3341922
407520.0000000    0.3421509
407560.0000000    0.3151547
407600.0000000    0.3536934
407640.0000000    0.3236869
407680.0000000    0.3145073
407720.0000000    0.3138915
407760.0000000    0.3205361
407800.0000000    0.3311713
407840.0000000    0.3284572
407880.0000000    0.3996515
407920.0000000    0.3849268
407960.0000000    0.3961021
408000.0000000    0.3847438
408040.0000000    0.3622302
408080.0000000    0.3404245
408120.0000000    0.3379037
408160.0000000    0.3084703
408200.0000000    0.3107139
408240.0000000    0.3276920
408280.0000000    0.3016476
408320.0000000    0.3247287
408360.0000000    0.3067383
408400.0000000    0.3044289
408440.0000000    0.3253151
408480.0000000    0.3165122
408520.0000000    0.3329570
408560.0000000    0.3214402
408600.0000000    0.3240478
408640.0000000    0.3412779
408680.0000000    0.3428832
408720.0000000    0.3358214
408760.0000000    0.3393537
408800.0000000    0.3290276
408840.0000000    0.3083541
408880.0000000    0.3165654
408920.0000000    0.3227550
408960.0000000    0.3126305
409000.0000000    0.3158066
409040.0000000    0.3260593
409080.0000000    0.3349436
409120.0000000    0.3657711
409160.0000000    0.3673517
409200.0000000    0.3298179
409240.0000000    0.3634196
409280.0000000    0.3401451
409320.0000000    0.3227696
409360.0000000    0.3428484
409400.0000000    0.3524758
409440.0000000    0.3658938
409480.0000000    0.3359499
409520.0000000    0.3375362
409560.0000000    0.2674299
409600.0000000    0.2568605
409640.0000000    0.2762270
409680.0000000    0.2931847
409720.0000000    0.2856125
409760.0000000    0.3243869
409800.0000000    0.2954325
409840.0000000    0.3049110
409880.0000000    0.2876169
409920.0000000    0.2820224
409960.0000000    0.2731577
410000.0000000    0.2829482
410040.0000000    0.2743945
410080.0000000    0.2948013
410120.0000000    0.3237616
410160.0000000    0.3136730
410200.0000000    0.2927033
410240.0000000    0.2838650
410280.0000000    0.2794048
410320.0000000    0.2938748
410360.0000000    0.2808757
410400.0000000    0.3061683
410440.0000000    0.2778644
410480.0000000    0.2869486
410520.0000000    0.2943830
410560.0000000    0.2882731
410600.0000000    0.2904563
410640.0000000    0.2964132
410680.0000000    0.2997951
410720.0000000    0.2592736
410760.0000000    0.2672681
410800.0000000    0.2416139
410840.0000000    0.2605986
410880.0000000    0.2520875
410920.0000000    0.2556494
410960.0000000    0.3066581
411000.0000000    0.2849358
411040.0000000    0.2860562
411080.0000000    0.2977588
411120.0000000    0.3086198
411160.0000000    0.3324489
411200.0000000    0.2873610
411240.0000000    0.2629831
411280.0000000    0.3126591
411320.0000000    0.2973736
411360.0000000    0.2878439
411400.0000000    0.3020203
411440.0000000    0.3222261
411480.0000000    0.3090865
411520.0000000    0.3092139
411560.0000000    0.3045641
411600.0000000    0.2743403
411640.0000000    0.2528685
411680.0000000    0.2726467
411720.0000000    0.2478021
411760.0000000    0.2361417
411800.0000000    0.2113011
411840.0000000    0.2263837
411880.0000000    0.2380048
411920.0000000    0.2506884
411960.0000000    0.2315964
412000.0000000    0.2563223
412040.0000000    0.2338949
412080.0000000    0.2412105
412120.0000000    0.2432208
412160.0000000    0.2351549
412200.0000000    0.2531123
412240.0000000    0.2479643
412280.0000000    0.2282153
412320.0000000    0.2479396
412360.0000000    0.2379531
412400.0000000    0.2835998
412440.0000000    0.2582667
412480.0000000    0.2495989
412520.0000000    0.2772122
412560.0000000    0.2515993
412600.0000000    0.2339838
412640.0000000    0.2528280
412680.0000000    0.2441643
412720.0000000    0.2231134
412760.0000000    0.2228612
412800.0000000    0.2193366
412840.0000000    0.2254807
412880.0000000    0.2387110
412920.0000000    0.2348206
412960.0000000    0.2254023
413000.0000000    0.2379347
413040.0000000    0.2481627
413080.0000000    0.2434265
413120.0000000    0.2758273
413160.0000000    0.2406147
413200.0000000    0.2121622
413240.0000000    0.2272939
413280.0000000    0.2548746
413320.0000000    0.2507001
413360.0000000    0.2676268
413400.0000000    0.2574717
413440.0000000    0.2380012
413480.0000000    0.2685752
413520.0000000    0.2859427
413560.0000000    0.2902981
413600.0000000    0.3103456
413640.0000000    0.3131989
413680.0000000    0.3086209
413720.0000000    0.3062046
413760.0000000    0.3024480
413800.0000000    0.2792335
413840.0000000    0.2956919
413880.0000000    0.2994441
413920.0000000    0.2683389
413960.0000000    0.2387787
414000.0000000    0.2448624
414040.0000000    0.2262919
414080.0000000    0.2100830
414120.0000000    0.2153996
414160.0000000    0.2300593
414200.0000000    0.2197449
414240.0000000    0.2275354
414280.0000000    0.2333040
414320.0000000    0.2433537
414360.0000000    0.2524357
414400.0000000    0.2436376
414440.0000000    0.2491081
414480.0000000    0.2596076
414520.0000000    0.2348558
414560.0000000    0.2653382
414600.0000000    0.2257603
414640.0000000    0.2281336
414680.0000000    0.2295689
414720.0000000    0.2422880
414760.0000000    0.2465636
414800.0000000    0.2478748
414840.0000000    0.2600160
414880.0000000    0.2446653
414920.0000000    0.2327026
414960.0000000    0.2226698
415000.0000000    0.2295636
415040.0000000    0.2284804
415080.0000000    0.2197972
415120.0000000    0.2395639
415160.0000000    0.2365865
415200.0000000    0.2470764
415240.0000000    0.2590803
415280.0000000    0.2374107
415320.0000000    0.2407030
415360.0000000    0.2038750
415400.0000000    0.2150407
415440.0000000    0.1874453
415480.0000000    0.2295382
415520.0000000    0.2159861
415560.0000000    0.2378600
415600.0000000    0.2203260
415640.0000000    0.2219774
415680.0000000    0.2379879
415720.0000000    0.2430695
415760.0000000    0.2336852
415800.0000000    0.2588232
415840.0000000    0.2773211
415880.0000000    0.2735884
415920.0000000    0.2400180
415960.0000000    0.2422341
416000.0000000    0.2338114
416040.0000000    0.2348517
416080.0000000    0.2495299
416120.0000000    0.2351855
416160.0000000    0.2583754
416200.0000000    0.2674220
416240.0000000    0.2874993
416280.0000000    0.2894980
416320.0000000    0.2533347
416360.0000000    0.2629729
416400.0000000    0.2498710
416440.0000000    0.2525513
416480.0000000    0.2578735
416520.0000000    0.2453543
416560.0000000    0.2139480
416600.0000000    0.2640114
416640.0000000    0.2407502
416680.0000000    0.2492993
416720.0000000    0.2399687
416760.0000000    0.2446217
416800.0000000    0.2449599
416840.0000000    0.2383859
416880.0000000    0.2513483
416920.0000000    0.2525374
416960.0000000    0.2508847
417000.0000000    0.2387401
417040.0000000    0.2461586
417080.0000000    0.2408178
417120.0000000    0.2427106
417160.0000000    0.2709330
417200.0000000    0.2261909
417240.0000000    0.2200838
417280.0000000    0.2646905
417320.0000000    0.2578390
417360.0000000    0.2515692
417400.0000000    0.2698075
417440.0000000    0.2547199
417480.0000000    0.2852837
417520.0000000    0.2798409
417560.0000000    0.2685788
417600.0000000    0.2693743
417640.0000000    0.2695903
417680.0000000    0.2978321
417720.0000000    0.2893380
417760.0000000    0.2787763
417800.0000000    0.2940536
417840.0000000    0.2720764
417880.0000000    0.2760795
417920.0000000    0.2468414
417960.0000000    0.2615576
418000.0000000    0.2476296
418040.0000000    0.2492072
418080.0000000    0.2382384
418120.0000000    0.2466469
418160.0000000    0.2635026
418200.0000000    0.2274076
418240.0000000    0.2242143
418280.0000000    0.2484621
418320.0000000    0.2502272
418360.0000000    0.2550220
418400.0000000    0.2629188
418440.0000000    0.2458449
418480.0000000    0.2425708
418520.0000000    0.2581136
418560.0000000    0.2493588
418600.0000000    0.2624411
418640.0000000    0.2293167
418680.0000000    0.2397930
418720.0000000    0.2195344
418760.0000000    0.2407635
418800.0000000    0.2311508
418840.0000000    0.2535035
418880.0000000    0.2331776
418920.0000000    0.2290757
418960.0000000    0.2193170
419000.0000000    0.2314119
419040.0000000    0.2471536
419080.0000000    0.2648090
419120.0000000    0.2754736
419160.0000000    0.2584826
419200.0000000    0.2334900
419240.0000000    0.2308763
419280.0000000    0.2038817
419320.0000000    0.2459855
419360.0000000    0.2358365
419400.0000000    0.2353444
419440.0000000    0.2572001
419480.0000000    0.2570687
419520.0000000    0.2678655
419560.0000000    0.2878295
419600.0000000    0.2863455
419640.0000000    0.2808792
419680.0000000    0.2634263
419720.0000000    0.2487083
419760.0000000    0.2611043
419800.0000000    0.2557407
419840.0000000    0.2620984
419880.0000000    0.2792981
419920.0000000    0.2518937
419960.0000000    0.2296972
420000.0000000    0.2204323
420040.0000000    0.2186892
420080.0000000    0.2102627
420120.0000000    0.2113963
420160.0000000    0.2233827
420200.0000000    0.2654237
420240.0000000    0.2334569
420280.0000000    0.2418862
420320.0000000    0.2178546
420360.0000000    0.2472524
420400.0000000    0.2589082
420440.0000000    0.2531005
420480.0000000    0.2692193
420520.0000000    0.2605842
420560.0000000    0.2616657
420600.0000000    0.2574642
420640.0000000    0.2459158
420680.0000000    0.2603313
420720.0000000    0.2493608
420760.0000000    0.2769074
420800.0000000    0.2683429
420840.0000000    0.2709536
420880.0000000    0.2879605
420920.0000000    0.2604476
420960.0000000    0.2502017
421000.0000000    0.2507131
421040.0000000    0.2611209
421080.0000000    0.2261997
421120.0000000    0.2494753
421160.0000000    0.2204339
421200.0000000    0.2403001
421240.0000000    0.2247607
421280.0000000    0.2155762
421320.0000000    0.2468802
421360.0000000    0.2391859
421400.0000000    0.2300983
421440.0000000    0.2160169
421480.0000000    0.2390802
421520.0000000    0.2437406
421560.0000000    0.2212077
421600.0000000    0.2544538
421640.0000000    0.2435744
421680.0000000    0.2549479
421720.0000000    0.2569439
421760.0000000    0.2524136
421800.0000000    0.2639885
421840.0000000    0.2378116
421880.0000000    0.2243027
421920.0000000    0.2130491
421960.0000000    0.2362088
422000.0000000    0.2504583
422040.0000000    0.2596086
422080.0000000    0.2548262
422120.0000000    0.2367049
422160.0000000    0.2356586
422200.0000000    0.2144999
422240.0000000    0.2228489
422280.0000000    0.2360748
422320.0000000    0.2068491
422360.0000000    0.2220866
422400.0000000    0.2446356
422440.0000000    0.2618735
422480.0000000    0.2280547
422520.0000000    0.2153603
422560.0000000    0.2251472
422600.0000000    0.2660418
422640.0000000    0.2703106
422680.0000000    0.2630323
422720.0000000    0.2436656
422760.0000000    0.2377080
422800.0000000    0.2113987
422840.0000000    0.2276793
422880.0000000    0.2204880
422920.0000000    0.2325626
422960.0000000    0.2145122
423000.0000000    0.2115206
423040.0000000    0.2306420
423080.0000000    0.2175062
423120.0000000    0.2533422
423160.0000000    0.2254786
423200.0000000    0.2562733
423240.0000000    0.2756463
423280.0000000    0.2575006
423320.0000000    0.2508304
423360.0000000    0.2674236
423400.0000000    0.2510079
423440.0000000    0.2505919
423480.0000000    0.2405566
423520.0000000    0.2206161
423560.0000000    0.2212208
423600.0000000    0.2025656
423640.0000000    0.2322003
423680.0000000    0.2236461
423720.0000000    0.2033657
423760.0000000    0.2218363
423800.0000000    0.2165996
423840.0000000    0.2344950
423880.0000000    0.2200259
423920.0000000    0.2115110
423960.0000000    0.1952770
424000.0000000    0.2279290
424040.0000000    0.2106505
424080.0000000    0.2148439
424120.0000000    0.2109958
424160.0000000    0.2123257
424200.0000000    0.2083118
424240.0000000    0.2120870
424280.0000000    0.2220769
424320.0000000    0.2157443
424360.0000000    0.2159941
424400.0000000    0.2084228
424440.0000000    0.2135427
424480.0000000    0.2125096
424520.0000000    0.2286737
424560.0000000    0.2151898
424600.0000000    0.2200686
424640.0000000    0.2261319
424680.0000000    0.2335763
424720.0000000    0.2242768
424760.0000000    0.2382645
424800.0000000    0.2419053
424840.0000000    0.2393899
424880.0000000    0.2665676
424920.0000000    0.2495423
424960.0000000    0.2403131
425000.0000000    0.2645157
425040.0000000    0.2709622
425080.0000000    0.2512358
425120.0000000    0.2261979
425160.0000000    0.2095254
425200.0000000    0.2244456
425240.0000000    0.2141877
425280.0000000    0.2088164
425320.0000000    0.2363936
425360.0000000    0.2272949
425400.0000000    0.2144916
425440.0000000    0.2239671
425480.0000000    0.2180091
425520.0000000    0.2259548
425560.0000000    0.2184124
425600.0000000    0.2418002
425640.0000000    0.2259099
425680.0000000    0.2420256
425720.0000000    0.2124001
425760.0000000    0.2388566
425800.0000000    0.2174436
425840.0000000    0.2116872
425880.0000000    0.2228784
425920.0000000    0.2425581
425960.0000000    0.2172375
426000.0000000    0.2113446
426040.0000000    0.2345039
426080.0000000    0.2283489
426120.0000000    0.2195057
426160.0000000    0.2198980
426200.0000000    0.2470693
426240.0000000    0.2471436
426280.0000000    0.2502843
426320.0000000    0.2119933
426360.0000000    0.2329280
426400.0000000    0.2218280
426440.0000000    0.2046630
426480.0000000    0.2196022
426520.0000000    0.2387954
426560.0000000    0.2480551
426600.0000000    0.2374697
426640.0000000    0.2439090
426680.0000000    0.2310108
426720.0000000    0.2148673
426760.0000000    0.2196590
426800.0000000    0.2194933
426840.0000000    0.2370968
426880.0000000    0.2617553
426920.0000000    0.2842947
426960.0000000    0.2643117
427000.0000000    0.2622949
427040.0000000    0.2495214
427080.0000000    0.2525654
427120.0000000    0.2524555
427160.0000000    0.2142639
427200.0000000    0.2439781
427240.0000000    0.2163532
427280.0000000    0.2079868
427320.0000000    0.2156359
427360.0000000    0.2112333
427400.0000000    0.1995887
427440.0000000    0.2151799
427480.0000000    0.2318747
427520.0000000    0.2354190
427560.0000000    0.2749279
427600.0000000    0.2780574
427640.0000000    0.2936795
427680.0000000    0.2942387
427720.0000000    0.2834163
427760.0000000    0.2716526
427800.0000000    0.2545160
427840.0000000    0.2715549
427880.0000000    0.2596935
427920.0000000    0.2720324
427960.0000000    0.2708350
428000.0000000    0.2885288
428040.0000000    0.2475023
428080.0000000    0.2630219
428120.0000000    0.2219159
428160.0000000    0.2163139
428200.0000000    0.2484934
428240.0000000    0.2254005
428280.0000000    0.2375216
428320.0000000    0.2129826
428360.0000000    0.2454906
428400.0000000    0.2617107
428440.0000000    0.2533935
428480.0000000    0.2609015
428520.0000000    0.2394028
428560.0000000    0.2384215
428600.0000000    0.2566189
428640.0000000    0.2716644
428680.0000000    0.2490898
428720.0000000    0.2493785
428760.0000000    0.2284717
428800.0000000    0.2467804
428840.0000000    0.2112112
428880.0000000    0.2073865
428920.0000000    0.2295615
428960.0000000    0.2327910
429000.0000000    0.2371580
429040.0000000    0.2492605
429080.0000000    0.2511404
429120.0000000    0.2504057
429160.0000000    0.2453075
429200.0000000    0.2298490
429240.0000000    0.2211503
429280.0000000    0.2286014
429320.0000000    0.2354882
429360.0000000    0.2290592
429400.0000000    0.2238116
429440.0000000    0.2234666
429480.0000000    0.2255047
429520.0000000    0.2303742
429560.0000000    0.2431106
429600.0000000    0.2555522
429640.0000000    0.2397760
429680.0000000    0.2218718
429720.0000000    0.2272402
429760.0000000    0.2325195
429800.0000000    0.2277569
429840.0000000    0.2340710
429880.0000000    0.2316253
429920.0000000    0.2102176
429960.0000000    0.2134171
430000.0000000    0.2293716
430040.0000000    0.2627942
430080.0000000    0.2352014
430120.0000000    0.2317880
430160.0000000    0.2595047
430200.0000000    0.2380814
430240.0000000    0.2360372
430280.0000000    0.2324648
430320.0000000    0.2395191
430360.0000000    0.2508280
430400.0000000    0.2474707
430440.0000000    0.2446085
430480.0000000    0.2426206
430520.0000000    0.2064681
430560.0000000    0.2157443
430600.0000000    0.2398251
430640.0000000    0.2571281
430680.0000000    0.2427641
430720.0000000    0.2349462
430760.0000000    0.2646202
430800.0000000    0.2744170
430840.0000000    0.2709344
430880.0000000    0.2499833
430920.0000000    0.2810024
430960.0000000    0.2904211
431000.0000000    0.2610718
431040.0000000    0.2675530
431080.0000000    0.2760337
431120.0000000    0.2803005
431160.0000000    0.2540745
431200.0000000    0.2388136
431240.0000000    0.2343572
431280.0000000    0.2377392
431320.0000000    0.2385637
431360.0000000    0.2573446
431400.0000000    0.2559440
431440.0000000    0.2529360
431480.0000000    0.2061578
431520.0000000    0.2196368
431560.0000000    0.2206338
431600.0000000    0.2061689
431640.0000000    0.1999585
431680.0000000    0.2075787
431720.0000000    0.2301644
431760.0000000    0.2528527
431800.0000000    0.2259148
431840.0000000    0.2298485
431880.0000000    0.2508592
431920.0000000    0.2169742
431960.0000000    0.2433479
432000.0000000    0.2491176
432040.0000000    0.2433514
432080.0000000    0.2207496
432120.0000000    0.2232634
432160.0000000    0.2141992
432200.0000000    0.2370741
432240.0000000    0.2356417
432280.0000000    0.2272041
432320.0000000    0.2181028
432360.0000000    0.2037706
432400.0000000    0.2330109
432440.0000000    0.2256057
432480.0000000    0.2237385
432520.0000000    0.2322293
432560.0000000    0.2243778
432600.0000000    0.2396125
432640.0000000    0.2398663
432680.0000000    0.2279395
432720.0000000    0.2198317
432760.0000000    0.2528609
432800.0000000    0.2524322
432840.0000000    0.2575562
432880.0000000    0.2327714
432920.0000000    0.2602215
432960.0000000    0.2598142
433000.0000000    0.2508292
433040.0000000    0.2270927
433080.0000000    0.2423948
433120.0000000    0.2284534
433160.0000000    0.2600926
433200.0000000    0.2289165
433240.0000000    0.1955079
433280.0000000    0.2096815
433320.0000000    0.2326323
433360.0000000    0.2452398
433400.0000000    0.2544757
433440.0000000    0.2525589
433480.0000000    0.2612085
433520.0000000    0.2300412
433560.0000000    0.2389795
433600.0000000    0.2102800
433640.0000000    0.2598647
433680.0000000    0.2438716
433720.0000000    0.2671306
433760.0000000    0.2431500
433800.0000000    0.2578059
433840.0000000    0.2649514
433880.0000000    0.2501975
433920.0000000    0.2284906
433960.0000000    0.2442211
434000.0000000    0.2324667
434040.0000000    0.2189106
434080.0000000    0.2300482
434120.0000000    0.2245967
434160.0000000    0.2309505
434200.0000000    0.2525253
434240.0000000    0.2770079
434280.0000000    0.2343584
434320.0000000    0.2506728
434360.0000000    0.2254320
434400.0000000    0.2384864
434440.0000000    0.2342251
434480.0000000    0.2419194
434520.0000000    0.2368585
434560.0000000    0.2449554
434600.0000000    0.2517555
434640.0000000    0.2471666
434680.0000000    0.2397037
434720.0000000    0.2441649
434760.0000000    0.2416945
434800.0000000    0.2264283
434840.0000000    0.2415509
434880.0000000    0.2365567
434920.0000000    0.2607578
434960.0000000    0.2844239
435000.0000000    0.2477972
435040.0000000    0.2277760
435080.0000000    0.2154746
435120.0000000    0.2302801
435160.0000000    0.2381987
435200.0000000    0.2107767
435240.0000000    0.2358388
435280.0000000    0.2354470
435320.0000000    0.2407034
435360.0000000    0.2635539
435400.0000000    0.2609197
435440.0000000    0.2640033
435480.0000000    0.2292217
435520.0000000    0.2376018
435560.0000000    0.2412539
435600.0000000    0.2213132
435640.0000000    0.2273618
435680.0000000    0.1907557
435720.0000000    0.2127568
435760.0000000    0.2259159
435800.0000000    0.2309677
435840.0000000    0.2014797
435880.0000000    0.2037086
435920.0000000    0.2097059
435960.0000000    0.2198035
436000.0000000    0.2043669
436040.0000000    0.2259429
436080.0000000    0.2095993
436120.0000000    0.2277811
436160.0000000    0.2266006
436200.0000000    0.2482404
436240.0000000    0.2155248
436280.0000000    0.2147492
436320.0000000    0.2226002
436360.0000000    0.2128375
436400.0000000    0.2344977
436440.0000000    0.2335832
436480.0000000    0.2096090
436520.0000000    0.2084369
436560.0000000    0.2449126
436600.0000000    0.2223487
436640.0000000    0.2386093
436680.0000000    0.2483912
436720.0000000    0.2419197
436760.0000000    0.2442265
436800.0000000    0.2563710
436840.0000000    0.1993115
436880.0000000    0.2212498
436920.0000000    0.2296514
436960.0000000    0.2184148
437000.0000000    0.2114860
437040.0000000    0.2341343
437080.0000000    0.2087141
437120.0000000    0.2453651
437160.0000000    0.2132878
437200.0000000    0.2150186
437240.0000000    0.2147584
437280.0000000    0.2164813
437320.0000000    0.2333288
437360.0000000    0.2087479
437400.0000000    0.2092029
437440.0000000    0.2085798
437480.0000000    0.2096089
437520.0000000    0.2087982
437560.0000000    0.2100519
437600.0000000    0.2157977
437640.0000000    0.2199679
437680.0000000    0.2137006
437720.0000000    0.2269092
437760.0000000    0.2142510
437800.0000000    0.2048922
437840.0000000    0.2127763
437880.0000000    0.2105080
437920.0000000    0.2309777
437960.0000000    0.2017871
438000.0000000    0.2163348
438040.0000000    0.2202747
438080.0000000    0.2338076
438120.0000000    0.2234751
438160.0000000    0.2373715
438200.0000000    0.2148664
438240.0000000    0.2199910
438280.0000000    0.2491230
438320.0000000    0.2070873
438360.0000000    0.2158215
438400.0000000    0.2302128
438440.0000000    0.2177337
438480.0000000    0.2175823
438520.0000000    0.2339547
438560.0000000    0.2252729
438600.0000000    0.2153035
438640.0000000    0.2263544
438680.0000000    0.2267463
438720.0000000    0.2199942
438760.0000000    0.2275354
438800.0000000    0.2348427
438840.0000000    0.2284343
438880.0000000    0.2391116
438920.0000000    0.2060444
438960.0000000    0.2185318
439000.0000000    0.2147458
439040.0000000    0.2118594
439080.0000000    0.2302203
439120.0000000    0.2303345
439160.0000000    0.2219376
439200.0000000    0.2140789
439240.0000000    0.2192145
439280.0000000    0.2097067
439320.0000000    0.2100214
439360.0000000    0.2288626
439400.0000000    0.2263760
439440.0000000    0.2414791
439480.0000000    0.2360006
439520.0000000    0.2239640
439560.0000000    0.2199780
439600.0000000    0.2390979
439640.0000000    0.2359860
439680.0000000    0.2362106
439720.0000000    0.2331787
439760.0000000    0.2298348
439800.0000000    0.2161015
439840.0000000    0.2293960
439880.0000000    0.2399568
439920.0000000    0.2434347
439960.0000000    0.2444055
440000.0000000    0.2346611
440040.0000000    0.2115975
440080.0000000    0.2352883
440120.0000000    0.2195072
440160.0000000    0.2103187
440200.0000000    0.2262250
440240.0000000    0.2190795
440280.0000000    0.2157684
440320.0000000    0.2435063
440360.0000000    0.2164871
440400.0000000    0.2382647
440440.0000000    0.2405493
440480.0000000    0.2402387
440520.0000000    0.2458064
440560.0000000    0.2288113
440600.0000000    0.2267866
440640.0000000    0.2290007
440680.0000000    0.2246606
440720.0000000    0.2508062
440760.0000000    0.2405244
440800.0000000    0.2520851
440840.0000000    0.2370538
440880.0000000    0.1860146
440920.0000000    0.2124519
440960.0000000    0.2006257
441000.0000000    0.2166880
441040.0000000    0.2250160
441080.0000000    0.2290630
441120.0000000    0.1924401
441160.0000000    0.2130574
441200.0000000    0.2340162
441240.0000000    0.2305868
441280.0000000    0.2038563
441320.0000000    0.2536123
441360.0000000    0.2336638
441400.0000000    0.2080220
441440.0000000    0.2043218
441480.0000000    0.2099810
441520.0000000    0.2138656
441560.0000000    0.2136037
441600.0000000    0.2022843
441640.0000000    0.1995384
441680.0000000    0.2168430
441720.0000000    0.2248040
441760.0000000    0.2201520
441800.0000000    0.2236577
441840.0000000    0.2299586
441880.0000000    0.2244860
441920.0000000    0.2335634
441960.0000000    0.2211728
442000.0000000    0.2066178
442040.0000000    0.2090080
442080.0000000    0.2117473
442120.0000000    0.1998097
442160.0000000    0.2201259
442200.0000000    0.2198144
442240.0000000    0.2263337
442280.0000000    0.2414500
442320.0000000    0.2086851
442360.0000000    0.2117750
442400.0000000    0.2242099
442440.0000000    0.2292780
442480.0000000    0.2342759
442520.0000000    0.2390585
442560.0000000    0.2372221
442600.0000000    0.2189597
442640.0000000    0.2247841
442680.0000000    0.2291329
442720.0000000    0.2377372
442760.0000000    0.2342184
442800.0000000    0.1947882
442840.0000000    0.2231155
442880.0000000    0.2288990
442920.0000000    0.2249016
442960.0000000    0.2320835
443000.0000000    0.2406083
443040.0000000    0.2416996
443080.0000000    0.2425772
443120.0000000    0.2479932
443160.0000000    0.2318095
443200.0000000    0.2375100
443240.0000000    0.2353632
443280.0000000    0.2206957
443320.0000000    0.2333241
443360.0000000    0.2358981
443400.0000000    0.2128668
443440.0000000    0.2235501
443480.0000000    0.2332850
443520.0000000    0.2381074
443560.0000000    0.2385163
443600.0000000    0.2129299
443640.0000000    0.2269892
443680.0000000    0.2268292
443720.0000000    0.2181121
443760.0000000    0.2179943
443800.0000000    0.2354699
443840.0000000    0.2287438
443880.0000000    0.2435102
443920.0000000    0.2454822
443960.0000000    0.2416961
444000.0000000    0.2517681
444040.0000000    0.2415540
444080.0000000    0.2445665
444120.0000000    0.2513176
444160.0000000    0.2731762
444200.0000000    0.2640069
444240.0000000    0.2434548
444280.0000000    0.2589074
444320.0000000    0.2457277
444360.0000000    0.2535936
444400.0000000    0.2976144
444440.0000000    0.2886925
444480.0000000    0.2726547
444520.0000000    0.2783811
444560.0000000    0.2930472
444600.0000000    0.2792945
444640.0000000    0.2608461
444680.0000000    0.2349432
444720.0000000    0.2603251
444760.0000000    0.2778870
444800.0000000    0.2838506
444840.0000000    0.2723472
444880.0000000    0.2991416
444920.0000000    0.2687716
444960.0000000    0.2832223
445000.0000000    0.2904041
445040.0000000    0.2720221
445080.0000000    0.2906957
445120.0000000    0.2683851
445160.0000000    0.2992277
445200.0000000    0.2761554
445240.0000000    0.2922795
445280.0000000    0.2929227
445320.0000000    0.3004433
445360.0000000    0.2472917
445400.0000000    0.2703010
445440.0000000    0.2691022
445480.0000000    0.2522426
445520.0000000    0.2727223
445560.0000000    0.2574275
445600.0000000    0.2642164
445640.0000000    0.2533269
445680.0000000    0.2642927
445720.0000000    0.2563212
445760.0000000    0.2454322
445800.0000000    0.2371389
445840.0000000    0.2415800
445880.0000000    0.2110433
445920.0000000    0.2251443
445960.0000000    0.2391240
446000.0000000    0.2350841
446040.0000000    0.2487483
446080.0000000    0.2304310
446120.0000000    0.2271869
446160.0000000    0.2406956
446200.0000000    0.2387111
446240.0000000    0.2283851
446280.0000000    0.2300843
446320.0000000    0.2225580
446360.0000000    0.2123674
446400.0000000    0.2019499
446440.0000000    0.2299106
446480.0000000    0.2227098
446520.0000000    0.2372297
446560.0000000    0.2286606
446600.0000000    0.2125966
446640.0000000    0.2237692
446680.0000000    0.2282177
446720.0000000    0.2324685
446760.0000000    0.2483617
446800.0000000    0.2560427
446840.0000000    0.2371709
446880.0000000    0.2338651
446920.0000000    0.2208507
446960.0000000    0.2146164
447000.0000000    0.2260338
447040.0000000    0.2039985
447080.0000000    0.2175967
447120.0000000    0.2170768
447160.0000000    0.1977331
447200.0000000    0.1974601
447240.0000000    0.2155897
447280.0000000    0.1897637
447320.0000000    0.1932392
447360.0000000    0.1930893
447400.0000000    0.2140192
447440.0000000    0.2011196
447480.0000000    0.2000793
447520.0000000    0.2144752
447560.0000000    0.1956329
447600.0000000    0.1976261
447640.0000000    0.2040388
447680.0000000    0.2044561
447720.0000000    0.2028592
447760.0000000    0.1883783
447800.0000000    0.2213660
447840.0000000    0.2291429
447880.0000000    0.2139180
447920.0000000    0.2011583
447960.0000000    0.2004919
448000.0000000    0.2064922
448040.0000000    0.2091029
448080.0000000    0.2089583
448120.0000000    0.1958381
448160.0000000    0.2250021
448200.0000000    0.2137814
448240.0000000    0.2056835
448280.0000000    0.2233839
448320.0000000    0.2326896
448360.0000000    0.2109697
448400.0000000    0.2171020
448440.0000000    0.2078475
448480.0000000    0.1868920
448520.0000000    0.1911188
448560.0000000    0.1854481
448600.0000000    0.1765734
448640.0000000    0.1942905
448680.0000000    0.1831325
448720.0000000    0.1773604
448760.0000000    0.2117523
448800.0000000    0.2175296
448840.0000000    0.2255891
448880.0000000    0.2316492
448920.0000000    0.2096168
448960.0000000    0.1992802
449000.0000000    0.2083310
449040.0000000    0.2050966
449080.0000000    0.2064528
449120.0000000    0.2063965
449160.0000000    0.2053760
449200.0000000    0.1833319
449240.0000000    0.2074323
449280.0000000    0.1835497
449320.0000000    0.1966733
449360.0000000    0.2159341
449400.0000000    0.2186783
449440.0000000    0.2258251
449480.0000000    0.2020784
449520.0000000    0.2088631
449560.0000000    0.1951719
449600.0000000    0.1983605
449640.0000000    0.1631424
449680.0000000    0.1781353
449720.0000000    0.2056129
449760.0000000    0.2130808
449800.0000000    0.2026501
449840.0000000    0.1911995
449880.0000000    0.1833546
449920.0000000    0.1998633
449960.0000000    0.1884421
450000.0000000    0.2192859
450040.0000000    0.2241245
450080.0000000    0.2168482
450120.0000000    0.2154684
450160.0000000    0.2030834
450200.0000000    0.2045936
450240.0000000    0.2128475
450280.0000000    0.2093933
450320.0000000    0.2018614
450360.0000000    0.2008036
450400.0000000    0.2085550
450440.0000000    0.2115692
450480.0000000    0.1810764
450520.0000000    0.1770549
450560.0000000    0.1726411
450600.0000000    0.2038303
450640.0000000    0.1948670
450680.0000000    0.2159307
450720.0000000    0.2017708
450760.0000000    0.2102471
450800.0000000    0.2302168
450840.0000000    0.2178625
450880.0000000    0.2034470
450920.0000000    0.2304282
450960.0000000    0.2223120
451000.0000000    0.2144093
451040.0000000    0.2036300
451080.0000000    0.1969991
451120.0000000    0.1960236
451160.0000000    0.2118518
451200.0000000    0.1929075
451240.0000000    0.1949102
451280.0000000    0.1873939
451320.0000000    0.2000068
451360.0000000    0.2136598
451400.0000000    0.2267543
451440.0000000    0.2325456
451480.0000000    0.2208300
451520.0000000    0.2391096
451560.0000000    0.2519215
451600.0000000    0.2325461
451640.0000000    0.2229617
451680.0000000    0.2302965
451720.0000000    0.2197915
451760.0000000    0.2162065
451800.0000000    0.2299134
451840.0000000    0.2209994
451880.0000000    0.2350014
451920.0000000    0.1995454
451960.0000000    0.2135496
452000.0000000    0.2227991
452040.0000000    0.2278458
452080.0000000    0.2163171
452120.0000000    0.1957621
452160.0000000    0.2223526
452200.0000000    0.2049158
452240.0000000    0.1864704
452280.0000000    0.1975460
452320.0000000    0.1975884
452360.0000000    0.1865686
452400.0000000    0.2013958
452440.0000000    0.1923955
452480.0000000    0.1825288
452520.0000000    0.1814487
452560.0000000    0.2144219
452600.0000000    0.2212230
452640.0000000    0.2316562
452680.0000000    0.2167439
452720.0000000    0.2346015
452760.0000000    0.2399641
452800.0000000    0.2459601
452840.0000000    0.2321415
452880.0000000    0.2496303
452920.0000000    0.2108776
452960.0000000    0.2331578
453000.0000000    0.2259697
453040.0000000    0.2636498
453080.0000000    0.2473253
453120.0000000    0.2410573
453160.0000000    0.2260482
453200.0000000    0.2434796
453240.0000000    0.2340123
453280.0000000    0.2278200
453320.0000000    0.2213171
453360.0000000    0.2082877
453400.0000000    0.2257047
453440.0000000    0.2185560
453480.0000000    0.2291075
453520.0000000    0.2192048
453560.0000000    0.2329796
453600.0000000    0.2158118
453640.0000000    0.2432776
453680.0000000    0.2275682
453720.0000000    0.2152750
453760.0000000    0.2127655
453800.0000000    0.2172688
453840.0000000    0.1979981
453880.0000000    0.2305969
453920.0000000    0.2224815
453960.0000000    0.2276842
454000.0000000    0.2412270
454040.0000000    0.2316118
454080.0000000    0.2065705
454120.0000000    0.2220801
454160.0000000    0.1967732
454200.0000000    0.2143218
454240.0000000    0.1973210
454280.0000000    0.2018216
454320.0000000    0.1996887
454360.0000000    0.1809589
454400.0000000    0.2152360
454440.0000000    0.1998290
454480.0000000    0.1927748
454520.0000000    0.2167893
454560.0000000    0.2112694
454600.0000000    0.2124054
454640.0000000    0.2312993
454680.0000000    0.2309005
454720.0000000    0.2006267
454760.0000000    0.2206434
454800.0000000    0.2243856
454840.0000000    0.2043090
454880.0000000    0.2349100
454920.0000000    0.2112389
454960.0000000    0.2234901
455000.0000000    0.2145478
455040.0000000    0.2288002
455080.0000000    0.2474613
455120.0000000    0.2128894
455160.0000000    0.2140072
455200.0000000    0.2053873
455240.0000000    0.2320202
455280.0000000    0.2266470
455320.0000000    0.2126598
455360.0000000    0.2130791
455400.0000000    0.2180485
455440.0000000    0.2187487
455480.0000000    0.2027890
455520.0000000    0.2039635
455560.0000000    0.2180658
455600.0000000    0.2372575
455640.0000000    0.2328143
455680.0000000    0.2055930
455720.0000000    0.2152031
455760.0000000    0.1956907
455800.0000000    0.2151000
455840.0000000    0.1804553
455880.0000000    0.1895224
455920.0000000    0.1993437
455960.0000000    0.1841640
456000.0000000    0.2240831
456040.0000000    0.2283474
456080.0000000    0.2095194
456120.0000000    0.2141694
456160.0000000    0.2033682
456200.0000000    0.2020644
456240.0000000    0.2177925
456280.0000000    0.2069594
456320.0000000    0.2124620
456360.0000000    0.1790815
456400.0000000    0.2128843
456440.0000000    0.2075993
456480.0000000    0.2132722
456520.0000000    0.1912846
456560.0000000    0.1975263
456600.0000000    0.1970555
456640.0000000    0.2080212
456680.0000000    0.2068156
456720.0000000    0.2109555
456760.0000000    0.2070141
456800.0000000    0.1901506
456840.0000000    0.1870837
456880.0000000    0.2263502
456920.0000000    0.1965261
456960.0000000    0.2012647
457000.0000000    0.2203049
457040.0000000    0.2011547
457080.0000000    0.1929025
457120.0000000    0.2079701
457160.0000000    0.2065133
457200.0000000    0.2096082
457240.0000000    0.1919618
457280.0000000    0.2073249
457320.0000000    0.2141502
457360.0000000    0.2113286
457400.0000000    0.2273994
457440.0000000    0.2174583
457480.0000000    0.2191692
457520.0000000    0.2169249
457560.0000000    0.2246646
457600.0000000    0.2049922
457640.0000000    0.2237018
457680.0000000    0.2257284
457720.0000000    0.2486274
457760.0000000    0.2324390
457800.0000000    0.2250683
457840.0000000    0.2171935
457880.0000000    0.2262839
457920.0000000    0.1907868
457960.0000000    0.1915202
458000.0000000    0.1907207
458040.0000000    0.1928601
458080.0000000    0.2267832
458120.0000000    0.2107329
458160.0000000    0.2109374
458200.0000000    0.1982165
458240.0000000    0.2096991
458280.0000000    0.2084516
458320.0000000    0.2186917
458360.0000000    0.1937447
458400.0000000    0.2158706
458440.0000000    0.1998586
458480.0000000    0.1926313
458520.0000000    0.2056237
458560.0000000    0.2034094
458600.0000000    0.2180879
458640.0000000    0.2113198
458680.0000000    0.1994650
458720.0000000    0.2058110
458760.0000000    0.1958454
458800.0000000    0.2222475
458840.0000000    0.2174787
458880.0000000    0.2224131
458920.0000000    0.2217143
458960.0000000    0.2283777
459000.0000000    0.2197241
459040.0000000    0.2150352
459080.0000000    0.2229871
459120.0000000    0.2193710
459160.0000000    0.2207132
459200.0000000    0.2075610
459240.0000000    0.2281195
459280.0000000    0.2200128
459320.0000000    0.2221972
459360.0000000    0.2298009
459400.0000000    0.2178980
459440.0000000    0.2421130
459480.0000000    0.2277377
459520.0000000    0.2307751
459560.0000000    0.2416940
459600.0000000    0.2323009
459640.0000000    0.2408820
459680.0000000    0.2036937
459720.0000000    0.2093591
459760.0000000    0.2186347
459800.0000000    0.2149880
459840.0000000    0.2216119
459880.0000000    0.2220224
459920.0000000    0.2355885
459960.0000000    0.2387608
460000.0000000    0.2208360
460040.0000000    0.2334330
460080.0000000    0.2170181
460120.0000000    0.2416227
460160.0000000    0.2210345
460200.0000000    0.2194331
460240.0000000    0.2354595
460280.0000000    0.2197932
460320.0000000    0.2018863
460360.0000000    0.2204882
460400.0000000    0.2077406
460440.0000000    0.2126169
460480.0000000    0.1991453
460520.0000000    0.1901122
460560.0000000    0.2077296
460600.0000000    0.1946317
460640.0000000    0.2161368
460680.0000000    0.2127403
460720.0000000    0.2016294
460760.0000000    0.2164328
460800.0000000    0.2019235
460840.0000000    0.2184575
460880.0000000    0.2146572
460920.0000000    0.2238428
460960.0000000    0.2022066
461000.0000000    0.2192432
461040.0000000    0.2235537
461080.0000000    0.2002007
461120.0000000    0.2178946
461160.0000000    0.2360587
461200.0000000    0.2449887
461240.0000000    0.2253593
461280.0000000    0.2275365
461320.0000000    0.2212156
461360.0000000    0.2395357
461400.0000000    0.2329999
461440.0000000    0.2434673
461480.0000000    0.2614619
461520.0000000    0.2137057
461560.0000000    0.2390238
461600.0000000    0.2173257
461640.0000000    0.2122518
461680.0000000    0.2297108
461720.0000000    0.2124251
461760.0000000    0.2037988
461800.0000000    0.2168121
461840.0000000    0.2110086
461880.0000000    0.2179407
461920.0000000    0.2441980
461960.0000000    0.2270479
462000.0000000    0.2382610
462040.0000000    0.2344679
462080.0000000    0.2147671
462120.0000000    0.2277879
462160.0000000    0.2241070
462200.0000000    0.2358949
462240.0000000    0.2339568
462280.0000000    0.2305082
462320.0000000    0.2168463
462360.0000000    0.2226365
462400.0000000    0.2161221
462440.0000000    0.2138449
462480.0000000    0.2314512
462520.0000000    0.2418976
462560.0000000    0.2259568
462600.0000000    0.2594881
462640.0000000    0.2352191
462680.0000000    0.2228730
462720.0000000    0.2316322
462760.0000000    0.2500855
462800.0000000    0.2673089
462840.0000000    0.2364077
462880.0000000    0.2595180
462920.0000000    0.2600547
462960.0000000    0.2366897
463000.0000000    0.2416555
463040.0000000    0.2524394
463080.0000000    0.2761138
463120.0000000    0.2537199
463160.0000000    0.2585056
463200.0000000    0.2635720
463240.0000000    0.2564863
463280.0000000    0.2574936
463320.0000000    0.2666809
463360.0000000    0.2713879
463400.0000000    0.2473726
463440.0000000    0.2159431
463480.0000000    0.2499908
463520.0000000    0.2615113
463560.0000000    0.2600392
463600.0000000    0.2508320
463640.0000000    0.2433152
463680.0000000    0.2539011
463720.0000000    0.2580426
463760.0000000    0.2372427
463800.0000000    0.2641042
463840.0000000    0.2287981
463880.0000000    0.2633272
463920.0000000    0.2559768
463960.0000000    0.2528081
464000.0000000    0.2572615
464040.0000000    0.2367104
464080.0000000    0.2181823
464120.0000000    0.2072735
464160.0000000    0.2228120
464200.0000000    0.2250514
464240.0000000    0.2266137
464280.0000000    0.2280977
464320.0000000    0.2593772
464360.0000000    0.2411022
464400.0000000    0.2580501
464440.0000000    0.2186697
464480.0000000    0.2179577
464520.0000000    0.2441183
464560.0000000    0.2358742
464600.0000000    0.2343993
464640.0000000    0.2255890
464680.0000000    0.2249352
464720.0000000    0.2331883
464760.0000000    0.2211033
464800.0000000    0.2392512
464840.0000000    0.2506840
464880.0000000    0.2697236
464920.0000000    0.2420986
464960.0000000    0.2493216
465000.0000000    0.2274206
465040.0000000    0.2291359
465080.0000000    0.2216926
465120.0000000    0.2370606
465160.0000000    0.2336020
465200.0000000    0.2418459
465240.0000000    0.2278790
465280.0000000    0.2474708
465320.0000000    0.2193526
465360.0000000    0.2246200
465400.0000000    0.2298863
465440.0000000    0.2501762
465480.0000000    0.2140551
465520.0000000    0.2395589
465560.0000000    0.2318655
465600.0000000    0.2106625
465640.0000000    0.2177155
465680.0000000    0.2137586
465720.0000000    0.2098671
465760.0000000    0.1816499
465800.0000000    0.2004091
465840.0000000    0.1909607
465880.0000000    0.2105052
465920.0000000    0.2006263
465960.0000000    0.2049128
466000.0000000    0.2269352
466040.0000000    0.2057196
466080.0000000    0.2236301
466120.0000000    0.1970457
466160.0000000    0.2022000
466200.0000000    0.2087937
466240.0000000    0.1934880
466280.0000000    0.1927493
466320.0000000    0.2052135
466360.0000000    0.2012129
466400.0000000    0.2060653
466440.0000000    0.2077889
466480.0000000    0.2433930
466520.0000000    0.2342884
466560.0000000    0.2248672
466600.0000000    0.2200625
466640.0000000    0.2139665
466680.0000000    0.2088403
466720.0000000    0.2439007
466760.0000000    0.2193228
466800.0000000    0.2340187
466840.0000000    0.2237104
466880.0000000    0.2099500
466920.0000000    0.2276594
466960.0000000    0.2086645
467000.0000000    0.2143514
467040.0000000    0.2221805
467080.0000000    0.2290215
467120.0000000    0.2398194
467160.0000000    0.2428766
467200.0000000    0.2624090
467240.0000000    0.2532189
467280.0000000    0.2209989
467320.0000000    0.2359963
467360.0000000    0.2249892
467400.0000000    0.2153610
467440.0000000    0.2342889
467480.0000000    0.2294242
467520.0000000    0.2291391
467560.0000000    0.2234178
467600.0000000    0.2114737
467640.0000000    0.2099068
467680.0000000    0.2251334
467720.0000000    0.2182458
467760.0000000    0.1944827
467800.0000000    0.2128003
467840.0000000    0.2020181
467880.0000000    0.1952510
467920.0000000    0.2288453
467960.0000000    0.2153745
468000.0000000    0.2236840
468040.0000000    0.2558954
468080.0000000    0.2482528
468120.0000000    0.2380661
468160.0000000    0.2528123
468200.0000000    0.2419048
468240.0000000    0.2433237
468280.0000000    0.2517840
468320.0000000    0.2502795
468360.0000000    0.2602248
468400.0000000    0.2609401
468440.0000000    0.2699257
468480.0000000    0.2573992
468520.0000000    0.2518102
468560.0000000    0.2463692
468600.0000000    0.2243659
468640.0000000    0.2390115
468680.0000000    0.2339682
468720.0000000    0.2617962
468760.0000000    0.2394471
468800.0000000    0.2243013
468840.0000000    0.2365061
468880.0000000    0.2100057
468920.0000000    0.2308033
468960.0000000    0.2329657
469000.0000000    0.2223352
469040.0000000    0.2457040
469080.0000000    0.2641594
469120.0000000    0.2325010
469160.0000000    0.2546819
469200.0000000    0.2425997
469240.0000000    0.2392142
469280.0000000    0.2387197
469320.0000000    0.2332043
469360.0000000    0.2454111
469400.0000000    0.2457423
469440.0000000    0.2765232
469480.0000000    0.2646002
469520.0000000    0.2597286
469560.0000000    0.2609835
469600.0000000    0.2297922
469640.0000000    0.2401171
469680.0000000    0.2388289
469720.0000000    0.2392284
469760.0000000    0.2616965
469800.0000000    0.2624547
469840.0000000    0.2367772
469880.0000000    0.2566957
469920.0000000    0.2405402
469960.0000000    0.2540777
470000.0000000    0.2318988
470040.0000000    0.2371792
470080.0000000    0.2380687
470120.0000000    0.2508776
470160.0000000    0.2570176
470200.0000000    0.2440397
470240.0000000    0.2283273
470280.0000000    0.2158156
470320.0000000    0.2050215
470360.0000000    0.2391626
470400.0000000    0.2461280
470440.0000000    0.2526715
470480.0000000    0.2406362
470520.0000000    0.2381903
470560.0000000    0.2310650
470600.0000000    0.2380806
470640.0000000    0.2583209
470680.0000000    0.2774633
470720.0000000    0.2517706
470760.0000000    0.2512836
470800.0000000    0.2510484
470840.0000000    0.2616536
470880.0000000    0.2601305
470920.0000000    0.2545723
470960.0000000    0.2688492
471000.0000000    0.2776304
471040.0000000    0.2628595
471080.0000000    0.2521335
471120.0000000    0.2671945
471160.0000000    0.2278241
471200.0000000    0.2369100
471240.0000000    0.2208875
471280.0000000    0.2155419
471320.0000000    0.2126339
471360.0000000    0.2340305
471400.0000000    0.2056547
471440.0000000    0.2418996
471480.0000000    0.2612786
471520.0000000    0.2760255
471560.0000000    0.2376893
471600.0000000    0.2634778
471640.0000000    0.2545499
471680.0000000    0.2675586
471720.0000000    0.2587159
471760.0000000    0.2544265
471800.0000000    0.2679141
471840.0000000    0.2395403
471880.0000000    0.2535277
471920.0000000    0.2682184
471960.0000000    0.2587976
472000.0000000    0.2875665
472040.0000000    0.2883432
472080.0000000    0.2482922
472120.0000000    0.2640284
472160.0000000    0.2567949
472200.0000000    0.2644732
472240.0000000    0.2615368
472280.0000000    0.2741740
472320.0000000    0.2947096
472360.0000000    0.2422153
472400.0000000    0.2479129
472440.0000000    0.2505043
472480.0000000    0.2597583
472520.0000000    0.2626455
472560.0000000    0.2660231
472600.0000000    0.2291108
472640.0000000    0.2413034
472680.0000000    0.2074412
472720.0000000    0.2342516
472760.0000000    0.2188273
472800.0000000    0.2246800
472840.0000000    0.2209047
472880.0000000    0.2165224
472920.0000000    0.2352318
472960.0000000    0.2159835
473000.0000000    0.2184487
473040.0000000    0.2200384
473080.0000000    0.2303523
473120.0000000    0.2301023
473160.0000000    0.2171502
473200.0000000    0.2131858
473240.0000000    0.2322634
473280.0000000    0.2121753
473320.0000000    0.2125714
473360.0000000    0.2183973
473400.0000000    0.2017060
473440.0000000    0.2287811
473480.0000000    0.2330471
473520.0000000    0.2401182
473560.0000000    0.2370608
473600.0000000    0.2482675
473640.0000000    0.2474071
473680.0000000    0.2460033
473720.0000000    0.2290427
473760.0000000    0.2049343
473800.0000000    0.2340921
473840.0000000    0.2323068
473880.0000000    0.2324522
473920.0000000    0.2289373
473960.0000000    0.2227122
474000.0000000    0.2391047
474040.0000000    0.2221374
474080.0000000    0.2128336
474120.0000000    0.2486588
474160.0000000    0.2441122
474200.0000000    0.2370833
474240.0000000    0.2423209
474280.0000000    0.2291017
474320.0000000    0.2164714
474360.0000000    0.2153395
474400.0000000    0.2184872
474440.0000000    0.2143515
474480.0000000    0.2555255
474520.0000000    0.2443403
474560.0000000    0.2226546
474600.0000000    0.2138987
474640.0000000    0.2120308
474680.0000000    0.2468951
474720.0000000    0.2345326
474760.0000000    0.2483548
474800.0000000    0.2377524
474840.0000000    0.2341496
474880.0000000    0.2339541
474920.0000000    0.2534126
474960.0000000    0.2461416
475000.0000000    0.2543065
475040.0000000    0.2444837
475080.0000000    0.2343712
475120.0000000    0.2420121
475160.0000000    0.2353897
475200.0000000    0.2500834
475240.0000000    0.2283043
475280.0000000    0.2252868
475320.0000000    0.2258804
475360.0000000    0.2233127
475400.0000000    0.2217664
475440.0000000    0.2431227
475480.0000000    0.2470327
475520.0000000    0.2401296
475560.0000000    0.2253296
475600.0000000    0.2227166
475640.0000000    0.2239213
475680.0000000    0.2273453
475720.0000000    0.2228627
475760.0000000    0.2150083
475800.0000000    0.2157081
475840.0000000    0.2151753
475880.0000000    0.1981750
475920.0000000    0.2165103
475960.0000000    0.2200370
476000.0000000    0.2358516
476040.0000000    0.2099321
476080.0000000    0.2221539
476120.0000000    0.2245906
476160.0000000    0.2226441
476200.0000000    0.2220252
476240.0000000    0.2426760
476280.0000000    0.2286029
476320.0000000    0.2211938
476360.0000000    0.2255310
476400.0000000    0.2244009
476440.0000000    0.2431404
476480.0000000    0.2360652
476520.0000000    0.2127809
476560.0000000    0.2413484
476600.0000000    0.2263736
476640.0000000    0.2217103
476680.0000000    0.2259397
476720.0000000    0.2257547
476760.0000000    0.2287476
476800.0000000    0.2315999
476840.0000000    0.2220051
476880.0000000    0.2388116
476920.0000000    0.2342397
476960.0000000    0.2260837
477000.0000000    0.2015513
477040.0000000    0.2157284
477080.0000000    0.2080453
477120.0000000    0.2118551
477160.0000000    0.2024096
477200.0000000    0.2265451
477240.0000000    0.2347778
477280.0000000    0.2173461
477320.0000000    0.2241939
477360.0000000    0.2170990
477400.0000000    0.2250745
477440.0000000    0.2295161
477480.0000000    0.2417240
477520.0000000    0.2447270
477560.0000000    0.2316546
477600.0000000    0.2347035
477640.0000000    0.2262223
477680.0000000    0.2174965
477720.0000000    0.2176107
477760.0000000    0.2212610
477800.0000000    0.2181280
477840.0000000    0.2146574
477880.0000000    0.2454341
477920.0000000    0.2141758
477960.0000000    0.2179083
478000.0000000    0.2160113
478040.0000000    0.2304568
478080.0000000    0.2306051
478120.0000000    0.2431700
478160.0000000    0.2393065
478200.0000000    0.2169346
478240.0000000    0.2097122
478280.0000000    0.2243397
478320.0000000    0.2198822
478360.0000000    0.2144945
478400.0000000    0.2057043
478440.0000000    0.2479449
478480.0000000    0.2242097
478520.0000000    0.2595642
478560.0000000    0.2540591
478600.0000000    0.2320962
478640.0000000    0.2184967
478680.0000000    0.2075041
478720.0000000    0.2096956
478760.0000000    0.2119745
478800.0000000    0.2148627
478840.0000000    0.2175840
478880.0000000    0.2096557
478920.0000000    0.2038289
478960.0000000    0.1885078
479000.0000000    0.1899372
479040.0000000    0.2113051
479080.0000000    0.1994490
479120.0000000    0.2095483
479160.0000000    0.2066774
479200.0000000    0.1969055
479240.0000000    0.2221416
479280.0000000    0.2321064
479320.0000000    0.2124325
479360.0000000    0.2089642
479400.0000000    0.2091014
479440.0000000    0.2121567
479480.0000000    0.2154711
479520.0000000    0.2058599
479560.0000000    0.2095300
479600.0000000    0.2083401
479640.0000000    0.2060738
479680.0000000    0.1879240
479720.0000000    0.1861706
479760.0000000    0.2038129
479800.0000000    0.2095277
479840.0000000    0.2123346
479880.0000000    0.1990058
479920.0000000    0.1864739
479960.0000000    0.2064816
480000.0000000    0.2095598
480040.0000000    0.2145589
480080.0000000    0.2064013
480120.0000000    0.2183188
480160.0000000    0.2028409
480200.0000000    0.2106387
480240.0000000    0.2259789
480280.0000000    0.2215100
480320.0000000    0.2062043
480360.0000000    0.2284834
480400.0000000    0.2195116
480440.0000000    0.2244853
480480.0000000    0.2283891
480520.0000000    0.2281254
480560.0000000    0.2333416
480600.0000000    0.2475036
480640.0000000    0.2081614
480680.0000000    0.2063423
480720.0000000    0.2131277
480760.0000000    0.2164151
480800.0000000    0.2241603
480840.0000000    0.2094069
480880.0000000    0.2299450
480920.0000000    0.2078166
480960.0000000    0.2328603
481000.0000000    0.2177628
481040.0000000    0.2197800
481080.0000000    0.2183950
481120.0000000    0.2076433
481160.0000000    0.2080861
481200.0000000    0.2378680
481240.0000000    0.2330389
481280.0000000    0.2200275
481320.0000000    0.2203000
481360.0000000    0.2347922
481400.0000000    0.2270343
481440.0000000    0.2153744
481480.0000000    0.2368169
481520.0000000    0.2140058
481560.0000000    0.2197845
481600.0000000    0.2224979
481640.0000000    0.2272278
481680.0000000    0.2209878
481720.0000000    0.2050811
481760.0000000    0.2167238
481800.0000000    0.2214763
481840.0000000    0.2211209
481880.0000000    0.2203278
481920.0000000    0.2294812
481960.0000000    0.2307107
482000.0000000    0.2167495
482040.0000000    0.2171469
482080.0000000    0.2022159
482120.0000000    0.2045807
482160.0000000    0.2008843
482200.0000000    0.2209179
482240.0000000    0.2013502
482280.0000000    0.2200855
482320.0000000    0.2190399
482360.0000000    0.2170384
482400.0000000    0.2167933
482440.0000000    0.2170010
482480.0000000    0.2211876
482520.0000000    0.2169517
482560.0000000    0.2245014
482600.0000000    0.2153553
482640.0000000    0.2212449
482680.0000000    0.2435188
482720.0000000    0.2387995
482760.0000000    0.2428964
482800.0000000    0.2323768
482840.0000000    0.2320167
482880.0000000    0.2390597
482920.0000000    0.2208262
482960.0000000    0.2412338
483000.0000000    0.2590426
483040.0000000    0.2360594
483080.0000000    0.2227532
483120.0000000    0.2169298
483160.0000000    0.2230428
483200.0000000    0.1890177
483240.0000000    0.2046716
483280.0000000    0.2200023
483320.0000000    0.2239676
483360.0000000    0.2130220
483400.0000000    0.2244840
483440.0000000    0.2122651
483480.0000000    0.2275753
483520.0000000    0.2305190
483560.0000000    0.2357683
483600.0000000    0.2509840
483640.0000000    0.2096732
483680.0000000    0.2342252
483720.0000000    0.2320281
483760.0000000    0.2571720
483800.0000000    0.2512007
483840.0000000    0.2240678
483880.0000000    0.2203264
483920.0000000    0.2733320
483960.0000000    0.2805946
484000.0000000    0.2692391
484040.0000000    0.3060686
484080.0000000    0.2956006
484120.0000000    0.2568371
484160.0000000    0.2327544
484200.0000000    0.1965041
484240.0000000    0.2181701
484280.0000000    0.2250777
484320.0000000    0.2512624
484360.0000000    0.2421044
484400.0000000    0.2413840
484440.0000000    0.2562301
484480.0000000    0.2415320
484520.0000000    0.2538862
484560.0000000    0.2342446
484600.0000000    0.2548100
484640.0000000    0.2605716
484680.0000000    0.2474239
484720.0000000    0.2632028
484760.0000000    0.2337754
484800.0000000    0.2408382
484840.0000000    0.2260888
484880.0000000    0.2300410
484920.0000000    0.2499398
484960.0000000    0.2246926
485000.0000000    0.2352769
485040.0000000    0.2402984
485080.0000000    0.2324887
485120.0000000    0.2364955
485160.0000000    0.2272534
485200.0000000    0.2153204
485240.0000000    0.2201844
485280.0000000    0.2031320
485320.0000000    0.2242013
485360.0000000    0.2276980
485400.0000000    0.2449246
485440.0000000    0.2652672
485480.0000000    0.2702812
485520.0000000    0.2489509
485560.0000000    0.2633348
485600.0000000    0.2516795
485640.0000000    0.2554849
485680.0000000    0.2731845
485720.0000000    0.2757499
485760.0000000    0.2550205
485800.0000000    0.2614122
485840.0000000    0.2447434
485880.0000000    0.2444414
485920.0000000    0.2602061
485960.0000000    0.2270098
486000.0000000    0.2296272
486040.0000000    0.2283094
486080.0000000    0.2283507
486120.0000000    0.2381883
486160.0000000    0.2332422
486200.0000000    0.2314368
486240.0000000    0.2288883
486280.0000000    0.2287643
486320.0000000    0.2264671
486360.0000000    0.2170461
486400.0000000    0.2400372
486440.0000000    0.2399856
486480.0000000    0.2577578
486520.0000000    0.2426452
486560.0000000    0.2445593
486600.0000000    0.2548304
486640.0000000    0.2628168
486680.0000000    0.2405147
486720.0000000    0.2478794
486760.0000000    0.2409970
486800.0000000    0.2597274
486840.0000000    0.2738507
486880.0000000    0.2741123
486920.0000000    0.2989380
486960.0000000    0.2737991
487000.0000000    0.2773404
487040.0000000    0.2672452
487080.0000000    0.2356132
487120.0000000    0.2716868
487160.0000000    0.2310056
487200.0000000    0.2546893
487240.0000000    0.2559309
487280.0000000    0.2362472
487320.0000000    0.2343377
487360.0000000    0.2275242
487400.0000000    0.2268360
487440.0000000    0.2426345
487480.0000000    0.2426156
487520.0000000    0.2385015
487560.0000000    0.2423235
487600.0000000    0.2110147
487640.0000000    0.2417046
487680.0000000    0.2558614
487720.0000000    0.2568569
487760.0000000    0.2332313
487800.0000000    0.2159330
487840.0000000    0.2213656
487880.0000000    0.2489363
487920.0000000    0.2483214
487960.0000000    0.2615167
488000.0000000    0.2561795
488040.0000000    0.2446690
488080.0000000    0.2580480
488120.0000000    0.2478872
488160.0000000    0.2589758
488200.0000000    0.2561856
488240.0000000    0.2667970
488280.0000000    0.2532228
488320.0000000    0.2580932
488360.0000000    0.2552000
488400.0000000    0.2419696
488440.0000000    0.2462946
488480.0000000    0.2632375
488520.0000000    0.2501471
488560.0000000    0.2266184
488600.0000000    0.2425188
488640.0000000    0.2572785
488680.0000000    0.2541395
488720.0000000    0.2622638
488760.0000000    0.2287619
488800.0000000    0.2187416
488840.0000000    0.2255726
488880.0000000    0.2523119
488920.0000000    0.2401105
488960.0000000    0.2386912
489000.0000000    0.2332213
489040.0000000    0.2426375
489080.0000000    0.2430302
489120.0000000    0.2488593
489160.0000000    0.2545467
489200.0000000    0.2634442
489240.0000000    0.2505172
489280.0000000    0.2727534
489320.0000000    0.2549524
489360.0000000    0.2541984
489400.0000000    0.2631330
489440.0000000    0.2601085
489480.0000000    0.2808999
489520.0000000    0.3008470
489560.0000000    0.2645638
489600.0000000    0.2698667
489640.0000000    0.2719167
489680.0000000    0.2755024
489720.0000000    0.2663964
489760.0000000    0.2849987
489800.0000000    0.2662328
489840.0000000    0.2502886
489880.0000000    0.2484574
489920.0000000    0.2457141
489960.0000000    0.2682722
490000.0000000    0.2730621
490040.0000000    0.2765431
490080.0000000    0.2658476
490120.0000000    0.2519427
490160.0000000    0.2384596
490200.0000000    0.2348297
490240.0000000    0.2248119
490280.0000000    0.2312925
490320.0000000    0.2519237
490360.0000000    0.2501599
490400.0000000    0.2641490
490440.0000000    0.2969648
490480.0000000    0.2894979
490520.0000000    0.2936459
490560.0000000    0.2992624
490600.0000000    0.3101789
490640.0000000    0.2773193
490680.0000000    0.2879857
490720.0000000    0.2989226
490760.0000000    0.2980882
490800.0000000    0.3006633
490840.0000000    0.3194386
490880.0000000    0.2987711
490920.0000000    0.2878021
490960.0000000    0.2733968
491000.0000000    0.2682668
491040.0000000    0.2756966
491080.0000000    0.2916870
491120.0000000    0.2800902
491160.0000000    0.2845426
491200.0000000    0.2976426
491240.0000000    0.2926060
491280.0000000    0.3157496
491320.0000000    0.3171705
491360.0000000    0.3097197
491400.0000000    0.2846298
491440.0000000    0.2960323
491480.0000000    0.3050616
491520.0000000    0.3177093
491560.0000000    0.2961676
491600.0000000    0.2914844
491640.0000000    0.2589409
491680.0000000    0.2270588
491720.0000000    0.2216362
491760.0000000    0.2244021
491800.0000000    0.2172719
491840.0000000    0.2213317
491880.0000000    0.2301398
491920.0000000    0.2429174
491960.0000000    0.2309335
492000.0000000    0.2335677
492040.0000000    0.2123893
492080.0000000    0.2416712
492120.0000000    0.2438386
492160.0000000    0.2396229
492200.0000000    0.2345181
492240.0000000    0.2222422
492280.0000000    0.2455862
492320.0000000    0.2467470
492360.0000000    0.2538117
492400.0000000    0.2496671
492440.0000000    0.2322123
492480.0000000    0.2485698
492520.0000000    0.2378267
492560.0000000    0.2361434
492600.0000000    0.2322082
492640.0000000    0.2457049
492680.0000000    0.2530127
492720.0000000    0.2919957
492760.0000000    0.2762275
492800.0000000    0.2695223
492840.0000000    0.2616540
492880.0000000    0.2569598
492920.0000000    0.2381277
492960.0000000    0.2690128
493000.0000000    0.2800477
493040.0000000    0.2780611
493080.0000000    0.2650678
493120.0000000    0.2645231
493160.0000000    0.2777094
493200.0000000    0.2478325
493240.0000000    0.2491742
493280.0000000    0.2529399
493320.0000000    0.2766823
493360.0000000    0.3021835
493400.0000000    0.2954038
493440.0000000    0.2951013
493480.0000000    0.3057245
493520.0000000    0.3108617
493560.0000000    0.3203359
493600.0000000    0.3387236
493640.0000000    0.2853631
493680.0000000    0.2916466
493720.0000000    0.2806439
493760.0000000    0.3088835
493800.0000000    0.3072122
493840.0000000    0.2909563
493880.0000000    0.3120297
493920.0000000    0.2771579
493960.0000000    0.2775561
494000.0000000    0.2818083
494040.0000000    0.2967176
494080.0000000    0.3055244
494120.0000000    0.2757994
494160.0000000    0.2620820
494200.0000000    0.2871982
494240.0000000    0.2957615
494280.0000000    0.2747453
494320.0000000    0.2768344
494360.0000000    0.2728067
494400.0000000    0.2708885
494440.0000000    0.2908107
494480.0000000    0.2673585
494520.0000000    0.2712644
494560.0000000    0.2805276
494600.0000000    0.3145293
494640.0000000    0.3033108
494680.0000000    0.3106395
494720.0000000    0.2929721
494760.0000000    0.3037429
494800.0000000    0.2999302
494840.0000000    0.3164081
494880.0000000    0.2999332
494920.0000000    0.3184462
494960.0000000    0.3063101
495000.0000000    0.2898539
495040.0000000    0.2857432
495080.0000000    0.2699822
495120.0000000    0.2707727
495160.0000000    0.2948448
495200.0000000    0.2724088
495240.0000000    0.2890230
495280.0000000    0.2623894
495320.0000000    0.2886880
495360.0000000    0.2963530
495400.0000000    0.2891701
495440.0000000    0.2902626
495480.0000000    0.3023542
495520.0000000    0.3002745
495560.0000000    0.2806480
495600.0000000    0.2635444
495640.0000000    0.2842122
495680.0000000    0.2786127
495720.0000000    0.2835222
495760.0000000    0.2835359
495800.0000000    0.2758933
495840.0000000    0.2701943
495880.0000000    0.2859142
495920.0000000    0.2970049
495960.0000000    0.2949575
496000.0000000    0.2924388
496040.0000000    0.3159197
496080.0000000    0.3200541
496120.0000000    0.3230639
496160.0000000    0.3305818
496200.0000000    0.3160482
496240.0000000    0.3055166
496280.0000000    0.3069429
496320.0000000    0.3254371
496360.0000000    0.3146281
496400.0000000    0.3102911
496440.0000000    0.3025475
496480.0000000    0.3032942
496520.0000000    0.2971335
496560.0000000    0.3029467
496600.0000000    0.2776961
496640.0000000    0.2661723
496680.0000000    0.2916143
496720.0000000    0.2661756
496760.0000000    0.2824486
496800.0000000    0.2887561
496840.0000000    0.2914623
496880.0000000    0.3191607
496920.0000000    0.2933297
496960.0000000    0.2860005
497000.0000000    0.2884552
497040.0000000    0.3025624
497080.0000000    0.2933363
497120.0000000    0.3134439
497160.0000000    0.2715168
497200.0000000    0.2943489
497240.0000000    0.2939527
497280.0000000    0.3120430
497320.0000000    0.2925518
497360.0000000    0.2947337
497400.0000000    0.3002275
497440.0000000    0.3116188
497480.0000000    0.3185583
497520.0000000    0.2843825
497560.0000000    0.3051100
497600.0000000    0.3202808
497640.0000000    0.3227389
497680.0000000    0.3093525
497720.0000000    0.3063448
497760.0000000    0.2984795
497800.0000000    0.3159561
497840.0000000    0.3188913
497880.0000000    0.3365060
497920.0000000    0.3007039
497960.0000000    0.3170318
498000.0000000    0.3155152
498040.0000000    0.3123409
498080.0000000    0.3164479
498120.0000000    0.3094437
498160.0000000    0.3150075
498200.0000000    0.3272933
498240.0000000    0.2951677
498280.0000000    0.2902707
498320.0000000    0.3086823
498360.0000000    0.3453622
498400.0000000    0.3325415
498440.0000000    0.3283434
498480.0000000    0.3338880
498520.0000000    0.3215602
498560.0000000    0.3245866
498600.0000000    0.3440039
498640.0000000    0.3229541
498680.0000000    0.3103721
498720.0000000    0.3071686
498760.0000000    0.3126581
498800.0000000    0.3181280
498840.0000000    0.3252903
498880.0000000    0.3111610
498920.0000000    0.3304744
498960.0000000    0.3305341
499000.0000000    0.3514880
499040.0000000    0.3397630
499080.0000000    0.3319927
499120.0000000    0.3326907
499160.0000000    0.3387285
499200.0000000    0.3191208
499240.0000000    0.3325754
499280.0000000    0.2995960
499320.0000000    0.3010182
499360.0000000    0.2974282
499400.0000000    0.3402066
499440.0000000    0.3486938
499480.0000000    0.3248528
499520.0000000    0.3112841
499560.0000000    0.3059929
499600.0000000    0.3090433
499640.0000000    0.2949366
499680.0000000    0.3088868
499720.0000000    0.3207859
499760.0000000    0.3165831
499800.0000000    0.3317289
499840.0000000    0.3294370
499880.0000000    0.3350423
499920.0000000    0.3064835
499960.0000000    0.3075881
500000.0000000    0.3225956
500040.0000000    0.3271112
500080.0000000    0.3323912
500120.0000000    0.3225092
500160.0000000    0.3090466
500200.0000000    0.2980813
500240.0000000    0.2935402
500280.0000000    0.3163822
500320.0000000    0.3191567
500360.0000000    0.3240946
500400.0000000    0.2949598
500440.0000000    0.3034194
500480.0000000    0.2939447
500520.0000000    0.2988476
500560.0000000    0.2835889
500600.0000000    0.3012080
500640.0000000    0.3001033
500680.0000000    0.2958342
500720.0000000    0.2942873
500760.0000000    0.2927597
500800.0000000    0.3196651
500840.0000000    0.2969853
500880.0000000    0.2706692
500920.0000000    0.2961799
500960.0000000    0.2888711
501000.0000000    0.2897274
501040.0000000    0.2776952
501080.0000000    0.2882159
501120.0000000    0.2690079
501160.0000000    0.2714003
501200.0000000    0.2693378
501240.0000000    0.2855109
501280.0000000    0.2717018
501320.0000000    0.2847497
501360.0000000    0.2832255
501400.0000000    0.2851965
501440.0000000    0.2837999
501480.0000000    0.2936082
501520.0000000    0.3091973
501560.0000000    0.2914650
501600.0000000    0.2799838
501640.0000000    0.2613338
501680.0000000    0.2675590
501720.0000000    0.2513723
501760.0000000    0.2688583
501800.0000000    0.2383764
501840.0000000    0.2465790
501880.0000000    0.2499709
501920.0000000    0.2549283
501960.0000000    0.2637209
502000.0000000    0.2498909
502040.0000000    0.2667350
502080.0000000    0.2563729
502120.0000000    0.2771151
502160.0000000    0.2618391
502200.0000000    0.2651701
502240.0000000    0.2720848
502280.0000000    0.2766514
502320.0000000    0.2696404
502360.0000000    0.2887711
502400.0000000    0.2704133
502440.0000000    0.2800665
502480.0000000    0.2767985
502520.0000000    0.2668984
502560.0000000    0.2720436
502600.0000000    0.2926404
502640.0000000    0.2874647
502680.0000000    0.2931707
502720.0000000    0.2833649
502760.0000000    0.2902022
502800.0000000    0.2952239
502840.0000000    0.2942542
502880.0000000    0.3040602
502920.0000000    0.2874870
502960.0000000    0.2804761
503000.0000000    0.2693880
503040.0000000    0.2813814
503080.0000000    0.2986249
503120.0000000    0.2831306
503160.0000000    0.2839398
503200.0000000    0.2775548
503240.0000000    0.2818044
503280.0000000    0.3026031
503320.0000000    0.3131430
503360.0000000    0.3075928
503400.0000000    0.2857884
503440.0000000    0.2964754
503480.0000000    0.2768885
503520.0000000    0.2963920
503560.0000000    0.3081312
503600.0000000    0.3031150
503640.0000000    0.3063154
503680.0000000    0.2998031
503720.0000000    0.3039613
503760.0000000    0.3180339
503800.0000000    0.2998064
503840.0000000    0.3000952
503880.0000000    0.3016047
503920.0000000    0.2835684
503960.0000000    0.2876074
504000.0000000    0.2695178
504040.0000000    0.3100154
504080.0000000    0.2823974
504120.0000000    0.2878526
504160.0000000    0.2840661
504200.0000000    0.2820324
504240.0000000    0.2635081
504280.0000000    0.2873387
504320.0000000    0.2801915
504360.0000000    0.2751814
504400.0000000    0.3023227
504440.0000000    0.3126849
504480.0000000    0.3055467
504520.0000000    0.3033477
504560.0000000    0.3075300
504600.0000000    0.2939974
504640.0000000    0.2980662
504680.0000000    0.2807486
504720.0000000    0.2922225
504760.0000000    0.2847748
504800.0000000    0.2780358
504840.0000000    0.3020216
504880.0000000    0.3063944
504920.0000000    0.2789473
504960.0000000    0.2900887
505000.0000000    0.2925475
505040.0000000    0.2837438
505080.0000000    0.2762652
505120.0000000    0.2976455
505160.0000000    0.2695248
505200.0000000    0.2706476
505240.0000000    0.2813203
505280.0000000    0.2858505
505320.0000000    0.2685417
505360.0000000    0.2930036
505400.0000000    0.2923042
505440.0000000    0.3012553
505480.0000000    0.3069761
505520.0000000    0.2964271
505560.0000000    0.2914082
505600.0000000    0.2808612
505640.0000000    0.2945465
505680.0000000    0.3072079
505720.0000000    0.2855515
505760.0000000    0.2853976
505800.0000000    0.2901784
505840.0000000    0.2738349
505880.0000000    0.2872196
505920.0000000    0.2907743
505960.0000000    0.2879850
506000.0000000    0.2964353
506040.0000000    0.3049764
506080.0000000    0.3112720
506120.0000000    0.3082895
506160.0000000    0.3142044
506200.0000000    0.3130853
506240.0000000    0.2999532
506280.0000000    0.2983401
506320.0000000    0.3076156
506360.0000000    0.3088090
506400.0000000    0.3050653
506440.0000000    0.3067254
506480.0000000    0.3310031
506520.0000000    0.3136638
506560.0000000    0.2903853
506600.0000000    0.2719354
506640.0000000    0.2769578
506680.0000000    0.3041428
506720.0000000    0.2994521
506760.0000000    0.3084632
506800.0000000    0.2863924
506840.0000000    0.2972311
506880.0000000    0.2962859
506920.0000000    0.2913466
506960.0000000    0.2896675
507000.0000000    0.2991551
507040.0000000    0.2925825
507080.0000000    0.3001226
507120.0000000    0.3040267
507160.0000000    0.2784258
507200.0000000    0.2778997
507240.0000000    0.2911534
507280.0000000    0.3038278
507320.0000000    0.3070144
507360.0000000    0.3227950
507400.0000000    0.3405500
507440.0000000    0.3045100
507480.0000000    0.2907520
507520.0000000    0.3024387
507560.0000000    0.2887903
507600.0000000    0.2971752
507640.0000000    0.3096110
507680.0000000    0.3141352
507720.0000000    0.2945657
507760.0000000    0.3040094
507800.0000000    0.3219184
507840.0000000    0.3036573
507880.0000000    0.3026233
507920.0000000    0.3053298
507960.0000000    0.2881629
508000.0000000    0.2841822
508040.0000000    0.2956610
508080.0000000    0.2904708
508120.0000000    0.2933542
508160.0000000    0.2925793
508200.0000000    0.2865321
508240.0000000    0.3015466
508280.0000000    0.3103861
508320.0000000    0.2939834
508360.0000000    0.2939457
508400.0000000    0.2944558
508440.0000000    0.2859786
508480.0000000    0.2804356
508520.0000000    0.3059652
508560.0000000    0.3097273
508600.0000000    0.2945569
508640.0000000    0.2827669
508680.0000000    0.3031192
508720.0000000    0.2987922
508760.0000000    0.2923746
508800.0000000    0.3057948
508840.0000000    0.3098357
508880.0000000    0.2862455
508920.0000000    0.2842248
508960.0000000    0.2987585
509000.0000000    0.3082450
509040.0000000    0.3086218
509080.0000000    0.2743215
509120.0000000    0.2872978
509160.0000000    0.2786337
509200.0000000    0.2917184
509240.0000000    0.2884125
509280.0000000    0.2991277
509320.0000000    0.2894845
509360.0000000    0.3260280
509400.0000000    0.3100524
509440.0000000    0.3284659
509480.0000000    0.3115600
509520.0000000    0.3195149
509560.0000000    0.3127968
509600.0000000    0.3200631
509640.0000000    0.3165876
509680.0000000    0.3282519
509720.0000000    0.3082055
509760.0000000    0.3163191
509800.0000000    0.3158781
509840.0000000    0.3417571
509880.0000000    0.3424733
509920.0000000    0.3052301
509960.0000000    0.3055310
510000.0000000    0.2976962
510040.0000000    0.3149952
510080.0000000    0.3016343
510120.0000000    0.3177082
510160.0000000    0.3074324
510200.0000000    0.2987567
510240.0000000    0.3263110
510280.0000000    0.3100078
510320.0000000    0.3114735
510360.0000000    0.3232028
510400.0000000    0.3096397
510440.0000000    0.3184837
510480.0000000    0.2907517
510520.0000000    0.3108831
510560.0000000    0.3189443
510600.0000000    0.3140582
510640.0000000    0.3021440
510680.0000000    0.3460852
510720.0000000    0.3045427
510760.0000000    0.3058820
510800.0000000    0.3322577
510840.0000000    0.3369293
510880.0000000    0.3267401
510920.0000000    0.3132699
510960.0000000    0.3065504
511000.0000000    0.2909281
511040.0000000    0.3031332
511080.0000000    0.3143877
511120.0000000    0.3276474
511160.0000000    0.3163261
511200.0000000    0.3248446
511240.0000000    0.3245989
511280.0000000    0.3135903
511320.0000000    0.2774347
511360.0000000    0.3228827
511400.0000000    0.2930189
511440.0000000    0.2992282
511480.0000000    0.2927337
511520.0000000    0.3121450
511560.0000000    0.3063664
511600.0000000    0.2855962
511640.0000000    0.3306293
511680.0000000    0.3060880
511720.0000000    0.2951069
511760.0000000    0.2999684
511800.0000000    0.3107848
511840.0000000    0.3289974
511880.0000000    0.3109124
511920.0000000    0.3322563
511960.0000000    0.3247668
512000.0000000    0.3158909
512040.0000000    0.3049730
512080.0000000    0.3159981
512120.0000000    0.3194982
512160.0000000    0.3054851
512200.0000000    0.3145854
512240.0000000    0.3047116
512280.0000000    0.3219374
512320.0000000    0.3199904
512360.0000000    0.2982594
512400.0000000    0.3162444
512440.0000000    0.3110862
512480.0000000    0.3089686
512520.0000000    0.3127235
512560.0000000    0.3388269
512600.0000000    0.3012186
512640.0000000    0.3219082
512680.0000000    0.3254466
512720.0000000    0.3198970
512760.0000000    0.3173612
512800.0000000    0.3232771
512840.0000000    0.3563421
512880.0000000    0.3364192
512920.0000000    0.3219243
512960.0000000    0.3351189
513000.0000000    0.3154624
513040.0000000    0.3242355
513080.0000000    0.3177482
513120.0000000    0.3157617
513160.0000000    0.3053525
513200.0000000    0.3136524
513240.0000000    0.3127149
513280.0000000    0.3174682
513320.0000000    0.3127153
513360.0000000    0.3256903
513400.0000000    0.3339673
513440.0000000    0.3147808
513480.0000000    0.3060938
513520.0000000    0.3278640
513560.0000000    0.3251583
513600.0000000    0.3132675
513640.0000000    0.3256569
513680.0000000    0.3221982
513720.0000000    0.3051992
513760.0000000    0.3031845
513800.0000000    0.3301707
513840.0000000    0.3206734
513880.0000000    0.3326542
513920.0000000    0.3395707
513960.0000000    0.3438415
514000.0000000    0.3278334
514040.0000000    0.3374994
514080.0000000    0.3197832
514120.0000000    0.3157792
514160.0000000    0.3073164
514200.0000000    0.3101554
514240.0000000    0.3197466
514280.0000000    0.3154046
514320.0000000    0.3259559
514360.0000000    0.3464868
514400.0000000    0.3285282
514440.0000000    0.3194457
514480.0000000    0.2914927
514520.0000000    0.3190443
514560.0000000    0.3400446
514600.0000000    0.3075064
514640.0000000    0.3242911
514680.0000000    0.3018018
514720.0000000    0.3020096
514760.0000000    0.2997508
514800.0000000    0.3085080
514840.0000000    0.2993503
514880.0000000    0.3109843
514920.0000000    0.3006843
514960.0000000    0.2879960
515000.0000000    0.3066685
515040.0000000    0.3053313
515080.0000000    0.2723500
515120.0000000    0.2935370
515160.0000000    0.3118120
515200.0000000    0.3116987
515240.0000000    0.3110159
515280.0000000    0.3113389
515320.0000000    0.2918441
515360.0000000    0.3334201
515400.0000000    0.3254877
515440.0000000    0.3272969
515480.0000000    0.3249303
515520.0000000    0.3134685
515560.0000000    0.3156117
515600.0000000    0.3173727
515640.0000000    0.2826689
515680.0000000    0.3014194
515720.0000000    0.3152219
515760.0000000    0.3045028
515800.0000000    0.2945607
515840.0000000    0.3123328
515880.0000000    0.2956251
515920.0000000    0.2894974
515960.0000000    0.3051476
516000.0000000    0.2906261
516040.0000000    0.3147299
516080.0000000    0.2694215
516120.0000000    0.3067005
516160.0000000    0.2939738
516200.0000000    0.3183427
516240.0000000    0.3129587
516280.0000000    0.3162708
516320.0000000    0.3083045
516360.0000000    0.3260472
516400.0000000    0.3178206
516440.0000000    0.3292208
516480.0000000    0.3472821
516520.0000000    0.3267128
516560.0000000    0.3337417
516600.0000000    0.3259786
516640.0000000    0.3088959
516680.0000000    0.2964770
516720.0000000    0.2909468
516760.0000000    0.2938547
516800.0000000    0.3042973
516840.0000000    0.3003240
516880.0000000    0.2764040
516920.0000000    0.2591290
516960.0000000    0.3008565
517000.0000000    0.2888655
517040.0000000    0.2824112
517080.0000000    0.3048795
517120.0000000    0.2978845
517160.0000000    0.3037652
517200.0000000    0.2971884
517240.0000000    0.2936808
517280.0000000    0.2546959
517320.0000000    0.2847850
517360.0000000    0.2960096
517400.0000000    0.2791327
517440.0000000    0.2962937
517480.0000000    0.2872308
517520.0000000    0.2898569
517560.0000000    0.2902136
517600.0000000    0.2932483
517640.0000000    0.3028846
517680.0000000    0.3101504
517720.0000000    0.2998303
517760.0000000    0.3056426
517800.0000000    0.3025578
517840.0000000    0.3172009
517880.0000000    0.3130977
517920.0000000    0.3116969
517960.0000000    0.3144695
518000.0000000    0.2993147
518040.0000000    0.2870677
518080.0000000    0.2639791
518120.0000000    0.2830873
518160.0000000    0.2717312
518200.0000000    0.2625269
518240.0000000    0.2791398
518280.0000000    0.2799816
518320.0000000    0.2805197
518360.0000000    0.2885810
518400.0000000    0.3022857
518440.0000000    0.2947142
518480.0000000    0.3072195
518520.0000000    0.3179681
518560.0000000    0.2997337
518600.0000000    0.3115236
518640.0000000    0.3128220
518680.0000000    0.3030615
518720.0000000    0.3210579
518760.0000000    0.3339010
518800.0000000    0.3039831
518840.0000000    0.2955186
518880.0000000    0.3013938
518920.0000000    0.3002438
518960.0000000    0.3160758
519000.0000000    0.3089111
519040.0000000    0.2917916
519080.0000000    0.3144570
519120.0000000    0.3058741
519160.0000000    0.3225384
519200.0000000    0.3014825
519240.0000000    0.3043202
519280.0000000    0.3049553
519320.0000000    0.3491727
519360.0000000    0.3298171
519400.0000000    0.3415120
519440.0000000    0.3458466
519480.0000000    0.3629747
519520.0000000    0.3350217
519560.0000000    0.3373096
519600.0000000    0.3509610
519640.0000000    0.3458102
519680.0000000    0.3383752
519720.0000000    0.3194849
519760.0000000    0.3354578
519800.0000000    0.3456127
519840.0000000    0.3578216
519880.0000000    0.3396957
519920.0000000    0.3110922
519960.0000000    0.3215756
520000.0000000    0.3339291
520040.0000000    0.3269719
520080.0000000    0.3252108
520120.0000000    0.3273177
520160.0000000    0.3200012
520200.0000000    0.3237780
520240.0000000    0.3496072
520280.0000000    0.3374742
520320.0000000    0.3060394
520360.0000000    0.3100683
520400.0000000    0.3085722
520440.0000000    0.3248318
520480.0000000    0.3201358
520520.0000000    0.3328216
520560.0000000    0.3261925
520600.0000000    0.3393104
520640.0000000    0.3512870
520680.0000000    0.3354381
520720.0000000    0.3273772
520760.0000000    0.3104945
520800.0000000    0.3172688
520840.0000000    0.3033627
520880.0000000    0.3095672
520920.0000000    0.3138635
520960.0000000    0.3146002
521000.0000000    0.3191475
521040.0000000    0.3196590
521080.0000000    0.3041271
521120.0000000    0.3280343
521160.0000000    0.3225778
521200.0000000    0.3065175
521240.0000000    0.2800392
521280.0000000    0.2850762
521320.0000000    0.2899391
521360.0000000    0.2737504
521400.0000000    0.2901651
521440.0000000    0.2867092
521480.0000000    0.2970394
521520.0000000    0.3034906
521560.0000000    0.2737180
521600.0000000    0.2763013
521640.0000000    0.2716397
521680.0000000    0.2613847
521720.0000000    0.2464434
521760.0000000    0.2755048
521800.0000000    0.2714829
521840.0000000    0.2987884
521880.0000000    0.3080294
521920.0000000    0.3061504
521960.0000000    0.2963217
522000.0000000    0.2837050
522040.0000000    0.2828827
522080.0000000    0.2955485
522120.0000000    0.3020628
522160.0000000    0.2910221
522200.0000000    0.2969215
522240.0000000    0.2953167
522280.0000000    0.3283602
522320.0000000    0.3137670
522360.0000000    0.2981327
522400.0000000    0.3135718
522440.0000000    0.2757749
522480.0000000    0.2846615
522520.0000000    0.2973894
522560.0000000    0.3126430
522600.0000000    0.3049367
522640.0000000    0.3012403
522680.0000000    0.3002709
522720.0000000    0.3017044
522760.0000000    0.2977423
522800.0000000    0.2966785
522840.0000000    0.3179901
522880.0000000    0.3067319
522920.0000000    0.3071946
522960.0000000    0.3261251
523000.0000000    0.3193187
523040.0000000    0.2963539
523080.0000000    0.3070725
523120.0000000    0.3075002
523160.0000000    0.3234848
523200.0000000    0.2950603
523240.0000000    0.2920685
523280.0000000    0.3128056
523320.0000000    0.3102649
523360.0000000    0.3193664
523400.0000000    0.3185442
523440.0000000    0.3300715
523480.0000000    0.3242518
523520.0000000    0.3033822
523560.0000000    0.2780430
523600.0000000    0.2870174
523640.0000000    0.3021580
523680.0000000    0.3193920
523720.0000000    0.3021763
523760.0000000    0.2697889
523800.0000000    0.2734694
523840.0000000    0.2846897
523880.0000000    0.2941776
523920.0000000    0.3023793
523960.0000000    0.2961590
524000.0000000    0.3167714
524040.0000000    0.3250835
524080.0000000    0.3402726
524120.0000000    0.3181271
524160.0000000    0.3198420
524200.0000000    0.3337475
524240.0000000    0.3095769
524280.0000000    0.3277872
524320.0000000    0.3151126
524360.0000000    0.2989199
524400.0000000    0.2994632
524440.0000000    0.2847376
524480.0000000    0.2817383
524520.0000000    0.3173262
524560.0000000    0.2989873
524600.0000000    0.2828785
524640.0000000    0.2855831
524680.0000000    0.3082202
524720.0000000    0.2915219
524760.0000000    0.2909479
524800.0000000    0.3267403
524840.0000000    0.2882486
524880.0000000    0.2960652
524920.0000000    0.3041274
524960.0000000    0.2952452
525000.0000000    0.3340997
525040.0000000    0.3276723
525080.0000000    0.3204452
525120.0000000    0.3186120
525160.0000000    0.3243897
525200.0000000    0.3258404
525240.0000000    0.3179419
525280.0000000    0.2937882
525320.0000000    0.3104616
525360.0000000    0.2927831
525400.0000000    0.2952318
525440.0000000    0.2899517
525480.0000000    0.2913161
525520.0000000    0.2922550
525560.0000000    0.3029221
525600.0000000    0.3138614
525640.0000000    0.2836882
525680.0000000    0.3084635
525720.0000000    0.3039291
525760.0000000    0.2976936
525800.0000000    0.3053350
525840.0000000    0.2974192
525880.0000000    0.3127245
525920.0000000    0.3293837
525960.0000000    0.3103059
526000.0000000    0.3050691
526040.0000000    0.3175887
526080.0000000    0.3189626
526120.0000000    0.3037304
526160.0000000    0.2948840
526200.0000000    0.2928513
526240.0000000    0.2863515
526280.0000000    0.3019379
526320.0000000    0.3023699
526360.0000000    0.3026505
526400.0000000    0.2912766
526440.0000000    0.3081909
526480.0000000    0.3111144
526520.0000000    0.3028828
526560.0000000    0.3071708
526600.0000000    0.2972604
526640.0000000    0.2977346
526680.0000000    0.3116704
526720.0000000    0.3111911
526760.0000000    0.3095002
526800.0000000    0.3032666
526840.0000000    0.2907504
526880.0000000    0.3077258
526920.0000000    0.3038342
526960.0000000    0.2869988
527000.0000000    0.2857868
527040.0000000    0.3016634
527080.0000000    0.2872867
527120.0000000    0.3009896
527160.0000000    0.3132099
527200.0000000    0.3093379
527240.0000000    0.2764173
527280.0000000    0.2844343
527320.0000000    0.2827958
527360.0000000    0.2880534
527400.0000000    0.2857044
527440.0000000    0.2969629
527480.0000000    0.2744712
527520.0000000    0.3037812
527560.0000000    0.3036674
527600.0000000    0.3205584
527640.0000000    0.3120009
527680.0000000    0.3009243
527720.0000000    0.3087583
527760.0000000    0.2844987
527800.0000000    0.2806620
527840.0000000    0.2757921
527880.0000000    0.2853136
527920.0000000    0.2903895
527960.0000000    0.3122748
528000.0000000    0.2902377
528040.0000000    0.2913751
528080.0000000    0.3146948
528120.0000000    0.2972805
528160.0000000    0.2787629
528200.0000000    0.2672363
528240.0000000    0.2867771
528280.0000000    0.2844768
528320.0000000    0.3135741
528360.0000000    0.2977644
528400.0000000    0.2790713
528440.0000000    0.2741549
528480.0000000    0.2966093
528520.0000000    0.2639921
528560.0000000    0.2893697
528600.0000000    0.2871641
528640.0000000    0.3006912
528680.0000000    0.2834053
528720.0000000    0.2847116
528760.0000000    0.2866086
528800.0000000    0.2891441
528840.0000000    0.2742061
528880.0000000    0.2704840
528920.0000000    0.2826112
528960.0000000    0.2756444
529000.0000000    0.2645978
529040.0000000    0.2666316
529080.0000000    0.2507406
529120.0000000    0.2763075
529160.0000000    0.2583008
529200.0000000    0.2775633
529240.0000000    0.2487476
529280.0000000    0.2448603
529320.0000000    0.2965180
529360.0000000    0.2957706
529400.0000000    0.2940226
529440.0000000    0.2780555
529480.0000000    0.2802634
529520.0000000    0.2802385
529560.0000000    0.2806759
529600.0000000    0.2835976
529640.0000000    0.2838841
529680.0000000    0.2806881
529720.0000000    0.2955810
529760.0000000    0.2811313
529800.0000000    0.2833584
529840.0000000    0.2918557
529880.0000000    0.3010132
529920.0000000    0.2913502
529960.0000000    0.2929226
530000.0000000    0.2860938
530040.0000000    0.2926435
530080.0000000    0.2909760
530120.0000000    0.2928415
530160.0000000    0.2869790
530200.0000000    0.2886491
530240.0000000    0.3053606
530280.0000000    0.3007618
530320.0000000    0.2794449
530360.0000000    0.3076305
530400.0000000    0.2949471
530440.0000000    0.3175700
530480.0000000    0.3122249
530520.0000000    0.3104019
530560.0000000    0.3032594
530600.0000000    0.2796457
530640.0000000    0.2866124
530680.0000000    0.2809439
530720.0000000    0.2862914
530760.0000000    0.2695132
530800.0000000    0.2898845
530840.0000000    0.2943339
530880.0000000    0.2658502
530920.0000000    0.2718137
530960.0000000    0.2890024
531000.0000000    0.3041981
531040.0000000    0.2834209
531080.0000000    0.2962649
531120.0000000    0.2867429
531160.0000000    0.2602662
531200.0000000    0.2699108
531240.0000000    0.2821238
531280.0000000    0.2941628
531320.0000000    0.2678584
531360.0000000    0.2623464
531400.0000000    0.2709650
531440.0000000    0.2780754
531480.0000000    0.2656614
531520.0000000    0.2677107
531560.0000000    0.2785484
531600.0000000    0.2650049
531640.0000000    0.2785863
531680.0000000    0.2701665
531720.0000000    0.2467944
531760.0000000    0.2370479
531800.0000000    0.2341150
531840.0000000    0.2239100
531880.0000000    0.2323881
531920.0000000    0.2441744
531960.0000000    0.2360651
532000.0000000    0.2222073
532040.0000000    0.2186086
532080.0000000    0.2211763
532120.0000000    0.2460373
532160.0000000    0.2381101
532200.0000000    0.2395754
532240.0000000    0.2435009
532280.0000000    0.2287535
532320.0000000    0.2169518
532360.0000000    0.2275228
532400.0000000    0.2354913
532440.0000000    0.2493966
532480.0000000    0.2748595
532520.0000000    0.2498468
532560.0000000    0.2409074
532600.0000000    0.2352910
532640.0000000    0.2385344
532680.0000000    0.2630590
532720.0000000    0.2693645
532760.0000000    0.2424730
532800.0000000    0.2656983
532840.0000000    0.2285684
532880.0000000    0.2298804
532920.0000000    0.2442937
532960.0000000    0.2470286
533000.0000000    0.2656364
533040.0000000    0.2807243
533080.0000000    0.2365519
533120.0000000    0.2416830
533160.0000000    0.2573502
533200.0000000    0.2566437
533240.0000000    0.2566043
533280.0000000    0.2550489
533320.0000000    0.2581276
533360.0000000    0.2547024
533400.0000000    0.2665722
533440.0000000    0.2434304
533480.0000000    0.2620956
533520.0000000    0.2608972
533560.0000000    0.2578128
533600.0000000    0.2443335
533640.0000000    0.2363736
533680.0000000    0.2434012
533720.0000000    0.2658063
533760.0000000    0.2442257
533800.0000000    0.2301284
533840.0000000    0.2464428
533880.0000000    0.2532261
533920.0000000    0.2494825
533960.0000000    0.2488746
534000.0000000    0.2540499
534040.0000000    0.2521728
534080.0000000    0.2586503
534120.0000000    0.2569982
534160.0000000    0.2472183
534200.0000000    0.2512889
534240.0000000    0.2602050
534280.0000000    0.2646953
534320.0000000    0.2837528
534360.0000000    0.2727906
534400.0000000    0.2574871
534440.0000000    0.2707629
534480.0000000    0.2554070
534520.0000000    0.2431399
534560.0000000    0.2299643
534600.0000000    0.2527797
534640.0000000    0.2469952
534680.0000000    0.2675318
534720.0000000    0.2389575
534760.0000000    0.2415949
534800.0000000    0.2507976
534840.0000000    0.2682088
534880.0000000    0.2416414
534920.0000000    0.2488090
534960.0000000    0.2426320
535000.0000000    0.2556737
535040.0000000    0.2573243
535080.0000000    0.2476171
535120.0000000    0.2826706
535160.0000000    0.2724162
535200.0000000    0.2678973
535240.0000000    0.2372292
535280.0000000    0.2712901
535320.0000000    0.2712190
535360.0000000    0.3095132
535400.0000000    0.2881224
535440.0000000    0.3014117
535480.0000000    0.2908635
535520.0000000    0.2880231
535560.0000000    0.2799595
535600.0000000    0.2894521
535640.0000000    0.2641045
535680.0000000    0.2834448
535720.0000000    0.2692792
535760.0000000    0.2546759
535800.0000000    0.2705238
535840.0000000    0.2735013
535880.0000000    0.2805445
535920.0000000    0.2586473
535960.0000000    0.2632898
536000.0000000    0.2390831
536040.0000000    0.2351446
536080.0000000    0.2519647
536120.0000000    0.2584772
536160.0000000    0.2611774
536200.0000000    0.2711978
536240.0000000    0.2801802
536280.0000000    0.2730840
536320.0000000    0.2947909
536360.0000000    0.2769735
536400.0000000    0.2824877
536440.0000000    0.2614884
536480.0000000    0.2395056
536520.0000000    0.2737233
536560.0000000    0.2710535
536600.0000000    0.3046741
536640.0000000    0.2558262
536680.0000000    0.2527524
536720.0000000    0.2620044
536760.0000000    0.2703997
536800.0000000    0.2857369
536840.0000000    0.2714573
536880.0000000    0.2711081
536920.0000000    0.2708297
536960.0000000    0.2629651
537000.0000000    0.2840362
537040.0000000    0.2917288
537080.0000000    0.2815776
537120.0000000    0.2754675
537160.0000000    0.2691799
537200.0000000    0.2702411
537240.0000000    0.2690713
537280.0000000    0.2813683
537320.0000000    0.2657433
537360.0000000    0.2827691
537400.0000000    0.2765587
537440.0000000    0.2827614
537480.0000000    0.2829611
537520.0000000    0.2868448
537560.0000000    0.2605254
537600.0000000    0.2710045
537640.0000000    0.2697896
537680.0000000    0.2610442
537720.0000000    0.2982875
537760.0000000    0.2884998
537800.0000000    0.2726024
537840.0000000    0.2782716
537880.0000000    0.2569866
537920.0000000    0.2739470
537960.0000000    0.2661998
538000.0000000    0.2738606
538040.0000000    0.2589771
538080.0000000    0.2828606
538120.0000000    0.2652208
538160.0000000    0.2671161
538200.0000000    0.2806984
538240.0000000    0.2740067
538280.0000000    0.2610827
538320.0000000    0.2555616
538360.0000000    0.2820069
538400.0000000    0.2800125
538440.0000000    0.2786205
538480.0000000    0.2726068
538520.0000000    0.2711661
538560.0000000    0.2821167
538600.0000000    0.2801417
538640.0000000    0.2700708
538680.0000000    0.2660987
538720.0000000    0.2382034
538760.0000000    0.2421976
538800.0000000    0.2686051
538840.0000000    0.2625585
538880.0000000    0.2484389
538920.0000000    0.2559547
538960.0000000    0.2511002
539000.0000000    0.2416925
539040.0000000    0.2561295
539080.0000000    0.2624709
539120.0000000    0.2769087
539160.0000000    0.2732390
539200.0000000    0.2775336
539240.0000000    0.2798045
539280.0000000    0.2981442
539320.0000000    0.2811503
539360.0000000    0.2898476
539400.0000000    0.2917189
539440.0000000    0.2682713
539480.0000000    0.2765211
539520.0000000    0.2856567
539560.0000000    0.3072796
539600.0000000    0.2821899
539640.0000000    0.2854014
539680.0000000    0.2761748
539720.0000000    0.2823467
539760.0000000    0.2889781
539800.0000000    0.2802075
539840.0000000    0.2791441
539880.0000000    0.2809575
539920.0000000    0.2915440
539960.0000000    0.3109450
540000.0000000    0.2903232
540040.0000000    0.2967308
540080.0000000    0.3052792
540120.0000000    0.3114156
540160.0000000    0.3024999
540200.0000000    0.3142770
540240.0000000    0.2929740
540280.0000000    0.2817289
540320.0000000    0.2792470
540360.0000000    0.2930383
540400.0000000    0.2982039
540440.0000000    0.2967055
540480.0000000    0.2743517
540520.0000000    0.3066618
540560.0000000    0.3040223
540600.0000000    0.2823031
540640.0000000    0.3155006
540680.0000000    0.2721369
540720.0000000    0.2806339
540760.0000000    0.2898807
540800.0000000    0.2744130
540840.0000000    0.2557118
540880.0000000    0.2642064
540920.0000000    0.2725755
540960.0000000    0.2742212
541000.0000000    0.2504353
541040.0000000    0.2542044
541080.0000000    0.2635299
541120.0000000    0.2625208
541160.0000000    0.2379999
541200.0000000    0.2711363
541240.0000000    0.2520370
541280.0000000    0.2938273
541320.0000000    0.2682532
541360.0000000    0.2731899
541400.0000000    0.2686608
541440.0000000    0.2402894
541480.0000000    0.2388256
541520.0000000    0.2326339
541560.0000000    0.2258758
541600.0000000    0.2250790
541640.0000000    0.2543949
541680.0000000    0.2333128
541720.0000000    0.2440756
541760.0000000    0.2518977
541800.0000000    0.2582006
541840.0000000    0.2632456
541880.0000000    0.2596271
541920.0000000    0.2756555
541960.0000000    0.2658489
542000.0000000    0.2657621
542040.0000000    0.2621872
542080.0000000    0.2640790
542120.0000000    0.2408236
542160.0000000    0.2404383
542200.0000000    0.2540423
542240.0000000    0.2823668
542280.0000000    0.2512737
542320.0000000    0.2477783
542360.0000000    0.2609462
542400.0000000    0.2545922
542440.0000000    0.2580709
542480.0000000    0.2781725
542520.0000000    0.2911209
542560.0000000    0.3018477
542600.0000000    0.2816693
542640.0000000    0.2787926
542680.0000000    0.2718622
542720.0000000    0.2837366
542760.0000000    0.2818293
542800.0000000    0.2758989
542840.0000000    0.2730075
542880.0000000    0.2944957
542920.0000000    0.2992941
542960.0000000    0.2993237
543000.0000000    0.3019218
543040.0000000    0.3010803
543080.0000000    0.3097693
543120.0000000    0.2942870
543160.0000000    0.3155010
543200.0000000    0.2931479
543240.0000000    0.2804457
543280.0000000    0.2932333
543320.0000000    0.3167343
543360.0000000    0.2813686
543400.0000000    0.2879229
543440.0000000    0.2950459
543480.0000000    0.2838839
543520.0000000    0.2768596
543560.0000000    0.2997490
543600.0000000    0.2671149
543640.0000000    0.2559564
543680.0000000    0.2905439
543720.0000000    0.2899515
543760.0000000    0.3040126
543800.0000000    0.2722836
543840.0000000    0.3168653
543880.0000000    0.2934346
543920.0000000    0.2724874
543960.0000000    0.2974366
544000.0000000    0.2982342
544040.0000000    0.2903895
544080.0000000    0.2848796
544120.0000000    0.2791434
544160.0000000    0.2615157
544200.0000000    0.2663734
544240.0000000    0.2730647
544280.0000000    0.2664723
544320.0000000    0.2837733
544360.0000000    0.2936891
544400.0000000    0.3006675
544440.0000000    0.3090833
544480.0000000    0.3028883
544520.0000000    0.3090026
544560.0000000    0.3191683
544600.0000000    0.3128814
544640.0000000    0.2953694
544680.0000000    0.2808049
544720.0000000    0.2777909
544760.0000000    0.2600541
544800.0000000    0.2802270
544840.0000000    0.2945369
544880.0000000    0.2805622
544920.0000000    0.2855574
544960.0000000    0.2494542
545000.0000000    0.2647423
545040.0000000    0.2848596
545080.0000000    0.2623762
545120.0000000    0.2524208
545160.0000000    0.2432013
545200.0000000    0.2707903
545240.0000000    0.2627985
545280.0000000    0.2751357
545320.0000000    0.2871094
545360.0000000    0.2666635
545400.0000000    0.2901594
545440.0000000    0.2807024
545480.0000000    0.2826886
545520.0000000    0.2801777
545560.0000000    0.2780157
545600.0000000    0.2752742
545640.0000000    0.2842246
545680.0000000    0.2881108
545720.0000000    0.3081431
545760.0000000    0.2943567
545800.0000000    0.2821806
545840.0000000    0.2481880
545880.0000000    0.2523642
545920.0000000    0.2743281
545960.0000000    0.2916959
546000.0000000    0.2825916
546040.0000000    0.3051020
546080.0000000    0.3112102
546120.0000000    0.3054886
546160.0000000    0.3255704
546200.0000000    0.2977789
546240.0000000    0.2953103
546280.0000000    0.2862002
546320.0000000    0.2911755
546360.0000000    0.2820364
546400.0000000    0.2963141
546440.0000000    0.3074238
546480.0000000    0.2797800
546520.0000000    0.2591104
546560.0000000    0.2563480
546600.0000000    0.2805133
546640.0000000    0.2767969
546680.0000000    0.2806942
546720.0000000    0.2951222
546760.0000000    0.2794830
546800.0000000    0.2818099
546840.0000000    0.2911347
546880.0000000    0.2897644
546920.0000000    0.3115675
546960.0000000    0.2851003
547000.0000000    0.2773927
547040.0000000    0.3056779
547080.0000000    0.2942708
547120.0000000    0.2843309
547160.0000000    0.2885581
547200.0000000    0.2819090
547240.0000000    0.3045102
547280.0000000    0.2978210
547320.0000000    0.2741092
547360.0000000    0.2865874
547400.0000000    0.2813893
547440.0000000    0.2823576
547480.0000000    0.2952277
547520.0000000    0.2863505
547560.0000000    0.2628527
547600.0000000    0.2702002
547640.0000000    0.2888770
547680.0000000    0.2818527
547720.0000000    0.2652431
547760.0000000    0.2437221
547800.0000000    0.2544805
547840.0000000    0.2731710
547880.0000000    0.2570320
547920.0000000    0.2653126
547960.0000000    0.2770341
548000.0000000    0.2821717
548040.0000000    0.2799630
548080.0000000    0.2744052
548120.0000000    0.3001228
548160.0000000    0.2726796
548200.0000000    0.2735919
548240.0000000    0.2774769
548280.0000000    0.2703927
548320.0000000    0.2650354
548360.0000000    0.2828706
548400.0000000    0.2294061
548440.0000000    0.2458910
548480.0000000    0.2402297
548520.0000000    0.2602591
548560.0000000    0.2584799
548600.0000000    0.2751522
548640.0000000    0.2707665
548680.0000000    0.2878667
548720.0000000    0.2868395
548760.0000000    0.2569443
548800.0000000    0.2728735
548840.0000000    0.2846279
548880.0000000    0.2896650
548920.0000000    0.2895397
548960.0000000    0.2896017
549000.0000000    0.3006238
549040.0000000    0.2942747
549080.0000000    0.3005889
549120.0000000    0.2703241
549160.0000000    0.3104723
549200.0000000    0.2826085
549240.0000000    0.2641093
549280.0000000    0.2717423
549320.0000000    0.2761662
549360.0000000    0.2801076
549400.0000000    0.2709042
549440.0000000    0.2694003
549480.0000000    0.2918215
549520.0000000    0.2777932
549560.0000000    0.2978012
549600.0000000    0.2914012
549640.0000000    0.3057580
549680.0000000    0.3176866
549720.0000000    0.2866016
549760.0000000    0.2902800
549800.0000000    0.3021159
549840.0000000    0.2747923
549880.0000000    0.2821814
549920.0000000    0.2932339
549960.0000000    0.2918970
550000.0000000    0.2788695
550040.0000000    0.2575910
550080.0000000    0.2609318
550120.0000000    0.2591774
550160.0000000    0.2887592
550200.0000000    0.2761323
550240.0000000    0.2698933
550280.0000000    0.2779479
550320.0000000    0.2656148
550360.0000000    0.2586336
550400.0000000    0.2582664
550440.0000000    0.2621771
550480.0000000    0.2588981
550520.0000000    0.2522000
550560.0000000    0.2672716
550600.0000000    0.2816652
550640.0000000    0.2759561
550680.0000000    0.2760641
550720.0000000    0.2608414
550760.0000000    0.2679826
550800.0000000    0.2797661
550840.0000000    0.2714602
550880.0000000    0.2793502
550920.0000000    0.2678461
550960.0000000    0.2470403
551000.0000000    0.2585409
551040.0000000    0.2569552
551080.0000000    0.2479478
551120.0000000    0.2502060
551160.0000000    0.2517242
551200.0000000    0.2603931
551240.0000000    0.2698616
551280.0000000    0.2655011
551320.0000000    0.2671025
551360.0000000    0.2850031
551400.0000000    0.2539038
551440.0000000    0.2529326
551480.0000000    0.2319663
551520.0000000    0.2537032
551560.0000000    0.2306778
551600.0000000    0.2337506
551640.0000000    0.2172576
551680.0000000    0.2267440
551720.0000000    0.2485576
551760.0000000    0.2453656
551800.0000000    0.2468657
551840.0000000    0.2481070
551880.0000000    0.2380259
551920.0000000    0.2515572
551960.0000000    0.2513250
552000.0000000    0.2680751
552040.0000000    0.2483031
552080.0000000    0.2427911
552120.0000000    0.2652625
552160.0000000    0.2536257
552200.0000000    0.2669948
552240.0000000    0.2639944
552280.0000000    0.2772043
552320.0000000    0.2694113
552360.0000000    0.2639656
552400.0000000    0.2588843
552440.0000000    0.2724857
552480.0000000    0.2707193
552520.0000000    0.2599192
552560.0000000    0.2655423
552600.0000000    0.2890906
552640.0000000    0.2823852
552680.0000000    0.2776376
552720.0000000    0.2976889
552760.0000000    0.2792742
552800.0000000    0.2965273
552840.0000000    0.2949800
552880.0000000    0.2944304
552920.0000000    0.2791159
552960.0000000    0.2907756
553000.0000000    0.2592205
553040.0000000    0.2439858
553080.0000000    0.2630574
553120.0000000    0.2498018
553160.0000000    0.2762784
553200.0000000    0.2663828
553240.0000000    0.2982157
553280.0000000    0.2883761
553320.0000000    0.2644875
553360.0000000    0.2824123
553400.0000000    0.2776660
553440.0000000    0.2768892
553480.0000000    0.2807167
553520.0000000    0.3018160
553560.0000000    0.3011408
553600.0000000    0.2896039
553640.0000000    0.2654415
553680.0000000    0.2651199
553720.0000000    0.2868891
553760.0000000    0.2773162
553800.0000000    0.2807350
553840.0000000    0.2574707
553880.0000000    0.2668609
553920.0000000    0.2721066
553960.0000000    0.2807712
554000.0000000    0.2824579
554040.0000000    0.2986591
554080.0000000    0.2661392
554120.0000000    0.2749974
554160.0000000    0.2832302
554200.0000000    0.2648968
554240.0000000    0.2839071
554280.0000000    0.2845670
554320.0000000    0.2887428
554360.0000000    0.2871076
554400.0000000    0.3064560
554440.0000000    0.3130274
554480.0000000    0.2876738
554520.0000000    0.2940248
554560.0000000    0.2671124
554600.0000000    0.2721404
554640.0000000    0.2611213
554680.0000000    0.2886392
554720.0000000    0.2660156
554760.0000000    0.2777523
554800.0000000    0.2654560
554840.0000000    0.2792979
554880.0000000    0.2911716
554920.0000000    0.2850420
554960.0000000    0.2827056
555000.0000000    0.2927970
555040.0000000    0.2748732
555080.0000000    0.2715779
555120.0000000    0.2836172
555160.0000000    0.2595254
555200.0000000    0.2600947
555240.0000000    0.2732457
555280.0000000    0.2917637
555320.0000000    0.2705135
555360.0000000    0.2660413
555400.0000000    0.2652957
555440.0000000    0.2639880
555480.0000000    0.2659954
555520.0000000    0.2547055
555560.0000000    0.2658061
555600.0000000    0.2665188
555640.0000000    0.2722180
555680.0000000    0.2806896
555720.0000000    0.2755246
555760.0000000    0.2905037
555800.0000000    0.2666670
555840.0000000    0.2770404
555880.0000000    0.2713184
555920.0000000    0.2904226
555960.0000000    0.2864171
556000.0000000    0.2993975
556040.0000000    0.3033566
556080.0000000    0.2909558
556120.0000000    0.2893910
556160.0000000    0.2948373
556200.0000000    0.2860058
556240.0000000    0.2898527
556280.0000000    0.2871343
556320.0000000    0.3019466
556360.0000000    0.2889791
556400.0000000    0.2849658
556440.0000000    0.2724207
556480.0000000    0.2732252
556520.0000000    0.2951171
556560.0000000    0.2664975
556600.0000000    0.2952377
556640.0000000    0.2848119
556680.0000000    0.2624015
556720.0000000    0.2716752
556760.0000000    0.2684488
556800.0000000    0.2875904
556840.0000000    0.2937848
556880.0000000    0.2862694
556920.0000000    0.2953450
556960.0000000    0.2898631
557000.0000000    0.3070911
557040.0000000    0.2810047
557080.0000000    0.2700526
557120.0000000    0.2816138
557160.0000000    0.3116522
557200.0000000    0.2955628
557240.0000000    0.2919263
557280.0000000    0.2781925
557320.0000000    0.2784771
557360.0000000    0.2828450
557400.0000000    0.2940960
557440.0000000    0.3010078
557480.0000000    0.3020933
557520.0000000    0.2969346
557560.0000000    0.2658924
557600.0000000    0.2858146
557640.0000000    0.2866186
557680.0000000    0.2718565
557720.0000000    0.2913947
557760.0000000    0.2780965
557800.0000000    0.2857148
557840.0000000    0.2925958
557880.0000000    0.2949516
557920.0000000    0.2960548
557960.0000000    0.2976639
558000.0000000    0.2941691
558040.0000000    0.2835159
558080.0000000    0.2943896
558120.0000000    0.2935297
558160.0000000    0.2891263
558200.0000000    0.3030793
558240.0000000    0.2953002
558280.0000000    0.2682613
558320.0000000    0.2822242
558360.0000000    0.2852429
558400.0000000    0.2752135
558440.0000000    0.2628780
558480.0000000    0.2754152
558520.0000000    0.2879179
558560.0000000    0.2855904
558600.0000000    0.2875842
558640.0000000    0.2929621
558680.0000000    0.2836925
558720.0000000    0.2974012
558760.0000000    0.2780088
558800.0000000    0.2779608
558840.0000000    0.2863917
558880.0000000    0.2862846
558920.0000000    0.2961841
558960.0000000    0.2735153
559000.0000000    0.2835691
559040.0000000    0.2896805
559080.0000000    0.2977246
559120.0000000    0.3057086
559160.0000000    0.3103166
559200.0000000    0.2992204
559240.0000000    0.3343807
559280.0000000    0.3096600
559320.0000000    0.3183323
559360.0000000    0.3416398
559400.0000000    0.3466397
559440.0000000    0.3181227
559480.0000000    0.3491448
559520.0000000    0.3264113
559560.0000000    0.3524111
559600.0000000    0.3425478
559640.0000000    0.3246261
559680.0000000    0.3238521
559720.0000000    0.3382829
559760.0000000    0.3375719
559800.0000000    0.3595703
559840.0000000    0.3517560
559880.0000000    0.3602042
559920.0000000    0.3567584
559960.0000000    0.3501672
560000.0000000    0.3470152
560040.0000000    0.3459195
560080.0000000    0.3678622
560120.0000000    0.3354466
560160.0000000    0.3375863
560200.0000000    0.3339933
560240.0000000    0.3328237
560280.0000000    0.3536724
560320.0000000    0.3511793
560360.0000000    0.3413794
560400.0000000    0.3432555
560440.0000000    0.3496435
560480.0000000    0.3257270
560520.0000000    0.3314891
560560.0000000    0.3324059
560600.0000000    0.3616837
560640.0000000    0.3296664
560680.0000000    0.3081756
560720.0000000    0.3356831
560760.0000000    0.3247608
560800.0000000    0.3290603
560840.0000000    0.3442973
560880.0000000    0.3314626
560920.0000000    0.3497687
560960.0000000    0.3143953
561000.0000000    0.3118246
561040.0000000    0.3102501
561080.0000000    0.3169771
561120.0000000    0.3146167
561160.0000000    0.3189170
561200.0000000    0.3313241
561240.0000000    0.3121870
561280.0000000    0.3052452
561320.0000000    0.3019847
561360.0000000    0.3074999
561400.0000000    0.3178860
561440.0000000    0.3119805
561480.0000000    0.3145265
561520.0000000    0.3211011
561560.0000000    0.3215253
561600.0000000    0.3347110
561640.0000000    0.3349063
561680.0000000    0.3042784
561720.0000000    0.3209006
561760.0000000    0.3279667
561800.0000000    0.3335518
561840.0000000    0.3320853
561880.0000000    0.3285050
561920.0000000    0.3076193
561960.0000000    0.3263107
562000.0000000    0.3288006
562040.0000000    0.3428236
562080.0000000    0.3466829
562120.0000000    0.3551868
562160.0000000    0.3527189
562200.0000000    0.3593013
562240.0000000    0.3552084
562280.0000000    0.3508475
562320.0000000    0.3528942
562360.0000000    0.3670286
562400.0000000    0.3588052
562440.0000000    0.3349246
562480.0000000    0.3530892
562520.0000000    0.3277145
562560.0000000    0.3456598
562600.0000000    0.3326313
562640.0000000    0.3231946
562680.0000000    0.3228963
562720.0000000    0.3447937
562760.0000000    0.3403637
562800.0000000    0.3432107
562840.0000000    0.3323990
562880.0000000    0.3443190
562920.0000000    0.3556779
562960.0000000    0.3629862
563000.0000000    0.3523927
563040.0000000    0.3548635
563080.0000000    0.3504417
563120.0000000    0.3453645
563160.0000000    0.3328214
563200.0000000    0.3275722
563240.0000000    0.3514302
563280.0000000    0.3277819
563320.0000000    0.3525360
563360.0000000    0.3474312
563400.0000000    0.3259006
563440.0000000    0.3022034
563480.0000000    0.3389952
563520.0000000    0.3379096
563560.0000000    0.3491141
563600.0000000    0.3572737
563640.0000000    0.3380559
563680.0000000    0.3293943
563720.0000000    0.3425528
563760.0000000    0.3377071
563800.0000000    0.3558441
563840.0000000    0.3512557
563880.0000000    0.3405454
563920.0000000    0.3539348
563960.0000000    0.3648038
564000.0000000    0.3619003
564040.0000000    0.3609858
564080.0000000    0.3519610
564120.0000000    0.3418696
564160.0000000    0.3602083
564200.0000000    0.3614696
564240.0000000    0.3589099
564280.0000000    0.3671893
564320.0000000    0.3667434
564360.0000000    0.3506286
564400.0000000    0.3541055
564440.0000000    0.3617393
564480.0000000    0.3541610
564520.0000000    0.3625422
564560.0000000    0.3517237
564600.0000000    0.3431088
564640.0000000    0.3568099
564680.0000000    0.3556565
564720.0000000    0.3570535
564760.0000000    0.3400384
564800.0000000    0.3399015
564840.0000000    0.3614709
564880.0000000    0.3306648
564920.0000000    0.3568450
564960.0000000    0.3474732
565000.0000000    0.3521567
565040.0000000    0.3743646
565080.0000000    0.3551112
565120.0000000    0.3430823
565160.0000000    0.3577408
565200.0000000    0.3308644
565240.0000000    0.3209427
565280.0000000    0.3509473
565320.0000000    0.3671629
565360.0000000    0.3700137
565400.0000000    0.3570002
565440.0000000    0.3627247
565480.0000000    0.3426803
565520.0000000    0.3619716
565560.0000000    0.3559125
565600.0000000    0.3670120
565640.0000000    0.3520733
565680.0000000    0.3621878
565720.0000000    0.3436339
565760.0000000    0.3551339
565800.0000000    0.3360748
565840.0000000    0.3535495
565880.0000000    0.3408383
565920.0000000    0.3563502
565960.0000000    0.3535102
566000.0000000    0.3492550
566040.0000000    0.3566186
566080.0000000    0.3648161
566120.0000000    0.3583570
566160.0000000    0.3766608
566200.0000000    0.3694278
566240.0000000    0.3597662
566280.0000000    0.3738158
566320.0000000    0.3860341
566360.0000000    0.3663966
566400.0000000    0.3697240
566440.0000000    0.3704814
566480.0000000    0.3632868
566520.0000000    0.3692001
566560.0000000    0.3659840
566600.0000000    0.3712649
566640.0000000    0.3631236
566680.0000000    0.3789099
566720.0000000    0.3483817
566760.0000000    0.3683817
566800.0000000    0.3675563
566840.0000000    0.3676009
566880.0000000    0.3531491
566920.0000000    0.3795289
566960.0000000    0.3558958
567000.0000000    0.3385379
567040.0000000    0.3461838
567080.0000000    0.3406554
567120.0000000    0.3498277
567160.0000000    0.3383491
567200.0000000    0.3399467
567240.0000000    0.3580551
567280.0000000    0.3448325
567320.0000000    0.3524751
567360.0000000    0.3596698
567400.0000000    0.3625927
567440.0000000    0.3583223
567480.0000000    0.3461855
567520.0000000    0.3445957
567560.0000000    0.3474144
567600.0000000    0.3289755
567640.0000000    0.3455827
567680.0000000    0.3485053
567720.0000000    0.3514249
567760.0000000    0.3612369
567800.0000000    0.3634060
567840.0000000    0.3578602
567880.0000000    0.3302780
567920.0000000    0.3724863
567960.0000000    0.3520525
568000.0000000    0.3484515
568040.0000000    0.3441635
568080.0000000    0.3358329
568120.0000000    0.3613313
568160.0000000    0.3715121
568200.0000000    0.3846290
568240.0000000    0.3558978
568280.0000000    0.3584093
568320.0000000    0.3551438
568360.0000000    0.3588851
568400.0000000    0.3454256
568440.0000000    0.3788780
568480.0000000    0.3738552
568520.0000000    0.3686027
568560.0000000    0.3680311
568600.0000000    0.3822254
568640.0000000    0.3713732
568680.0000000    0.3762037
568720.0000000    0.3782827
568760.0000000    0.3862281
568800.0000000    0.3714660
568840.0000000    0.3930080
568880.0000000    0.3723477
568920.0000000    0.3811995
568960.0000000    0.3859220
569000.0000000    0.4067056
569040.0000000    0.3985921
569080.0000000    0.3925468
569120.0000000    0.3931446
569160.0000000    0.3910364
569200.0000000    0.3917395
569240.0000000    0.3881328
569280.0000000    0.3868617
569320.0000000    0.3768458
569360.0000000    0.3937770
569400.0000000    0.3827974
569440.0000000    0.3909358
569480.0000000    0.4057074
569520.0000000    0.3797483
569560.0000000    0.3950142
569600.0000000    0.3987629
569640.0000000    0.3944749
569680.0000000    0.3979223
569720.0000000    0.3818527
569760.0000000    0.3706255
569800.0000000    0.3996715
569840.0000000    0.3929915
569880.0000000    0.3880461
569920.0000000    0.3851347
569960.0000000    0.3917797
570000.0000000    0.3821934
570040.0000000    0.3858157
570080.0000000    0.3690437
570120.0000000    0.3879829
570160.0000000    0.3719635
570200.0000000    0.3780957
570240.0000000    0.3952787
570280.0000000    0.3908334
570320.0000000    0.3953472
570360.0000000    0.3932265
570400.0000000    0.4045183
570440.0000000    0.3988943
570480.0000000    0.3662005
570520.0000000    0.3815085
570560.0000000    0.3821280
570600.0000000    0.3895002
570640.0000000    0.4044131
570680.0000000    0.3950620
570720.0000000    0.3664543
570760.0000000    0.3794744
570800.0000000    0.4107347
570840.0000000    0.4046263
570880.0000000    0.3808232
570920.0000000    0.3906492
570960.0000000    0.3930772
571000.0000000    0.3898708
571040.0000000    0.3839014
571080.0000000    0.3802775
571120.0000000    0.3804310
571160.0000000    0.3917564
571200.0000000    0.3908724
571240.0000000    0.3764758
571280.0000000    0.3804917
571320.0000000    0.3480416
571360.0000000    0.3780612
571400.0000000    0.3726132
571440.0000000    0.3856437
571480.0000000    0.3824903
571520.0000000    0.3869958
571560.0000000    0.3934872
571600.0000000    0.3976389
571640.0000000    0.4039599
571680.0000000    0.3910689
571720.0000000    0.3884085
571760.0000000    0.3826319
571800.0000000    0.3837024
571840.0000000    0.3849970
571880.0000000    0.3978321
571920.0000000    0.3974469
571960.0000000    0.3883909
572000.0000000    0.3678994
572040.0000000    0.3951963
572080.0000000    0.3808999
572120.0000000    0.3979392
572160.0000000    0.3959841
572200.0000000    0.3945875
572240.0000000    0.4027735
572280.0000000    0.3861296
572320.0000000    0.3828097
572360.0000000    0.3855926
572400.0000000    0.4154347
572440.0000000    0.4023584
572480.0000000    0.4114809
572520.0000000    0.4029437
572560.0000000    0.4067636
572600.0000000    0.4123623
572640.0000000    0.4018637
572680.0000000    0.3835638
572720.0000000    0.4037371
572760.0000000    0.4130978
572800.0000000    0.3871792
572840.0000000    0.3765315
572880.0000000    0.3975410
572920.0000000    0.3959793
572960.0000000    0.3913289
573000.0000000    0.3817424
573040.0000000    0.3869095
573080.0000000    0.3662663
573120.0000000    0.3777498
573160.0000000    0.3924611
573200.0000000    0.3747053
573240.0000000    0.3687052
573280.0000000    0.3757538
573320.0000000    0.3709431
573360.0000000    0.3810787
573400.0000000    0.3928877
573440.0000000    0.3473047
573480.0000000    0.3569891
573520.0000000    0.3826687
573560.0000000    0.3621347
573600.0000000    0.3500649
573640.0000000    0.3746468
573680.0000000    0.3514141
573720.0000000    0.3738637
573760.0000000    0.3765556
573800.0000000    0.3840238
573840.0000000    0.3834811
573880.0000000    0.3846310
573920.0000000    0.4094137
573960.0000000    0.3929244
574000.0000000    0.3952501
574040.0000000    0.3905348
574080.0000000    0.4017714
574120.0000000    0.4108940
574160.0000000    0.4159400
574200.0000000    0.3688725
574240.0000000    0.3801705
574280.0000000    0.4015021
574320.0000000    0.3996475
574360.0000000    0.3926226
[truncated: 297,950 more chars]
