# Supplementary material for: Comment on 'Valid molecular dynamics simulations of human hemoglobin require a surprisingly large box size'
Source: eLife. 2019 Jun 20;8:e44718. doi: 10.7554/eLife.44718 (PMC6586461; doi:10.7554/eLife.44718)
Supplement: Figure 1—source data 1. — The zip archive contains a README file describing which source files correspond to the different panels. [file elife-44718-fig1-data1.zip › figure1/panels_AB/90A/h/rmsd_2dn3.xvg]

# This file was created Sun Nov 11 22:02:28 2018
# Created by:
#             :-) GROMACS - gmx rms, 2018.3-dev-20180823-5d5eb38 (-:
# 
# Executable:   /usr/local/gromacs/2018/2018.3-impi2017-fftw337-gcc640-cuda91/bin/gmx
# Data prefix:  /usr/local/gromacs/2018/2018.3-impi2017-fftw337-gcc640-cuda91
# Working dir:  /home/degroot/hb/2dn2/Meuwly/90a-elife/h
# Command line:
#   gmx rms -s ../../../2dn3/conf.pdb -f xx.xtc -o rmsd_2dn3.xvg -nice 0
# gmx rms is part of G R O M A C S:
#
# GROwing Monsters And Cloning Shrimps
#
@    title "RMSD"
@    xaxis  label "Time (ps)"
@    yaxis  label "RMSD (nm)"
@TYPE xy
@ subtitle "Backbone after lsq fit to Backbone"
   0.0000000    0.2453844
  40.0000000    0.2604437
  80.0000000    0.2554027
 120.0000000    0.2799687
 160.0000000    0.2696017
 200.0000000    0.2764193
 240.0000000    0.2741933
 280.0000000    0.2445975
 320.0000000    0.2613359
 360.0000000    0.2698348
 400.0000000    0.2771547
 440.0000000    0.2853722
 480.0000000    0.2606387
 520.0000000    0.2662996
 560.0000000    0.2693135
 600.0000000    0.2545995
 640.0000000    0.2701460
 680.0000000    0.2889325
 720.0000000    0.2759094
 760.0000000    0.3019256
 800.0000000    0.2744710
 840.0000000    0.2661818
 880.0000000    0.2784830
 920.0000000    0.2319973
 960.0000000    0.2499558
1000.0000000    0.2618811
1040.0000000    0.2658549
1080.0000000    0.2694934
1120.0000000    0.2716387
1160.0000000    0.2732950
1200.0000000    0.2609845
1240.0000000    0.2660843
1280.0000000    0.2602594
1320.0000000    0.2744835
1360.0000000    0.2722624
1400.0000000    0.2626697
1440.0000000    0.2576205
1480.0000000    0.2694986
1520.0000000    0.2603624
1560.0000000    0.2754022
1600.0000000    0.2917984
1640.0000000    0.2628038
1680.0000000    0.2700487
1720.0000000    0.2765644
1760.0000000    0.2773971
1800.0000000    0.2840664
1840.0000000    0.2719307
1880.0000000    0.2714462
1920.0000000    0.2749912
1960.0000000    0.2711926
2000.0000000    0.2864595
2040.0000000    0.2641536
2080.0000000    0.2847643
2120.0000000    0.2930896
2160.0000000    0.2635424
2200.0000000    0.2636046
2240.0000000    0.2674751
2280.0000000    0.2616466
2320.0000000    0.2546206
2360.0000000    0.2440802
2400.0000000    0.2418023
2440.0000000    0.2673242
2480.0000000    0.2605962
2520.0000000    0.2594575
2560.0000000    0.2655357
2600.0000000    0.2684125
2640.0000000    0.2728857
2680.0000000    0.2615487
2720.0000000    0.2578746
2760.0000000    0.2590291
2800.0000000    0.2588075
2840.0000000    0.2734419
2880.0000000    0.2759118
2920.0000000    0.2677128
2960.0000000    0.2461075
3000.0000000    0.2726457
3040.0000000    0.2758416
3080.0000000    0.2553226
3120.0000000    0.2485413
3160.0000000    0.2616649
3200.0000000    0.2588820
3240.0000000    0.2550349
3280.0000000    0.2405744
3320.0000000    0.2625871
3360.0000000    0.2478570
3400.0000000    0.2574779
3440.0000000    0.2976564
3480.0000000    0.2789533
3520.0000000    0.2836669
3560.0000000    0.2812548
3600.0000000    0.2660882
3640.0000000    0.2760259
3680.0000000    0.2864110
3720.0000000    0.2828486
3760.0000000    0.2986572
3800.0000000    0.2675409
3840.0000000    0.2793979
3880.0000000    0.2796850
3920.0000000    0.2720557
3960.0000000    0.2761605
4000.0000000    0.2559362
4040.0000000    0.2824410
4080.0000000    0.2888169
4120.0000000    0.2842246
4160.0000000    0.2721927
4200.0000000    0.2890793
4240.0000000    0.2833899
4280.0000000    0.2854653
4320.0000000    0.2872341
4360.0000000    0.2810076
4400.0000000    0.2852034
4440.0000000    0.3081287
4480.0000000    0.2881880
4520.0000000    0.2869976
4560.0000000    0.2729820
4600.0000000    0.2585355
4640.0000000    0.2475793
4680.0000000    0.2832237
4720.0000000    0.2644825
4760.0000000    0.2755954
4800.0000000    0.2695086
4840.0000000    0.2970612
4880.0000000    0.2847465
4920.0000000    0.2776609
4960.0000000    0.2520715
5000.0000000    0.2628487
5040.0000000    0.2829925
5080.0000000    0.3045703
5120.0000000    0.2704498
5160.0000000    0.2862318
5200.0000000    0.2604157
5240.0000000    0.2771074
5280.0000000    0.2591687
5320.0000000    0.2541161
5360.0000000    0.2408586
5400.0000000    0.2564204
5440.0000000    0.2694600
5480.0000000    0.2698136
5520.0000000    0.2317854
5560.0000000    0.2480083
5600.0000000    0.2582114
5640.0000000    0.2686470
5680.0000000    0.2505299
5720.0000000    0.2707958
5760.0000000    0.2558171
5800.0000000    0.2859985
5840.0000000    0.2625429
5880.0000000    0.2576244
5920.0000000    0.2636468
5960.0000000    0.2540211
6000.0000000    0.2620272
6040.0000000    0.3092309
6080.0000000    0.2872372
6120.0000000    0.2858427
6160.0000000    0.2683026
6200.0000000    0.2650309
6240.0000000    0.2692503
6280.0000000    0.2727329
6320.0000000    0.2658233
6360.0000000    0.2822218
6400.0000000    0.2715531
6440.0000000    0.2836041
6480.0000000    0.2810244
6520.0000000    0.2600014
6560.0000000    0.2494851
6600.0000000    0.2681551
6640.0000000    0.2466346
6680.0000000    0.2495482
6720.0000000    0.2555411
6760.0000000    0.2472629
6800.0000000    0.2342785
6840.0000000    0.2488006
6880.0000000    0.2476346
6920.0000000    0.2444583
6960.0000000    0.2500677
7000.0000000    0.2606532
7040.0000000    0.2487368
7080.0000000    0.2437729
7120.0000000    0.2588881
7160.0000000    0.2418825
7200.0000000    0.2579745
7240.0000000    0.2578575
7280.0000000    0.2491738
7320.0000000    0.2637221
7360.0000000    0.2396075
7400.0000000    0.2549190
7440.0000000    0.2583989
7480.0000000    0.2489844
7520.0000000    0.2806457
7560.0000000    0.2612136
7600.0000000    0.2640632
7640.0000000    0.2815684
7680.0000000    0.2960195
7720.0000000    0.3010627
7760.0000000    0.2802894
7800.0000000    0.2753265
7840.0000000    0.2540508
7880.0000000    0.2701277
7920.0000000    0.2758847
7960.0000000    0.2829488
8000.0000000    0.2975740
8040.0000000    0.2838705
8080.0000000    0.2820884
8120.0000000    0.2902210
8160.0000000    0.2860750
8200.0000000    0.2936960
8240.0000000    0.2906153
8280.0000000    0.2835576
8320.0000000    0.2982335
8360.0000000    0.2893422
8400.0000000    0.2939165
8440.0000000    0.2698970
8480.0000000    0.2714909
8520.0000000    0.2974945
8560.0000000    0.2698054
8600.0000000    0.2892534
8640.0000000    0.2953156
8680.0000000    0.2916322
8720.0000000    0.2786102
8760.0000000    0.2817377
8800.0000000    0.2552181
8840.0000000    0.2713163
8880.0000000    0.2592562
8920.0000000    0.2774574
8960.0000000    0.2828213
9000.0000000    0.2876851
9040.0000000    0.2884067
9080.0000000    0.2745244
9120.0000000    0.2606470
9160.0000000    0.2756285
9200.0000000    0.2850201
9240.0000000    0.2810668
9280.0000000    0.2776034
9320.0000000    0.2840388
9360.0000000    0.2756854
9400.0000000    0.2769013
9440.0000000    0.2674781
9480.0000000    0.2759608
9520.0000000    0.2810141
9560.0000000    0.2735461
9600.0000000    0.2870063
9640.0000000    0.2659048
9680.0000000    0.2567212
9720.0000000    0.2650450
9760.0000000    0.2581531
9800.0000000    0.2871711
9840.0000000    0.2814135
9880.0000000    0.2652398
9920.0000000    0.2813295
9960.0000000    0.2730463
10000.0000000    0.3013738
10040.0000000    0.2817523
10080.0000000    0.2720824
10120.0000000    0.2617205
10160.0000000    0.2759129
10200.0000000    0.2601377
10240.0000000    0.2805678
10280.0000000    0.2486122
10320.0000000    0.2840997
10360.0000000    0.2722281
10400.0000000    0.2999117
10440.0000000    0.2838551
10480.0000000    0.2832117
10520.0000000    0.2746230
10560.0000000    0.2859414
10600.0000000    0.2829629
10640.0000000    0.2903820
10680.0000000    0.2768776
10720.0000000    0.2693323
10760.0000000    0.2650412
10800.0000000    0.2914604
10840.0000000    0.3045972
10880.0000000    0.3105018
10920.0000000    0.2929508
10960.0000000    0.2956327
11000.0000000    0.2871760
11040.0000000    0.2977916
11080.0000000    0.2752811
11120.0000000    0.2835026
11160.0000000    0.2878789
11200.0000000    0.2669930
11240.0000000    0.3007430
11280.0000000    0.2977088
11320.0000000    0.3024155
11360.0000000    0.2859833
11400.0000000    0.3037665
11440.0000000    0.2959040
11480.0000000    0.2717187
11520.0000000    0.2792105
11560.0000000    0.2856971
11600.0000000    0.2879733
11640.0000000    0.2803245
11680.0000000    0.2824095
11720.0000000    0.3030955
11760.0000000    0.2869633
11800.0000000    0.2771715
11840.0000000    0.2645062
11880.0000000    0.2657554
11920.0000000    0.2530687
11960.0000000    0.2927990
12000.0000000    0.2771171
12040.0000000    0.2550921
12080.0000000    0.2836604
12120.0000000    0.2711583
12160.0000000    0.2779422
12200.0000000    0.2564582
12240.0000000    0.2587390
12280.0000000    0.2591863
12320.0000000    0.2756783
12360.0000000    0.2805882
12400.0000000    0.2755311
12440.0000000    0.2747482
12480.0000000    0.2847790
12520.0000000    0.2776164
12560.0000000    0.3040423
12600.0000000    0.3000277
12640.0000000    0.2875790
12680.0000000    0.2799471
12720.0000000    0.2712007
12760.0000000    0.2768458
12800.0000000    0.2796573
12840.0000000    0.2725632
12880.0000000    0.2968571
12920.0000000    0.2759098
12960.0000000    0.2801181
13000.0000000    0.2805388
13040.0000000    0.2906417
13080.0000000    0.2747176
13120.0000000    0.2807546
13160.0000000    0.2718185
13200.0000000    0.2801526
13240.0000000    0.2828050
13280.0000000    0.2784660
13320.0000000    0.2713919
13360.0000000    0.2855542
13400.0000000    0.2924577
13440.0000000    0.2827356
13480.0000000    0.2911161
13520.0000000    0.2845309
13560.0000000    0.2937130
13600.0000000    0.3061593
13640.0000000    0.3003861
13680.0000000    0.2818543
13720.0000000    0.2806082
13760.0000000    0.2868724
13800.0000000    0.2909578
13840.0000000    0.2771914
13880.0000000    0.2808273
13920.0000000    0.2564689
13960.0000000    0.2691848
14000.0000000    0.2696496
14040.0000000    0.2877752
14080.0000000    0.2892338
14120.0000000    0.2904983
14160.0000000    0.2907208
14200.0000000    0.2946317
14240.0000000    0.2871572
14280.0000000    0.2817186
14320.0000000    0.2940351
14360.0000000    0.2886852
14400.0000000    0.2620568
14440.0000000    0.2684201
14480.0000000    0.2814793
14520.0000000    0.2716731
14560.0000000    0.2875343
14600.0000000    0.2806590
14640.0000000    0.2946951
14680.0000000    0.3040327
14720.0000000    0.2770059
14760.0000000    0.2825232
14800.0000000    0.2881408
14840.0000000    0.2762693
14880.0000000    0.2814790
14920.0000000    0.2916950
14960.0000000    0.3078653
15000.0000000    0.2801030
15040.0000000    0.2628632
15080.0000000    0.2897747
15120.0000000    0.3135125
15160.0000000    0.3049380
15200.0000000    0.3149275
15240.0000000    0.2826686
15280.0000000    0.2794488
15320.0000000    0.2554456
15360.0000000    0.2661607
15400.0000000    0.2882211
15440.0000000    0.2898344
15480.0000000    0.2851748
15520.0000000    0.2976792
15560.0000000    0.2805646
15600.0000000    0.2952564
15640.0000000    0.2924657
15680.0000000    0.3088592
15720.0000000    0.3106431
15760.0000000    0.3013206
15800.0000000    0.2748840
15840.0000000    0.2814301
15880.0000000    0.2714848
15920.0000000    0.2769788
15960.0000000    0.2791359
16000.0000000    0.2864282
16040.0000000    0.2935793
16080.0000000    0.3076263
16120.0000000    0.2752795
16160.0000000    0.2762704
16200.0000000    0.2589826
16240.0000000    0.2574675
16280.0000000    0.2768376
16320.0000000    0.2697761
16360.0000000    0.2708855
16400.0000000    0.2612921
16440.0000000    0.2726471
16480.0000000    0.2492479
16520.0000000    0.2573694
16560.0000000    0.2775086
16600.0000000    0.2733620
16640.0000000    0.2766996
16680.0000000    0.2766253
16720.0000000    0.2854783
16760.0000000    0.2930744
16800.0000000    0.2954104
16840.0000000    0.2788309
16880.0000000    0.2892280
16920.0000000    0.2906770
16960.0000000    0.2797942
17000.0000000    0.2643113
17040.0000000    0.2772372
17080.0000000    0.2863596
17120.0000000    0.2603572
17160.0000000    0.2816531
17200.0000000    0.2690828
17240.0000000    0.2773367
17280.0000000    0.2663468
17320.0000000    0.2806081
17360.0000000    0.2628953
17400.0000000    0.2884817
17440.0000000    0.2805309
17480.0000000    0.2761836
17520.0000000    0.2795441
17560.0000000    0.2805569
17600.0000000    0.2777062
17640.0000000    0.2966267
17680.0000000    0.2821311
17720.0000000    0.2795993
17760.0000000    0.2669578
17800.0000000    0.2856900
17840.0000000    0.2759070
17880.0000000    0.2764572
17920.0000000    0.2672106
17960.0000000    0.3000087
18000.0000000    0.2712138
18040.0000000    0.2711628
18080.0000000    0.2751868
18120.0000000    0.2875963
18160.0000000    0.2741660
18200.0000000    0.2882886
18240.0000000    0.2930259
18280.0000000    0.2976908
18320.0000000    0.2916449
18360.0000000    0.2945159
18400.0000000    0.2906159
18440.0000000    0.2960432
18480.0000000    0.3034955
18520.0000000    0.3073167
18560.0000000    0.3077192
18600.0000000    0.2763255
18640.0000000    0.2681841
18680.0000000    0.2778855
18720.0000000    0.2772026
18760.0000000    0.2878147
18800.0000000    0.2572628
18840.0000000    0.2954736
18880.0000000    0.2864505
18920.0000000    0.2752083
18960.0000000    0.2883066
19000.0000000    0.2729783
19040.0000000    0.2545383
19080.0000000    0.2626222
19120.0000000    0.2895436
19160.0000000    0.2893709
19200.0000000    0.2696286
19240.0000000    0.2820108
19280.0000000    0.2898461
19320.0000000    0.2709897
19360.0000000    0.2811725
19400.0000000    0.2747678
19440.0000000    0.2942035
19480.0000000    0.3006611
19520.0000000    0.2810754
19560.0000000    0.2815397
19600.0000000    0.2635098
19640.0000000    0.2858793
19680.0000000    0.2761332
19720.0000000    0.2693099
19760.0000000    0.2848992
19800.0000000    0.2867674
19840.0000000    0.3139306
19880.0000000    0.3093354
19920.0000000    0.2896841
19960.0000000    0.2937993
20000.0000000    0.3123378
20040.0000000    0.2829476
20080.0000000    0.2719485
20120.0000000    0.2662092
20160.0000000    0.2864476
20200.0000000    0.2700714
20240.0000000    0.2512313
20280.0000000    0.2640985
20320.0000000    0.2726794
20360.0000000    0.2970279
20400.0000000    0.3100374
20440.0000000    0.2983398
20480.0000000    0.2893329
20520.0000000    0.2824808
20560.0000000    0.2999608
20600.0000000    0.2909783
20640.0000000    0.2936800
20680.0000000    0.2813909
20720.0000000    0.2833070
20760.0000000    0.3188295
20800.0000000    0.2827136
20840.0000000    0.3020702
20880.0000000    0.2735697
20920.0000000    0.2842501
20960.0000000    0.2899657
21000.0000000    0.3059754
21040.0000000    0.2997809
21080.0000000    0.3168035
21120.0000000    0.2877079
21160.0000000    0.2955806
21200.0000000    0.3074255
21240.0000000    0.3092406
21280.0000000    0.3097296
21320.0000000    0.2949540
21360.0000000    0.2807678
21400.0000000    0.2889593
21440.0000000    0.2979195
21480.0000000    0.2894807
21520.0000000    0.2872882
21560.0000000    0.2450190
21600.0000000    0.2634074
21640.0000000    0.2466018
21680.0000000    0.2550517
21720.0000000    0.2597182
21760.0000000    0.2466914
21800.0000000    0.2700677
21840.0000000    0.2727811
21880.0000000    0.2756126
21920.0000000    0.2848369
21960.0000000    0.2705323
22000.0000000    0.2849797
22040.0000000    0.2808695
22080.0000000    0.2803808
22120.0000000    0.2557998
22160.0000000    0.2584502
22200.0000000    0.2746278
22240.0000000    0.2692040
22280.0000000    0.2528416
22320.0000000    0.2687096
22360.0000000    0.2773913
22400.0000000    0.2818919
22440.0000000    0.2740812
22480.0000000    0.2617655
22520.0000000    0.2587313
22560.0000000    0.2447114
22600.0000000    0.2535557
22640.0000000    0.2610563
22680.0000000    0.2333271
22720.0000000    0.2476421
22760.0000000    0.2596184
22800.0000000    0.2405551
22840.0000000    0.2332795
22880.0000000    0.2346216
22920.0000000    0.2572673
22960.0000000    0.2604622
23000.0000000    0.2677814
23040.0000000    0.2435821
23080.0000000    0.2606887
23120.0000000    0.2709397
23160.0000000    0.2431477
23200.0000000    0.2361996
23240.0000000    0.2335332
23280.0000000    0.2467328
23320.0000000    0.2534643
23360.0000000    0.2643020
23400.0000000    0.2681395
23440.0000000    0.2672258
23480.0000000    0.2619765
23520.0000000    0.2558639
23560.0000000    0.2592295
23600.0000000    0.2692453
23640.0000000    0.2911384
23680.0000000    0.2626957
23720.0000000    0.2451731
23760.0000000    0.2313864
23800.0000000    0.2407768
23840.0000000    0.2759677
23880.0000000    0.2669414
23920.0000000    0.2647106
23960.0000000    0.2490310
24000.0000000    0.2450270
24040.0000000    0.2475397
24080.0000000    0.2528714
24120.0000000    0.2556730
24160.0000000    0.2287654
24200.0000000    0.2358395
24240.0000000    0.2398856
24280.0000000    0.2500780
24320.0000000    0.2676311
24360.0000000    0.2608639
24400.0000000    0.2826877
24440.0000000    0.2706853
24480.0000000    0.2760018
24520.0000000    0.2650994
24560.0000000    0.2768977
24600.0000000    0.2518200
24640.0000000    0.2271324
24680.0000000    0.2382455
24720.0000000    0.2391795
24760.0000000    0.2306119
24800.0000000    0.2709310
24840.0000000    0.2275317
24880.0000000    0.2231925
24920.0000000    0.2325733
24960.0000000    0.2180949
25000.0000000    0.2399371
25040.0000000    0.2237059
25080.0000000    0.2485644
25120.0000000    0.2548863
25160.0000000    0.2643931
25200.0000000    0.2469710
25240.0000000    0.2349360
25280.0000000    0.2363810
25320.0000000    0.2272185
25360.0000000    0.2247918
25400.0000000    0.2125821
25440.0000000    0.1954228
25480.0000000    0.2358068
25520.0000000    0.2288912
25560.0000000    0.2164437
25600.0000000    0.2184296
25640.0000000    0.2315723
25680.0000000    0.2268470
25720.0000000    0.2404498
25760.0000000    0.2192532
25800.0000000    0.2362396
25840.0000000    0.2159231
25880.0000000    0.2374926
25920.0000000    0.2022991
25960.0000000    0.2290999
26000.0000000    0.2335891
26040.0000000    0.2368418
26080.0000000    0.2276463
26120.0000000    0.2519240
26160.0000000    0.2162990
26200.0000000    0.2506264
26240.0000000    0.2365803
26280.0000000    0.2271007
26320.0000000    0.2281279
26360.0000000    0.2351524
26400.0000000    0.2395284
26440.0000000    0.2305473
26480.0000000    0.2474763
26520.0000000    0.2545706
26560.0000000    0.2546448
26600.0000000    0.2291454
26640.0000000    0.2406991
26680.0000000    0.2384822
26720.0000000    0.2575530
26760.0000000    0.2561958
26800.0000000    0.2700323
26840.0000000    0.2557699
26880.0000000    0.2721587
26920.0000000    0.2497644
26960.0000000    0.2795317
27000.0000000    0.2600988
27040.0000000    0.2715029
27080.0000000    0.2733478
27120.0000000    0.2641487
27160.0000000    0.2541338
27200.0000000    0.2497527
27240.0000000    0.2398500
27280.0000000    0.2315617
27320.0000000    0.2229244
27360.0000000    0.2280822
27400.0000000    0.2400612
27440.0000000    0.2489510
27480.0000000    0.2363553
27520.0000000    0.2356101
27560.0000000    0.2465106
27600.0000000    0.2333386
27640.0000000    0.2208333
27680.0000000    0.2346316
27720.0000000    0.2247534
27760.0000000    0.2001468
27800.0000000    0.2234073
27840.0000000    0.2348022
27880.0000000    0.2207991
27920.0000000    0.2496043
27960.0000000    0.2008005
28000.0000000    0.2353602
28040.0000000    0.2420297
28080.0000000    0.2413295
28120.0000000    0.2277773
28160.0000000    0.2362271
28200.0000000    0.2629710
28240.0000000    0.2488412
28280.0000000    0.2320109
28320.0000000    0.2211647
28360.0000000    0.2372363
28400.0000000    0.2351291
28440.0000000    0.2336495
28480.0000000    0.2123789
28520.0000000    0.2204822
28560.0000000    0.2120047
28600.0000000    0.2112036
28640.0000000    0.2160722
28680.0000000    0.2383283
28720.0000000    0.2084760
28760.0000000    0.2104114
28800.0000000    0.2027686
28840.0000000    0.2088228
28880.0000000    0.2232907
28920.0000000    0.2272328
28960.0000000    0.2061743
29000.0000000    0.1963928
29040.0000000    0.1962978
29080.0000000    0.2191931
29120.0000000    0.2345646
29160.0000000    0.2031294
29200.0000000    0.2048241
29240.0000000    0.2179490
29280.0000000    0.2184292
29320.0000000    0.2164584
29360.0000000    0.2166666
29400.0000000    0.2156606
29440.0000000    0.2177696
29480.0000000    0.1950063
29520.0000000    0.2201959
29560.0000000    0.2128787
29600.0000000    0.2230615
29640.0000000    0.2271978
29680.0000000    0.2422675
29720.0000000    0.2380222
29760.0000000    0.2342621
29800.0000000    0.2249003
29840.0000000    0.2269013
29880.0000000    0.2302596
29920.0000000    0.2191529
29960.0000000    0.2310098
30000.0000000    0.2394570
30040.0000000    0.2543719
30080.0000000    0.2376471
30120.0000000    0.2658940
30160.0000000    0.2538630
30200.0000000    0.2449252
30240.0000000    0.2419873
30280.0000000    0.2715475
30320.0000000    0.2579119
30360.0000000    0.2472397
30400.0000000    0.2542953
30440.0000000    0.2096104
30480.0000000    0.2146117
30520.0000000    0.2193388
30560.0000000    0.2343047
30600.0000000    0.2043306
30640.0000000    0.2254571
30680.0000000    0.2384362
30720.0000000    0.2299562
30760.0000000    0.2295517
30800.0000000    0.2561707
30840.0000000    0.2680945
30880.0000000    0.2716725
30920.0000000    0.2642514
30960.0000000    0.2559150
31000.0000000    0.2433500
31040.0000000    0.2474267
31080.0000000    0.2332607
31120.0000000    0.2364645
31160.0000000    0.2202839
31200.0000000    0.2206427
31240.0000000    0.2258643
31280.0000000    0.2308775
31320.0000000    0.2415870
31360.0000000    0.2671976
31400.0000000    0.2757304
31440.0000000    0.2588904
31480.0000000    0.2470406
31520.0000000    0.2582131
31560.0000000    0.2446498
31600.0000000    0.2348766
31640.0000000    0.2360288
31680.0000000    0.2715723
31720.0000000    0.2418372
31760.0000000    0.2457144
31800.0000000    0.2330045
31840.0000000    0.2507422
31880.0000000    0.2510293
31920.0000000    0.2218976
31960.0000000    0.2228971
32000.0000000    0.2136963
32040.0000000    0.2091356
32080.0000000    0.2126939
32120.0000000    0.2029135
32160.0000000    0.2046743
32200.0000000    0.2161562
32240.0000000    0.1980298
32280.0000000    0.1933965
32320.0000000    0.1925745
32360.0000000    0.1879146
32400.0000000    0.1900996
32440.0000000    0.2152396
32480.0000000    0.2350724
32520.0000000    0.2301381
32560.0000000    0.2286758
32600.0000000    0.2271660
32640.0000000    0.2490904
32680.0000000    0.2385518
32720.0000000    0.2531547
32760.0000000    0.2636799
32800.0000000    0.2448641
32840.0000000    0.2344706
32880.0000000    0.2404657
32920.0000000    0.2472779
32960.0000000    0.2311973
33000.0000000    0.2209239
33040.0000000    0.2260626
33080.0000000    0.2421579
33120.0000000    0.2263255
33160.0000000    0.2475631
33200.0000000    0.2285881
33240.0000000    0.2088853
33280.0000000    0.2270068
33320.0000000    0.2235319
33360.0000000    0.2092565
33400.0000000    0.2284079
33440.0000000    0.2258671
33480.0000000    0.2261771
33520.0000000    0.2622928
33560.0000000    0.2551000
33600.0000000    0.2514149
33640.0000000    0.2506547
33680.0000000    0.2327871
33720.0000000    0.2826449
33760.0000000    0.2658386
33800.0000000    0.2418356
33840.0000000    0.2425459
33880.0000000    0.2518178
33920.0000000    0.2592270
33960.0000000    0.2488204
34000.0000000    0.2662318
34040.0000000    0.2479436
34080.0000000    0.2512729
34120.0000000    0.2506076
34160.0000000    0.2246530
34200.0000000    0.2543350
34240.0000000    0.2375222
34280.0000000    0.2892068
34320.0000000    0.2705309
34360.0000000    0.2596421
34400.0000000    0.2682792
34440.0000000    0.2605568
34480.0000000    0.2719581
34520.0000000    0.2446867
34560.0000000    0.2489924
34600.0000000    0.2733413
34640.0000000    0.2600384
34680.0000000    0.2520885
34720.0000000    0.2576842
34760.0000000    0.2710058
34800.0000000    0.2722497
34840.0000000    0.2684411
34880.0000000    0.2534148
34920.0000000    0.2452623
34960.0000000    0.2734466
35000.0000000    0.2627229
35040.0000000    0.2458506
35080.0000000    0.2384260
35120.0000000    0.2451580
35160.0000000    0.2393627
35200.0000000    0.2496555
35240.0000000    0.2513842
35280.0000000    0.2463925
35320.0000000    0.2513879
35360.0000000    0.2656235
35400.0000000    0.2540655
35440.0000000    0.2629230
35480.0000000    0.2719260
35520.0000000    0.2653852
35560.0000000    0.2728200
35600.0000000    0.2506551
35640.0000000    0.2631972
35680.0000000    0.2554799
35720.0000000    0.2505292
35760.0000000    0.2426706
35800.0000000    0.2598383
35840.0000000    0.2717230
35880.0000000    0.2601222
35920.0000000    0.2492569
35960.0000000    0.2505851
36000.0000000    0.2614004
36040.0000000    0.2551316
36080.0000000    0.2676470
36120.0000000    0.2608832
36160.0000000    0.2835054
36200.0000000    0.2720321
36240.0000000    0.2524744
36280.0000000    0.2487012
36320.0000000    0.2585828
36360.0000000    0.2661313
36400.0000000    0.2591502
36440.0000000    0.2679213
36480.0000000    0.2397642
36520.0000000    0.2988011
36560.0000000    0.2705134
36600.0000000    0.2587420
36640.0000000    0.2885627
36680.0000000    0.2771867
36720.0000000    0.2848684
36760.0000000    0.2794757
36800.0000000    0.2827701
36840.0000000    0.2684033
36880.0000000    0.2688915
36920.0000000    0.2716651
36960.0000000    0.2578163
37000.0000000    0.2818970
37040.0000000    0.2483115
37080.0000000    0.2530031
37120.0000000    0.2723542
37160.0000000    0.2739210
37200.0000000    0.2662528
37240.0000000    0.2620922
37280.0000000    0.2560520
37320.0000000    0.2418566
37360.0000000    0.2653573
37400.0000000    0.2550965
37440.0000000    0.2591969
37480.0000000    0.2312764
37520.0000000    0.2608593
37560.0000000    0.2616009
37600.0000000    0.2657201
37640.0000000    0.2706444
37680.0000000    0.2659446
37720.0000000    0.2554133
37760.0000000    0.2293018
37800.0000000    0.2430146
37840.0000000    0.2304793
37880.0000000    0.2434755
37920.0000000    0.2431874
37960.0000000    0.2543513
38000.0000000    0.2549869
38040.0000000    0.2539053
38080.0000000    0.2333452
38120.0000000    0.2587989
38160.0000000    0.2735063
38200.0000000    0.2551219
38240.0000000    0.2689160
38280.0000000    0.2516204
38320.0000000    0.2619742
38360.0000000    0.2376289
38400.0000000    0.2335120
38440.0000000    0.2197350
38480.0000000    0.2266049
38520.0000000    0.2297189
38560.0000000    0.2474844
38600.0000000    0.2317096
38640.0000000    0.2324378
38680.0000000    0.2402491
38720.0000000    0.2217103
38760.0000000    0.2248098
38800.0000000    0.2379031
38840.0000000    0.2443732
38880.0000000    0.2374070
38920.0000000    0.2420508
38960.0000000    0.2465167
39000.0000000    0.2249771
39040.0000000    0.2076942
39080.0000000    0.2229958
39120.0000000    0.2463078
39160.0000000    0.2112613
39200.0000000    0.2586631
39240.0000000    0.2475624
39280.0000000    0.2585818
39320.0000000    0.2228574
39360.0000000    0.2471621
39400.0000000    0.2472373
39440.0000000    0.2604172
39480.0000000    0.2384227
39520.0000000    0.2678286
39560.0000000    0.2461834
39600.0000000    0.2511205
39640.0000000    0.2486466
39680.0000000    0.2255318
39720.0000000    0.2476630
39760.0000000    0.2348312
39800.0000000    0.2098369
39840.0000000    0.2397586
39880.0000000    0.2289764
39920.0000000    0.2539360
39960.0000000    0.2657762
40000.0000000    0.2391790
40040.0000000    0.2435771
40080.0000000    0.2341131
40120.0000000    0.2373009
40160.0000000    0.2609156
40200.0000000    0.2540871
40240.0000000    0.2621194
40280.0000000    0.2525569
40320.0000000    0.2526029
40360.0000000    0.2407883
40400.0000000    0.2200912
40440.0000000    0.2349899
40480.0000000    0.2472204
40520.0000000    0.2366920
40560.0000000    0.2411669
40600.0000000    0.2343447
40640.0000000    0.2524415
40680.0000000    0.2739325
40720.0000000    0.2648565
40760.0000000    0.2668432
40800.0000000    0.2666569
40840.0000000    0.2503566
40880.0000000    0.2633635
40920.0000000    0.2585373
40960.0000000    0.2721125
41000.0000000    0.2678851
41040.0000000    0.2889549
41080.0000000    0.2648156
41120.0000000    0.2790100
41160.0000000    0.2472419
41200.0000000    0.2317537
41240.0000000    0.2562603
41280.0000000    0.2696505
41320.0000000    0.2630729
41360.0000000    0.2585152
41400.0000000    0.2397480
41440.0000000    0.2629146
41480.0000000    0.2305566
41520.0000000    0.2465462
41560.0000000    0.2525716
41600.0000000    0.2316431
41640.0000000    0.2419942
41680.0000000    0.2406147
41720.0000000    0.2362836
41760.0000000    0.2292326
41800.0000000    0.2376264
41840.0000000    0.2273352
41880.0000000    0.2332267
41920.0000000    0.2240255
41960.0000000    0.2143150
42000.0000000    0.2393358
42040.0000000    0.2416972
42080.0000000    0.2281424
42120.0000000    0.2292076
42160.0000000    0.2443814
42200.0000000    0.2349080
42240.0000000    0.2791568
42280.0000000    0.2645516
42320.0000000    0.2777830
42360.0000000    0.2620830
42400.0000000    0.2465164
42440.0000000    0.2635798
42480.0000000    0.2454789
42520.0000000    0.2692450
42560.0000000    0.2728335
42600.0000000    0.2569002
42640.0000000    0.2621141
42680.0000000    0.2626057
42720.0000000    0.2767088
42760.0000000    0.2743501
42800.0000000    0.2918258
42840.0000000    0.2759269
42880.0000000    0.2509871
42920.0000000    0.2612645
42960.0000000    0.2670174
43000.0000000    0.2692915
43040.0000000    0.2742267
43080.0000000    0.2621083
43120.0000000    0.2472631
43160.0000000    0.2661402
43200.0000000    0.2729034
43240.0000000    0.2742899
43280.0000000    0.2644058
43320.0000000    0.2529213
43360.0000000    0.2440943
43400.0000000    0.2639176
43440.0000000    0.2472270
43480.0000000    0.2483658
43520.0000000    0.2732182
43560.0000000    0.2440921
43600.0000000    0.2551356
43640.0000000    0.2539959
43680.0000000    0.2606121
43720.0000000    0.2713295
43760.0000000    0.2849317
43800.0000000    0.2368982
43840.0000000    0.2482762
43880.0000000    0.2404446
43920.0000000    0.2600268
43960.0000000    0.2710928
44000.0000000    0.2596461
44040.0000000    0.2451864
44080.0000000    0.2379804
44120.0000000    0.2489970
44160.0000000    0.2403858
44200.0000000    0.2577579
44240.0000000    0.2642321
44280.0000000    0.2515230
44320.0000000    0.2594153
44360.0000000    0.2571355
44400.0000000    0.2954059
44440.0000000    0.2729203
44480.0000000    0.2687237
44520.0000000    0.2538795
44560.0000000    0.2470072
44600.0000000    0.2314185
44640.0000000    0.2406847
44680.0000000    0.2317322
44720.0000000    0.2351071
44760.0000000    0.2720803
44800.0000000    0.2466093
44840.0000000    0.2385850
44880.0000000    0.2193461
44920.0000000    0.2341316
44960.0000000    0.2320912
45000.0000000    0.2354106
45040.0000000    0.2237986
45080.0000000    0.2322187
45120.0000000    0.2442017
45160.0000000    0.2578479
45200.0000000    0.2232941
45240.0000000    0.2365967
45280.0000000    0.2506584
45320.0000000    0.2478284
45360.0000000    0.2494100
45400.0000000    0.2366072
45440.0000000    0.2383230
45480.0000000    0.2291154
45520.0000000    0.2273292
45560.0000000    0.2440392
45600.0000000    0.2279907
45640.0000000    0.2316878
45680.0000000    0.2246314
45720.0000000    0.2352512
45760.0000000    0.2150499
45800.0000000    0.2299560
45840.0000000    0.2562260
45880.0000000    0.2455427
45920.0000000    0.2648192
45960.0000000    0.2337552
46000.0000000    0.2588907
46040.0000000    0.2373661
46080.0000000    0.2512892
46120.0000000    0.2395808
46160.0000000    0.2305029
46200.0000000    0.2241893
46240.0000000    0.2060970
46280.0000000    0.2235022
46320.0000000    0.2276518
46360.0000000    0.2217664
46400.0000000    0.2367088
46440.0000000    0.2328565
46480.0000000    0.2232634
46520.0000000    0.2525215
46560.0000000    0.2366865
46600.0000000    0.2339781
46640.0000000    0.2437211
46680.0000000    0.2430063
46720.0000000    0.2494240
46760.0000000    0.2551614
46800.0000000    0.2641174
46840.0000000    0.2393959
46880.0000000    0.2302339
46920.0000000    0.2400027
46960.0000000    0.2480221
47000.0000000    0.2354606
47040.0000000    0.2213001
47080.0000000    0.2235004
47120.0000000    0.2249384
47160.0000000    0.2402304
47200.0000000    0.2273278
47240.0000000    0.2238837
47280.0000000    0.2152728
47320.0000000    0.2132673
47360.0000000    0.2365959
47400.0000000    0.2270268
47440.0000000    0.2148627
47480.0000000    0.2108678
47520.0000000    0.2103979
47560.0000000    0.2215362
47600.0000000    0.2321186
47640.0000000    0.2292479
47680.0000000    0.2160294
47720.0000000    0.2027317
47760.0000000    0.2232188
47800.0000000    0.2212463
47840.0000000    0.2186879
47880.0000000    0.1977078
47920.0000000    0.2258821
47960.0000000    0.2269596
48000.0000000    0.2277675
48040.0000000    0.2225752
48080.0000000    0.2160542
48120.0000000    0.2205332
48160.0000000    0.2272312
48200.0000000    0.2464095
48240.0000000    0.2123203
48280.0000000    0.2102210
48320.0000000    0.2290920
48360.0000000    0.2312701
48400.0000000    0.2343456
48440.0000000    0.2520016
48480.0000000    0.2304267
48520.0000000    0.2238939
48560.0000000    0.2457919
48600.0000000    0.2391933
48640.0000000    0.2426297
48680.0000000    0.2474847
48720.0000000    0.2458866
48760.0000000    0.2260653
48800.0000000    0.2362920
48840.0000000    0.2102817
48880.0000000    0.2109232
48920.0000000    0.1999796
48960.0000000    0.2046847
49000.0000000    0.2183055
49040.0000000    0.2236018
49080.0000000    0.2114524
49120.0000000    0.2270976
49160.0000000    0.1900585
49200.0000000    0.2093420
49240.0000000    0.2022959
49280.0000000    0.2215245
49320.0000000    0.2303503
49360.0000000    0.2022193
49400.0000000    0.1947436
49440.0000000    0.2123253
49480.0000000    0.2169461
49520.0000000    0.1985271
49560.0000000    0.1868009
49600.0000000    0.2085593
49640.0000000    0.2001038
49680.0000000    0.2115758
49720.0000000    0.2056417
49760.0000000    0.1948975
49800.0000000    0.2143306
49840.0000000    0.2237293
49880.0000000    0.2133477
49920.0000000    0.2196329
49960.0000000    0.2163074
50000.0000000    0.2167894
50040.0000000    0.2159827
50080.0000000    0.2314447
50120.0000000    0.2018117
50160.0000000    0.2075855
50200.0000000    0.2051921
50240.0000000    0.2018392
50280.0000000    0.2085028
50320.0000000    0.2140987
50360.0000000    0.2209136
50400.0000000    0.2065123
50440.0000000    0.2153712
50480.0000000    0.1879649
50520.0000000    0.2083830
50560.0000000    0.2099494
50600.0000000    0.2181129
50640.0000000    0.2103190
50680.0000000    0.2277621
50720.0000000    0.2233767
50760.0000000    0.2176725
50800.0000000    0.2067966
50840.0000000    0.2221734
50880.0000000    0.2141600
50920.0000000    0.2246101
50960.0000000    0.2114943
51000.0000000    0.2223674
51040.0000000    0.2127833
51080.0000000    0.2070525
51120.0000000    0.2118525
51160.0000000    0.2200117
51200.0000000    0.2180068
51240.0000000    0.2227359
51280.0000000    0.2037557
51320.0000000    0.2203382
51360.0000000    0.2048180
51400.0000000    0.2154810
51440.0000000    0.2230735
51480.0000000    0.2184429
51520.0000000    0.2302281
51560.0000000    0.2224938
51600.0000000    0.2364289
51640.0000000    0.2346370
51680.0000000    0.2455101
51720.0000000    0.2420107
51760.0000000    0.2263998
51800.0000000    0.2435963
51840.0000000    0.2235594
51880.0000000    0.2231554
51920.0000000    0.2311992
51960.0000000    0.2414795
52000.0000000    0.1993724
52040.0000000    0.2171968
52080.0000000    0.2331946
52120.0000000    0.2363182
52160.0000000    0.2186567
52200.0000000    0.2277946
52240.0000000    0.2172072
52280.0000000    0.2250438
52320.0000000    0.2036260
52360.0000000    0.2304368
52400.0000000    0.2180133
52440.0000000    0.2374082
52480.0000000    0.2182231
52520.0000000    0.2390229
52560.0000000    0.2177154
52600.0000000    0.2190952
52640.0000000    0.2250577
52680.0000000    0.2203863
52720.0000000    0.2135971
52760.0000000    0.2111204
52800.0000000    0.2325254
52840.0000000    0.2197638
52880.0000000    0.2346157
52920.0000000    0.2266541
52960.0000000    0.2549827
53000.0000000    0.2351886
53040.0000000    0.2216303
53080.0000000    0.2445570
53120.0000000    0.2203845
53160.0000000    0.2289115
53200.0000000    0.2095614
53240.0000000    0.2509507
53280.0000000    0.2221536
53320.0000000    0.2168230
53360.0000000    0.2384505
53400.0000000    0.2227403
53440.0000000    0.2078497
53480.0000000    0.2136336
53520.0000000    0.2244713
53560.0000000    0.1986955
53600.0000000    0.2025327
53640.0000000    0.2057168
53680.0000000    0.2245328
53720.0000000    0.2120563
53760.0000000    0.2179841
53800.0000000    0.2193999
53840.0000000    0.2164940
53880.0000000    0.2029061
53920.0000000    0.2100021
53960.0000000    0.2185485
54000.0000000    0.2056075
54040.0000000    0.2051274
54080.0000000    0.2102921
54120.0000000    0.2035313
54160.0000000    0.2112202
54200.0000000    0.2193297
54240.0000000    0.1939056
54280.0000000    0.2022920
54320.0000000    0.1908710
54360.0000000    0.2222715
54400.0000000    0.2241434
54440.0000000    0.2198294
54480.0000000    0.2197244
54520.0000000    0.2155829
54560.0000000    0.2283352
54600.0000000    0.2076632
54640.0000000    0.2212172
54680.0000000    0.2042589
54720.0000000    0.1944026
54760.0000000    0.1938797
54800.0000000    0.1978758
54840.0000000    0.1907593
54880.0000000    0.1911374
54920.0000000    0.1885359
54960.0000000    0.1933924
55000.0000000    0.1952366
55040.0000000    0.2045012
55080.0000000    0.2053991
55120.0000000    0.1984754
55160.0000000    0.1940036
55200.0000000    0.1979976
55240.0000000    0.2100280
55280.0000000    0.1998397
55320.0000000    0.2101762
55360.0000000    0.2060480
55400.0000000    0.1931457
55440.0000000    0.1892685
55480.0000000    0.2011520
55520.0000000    0.2131300
55560.0000000    0.2051605
55600.0000000    0.2097469
55640.0000000    0.1989684
55680.0000000    0.2009152
55720.0000000    0.1979305
55760.0000000    0.2136203
55800.0000000    0.2049611
55840.0000000    0.1856222
55880.0000000    0.2191735
55920.0000000    0.2036313
55960.0000000    0.2143667
56000.0000000    0.2241044
56040.0000000    0.1896811
56080.0000000    0.2011732
56120.0000000    0.1963305
56160.0000000    0.2006650
56200.0000000    0.2032568
56240.0000000    0.2133114
56280.0000000    0.2263658
56320.0000000    0.2057199
56360.0000000    0.1998938
56400.0000000    0.2371114
56440.0000000    0.2314747
56480.0000000    0.2225635
56520.0000000    0.2130423
56560.0000000    0.2140919
56600.0000000    0.2186270
56640.0000000    0.2047696
56680.0000000    0.2057596
56720.0000000    0.2036428
56760.0000000    0.2188759
56800.0000000    0.2136024
56840.0000000    0.2162090
56880.0000000    0.2047311
56920.0000000    0.1955971
56960.0000000    0.1965452
57000.0000000    0.1700561
57040.0000000    0.2108445
57080.0000000    0.1932757
57120.0000000    0.2057190
57160.0000000    0.2046998
57200.0000000    0.1974438
57240.0000000    0.2022213
57280.0000000    0.2117822
57320.0000000    0.1835413
57360.0000000    0.2011573
57400.0000000    0.1980063
57440.0000000    0.2113761
57480.0000000    0.2058056
57520.0000000    0.1954892
57560.0000000    0.1736510
57600.0000000    0.1931265
57640.0000000    0.1895179
57680.0000000    0.2120516
57720.0000000    0.1888395
57760.0000000    0.1897302
57800.0000000    0.1895046
57840.0000000    0.1717632
57880.0000000    0.1961947
57920.0000000    0.1987301
57960.0000000    0.2001089
58000.0000000    0.2000807
58040.0000000    0.1887468
58080.0000000    0.1823072
58120.0000000    0.1865401
58160.0000000    0.1967474
58200.0000000    0.1820311
58240.0000000    0.1922397
58280.0000000    0.1962550
58320.0000000    0.1958004
58360.0000000    0.1987693
58400.0000000    0.2014562
58440.0000000    0.2029967
58480.0000000    0.1930515
58520.0000000    0.1860157
58560.0000000    0.1817246
58600.0000000    0.1820101
58640.0000000    0.2056590
58680.0000000    0.1754481
58720.0000000    0.1949084
58760.0000000    0.1800217
58800.0000000    0.1958636
58840.0000000    0.1954269
58880.0000000    0.1938623
58920.0000000    0.2018750
58960.0000000    0.1825221
59000.0000000    0.2026111
59040.0000000    0.2109586
59080.0000000    0.1959937
59120.0000000    0.1929220
59160.0000000    0.1695753
59200.0000000    0.1813559
59240.0000000    0.2064065
59280.0000000    0.1878190
59320.0000000    0.1912433
59360.0000000    0.1786576
59400.0000000    0.1872697
59440.0000000    0.1894579
59480.0000000    0.1834091
59520.0000000    0.1959518
59560.0000000    0.1983908
59600.0000000    0.1848245
59640.0000000    0.1982200
59680.0000000    0.1920674
59720.0000000    0.1866126
59760.0000000    0.1702694
59800.0000000    0.1813959
59840.0000000    0.1761788
59880.0000000    0.1836196
59920.0000000    0.1945982
59960.0000000    0.1843138
60000.0000000    0.1812039
60040.0000000    0.1498157
60080.0000000    0.1728443
60120.0000000    0.1686552
60160.0000000    0.1683310
60200.0000000    0.1794183
60240.0000000    0.1719569
60280.0000000    0.1722858
60320.0000000    0.1821847
60360.0000000    0.1756724
60400.0000000    0.1653716
60440.0000000    0.1751890
60480.0000000    0.1716822
60520.0000000    0.1653595
60560.0000000    0.1583193
60600.0000000    0.1546964
60640.0000000    0.1473127
60680.0000000    0.1492921
60720.0000000    0.1546468
60760.0000000    0.1549237
60800.0000000    0.1662932
60840.0000000    0.1797035
60880.0000000    0.1703475
60920.0000000    0.1690265
60960.0000000    0.1710255
61000.0000000    0.1695305
61040.0000000    0.1740778
61080.0000000    0.1582509
61120.0000000    0.1549053
61160.0000000    0.1607861
61200.0000000    0.1601046
61240.0000000    0.1462304
61280.0000000    0.1412387
61320.0000000    0.1314705
61360.0000000    0.1476195
61400.0000000    0.1512957
61440.0000000    0.1426283
61480.0000000    0.1502241
61520.0000000    0.1545178
61560.0000000    0.1571513
61600.0000000    0.1446368
61640.0000000    0.1693487
61680.0000000    0.1858203
61720.0000000    0.1604557
61760.0000000    0.1577983
61800.0000000    0.1487285
61840.0000000    0.1552876
61880.0000000    0.1512547
61920.0000000    0.1612648
61960.0000000    0.1488505
62000.0000000    0.1499518
62040.0000000    0.1571678
62080.0000000    0.1511205
62120.0000000    0.1584908
62160.0000000    0.1556189
62200.0000000    0.1589701
62240.0000000    0.1653053
62280.0000000    0.1806024
62320.0000000    0.1812135
62360.0000000    0.1793320
62400.0000000    0.1656849
62440.0000000    0.1688126
62480.0000000    0.1686541
62520.0000000    0.1590016
62560.0000000    0.1654863
62600.0000000    0.1755003
62640.0000000    0.1644822
62680.0000000    0.1620273
62720.0000000    0.1677766
62760.0000000    0.1484801
62800.0000000    0.1630839
62840.0000000    0.1623420
62880.0000000    0.1618377
62920.0000000    0.1667794
62960.0000000    0.1503308
63000.0000000    0.1356601
63040.0000000    0.1432993
63080.0000000    0.1526880
63120.0000000    0.1616835
63160.0000000    0.1594805
63200.0000000    0.1462598
63240.0000000    0.1538680
63280.0000000    0.1574268
63320.0000000    0.1729248
63360.0000000    0.1708282
63400.0000000    0.1583768
63440.0000000    0.1577995
63480.0000000    0.1842571
63520.0000000    0.1831211
63560.0000000    0.1729894
63600.0000000    0.1694784
63640.0000000    0.1773793
63680.0000000    0.1797206
63720.0000000    0.1666889
63760.0000000    0.1703658
63800.0000000    0.1738351
63840.0000000    0.1839279
63880.0000000    0.1758018
63920.0000000    0.1720754
63960.0000000    0.1863125
64000.0000000    0.1817806
64040.0000000    0.1578549
64080.0000000    0.1717363
64120.0000000    0.1969049
64160.0000000    0.1764051
64200.0000000    0.1913919
64240.0000000    0.2079127
64280.0000000    0.1641592
64320.0000000    0.1894565
64360.0000000    0.1840468
64400.0000000    0.1847198
64440.0000000    0.1962072
64480.0000000    0.1892696
64520.0000000    0.1870929
64560.0000000    0.1778973
64600.0000000    0.1931175
64640.0000000    0.1709267
64680.0000000    0.1744253
64720.0000000    0.1630898
64760.0000000    0.1659439
64800.0000000    0.1570094
64840.0000000    0.1761649
64880.0000000    0.1697830
64920.0000000    0.1611432
64960.0000000    0.1653490
65000.0000000    0.1767364
65040.0000000    0.1899638
65080.0000000    0.1753610
65120.0000000    0.1776798
65160.0000000    0.1908797
65200.0000000    0.1737774
65240.0000000    0.1800295
65280.0000000    0.1830740
65320.0000000    0.1820608
65360.0000000    0.1851503
65400.0000000    0.1921283
65440.0000000    0.1819936
65480.0000000    0.1692562
65520.0000000    0.1759168
65560.0000000    0.1909413
65600.0000000    0.1748419
65640.0000000    0.1706982
65680.0000000    0.1658176
65720.0000000    0.1772113
65760.0000000    0.1867032
65800.0000000    0.1740982
65840.0000000    0.1723954
65880.0000000    0.1667822
65920.0000000    0.1715385
65960.0000000    0.1728856
66000.0000000    0.1750890
66040.0000000    0.1673351
66080.0000000    0.1783358
66120.0000000    0.1737556
66160.0000000    0.1634923
66200.0000000    0.1793252
66240.0000000    0.1685241
66280.0000000    0.1653573
66320.0000000    0.1768343
66360.0000000    0.1711774
66400.0000000    0.1669068
66440.0000000    0.1505849
66480.0000000    0.1589614
66520.0000000    0.1486048
66560.0000000    0.1708301
66600.0000000    0.1553222
66640.0000000    0.1542879
66680.0000000    0.1581063
66720.0000000    0.1405139
66760.0000000    0.1324903
66800.0000000    0.1431293
66840.0000000    0.1526538
66880.0000000    0.1474872
66920.0000000    0.1416385
66960.0000000    0.1430319
67000.0000000    0.1399521
67040.0000000    0.1383801
67080.0000000    0.1418089
67120.0000000    0.1480986
67160.0000000    0.1595835
67200.0000000    0.1578341
67240.0000000    0.1554535
67280.0000000    0.1721050
67320.0000000    0.1622669
67360.0000000    0.1641777
67400.0000000    0.1636753
67440.0000000    0.1666415
67480.0000000    0.1662197
67520.0000000    0.1611733
67560.0000000    0.1709293
67600.0000000    0.1813643
67640.0000000    0.1491217
67680.0000000    0.1506590
67720.0000000    0.1668642
67760.0000000    0.1663258
67800.0000000    0.1674844
67840.0000000    0.1635552
67880.0000000    0.1700009
67920.0000000    0.1578415
67960.0000000    0.1574600
68000.0000000    0.1506846
68040.0000000    0.1608446
68080.0000000    0.1653944
68120.0000000    0.1760067
68160.0000000    0.1595655
68200.0000000    0.1701652
68240.0000000    0.1666495
68280.0000000    0.1615424
68320.0000000    0.1821873
68360.0000000    0.1595409
68400.0000000    0.1612033
68440.0000000    0.1784166
68480.0000000    0.1685397
68520.0000000    0.1551479
68560.0000000    0.1652724
68600.0000000    0.1535634
68640.0000000    0.1805266
68680.0000000    0.1678195
68720.0000000    0.1379850
68760.0000000    0.1524426
68800.0000000    0.1536388
68840.0000000    0.1596523
68880.0000000    0.1498759
68920.0000000    0.1411867
68960.0000000    0.1609445
69000.0000000    0.1674485
69040.0000000    0.1655364
69080.0000000    0.1752511
69120.0000000    0.1736438
69160.0000000    0.1722822
69200.0000000    0.1753368
69240.0000000    0.1767120
69280.0000000    0.1771875
69320.0000000    0.1675453
69360.0000000    0.1590526
69400.0000000    0.1680887
69440.0000000    0.1636618
69480.0000000    0.1773328
69520.0000000    0.1883241
69560.0000000    0.1763564
69600.0000000    0.1610191
69640.0000000    0.1689471
69680.0000000    0.1806727
69720.0000000    0.1664674
69760.0000000    0.1631020
69800.0000000    0.1626151
69840.0000000    0.1733673
69880.0000000    0.1663517
69920.0000000    0.1646288
69960.0000000    0.1773343
70000.0000000    0.1661643
70040.0000000    0.1739222
70080.0000000    0.1826259
70120.0000000    0.1578351
70160.0000000    0.1795230
70200.0000000    0.1860053
70240.0000000    0.1756011
70280.0000000    0.1762279
70320.0000000    0.1871979
70360.0000000    0.1824688
70400.0000000    0.1611748
70440.0000000    0.1626248
70480.0000000    0.1599095
70520.0000000    0.1703725
70560.0000000    0.1602246
70600.0000000    0.1719048
70640.0000000    0.1743753
70680.0000000    0.1645740
70720.0000000    0.1726391
70760.0000000    0.1658107
70800.0000000    0.1618802
70840.0000000    0.1579516
70880.0000000    0.1676131
70920.0000000    0.1789123
70960.0000000    0.1824809
71000.0000000    0.1744202
71040.0000000    0.1754737
71080.0000000    0.1738495
71120.0000000    0.1719533
71160.0000000    0.1762441
71200.0000000    0.1588538
71240.0000000    0.1864791
71280.0000000    0.1663736
71320.0000000    0.1781028
71360.0000000    0.1583523
71400.0000000    0.1876250
71440.0000000    0.1782062
71480.0000000    0.1778026
71520.0000000    0.1694337
71560.0000000    0.1739653
71600.0000000    0.1800633
71640.0000000    0.1630581
71680.0000000    0.1749096
71720.0000000    0.1502901
71760.0000000    0.1455954
71800.0000000    0.1615980
71840.0000000    0.1523584
71880.0000000    0.1562028
71920.0000000    0.1688875
71960.0000000    0.1592605
72000.0000000    0.1654528
72040.0000000    0.1710879
72080.0000000    0.1713027
72120.0000000    0.1731020
72160.0000000    0.1757638
72200.0000000    0.1842823
72240.0000000    0.1903594
72280.0000000    0.1829983
72320.0000000    0.1847256
72360.0000000    0.1889696
72400.0000000    0.1751039
72440.0000000    0.1722650
72480.0000000    0.1702945
72520.0000000    0.1641795
72560.0000000    0.1613037
72600.0000000    0.1604820
72640.0000000    0.1742091
72680.0000000    0.1706858
72720.0000000    0.1753680
72760.0000000    0.1594285
72800.0000000    0.1599944
72840.0000000    0.1714658
72880.0000000    0.1724676
72920.0000000    0.1684359
72960.0000000    0.1615803
73000.0000000    0.1658498
73040.0000000    0.1732641
73080.0000000    0.1697618
73120.0000000    0.1531556
73160.0000000    0.1578689
73200.0000000    0.1488806
73240.0000000    0.1555680
73280.0000000    0.1635759
73320.0000000    0.1865788
73360.0000000    0.1840247
73400.0000000    0.1880775
73440.0000000    0.1743302
73480.0000000    0.1901700
73520.0000000    0.1797633
73560.0000000    0.1749884
73600.0000000    0.1789698
73640.0000000    0.1805260
73680.0000000    0.1852673
73720.0000000    0.1845917
73760.0000000    0.1841432
73800.0000000    0.1772644
73840.0000000    0.1762950
73880.0000000    0.1904833
73920.0000000    0.1723814
73960.0000000    0.1889673
74000.0000000    0.1713971
74040.0000000    0.1777343
74080.0000000    0.1777696
74120.0000000    0.1897034
74160.0000000    0.1900528
74200.0000000    0.1844662
74240.0000000    0.1894072
74280.0000000    0.1914201
74320.0000000    0.2043012
74360.0000000    0.1873825
74400.0000000    0.1790784
74440.0000000    0.1897023
74480.0000000    0.1671077
74520.0000000    0.1664797
74560.0000000    0.1769184
74600.0000000    0.1849680
74640.0000000    0.1905123
74680.0000000    0.1748227
74720.0000000    0.1727366
74760.0000000    0.1685166
74800.0000000    0.1859944
74840.0000000    0.1758019
74880.0000000    0.1778819
74920.0000000    0.1840526
74960.0000000    0.1835414
75000.0000000    0.1632728
75040.0000000    0.1800326
75080.0000000    0.1775088
75120.0000000    0.1807173
75160.0000000    0.1724167
75200.0000000    0.1862809
75240.0000000    0.1747116
75280.0000000    0.1765722
75320.0000000    0.1843161
75360.0000000    0.1806252
75400.0000000    0.1859577
75440.0000000    0.1816614
75480.0000000    0.1680946
75520.0000000    0.1649705
75560.0000000    0.1700544
75600.0000000    0.1796310
75640.0000000    0.1780010
75680.0000000    0.1778829
75720.0000000    0.1857779
75760.0000000    0.1943908
75800.0000000    0.1832230
75840.0000000    0.1804167
75880.0000000    0.1930991
75920.0000000    0.1887052
75960.0000000    0.1802663
76000.0000000    0.1713286
76040.0000000    0.1705363
76080.0000000    0.1810789
76120.0000000    0.1760159
76160.0000000    0.1731105
76200.0000000    0.1712322
76240.0000000    0.1609227
76280.0000000    0.1711575
76320.0000000    0.1748574
76360.0000000    0.1692600
76400.0000000    0.1439416
76440.0000000    0.1674906
76480.0000000    0.1681013
76520.0000000    0.1583010
76560.0000000    0.1567267
76600.0000000    0.1637691
76640.0000000    0.1791028
76680.0000000    0.1940579
76720.0000000    0.1810943
76760.0000000    0.1809793
76800.0000000    0.1642361
76840.0000000    0.1885606
76880.0000000    0.1869671
76920.0000000    0.1955712
76960.0000000    0.1894088
77000.0000000    0.1872715
77040.0000000    0.2028548
77080.0000000    0.1816459
77120.0000000    0.1967056
77160.0000000    0.1574501
77200.0000000    0.1610551
77240.0000000    0.1736366
77280.0000000    0.1879988
77320.0000000    0.1812317
77360.0000000    0.1992877
77400.0000000    0.1886454
77440.0000000    0.1907939
77480.0000000    0.1961014
77520.0000000    0.1937568
77560.0000000    0.1844508
77600.0000000    0.1912792
77640.0000000    0.2063485
77680.0000000    0.2066244
77720.0000000    0.1957420
77760.0000000    0.1863817
77800.0000000    0.1961750
77840.0000000    0.2077083
77880.0000000    0.2121347
77920.0000000    0.2054878
77960.0000000    0.2022194
78000.0000000    0.1982804
78040.0000000    0.2002054
78080.0000000    0.1875779
78120.0000000    0.2004558
78160.0000000    0.1985681
78200.0000000    0.1994198
78240.0000000    0.1963048
78280.0000000    0.2074778
78320.0000000    0.1920197
78360.0000000    0.2050684
78400.0000000    0.2006833
78440.0000000    0.1982045
78480.0000000    0.1926982
78520.0000000    0.2057962
78560.0000000    0.1935492
78600.0000000    0.2024541
78640.0000000    0.2022016
78680.0000000    0.2130565
78720.0000000    0.2009312
78760.0000000    0.1862741
78800.0000000    0.2011247
78840.0000000    0.2108263
78880.0000000    0.2112966
78920.0000000    0.2164008
78960.0000000    0.2188923
79000.0000000    0.2142949
79040.0000000    0.2126800
79080.0000000    0.2131521
79120.0000000    0.2146825
79160.0000000    0.2150350
79200.0000000    0.2143705
79240.0000000    0.2240042
79280.0000000    0.2193612
79320.0000000    0.2217735
79360.0000000    0.2159947
79400.0000000    0.2231624
79440.0000000    0.2252346
79480.0000000    0.2059685
79520.0000000    0.2188474
79560.0000000    0.2098740
79600.0000000    0.2090589
79640.0000000    0.1980393
79680.0000000    0.2265165
79720.0000000    0.2178410
79760.0000000    0.1979863
79800.0000000    0.1986323
79840.0000000    0.1935262
79880.0000000    0.2141627
79920.0000000    0.2000657
79960.0000000    0.2099722
80000.0000000    0.2127649
80040.0000000    0.2125027
80080.0000000    0.2103042
80120.0000000    0.2170096
80160.0000000    0.2017580
80200.0000000    0.2159339
80240.0000000    0.2149773
80280.0000000    0.2131106
80320.0000000    0.2064998
80360.0000000    0.2041351
80400.0000000    0.1933839
80440.0000000    0.1948651
80480.0000000    0.1988345
80520.0000000    0.1904706
80560.0000000    0.1927489
80600.0000000    0.2014665
80640.0000000    0.1944572
80680.0000000    0.1969511
80720.0000000    0.1855090
80760.0000000    0.2063648
80800.0000000    0.2017677
80840.0000000    0.1904819
80880.0000000    0.1782777
80920.0000000    0.1984807
80960.0000000    0.2057087
81000.0000000    0.1992781
81040.0000000    0.2011279
81080.0000000    0.2142051
81120.0000000    0.2103758
81160.0000000    0.2093658
81200.0000000    0.2041456
81240.0000000    0.2009144
81280.0000000    0.2107998
81320.0000000    0.1907628
81360.0000000    0.1973722
81400.0000000    0.1825241
81440.0000000    0.1932486
81480.0000000    0.2144535
81520.0000000    0.2070385
81560.0000000    0.2140444
81600.0000000    0.1965057
81640.0000000    0.1959695
81680.0000000    0.2074924
81720.0000000    0.2069631
81760.0000000    0.2027344
81800.0000000    0.2002177
81840.0000000    0.1932128
81880.0000000    0.2156368
81920.0000000    0.2022783
81960.0000000    0.2124183
82000.0000000    0.2038638
82040.0000000    0.1997022
82080.0000000    0.1875934
82120.0000000    0.2110668
82160.0000000    0.2069648
82200.0000000    0.2102410
82240.0000000    0.2205378
82280.0000000    0.2107823
82320.0000000    0.2125937
82360.0000000    0.2057210
82400.0000000    0.2114389
82440.0000000    0.2041887
82480.0000000    0.2047992
82520.0000000    0.1939572
82560.0000000    0.2038965
82600.0000000    0.2228105
82640.0000000    0.2019160
82680.0000000    0.1989260
82720.0000000    0.1975508
82760.0000000    0.2176848
82800.0000000    0.2090289
82840.0000000    0.2157905
82880.0000000    0.1967884
82920.0000000    0.1955016
82960.0000000    0.2047382
83000.0000000    0.1968997
83040.0000000    0.2137083
83080.0000000    0.2013650
83120.0000000    0.2054149
83160.0000000    0.2034277
83200.0000000    0.1941233
83240.0000000    0.1914891
83280.0000000    0.2016532
83320.0000000    0.1962002
83360.0000000    0.2038229
83400.0000000    0.1996122
83440.0000000    0.2067814
83480.0000000    0.2014403
83520.0000000    0.2010442
83560.0000000    0.2038680
83600.0000000    0.2014562
83640.0000000    0.1991220
83680.0000000    0.1816253
83720.0000000    0.1959229
83760.0000000    0.2030363
83800.0000000    0.2003944
83840.0000000    0.1966890
83880.0000000    0.2090019
83920.0000000    0.1975251
83960.0000000    0.1971016
84000.0000000    0.2039092
84040.0000000    0.2184844
84080.0000000    0.2139414
84120.0000000    0.1956377
84160.0000000    0.1830600
84200.0000000    0.1896444
84240.0000000    0.1993831
84280.0000000    0.1746733
84320.0000000    0.1814826
84360.0000000    0.1858186
84400.0000000    0.1905262
84440.0000000    0.1945055
84480.0000000    0.1902202
84520.0000000    0.1814170
84560.0000000    0.2065020
84600.0000000    0.2027163
84640.0000000    0.2116101
84680.0000000    0.2106118
84720.0000000    0.1998897
84760.0000000    0.1972620
84800.0000000    0.2125525
84840.0000000    0.2091552
84880.0000000    0.2092502
84920.0000000    0.2148439
84960.0000000    0.2012663
85000.0000000    0.2077256
85040.0000000    0.2374217
85080.0000000    0.2342636
85120.0000000    0.2328885
85160.0000000    0.2029726
85200.0000000    0.1953872
85240.0000000    0.2250116
85280.0000000    0.2236250
85320.0000000    0.2174816
85360.0000000    0.2047204
85400.0000000    0.1992932
85440.0000000    0.2080809
85480.0000000    0.2057316
85520.0000000    0.1952729
85560.0000000    0.1948122
85600.0000000    0.1916558
85640.0000000    0.1948793
85680.0000000    0.1816526
85720.0000000    0.1898069
85760.0000000    0.1891199
85800.0000000    0.1926550
85840.0000000    0.2037610
85880.0000000    0.1806750
85920.0000000    0.1850779
85960.0000000    0.2002996
86000.0000000    0.1969007
86040.0000000    0.1931675
86080.0000000    0.1919839
86120.0000000    0.1987130
86160.0000000    0.2023041
86200.0000000    0.2007615
86240.0000000    0.1962527
86280.0000000    0.2024412
86320.0000000    0.2011986
86360.0000000    0.2035081
86400.0000000    0.1899322
86440.0000000    0.2013838
86480.0000000    0.2045798
86520.0000000    0.2021195
86560.0000000    0.1970286
86600.0000000    0.2116962
86640.0000000    0.1929629
86680.0000000    0.1995778
86720.0000000    0.2073119
86760.0000000    0.2140069
86800.0000000    0.1939011
86840.0000000    0.2044314
86880.0000000    0.1981193
86920.0000000    0.1930612
86960.0000000    0.1902506
87000.0000000    0.1975373
87040.0000000    0.2049479
87080.0000000    0.1991290
87120.0000000    0.1950415
87160.0000000    0.2013241
87200.0000000    0.1990755
87240.0000000    0.2061839
87280.0000000    0.1974670
87320.0000000    0.2106234
87360.0000000    0.2086129
87400.0000000    0.2129876
87440.0000000    0.2123730
87480.0000000    0.2151292
87520.0000000    0.2099724
87560.0000000    0.1964695
87600.0000000    0.2056120
87640.0000000    0.2050586
87680.0000000    0.2007822
87720.0000000    0.1923191
87760.0000000    0.2006793
87800.0000000    0.1863145
87840.0000000    0.1943983
87880.0000000    0.1959105
87920.0000000    0.2008794
87960.0000000    0.1960206
88000.0000000    0.2036463
88040.0000000    0.1903372
88080.0000000    0.1979460
88120.0000000    0.2113730
88160.0000000    0.1946297
88200.0000000    0.1934667
88240.0000000    0.1879381
88280.0000000    0.1967307
88320.0000000    0.1995029
88360.0000000    0.1962438
88400.0000000    0.1887151
88440.0000000    0.1923198
88480.0000000    0.1890870
88520.0000000    0.1816239
88560.0000000    0.1823874
88600.0000000    0.1959179
88640.0000000    0.2043727
88680.0000000    0.1899968
88720.0000000    0.1843308
88760.0000000    0.1855428
88800.0000000    0.1805950
88840.0000000    0.1927127
88880.0000000    0.1890312
88920.0000000    0.2093147
88960.0000000    0.2044024
89000.0000000    0.2044551
89040.0000000    0.1989698
89080.0000000    0.2060069
89120.0000000    0.1993692
89160.0000000    0.1979283
89200.0000000    0.1727939
89240.0000000    0.1820699
89280.0000000    0.1807518
89320.0000000    0.1839594
89360.0000000    0.1738659
89400.0000000    0.1942879
89440.0000000    0.2046672
89480.0000000    0.1836821
89520.0000000    0.1932245
89560.0000000    0.1842747
89600.0000000    0.2061958
89640.0000000    0.1965867
89680.0000000    0.1970999
89720.0000000    0.2001400
89760.0000000    0.1998789
89800.0000000    0.2087038
89840.0000000    0.2148959
89880.0000000    0.2112706
89920.0000000    0.2112418
89960.0000000    0.2221785
90000.0000000    0.2147710
90040.0000000    0.2078291
90080.0000000    0.2099862
90120.0000000    0.2004417
90160.0000000    0.2074151
90200.0000000    0.2060416
90240.0000000    0.1956136
90280.0000000    0.2049109
90320.0000000    0.2125328
90360.0000000    0.2183664
90400.0000000    0.2076064
90440.0000000    0.2140625
90480.0000000    0.2127777
90520.0000000    0.1977079
90560.0000000    0.2151110
90600.0000000    0.2015832
90640.0000000    0.2189582
90680.0000000    0.1829554
90720.0000000    0.2029122
90760.0000000    0.1933637
90800.0000000    0.1911554
90840.0000000    0.1879625
90880.0000000    0.2029047
90920.0000000    0.2014906
90960.0000000    0.1964221
91000.0000000    0.2120816
91040.0000000    0.1863964
91080.0000000    0.1939452
91120.0000000    0.2078349
91160.0000000    0.2036520
91200.0000000    0.2090421
91240.0000000    0.1885256
91280.0000000    0.2001411
91320.0000000    0.1998419
91360.0000000    0.2125436
91400.0000000    0.1959984
91440.0000000    0.2037079
91480.0000000    0.1962287
91520.0000000    0.2034253
91560.0000000    0.1776880
91600.0000000    0.1963186
91640.0000000    0.1986143
91680.0000000    0.2059074
91720.0000000    0.2173520
91760.0000000    0.2039773
91800.0000000    0.2131890
91840.0000000    0.1981428
91880.0000000    0.1956149
91920.0000000    0.2047144
91960.0000000    0.1831323
92000.0000000    0.1777622
92040.0000000    0.1925372
92080.0000000    0.2101030
92120.0000000    0.1949694
92160.0000000    0.2147380
92200.0000000    0.2068125
92240.0000000    0.2077326
92280.0000000    0.2108400
92320.0000000    0.2189996
92360.0000000    0.2061473
92400.0000000    0.2003165
92440.0000000    0.2095435
92480.0000000    0.1951019
92520.0000000    0.1973253
92560.0000000    0.2020880
92600.0000000    0.2089538
92640.0000000    0.2035387
92680.0000000    0.2131854
92720.0000000    0.1997316
92760.0000000    0.2055878
92800.0000000    0.1990530
92840.0000000    0.2009239
92880.0000000    0.2019923
92920.0000000    0.1942366
92960.0000000    0.2039049
93000.0000000    0.2168803
93040.0000000    0.2126569
93080.0000000    0.2083910
93120.0000000    0.2003822
93160.0000000    0.2086420
93200.0000000    0.2050717
93240.0000000    0.1969573
93280.0000000    0.1944583
93320.0000000    0.1902355
93360.0000000    0.2021691
93400.0000000    0.1971204
93440.0000000    0.2002282
93480.0000000    0.2144123
93520.0000000    0.2029990
93560.0000000    0.2049504
93600.0000000    0.1953898
93640.0000000    0.2041735
93680.0000000    0.2027830
93720.0000000    0.1801670
93760.0000000    0.1857375
93800.0000000    0.2003228
93840.0000000    0.2119266
93880.0000000    0.1968233
93920.0000000    0.1959855
93960.0000000    0.2133251
94000.0000000    0.2131051
94040.0000000    0.2179061
94080.0000000    0.2191916
94120.0000000    0.2218220
94160.0000000    0.2126032
94200.0000000    0.1989360
94240.0000000    0.2049061
94280.0000000    0.2077424
94320.0000000    0.2135520
94360.0000000    0.2181846
94400.0000000    0.2179006
94440.0000000    0.2262049
94480.0000000    0.2218929
94520.0000000    0.2272178
94560.0000000    0.2231683
94600.0000000    0.2292733
94640.0000000    0.2221425
94680.0000000    0.2218444
94720.0000000    0.2177137
94760.0000000    0.2183418
94800.0000000    0.2201874
94840.0000000    0.2116864
94880.0000000    0.2270450
94920.0000000    0.2243373
94960.0000000    0.2234775
95000.0000000    0.2144978
95040.0000000    0.2083754
95080.0000000    0.1969437
95120.0000000    0.1956360
95160.0000000    0.1937679
95200.0000000    0.2038542
95240.0000000    0.2069128
95280.0000000    0.2001747
95320.0000000    0.1952237
95360.0000000    0.1871110
95400.0000000    0.2032780
95440.0000000    0.2048008
95480.0000000    0.2019692
95520.0000000    0.1953502
95560.0000000    0.2016665
95600.0000000    0.2125842
95640.0000000    0.1940479
95680.0000000    0.2011110
95720.0000000    0.2106958
95760.0000000    0.2046240
95800.0000000    0.2078458
95840.0000000    0.2132435
95880.0000000    0.2183094
95920.0000000    0.2170944
95960.0000000    0.2212781
96000.0000000    0.2195103
96040.0000000    0.2063654
96080.0000000    0.2096840
96120.0000000    0.2131134
96160.0000000    0.2034985
96200.0000000    0.2282517
96240.0000000    0.1991156
96280.0000000    0.2247823
96320.0000000    0.2235093
96360.0000000    0.2084333
96400.0000000    0.2087673
96440.0000000    0.2191856
96480.0000000    0.2186868
96520.0000000    0.2190620
96560.0000000    0.2158794
96600.0000000    0.2049221
96640.0000000    0.2209182
96680.0000000    0.2226138
96720.0000000    0.2159712
96760.0000000    0.2231526
96800.0000000    0.2221657
96840.0000000    0.2188431
96880.0000000    0.2211771
96920.0000000    0.2231407
96960.0000000    0.2263319
97000.0000000    0.2273911
97040.0000000    0.2234800
97080.0000000    0.2195091
97120.0000000    0.2132874
97160.0000000    0.2263608
97200.0000000    0.2255508
97240.0000000    0.2052383
97280.0000000    0.2079325
97320.0000000    0.2220182
97360.0000000    0.2091284
97400.0000000    0.2148694
97440.0000000    0.2002440
97480.0000000    0.1950801
97520.0000000    0.1864351
97560.0000000    0.1822732
97600.0000000    0.1691850
97640.0000000    0.1897772
97680.0000000    0.1839347
97720.0000000    0.1864596
97760.0000000    0.1742301
97800.0000000    0.1828981
97840.0000000    0.1801099
97880.0000000    0.1818605
97920.0000000    0.1859439
97960.0000000    0.1866439
98000.0000000    0.1827535
98040.0000000    0.1834566
98080.0000000    0.1838827
98120.0000000    0.1704449
98160.0000000    0.1847357
98200.0000000    0.1791405
98240.0000000    0.1728727
98280.0000000    0.1781786
98320.0000000    0.1799397
98360.0000000    0.1718296
98400.0000000    0.1715886
98440.0000000    0.1808065
98480.0000000    0.1729372
98520.0000000    0.1686071
98560.0000000    0.1809338
98600.0000000    0.1840971
98640.0000000    0.1787381
98680.0000000    0.1796008
98720.0000000    0.1867873
98760.0000000    0.1898623
98800.0000000    0.1849312
98840.0000000    0.1856505
98880.0000000    0.1941463
98920.0000000    0.1738996
98960.0000000    0.1831997
99000.0000000    0.1843210
99040.0000000    0.1831236
99080.0000000    0.1910319
99120.0000000    0.1901398
99160.0000000    0.1855098
99200.0000000    0.1770782
99240.0000000    0.1889345
99280.0000000    0.1893946
99320.0000000    0.1961085
99360.0000000    0.1964218
99400.0000000    0.2031491
99440.0000000    0.1876507
99480.0000000    0.1968461
99520.0000000    0.1859825
99560.0000000    0.1945353
99600.0000000    0.1904037
99640.0000000    0.1988906
99680.0000000    0.1798459
99720.0000000    0.1899747
99760.0000000    0.1948556
99800.0000000    0.1812205
99840.0000000    0.1849555
99880.0000000    0.1916847
99920.0000000    0.1723020
99960.0000000    0.1850819
100000.0000000    0.1755119
100040.0000000    0.1817273
100080.0000000    0.1788959
100120.0000000    0.1798196
100160.0000000    0.1819547
100200.0000000    0.1839732
100240.0000000    0.1753403
100280.0000000    0.1825452
100320.0000000    0.1909052
100360.0000000    0.1766799
100400.0000000    0.1763874
100440.0000000    0.1986260
100480.0000000    0.1912561
100520.0000000    0.1922494
100560.0000000    0.1833323
100600.0000000    0.1787002
100640.0000000    0.1883857
100680.0000000    0.1670362
100720.0000000    0.1732549
100760.0000000    0.1741358
100800.0000000    0.1685297
100840.0000000    0.1757915
100880.0000000    0.1860622
100920.0000000    0.1916163
100960.0000000    0.1869052
101000.0000000    0.1765582
101040.0000000    0.1956374
101080.0000000    0.1941047
101120.0000000    0.1890441
101160.0000000    0.1969426
101200.0000000    0.1916834
101240.0000000    0.1851130
101280.0000000    0.1779824
101320.0000000    0.1718714
101360.0000000    0.1833362
101400.0000000    0.1883127
101440.0000000    0.1994699
101480.0000000    0.2009995
101520.0000000    0.1904065
101560.0000000    0.1955507
101600.0000000    0.1965423
101640.0000000    0.2090106
101680.0000000    0.1879709
101720.0000000    0.1911587
101760.0000000    0.1972750
101800.0000000    0.1883987
101840.0000000    0.2003226
101880.0000000    0.2035460
101920.0000000    0.2004089
101960.0000000    0.1996739
102000.0000000    0.1938782
102040.0000000    0.1938549
102080.0000000    0.1996918
102120.0000000    0.1989701
102160.0000000    0.2055308
102200.0000000    0.1997738
102240.0000000    0.2083130
102280.0000000    0.1792755
102320.0000000    0.1648582
102360.0000000    0.1718855
102400.0000000    0.1855831
102440.0000000    0.1832883
102480.0000000    0.1999805
102520.0000000    0.1936931
102560.0000000    0.1998256
102600.0000000    0.2002105
102640.0000000    0.1970241
102680.0000000    0.1946056
102720.0000000    0.1987303
102760.0000000    0.1945451
102800.0000000    0.1869891
102840.0000000    0.1836768
102880.0000000    0.1802422
102920.0000000    0.1701766
102960.0000000    0.1904581
103000.0000000    0.1849910
103040.0000000    0.1861551
103080.0000000    0.1885499
103120.0000000    0.1929969
103160.0000000    0.1746188
103200.0000000    0.1757992
103240.0000000    0.1719343
103280.0000000    0.1784295
103320.0000000    0.1763617
103360.0000000    0.1902842
103400.0000000    0.1829256
103440.0000000    0.1858857
103480.0000000    0.1784551
103520.0000000    0.1752453
103560.0000000    0.1695697
103600.0000000    0.1977751
103640.0000000    0.1877674
103680.0000000    0.1852688
103720.0000000    0.1882287
103760.0000000    0.1842671
103800.0000000    0.1809516
103840.0000000    0.2015005
103880.0000000    0.1936517
103920.0000000    0.1971215
103960.0000000    0.1961041
104000.0000000    0.2035563
104040.0000000    0.1891671
104080.0000000    0.1975547
104120.0000000    0.2009591
104160.0000000    0.2069819
104200.0000000    0.1928908
104240.0000000    0.1920054
104280.0000000    0.1969836
104320.0000000    0.1983931
104360.0000000    0.1954502
104400.0000000    0.2038863
104440.0000000    0.1822753
104480.0000000    0.1719956
104520.0000000    0.1720511
104560.0000000    0.1744970
104600.0000000    0.1669349
104640.0000000    0.1673362
104680.0000000    0.1598896
104720.0000000    0.1659595
104760.0000000    0.1978924
104800.0000000    0.1989108
104840.0000000    0.1788494
104880.0000000    0.1715440
104920.0000000    0.1736785
104960.0000000    0.1687252
105000.0000000    0.1597715
105040.0000000    0.1830267
105080.0000000    0.1829027
105120.0000000    0.1838152
105160.0000000    0.1959290
105200.0000000    0.1813328
105240.0000000    0.1757473
105280.0000000    0.1883746
105320.0000000    0.1774358
105360.0000000    0.1773960
105400.0000000    0.1672848
105440.0000000    0.1776662
105480.0000000    0.1652521
105520.0000000    0.1809089
105560.0000000    0.1809866
105600.0000000    0.1806814
105640.0000000    0.1817632
105680.0000000    0.1788795
105720.0000000    0.1760676
105760.0000000    0.1745781
105800.0000000    0.1787271
105840.0000000    0.1745410
105880.0000000    0.1879748
105920.0000000    0.1667317
105960.0000000    0.1859982
106000.0000000    0.1813967
106040.0000000    0.1779166
106080.0000000    0.1789217
106120.0000000    0.1679422
106160.0000000    0.1656635
106200.0000000    0.1543859
106240.0000000    0.1537185
106280.0000000    0.1559672
106320.0000000    0.1565974
106360.0000000    0.1504051
106400.0000000    0.1518378
106440.0000000    0.1625477
106480.0000000    0.1762739
106520.0000000    0.1632435
106560.0000000    0.1669765
106600.0000000    0.1607465
106640.0000000    0.1513002
106680.0000000    0.1653307
106720.0000000    0.1738333
106760.0000000    0.1758908
106800.0000000    0.1612561
106840.0000000    0.1661844
106880.0000000    0.1635227
106920.0000000    0.1688964
106960.0000000    0.1744971
107000.0000000    0.1750420
107040.0000000    0.1620262
107080.0000000    0.1756399
107120.0000000    0.1626199
107160.0000000    0.1661518
107200.0000000    0.1569127
107240.0000000    0.1556999
107280.0000000    0.1667378
107320.0000000    0.1637777
107360.0000000    0.1623888
107400.0000000    0.1666458
107440.0000000    0.1699921
107480.0000000    0.1762756
107520.0000000    0.1736847
107560.0000000    0.1628928
107600.0000000    0.1767164
107640.0000000    0.1838934
107680.0000000    0.1638448
107720.0000000    0.1672717
107760.0000000    0.1694501
107800.0000000    0.1699767
107840.0000000    0.1838646
107880.0000000    0.1628804
107920.0000000    0.1757520
107960.0000000    0.1817484
108000.0000000    0.1870513
108040.0000000    0.1920813
108080.0000000    0.1831622
108120.0000000    0.1975277
108160.0000000    0.1864159
108200.0000000    0.1905763
108240.0000000    0.1944173
108280.0000000    0.1988962
108320.0000000    0.1972491
108360.0000000    0.1874654
108400.0000000    0.1921382
108440.0000000    0.1822351
108480.0000000    0.1872673
108520.0000000    0.1750274
108560.0000000    0.1929569
108600.0000000    0.1850744
108640.0000000    0.1835600
108680.0000000    0.1811631
108720.0000000    0.1799334
108760.0000000    0.1774735
108800.0000000    0.1729124
108840.0000000    0.1774664
108880.0000000    0.1925474
108920.0000000    0.1821470
108960.0000000    0.1915723
109000.0000000    0.1936216
109040.0000000    0.2113313
109080.0000000    0.1845905
109120.0000000    0.1883629
109160.0000000    0.1850882
109200.0000000    0.1723984
109240.0000000    0.1841376
109280.0000000    0.1944769
109320.0000000    0.1880041
109360.0000000    0.1914642
109400.0000000    0.2031637
109440.0000000    0.1812341
109480.0000000    0.1985795
109520.0000000    0.1812375
109560.0000000    0.1755483
109600.0000000    0.1616376
109640.0000000    0.1749340
109680.0000000    0.1762042
109720.0000000    0.1824449
109760.0000000    0.1824231
109800.0000000    0.1731775
109840.0000000    0.1727273
109880.0000000    0.1823183
109920.0000000    0.1839948
109960.0000000    0.1902126
110000.0000000    0.1974304
110040.0000000    0.1898925
110080.0000000    0.1972446
110120.0000000    0.1669295
110160.0000000    0.1606023
110200.0000000    0.1534582
110240.0000000    0.1630290
110280.0000000    0.1652922
110320.0000000    0.1828013
110360.0000000    0.1620549
110400.0000000    0.1761826
110440.0000000    0.1605817
110480.0000000    0.1783564
110520.0000000    0.1698620
110560.0000000    0.1632266
110600.0000000    0.1564828
110640.0000000    0.1786114
110680.0000000    0.1743581
110720.0000000    0.1855946
110760.0000000    0.1909162
110800.0000000    0.1860997
110840.0000000    0.1791436
110880.0000000    0.1882542
110920.0000000    0.1829903
110960.0000000    0.1539169
111000.0000000    0.1634959
111040.0000000    0.1614283
111080.0000000    0.1671288
111120.0000000    0.1626833
111160.0000000    0.1669797
111200.0000000    0.1839842
111240.0000000    0.1589034
111280.0000000    0.1676211
111320.0000000    0.1735969
111360.0000000    0.1697968
111400.0000000    0.1570545
111440.0000000    0.1693051
111480.0000000    0.1549427
111520.0000000    0.1580473
111560.0000000    0.1567882
111600.0000000    0.1703854
111640.0000000    0.1657619
111680.0000000    0.1385273
111720.0000000    0.1695539
111760.0000000    0.1806749
111800.0000000    0.1535950
111840.0000000    0.1546706
111880.0000000    0.1500043
111920.0000000    0.1556304
111960.0000000    0.1707787
112000.0000000    0.1556081
112040.0000000    0.1511799
112080.0000000    0.1775855
112120.0000000    0.1555558
112160.0000000    0.1696111
112200.0000000    0.1668347
112240.0000000    0.1597372
112280.0000000    0.1770485
112320.0000000    0.1792975
112360.0000000    0.1873612
112400.0000000    0.1641573
112440.0000000    0.1813117
112480.0000000    0.1779558
112520.0000000    0.1742229
112560.0000000    0.1867400
112600.0000000    0.1738347
112640.0000000    0.1783653
112680.0000000    0.1743050
112720.0000000    0.1846419
112760.0000000    0.1866237
112800.0000000    0.1781881
112840.0000000    0.1736881
112880.0000000    0.1783959
112920.0000000    0.1842105
112960.0000000    0.1935622
113000.0000000    0.1976786
113040.0000000    0.1851824
113080.0000000    0.1737010
113120.0000000    0.1666248
113160.0000000    0.1626249
113200.0000000    0.1709789
113240.0000000    0.1829871
113280.0000000    0.1691170
113320.0000000    0.1571553
113360.0000000    0.1791863
113400.0000000    0.1927017
113440.0000000    0.1791965
113480.0000000    0.1896100
113520.0000000    0.1916249
113560.0000000    0.1927687
113600.0000000    0.1826587
113640.0000000    0.1911829
113680.0000000    0.1861862
113720.0000000    0.1806926
113760.0000000    0.1727496
113800.0000000    0.1923813
113840.0000000    0.1979952
113880.0000000    0.1733753
113920.0000000    0.1741821
113960.0000000    0.1773646
114000.0000000    0.1845549
114040.0000000    0.1869244
114080.0000000    0.1786624
114120.0000000    0.1854168
114160.0000000    0.1949259
114200.0000000    0.1809573
114240.0000000    0.1780083
114280.0000000    0.1754217
114320.0000000    0.1578831
114360.0000000    0.1759433
114400.0000000    0.1750593
114440.0000000    0.1638948
114480.0000000    0.1939798
114520.0000000    0.1752487
114560.0000000    0.1691172
114600.0000000    0.1880714
114640.0000000    0.1905244
114680.0000000    0.1781283
114720.0000000    0.1929299
114760.0000000    0.1787279
114800.0000000    0.1836160
114840.0000000    0.1793723
114880.0000000    0.1791681
114920.0000000    0.1899995
114960.0000000    0.1906590
115000.0000000    0.1879822
115040.0000000    0.1799344
115080.0000000    0.1863431
115120.0000000    0.1851974
115160.0000000    0.1659400
115200.0000000    0.1771732
115240.0000000    0.1829441
115280.0000000    0.1766468
115320.0000000    0.1968330
115360.0000000    0.1741761
115400.0000000    0.1746978
115440.0000000    0.1749850
115480.0000000    0.1760629
115520.0000000    0.1607845
115560.0000000    0.1829109
115600.0000000    0.1768049
115640.0000000    0.1754609
115680.0000000    0.1857230
115720.0000000    0.1842610
115760.0000000    0.1945454
115800.0000000    0.1760304
115840.0000000    0.1863851
115880.0000000    0.1870604
115920.0000000    0.1854871
115960.0000000    0.1850249
116000.0000000    0.1830806
116040.0000000    0.2035191
116080.0000000    0.1990920
116120.0000000    0.1933712
116160.0000000    0.1854258
116200.0000000    0.1912949
116240.0000000    0.1900664
116280.0000000    0.1998456
116320.0000000    0.1881775
116360.0000000    0.1937479
116400.0000000    0.1965439
116440.0000000    0.1719098
116480.0000000    0.1753249
116520.0000000    0.1658886
116560.0000000    0.1588240
116600.0000000    0.1638900
116640.0000000    0.1534957
116680.0000000    0.1532989
116720.0000000    0.1511282
116760.0000000    0.1754281
116800.0000000    0.1665278
116840.0000000    0.1794062
116880.0000000    0.1781295
116920.0000000    0.1791663
116960.0000000    0.1720402
117000.0000000    0.1714648
117040.0000000    0.1840639
117080.0000000    0.1707355
117120.0000000    0.1748542
117160.0000000    0.1683031
117200.0000000    0.1737427
117240.0000000    0.1656026
117280.0000000    0.1790712
117320.0000000    0.1744173
117360.0000000    0.1789107
117400.0000000    0.1839527
117440.0000000    0.1815109
117480.0000000    0.1772039
117520.0000000    0.1802926
117560.0000000    0.1943894
117600.0000000    0.1744962
117640.0000000    0.1592271
117680.0000000    0.1902293
117720.0000000    0.1873368
117760.0000000    0.2069287
117800.0000000    0.2194141
117840.0000000    0.2071006
117880.0000000    0.1967414
117920.0000000    0.1951503
117960.0000000    0.2051405
118000.0000000    0.1840779
118040.0000000    0.1944669
118080.0000000    0.1945669
118120.0000000    0.1875643
118160.0000000    0.1903268
118200.0000000    0.1805128
118240.0000000    0.1708056
118280.0000000    0.1919470
118320.0000000    0.1876407
118360.0000000    0.1797752
118400.0000000    0.1813238
118440.0000000    0.1914800
118480.0000000    0.1988008
118520.0000000    0.1986264
118560.0000000    0.2047074
118600.0000000    0.2032093
118640.0000000    0.2149926
118680.0000000    0.2085018
118720.0000000    0.1905324
118760.0000000    0.1919380
118800.0000000    0.1970617
118840.0000000    0.2049761
118880.0000000    0.2023265
118920.0000000    0.1905662
118960.0000000    0.1808067
119000.0000000    0.2050683
119040.0000000    0.1997842
119080.0000000    0.1888917
119120.0000000    0.1952988
119160.0000000    0.1960442
119200.0000000    0.1992300
119240.0000000    0.1962222
119280.0000000    0.2024819
119320.0000000    0.2049068
119360.0000000    0.1935753
119400.0000000    0.1914522
119440.0000000    0.1926526
119480.0000000    0.1895377
119520.0000000    0.1909407
119560.0000000    0.2090919
119600.0000000    0.1800461
119640.0000000    0.1815272
119680.0000000    0.1867755
119720.0000000    0.1972763
119760.0000000    0.1895194
119800.0000000    0.1805241
119840.0000000    0.1710613
119880.0000000    0.1705870
119920.0000000    0.1669569
119960.0000000    0.1864216
120000.0000000    0.1758504
120040.0000000    0.1779096
120080.0000000    0.1941151
120120.0000000    0.1947542
120160.0000000    0.1755254
120200.0000000    0.1964727
120240.0000000    0.1748978
120280.0000000    0.1719945
120320.0000000    0.1942853
120360.0000000    0.1857279
120400.0000000    0.1922101
120440.0000000    0.1928126
120480.0000000    0.1930260
120520.0000000    0.2084042
120560.0000000    0.1960829
120600.0000000    0.1889587
120640.0000000    0.1982041
120680.0000000    0.1997388
120720.0000000    0.1921981
120760.0000000    0.1924967
120800.0000000    0.1935703
120840.0000000    0.2088975
120880.0000000    0.2055983
120920.0000000    0.1918527
120960.0000000    0.1858904
121000.0000000    0.1949794
121040.0000000    0.1973801
121080.0000000    0.1863048
121120.0000000    0.1956041
121160.0000000    0.1849661
121200.0000000    0.2104410
121240.0000000    0.1924294
121280.0000000    0.1838053
121320.0000000    0.2061184
121360.0000000    0.1979115
121400.0000000    0.1892130
121440.0000000    0.1952254
121480.0000000    0.2024089
121520.0000000    0.1987298
121560.0000000    0.2027202
121600.0000000    0.2027707
121640.0000000    0.1754257
121680.0000000    0.1795646
121720.0000000    0.1846687
121760.0000000    0.1935188
121800.0000000    0.1794280
121840.0000000    0.1812793
121880.0000000    0.1689413
121920.0000000    0.1891647
121960.0000000    0.1728711
122000.0000000    0.1729779
122040.0000000    0.1746123
122080.0000000    0.1764626
122120.0000000    0.1934758
122160.0000000    0.1741139
122200.0000000    0.1699963
122240.0000000    0.1691069
122280.0000000    0.1764787
122320.0000000    0.1859095
122360.0000000    0.1779885
122400.0000000    0.1876744
122440.0000000    0.1858916
122480.0000000    0.1736284
122520.0000000    0.1664219
122560.0000000    0.1740860
122600.0000000    0.1691532
122640.0000000    0.1640963
122680.0000000    0.1683615
122720.0000000    0.1656229
122760.0000000    0.1748299
122800.0000000    0.1679795
122840.0000000    0.1581367
122880.0000000    0.1688805
122920.0000000    0.1889307
122960.0000000    0.1926483
123000.0000000    0.1751083
123040.0000000    0.1644423
123080.0000000    0.1556801
123120.0000000    0.1696699
123160.0000000    0.1631662
123200.0000000    0.1695780
123240.0000000    0.1637132
123280.0000000    0.1686104
123320.0000000    0.1575052
123360.0000000    0.1738290
123400.0000000    0.1592045
123440.0000000    0.1583358
123480.0000000    0.1596935
123520.0000000    0.1580387
123560.0000000    0.1499352
123600.0000000    0.1644689
123640.0000000    0.1595114
123680.0000000    0.1594540
123720.0000000    0.1663803
123760.0000000    0.1745541
123800.0000000    0.1734608
123840.0000000    0.1673088
123880.0000000    0.1577274
123920.0000000    0.1752078
123960.0000000    0.1621754
124000.0000000    0.1613400
124040.0000000    0.1662382
124080.0000000    0.1654401
124120.0000000    0.1781035
124160.0000000    0.1695320
124200.0000000    0.1719177
124240.0000000    0.1845013
124280.0000000    0.1906876
124320.0000000    0.1878952
124360.0000000    0.1757336
124400.0000000    0.1647197
124440.0000000    0.1738124
124480.0000000    0.1803510
124520.0000000    0.1821828
124560.0000000    0.1835273
124600.0000000    0.1768003
124640.0000000    0.1797448
124680.0000000    0.1671004
124720.0000000    0.1806911
124760.0000000    0.1746057
124800.0000000    0.1797657
124840.0000000    0.1846839
124880.0000000    0.1775548
124920.0000000    0.1902983
124960.0000000    0.1774752
125000.0000000    0.1694465
125040.0000000    0.1797526
125080.0000000    0.1951106
125120.0000000    0.1889845
125160.0000000    0.1916616
125200.0000000    0.1730028
125240.0000000    0.1858462
125280.0000000    0.1952880
125320.0000000    0.1815649
125360.0000000    0.1894115
125400.0000000    0.1883706
125440.0000000    0.1914781
125480.0000000    0.2015618
125520.0000000    0.1808875
125560.0000000    0.2010136
125600.0000000    0.1872151
125640.0000000    0.1909198
125680.0000000    0.1902509
125720.0000000    0.1785713
125760.0000000    0.1725250
125800.0000000    0.1897764
125840.0000000    0.1933287
125880.0000000    0.1853654
125920.0000000    0.1918471
125960.0000000    0.1921463
126000.0000000    0.1731054
126040.0000000    0.1831990
126080.0000000    0.1805051
126120.0000000    0.1911417
126160.0000000    0.1922040
126200.0000000    0.1936907
126240.0000000    0.1865190
126280.0000000    0.1997585
126320.0000000    0.1999352
126360.0000000    0.1965894
126400.0000000    0.2120672
126440.0000000    0.2265661
126480.0000000    0.2033103
126520.0000000    0.2010140
126560.0000000    0.1926119
126600.0000000    0.2193247
126640.0000000    0.2206916
126680.0000000    0.2050925
126720.0000000    0.1986156
126760.0000000    0.1883948
126800.0000000    0.2178059
126840.0000000    0.2129418
126880.0000000    0.1949160
126920.0000000    0.1931204
126960.0000000    0.1970224
127000.0000000    0.1766561
127040.0000000    0.1982869
127080.0000000    0.1825178
127120.0000000    0.2010881
127160.0000000    0.1861992
127200.0000000    0.1898852
127240.0000000    0.1923062
127280.0000000    0.1714034
127320.0000000    0.1722569
127360.0000000    0.1696470
127400.0000000    0.1539922
127440.0000000    0.1633454
127480.0000000    0.1595754
127520.0000000    0.1765446
127560.0000000    0.1815969
127600.0000000    0.1796219
127640.0000000    0.1700177
127680.0000000    0.1805914
127720.0000000    0.1955150
127760.0000000    0.1930858
127800.0000000    0.1809011
127840.0000000    0.1811763
127880.0000000    0.1698999
127920.0000000    0.1750612
127960.0000000    0.1729277
128000.0000000    0.1763511
128040.0000000    0.1738804
128080.0000000    0.1751615
128120.0000000    0.1828292
128160.0000000    0.1908650
128200.0000000    0.1869609
128240.0000000    0.1840526
128280.0000000    0.1817345
128320.0000000    0.1775787
128360.0000000    0.1793367
128400.0000000    0.1843112
128440.0000000    0.1933641
128480.0000000    0.1837673
128520.0000000    0.1646769
128560.0000000    0.1830685
128600.0000000    0.1978321
128640.0000000    0.1848865
128680.0000000    0.1809504
128720.0000000    0.1774319
128760.0000000    0.1775869
128800.0000000    0.1945257
128840.0000000    0.1627973
128880.0000000    0.1964426
128920.0000000    0.1834578
128960.0000000    0.1717416
129000.0000000    0.1495916
129040.0000000    0.1651161
129080.0000000    0.1785858
129120.0000000    0.1866558
129160.0000000    0.2011589
129200.0000000    0.1722692
129240.0000000    0.1715650
129280.0000000    0.1823414
129320.0000000    0.1875956
129360.0000000    0.1862255
129400.0000000    0.1749729
129440.0000000    0.1757916
129480.0000000    0.1828124
129520.0000000    0.1692590
129560.0000000    0.1760950
129600.0000000    0.1748776
129640.0000000    0.1707009
129680.0000000    0.1777524
129720.0000000    0.1840277
129760.0000000    0.1826655
129800.0000000    0.1696832
129840.0000000    0.1590194
129880.0000000    0.1664019
129920.0000000    0.1590925
129960.0000000    0.1663560
130000.0000000    0.1690756
130040.0000000    0.1673342
130080.0000000    0.1762033
130120.0000000    0.1692124
130160.0000000    0.1619011
130200.0000000    0.1795925
130240.0000000    0.1754998
130280.0000000    0.1798493
130320.0000000    0.1765091
130360.0000000    0.1720836
130400.0000000    0.1650072
130440.0000000    0.1727342
130480.0000000    0.1745104
130520.0000000    0.1797408
130560.0000000    0.1723187
130600.0000000    0.1751733
130640.0000000    0.1670108
130680.0000000    0.1745292
130720.0000000    0.1825151
130760.0000000    0.1864581
130800.0000000    0.1920650
130840.0000000    0.1894704
130880.0000000    0.1815349
130920.0000000    0.1775908
130960.0000000    0.1759545
131000.0000000    0.1844083
131040.0000000    0.1876072
131080.0000000    0.1706524
131120.0000000    0.1784345
131160.0000000    0.1781674
131200.0000000    0.1887985
131240.0000000    0.1863400
131280.0000000    0.1827961
131320.0000000    0.1646942
131360.0000000    0.1611103
131400.0000000    0.1587818
131440.0000000    0.1649930
131480.0000000    0.1786509
131520.0000000    0.1881557
131560.0000000    0.1672017
131600.0000000    0.1833540
131640.0000000    0.1884867
131680.0000000    0.1696762
131720.0000000    0.1986556
131760.0000000    0.1897282
131800.0000000    0.1758708
131840.0000000    0.1740951
131880.0000000    0.1890651
131920.0000000    0.1745688
131960.0000000    0.1877437
132000.0000000    0.1881575
132040.0000000    0.1902071
132080.0000000    0.1889031
132120.0000000    0.1744318
132160.0000000    0.1765871
132200.0000000    0.1851246
132240.0000000    0.1768000
132280.0000000    0.1657582
132320.0000000    0.1604953
132360.0000000    0.1837862
132400.0000000    0.1773171
132440.0000000    0.1591229
132480.0000000    0.1641903
132520.0000000    0.1712884
132560.0000000    0.1572097
132600.0000000    0.1734536
132640.0000000    0.1733229
132680.0000000    0.1601582
132720.0000000    0.1729664
132760.0000000    0.1946921
132800.0000000    0.1895047
132840.0000000    0.1856513
132880.0000000    0.1884078
132920.0000000    0.1863774
132960.0000000    0.1786195
133000.0000000    0.1939091
133040.0000000    0.1833452
133080.0000000    0.1820793
133120.0000000    0.1849521
133160.0000000    0.1736027
133200.0000000    0.1804463
133240.0000000    0.1896620
133280.0000000    0.1781890
133320.0000000    0.1663873
133360.0000000    0.1808186
133400.0000000    0.1818995
133440.0000000    0.1745472
133480.0000000    0.1926705
133520.0000000    0.1924151
133560.0000000    0.1772922
133600.0000000    0.1940470
133640.0000000    0.1902556
133680.0000000    0.1825011
133720.0000000    0.1694285
133760.0000000    0.1797341
133800.0000000    0.1965752
133840.0000000    0.1914555
133880.0000000    0.1970640
133920.0000000    0.1891314
133960.0000000    0.1905245
134000.0000000    0.1858446
134040.0000000    0.1697645
134080.0000000    0.1820602
134120.0000000    0.1757240
134160.0000000    0.1807294
134200.0000000    0.1844518
134240.0000000    0.1841111
134280.0000000    0.1757035
134320.0000000    0.1785158
134360.0000000    0.1736780
134400.0000000    0.1837610
134440.0000000    0.1639124
134480.0000000    0.1749203
134520.0000000    0.1815403
134560.0000000    0.1822713
134600.0000000    0.1935320
134640.0000000    0.1805252
134680.0000000    0.1943216
134720.0000000    0.1776366
134760.0000000    0.2013499
134800.0000000    0.1831354
134840.0000000    0.1808777
134880.0000000    0.1849352
134920.0000000    0.1642952
134960.0000000    0.1793901
135000.0000000    0.1693924
135040.0000000    0.1787434
135080.0000000    0.1745786
135120.0000000    0.1799417
135160.0000000    0.1737590
135200.0000000    0.1628034
135240.0000000    0.1763154
135280.0000000    0.1729839
135320.0000000    0.1878883
135360.0000000    0.1743280
135400.0000000    0.1692391
135440.0000000    0.1765773
135480.0000000    0.1865921
135520.0000000    0.2014354
135560.0000000    0.1771985
135600.0000000    0.1732145
135640.0000000    0.1831799
135680.0000000    0.1824189
135720.0000000    0.1739096
135760.0000000    0.1663989
135800.0000000    0.1960660
135840.0000000    0.1614702
135880.0000000    0.1849635
135920.0000000    0.1615021
135960.0000000    0.1670706
136000.0000000    0.1754949
136040.0000000    0.1699278
136080.0000000    0.1754485
136120.0000000    0.1817399
136160.0000000    0.1736503
136200.0000000    0.1729766
136240.0000000    0.1651547
136280.0000000    0.1771552
136320.0000000    0.1801144
136360.0000000    0.1698061
136400.0000000    0.1836388
136440.0000000    0.1730858
136480.0000000    0.1801835
136520.0000000    0.1730766
136560.0000000    0.1752152
136600.0000000    0.1880342
136640.0000000    0.1749825
136680.0000000    0.1820852
136720.0000000    0.1729973
136760.0000000    0.1765741
136800.0000000    0.1654827
136840.0000000    0.1697434
136880.0000000    0.1735957
136920.0000000    0.1632544
136960.0000000    0.1748946
137000.0000000    0.1776958
137040.0000000    0.1792667
137080.0000000    0.1867007
137120.0000000    0.1873537
137160.0000000    0.1757887
137200.0000000    0.1800752
137240.0000000    0.1887632
137280.0000000    0.1809690
137320.0000000    0.1747010
137360.0000000    0.1768965
137400.0000000    0.1895497
137440.0000000    0.1811034
137480.0000000    0.1848113
137520.0000000    0.1653900
137560.0000000    0.1669471
137600.0000000    0.1702187
137640.0000000    0.1789283
137680.0000000    0.1851278
137720.0000000    0.1857098
137760.0000000    0.1782109
137800.0000000    0.1761865
137840.0000000    0.1849926
137880.0000000    0.1816290
137920.0000000    0.1779969
137960.0000000    0.1684150
138000.0000000    0.1799284
138040.0000000    0.1944016
138080.0000000    0.1790357
138120.0000000    0.1670882
138160.0000000    0.1948057
138200.0000000    0.1752303
138240.0000000    0.1726812
138280.0000000    0.1923140
138320.0000000    0.1709542
138360.0000000    0.1833210
138400.0000000    0.1802980
138440.0000000    0.1736558
138480.0000000    0.1634271
138520.0000000    0.1634946
138560.0000000    0.1637019
138600.0000000    0.1809143
138640.0000000    0.1564804
138680.0000000    0.1825412
138720.0000000    0.1708860
138760.0000000    0.1592550
138800.0000000    0.1706478
138840.0000000    0.1802571
138880.0000000    0.1819311
138920.0000000    0.1837931
138960.0000000    0.1878654
139000.0000000    0.1790912
139040.0000000    0.1823747
139080.0000000    0.2062647
139120.0000000    0.2083461
139160.0000000    0.1870765
139200.0000000    0.1941444
139240.0000000    0.1755103
139280.0000000    0.1847277
139320.0000000    0.1814630
139360.0000000    0.1955748
139400.0000000    0.1990058
139440.0000000    0.1937154
139480.0000000    0.1995679
139520.0000000    0.1968064
139560.0000000    0.1993683
139600.0000000    0.1783750
139640.0000000    0.1713530
139680.0000000    0.1558104
139720.0000000    0.1654247
139760.0000000    0.1820866
139800.0000000    0.1881179
139840.0000000    0.1882659
139880.0000000    0.1689280
139920.0000000    0.1732564
139960.0000000    0.1968696
140000.0000000    0.1869688
140040.0000000    0.1914454
140080.0000000    0.1843026
140120.0000000    0.1864040
140160.0000000    0.1942855
140200.0000000    0.1858456
140240.0000000    0.2055072
140280.0000000    0.1916157
140320.0000000    0.1857394
140360.0000000    0.1736681
140400.0000000    0.1777994
140440.0000000    0.1810802
140480.0000000    0.1620397
140520.0000000    0.1465886
140560.0000000    0.1661539
140600.0000000    0.1727818
140640.0000000    0.1648597
140680.0000000    0.1733636
140720.0000000    0.1794081
140760.0000000    0.1780997
140800.0000000    0.1666306
140840.0000000    0.1638743
140880.0000000    0.1637765
140920.0000000    0.1698873
140960.0000000    0.1760191
141000.0000000    0.1777782
141040.0000000    0.1618095
141080.0000000    0.1629505
141120.0000000    0.1723852
141160.0000000    0.1658749
141200.0000000    0.1657876
141240.0000000    0.1749349
141280.0000000    0.1649221
141320.0000000    0.1616074
141360.0000000    0.1740218
141400.0000000    0.1838235
141440.0000000    0.1718435
141480.0000000    0.1581699
141520.0000000    0.1555692
141560.0000000    0.1803703
141600.0000000    0.1843040
141640.0000000    0.1783168
141680.0000000    0.1716843
141720.0000000    0.1743136
141760.0000000    0.1756381
141800.0000000    0.1878678
141840.0000000    0.1750897
141880.0000000    0.1758290
141920.0000000    0.1700820
141960.0000000    0.1917167
142000.0000000    0.1694069
142040.0000000    0.1744725
142080.0000000    0.1672935
142120.0000000    0.1641019
142160.0000000    0.1534036
142200.0000000    0.1723537
142240.0000000    0.1682353
142280.0000000    0.1791640
142320.0000000    0.1931244
142360.0000000    0.1843994
142400.0000000    0.1656373
142440.0000000    0.1874908
142480.0000000    0.1854572
142520.0000000    0.1813346
142560.0000000    0.1744245
142600.0000000    0.1663867
142640.0000000    0.1826267
142680.0000000    0.1700347
142720.0000000    0.1884228
142760.0000000    0.1831485
142800.0000000    0.1762687
142840.0000000    0.1771456
142880.0000000    0.1882336
142920.0000000    0.1797758
142960.0000000    0.1681030
143000.0000000    0.1628423
143040.0000000    0.1726811
143080.0000000    0.1833895
143120.0000000    0.1804210
143160.0000000    0.1947650
143200.0000000    0.1889879
143240.0000000    0.1867863
143280.0000000    0.1785788
143320.0000000    0.1798177
143360.0000000    0.1784226
143400.0000000    0.1889383
143440.0000000    0.1863337
143480.0000000    0.1689355
143520.0000000    0.1852896
143560.0000000    0.1729608
143600.0000000    0.1853003
143640.0000000    0.1745376
143680.0000000    0.1828177
143720.0000000    0.1775687
143760.0000000    0.1701590
143800.0000000    0.1636301
143840.0000000    0.1777162
143880.0000000    0.1955820
143920.0000000    0.1820879
143960.0000000    0.1808921
144000.0000000    0.1575714
144040.0000000    0.1677564
144080.0000000    0.1701814
144120.0000000    0.1844258
144160.0000000    0.1770618
144200.0000000    0.1587065
144240.0000000    0.1796405
144280.0000000    0.1768284
144320.0000000    0.1769773
144360.0000000    0.1669890
144400.0000000    0.1488283
144440.0000000    0.1571782
144480.0000000    0.1732548
144520.0000000    0.1577484
144560.0000000    0.1638691
144600.0000000    0.1715118
144640.0000000    0.1762318
144680.0000000    0.1696076
144720.0000000    0.1867563
144760.0000000    0.1868619
144800.0000000    0.1661886
144840.0000000    0.1657318
144880.0000000    0.1616259
144920.0000000    0.1619092
144960.0000000    0.1695877
145000.0000000    0.1689358
145040.0000000    0.1768745
145080.0000000    0.1624477
145120.0000000    0.1906056
145160.0000000    0.1597806
145200.0000000    0.1555883
145240.0000000    0.1658984
145280.0000000    0.1833049
145320.0000000    0.1800797
145360.0000000    0.1846047
145400.0000000    0.1808969
145440.0000000    0.1671028
145480.0000000    0.1872255
145520.0000000    0.1686294
145560.0000000    0.1773825
145600.0000000    0.1798808
145640.0000000    0.1838538
145680.0000000    0.1832725
145720.0000000    0.1788571
145760.0000000    0.1779470
145800.0000000    0.1666615
145840.0000000    0.1699365
145880.0000000    0.1676269
145920.0000000    0.1620610
145960.0000000    0.1743132
146000.0000000    0.1761223
146040.0000000    0.1763570
146080.0000000    0.1675610
146120.0000000    0.1655012
146160.0000000    0.1746475
146200.0000000    0.1657174
146240.0000000    0.1614402
146280.0000000    0.1654778
146320.0000000    0.1633873
146360.0000000    0.1608188
146400.0000000    0.1685985
146440.0000000    0.1630004
146480.0000000    0.1676482
146520.0000000    0.1602005
146560.0000000    0.1729687
146600.0000000    0.1641729
146640.0000000    0.1654155
146680.0000000    0.1893374
146720.0000000    0.1819292
146760.0000000    0.1613919
146800.0000000    0.1719090
146840.0000000    0.1667275
146880.0000000    0.1670544
146920.0000000    0.1716816
146960.0000000    0.1686066
147000.0000000    0.1524185
147040.0000000    0.1553335
147080.0000000    0.1558511
147120.0000000    0.1686301
147160.0000000    0.1594839
147200.0000000    0.1638922
147240.0000000    0.1632932
147280.0000000    0.1637231
147320.0000000    0.1702562
147360.0000000    0.1678140
147400.0000000    0.1539535
147440.0000000    0.1544873
147480.0000000    0.1574157
147520.0000000    0.1474670
147560.0000000    0.1517448
147600.0000000    0.1558681
147640.0000000    0.1679565
147680.0000000    0.1632778
147720.0000000    0.1624206
147760.0000000    0.1641662
147800.0000000    0.1623988
147840.0000000    0.1600324
147880.0000000    0.1586937
147920.0000000    0.1687757
147960.0000000    0.1557390
148000.0000000    0.1689312
148040.0000000    0.1673932
148080.0000000    0.1659259
148120.0000000    0.1816217
148160.0000000    0.1695621
148200.0000000    0.1553399
148240.0000000    0.1724412
148280.0000000    0.1630425
148320.0000000    0.1802886
148360.0000000    0.1934859
148400.0000000    0.1731434
148440.0000000    0.1948864
148480.0000000    0.1880832
148520.0000000    0.1847445
148560.0000000    0.1733994
148600.0000000    0.1647035
148640.0000000    0.1735630
148680.0000000    0.1849073
148720.0000000    0.1635268
148760.0000000    0.1715916
148800.0000000    0.1611167
148840.0000000    0.1590507
148880.0000000    0.1651569
148920.0000000    0.1765555
148960.0000000    0.1600908
149000.0000000    0.1484426
149040.0000000    0.1592772
149080.0000000    0.1652005
149120.0000000    0.1742518
149160.0000000    0.1783116
149200.0000000    0.1865400
149240.0000000    0.1794838
149280.0000000    0.1629561
149320.0000000    0.1673645
149360.0000000    0.1612150
149400.0000000    0.1680156
149440.0000000    0.1670999
149480.0000000    0.1704364
149520.0000000    0.1762011
149560.0000000    0.1680392
149600.0000000    0.1580173
149640.0000000    0.1626682
149680.0000000    0.1730361
149720.0000000    0.1566955
149760.0000000    0.1477609
149800.0000000    0.1628201
149840.0000000    0.1595982
149880.0000000    0.1590381
149920.0000000    0.1509335
149960.0000000    0.1705975
150000.0000000    0.1632452
150040.0000000    0.1529115
150080.0000000    0.1604959
150120.0000000    0.1577590
150160.0000000    0.1474919
150200.0000000    0.1652395
150240.0000000    0.1606291
150280.0000000    0.1643898
150320.0000000    0.1672781
150360.0000000    0.1663797
150400.0000000    0.1672730
150440.0000000    0.1668442
150480.0000000    0.1567589
150520.0000000    0.1611416
150560.0000000    0.1542743
150600.0000000    0.1668861
150640.0000000    0.1635978
150680.0000000    0.1582992
150720.0000000    0.1673401
150760.0000000    0.1678439
150800.0000000    0.1787657
150840.0000000    0.1707392
150880.0000000    0.1721907
150920.0000000    0.1655650
150960.0000000    0.1688272
151000.0000000    0.1751527
151040.0000000    0.1655551
151080.0000000    0.1689836
151120.0000000    0.1760469
151160.0000000    0.1860334
151200.0000000    0.1619334
151240.0000000    0.1650250
151280.0000000    0.1736761
151320.0000000    0.1720653
151360.0000000    0.1651827
151400.0000000    0.1904385
151440.0000000    0.1810499
151480.0000000    0.1942706
151520.0000000    0.1824122
151560.0000000    0.1679947
151600.0000000    0.1720800
151640.0000000    0.1664583
151680.0000000    0.1717785
151720.0000000    0.1748324
151760.0000000    0.1673123
151800.0000000    0.1670741
151840.0000000    0.1576140
151880.0000000    0.1784694
151920.0000000    0.1761677
151960.0000000    0.1668216
152000.0000000    0.1588652
152040.0000000    0.1644832
152080.0000000    0.1544781
152120.0000000    0.1579578
152160.0000000    0.1490378
152200.0000000    0.1502884
152240.0000000    0.1545889
152280.0000000    0.1672688
152320.0000000    0.1693645
152360.0000000    0.1614310
152400.0000000    0.1523551
152440.0000000    0.1684292
152480.0000000    0.1739462
152520.0000000    0.1822537
152560.0000000    0.1656438
152600.0000000    0.1648030
152640.0000000    0.1754315
152680.0000000    0.1525955
152720.0000000    0.1649805
152760.0000000    0.1487344
152800.0000000    0.1687905
152840.0000000    0.1691760
152880.0000000    0.1465659
152920.0000000    0.1647873
152960.0000000    0.1850628
153000.0000000    0.1932083
153040.0000000    0.1773599
153080.0000000    0.1678899
153120.0000000    0.1756196
153160.0000000    0.1748148
153200.0000000    0.1588764
153240.0000000    0.1731358
153280.0000000    0.1632272
153320.0000000    0.1607955
153360.0000000    0.1644398
153400.0000000    0.1471871
153440.0000000    0.1490485
153480.0000000    0.1507417
153520.0000000    0.1608543
153560.0000000    0.1515799
153600.0000000    0.1497189
153640.0000000    0.1428244
153680.0000000    0.1369617
153720.0000000    0.1591235
153760.0000000    0.1448490
153800.0000000    0.1566258
153840.0000000    0.1552391
153880.0000000    0.1549008
153920.0000000    0.1470715
153960.0000000    0.1478313
154000.0000000    0.1478977
154040.0000000    0.1687495
154080.0000000    0.1575405
154120.0000000    0.1494422
154160.0000000    0.1544663
154200.0000000    0.1386296
154240.0000000    0.1422183
154280.0000000    0.1521063
154320.0000000    0.1329142
154360.0000000    0.1502497
154400.0000000    0.1709215
154440.0000000    0.1628317
154480.0000000    0.1753097
154520.0000000    0.1782421
154560.0000000    0.1702752
154600.0000000    0.1525738
154640.0000000    0.1762733
154680.0000000    0.1620036
154720.0000000    0.1805846
154760.0000000    0.1874402
154800.0000000    0.1910409
154840.0000000    0.1884010
154880.0000000    0.1716410
154920.0000000    0.1889877
154960.0000000    0.1881042
155000.0000000    0.1737517
155040.0000000    0.2012530
155080.0000000    0.1887745
155120.0000000    0.1858972
155160.0000000    0.1801005
155200.0000000    0.1675764
155240.0000000    0.1741583
155280.0000000    0.1659353
155320.0000000    0.1714961
155360.0000000    0.1582069
155400.0000000    0.1750286
155440.0000000    0.1672914
155480.0000000    0.1691757
155520.0000000    0.1751937
155560.0000000    0.1822476
155600.0000000    0.1923974
155640.0000000    0.1795119
155680.0000000    0.1708980
155720.0000000    0.1710325
155760.0000000    0.1777723
155800.0000000    0.1819683
155840.0000000    0.1763263
155880.0000000    0.1827181
155920.0000000    0.1851579
155960.0000000    0.1752657
156000.0000000    0.1701083
156040.0000000    0.1741274
156080.0000000    0.1733619
156120.0000000    0.1692116
156160.0000000    0.1643492
156200.0000000    0.1636799
156240.0000000    0.1695126
156280.0000000    0.1576836
156320.0000000    0.1876654
156360.0000000    0.1726864
156400.0000000    0.1628187
156440.0000000    0.1791330
156480.0000000    0.1812620
156520.0000000    0.1753705
156560.0000000    0.1868370
156600.0000000    0.1796156
156640.0000000    0.1633382
156680.0000000    0.1801641
156720.0000000    0.1737566
156760.0000000    0.1589201
156800.0000000    0.1911428
156840.0000000    0.1818940
156880.0000000    0.1855796
156920.0000000    0.1738863
156960.0000000    0.1721723
157000.0000000    0.1451228
157040.0000000    0.1646091
157080.0000000    0.1675149
157120.0000000    0.1672841
157160.0000000    0.1691511
157200.0000000    0.1716671
157240.0000000    0.1729126
157280.0000000    0.1656678
157320.0000000    0.1715899
157360.0000000    0.1741252
157400.0000000    0.1787689
157440.0000000    0.1721079
157480.0000000    0.1584534
157520.0000000    0.1732198
157560.0000000    0.1952232
157600.0000000    0.1946452
157640.0000000    0.1764893
157680.0000000    0.1758836
157720.0000000    0.1743331
157760.0000000    0.1841707
157800.0000000    0.1675970
157840.0000000    0.1735318
157880.0000000    0.1524694
157920.0000000    0.1488849
157960.0000000    0.1499991
158000.0000000    0.1646204
158040.0000000    0.1609600
158080.0000000    0.1411895
158120.0000000    0.1445308
158160.0000000    0.1538519
158200.0000000    0.1581807
158240.0000000    0.1421872
158280.0000000    0.1460453
158320.0000000    0.1435384
158360.0000000    0.1595017
158400.0000000    0.1599168
158440.0000000    0.1619160
158480.0000000    0.1786199
158520.0000000    0.1663895
158560.0000000    0.1747126
158600.0000000    0.1713066
158640.0000000    0.1650241
158680.0000000    0.1700896
158720.0000000    0.1772000
158760.0000000    0.1672186
158800.0000000    0.1616163
158840.0000000    0.1647274
158880.0000000    0.1650113
158920.0000000    0.1590861
158960.0000000    0.1740383
159000.0000000    0.1853736
159040.0000000    0.1630747
159080.0000000    0.1738468
159120.0000000    0.1676931
159160.0000000    0.1683295
159200.0000000    0.1754061
159240.0000000    0.1718762
159280.0000000    0.1628335
159320.0000000    0.1583023
159360.0000000    0.1477318
159400.0000000    0.1789479
159440.0000000    0.1660773
159480.0000000    0.1688219
159520.0000000    0.1578279
159560.0000000    0.1740355
159600.0000000    0.1673497
159640.0000000    0.1568451
159680.0000000    0.1720463
159720.0000000    0.1665030
159760.0000000    0.1600086
159800.0000000    0.1607140
159840.0000000    0.1518011
159880.0000000    0.1724873
159920.0000000    0.1619337
159960.0000000    0.1598342
160000.0000000    0.1629055
160040.0000000    0.1508351
160080.0000000    0.1566572
160120.0000000    0.1566508
160160.0000000    0.1693698
160200.0000000    0.1620990
160240.0000000    0.1662480
160280.0000000    0.1645337
160320.0000000    0.1632265
160360.0000000    0.1720527
160400.0000000    0.1694526
160440.0000000    0.1618122
160480.0000000    0.1535240
160520.0000000    0.1487802
160560.0000000    0.1688765
160600.0000000    0.1721736
160640.0000000    0.1500297
160680.0000000    0.1602959
160720.0000000    0.1662021
160760.0000000    0.1702774
160800.0000000    0.1639469
160840.0000000    0.1666475
160880.0000000    0.1574215
160920.0000000    0.1651652
160960.0000000    0.1642546
161000.0000000    0.1583025
161040.0000000    0.1717194
161080.0000000    0.1740630
161120.0000000    0.1744961
161160.0000000    0.1637480
161200.0000000    0.1562112
161240.0000000    0.1623130
161280.0000000    0.1516997
161320.0000000    0.1560106
161360.0000000    0.1689242
161400.0000000    0.1781194
161440.0000000    0.1661991
161480.0000000    0.1673955
161520.0000000    0.1739020
161560.0000000    0.1709253
161600.0000000    0.1772663
161640.0000000    0.1912365
161680.0000000    0.1623641
161720.0000000    0.1881698
161760.0000000    0.1636305
161800.0000000    0.1745768
161840.0000000    0.1794914
161880.0000000    0.1673518
161920.0000000    0.1702537
161960.0000000    0.1744256
162000.0000000    0.1821475
162040.0000000    0.1590747
162080.0000000    0.1707569
162120.0000000    0.1612844
162160.0000000    0.1705634
162200.0000000    0.1694734
162240.0000000    0.1835209
162280.0000000    0.1678582
162320.0000000    0.1886674
162360.0000000    0.1541994
162400.0000000    0.1611302
162440.0000000    0.1746218
162480.0000000    0.1748151
162520.0000000    0.1557346
162560.0000000    0.1556577
162600.0000000    0.1606603
162640.0000000    0.1597311
162680.0000000    0.1602875
162720.0000000    0.1722014
162760.0000000    0.1644102
162800.0000000    0.1582123
162840.0000000    0.1567290
162880.0000000    0.1741657
162920.0000000    0.1671794
162960.0000000    0.1676094
163000.0000000    0.1550696
163040.0000000    0.1547621
163080.0000000    0.1336755
163120.0000000    0.1638955
163160.0000000    0.1610868
163200.0000000    0.1534152
163240.0000000    0.1638943
163280.0000000    0.1573481
163320.0000000    0.1489594
163360.0000000    0.1501526
163400.0000000    0.1395756
163440.0000000    0.1541120
163480.0000000    0.1501224
163520.0000000    0.1600880
163560.0000000    0.1641053
163600.0000000    0.1548991
163640.0000000    0.1880830
163680.0000000    0.1915441
163720.0000000    0.1692014
163760.0000000    0.1668878
163800.0000000    0.1649530
163840.0000000    0.1408909
163880.0000000    0.1581501
163920.0000000    0.1686536
163960.0000000    0.1787888
164000.0000000    0.1518641
164040.0000000    0.1580463
164080.0000000    0.1696760
164120.0000000    0.1735877
164160.0000000    0.1799195
164200.0000000    0.1603304
164240.0000000    0.1800366
164280.0000000    0.1673120
164320.0000000    0.1577549
164360.0000000    0.1610618
164400.0000000    0.1637528
164440.0000000    0.1572157
164480.0000000    0.1717280
164520.0000000    0.1637877
164560.0000000    0.1691294
164600.0000000    0.1822399
164640.0000000    0.1679074
164680.0000000    0.1742509
164720.0000000    0.1763066
164760.0000000    0.1738544
164800.0000000    0.1620531
164840.0000000    0.1551694
164880.0000000    0.1620099
164920.0000000    0.1698180
164960.0000000    0.1727456
165000.0000000    0.1688304
165040.0000000    0.1658188
165080.0000000    0.1533311
165120.0000000    0.1427471
165160.0000000    0.1429864
165200.0000000    0.1534392
165240.0000000    0.1418820
165280.0000000    0.1374418
165320.0000000    0.1498993
165360.0000000    0.1514189
165400.0000000    0.1694063
165440.0000000    0.1486391
165480.0000000    0.1642336
165520.0000000    0.1467393
165560.0000000    0.1668992
165600.0000000    0.1594162
165640.0000000    0.1576249
165680.0000000    0.1418397
165720.0000000    0.1526377
165760.0000000    0.1601928
165800.0000000    0.1603042
165840.0000000    0.1661555
165880.0000000    0.1650312
165920.0000000    0.1383676
165960.0000000    0.1486380
166000.0000000    0.1454279
166040.0000000    0.1498930
166080.0000000    0.1452396
166120.0000000    0.1569098
166160.0000000    0.1585617
166200.0000000    0.1513063
166240.0000000    0.1577342
166280.0000000    0.1550061
166320.0000000    0.1644363
166360.0000000    0.1579722
166400.0000000    0.1727767
166440.0000000    0.1618370
166480.0000000    0.1585579
166520.0000000    0.1584154
166560.0000000    0.1648722
166600.0000000    0.1509660
166640.0000000    0.1584953
166680.0000000    0.1637129
166720.0000000    0.1453531
166760.0000000    0.1618157
166800.0000000    0.1632732
166840.0000000    0.1488591
166880.0000000    0.1712945
166920.0000000    0.1633373
166960.0000000    0.1617542
167000.0000000    0.1808695
167040.0000000    0.1835977
167080.0000000    0.1780708
167120.0000000    0.1602138
167160.0000000    0.1701789
167200.0000000    0.1708470
167240.0000000    0.1685607
167280.0000000    0.1571619
167320.0000000    0.1675609
167360.0000000    0.1789532
167400.0000000    0.1763924
167440.0000000    0.1618379
167480.0000000    0.1525575
167520.0000000    0.1593442
167560.0000000    0.1633178
167600.0000000    0.1437815
167640.0000000    0.1615862
167680.0000000    0.1631943
167720.0000000    0.1612707
167760.0000000    0.1496141
167800.0000000    0.1578540
167840.0000000    0.1489950
167880.0000000    0.1489923
167920.0000000    0.1547242
167960.0000000    0.1420690
168000.0000000    0.1351034
168040.0000000    0.1492146
168080.0000000    0.1553038
168120.0000000    0.1588459
168160.0000000    0.1578946
168200.0000000    0.1577338
168240.0000000    0.1566517
168280.0000000    0.1527555
168320.0000000    0.1561024
168360.0000000    0.1537182
168400.0000000    0.1559404
168440.0000000    0.1616794
168480.0000000    0.1489137
168520.0000000    0.1479709
168560.0000000    0.1607474
168600.0000000    0.1539711
168640.0000000    0.1501228
168680.0000000    0.1473171
168720.0000000    0.1540027
168760.0000000    0.1541014
168800.0000000    0.1587948
168840.0000000    0.1373578
168880.0000000    0.1477551
168920.0000000    0.1516792
168960.0000000    0.1685615
169000.0000000    0.1523113
169040.0000000    0.1500896
169080.0000000    0.1599286
169120.0000000    0.1457964
169160.0000000    0.1696172
169200.0000000    0.1503768
169240.0000000    0.1635630
169280.0000000    0.1583931
169320.0000000    0.1704193
169360.0000000    0.1654218
169400.0000000    0.1594736
169440.0000000    0.1638771
169480.0000000    0.1584782
169520.0000000    0.1636808
169560.0000000    0.1548987
169600.0000000    0.1549310
169640.0000000    0.1579290
169680.0000000    0.1568037
169720.0000000    0.1666568
169760.0000000    0.1658661
169800.0000000    0.1601846
169840.0000000    0.1718210
169880.0000000    0.1636567
169920.0000000    0.1541097
169960.0000000    0.1503610
170000.0000000    0.1442438
170040.0000000    0.1495981
170080.0000000    0.1515332
170120.0000000    0.1594703
170160.0000000    0.1612277
170200.0000000    0.1718922
170240.0000000    0.1635102
170280.0000000    0.1720285
170320.0000000    0.1669049
170360.0000000    0.1597067
170400.0000000    0.1708365
170440.0000000    0.1680810
170480.0000000    0.1576820
170520.0000000    0.1705298
170560.0000000    0.1782135
170600.0000000    0.1642491
170640.0000000    0.1653423
170680.0000000    0.1560954
170720.0000000    0.1518368
170760.0000000    0.1585569
170800.0000000    0.1588558
170840.0000000    0.1759421
170880.0000000    0.1721322
170920.0000000    0.1585301
170960.0000000    0.1723967
171000.0000000    0.1668983
171040.0000000    0.1814014
171080.0000000    0.1799012
171120.0000000    0.1736382
171160.0000000    0.1609699
171200.0000000    0.1718418
171240.0000000    0.1717133
171280.0000000    0.1631094
171320.0000000    0.1682370
171360.0000000    0.1809431
171400.0000000    0.1822712
171440.0000000    0.1720765
171480.0000000    0.1660525
171520.0000000    0.1867279
171560.0000000    0.1819721
171600.0000000    0.1706779
171640.0000000    0.1663738
171680.0000000    0.1853200
171720.0000000    0.1813993
171760.0000000    0.1705005
171800.0000000    0.1636136
171840.0000000    0.1623228
171880.0000000    0.1650149
171920.0000000    0.1805725
171960.0000000    0.1841674
172000.0000000    0.1597382
172040.0000000    0.1670526
172080.0000000    0.1620477
172120.0000000    0.1531915
172160.0000000    0.1593985
172200.0000000    0.1563784
172240.0000000    0.1672545
172280.0000000    0.1466088
172320.0000000    0.1563034
172360.0000000    0.1612223
172400.0000000    0.1717954
172440.0000000    0.1787791
172480.0000000    0.1551093
172520.0000000    0.1613086
172560.0000000    0.1537694
172600.0000000    0.1526203
172640.0000000    0.1625927
172680.0000000    0.1481046
172720.0000000    0.1700484
172760.0000000    0.1715743
172800.0000000    0.1554566
172840.0000000    0.1623144
172880.0000000    0.1761097
172920.0000000    0.1614226
172960.0000000    0.1662353
173000.0000000    0.1765582
173040.0000000    0.1888740
173080.0000000    0.1709793
173120.0000000    0.1730650
173160.0000000    0.1824277
173200.0000000    0.1726739
173240.0000000    0.1710202
173280.0000000    0.1539710
173320.0000000    0.1611082
173360.0000000    0.1482169
173400.0000000    0.1457930
173440.0000000    0.1647790
173480.0000000    0.1725345
173520.0000000    0.1708482
173560.0000000    0.1669947
173600.0000000    0.1763662
173640.0000000    0.1763571
173680.0000000    0.1870040
173720.0000000    0.1905387
173760.0000000    0.1709657
173800.0000000    0.1805084
173840.0000000    0.1867965
173880.0000000    0.1909599
173920.0000000    0.1738437
173960.0000000    0.1789987
174000.0000000    0.1886836
174040.0000000    0.1681962
174080.0000000    0.1691425
174120.0000000    0.1755108
174160.0000000    0.1721602
174200.0000000    0.1823515
174240.0000000    0.1748374
174280.0000000    0.1810328
174320.0000000    0.1857657
174360.0000000    0.1672374
174400.0000000    0.1702940
174440.0000000    0.1586222
174480.0000000    0.1658692
174520.0000000    0.1679448
174560.0000000    0.1697541
174600.0000000    0.1781568
174640.0000000    0.1752610
174680.0000000    0.1773044
174720.0000000    0.1729618
174760.0000000    0.1991608
174800.0000000    0.1941267
174840.0000000    0.1805480
174880.0000000    0.1905647
174920.0000000    0.2017220
174960.0000000    0.1816518
175000.0000000    0.1937874
175040.0000000    0.2008754
175080.0000000    0.2057917
175120.0000000    0.2179123
175160.0000000    0.2179265
175200.0000000    0.2045105
175240.0000000    0.1907425
175280.0000000    0.2111683
175320.0000000    0.2025800
175360.0000000    0.2005506
175400.0000000    0.1937681
175440.0000000    0.2039720
175480.0000000    0.2030230
175520.0000000    0.2034018
175560.0000000    0.1954508
175600.0000000    0.2028450
175640.0000000    0.1980435
175680.0000000    0.1965459
175720.0000000    0.2049266
175760.0000000    0.2081788
175800.0000000    0.1955549
175840.0000000    0.2033824
175880.0000000    0.2029214
175920.0000000    0.2043087
175960.0000000    0.2033947
176000.0000000    0.1896734
176040.0000000    0.1991994
176080.0000000    0.2039542
176120.0000000    0.2086933
176160.0000000    0.2164136
176200.0000000    0.2005195
176240.0000000    0.2230127
176280.0000000    0.2099566
176320.0000000    0.2041637
176360.0000000    0.2105741
176400.0000000    0.2091918
176440.0000000    0.2107159
176480.0000000    0.2158008
176520.0000000    0.1939937
176560.0000000    0.2053610
176600.0000000    0.2097516
176640.0000000    0.2019568
176680.0000000    0.1988243
176720.0000000    0.2075088
176760.0000000    0.2042303
176800.0000000    0.2047886
176840.0000000    0.2017269
176880.0000000    0.2081183
176920.0000000    0.2174814
176960.0000000    0.2189595
177000.0000000    0.2220901
177040.0000000    0.2152942
177080.0000000    0.1938286
177120.0000000    0.1921125
177160.0000000    0.2147844
177200.0000000    0.2000457
177240.0000000    0.2060060
177280.0000000    0.2258455
177320.0000000    0.2118297
177360.0000000    0.2197416
177400.0000000    0.2048824
177440.0000000    0.2094672
177480.0000000    0.2056278
177520.0000000    0.2142655
177560.0000000    0.2191136
177600.0000000    0.2019873
177640.0000000    0.1954260
177680.0000000    0.1995876
177720.0000000    0.1984098
177760.0000000    0.2119587
177800.0000000    0.1997898
177840.0000000    0.2011668
177880.0000000    0.2009034
177920.0000000    0.2059649
177960.0000000    0.2238713
178000.0000000    0.2075238
178040.0000000    0.2006837
178080.0000000    0.1903689
178120.0000000    0.1950351
178160.0000000    0.1903090
178200.0000000    0.2032353
178240.0000000    0.2074570
178280.0000000    0.2041077
178320.0000000    0.2141224
178360.0000000    0.1993671
178400.0000000    0.1948367
178440.0000000    0.2132856
178480.0000000    0.1959679
178520.0000000    0.2007883
178560.0000000    0.2059313
178600.0000000    0.1923387
178640.0000000    0.2003892
178680.0000000    0.2011680
178720.0000000    0.1929712
178760.0000000    0.1835688
178800.0000000    0.1927102
178840.0000000    0.2102923
178880.0000000    0.1923576
178920.0000000    0.1743039
178960.0000000    0.1680504
179000.0000000    0.1799053
179040.0000000    0.1753335
179080.0000000    0.1719457
179120.0000000    0.1834173
179160.0000000    0.1753732
179200.0000000    0.1717326
179240.0000000    0.1816135
179280.0000000    0.1846164
179320.0000000    0.1721022
179360.0000000    0.1833803
179400.0000000    0.1710964
179440.0000000    0.1751046
179480.0000000    0.1729604
179520.0000000    0.1808745
179560.0000000    0.1789213
179600.0000000    0.1878053
179640.0000000    0.2060023
179680.0000000    0.1673145
179720.0000000    0.1864313
179760.0000000    0.1801776
179800.0000000    0.1829338
179840.0000000    0.1697926
179880.0000000    0.2062469
179920.0000000    0.2028282
179960.0000000    0.1941356
180000.0000000    0.1893576
180040.0000000    0.1806758
180080.0000000    0.1801420
180120.0000000    0.1781633
180160.0000000    0.1990929
180200.0000000    0.1974618
180240.0000000    0.1778353
180280.0000000    0.1757642
180320.0000000    0.2011263
180360.0000000    0.1949027
180400.0000000    0.1797964
180440.0000000    0.1853130
180480.0000000    0.1794359
180520.0000000    0.1837468
180560.0000000    0.1732312
180600.0000000    0.1786379
180640.0000000    0.1875943
180680.0000000    0.1875288
180720.0000000    0.1884317
180760.0000000    0.2022112
180800.0000000    0.1885649
180840.0000000    0.1911320
180880.0000000    0.1919628
180920.0000000    0.1810032
180960.0000000    0.1776722
181000.0000000    0.1962641
181040.0000000    0.1806316
181080.0000000    0.1883288
181120.0000000    0.1910218
181160.0000000    0.1874860
181200.0000000    0.1822341
181240.0000000    0.1881910
181280.0000000    0.1890220
181320.0000000    0.1891566
181360.0000000    0.1778745
181400.0000000    0.1799327
181440.0000000    0.1842822
181480.0000000    0.1798869
181520.0000000    0.1703743
181560.0000000    0.1788718
181600.0000000    0.1802352
181640.0000000    0.1722504
181680.0000000    0.1847797
181720.0000000    0.1936349
181760.0000000    0.1940674
181800.0000000    0.1972891
181840.0000000    0.1969863
181880.0000000    0.1937477
181920.0000000    0.1882710
181960.0000000    0.1994227
182000.0000000    0.1941178
182040.0000000    0.1859764
182080.0000000    0.1905671
182120.0000000    0.1914173
182160.0000000    0.1961783
182200.0000000    0.1861331
182240.0000000    0.1869183
182280.0000000    0.1953224
182320.0000000    0.1966337
182360.0000000    0.1844121
182400.0000000    0.2068636
182440.0000000    0.1958409
182480.0000000    0.2095456
182520.0000000    0.1982230
182560.0000000    0.1972633
182600.0000000    0.1931509
182640.0000000    0.2073907
182680.0000000    0.1978574
182720.0000000    0.1940973
182760.0000000    0.1922950
182800.0000000    0.1972783
182840.0000000    0.1772127
182880.0000000    0.1916919
182920.0000000    0.1796403
182960.0000000    0.1819777
183000.0000000    0.1904003
183040.0000000    0.1870558
183080.0000000    0.1995947
183120.0000000    0.1954248
183160.0000000    0.1773343
183200.0000000    0.1881042
183240.0000000    0.1809256
183280.0000000    0.1860542
183320.0000000    0.1788389
183360.0000000    0.1855329
183400.0000000    0.1923341
183440.0000000    0.1925213
183480.0000000    0.1962467
183520.0000000    0.1927816
183560.0000000    0.1888629
183600.0000000    0.1996754
183640.0000000    0.1963696
183680.0000000    0.2040083
183720.0000000    0.2031203
183760.0000000    0.1942786
183800.0000000    0.1898536
183840.0000000    0.1899631
183880.0000000    0.1915731
183920.0000000    0.1802112
183960.0000000    0.1761188
184000.0000000    0.1887602
184040.0000000    0.1830021
184080.0000000    0.1709594
184120.0000000    0.1951761
184160.0000000    0.2036035
184200.0000000    0.1818385
184240.0000000    0.1844380
184280.0000000    0.1988704
184320.0000000    0.1918572
184360.0000000    0.1858928
184400.0000000    0.1899134
184440.0000000    0.1805111
184480.0000000    0.1801765
184520.0000000    0.1821286
184560.0000000    0.1877836
184600.0000000    0.1992483
184640.0000000    0.1817461
184680.0000000    0.1826485
184720.0000000    0.1689084
184760.0000000    0.1876968
184800.0000000    0.1694255
184840.0000000    0.1756776
184880.0000000    0.1686203
184920.0000000    0.1825101
184960.0000000    0.1824419
185000.0000000    0.1738256
185040.0000000    0.1863994
185080.0000000    0.1808878
185120.0000000    0.1738213
185160.0000000    0.1940738
185200.0000000    0.1809464
185240.0000000    0.1866360
185280.0000000    0.1808420
185320.0000000    0.1791916
185360.0000000    0.1857852
185400.0000000    0.1875962
185440.0000000    0.1870487
185480.0000000    0.1727714
185520.0000000    0.1831660
185560.0000000    0.1852690
185600.0000000    0.2031698
185640.0000000    0.1915620
185680.0000000    0.1767164
185720.0000000    0.1749933
185760.0000000    0.1730245
185800.0000000    0.1726295
185840.0000000    0.1687729
185880.0000000    0.1780141
185920.0000000    0.1751654
185960.0000000    0.1830472
186000.0000000    0.1784693
186040.0000000    0.1719583
186080.0000000    0.1857471
186120.0000000    0.1787163
186160.0000000    0.1766736
186200.0000000    0.1742974
186240.0000000    0.1712830
186280.0000000    0.1766244
186320.0000000    0.1654024
186360.0000000    0.1640639
186400.0000000    0.1692341
186440.0000000    0.1737175
186480.0000000    0.1625926
186520.0000000    0.1774266
186560.0000000    0.1855785
186600.0000000    0.1759621
186640.0000000    0.1786608
186680.0000000    0.1824190
186720.0000000    0.1864989
186760.0000000    0.1733904
186800.0000000    0.1741215
186840.0000000    0.1832129
186880.0000000    0.1803656
186920.0000000    0.1791382
186960.0000000    0.1905812
187000.0000000    0.1758786
187040.0000000    0.1950124
187080.0000000    0.1944156
187120.0000000    0.1890986
187160.0000000    0.1949623
187200.0000000    0.1851334
187240.0000000    0.1822211
187280.0000000    0.1790861
187320.0000000    0.1882481
187360.0000000    0.1853676
187400.0000000    0.1849273
187440.0000000    0.1848309
187480.0000000    0.1986286
187520.0000000    0.1936790
187560.0000000    0.1967708
187600.0000000    0.1945907
187640.0000000    0.1851272
187680.0000000    0.1821864
187720.0000000    0.1849209
187760.0000000    0.2000714
187800.0000000    0.1990265
187840.0000000    0.2089633
187880.0000000    0.1954210
187920.0000000    0.2107348
187960.0000000    0.2043102
188000.0000000    0.2190461
188040.0000000    0.2096505
188080.0000000    0.2100546
188120.0000000    0.2072721
188160.0000000    0.2063700
188200.0000000    0.2032376
188240.0000000    0.2041413
188280.0000000    0.1959568
188320.0000000    0.2064995
188360.0000000    0.1936362
188400.0000000    0.2163591
188440.0000000    0.2123580
188480.0000000    0.1924901
188520.0000000    0.1917536
188560.0000000    0.2035649
188600.0000000    0.1861521
188640.0000000    0.2071676
188680.0000000    0.1912853
188720.0000000    0.2116099
188760.0000000    0.2105917
188800.0000000    0.1975225
188840.0000000    0.2013384
188880.0000000    0.1979963
188920.0000000    0.2104159
188960.0000000    0.2079601
189000.0000000    0.2126205
189040.0000000    0.2027068
189080.0000000    0.1978652
189120.0000000    0.1963770
189160.0000000    0.2072637
189200.0000000    0.2037762
189240.0000000    0.2060047
189280.0000000    0.1924978
189320.0000000    0.1926234
189360.0000000    0.1805218
189400.0000000    0.1855144
189440.0000000    0.1810980
189480.0000000    0.1886981
189520.0000000    0.1980036
189560.0000000    0.1997162
189600.0000000    0.2133703
189640.0000000    0.2038957
189680.0000000    0.2036131
189720.0000000    0.1983746
189760.0000000    0.2008025
189800.0000000    0.2116321
189840.0000000    0.2055425
189880.0000000    0.2052366
189920.0000000    0.2009939
189960.0000000    0.2007537
190000.0000000    0.2052954
190040.0000000    0.1997718
190080.0000000    0.2061857
190120.0000000    0.1977143
190160.0000000    0.1977772
190200.0000000    0.2003578
190240.0000000    0.2030636
190280.0000000    0.2025478
190320.0000000    0.2098208
190360.0000000    0.1995324
190400.0000000    0.2089728
190440.0000000    0.2120262
190480.0000000    0.1958462
190520.0000000    0.2048604
190560.0000000    0.1928821
190600.0000000    0.1881011
190640.0000000    0.1887963
190680.0000000    0.1856308
190720.0000000    0.1972862
190760.0000000    0.1877302
190800.0000000    0.2072541
190840.0000000    0.1927964
190880.0000000    0.1934514
190920.0000000    0.1930011
190960.0000000    0.2024750
191000.0000000    0.2012289
191040.0000000    0.2053489
191080.0000000    0.1994485
191120.0000000    0.1999196
191160.0000000    0.2007227
191200.0000000    0.2082572
191240.0000000    0.2031371
191280.0000000    0.2030898
191320.0000000    0.2114970
191360.0000000    0.2048267
191400.0000000    0.2043847
191440.0000000    0.2115026
191480.0000000    0.2035362
191520.0000000    0.2052233
191560.0000000    0.2141612
191600.0000000    0.1953208
191640.0000000    0.1982781
191680.0000000    0.2105613
191720.0000000    0.2139715
191760.0000000    0.2159858
191800.0000000    0.2058400
191840.0000000    0.2037953
191880.0000000    0.2015271
191920.0000000    0.2092035
191960.0000000    0.2129524
192000.0000000    0.2072697
192040.0000000    0.2068555
192080.0000000    0.1971552
192120.0000000    0.2050519
192160.0000000    0.2067244
192200.0000000    0.2003108
192240.0000000    0.2073705
192280.0000000    0.2027634
192320.0000000    0.1997590
192360.0000000    0.2014205
192400.0000000    0.2047182
192440.0000000    0.2082015
192480.0000000    0.2041810
192520.0000000    0.2041234
192560.0000000    0.1956673
192600.0000000    0.1943592
192640.0000000    0.2082405
192680.0000000    0.1998257
192720.0000000    0.2064378
192760.0000000    0.1923623
192800.0000000    0.1964428
192840.0000000    0.1935719
192880.0000000    0.1995902
192920.0000000    0.1968637
192960.0000000    0.1991154
193000.0000000    0.2104138
193040.0000000    0.2002023
193080.0000000    0.1967485
193120.0000000    0.2097370
193160.0000000    0.2033400
193200.0000000    0.2047940
193240.0000000    0.1937178
193280.0000000    0.2037259
193320.0000000    0.2108431
193360.0000000    0.1959240
193400.0000000    0.2008052
193440.0000000    0.1861700
193480.0000000    0.1953966
193520.0000000    0.1986499
193560.0000000    0.2034567
193600.0000000    0.1990453
193640.0000000    0.1906890
193680.0000000    0.1959553
193720.0000000    0.1958905
193760.0000000    0.2150921
193800.0000000    0.2078779
193840.0000000    0.2066958
193880.0000000    0.2116755
193920.0000000    0.2111643
193960.0000000    0.2106983
194000.0000000    0.1963777
194040.0000000    0.2117796
194080.0000000    0.1959894
194120.0000000    0.2141399
194160.0000000    0.1984345
194200.0000000    0.1982266
194240.0000000    0.2206207
194280.0000000    0.2069967
194320.0000000    0.2221211
194360.0000000    0.2092470
194400.0000000    0.1911904
194440.0000000    0.1835718
194480.0000000    0.1687299
194520.0000000    0.1884650
194560.0000000    0.1999965
194600.0000000    0.1868768
194640.0000000    0.2061459
194680.0000000    0.1826105
194720.0000000    0.1919010
194760.0000000    0.2063677
194800.0000000    0.1694458
194840.0000000    0.1813056
194880.0000000    0.1910813
194920.0000000    0.1847876
194960.0000000    0.1808309
195000.0000000    0.2000189
195040.0000000    0.1879831
195080.0000000    0.1949865
195120.0000000    0.1831712
195160.0000000    0.1826143
195200.0000000    0.1930154
195240.0000000    0.1828805
195280.0000000    0.1912265
195320.0000000    0.2006813
195360.0000000    0.1912734
195400.0000000    0.1837073
195440.0000000    0.1769798
195480.0000000    0.1925602
195520.0000000    0.1878670
195560.0000000    0.1774754
195600.0000000    0.1744666
195640.0000000    0.1858149
195680.0000000    0.1660424
195720.0000000    0.1813010
195760.0000000    0.1707814
195800.0000000    0.1817312
195840.0000000    0.1878199
195880.0000000    0.1911412
195920.0000000    0.1790650
195960.0000000    0.1975826
196000.0000000    0.1856617
196040.0000000    0.1777311
196080.0000000    0.1835333
196120.0000000    0.1916877
196160.0000000    0.1870598
196200.0000000    0.1927311
196240.0000000    0.1897687
196280.0000000    0.1972073
196320.0000000    0.1889065
196360.0000000    0.1965553
196400.0000000    0.2017288
196440.0000000    0.1920751
196480.0000000    0.1859020
196520.0000000    0.2010718
196560.0000000    0.1984459
196600.0000000    0.1997446
196640.0000000    0.1871136
196680.0000000    0.2044401
196720.0000000    0.1932012
196760.0000000    0.1943264
196800.0000000    0.2035537
196840.0000000    0.1847070
196880.0000000    0.1750231
196920.0000000    0.1815781
196960.0000000    0.1684260
197000.0000000    0.1778254
197040.0000000    0.1803975
197080.0000000    0.1596374
197120.0000000    0.1518184
197160.0000000    0.1733477
197200.0000000    0.1701630
197240.0000000    0.1735595
197280.0000000    0.1612377
197320.0000000    0.1642450
197360.0000000    0.1651447
197400.0000000    0.1831077
197440.0000000    0.1881100
197480.0000000    0.1823144
197520.0000000    0.1780722
197560.0000000    0.1741191
197600.0000000    0.1705438
197640.0000000    0.1661983
197680.0000000    0.1598035
197720.0000000    0.1607198
197760.0000000    0.1633476
197800.0000000    0.1830277
197840.0000000    0.1633461
197880.0000000    0.1559104
197920.0000000    0.1589769
197960.0000000    0.1789395
198000.0000000    0.1742652
198040.0000000    0.1781995
198080.0000000    0.1724471
198120.0000000    0.1853881
198160.0000000    0.1806149
198200.0000000    0.1646023
198240.0000000    0.1621405
198280.0000000    0.1701739
198320.0000000    0.1812933
198360.0000000    0.1827352
198400.0000000    0.1800600
198440.0000000    0.1600896
198480.0000000    0.1668030
198520.0000000    0.1550225
198560.0000000    0.1722421
198600.0000000    0.1673073
198640.0000000    0.1651950
198680.0000000    0.1643159
198720.0000000    0.1624608
198760.0000000    0.1707774
198800.0000000    0.1763559
198840.0000000    0.1730266
198880.0000000    0.1732840
198920.0000000    0.1746533
198960.0000000    0.1859173
199000.0000000    0.1581307
199040.0000000    0.1578210
199080.0000000    0.1588500
199120.0000000    0.1656932
199160.0000000    0.1835336
199200.0000000    0.1715763
199240.0000000    0.1597073
199280.0000000    0.1633212
199320.0000000    0.1722869
199360.0000000    0.1753995
199400.0000000    0.1705863
199440.0000000    0.1682191
199480.0000000    0.1544587
199520.0000000    0.1733824
199560.0000000    0.1710521
199600.0000000    0.1644692
199640.0000000    0.1911773
199680.0000000    0.1805685
199720.0000000    0.1675457
199760.0000000    0.1698340
199800.0000000    0.1788303
199840.0000000    0.1897785
199880.0000000    0.1873933
199920.0000000    0.1661618
199960.0000000    0.1563203
200000.0000000    0.1738082
200040.0000000    0.1687926
200080.0000000    0.1649346
200120.0000000    0.1747206
200160.0000000    0.1626834
200200.0000000    0.1586515
200240.0000000    0.1641094
200280.0000000    0.1649629
200320.0000000    0.1551272
200360.0000000    0.1657740
200400.0000000    0.1653230
200440.0000000    0.1685176
200480.0000000    0.1684181
200520.0000000    0.1671370
200560.0000000    0.1435282
200600.0000000    0.1500495
200640.0000000    0.1484585
200680.0000000    0.1591370
200720.0000000    0.1621697
200760.0000000    0.1639803
200800.0000000    0.1655495
200840.0000000    0.1700189
200880.0000000    0.1559817
200920.0000000    0.1487184
200960.0000000    0.1451642
201000.0000000    0.1434553
201040.0000000    0.1417357
201080.0000000    0.1455015
201120.0000000    0.1596573
201160.0000000    0.1629891
201200.0000000    0.1494589
201240.0000000    0.1294140
201280.0000000    0.1446031
201320.0000000    0.1812122
201360.0000000    0.1429957
201400.0000000    0.1537424
201440.0000000    0.1693181
201480.0000000    0.1737107
201520.0000000    0.1598781
201560.0000000    0.1678003
201600.0000000    0.1666271
201640.0000000    0.1715285
201680.0000000    0.1455906
201720.0000000    0.1563206
201760.0000000    0.1593148
201800.0000000    0.1448458
201840.0000000    0.1632987
201880.0000000    0.1584218
201920.0000000    0.1622783
201960.0000000    0.1554222
202000.0000000    0.1576982
202040.0000000    0.1499012
202080.0000000    0.1496156
202120.0000000    0.1525677
202160.0000000    0.1561474
202200.0000000    0.1527879
202240.0000000    0.1530568
202280.0000000    0.1484636
202320.0000000    0.1543592
202360.0000000    0.1575677
202400.0000000    0.1700868
202440.0000000    0.1656806
202480.0000000    0.1577015
202520.0000000    0.1743034
202560.0000000    0.1549294
202600.0000000    0.1550694
202640.0000000    0.1512687
202680.0000000    0.1634395
202720.0000000    0.1452125
202760.0000000    0.1466101
202800.0000000    0.1451804
202840.0000000    0.1359875
202880.0000000    0.1644832
202920.0000000    0.1510515
202960.0000000    0.1521182
203000.0000000    0.1603131
203040.0000000    0.1606301
203080.0000000    0.1601373
203120.0000000    0.1640710
203160.0000000    0.1521398
203200.0000000    0.1521158
203240.0000000    0.1497685
203280.0000000    0.1561336
203320.0000000    0.1559176
203360.0000000    0.1581371
203400.0000000    0.1652418
203440.0000000    0.1415851
203480.0000000    0.1449470
203520.0000000    0.1450188
203560.0000000    0.1445401
203600.0000000    0.1465680
203640.0000000    0.1392106
203680.0000000    0.1518241
203720.0000000    0.1509917
203760.0000000    0.1475047
203800.0000000    0.1490483
203840.0000000    0.1548525
203880.0000000    0.1590179
203920.0000000    0.1582841
203960.0000000    0.1519915
204000.0000000    0.1413336
204040.0000000    0.1668977
204080.0000000    0.1778934
204120.0000000    0.1842648
204160.0000000    0.1635403
204200.0000000    0.1647936
204240.0000000    0.1611610
204280.0000000    0.1714100
204320.0000000    0.1776442
204360.0000000    0.1606872
204400.0000000    0.1726699
204440.0000000    0.1642000
204480.0000000    0.1587665
204520.0000000    0.1633555
204560.0000000    0.1529167
204600.0000000    0.1637970
204640.0000000    0.1804034
204680.0000000    0.1670295
204720.0000000    0.1619738
204760.0000000    0.1598706
204800.0000000    0.1603332
204840.0000000    0.1735011
204880.0000000    0.1738386
204920.0000000    0.1712494
204960.0000000    0.1594793
205000.0000000    0.1725653
205040.0000000    0.1658979
205080.0000000    0.1614252
205120.0000000    0.1647422
205160.0000000    0.1784418
205200.0000000    0.1537807
205240.0000000    0.1598916
205280.0000000    0.1778961
205320.0000000    0.1678224
205360.0000000    0.1643639
205400.0000000    0.1770890
205440.0000000    0.1659485
205480.0000000    0.1671696
205520.0000000    0.1644879
205560.0000000    0.1678926
205600.0000000    0.1575115
205640.0000000    0.1478603
205680.0000000    0.1631927
205720.0000000    0.1708039
205760.0000000    0.1740047
205800.0000000    0.1648992
205840.0000000    0.1570172
205880.0000000    0.1528419
205920.0000000    0.1642187
205960.0000000    0.1615467
206000.0000000    0.1600604
206040.0000000    0.1707398
206080.0000000    0.1705873
206120.0000000    0.1596649
206160.0000000    0.1528861
206200.0000000    0.1511339
206240.0000000    0.1571434
206280.0000000    0.1516662
206320.0000000    0.1545764
206360.0000000    0.1601566
206400.0000000    0.1506150
206440.0000000    0.1592966
206480.0000000    0.1411391
206520.0000000    0.1425361
206560.0000000    0.1480730
206600.0000000    0.1402818
206640.0000000    0.1441757
206680.0000000    0.1515693
206720.0000000    0.1654782
206760.0000000    0.1597234
206800.0000000    0.1678259
206840.0000000    0.1576119
206880.0000000    0.1453249
206920.0000000    0.1524496
206960.0000000    0.1399613
207000.0000000    0.1477323
207040.0000000    0.1465696
207080.0000000    0.1357886
207120.0000000    0.1441177
207160.0000000    0.1542045
207200.0000000    0.1552331
207240.0000000    0.1546458
207280.0000000    0.1615453
207320.0000000    0.1404402
207360.0000000    0.1328959
207400.0000000    0.1439597
207440.0000000    0.1439168
207480.0000000    0.1486413
207520.0000000    0.1478508
207560.0000000    0.1575107
207600.0000000    0.1656103
207640.0000000    0.1637738
207680.0000000    0.1747175
207720.0000000    0.1645038
207760.0000000    0.1370768
207800.0000000    0.1411627
207840.0000000    0.1534999
207880.0000000    0.1532426
207920.0000000    0.1549417
207960.0000000    0.1381967
208000.0000000    0.1547470
208040.0000000    0.1624981
208080.0000000    0.1560964
208120.0000000    0.1469945
208160.0000000    0.1436674
208200.0000000    0.1532095
208240.0000000    0.1477714
208280.0000000    0.1465035
208320.0000000    0.1626340
208360.0000000    0.1731663
208400.0000000    0.1752680
208440.0000000    0.1602548
208480.0000000    0.1537143
208520.0000000    0.1624870
208560.0000000    0.1582887
208600.0000000    0.1363580
208640.0000000    0.1366790
208680.0000000    0.1535138
208720.0000000    0.1516576
208760.0000000    0.1400344
208800.0000000    0.1399495
208840.0000000    0.1563958
208880.0000000    0.1453439
208920.0000000    0.1545141
208960.0000000    0.1501871
209000.0000000    0.1617534
209040.0000000    0.1535816
209080.0000000    0.1612182
209120.0000000    0.1605649
209160.0000000    0.1663625
209200.0000000    0.1520135
209240.0000000    0.1627468
209280.0000000    0.1535142
209320.0000000    0.1636055
209360.0000000    0.1771429
209400.0000000    0.1768472
209440.0000000    0.1838839
209480.0000000    0.1633984
209520.0000000    0.1576599
209560.0000000    0.1690879
209600.0000000    0.1541580
209640.0000000    0.1678610
209680.0000000    0.1587834
209720.0000000    0.1435891
209760.0000000    0.1426083
209800.0000000    0.1528930
209840.0000000    0.1567551
209880.0000000    0.1658057
209920.0000000    0.1591450
209960.0000000    0.1755076
210000.0000000    0.1707212
210040.0000000    0.1571749
210080.0000000    0.1564283
210120.0000000    0.1378523
210160.0000000    0.1471961
210200.0000000    0.1440949
210240.0000000    0.1522686
210280.0000000    0.1442530
210320.0000000    0.1460285
210360.0000000    0.1349207
210400.0000000    0.1371940
210440.0000000    0.1264007
210480.0000000    0.1337846
210520.0000000    0.1325656
210560.0000000    0.1303898
210600.0000000    0.1392995
210640.0000000    0.1336493
210680.0000000    0.1351801
210720.0000000    0.1386837
210760.0000000    0.1432308
210800.0000000    0.1338471
210840.0000000    0.1479991
210880.0000000    0.1439684
210920.0000000    0.1465992
210960.0000000    0.1374719
211000.0000000    0.1403744
211040.0000000    0.1429204
211080.0000000    0.1257755
211120.0000000    0.1288759
211160.0000000    0.1318693
211200.0000000    0.1410136
211240.0000000    0.1427441
211280.0000000    0.1378844
211320.0000000    0.1251516
211360.0000000    0.1262082
211400.0000000    0.1404911
211440.0000000    0.1494984
211480.0000000    0.1388272
211520.0000000    0.1390002
211560.0000000    0.1352774
211600.0000000    0.1412418
211640.0000000    0.1428699
211680.0000000    0.1461082
211720.0000000    0.1397385
211760.0000000    0.1531263
211800.0000000    0.1372524
211840.0000000    0.1446163
211880.0000000    0.1384020
211920.0000000    0.1321403
211960.0000000    0.1438845
212000.0000000    0.1318716
212040.0000000    0.1190800
212080.0000000    0.1265582
212120.0000000    0.1433963
212160.0000000    0.1211696
212200.0000000    0.1242239
212240.0000000    0.1197709
212280.0000000    0.1297653
212320.0000000    0.1375266
212360.0000000    0.1343862
212400.0000000    0.1480971
212440.0000000    0.1361709
212480.0000000    0.1313602
212520.0000000    0.1261823
212560.0000000    0.1340192
212600.0000000    0.1307561
212640.0000000    0.1245319
212680.0000000    0.1374068
212720.0000000    0.1527209
212760.0000000    0.1415809
212800.0000000    0.1433392
212840.0000000    0.1457464
212880.0000000    0.1516824
212920.0000000    0.1513045
212960.0000000    0.1411435
213000.0000000    0.1424995
213040.0000000    0.1467979
213080.0000000    0.1442197
213120.0000000    0.1576097
213160.0000000    0.1394490
213200.0000000    0.1364896
213240.0000000    0.1288050
213280.0000000    0.1540090
213320.0000000    0.1464274
213360.0000000    0.1331962
213400.0000000    0.1327559
213440.0000000    0.1352118
213480.0000000    0.1362018
213520.0000000    0.1244292
213560.0000000    0.1226971
213600.0000000    0.1232600
213640.0000000    0.1188162
213680.0000000    0.1347761
213720.0000000    0.1455690
213760.0000000    0.1554816
213800.0000000    0.1545475
213840.0000000    0.1571503
213880.0000000    0.1496613
213920.0000000    0.1633237
213960.0000000    0.1413789
214000.0000000    0.1416391
214040.0000000    0.1326468
214080.0000000    0.1491624
214120.0000000    0.1491375
214160.0000000    0.1342275
214200.0000000    0.1575709
214240.0000000    0.1421608
214280.0000000    0.1503992
214320.0000000    0.1363283
214360.0000000    0.1501212
214400.0000000    0.1463474
214440.0000000    0.1455464
214480.0000000    0.1371835
214520.0000000    0.1448879
214560.0000000    0.1413772
214600.0000000    0.1333217
214640.0000000    0.1376633
214680.0000000    0.1248939
214720.0000000    0.1356937
214760.0000000    0.1351654
214800.0000000    0.1372274
214840.0000000    0.1359489
214880.0000000    0.1244897
214920.0000000    0.1401376
214960.0000000    0.1370661
215000.0000000    0.1346050
215040.0000000    0.1371947
215080.0000000    0.1284670
215120.0000000    0.1388146
215160.0000000    0.1376492
215200.0000000    0.1350983
215240.0000000    0.1472555
215280.0000000    0.1490521
215320.0000000    0.1580197
215360.0000000    0.1498688
215400.0000000    0.1500975
215440.0000000    0.1560474
215480.0000000    0.1489697
215520.0000000    0.1291329
215560.0000000    0.1318995
215600.0000000    0.1404476
215640.0000000    0.1261258
215680.0000000    0.1332204
215720.0000000    0.1435783
215760.0000000    0.1450062
215800.0000000    0.1455048
215840.0000000    0.1322286
215880.0000000    0.1388901
215920.0000000    0.1397285
215960.0000000    0.1413887
216000.0000000    0.1506262
216040.0000000    0.1618344
216080.0000000    0.1573502
216120.0000000    0.1493871
216160.0000000    0.1614567
216200.0000000    0.1478527
216240.0000000    0.1507833
216280.0000000    0.1383410
216320.0000000    0.1271318
216360.0000000    0.1378295
216400.0000000    0.1335858
216440.0000000    0.1315693
216480.0000000    0.1351003
216520.0000000    0.1311034
216560.0000000    0.1240933
216600.0000000    0.1353221
216640.0000000    0.1327101
216680.0000000    0.1224592
216720.0000000    0.1354343
216760.0000000    0.1297250
216800.0000000    0.1296111
216840.0000000    0.1265806
216880.0000000    0.1430830
216920.0000000    0.1399252
216960.0000000    0.1216335
217000.0000000    0.1402652
217040.0000000    0.1498204
217080.0000000    0.1284267
217120.0000000    0.1239648
217160.0000000    0.1289956
217200.0000000    0.1480775
217240.0000000    0.1510844
217280.0000000    0.1322131
217320.0000000    0.1294958
217360.0000000    0.1312866
217400.0000000    0.1219644
217440.0000000    0.1179058
217480.0000000    0.1250128
217520.0000000    0.1279706
217560.0000000    0.1263611
217600.0000000    0.1381049
217640.0000000    0.1511075
217680.0000000    0.1450909
217720.0000000    0.1491776
217760.0000000    0.1412738
217800.0000000    0.1560116
217840.0000000    0.1432833
217880.0000000    0.1585747
217920.0000000    0.1632449
217960.0000000    0.1344155
218000.0000000    0.1472506
218040.0000000    0.1313827
218080.0000000    0.1314973
218120.0000000    0.1375190
218160.0000000    0.1296054
218200.0000000    0.1324665
218240.0000000    0.1360211
218280.0000000    0.1423371
218320.0000000    0.1551562
218360.0000000    0.1472055
218400.0000000    0.1692859
218440.0000000    0.1455081
218480.0000000    0.1417383
218520.0000000    0.1466218
218560.0000000    0.1260826
218600.0000000    0.1316167
218640.0000000    0.1384870
218680.0000000    0.1598602
218720.0000000    0.1577372
218760.0000000    0.1546853
218800.0000000    0.1526238
218840.0000000    0.1620437
218880.0000000    0.1427376
218920.0000000    0.1591638
218960.0000000    0.1585458
219000.0000000    0.1646844
219040.0000000    0.1365795
219080.0000000    0.1374595
219120.0000000    0.1381621
219160.0000000    0.1463801
219200.0000000    0.1370617
219240.0000000    0.1355792
219280.0000000    0.1322822
219320.0000000    0.1379695
219360.0000000    0.1380888
219400.0000000    0.1483811
219440.0000000    0.1442245
219480.0000000    0.1320874
219520.0000000    0.1265170
219560.0000000    0.1385334
219600.0000000    0.1409767
219640.0000000    0.1357854
219680.0000000    0.1528476
219720.0000000    0.1524265
219760.0000000    0.1440680
219800.0000000    0.1458395
219840.0000000    0.1526626
219880.0000000    0.1448651
219920.0000000    0.1451230
219960.0000000    0.1510155
220000.0000000    0.1473860
220040.0000000    0.1459006
220080.0000000    0.1550429
220120.0000000    0.1460934
220160.0000000    0.1488831
220200.0000000    0.1418457
220240.0000000    0.1440739
220280.0000000    0.1400502
220320.0000000    0.1490203
220360.0000000    0.1428611
220400.0000000    0.1505319
220440.0000000    0.1591688
220480.0000000    0.1637775
220520.0000000    0.1604380
220560.0000000    0.1604735
220600.0000000    0.1581787
220640.0000000    0.1566446
220680.0000000    0.1613825
220720.0000000    0.1664211
220760.0000000    0.1661824
220800.0000000    0.1739424
220840.0000000    0.1607645
220880.0000000    0.1619253
220920.0000000    0.1719701
220960.0000000    0.1717703
221000.0000000    0.1618303
221040.0000000    0.1490673
221080.0000000    0.1657182
221120.0000000    0.1777404
221160.0000000    0.1668883
221200.0000000    0.1675493
221240.0000000    0.1704588
221280.0000000    0.1635538
221320.0000000    0.1732370
221360.0000000    0.1716887
221400.0000000    0.1756444
221440.0000000    0.1558051
221480.0000000    0.1688405
221520.0000000    0.1643697
221560.0000000    0.1509147
221600.0000000    0.1664054
221640.0000000    0.1600573
221680.0000000    0.1685597
221720.0000000    0.1519062
221760.0000000    0.1581984
221800.0000000    0.1633886
221840.0000000    0.1571127
221880.0000000    0.1562956
221920.0000000    0.1623602
221960.0000000    0.1814696
222000.0000000    0.1656473
222040.0000000    0.1773044
222080.0000000    0.1693243
222120.0000000    0.1536088
222160.0000000    0.1504080
222200.0000000    0.1449755
222240.0000000    0.1512964
222280.0000000    0.1410995
222320.0000000    0.1734234
222360.0000000    0.1649570
222400.0000000    0.1709401
222440.0000000    0.1627381
222480.0000000    0.1641347
222520.0000000    0.1472261
222560.0000000    0.1558374
222600.0000000    0.1475947
222640.0000000    0.1544872
222680.0000000    0.1509803
222720.0000000    0.1673696
222760.0000000    0.1640461
222800.0000000    0.1777710
222840.0000000    0.1680688
222880.0000000    0.1869826
222920.0000000    0.1892811
222960.0000000    0.1607751
223000.0000000    0.1578669
223040.0000000    0.1693742
223080.0000000    0.1636318
223120.0000000    0.1712393
223160.0000000    0.1694213
223200.0000000    0.1760259
223240.0000000    0.1685068
223280.0000000    0.1684427
223320.0000000    0.1645523
223360.0000000    0.1612585
223400.0000000    0.1458658
223440.0000000    0.1611666
223480.0000000    0.1518662
223520.0000000    0.1290544
223560.0000000    0.1472121
223600.0000000    0.1579295
223640.0000000    0.1444451
223680.0000000    0.1362921
223720.0000000    0.1468341
223760.0000000    0.1342011
223800.0000000    0.1352807
223840.0000000    0.1374887
223880.0000000    0.1532933
223920.0000000    0.1392995
223960.0000000    0.1323579
224000.0000000    0.1392987
224040.0000000    0.1344806
224080.0000000    0.1355974
224120.0000000    0.1493645
224160.0000000    0.1364866
224200.0000000    0.1558152
224240.0000000    0.1522102
224280.0000000    0.1455618
224320.0000000    0.1400410
224360.0000000    0.1539616
224400.0000000    0.1469690
224440.0000000    0.1477488
224480.0000000    0.1418790
224520.0000000    0.1434435
224560.0000000    0.1475277
224600.0000000    0.1514377
224640.0000000    0.1478059
224680.0000000    0.1479695
224720.0000000    0.1499512
224760.0000000    0.1593942
224800.0000000    0.1305373
224840.0000000    0.1388709
224880.0000000    0.1412978
224920.0000000    0.1469108
224960.0000000    0.1459405
225000.0000000    0.1493880
225040.0000000    0.1492504
225080.0000000    0.1405720
225120.0000000    0.1355743
225160.0000000    0.1365869
225200.0000000    0.1374691
225240.0000000    0.1478580
225280.0000000    0.1390224
225320.0000000    0.1482936
225360.0000000    0.1451278
225400.0000000    0.1493464
225440.0000000    0.1481341
225480.0000000    0.1426444
225520.0000000    0.1451837
225560.0000000    0.1413862
225600.0000000    0.1478637
225640.0000000    0.1589742
225680.0000000    0.1479630
225720.0000000    0.1435686
225760.0000000    0.1459593
225800.0000000    0.1405471
225840.0000000    0.1566906
225880.0000000    0.1406575
225920.0000000    0.1246077
225960.0000000    0.1419834
226000.0000000    0.1456699
226040.0000000    0.1485626
226080.0000000    0.1673344
226120.0000000    0.1622192
226160.0000000    0.1493696
226200.0000000    0.1467437
226240.0000000    0.1628455
226280.0000000    0.1494396
226320.0000000    0.1527161
226360.0000000    0.1476552
226400.0000000    0.1588276
226440.0000000    0.1446821
226480.0000000    0.1377929
226520.0000000    0.1402756
226560.0000000    0.1496483
226600.0000000    0.1338601
226640.0000000    0.1427737
226680.0000000    0.1504494
226720.0000000    0.1426395
226760.0000000    0.1369879
226800.0000000    0.1535571
226840.0000000    0.1546778
226880.0000000    0.1480580
226920.0000000    0.1426307
226960.0000000    0.1439758
227000.0000000    0.1514205
227040.0000000    0.1435915
227080.0000000    0.1433650
227120.0000000    0.1362349
227160.0000000    0.1499589
227200.0000000    0.1493613
227240.0000000    0.1405110
227280.0000000    0.1440997
227320.0000000    0.1430478
227360.0000000    0.1432291
227400.0000000    0.1390196
227440.0000000    0.1414327
227480.0000000    0.1452503
227520.0000000    0.1450019
227560.0000000    0.1374145
227600.0000000    0.1534422
227640.0000000    0.1382463
227680.0000000    0.1537750
227720.0000000    0.1517818
227760.0000000    0.1467535
227800.0000000    0.1355159
227840.0000000    0.1497701
227880.0000000    0.1363199
227920.0000000    0.1519063
227960.0000000    0.1432790
228000.0000000    0.1381230
228040.0000000    0.1400298
228080.0000000    0.1427408
228120.0000000    0.1436891
228160.0000000    0.1443390
228200.0000000    0.1409480
228240.0000000    0.1458034
228280.0000000    0.1424155
228320.0000000    0.1320474
228360.0000000    0.1429833
228400.0000000    0.1406820
228440.0000000    0.1410933
228480.0000000    0.1376646
228520.0000000    0.1533061
228560.0000000    0.1600798
228600.0000000    0.1397814
228640.0000000    0.1472143
228680.0000000    0.1556914
228720.0000000    0.1531426
228760.0000000    0.1602838
228800.0000000    0.1525017
228840.0000000    0.1433076
228880.0000000    0.1423451
228920.0000000    0.1422821
228960.0000000    0.1298897
229000.0000000    0.1434795
229040.0000000    0.1445316
229080.0000000    0.1480807
229120.0000000    0.1385496
229160.0000000    0.1382553
229200.0000000    0.1308285
229240.0000000    0.1347376
229280.0000000    0.1415940
229320.0000000    0.1450169
229360.0000000    0.1403128
229400.0000000    0.1627312
229440.0000000    0.1537702
229480.0000000    0.1415308
229520.0000000    0.1440849
229560.0000000    0.1661657
229600.0000000    0.1521960
229640.0000000    0.1441311
229680.0000000    0.1426237
229720.0000000    0.1500464
229760.0000000    0.1482684
229800.0000000    0.1582132
229840.0000000    0.1541706
229880.0000000    0.1534642
229920.0000000    0.1530761
229960.0000000    0.1641256
230000.0000000    0.1577823
230040.0000000    0.1583986
230080.0000000    0.1600049
230120.0000000    0.1719352
230160.0000000    0.1611274
230200.0000000    0.1727103
230240.0000000    0.1688620
230280.0000000    0.1586002
230320.0000000    0.1741447
230360.0000000    0.1869785
230400.0000000    0.1697649
230440.0000000    0.1799631
230480.0000000    0.1741991
230520.0000000    0.1712536
230560.0000000    0.1789869
230600.0000000    0.1724573
230640.0000000    0.1744004
230680.0000000    0.1764344
230720.0000000    0.1540349
230760.0000000    0.1719407
230800.0000000    0.1620003
230840.0000000    0.1477126
230880.0000000    0.1608348
230920.0000000    0.2069657
230960.0000000    0.2207450
231000.0000000    0.1988476
231040.0000000    0.1788874
231080.0000000    0.1652683
231120.0000000    0.1702651
231160.0000000    0.1573310
231200.0000000    0.1616779
231240.0000000    0.1535800
231280.0000000    0.1466018
231320.0000000    0.1580488
231360.0000000    0.1453777
231400.0000000    0.1435798
231440.0000000    0.1553818
231480.0000000    0.1452608
231520.0000000    0.1462617
231560.0000000    0.1590925
231600.0000000    0.1481073
231640.0000000    0.1458839
231680.0000000    0.1649644
231720.0000000    0.1687935
231760.0000000    0.1664456
231800.0000000    0.1585991
231840.0000000    0.1592714
231880.0000000    0.1538824
231920.0000000    0.1494336
231960.0000000    0.1478233
232000.0000000    0.1398309
232040.0000000    0.1510692
232080.0000000    0.1638796
232120.0000000    0.1678798
232160.0000000    0.1575367
232200.0000000    0.1655832
232240.0000000    0.1455370
232280.0000000    0.1471834
232320.0000000    0.1696670
232360.0000000    0.1453863
232400.0000000    0.1534195
232440.0000000    0.1585999
232480.0000000    0.1543815
232520.0000000    0.1591932
232560.0000000    0.1598390
232600.0000000    0.1550273
232640.0000000    0.1610097
232680.0000000    0.1530641
232720.0000000    0.1582310
232760.0000000    0.1569008
232800.0000000    0.1671982
232840.0000000    0.1555545
232880.0000000    0.1504536
232920.0000000    0.1709017
232960.0000000    0.1681639
233000.0000000    0.1671751
233040.0000000    0.1728845
233080.0000000    0.1710053
233120.0000000    0.1775877
233160.0000000    0.1674874
233200.0000000    0.1716132
233240.0000000    0.1632658
233280.0000000    0.1618652
233320.0000000    0.1810838
233360.0000000    0.1540920
233400.0000000    0.1656810
233440.0000000    0.1558308
233480.0000000    0.1528804
233520.0000000    0.1528771
233560.0000000    0.1565616
233600.0000000    0.1526206
233640.0000000    0.1456805
233680.0000000    0.1492931
233720.0000000    0.1523839
233760.0000000    0.1527954
233800.0000000    0.1593525
233840.0000000    0.1601834
233880.0000000    0.1541893
233920.0000000    0.1530327
233960.0000000    0.1503962
234000.0000000    0.1501230
234040.0000000    0.1532357
234080.0000000    0.1517463
234120.0000000    0.1641586
234160.0000000    0.1625471
234200.0000000    0.1606458
234240.0000000    0.1619144
234280.0000000    0.1601447
234320.0000000    0.1439953
234360.0000000    0.1471895
234400.0000000    0.1547118
234440.0000000    0.1605838
234480.0000000    0.1592169
234520.0000000    0.1527044
234560.0000000    0.1580037
234600.0000000    0.1700405
234640.0000000    0.1715555
234680.0000000    0.1472864
234720.0000000    0.1596495
234760.0000000    0.1542934
234800.0000000    0.1520697
234840.0000000    0.1593121
234880.0000000    0.1437091
234920.0000000    0.1465599
234960.0000000    0.1401169
235000.0000000    0.1512734
235040.0000000    0.1473580
235080.0000000    0.1522958
235120.0000000    0.1490630
235160.0000000    0.1375917
235200.0000000    0.1392186
235240.0000000    0.1473244
235280.0000000    0.1610893
235320.0000000    0.1609681
235360.0000000    0.1520348
235400.0000000    0.1588247
235440.0000000    0.1405089
235480.0000000    0.1275233
235520.0000000    0.1399768
235560.0000000    0.1393961
235600.0000000    0.1460190
235640.0000000    0.1487158
235680.0000000    0.1441311
235720.0000000    0.1362778
235760.0000000    0.1416470
235800.0000000    0.1481961
235840.0000000    0.1345246
235880.0000000    0.1449909
235920.0000000    0.1498324
235960.0000000    0.1462200
236000.0000000    0.1415404
236040.0000000    0.1571994
236080.0000000    0.1603512
236120.0000000    0.1599893
236160.0000000    0.1484559
236200.0000000    0.1563324
236240.0000000    0.1377667
236280.0000000    0.1268056
236320.0000000    0.1327932
236360.0000000    0.1372320
236400.0000000    0.1296199
236440.0000000    0.1494363
236480.0000000    0.1363403
236520.0000000    0.1469680
236560.0000000    0.1448170
236600.0000000    0.1512189
236640.0000000    0.1381758
236680.0000000    0.1271856
236720.0000000    0.1341666
236760.0000000    0.1366482
236800.0000000    0.1471347
236840.0000000    0.1453888
236880.0000000    0.1330297
236920.0000000    0.1399032
236960.0000000    0.1357215
237000.0000000    0.1406946
237040.0000000    0.1408953
237080.0000000    0.1446513
237120.0000000    0.1480157
237160.0000000    0.1468064
237200.0000000    0.1415622
237240.0000000    0.1389044
237280.0000000    0.1435678
237320.0000000    0.1663284
237360.0000000    0.1632882
237400.0000000    0.1610454
237440.0000000    0.1692510
237480.0000000    0.1552577
237520.0000000    0.1466221
237560.0000000    0.1512914
237600.0000000    0.1502560
237640.0000000    0.1538285
237680.0000000    0.1457906
237720.0000000    0.1533470
237760.0000000    0.1478896
237800.0000000    0.1501859
237840.0000000    0.1520193
237880.0000000    0.1455552
237920.0000000    0.1376929
237960.0000000    0.1519770
238000.0000000    0.1538914
238040.0000000    0.1490617
238080.0000000    0.1545020
238120.0000000    0.1490150
238160.0000000    0.1569406
238200.0000000    0.1436323
238240.0000000    0.1524483
238280.0000000    0.1690876
238320.0000000    0.1517395
238360.0000000    0.1635240
238400.0000000    0.1526318
238440.0000000    0.1466039
238480.0000000    0.1557302
238520.0000000    0.1644946
238560.0000000    0.1609606
238600.0000000    0.1628484
238640.0000000    0.1594660
238680.0000000    0.1612125
238720.0000000    0.1479748
238760.0000000    0.1517282
238800.0000000    0.1542676
238840.0000000    0.1590234
238880.0000000    0.1444856
238920.0000000    0.1564288
238960.0000000    0.1485061
239000.0000000    0.1521784
239040.0000000    0.1799727
239080.0000000    0.1615457
239120.0000000    0.1554546
239160.0000000    0.1529803
239200.0000000    0.1647251
239240.0000000    0.1658392
239280.0000000    0.1738145
239320.0000000    0.1592427
239360.0000000    0.1609696
239400.0000000    0.1619755
239440.0000000    0.1665222
239480.0000000    0.1602767
239520.0000000    0.1414423
239560.0000000    0.1426539
239600.0000000    0.1501349
239640.0000000    0.1633820
239680.0000000    0.1586663
239720.0000000    0.1682540
239760.0000000    0.1793571
239800.0000000    0.1490461
239840.0000000    0.1560242
239880.0000000    0.1474933
239920.0000000    0.1573731
239960.0000000    0.1640835
240000.0000000    0.1492965
240040.0000000    0.1661718
240080.0000000    0.1560303
240120.0000000    0.1512507
240160.0000000    0.1625450
240200.0000000    0.1513994
240240.0000000    0.1484543
240280.0000000    0.1512702
240320.0000000    0.1538374
240360.0000000    0.1433261
240400.0000000    0.1491020
240440.0000000    0.1432496
240480.0000000    0.1465072
240520.0000000    0.1503998
240560.0000000    0.1552248
240600.0000000    0.1455884
240640.0000000    0.1477802
240680.0000000    0.1411010
240720.0000000    0.1462056
240760.0000000    0.1539207
240800.0000000    0.1546890
240840.0000000    0.1597476
240880.0000000    0.1706534
240920.0000000    0.1685052
240960.0000000    0.1567396
241000.0000000    0.1556526
241040.0000000    0.1782185
241080.0000000    0.1861487
241120.0000000    0.1786432
241160.0000000    0.1755515
241200.0000000    0.1759939
241240.0000000    0.1765914
241280.0000000    0.1839610
241320.0000000    0.1930470
241360.0000000    0.1820091
241400.0000000    0.1875006
241440.0000000    0.1784390
241480.0000000    0.1735030
241520.0000000    0.1863369
241560.0000000    0.1884212
241600.0000000    0.1753183
241640.0000000    0.1749852
241680.0000000    0.1886480
241720.0000000    0.1722122
241760.0000000    0.1557062
241800.0000000    0.1695488
241840.0000000    0.1568054
241880.0000000    0.1548469
241920.0000000    0.1590107
241960.0000000    0.1654851
242000.0000000    0.1632858
242040.0000000    0.1521802
242080.0000000    0.1535485
242120.0000000    0.1634069
242160.0000000    0.1505589
242200.0000000    0.1595143
242240.0000000    0.1591280
242280.0000000    0.1510209
242320.0000000    0.1572428
242360.0000000    0.1829984
242400.0000000    0.1707971
242440.0000000    0.1692306
242480.0000000    0.1623935
242520.0000000    0.1764223
242560.0000000    0.1749605
242600.0000000    0.1728627
242640.0000000    0.1639171
242680.0000000    0.1585856
242720.0000000    0.1533336
242760.0000000    0.1525765
242800.0000000    0.1512664
242840.0000000    0.1534975
242880.0000000    0.1516706
242920.0000000    0.1629087
242960.0000000    0.1546694
243000.0000000    0.1499763
243040.0000000    0.1542273
243080.0000000    0.1549784
243120.0000000    0.1548598
243160.0000000    0.1463989
243200.0000000    0.1517613
243240.0000000    0.1468949
243280.0000000    0.1565945
243320.0000000    0.1507481
243360.0000000    0.1428441
243400.0000000    0.1382695
243440.0000000    0.1294762
243480.0000000    0.1514811
243520.0000000    0.1393572
243560.0000000    0.1408093
243600.0000000    0.1405979
243640.0000000    0.1392406
243680.0000000    0.1309727
243720.0000000    0.1420277
243760.0000000    0.1461912
243800.0000000    0.1569265
243840.0000000    0.1430576
243880.0000000    0.1359479
243920.0000000    0.1293859
243960.0000000    0.1415019
244000.0000000    0.1415453
244040.0000000    0.1399786
244080.0000000    0.1354706
244120.0000000    0.1251200
244160.0000000    0.1320703
244200.0000000    0.1441388
244240.0000000    0.1382606
244280.0000000    0.1285073
244320.0000000    0.1345358
244360.0000000    0.1354609
244400.0000000    0.1360435
244440.0000000    0.1554048
244480.0000000    0.1502223
244520.0000000    0.1330351
244560.0000000    0.1353626
244600.0000000    0.1410389
244640.0000000    0.1435904
244680.0000000    0.1476063
244720.0000000    0.1392241
244760.0000000    0.1416086
244800.0000000    0.1490014
244840.0000000    0.1491290
244880.0000000    0.1464162
244920.0000000    0.1330251
244960.0000000    0.1354230
245000.0000000    0.1323488
245040.0000000    0.1345785
245080.0000000    0.1401050
245120.0000000    0.1326517
245160.0000000    0.1311138
245200.0000000    0.1261514
245240.0000000    0.1379366
245280.0000000    0.1349378
245320.0000000    0.1340375
245360.0000000    0.1382887
245400.0000000    0.1475343
245440.0000000    0.1376707
245480.0000000    0.1475530
245520.0000000    0.1382287
245560.0000000    0.1349581
245600.0000000    0.1394418
245640.0000000    0.1383566
245680.0000000    0.1364807
245720.0000000    0.1408085
245760.0000000    0.1400808
245800.0000000    0.1585562
245840.0000000    0.1400338
245880.0000000    0.1391114
245920.0000000    0.1433718
245960.0000000    0.1449489
246000.0000000    0.1418774
246040.0000000    0.1456858
246080.0000000    0.1498529
246120.0000000    0.1344669
246160.0000000    0.1392332
246200.0000000    0.1389650
246240.0000000    0.1389084
246280.0000000    0.1413446
246320.0000000    0.1369131
246360.0000000    0.1344071
246400.0000000    0.1360622
246440.0000000    0.1376821
246480.0000000    0.1386438
246520.0000000    0.1350249
246560.0000000    0.1392931
246600.0000000    0.1405438
246640.0000000    0.1442400
246680.0000000    0.1315576
246720.0000000    0.1355489
246760.0000000    0.1370800
246800.0000000    0.1322071
246840.0000000    0.1364517
246880.0000000    0.1545266
246920.0000000    0.1385209
246960.0000000    0.1489234
247000.0000000    0.1400642
247040.0000000    0.1442445
247080.0000000    0.1426820
247120.0000000    0.1410439
247160.0000000    0.1442027
247200.0000000    0.1469016
247240.0000000    0.1541939
247280.0000000    0.1510104
247320.0000000    0.1554795
247360.0000000    0.1476226
247400.0000000    0.1514059
247440.0000000    0.1529019
247480.0000000    0.1696608
247520.0000000    0.1627434
247560.0000000    0.1466380
247600.0000000    0.1441980
247640.0000000    0.1315067
247680.0000000    0.1363823
247720.0000000    0.1455186
247760.0000000    0.1401627
247800.0000000    0.1391034
247840.0000000    0.1522287
247880.0000000    0.1571289
247920.0000000    0.1445730
247960.0000000    0.1398122
248000.0000000    0.1321792
248040.0000000    0.1337870
248080.0000000    0.1293394
248120.0000000    0.1386897
248160.0000000    0.1260085
248200.0000000    0.1357027
248240.0000000    0.1367991
248280.0000000    0.1347401
248320.0000000    0.1384043
248360.0000000    0.1307596
248400.0000000    0.1317689
248440.0000000    0.1306733
248480.0000000    0.1293577
248520.0000000    0.1317301
248560.0000000    0.1393344
248600.0000000    0.1329930
248640.0000000    0.1321400
248680.0000000    0.1349785
248720.0000000    0.1344584
248760.0000000    0.1386542
248800.0000000    0.1332799
248840.0000000    0.1349733
248880.0000000    0.1484582
248920.0000000    0.1390961
248960.0000000    0.1443317
249000.0000000    0.1569782
249040.0000000    0.1546425
249080.0000000    0.1464498
249120.0000000    0.1557008
249160.0000000    0.1395708
249200.0000000    0.1552684
249240.0000000    0.1511694
249280.0000000    0.1534006
249320.0000000    0.1644208
249360.0000000    0.1601190
249400.0000000    0.1675284
249440.0000000    0.1644636
249480.0000000    0.1448264
249520.0000000    0.1478241
249560.0000000    0.1661759
249600.0000000    0.1503469
249640.0000000    0.1556953
249680.0000000    0.1546813
249720.0000000    0.1571893
249760.0000000    0.1625389
249800.0000000    0.1653632
249840.0000000    0.1514413
249880.0000000    0.1489237
249920.0000000    0.1514781
249960.0000000    0.1575051
250000.0000000    0.1588412
250040.0000000    0.1645718
250080.0000000    0.1539907
250120.0000000    0.1700893
250160.0000000    0.1637263
250200.0000000    0.1566254
250240.0000000    0.1545141
250280.0000000    0.1515201
250320.0000000    0.1706057
250360.0000000    0.1636841
250400.0000000    0.1664110
250440.0000000    0.1511971
250480.0000000    0.1724832
250520.0000000    0.1741109
250560.0000000    0.1709652
250600.0000000    0.1737141
250640.0000000    0.1676065
250680.0000000    0.1679553
250720.0000000    0.1538231
250760.0000000    0.1530455
250800.0000000    0.1600551
250840.0000000    0.1743700
250880.0000000    0.1519373
250920.0000000    0.1549359
250960.0000000    0.1449653
251000.0000000    0.1643012
251040.0000000    0.1697946
251080.0000000    0.1670102
251120.0000000    0.1705524
251160.0000000    0.1599367
251200.0000000    0.1600689
251240.0000000    0.1479146
251280.0000000    0.1493715
251320.0000000    0.1457635
251360.0000000    0.1381296
251400.0000000    0.1566904
251440.0000000    0.1459519
251480.0000000    0.1652698
251520.0000000    0.1644273
251560.0000000    0.1634221
251600.0000000    0.1570235
251640.0000000    0.1635492
251680.0000000    0.1804921
251720.0000000    0.1711867
251760.0000000    0.1633122
251800.0000000    0.1683277
251840.0000000    0.1556808
251880.0000000    0.1607850
251920.0000000    0.1435225
251960.0000000    0.1594997
252000.0000000    0.1709015
252040.0000000    0.1685610
252080.0000000    0.1577134
252120.0000000    0.1554355
252160.0000000    0.1528837
252200.0000000    0.1518160
252240.0000000    0.1514504
252280.0000000    0.1611995
252320.0000000    0.1590458
252360.0000000    0.1561971
252400.0000000    0.1663830
252440.0000000    0.1510680
252480.0000000    0.1551809
252520.0000000    0.1347465
252560.0000000    0.1602990
252600.0000000    0.1498579
252640.0000000    0.1545703
252680.0000000    0.1565653
252720.0000000    0.1559847
252760.0000000    0.1526279
252800.0000000    0.1480105
252840.0000000    0.1586720
252880.0000000    0.1455248
252920.0000000    0.1638874
252960.0000000    0.1528763
253000.0000000    0.1703139
253040.0000000    0.1612519
253080.0000000    0.1660736
253120.0000000    0.1607548
253160.0000000    0.1595700
253200.0000000    0.1569482
253240.0000000    0.1705830
253280.0000000    0.1661628
253320.0000000    0.1613466
253360.0000000    0.1568181
253400.0000000    0.1584768
253440.0000000    0.1550379
253480.0000000    0.1586926
253520.0000000    0.1577215
253560.0000000    0.1545563
253600.0000000    0.1638547
253640.0000000    0.1634248
253680.0000000    0.1651261
253720.0000000    0.1706789
253760.0000000    0.1590458
253800.0000000    0.1655180
253840.0000000    0.1434407
253880.0000000    0.1439783
253920.0000000    0.1450529
253960.0000000    0.1443957
254000.0000000    0.1600759
254040.0000000    0.1594569
254080.0000000    0.1451541
254120.0000000    0.1635864
254160.0000000    0.1582251
254200.0000000    0.1445209
254240.0000000    0.1344081
254280.0000000    0.1477882
254320.0000000    0.1452455
254360.0000000    0.1587903
254400.0000000    0.1346149
254440.0000000    0.1380183
254480.0000000    0.1406499
254520.0000000    0.1387230
254560.0000000    0.1345205
254600.0000000    0.1441436
254640.0000000    0.1478172
254680.0000000    0.1598221
254720.0000000    0.1374355
254760.0000000    0.1422815
254800.0000000    0.1447116
254840.0000000    0.1375388
254880.0000000    0.1431287
254920.0000000    0.1375829
254960.0000000    0.1399802
255000.0000000    0.1548911
255040.0000000    0.1635519
255080.0000000    0.1459566
255120.0000000    0.1554472
255160.0000000    0.1379676
255200.0000000    0.1368836
255240.0000000    0.1338717
255280.0000000    0.1398651
255320.0000000    0.1348968
255360.0000000    0.1439801
255400.0000000    0.1500497
255440.0000000    0.1530126
255480.0000000    0.1433703
255520.0000000    0.1497646
255560.0000000    0.1526403
255600.0000000    0.1514316
255640.0000000    0.1476174
255680.0000000    0.1490707
255720.0000000    0.1479132
255760.0000000    0.1644772
255800.0000000    0.1458236
255840.0000000    0.1400380
255880.0000000    0.1516831
255920.0000000    0.1300064
255960.0000000    0.1399608
256000.0000000    0.1419145
256040.0000000    0.1490325
256080.0000000    0.1475790
256120.0000000    0.1431410
256160.0000000    0.1350601
256200.0000000    0.1333415
256240.0000000    0.1380313
256280.0000000    0.1384867
256320.0000000    0.1386381
256360.0000000    0.1441626
256400.0000000    0.1521186
256440.0000000    0.1474333
256480.0000000    0.1516747
256520.0000000    0.1613382
256560.0000000    0.1654894
256600.0000000    0.1497668
256640.0000000    0.1467713
256680.0000000    0.1759625
256720.0000000    0.1456644
256760.0000000    0.1411100
256800.0000000    0.1539160
256840.0000000    0.1676163
256880.0000000    0.1690880
256920.0000000    0.1611452
256960.0000000    0.1567136
257000.0000000    0.1587805
257040.0000000    0.1551464
257080.0000000    0.1484634
257120.0000000    0.1494289
257160.0000000    0.1507197
257200.0000000    0.1552121
257240.0000000    0.1527913
257280.0000000    0.1562573
257320.0000000    0.1727581
257360.0000000    0.1516066
257400.0000000    0.1500729
257440.0000000    0.1495056
257480.0000000    0.1558576
257520.0000000    0.1581390
257560.0000000    0.1636350
257600.0000000    0.1655760
257640.0000000    0.1591353
257680.0000000    0.1519915
257720.0000000    0.1296452
257760.0000000    0.1361380
257800.0000000    0.1353479
257840.0000000    0.1458111
257880.0000000    0.1465328
257920.0000000    0.1629438
257960.0000000    0.1630979
258000.0000000    0.1517359
258040.0000000    0.1565385
258080.0000000    0.1543699
258120.0000000    0.1510349
258160.0000000    0.1567334
258200.0000000    0.1654902
258240.0000000    0.1633620
258280.0000000    0.1483090
258320.0000000    0.1722225
258360.0000000    0.1680075
258400.0000000    0.1549306
258440.0000000    0.1422083
258480.0000000    0.1371694
258520.0000000    0.1431581
258560.0000000    0.1497591
258600.0000000    0.1561273
258640.0000000    0.1515808
258680.0000000    0.1607125
258720.0000000    0.1681548
258760.0000000    0.1674577
258800.0000000    0.1709981
258840.0000000    0.1556102
258880.0000000    0.1671299
258920.0000000    0.1575198
258960.0000000    0.1730209
259000.0000000    0.1686396
259040.0000000    0.1605704
259080.0000000    0.1697929
259120.0000000    0.1645271
259160.0000000    0.1548017
259200.0000000    0.1492620
259240.0000000    0.1581810
259280.0000000    0.1626887
259320.0000000    0.1420523
259360.0000000    0.1664229
259400.0000000    0.1588223
259440.0000000    0.1551911
259480.0000000    0.1543208
259520.0000000    0.1501371
259560.0000000    0.1552911
259600.0000000    0.1582822
259640.0000000    0.1438840
259680.0000000    0.1517015
259720.0000000    0.1522718
259760.0000000    0.1548876
259800.0000000    0.1636220
259840.0000000    0.1660213
259880.0000000    0.1706628
259920.0000000    0.1558657
259960.0000000    0.1610187
260000.0000000    0.1707705
260040.0000000    0.1735253
260080.0000000    0.1642907
260120.0000000    0.1492123
260160.0000000    0.1472837
260200.0000000    0.1592568
260240.0000000    0.1670606
260280.0000000    0.1523866
260320.0000000    0.1612222
260360.0000000    0.1570634
260400.0000000    0.1633079
260440.0000000    0.1708516
260480.0000000    0.1493710
260520.0000000    0.1537262
260560.0000000    0.1537793
260600.0000000    0.1510102
260640.0000000    0.1594623
260680.0000000    0.1606618
260720.0000000    0.1580190
260760.0000000    0.1492883
260800.0000000    0.1547075
260840.0000000    0.1505500
260880.0000000    0.1581426
260920.0000000    0.1612971
260960.0000000    0.1665954
261000.0000000    0.1705000
261040.0000000    0.1557082
261080.0000000    0.1626289
261120.0000000    0.1578151
261160.0000000    0.1598262
261200.0000000    0.1588310
261240.0000000    0.1633286
261280.0000000    0.1690902
261320.0000000    0.1634301
261360.0000000    0.1580546
261400.0000000    0.1656255
261440.0000000    0.1573824
261480.0000000    0.1558080
261520.0000000    0.1508054
261560.0000000    0.1473391
261600.0000000    0.1395438
261640.0000000    0.1484132
261680.0000000    0.1609864
261720.0000000    0.1484004
261760.0000000    0.1498929
261800.0000000    0.1522381
261840.0000000    0.1489916
261880.0000000    0.1672216
261920.0000000    0.1523518
261960.0000000    0.1665551
262000.0000000    0.1563630
262040.0000000    0.1613510
262080.0000000    0.1555203
262120.0000000    0.1694117
262160.0000000    0.1606343
262200.0000000    0.1638014
262240.0000000    0.1611282
262280.0000000    0.1765247
262320.0000000    0.1775943
262360.0000000    0.1634000
262400.0000000    0.1664688
262440.0000000    0.1767667
262480.0000000    0.1682787
262520.0000000    0.1721709
262560.0000000    0.1754414
262600.0000000    0.1703054
262640.0000000    0.1659594
262680.0000000    0.1635769
262720.0000000    0.1611924
262760.0000000    0.1584093
262800.0000000    0.1493025
262840.0000000    0.1646166
262880.0000000    0.1528921
262920.0000000    0.1605684
262960.0000000    0.1586473
263000.0000000    0.1624642
263040.0000000    0.1564522
263080.0000000    0.1552996
263120.0000000    0.1509358
263160.0000000    0.1576603
263200.0000000    0.1542116
263240.0000000    0.1492510
263280.0000000    0.1620549
263320.0000000    0.1599281
263360.0000000    0.1609895
263400.0000000    0.1522375
263440.0000000    0.1589043
263480.0000000    0.1534907
263520.0000000    0.1595585
263560.0000000    0.1654269
263600.0000000    0.1634075
263640.0000000    0.1581124
263680.0000000    0.1674658
263720.0000000    0.1614178
263760.0000000    0.1714619
263800.0000000    0.1764874
263840.0000000    0.1602558
263880.0000000    0.1545434
263920.0000000    0.1612698
263960.0000000    0.1604969
264000.0000000    0.1617740
264040.0000000    0.1548767
264080.0000000    0.1592998
264120.0000000    0.1588436
264160.0000000    0.1519691
264200.0000000    0.1580219
264240.0000000    0.1582260
264280.0000000    0.1690954
264320.0000000    0.1695138
264360.0000000    0.1636113
264400.0000000    0.1860383
264440.0000000    0.1730142
264480.0000000    0.1772350
264520.0000000    0.1587639
264560.0000000    0.1692823
264600.0000000    0.1601329
264640.0000000    0.1498655
264680.0000000    0.1670876
264720.0000000    0.1796600
264760.0000000    0.1607414
264800.0000000    0.1586860
264840.0000000    0.1651226
264880.0000000    0.1515304
264920.0000000    0.1513451
264960.0000000    0.1520669
265000.0000000    0.1477042
265040.0000000    0.1437601
265080.0000000    0.1558882
265120.0000000    0.1518594
265160.0000000    0.1672833
265200.0000000    0.1656628
265240.0000000    0.1701289
265280.0000000    0.1685453
265320.0000000    0.1601379
265360.0000000    0.1657121
265400.0000000    0.1630573
265440.0000000    0.1676048
265480.0000000    0.1606241
265520.0000000    0.1636465
265560.0000000    0.1659579
265600.0000000    0.1677490
265640.0000000    0.1588694
265680.0000000    0.1468750
265720.0000000    0.1448713
265760.0000000    0.1466950
265800.0000000    0.1360355
265840.0000000    0.1483764
265880.0000000    0.1555675
265920.0000000    0.1430964
265960.0000000    0.1525402
266000.0000000    0.1542184
266040.0000000    0.1630719
266080.0000000    0.1504883
266120.0000000    0.1484453
266160.0000000    0.1481770
266200.0000000    0.1565323
266240.0000000    0.1475411
266280.0000000    0.1589083
266320.0000000    0.1467693
266360.0000000    0.1493472
266400.0000000    0.1476153
266440.0000000    0.1297479
266480.0000000    0.1336088
266520.0000000    0.1423247
266560.0000000    0.1292556
266600.0000000    0.1463440
266640.0000000    0.1521826
266680.0000000    0.1424892
266720.0000000    0.1484019
266760.0000000    0.1514343
266800.0000000    0.1484580
266840.0000000    0.1508553
266880.0000000    0.1418001
266920.0000000    0.1551016
266960.0000000    0.1452644
267000.0000000    0.1426376
267040.0000000    0.1510506
267080.0000000    0.1454170
267120.0000000    0.1479169
267160.0000000    0.1412947
267200.0000000    0.1430354
267240.0000000    0.1470053
267280.0000000    0.1513883
267320.0000000    0.1524166
267360.0000000    0.1591635
267400.0000000    0.1486980
267440.0000000    0.1590926
267480.0000000    0.1468116
267520.0000000    0.1476513
267560.0000000    0.1468020
267600.0000000    0.1601872
267640.0000000    0.1437257
267680.0000000    0.1500095
267720.0000000    0.1500632
267760.0000000    0.1601985
267800.0000000    0.1534705
267840.0000000    0.1457443
267880.0000000    0.1482548
267920.0000000    0.1450521
267960.0000000    0.1504443
268000.0000000    0.1551277
268040.0000000    0.1585389
268080.0000000    0.1591806
268120.0000000    0.1695945
268160.0000000    0.1530425
268200.0000000    0.1523656
268240.0000000    0.1522135
268280.0000000    0.1522571
268320.0000000    0.1532530
268360.0000000    0.1424660
268400.0000000    0.1506331
268440.0000000    0.1679821
268480.0000000    0.1664371
268520.0000000    0.1643034
268560.0000000    0.1680929
268600.0000000    0.1676541
268640.0000000    0.1704521
268680.0000000    0.1564584
268720.0000000    0.1581768
268760.0000000    0.1655225
268800.0000000    0.1770003
268840.0000000    0.1721882
268880.0000000    0.1614172
268920.0000000    0.1675206
268960.0000000    0.1596037
269000.0000000    0.1445674
269040.0000000    0.1626484
269080.0000000    0.1468648
269120.0000000    0.1475246
269160.0000000    0.1580238
269200.0000000    0.1470627
269240.0000000    0.1532108
269280.0000000    0.1532580
269320.0000000    0.1599718
269360.0000000    0.1444933
269400.0000000    0.1712367
269440.0000000    0.1545114
269480.0000000    0.1693383
269520.0000000    0.1495190
269560.0000000    0.1493764
269600.0000000    0.1449043
269640.0000000    0.1600105
269680.0000000    0.1514227
269720.0000000    0.1505345
269760.0000000    0.1461168
269800.0000000    0.1504274
269840.0000000    0.1484037
269880.0000000    0.1572104
269920.0000000    0.1456604
269960.0000000    0.1440204
270000.0000000    0.1402794
270040.0000000    0.1363608
270080.0000000    0.1373449
270120.0000000    0.1328012
270160.0000000    0.1480215
270200.0000000    0.1423018
270240.0000000    0.1462817
270280.0000000    0.1452931
270320.0000000    0.1554322
270360.0000000    0.1452554
270400.0000000    0.1567804
270440.0000000    0.1417537
270480.0000000    0.1347457
270520.0000000    0.1472903
270560.0000000    0.1378686
270600.0000000    0.1338243
270640.0000000    0.1403843
270680.0000000    0.1443463
270720.0000000    0.1404909
270760.0000000    0.1484918
270800.0000000    0.1567187
270840.0000000    0.1607707
270880.0000000    0.1492434
270920.0000000    0.1493134
270960.0000000    0.1487438
271000.0000000    0.1559089
271040.0000000    0.1496163
271080.0000000    0.1632867
271120.0000000    0.1611681
271160.0000000    0.1681067
271200.0000000    0.1652349
271240.0000000    0.1727706
271280.0000000    0.1577293
271320.0000000    0.1495209
271360.0000000    0.1485287
271400.0000000    0.1557991
271440.0000000    0.1469616
271480.0000000    0.1518987
271520.0000000    0.1579753
271560.0000000    0.1603984
271600.0000000    0.1673962
271640.0000000    0.1695685
271680.0000000    0.1614901
271720.0000000    0.1571646
271760.0000000    0.1730826
271800.0000000    0.1650108
271840.0000000    0.1610644
271880.0000000    0.1653497
271920.0000000    0.1591990
271960.0000000    0.1680917
272000.0000000    0.1667411
272040.0000000    0.1530080
272080.0000000    0.1474162
272120.0000000    0.1602176
272160.0000000    0.1365933
272200.0000000    0.1395994
272240.0000000    0.1433134
272280.0000000    0.1472149
272320.0000000    0.1411994
272360.0000000    0.1468872
272400.0000000    0.1411076
272440.0000000    0.1377257
272480.0000000    0.1402107
272520.0000000    0.1580983
272560.0000000    0.1410869
272600.0000000    0.1338265
272640.0000000    0.1447924
272680.0000000    0.1402402
272720.0000000    0.1382523
272760.0000000    0.1480171
272800.0000000    0.1457634
272840.0000000    0.1425125
272880.0000000    0.1428287
272920.0000000    0.1473398
272960.0000000    0.1586780
273000.0000000    0.1398148
273040.0000000    0.1444769
273080.0000000    0.1620359
273120.0000000    0.1573813
273160.0000000    0.1568120
273200.0000000    0.1443151
273240.0000000    0.1563735
273280.0000000    0.1602906
273320.0000000    0.1705228
273360.0000000    0.1612678
273400.0000000    0.1747620
273440.0000000    0.1589660
273480.0000000    0.1595923
273520.0000000    0.1807062
273560.0000000    0.1625044
273600.0000000    0.1735176
273640.0000000    0.1666171
273680.0000000    0.1672162
273720.0000000    0.1733735
273760.0000000    0.1461592
273800.0000000    0.1547389
273840.0000000    0.1511820
273880.0000000    0.1551880
273920.0000000    0.1611738
273960.0000000    0.1544436
274000.0000000    0.1558387
274040.0000000    0.1477147
274080.0000000    0.1563412
274120.0000000    0.1500882
274160.0000000    0.1479125
274200.0000000    0.1458307
274240.0000000    0.1597521
274280.0000000    0.1485715
274320.0000000    0.1535627
274360.0000000    0.1501223
274400.0000000    0.1482267
274440.0000000    0.1540789
274480.0000000    0.1474624
274520.0000000    0.1382347
274560.0000000    0.1444795
274600.0000000    0.1367291
274640.0000000    0.1329438
274680.0000000    0.1420596
274720.0000000    0.1471788
274760.0000000    0.1447683
274800.0000000    0.1593369
274840.0000000    0.1515378
274880.0000000    0.1358680
274920.0000000    0.1400665
274960.0000000    0.1524851
275000.0000000    0.1467349
275040.0000000    0.1396516
275080.0000000    0.1555350
275120.0000000    0.1518908
275160.0000000    0.1472704
275200.0000000    0.1559867
275240.0000000    0.1429624
275280.0000000    0.1446978
275320.0000000    0.1568507
275360.0000000    0.1522945
275400.0000000    0.1531127
275440.0000000    0.1660652
275480.0000000    0.1722166
275520.0000000    0.1830447
275560.0000000    0.1677902
275600.0000000    0.1741379
275640.0000000    0.1702687
275680.0000000    0.1590779
275720.0000000    0.1699996
275760.0000000    0.1680731
275800.0000000    0.1779389
275840.0000000    0.1706078
275880.0000000    0.1819618
275920.0000000    0.1870911
275960.0000000    0.1740363
276000.0000000    0.1668080
276040.0000000    0.1531987
276080.0000000    0.1652249
276120.0000000    0.1588674
276160.0000000    0.1553330
276200.0000000    0.1540884
276240.0000000    0.1417575
276280.0000000    0.1660155
276320.0000000    0.1592679
276360.0000000    0.1735294
276400.0000000    0.1730224
276440.0000000    0.1669413
276480.0000000    0.1508005
276520.0000000    0.1522215
276560.0000000    0.1513406
276600.0000000    0.1539846
276640.0000000    0.1611204
276680.0000000    0.1701046
276720.0000000    0.1831004
276760.0000000    0.1613179
276800.0000000    0.1538480
276840.0000000    0.1469747
276880.0000000    0.1572849
276920.0000000    0.1520431
276960.0000000    0.1446058
277000.0000000    0.1597386
277040.0000000    0.1533630
277080.0000000    0.1605934
277120.0000000    0.1587279
277160.0000000    0.1593529
277200.0000000    0.1650418
277240.0000000    0.1724974
277280.0000000    0.1544079
277320.0000000    0.1480045
277360.0000000    0.1438502
277400.0000000    0.1541837
277440.0000000    0.1536766
277480.0000000    0.1564005
277520.0000000    0.1473819
277560.0000000    0.1445021
277600.0000000    0.1502076
277640.0000000    0.1422802
277680.0000000    0.1541518
277720.0000000    0.1499138
277760.0000000    0.1444015
277800.0000000    0.1560448
277840.0000000    0.1529805
277880.0000000    0.1619548
277920.0000000    0.1532163
277960.0000000    0.1718031
278000.0000000    0.1805206
278040.0000000    0.1772528
278080.0000000    0.1529768
278120.0000000    0.1567662
278160.0000000    0.1567186
278200.0000000    0.1507317
278240.0000000    0.1601339
278280.0000000    0.1576021
278320.0000000    0.1480467
278360.0000000    0.1667623
278400.0000000    0.1564042
278440.0000000    0.1575254
278480.0000000    0.1601755
278520.0000000    0.1693974
278560.0000000    0.1682684
278600.0000000    0.1622320
278640.0000000    0.1559495
278680.0000000    0.1534568
278720.0000000    0.1483840
278760.0000000    0.1695940
278800.0000000    0.1581558
278840.0000000    0.1593769
278880.0000000    0.1533501
278920.0000000    0.1637883
278960.0000000    0.1492145
279000.0000000    0.1484157
279040.0000000    0.1498536
279080.0000000    0.1457817
279120.0000000    0.1437242
279160.0000000    0.1427335
279200.0000000    0.1345298
279240.0000000    0.1301126
279280.0000000    0.1446551
279320.0000000    0.1521559
279360.0000000    0.1471461
279400.0000000    0.1457924
279440.0000000    0.1583787
279480.0000000    0.1527874
279520.0000000    0.1604291
279560.0000000    0.1689204
279600.0000000    0.1608788
279640.0000000    0.1597518
279680.0000000    0.1475635
279720.0000000    0.1447137
279760.0000000    0.1396765
279800.0000000    0.1479245
279840.0000000    0.1436776
279880.0000000    0.1497001
279920.0000000    0.1548400
279960.0000000    0.1503692
280000.0000000    0.1541143
280040.0000000    0.1609681
280080.0000000    0.1510943
280120.0000000    0.1540172
280160.0000000    0.1625932
280200.0000000    0.1451097
280240.0000000    0.1556714
280280.0000000    0.1429541
280320.0000000    0.1426015
280360.0000000    0.1733206
280400.0000000    0.1576712
280440.0000000    0.1516976
280480.0000000    0.1615080
280520.0000000    0.1431406
280560.0000000    0.1605033
280600.0000000    0.1641528
280640.0000000    0.1538234
280680.0000000    0.1551001
280720.0000000    0.1500225
280760.0000000    0.1468658
280800.0000000    0.1636147
280840.0000000    0.1631010
280880.0000000    0.1547615
280920.0000000    0.1553045
280960.0000000    0.1605572
281000.0000000    0.1420150
281040.0000000    0.1554533
281080.0000000    0.1480512
281120.0000000    0.1475320
281160.0000000    0.1478286
281200.0000000    0.1560575
281240.0000000    0.1615009
281280.0000000    0.1571780
281320.0000000    0.1734703
281360.0000000    0.1706198
281400.0000000    0.1645786
281440.0000000    0.1691681
281480.0000000    0.1686471
281520.0000000    0.1508146
281560.0000000    0.1562322
281600.0000000    0.1701595
281640.0000000    0.1660139
281680.0000000    0.1512664
281720.0000000    0.1527547
281760.0000000    0.1604005
281800.0000000    0.1556737
281840.0000000    0.1576364
281880.0000000    0.1587045
281920.0000000    0.1569618
281960.0000000    0.1606333
282000.0000000    0.1366863
282040.0000000    0.1516729
282080.0000000    0.1492722
282120.0000000    0.1486391
282160.0000000    0.1368847
282200.0000000    0.1379505
282240.0000000    0.1376024
282280.0000000    0.1347196
282320.0000000    0.1472498
282360.0000000    0.1544424
282400.0000000    0.1559734
282440.0000000    0.1468010
282480.0000000    0.1499498
282520.0000000    0.1636605
282560.0000000    0.1591190
282600.0000000    0.1648321
282640.0000000    0.1693610
282680.0000000    0.1563194
282720.0000000    0.1601371
282760.0000000    0.1479535
282800.0000000    0.1645834
282840.0000000    0.1595104
282880.0000000    0.1592122
282920.0000000    0.1611176
282960.0000000    0.1687901
283000.0000000    0.1641543
283040.0000000    0.1661814
283080.0000000    0.1627621
283120.0000000    0.1633441
283160.0000000    0.1552834
283200.0000000    0.1590493
283240.0000000    0.1558041
283280.0000000    0.1570380
283320.0000000    0.1724068
283360.0000000    0.1503786
283400.0000000    0.1600725
283440.0000000    0.1552972
283480.0000000    0.1889074
283520.0000000    0.1653665
283560.0000000    0.1812952
283600.0000000    0.1749523
283640.0000000    0.1768821
283680.0000000    0.1584085
283720.0000000    0.1666420
283760.0000000    0.1679113
283800.0000000    0.1718713
283840.0000000    0.1860670
283880.0000000    0.1805422
283920.0000000    0.1744799
283960.0000000    0.1696286
284000.0000000    0.1866813
284040.0000000    0.1675074
284080.0000000    0.1697328
284120.0000000    0.1656847
284160.0000000    0.1746060
284200.0000000    0.1677349
284240.0000000    0.1679619
284280.0000000    0.1663122
284320.0000000    0.1536773
284360.0000000    0.1703614
284400.0000000    0.1664163
284440.0000000    0.1765985
284480.0000000    0.1678100
284520.0000000    0.1631929
284560.0000000    0.1604035
284600.0000000    0.1541323
284640.0000000    0.1582161
284680.0000000    0.1486163
284720.0000000    0.1585640
284760.0000000    0.1777946
284800.0000000    0.1545521
284840.0000000    0.1631930
284880.0000000    0.1547309
284920.0000000    0.1573276
284960.0000000    0.1564403
285000.0000000    0.1663864
285040.0000000    0.1471866
285080.0000000    0.1575289
285120.0000000    0.1551716
285160.0000000    0.1600957
285200.0000000    0.1628747
285240.0000000    0.1628882
285280.0000000    0.1565852
285320.0000000    0.1602003
285360.0000000    0.1601962
285400.0000000    0.1575956
285440.0000000    0.1592243
285480.0000000    0.1653346
285520.0000000    0.1592048
285560.0000000    0.1592706
285600.0000000    0.1592303
285640.0000000    0.1709757
285680.0000000    0.1740445
285720.0000000    0.1700447
285760.0000000    0.1726624
285800.0000000    0.1656795
285840.0000000    0.1574741
285880.0000000    0.1560927
285920.0000000    0.1532208
285960.0000000    0.1608439
286000.0000000    0.1701394
286040.0000000    0.1649201
286080.0000000    0.1606373
286120.0000000    0.1678716
286160.0000000    0.1809414
286200.0000000    0.1723291
286240.0000000    0.1707174
286280.0000000    0.1712240
286320.0000000    0.1865697
286360.0000000    0.1889363
286400.0000000    0.1900686
286440.0000000    0.1801925
286480.0000000    0.1754807
286520.0000000    0.1701651
286560.0000000    0.1836920
286600.0000000    0.1965925
286640.0000000    0.1963942
286680.0000000    0.1911572
286720.0000000    0.1953381
286760.0000000    0.2180056
286800.0000000    0.2057281
286840.0000000    0.2061650
286880.0000000    0.1959400
286920.0000000    0.2062070
286960.0000000    0.1965056
287000.0000000    0.2015438
287040.0000000    0.1936384
287080.0000000    0.1919825
287120.0000000    0.1959559
287160.0000000    0.1961708
287200.0000000    0.1830328
287240.0000000    0.1866036
287280.0000000    0.1785611
287320.0000000    0.1812048
287360.0000000    0.2072501
287400.0000000    0.1959678
287440.0000000    0.1742886
287480.0000000    0.1840395
287520.0000000    0.1671520
287560.0000000    0.1690122
287600.0000000    0.1827460
287640.0000000    0.1875751
287680.0000000    0.1728463
287720.0000000    0.1808875
287760.0000000    0.1738621
287800.0000000    0.1769352
287840.0000000    0.1847704
287880.0000000    0.1823972
287920.0000000    0.1912056
287960.0000000    0.1831383
288000.0000000    0.1800967
288040.0000000    0.1833641
288080.0000000    0.1927943
288120.0000000    0.1915849
288160.0000000    0.1779872
288200.0000000    0.1656900
288240.0000000    0.1774448
288280.0000000    0.1922651
288320.0000000    0.1713028
288360.0000000    0.1663359
288400.0000000    0.1873545
288440.0000000    0.1946983
288480.0000000    0.1743628
288520.0000000    0.1797709
288560.0000000    0.1714784
288600.0000000    0.1609789
288640.0000000    0.1741069
288680.0000000    0.1660650
288720.0000000    0.1626156
288760.0000000    0.1640183
288800.0000000    0.1618790
288840.0000000    0.1604262
288880.0000000    0.1632090
288920.0000000    0.1789701
288960.0000000    0.1634773
289000.0000000    0.1598472
289040.0000000    0.1741643
289080.0000000    0.1654344
289120.0000000    0.1682800
289160.0000000    0.1628084
289200.0000000    0.1659678
289240.0000000    0.1455594
289280.0000000    0.1665794
289320.0000000    0.1656398
289360.0000000    0.1665060
289400.0000000    0.1908240
289440.0000000    0.1874525
289480.0000000    0.1814354
289520.0000000    0.1919700
289560.0000000    0.1756209
289600.0000000    0.1841603
289640.0000000    0.1743562
289680.0000000    0.1874830
289720.0000000    0.1744678
289760.0000000    0.2063028
289800.0000000    0.1790321
289840.0000000    0.1815983
289880.0000000    0.1893283
289920.0000000    0.1703778
289960.0000000    0.1820383
290000.0000000    0.1805446
290040.0000000    0.1723948
290080.0000000    0.1772501
290120.0000000    0.1727577
290160.0000000    0.1712236
290200.0000000    0.1587767
290240.0000000    0.1610270
290280.0000000    0.1578203
290320.0000000    0.1695805
290360.0000000    0.1758905
290400.0000000    0.1729531
290440.0000000    0.1749905
290480.0000000    0.1768553
290520.0000000    0.1639156
290560.0000000    0.1960629
290600.0000000    0.1685054
290640.0000000    0.1663248
290680.0000000    0.1743890
290720.0000000    0.1775855
290760.0000000    0.1747115
290800.0000000    0.1646571
290840.0000000    0.1652764
290880.0000000    0.1604070
290920.0000000    0.1662726
290960.0000000    0.1718856
291000.0000000    0.1765448
291040.0000000    0.1831607
291080.0000000    0.1763895
291120.0000000    0.1739167
291160.0000000    0.1720318
291200.0000000    0.1835639
291240.0000000    0.1718844
291280.0000000    0.1644756
291320.0000000    0.1773585
291360.0000000    0.1650693
291400.0000000    0.1623586
291440.0000000    0.1590344
291480.0000000    0.1704889
291520.0000000    0.1586468
291560.0000000    0.1520777
291600.0000000    0.1593543
291640.0000000    0.1512009
291680.0000000    0.1442954
291720.0000000    0.1605703
291760.0000000    0.1563361
291800.0000000    0.1695438
291840.0000000    0.1696905
291880.0000000    0.1753932
291920.0000000    0.1739738
291960.0000000    0.1703419
292000.0000000    0.1873523
292040.0000000    0.1709839
292080.0000000    0.1742226
292120.0000000    0.1792730
292160.0000000    0.1549384
292200.0000000    0.1769998
292240.0000000    0.1693933
292280.0000000    0.1629671
292320.0000000    0.1664526
292360.0000000    0.1581367
292400.0000000    0.1637688
292440.0000000    0.1752426
292480.0000000    0.1735210
292520.0000000    0.1660145
292560.0000000    0.1612174
292600.0000000    0.1659479
292640.0000000    0.1522430
292680.0000000    0.1477747
292720.0000000    0.1618171
292760.0000000    0.1499871
292800.0000000    0.1602595
292840.0000000    0.1621735
292880.0000000    0.1637173
292920.0000000    0.1584289
292960.0000000    0.1508544
293000.0000000    0.1621176
293040.0000000    0.1559109
293080.0000000    0.1637247
293120.0000000    0.1522233
293160.0000000    0.1649352
293200.0000000    0.1647321
293240.0000000    0.1633198
293280.0000000    0.1597380
293320.0000000    0.1756210
293360.0000000    0.1652814
293400.0000000    0.1646522
293440.0000000    0.1653122
293480.0000000    0.1558602
293520.0000000    0.1561861
293560.0000000    0.1589333
293600.0000000    0.1696071
293640.0000000    0.1610632
293680.0000000    0.1563402
293720.0000000    0.1535782
293760.0000000    0.1639095
293800.0000000    0.1733744
293840.0000000    0.1554509
293880.0000000    0.1576175
293920.0000000    0.1571928
293960.0000000    0.1662277
294000.0000000    0.1726602
294040.0000000    0.1683715
294080.0000000    0.1613719
294120.0000000    0.1583026
294160.0000000    0.1487643
294200.0000000    0.1416174
294240.0000000    0.1455933
294280.0000000    0.1488316
294320.0000000    0.1494334
294360.0000000    0.1422560
294400.0000000    0.1459910
294440.0000000    0.1509564
294480.0000000    0.1500638
294520.0000000    0.1556025
294560.0000000    0.1576147
294600.0000000    0.1384164
294640.0000000    0.1581902
294680.0000000    0.1512372
294720.0000000    0.1456108
294760.0000000    0.1370948
294800.0000000    0.1527555
294840.0000000    0.1444361
294880.0000000    0.1514956
294920.0000000    0.1419276
294960.0000000    0.1505409
295000.0000000    0.1511122
295040.0000000    0.1522629
295080.0000000    0.1423829
295120.0000000    0.1328501
295160.0000000    0.1382747
295200.0000000    0.1407182
295240.0000000    0.1448101
295280.0000000    0.1414934
295320.0000000    0.1453498
295360.0000000    0.1587985
295400.0000000    0.1484504
295440.0000000    0.1337810
295480.0000000    0.1467824
295520.0000000    0.1343994
295560.0000000    0.1509843
295600.0000000    0.1470342
295640.0000000    0.1494668
295680.0000000    0.1486523
295720.0000000    0.1334254
295760.0000000    0.1365502
295800.0000000    0.1610077
295840.0000000    0.1519815
295880.0000000    0.1504314
295920.0000000    0.1350835
295960.0000000    0.1277087
296000.0000000    0.1357101
296040.0000000    0.1367125
296080.0000000    0.1587091
296120.0000000    0.1381521
296160.0000000    0.1503728
296200.0000000    0.1555247
296240.0000000    0.1645941
296280.0000000    0.1588897
296320.0000000    0.1691564
296360.0000000    0.1480179
296400.0000000    0.1553688
296440.0000000    0.1772745
296480.0000000    0.1620651
296520.0000000    0.1582942
296560.0000000    0.1492874
296600.0000000    0.1658798
296640.0000000    0.1499102
296680.0000000    0.1617175
296720.0000000    0.1552100
296760.0000000    0.1435319
296800.0000000    0.1429879
296840.0000000    0.1568107
296880.0000000    0.1504013
296920.0000000    0.1543287
296960.0000000    0.1500556
297000.0000000    0.1486101
297040.0000000    0.1562658
297080.0000000    0.1701566
297120.0000000    0.1561365
297160.0000000    0.1505291
297200.0000000    0.1462455
297240.0000000    0.1514916
297280.0000000    0.1417788
297320.0000000    0.1435279
297360.0000000    0.1497271
297400.0000000    0.1538153
297440.0000000    0.1399911
297480.0000000    0.1315565
297520.0000000    0.1426122
297560.0000000    0.1433124
297600.0000000    0.1372929
297640.0000000    0.1449105
297680.0000000    0.1475191
297720.0000000    0.1407870
297760.0000000    0.1443534
297800.0000000    0.1452893
297840.0000000    0.1480052
297880.0000000    0.1453411
297920.0000000    0.1491276
297960.0000000    0.1352025
298000.0000000    0.1343902
298040.0000000    0.1424651
298080.0000000    0.1489199
298120.0000000    0.1538891
298160.0000000    0.1511015
298200.0000000    0.1539461
298240.0000000    0.1440911
298280.0000000    0.1545242
298320.0000000    0.1439308
298360.0000000    0.1453143
298400.0000000    0.1590704
298440.0000000    0.1561215
298480.0000000    0.1424007
298520.0000000    0.1536740
298560.0000000    0.1462668
298600.0000000    0.1461156
298640.0000000    0.1511225
298680.0000000    0.1451166
298720.0000000    0.1371450
298760.0000000    0.1428147
298800.0000000    0.1465639
298840.0000000    0.1542687
298880.0000000    0.1401557
298920.0000000    0.1557405
298960.0000000    0.1555619
299000.0000000    0.1538897
299040.0000000    0.1554344
299080.0000000    0.1682041
299120.0000000    0.1696449
299160.0000000    0.1491356
299200.0000000    0.1502434
299240.0000000    0.1512116
299280.0000000    0.1599603
299320.0000000    0.1521748
299360.0000000    0.1604083
299400.0000000    0.1436418
299440.0000000    0.1576937
299480.0000000    0.1442853
299520.0000000    0.1439264
299560.0000000    0.1461602
299600.0000000    0.1419560
299640.0000000    0.1474888
299680.0000000    0.1409344
299720.0000000    0.1412116
299760.0000000    0.1408097
299800.0000000    0.1394548
299840.0000000    0.1406359
299880.0000000    0.1390339
299920.0000000    0.1322172
299960.0000000    0.1408101
300000.0000000    0.1348150
300040.0000000    0.1520628
300080.0000000    0.1608167
300120.0000000    0.1421162
300160.0000000    0.1414082
300200.0000000    0.1432928
300240.0000000    0.1426747
300280.0000000    0.1446958
300320.0000000    0.1475349
300360.0000000    0.1502182
300400.0000000    0.1369391
300440.0000000    0.1507189
300480.0000000    0.1599153
300520.0000000    0.1539171
300560.0000000    0.1499429
300600.0000000    0.1487849
300640.0000000    0.1500680
300680.0000000    0.1429809
300720.0000000    0.1517448
300760.0000000    0.1728912
300800.0000000    0.1644987
300840.0000000    0.1557435
300880.0000000    0.1514478
300920.0000000    0.1551678
300960.0000000    0.1411562
301000.0000000    0.1446085
301040.0000000    0.1469429
301080.0000000    0.1434841
301120.0000000    0.1355313
301160.0000000    0.1488830
301200.0000000    0.1589105
301240.0000000    0.1469374
301280.0000000    0.1498478
301320.0000000    0.1534641
301360.0000000    0.1478786
301400.0000000    0.1408739
301440.0000000    0.1498411
301480.0000000    0.1481438
301520.0000000    0.1450288
301560.0000000    0.1377459
301600.0000000    0.1327201
301640.0000000    0.1510033
301680.0000000    0.1524624
301720.0000000    0.1445553
301760.0000000    0.1572093
301800.0000000    0.1435258
301840.0000000    0.1716094
301880.0000000    0.1572002
301920.0000000    0.1544682
301960.0000000    0.1517943
302000.0000000    0.1405327
302040.0000000    0.1631034
302080.0000000    0.1689758
302120.0000000    0.1618176
302160.0000000    0.1520656
302200.0000000    0.1610479
302240.0000000    0.1565273
302280.0000000    0.1481787
302320.0000000    0.1617339
302360.0000000    0.1527675
302400.0000000    0.1486304
302440.0000000    0.1662558
302480.0000000    0.1498457
302520.0000000    0.1525190
302560.0000000    0.1362533
302600.0000000    0.1620340
302640.0000000    0.1460103
302680.0000000    0.1617803
302720.0000000    0.1422484
302760.0000000    0.1592517
302800.0000000    0.1510783
302840.0000000    0.1521840
302880.0000000    0.1507151
302920.0000000    0.1432294
302960.0000000    0.1296686
303000.0000000    0.1394684
303040.0000000    0.1375857
303080.0000000    0.1294208
303120.0000000    0.1308255
303160.0000000    0.1455642
303200.0000000    0.1329687
303240.0000000    0.1414123
303280.0000000    0.1438683
303320.0000000    0.1329550
303360.0000000    0.1437357
303400.0000000    0.1586998
303440.0000000    0.1420190
303480.0000000    0.1443705
303520.0000000    0.1373498
303560.0000000    0.1406924
303600.0000000    0.1529792
303640.0000000    0.1566295
303680.0000000    0.1645458
303720.0000000    0.1729831
303760.0000000    0.1575245
303800.0000000    0.1526608
303840.0000000    0.1554760
303880.0000000    0.1525893
303920.0000000    0.1463953
303960.0000000    0.1501609
304000.0000000    0.1501405
304040.0000000    0.1501094
304080.0000000    0.1463291
304120.0000000    0.1563401
304160.0000000    0.1445049
304200.0000000    0.1393077
304240.0000000    0.1373463
304280.0000000    0.1433844
304320.0000000    0.1618491
304360.0000000    0.1632532
304400.0000000    0.1502734
304440.0000000    0.1618248
304480.0000000    0.1476794
304520.0000000    0.1522805
304560.0000000    0.1563231
304600.0000000    0.1624426
304640.0000000    0.1554206
304680.0000000    0.1576914
304720.0000000    0.1611986
304760.0000000    0.1624729
304800.0000000    0.1546770
304840.0000000    0.1617650
304880.0000000    0.1562621
304920.0000000    0.1610111
304960.0000000    0.1615299
305000.0000000    0.1608665
305040.0000000    0.1565457
305080.0000000    0.1593272
305120.0000000    0.1642309
305160.0000000    0.1522042
305200.0000000    0.1595056
305240.0000000    0.1606817
305280.0000000    0.1602643
305320.0000000    0.1493824
305360.0000000    0.1485270
305400.0000000    0.1468279
305440.0000000    0.1452308
305480.0000000    0.1453588
305520.0000000    0.1311721
305560.0000000    0.1517452
305600.0000000    0.1385606
305640.0000000    0.1458025
305680.0000000    0.1631291
305720.0000000    0.1558520
305760.0000000    0.1495672
305800.0000000    0.1560972
305840.0000000    0.1480910
305880.0000000    0.1638564
305920.0000000    0.1621759
305960.0000000    0.1657790
306000.0000000    0.1648840
306040.0000000    0.1599073
306080.0000000    0.1606722
306120.0000000    0.1657642
306160.0000000    0.1697271
306200.0000000    0.1458061
306240.0000000    0.1462846
306280.0000000    0.1570470
306320.0000000    0.1482032
306360.0000000    0.1594021
306400.0000000    0.1484604
306440.0000000    0.1466562
306480.0000000    0.1453442
306520.0000000    0.1469568
306560.0000000    0.1440346
306600.0000000    0.1478806
306640.0000000    0.1628373
306680.0000000    0.1537573
306720.0000000    0.1381835
306760.0000000    0.1390377
306800.0000000    0.1329554
306840.0000000    0.1305468
306880.0000000    0.1249424
306920.0000000    0.1368898
306960.0000000    0.1392595
307000.0000000    0.1569496
307040.0000000    0.1517630
307080.0000000    0.1515960
307120.0000000    0.1352155
307160.0000000    0.1585044
307200.0000000    0.1556799
307240.0000000    0.1678039
307280.0000000    0.1656069
307320.0000000    0.1591937
307360.0000000    0.1665210
307400.0000000    0.1731056
307440.0000000    0.1697820
307480.0000000    0.1806166
307520.0000000    0.1734297
307560.0000000    0.1990108
307600.0000000    0.1865778
307640.0000000    0.2084575
307680.0000000    0.1774058
307720.0000000    0.1777693
307760.0000000    0.1881095
307800.0000000    0.1889218
307840.0000000    0.1725851
307880.0000000    0.1975557
307920.0000000    0.1947734
307960.0000000    0.1738658
308000.0000000    0.1549601
308040.0000000    0.1618352
308080.0000000    0.1683324
308120.0000000    0.1653323
308160.0000000    0.1585646
308200.0000000    0.1553537
308240.0000000    0.1595282
308280.0000000    0.1746290
308320.0000000    0.1733021
308360.0000000    0.1604037
308400.0000000    0.1604957
308440.0000000    0.1727752
308480.0000000    0.1654237
308520.0000000    0.1526083
308560.0000000    0.1631942
308600.0000000    0.1599102
308640.0000000    0.1590637
308680.0000000    0.1612500
308720.0000000    0.1571017
308760.0000000    0.1448648
308800.0000000    0.1525014
308840.0000000    0.1431801
308880.0000000    0.1569273
308920.0000000    0.1436312
308960.0000000    0.1428743
309000.0000000    0.1536618
309040.0000000    0.1577841
309080.0000000    0.1623117
309120.0000000    0.1500723
309160.0000000    0.1680443
309200.0000000    0.1450018
309240.0000000    0.1575631
309280.0000000    0.1647877
309320.0000000    0.1540748
309360.0000000    0.1457216
309400.0000000    0.1428215
309440.0000000    0.1501853
309480.0000000    0.1508337
309520.0000000    0.1420421
309560.0000000    0.1382058
309600.0000000    0.1405266
309640.0000000    0.1430883
309680.0000000    0.1389347
309720.0000000    0.1431881
309760.0000000    0.1542202
309800.0000000    0.1556096
309840.0000000    0.1528468
309880.0000000    0.1442739
309920.0000000    0.1407783
309960.0000000    0.1372624
310000.0000000    0.1434125
310040.0000000    0.1519129
310080.0000000    0.1432522
310120.0000000    0.1434262
310160.0000000    0.1453202
310200.0000000    0.1508700
310240.0000000    0.1386315
310280.0000000    0.1542302
310320.0000000    0.1560255
310360.0000000    0.1610512
310400.0000000    0.1555153
310440.0000000    0.1545483
310480.0000000    0.1619197
310520.0000000    0.1589294
310560.0000000    0.1558596
310600.0000000    0.1642839
310640.0000000    0.1595386
310680.0000000    0.1742038
310720.0000000    0.1676815
310760.0000000    0.1565352
310800.0000000    0.1653691
310840.0000000    0.1573855
310880.0000000    0.1506031
310920.0000000    0.1603138
310960.0000000    0.1555112
311000.0000000    0.1502917
311040.0000000    0.1506757
311080.0000000    0.1516695
311120.0000000    0.1507493
311160.0000000    0.1523566
311200.0000000    0.1632868
311240.0000000    0.1622305
311280.0000000    0.1667933
311320.0000000    0.1573724
311360.0000000    0.1703459
311400.0000000    0.1699813
311440.0000000    0.1747416
311480.0000000    0.1691342
311520.0000000    0.1782589
311560.0000000    0.1559528
311600.0000000    0.1651705
311640.0000000    0.1602788
311680.0000000    0.1566309
311720.0000000    0.1723045
311760.0000000    0.1870871
311800.0000000    0.1711266
311840.0000000    0.1872370
311880.0000000    0.1739218
311920.0000000    0.1609457
311960.0000000    0.1669774
312000.0000000    0.1757770
312040.0000000    0.1633195
312080.0000000    0.1683527
312120.0000000    0.1536133
312160.0000000    0.1601724
312200.0000000    0.1597663
312240.0000000    0.1547121
312280.0000000    0.1603160
312320.0000000    0.1628894
312360.0000000    0.1558783
312400.0000000    0.1418846
312440.0000000    0.1588037
312480.0000000    0.1549570
312520.0000000    0.1486576
312560.0000000    0.1533276
312600.0000000    0.1478615
312640.0000000    0.1516859
312680.0000000    0.1438679
312720.0000000    0.1531067
312760.0000000    0.1669821
312800.0000000    0.1464541
312840.0000000    0.1610542
312880.0000000    0.1546487
312920.0000000    0.1548736
312960.0000000    0.1547623
313000.0000000    0.1485838
313040.0000000    0.1508524
313080.0000000    0.1418883
313120.0000000    0.1530289
313160.0000000    0.1407369
313200.0000000    0.1511813
313240.0000000    0.1457407
313280.0000000    0.1561776
313320.0000000    0.1422683
313360.0000000    0.1379676
313400.0000000    0.1402370
313440.0000000    0.1377300
313480.0000000    0.1496313
313520.0000000    0.1443986
313560.0000000    0.1423518
313600.0000000    0.1520371
313640.0000000    0.1526854
313680.0000000    0.1541091
313720.0000000    0.1479364
313760.0000000    0.1597013
313800.0000000    0.1510876
313840.0000000    0.1573306
313880.0000000    0.1578400
313920.0000000    0.1760400
313960.0000000    0.1593411
314000.0000000    0.1519452
314040.0000000    0.1543620
314080.0000000    0.1600659
314120.0000000    0.1857981
314160.0000000    0.1748299
314200.0000000    0.1808704
314240.0000000    0.1677296
314280.0000000    0.1691793
314320.0000000    0.1540126
314360.0000000    0.1526056
314400.0000000    0.1545404
314440.0000000    0.1562673
314480.0000000    0.1608430
314520.0000000    0.1625434
314560.0000000    0.1706208
314600.0000000    0.1572606
314640.0000000    0.1685835
314680.0000000    0.1637712
314720.0000000    0.1565582
314760.0000000    0.1506498
314800.0000000    0.1515788
314840.0000000    0.1653129
314880.0000000    0.1510849
314920.0000000    0.1587279
314960.0000000    0.1638439
315000.0000000    0.1582869
315040.0000000    0.1548846
315080.0000000    0.1545299
315120.0000000    0.1666716
315160.0000000    0.1497652
315200.0000000    0.1513454
315240.0000000    0.1428545
315280.0000000    0.1463146
315320.0000000    0.1429230
315360.0000000    0.1385739
315400.0000000    0.1371941
315440.0000000    0.1358013
315480.0000000    0.1384170
315520.0000000    0.1394538
315560.0000000    0.1473776
315600.0000000    0.1393035
315640.0000000    0.1301244
315680.0000000    0.1317414
315720.0000000    0.1400057
315760.0000000    0.1519451
315800.0000000    0.1504432
315840.0000000    0.1488474
315880.0000000    0.1413778
315920.0000000    0.1411964
315960.0000000    0.1411362
316000.0000000    0.1454608
316040.0000000    0.1376862
316080.0000000    0.1384624
316120.0000000    0.1331672
316160.0000000    0.1349392
316200.0000000    0.1435034
316240.0000000    0.1470216
316280.0000000    0.1466271
316320.0000000    0.1438459
316360.0000000    0.1408697
316400.0000000    0.1414644
316440.0000000    0.1440553
316480.0000000    0.1473474
316520.0000000    0.1605065
316560.0000000    0.1660353
316600.0000000    0.1578864
316640.0000000    0.1462922
316680.0000000    0.1515435
316720.0000000    0.1486922
316760.0000000    0.1412531
316800.0000000    0.1576925
316840.0000000    0.1518195
316880.0000000    0.1441025
316920.0000000    0.1519859
316960.0000000    0.1353212
317000.0000000    0.1365498
317040.0000000    0.1345621
317080.0000000    0.1370735
317120.0000000    0.1369253
317160.0000000    0.1392781
317200.0000000    0.1307689
317240.0000000    0.1332400
317280.0000000    0.1438140
317320.0000000    0.1327445
317360.0000000    0.1332178
317400.0000000    0.1312426
317440.0000000    0.1277215
317480.0000000    0.1328268
317520.0000000    0.1404059
317560.0000000    0.1553925
317600.0000000    0.1445026
317640.0000000    0.1480524
317680.0000000    0.1492300
317720.0000000    0.1532014
317760.0000000    0.1399012
317800.0000000    0.1562860
317840.0000000    0.1596630
317880.0000000    0.1410583
317920.0000000    0.1382428
317960.0000000    0.1435711
318000.0000000    0.1367718
318040.0000000    0.1448016
318080.0000000    0.1486028
318120.0000000    0.1641911
318160.0000000    0.1462487
318200.0000000    0.1423416
318240.0000000    0.1530311
318280.0000000    0.1492419
318320.0000000    0.1556022
318360.0000000    0.1580655
318400.0000000    0.1528319
318440.0000000    0.1493598
318480.0000000    0.1575831
318520.0000000    0.1418608
318560.0000000    0.1364539
318600.0000000    0.1505934
318640.0000000    0.1486193
318680.0000000    0.1520221
318720.0000000    0.1452220
318760.0000000    0.1520871
318800.0000000    0.1511427
318840.0000000    0.1637010
318880.0000000    0.1490997
318920.0000000    0.1595222
318960.0000000    0.1599039
319000.0000000    0.1484983
319040.0000000    0.1475240
319080.0000000    0.1481159
319120.0000000    0.1656835
319160.0000000    0.1624358
319200.0000000    0.1525783
319240.0000000    0.1435071
319280.0000000    0.1547907
319320.0000000    0.1505622
319360.0000000    0.1606936
319400.0000000    0.1593135
319440.0000000    0.1570059
319480.0000000    0.1564587
319520.0000000    0.1554466
319560.0000000    0.1534299
319600.0000000    0.1492035
319640.0000000    0.1463733
319680.0000000    0.1475273
319720.0000000    0.1476413
319760.0000000    0.1426232
319800.0000000    0.1394220
319840.0000000    0.1451170
319880.0000000    0.1423876
319920.0000000    0.1391635
319960.0000000    0.1404110
320000.0000000    0.1298562
320040.0000000    0.1401361
320080.0000000    0.1320524
320120.0000000    0.1347822
320160.0000000    0.1363056
320200.0000000    0.1310170
320240.0000000    0.1402562
320280.0000000    0.1372694
320320.0000000    0.1387850
320360.0000000    0.1339501
320400.0000000    0.1388053
320440.0000000    0.1374995
320480.0000000    0.1496926
320520.0000000    0.1483781
320560.0000000    0.1329863
320600.0000000    0.1461946
320640.0000000    0.1421648
320680.0000000    0.1442143
320720.0000000    0.1471921
320760.0000000    0.1440998
320800.0000000    0.1480644
320840.0000000    0.1443446
320880.0000000    0.1382455
320920.0000000    0.1440461
320960.0000000    0.1364858
321000.0000000    0.1469697
321040.0000000    0.1471082
321080.0000000    0.1371348
321120.0000000    0.1378977
321160.0000000    0.1328719
321200.0000000    0.1433053
321240.0000000    0.1406519
321280.0000000    0.1416979
321320.0000000    0.1375824
321360.0000000    0.1371149
321400.0000000    0.1379417
321440.0000000    0.1426983
321480.0000000    0.1527967
321520.0000000    0.1433434
321560.0000000    0.1401893
321600.0000000    0.1347857
321640.0000000    0.1386448
321680.0000000    0.1307535
321720.0000000    0.1372708
321760.0000000    0.1461478
321800.0000000    0.1427971
321840.0000000    0.1429826
321880.0000000    0.1484549
321920.0000000    0.1458938
321960.0000000    0.1668827
322000.0000000    0.1560096
322040.0000000    0.1561328
322080.0000000    0.1488034
322120.0000000    0.1501117
322160.0000000    0.1463349
322200.0000000    0.1457942
322240.0000000    0.1364766
322280.0000000    0.1370682
322320.0000000    0.1340957
322360.0000000    0.1347110
322400.0000000    0.1411345
322440.0000000    0.1320612
322480.0000000    0.1361341
322520.0000000    0.1326062
322560.0000000    0.1340899
322600.0000000    0.1308838
322640.0000000    0.1374625
322680.0000000    0.1445593
322720.0000000    0.1415793
322760.0000000    0.1347457
322800.0000000    0.1322693
322840.0000000    0.1384157
322880.0000000    0.1511241
322920.0000000    0.1423862
322960.0000000    0.1390077
323000.0000000    0.1306781
323040.0000000    0.1435014
323080.0000000    0.1381874
323120.0000000    0.1433568
323160.0000000    0.1416481
323200.0000000    0.1371541
323240.0000000    0.1361867
323280.0000000    0.1293830
323320.0000000    0.1428231
323360.0000000    0.1378702
323400.0000000    0.1371346
323440.0000000    0.1421112
323480.0000000    0.1379191
323520.0000000    0.1354736
323560.0000000    0.1426630
323600.0000000    0.1365399
323640.0000000    0.1360188
323680.0000000    0.1349575
323720.0000000    0.1488209
323760.0000000    0.1370371
323800.0000000    0.1413840
323840.0000000    0.1357728
323880.0000000    0.1380385
323920.0000000    0.1448607
323960.0000000    0.1441046
324000.0000000    0.1489828
324040.0000000    0.1391926
324080.0000000    0.1299593
324120.0000000    0.1331218
324160.0000000    0.1334893
324200.0000000    0.1462554
324240.0000000    0.1391868
324280.0000000    0.1431166
324320.0000000    0.1390320
324360.0000000    0.1383493
324400.0000000    0.1451364
324440.0000000    0.1475609
324480.0000000    0.1431246
324520.0000000    0.1378521
324560.0000000    0.1470418
324600.0000000    0.1511416
324640.0000000    0.1546372
324680.0000000    0.1517631
324720.0000000    0.1560625
324760.0000000    0.1495519
324800.0000000    0.1460348
324840.0000000    0.1464444
324880.0000000    0.1514820
324920.0000000    0.1575691
324960.0000000    0.1372913
325000.0000000    0.1467248
325040.0000000    0.1439665
325080.0000000    0.1383789
325120.0000000    0.1469030
325160.0000000    0.1408767
325200.0000000    0.1341175
325240.0000000    0.1417135
325280.0000000    0.1426363
325320.0000000    0.1462647
325360.0000000    0.1380127
325400.0000000    0.1406727
325440.0000000    0.1438382
325480.0000000    0.1356784
325520.0000000    0.1416727
325560.0000000    0.1428759
325600.0000000    0.1453987
325640.0000000    0.1461216
325680.0000000    0.1459897
325720.0000000    0.1452434
325760.0000000    0.1528734
325800.0000000    0.1653644
325840.0000000    0.1471056
325880.0000000    0.1542550
325920.0000000    0.1533079
325960.0000000    0.1590419
326000.0000000    0.1474170
326040.0000000    0.1486003
326080.0000000    0.1442152
326120.0000000    0.1510193
326160.0000000    0.1492504
326200.0000000    0.1585841
326240.0000000    0.1516362
326280.0000000    0.1521241
326320.0000000    0.1678682
326360.0000000    0.1554858
326400.0000000    0.1587677
326440.0000000    0.1688996
326480.0000000    0.1741624
326520.0000000    0.1556965
326560.0000000    0.1575467
326600.0000000    0.1683583
326640.0000000    0.1681378
326680.0000000    0.1629423
326720.0000000    0.1598908
326760.0000000    0.1647066
326800.0000000    0.1475310
326840.0000000    0.1586497
326880.0000000    0.1447124
326920.0000000    0.1516056
326960.0000000    0.1486936
327000.0000000    0.1680441
327040.0000000    0.1629589
327080.0000000    0.1640634
327120.0000000    0.1626536
327160.0000000    0.1701185
327200.0000000    0.1801879
327240.0000000    0.1772802
327280.0000000    0.1601674
327320.0000000    0.1542503
327360.0000000    0.1522522
327400.0000000    0.1640830
327440.0000000    0.1511272
327480.0000000    0.1669530
327520.0000000    0.1454127
327560.0000000    0.1691062
327600.0000000    0.1629322
327640.0000000    0.1753270
327680.0000000    0.1517271
327720.0000000    0.1542795
327760.0000000    0.1474007
327800.0000000    0.1438531
327840.0000000    0.1520952
327880.0000000    0.1580298
327920.0000000    0.1698903
327960.0000000    0.1526817
328000.0000000    0.1510963
328040.0000000    0.1531253
328080.0000000    0.1577742
328120.0000000    0.1436699
328160.0000000    0.1410882
328200.0000000    0.1537473
328240.0000000    0.1573300
328280.0000000    0.1482605
328320.0000000    0.1526301
328360.0000000    0.1601570
328400.0000000    0.1487529
328440.0000000    0.1541588
328480.0000000    0.1737418
328520.0000000    0.1612230
328560.0000000    0.1581044
328600.0000000    0.1702521
328640.0000000    0.1575366
328680.0000000    0.1523154
328720.0000000    0.1488815
328760.0000000    0.1547633
328800.0000000    0.1701928
328840.0000000    0.1815224
328880.0000000    0.1642986
328920.0000000    0.1640979
328960.0000000    0.1549721
329000.0000000    0.1533695
329040.0000000    0.1657784
329080.0000000    0.1668930
329120.0000000    0.1557924
329160.0000000    0.1711006
329200.0000000    0.1601331
329240.0000000    0.1596776
329280.0000000    0.1591884
329320.0000000    0.1579076
329360.0000000    0.1644033
329400.0000000    0.1612792
329440.0000000    0.1572241
329480.0000000    0.1594418
329520.0000000    0.1610870
329560.0000000    0.1575715
329600.0000000    0.1550935
329640.0000000    0.1742147
329680.0000000    0.1707403
329720.0000000    0.1574888
329760.0000000    0.1523872
329800.0000000    0.1427102
329840.0000000    0.1481175
329880.0000000    0.1670382
329920.0000000    0.1670932
329960.0000000    0.1534482
330000.0000000    0.1577391
330040.0000000    0.1524668
330080.0000000    0.1548463
330120.0000000    0.1515489
330160.0000000    0.1494768
330200.0000000    0.1461363
330240.0000000    0.1524305
330280.0000000    0.1448752
330320.0000000    0.1470353
330360.0000000    0.1681177
330400.0000000    0.1445402
330440.0000000    0.1628249
330480.0000000    0.1542529
330520.0000000    0.1517638
330560.0000000    0.1416944
330600.0000000    0.1515122
330640.0000000    0.1353422
330680.0000000    0.1382329
330720.0000000    0.1466706
330760.0000000    0.1463510
330800.0000000    0.1528744
330840.0000000    0.1481051
330880.0000000    0.1387260
330920.0000000    0.1417478
330960.0000000    0.1424942
331000.0000000    0.1417896
331040.0000000    0.1412875
331080.0000000    0.1505923
331120.0000000    0.1366468
331160.0000000    0.1421700
331200.0000000    0.1473517
331240.0000000    0.1518535
331280.0000000    0.1454219
331320.0000000    0.1413225
331360.0000000    0.1411014
331400.0000000    0.1401337
331440.0000000    0.1500771
331480.0000000    0.1345370
331520.0000000    0.1470886
331560.0000000    0.1436473
331600.0000000    0.1520392
331640.0000000    0.1543909
331680.0000000    0.1492373
331720.0000000    0.1589243
331760.0000000    0.1480482
331800.0000000    0.1643631
331840.0000000    0.1639694
331880.0000000    0.1556057
331920.0000000    0.1593570
331960.0000000    0.1553180
332000.0000000    0.1525219
332040.0000000    0.1503443
332080.0000000    0.1478478
332120.0000000    0.1625588
332160.0000000    0.1546048
332200.0000000    0.1384386
332240.0000000    0.1326190
332280.0000000    0.1437863
332320.0000000    0.1542412
332360.0000000    0.1489898
332400.0000000    0.1475632
332440.0000000    0.1547165
332480.0000000    0.1517880
332520.0000000    0.1500235
332560.0000000    0.1338442
332600.0000000    0.1535939
332640.0000000    0.1492116
332680.0000000    0.1496430
332720.0000000    0.1383402
332760.0000000    0.1386454
332800.0000000    0.1334186
332840.0000000    0.1402131
332880.0000000    0.1365224
332920.0000000    0.1501289
332960.0000000    0.1463779
333000.0000000    0.1534432
333040.0000000    0.1581787
333080.0000000    0.1715917
333120.0000000    0.1757230
333160.0000000    0.1601993
333200.0000000    0.1582884
333240.0000000    0.1520130
333280.0000000    0.1549217
333320.0000000    0.1487801
333360.0000000    0.1627646
333400.0000000    0.1557296
333440.0000000    0.1577169
333480.0000000    0.1563802
333520.0000000    0.1616473
333560.0000000    0.1535202
333600.0000000    0.1469679
333640.0000000    0.1515287
333680.0000000    0.1569946
333720.0000000    0.1487607
333760.0000000    0.1501163
333800.0000000    0.1427576
333840.0000000    0.1567860
333880.0000000    0.1424176
333920.0000000    0.1542240
333960.0000000    0.1437353
334000.0000000    0.1520228
334040.0000000    0.1534039
334080.0000000    0.1465200
334120.0000000    0.1575644
334160.0000000    0.1538323
334200.0000000    0.1553091
334240.0000000    0.1534409
334280.0000000    0.1521268
334320.0000000    0.1403584
334360.0000000    0.1471181
334400.0000000    0.1551386
334440.0000000    0.1490892
334480.0000000    0.1492496
334520.0000000    0.1623156
334560.0000000    0.1679376
334600.0000000    0.1595642
334640.0000000    0.1727069
334680.0000000    0.1529801
334720.0000000    0.1606609
334760.0000000    0.1432846
334800.0000000    0.1596599
334840.0000000    0.1520135
334880.0000000    0.1492628
334920.0000000    0.1368787
334960.0000000    0.1458057
335000.0000000    0.1577318
335040.0000000    0.1364163
335080.0000000    0.1425651
335120.0000000    0.1435018
335160.0000000    0.1433286
335200.0000000    0.1400814
335240.0000000    0.1289657
335280.0000000    0.1464037
335320.0000000    0.1404645
335360.0000000    0.1393229
335400.0000000    0.1521384
335440.0000000    0.1575721
335480.0000000    0.1514895
335520.0000000    0.1495887
335560.0000000    0.1467939
335600.0000000    0.1555162
335640.0000000    0.1579389
335680.0000000    0.1550583
335720.0000000    0.1405786
335760.0000000    0.1492461
335800.0000000    0.1563048
335840.0000000    0.1591177
335880.0000000    0.1557616
335920.0000000    0.1529434
335960.0000000    0.1393416
336000.0000000    0.1509004
336040.0000000    0.1509697
336080.0000000    0.1388713
336120.0000000    0.1432807
336160.0000000    0.1378201
336200.0000000    0.1492115
336240.0000000    0.1589081
336280.0000000    0.1552499
336320.0000000    0.1493888
336360.0000000    0.1481039
336400.0000000    0.1506333
336440.0000000    0.1560279
336480.0000000    0.1440535
336520.0000000    0.1587172
336560.0000000    0.1622759
336600.0000000    0.1516390
336640.0000000    0.1467189
336680.0000000    0.1547251
336720.0000000    0.1637881
336760.0000000    0.1620632
336800.0000000    0.1663142
336840.0000000    0.1571904
336880.0000000    0.1548125
336920.0000000    0.1556721
336960.0000000    0.1649689
337000.0000000    0.1476402
337040.0000000    0.1546602
337080.0000000    0.1527159
337120.0000000    0.1586162
337160.0000000    0.1617232
337200.0000000    0.1630124
337240.0000000    0.1625890
337280.0000000    0.1596859
337320.0000000    0.1640069
337360.0000000    0.1560568
337400.0000000    0.1532322
337440.0000000    0.1559963
337480.0000000    0.1568919
337520.0000000    0.1732845
337560.0000000    0.1571068
337600.0000000    0.1691465
337640.0000000    0.1653313
337680.0000000    0.1664544
337720.0000000    0.1610648
337760.0000000    0.1677380
337800.0000000    0.1727826
337840.0000000    0.1704783
337880.0000000    0.1971333
337920.0000000    0.1613372
337960.0000000    0.1689045
338000.0000000    0.1659154
338040.0000000    0.1620715
338080.0000000    0.1803784
338120.0000000    0.1629508
338160.0000000    0.1692077
338200.0000000    0.1734851
338240.0000000    0.1700001
338280.0000000    0.1750678
338320.0000000    0.1643188
338360.0000000    0.1637517
338400.0000000    0.1720420
338440.0000000    0.1894535
338480.0000000    0.1722448
338520.0000000    0.1654473
338560.0000000    0.1632870
338600.0000000    0.1650739
338640.0000000    0.1679051
338680.0000000    0.1761326
338720.0000000    0.1702558
338760.0000000    0.1764078
338800.0000000    0.1678379
338840.0000000    0.1776368
338880.0000000    0.1701904
338920.0000000    0.1705732
338960.0000000    0.1668585
339000.0000000    0.1696851
339040.0000000    0.1535815
339080.0000000    0.1692217
339120.0000000    0.1706770
339160.0000000    0.1716007
339200.0000000    0.1639613
339240.0000000    0.1622959
339280.0000000    0.1764313
339320.0000000    0.1696546
339360.0000000    0.1700650
339400.0000000    0.1605446
339440.0000000    0.1620329
339480.0000000    0.1635070
339520.0000000    0.1672805
339560.0000000    0.1713015
339600.0000000    0.1682194
339640.0000000    0.1770015
339680.0000000    0.1725748
339720.0000000    0.1727262
339760.0000000    0.1845375
339800.0000000    0.1755380
339840.0000000    0.1851919
339880.0000000    0.1900638
339920.0000000    0.1792982
339960.0000000    0.1978543
340000.0000000    0.1934178
340040.0000000    0.1775212
340080.0000000    0.1699692
340120.0000000    0.1670477
340160.0000000    0.1670840
340200.0000000    0.1668058
340240.0000000    0.1720262
340280.0000000    0.1736786
340320.0000000    0.1770894
340360.0000000    0.1798557
340400.0000000    0.1865762
340440.0000000    0.1817546
340480.0000000    0.1729911
340520.0000000    0.1778278
340560.0000000    0.1793757
340600.0000000    0.1793018
340640.0000000    0.1729648
340680.0000000    0.1823541
340720.0000000    0.1778461
340760.0000000    0.1681780
340800.0000000    0.1660516
340840.0000000    0.1576157
340880.0000000    0.1694723
340920.0000000    0.1787193
340960.0000000    0.1723436
341000.0000000    0.1661964
341040.0000000    0.1764155
341080.0000000    0.1854953
341120.0000000    0.1901309
341160.0000000    0.1753113
341200.0000000    0.1631293
341240.0000000    0.1642257
341280.0000000    0.1680621
341320.0000000    0.1736551
341360.0000000    0.1668135
341400.0000000    0.1593019
341440.0000000    0.1772649
341480.0000000    0.1696508
341520.0000000    0.1664116
341560.0000000    0.1738113
341600.0000000    0.1745586
341640.0000000    0.1689129
341680.0000000    0.1769795
341720.0000000    0.1670543
341760.0000000    0.1679480
341800.0000000    0.1710378
341840.0000000    0.1695292
341880.0000000    0.1824857
341920.0000000    0.1742074
341960.0000000    0.1729320
342000.0000000    0.1592725
342040.0000000    0.1704302
342080.0000000    0.1578067
342120.0000000    0.1628778
342160.0000000    0.1604015
342200.0000000    0.1610495
342240.0000000    0.1540368
342280.0000000    0.1509846
342320.0000000    0.1584494
342360.0000000    0.1503848
342400.0000000    0.1487914
342440.0000000    0.1517979
342480.0000000    0.1600224
342520.0000000    0.1477357
342560.0000000    0.1527664
342600.0000000    0.1535863
342640.0000000    0.1474729
342680.0000000    0.1518575
342720.0000000    0.1565115
342760.0000000    0.1436847
342800.0000000    0.1562337
342840.0000000    0.1529992
342880.0000000    0.1497160
342920.0000000    0.1471196
342960.0000000    0.1486435
343000.0000000    0.1409820
343040.0000000    0.1479445
343080.0000000    0.1475948
343120.0000000    0.1566028
343160.0000000    0.1587698
343200.0000000    0.1508693
343240.0000000    0.1451571
343280.0000000    0.1600481
343320.0000000    0.1693909
343360.0000000    0.1635592
343400.0000000    0.1604162
343440.0000000    0.1561710
343480.0000000    0.1603477
343520.0000000    0.1658955
343560.0000000    0.1657606
343600.0000000    0.1586052
343640.0000000    0.1597408
343680.0000000    0.1650744
343720.0000000    0.1687104
343760.0000000    0.1593880
343800.0000000    0.1717786
343840.0000000    0.1639521
343880.0000000    0.1627209
343920.0000000    0.1628115
343960.0000000    0.1681480
344000.0000000    0.1572825
344040.0000000    0.1653151
344080.0000000    0.1636024
344120.0000000    0.1723044
344160.0000000    0.1680750
344200.0000000    0.1536887
344240.0000000    0.1681870
344280.0000000    0.1682716
344320.0000000    0.1608302
344360.0000000    0.1713462
344400.0000000    0.1593788
344440.0000000    0.1691853
344480.0000000    0.1676931
344520.0000000    0.1620149
344560.0000000    0.1468608
344600.0000000    0.1531660
344640.0000000    0.1489207
344680.0000000    0.1555482
344720.0000000    0.1621597
344760.0000000    0.1719531
344800.0000000    0.1596475
344840.0000000    0.1647716
344880.0000000    0.1602032
344920.0000000    0.1619418
344960.0000000    0.1615314
345000.0000000    0.1598674
345040.0000000    0.1626551
345080.0000000    0.1643993
345120.0000000    0.1602956
345160.0000000    0.1619930
345200.0000000    0.1557999
345240.0000000    0.1591566
345280.0000000    0.1680590
345320.0000000    0.1681476
345360.0000000    0.1574150
345400.0000000    0.1494820
345440.0000000    0.1483108
345480.0000000    0.1552023
345520.0000000    0.1585988
345560.0000000    0.1554394
345600.0000000    0.1629452
345640.0000000    0.1581107
345680.0000000    0.1524088
345720.0000000    0.1578815
345760.0000000    0.1513323
345800.0000000    0.1549411
345840.0000000    0.1517496
345880.0000000    0.1564536
345920.0000000    0.1522101
345960.0000000    0.1576137
346000.0000000    0.1548995
346040.0000000    0.1525681
346080.0000000    0.1503962
346120.0000000    0.1445062
346160.0000000    0.1478453
346200.0000000    0.1468483
346240.0000000    0.1466091
346280.0000000    0.1451388
346320.0000000    0.1563621
346360.0000000    0.1584801
346400.0000000    0.1584072
346440.0000000    0.1541712
346480.0000000    0.1556061
346520.0000000    0.1460196
346560.0000000    0.1659445
346600.0000000    0.1551929
346640.0000000    0.1537611
346680.0000000    0.1493448
346720.0000000    0.1530817
346760.0000000    0.1515083
346800.0000000    0.1508133
346840.0000000    0.1500873
346880.0000000    0.1623940
346920.0000000    0.1485638
346960.0000000    0.1569237
347000.0000000    0.1595164
347040.0000000    0.1580520
347080.0000000    0.1560596
347120.0000000    0.1508083
347160.0000000    0.1519193
347200.0000000    0.1429317
347240.0000000    0.1584399
347280.0000000    0.1551894
347320.0000000    0.1559514
347360.0000000    0.1563824
347400.0000000    0.1649234
347440.0000000    0.1598630
347480.0000000    0.1579793
347520.0000000    0.1615921
347560.0000000    0.1623651
347600.0000000    0.1544136
347640.0000000    0.1616005
347680.0000000    0.1603786
347720.0000000    0.1589459
347760.0000000    0.1571142
347800.0000000    0.1621733
347840.0000000    0.1613300
347880.0000000    0.1595597
347920.0000000    0.1650233
347960.0000000    0.1532827
348000.0000000    0.1570526
348040.0000000    0.1538098
348080.0000000    0.1688685
348120.0000000    0.1519572
348160.0000000    0.1622993
348200.0000000    0.1562754
348240.0000000    0.1539054
348280.0000000    0.1440893
348320.0000000    0.1410739
348360.0000000    0.1428414
348400.0000000    0.1584709
348440.0000000    0.1487540
348480.0000000    0.1585308
348520.0000000    0.1567896
348560.0000000    0.1650169
348600.0000000    0.1581121
348640.0000000    0.1642029
348680.0000000    0.1489139
348720.0000000    0.1594751
348760.0000000    0.1602322
348800.0000000    0.1818039
348840.0000000    0.1918452
348880.0000000    0.1817605
348920.0000000    0.1567584
348960.0000000    0.1629416
349000.0000000    0.1678200
349040.0000000    0.1703849
349080.0000000    0.1638392
349120.0000000    0.1723210
349160.0000000    0.1585741
349200.0000000    0.1658244
349240.0000000    0.1602537
349280.0000000    0.1695449
349320.0000000    0.1665863
349360.0000000    0.1644264
349400.0000000    0.1564996
349440.0000000    0.1485820
349480.0000000    0.1570083
349520.0000000    0.1445857
349560.0000000    0.1494846
349600.0000000    0.1582167
349640.0000000    0.1633234
349680.0000000    0.1513776
349720.0000000    0.1602434
349760.0000000    0.1525426
349800.0000000    0.1586927
349840.0000000    0.1664212
349880.0000000    0.1622882
349920.0000000    0.1646868
349960.0000000    0.1597476
350000.0000000    0.1595374
350040.0000000    0.1532184
350080.0000000    0.1498003
350120.0000000    0.1608789
350160.0000000    0.1514345
350200.0000000    0.1512243
350240.0000000    0.1653985
350280.0000000    0.1587388
350320.0000000    0.1554658
350360.0000000    0.1523598
350400.0000000    0.1527471
350440.0000000    0.1532277
350480.0000000    0.1587046
350520.0000000    0.1589271
350560.0000000    0.1569485
350600.0000000    0.1493994
350640.0000000    0.1574331
350680.0000000    0.1639961
350720.0000000    0.1565969
350760.0000000    0.1545330
350800.0000000    0.1640956
350840.0000000    0.1569154
350880.0000000    0.1566822
350920.0000000    0.1536233
350960.0000000    0.1689765
351000.0000000    0.1610558
351040.0000000    0.1680032
351080.0000000    0.1793698
351120.0000000    0.1570553
351160.0000000    0.1566046
351200.0000000    0.1573608
351240.0000000    0.1655172
351280.0000000    0.1711095
351320.0000000    0.1653673
351360.0000000    0.1583920
351400.0000000    0.1796945
351440.0000000    0.1536857
351480.0000000    0.1602075
351520.0000000    0.1464932
351560.0000000    0.1522261
351600.0000000    0.1522239
351640.0000000    0.1446134
351680.0000000    0.1580709
351720.0000000    0.1595797
351760.0000000    0.1468768
351800.0000000    0.1535182
351840.0000000    0.1463559
351880.0000000    0.1632242
351920.0000000    0.1634439
351960.0000000    0.1679324
352000.0000000    0.1505465
352040.0000000    0.1691508
352080.0000000    0.1621163
352120.0000000    0.1523269
352160.0000000    0.1557540
352200.0000000    0.1548541
352240.0000000    0.1530560
352280.0000000    0.1576645
352320.0000000    0.1522339
352360.0000000    0.1573685
352400.0000000    0.1616991
352440.0000000    0.1538455
352480.0000000    0.1556550
352520.0000000    0.1552887
352560.0000000    0.1587662
352600.0000000    0.1601195
352640.0000000    0.1488036
352680.0000000    0.1472936
352720.0000000    0.1499404
352760.0000000    0.1693943
352800.0000000    0.1644611
352840.0000000    0.1625387
352880.0000000    0.1571571
352920.0000000    0.1640171
352960.0000000    0.1568533
353000.0000000    0.1564773
353040.0000000    0.1788888
353080.0000000    0.1538585
353120.0000000    0.1591099
353160.0000000    0.1578350
353200.0000000    0.1540997
353240.0000000    0.1462128
353280.0000000    0.1559341
353320.0000000    0.1590153
353360.0000000    0.1543339
353400.0000000    0.1637286
353440.0000000    0.1642511
353480.0000000    0.1641486
353520.0000000    0.1553504
353560.0000000    0.1554876
353600.0000000    0.1496940
353640.0000000    0.1557932
353680.0000000    0.1467787
353720.0000000    0.1660421
353760.0000000    0.1711266
353800.0000000    0.1583712
353840.0000000    0.1488538
353880.0000000    0.1579610
353920.0000000    0.1617022
353960.0000000    0.1754321
354000.0000000    0.1636645
354040.0000000    0.1743360
354080.0000000    0.1683099
354120.0000000    0.1701746
354160.0000000    0.1640069
354200.0000000    0.1521356
354240.0000000    0.1690912
354280.0000000    0.1618432
354320.0000000    0.1512176
354360.0000000    0.1561547
354400.0000000    0.1525017
354440.0000000    0.1628542
354480.0000000    0.1476398
354520.0000000    0.1521004
354560.0000000    0.1498343
354600.0000000    0.1516135
354640.0000000    0.1507293
354680.0000000    0.1536069
354720.0000000    0.1513287
354760.0000000    0.1515056
354800.0000000    0.1617720
354840.0000000    0.1459019
354880.0000000    0.1547592
354920.0000000    0.1577438
354960.0000000    0.1655121
355000.0000000    0.1589362
355040.0000000    0.1541750
355080.0000000    0.1603096
355120.0000000    0.1488253
355160.0000000    0.1656091
355200.0000000    0.1658328
355240.0000000    0.1572937
355280.0000000    0.1597088
355320.0000000    0.1715274
355360.0000000    0.1782720
355400.0000000    0.1597691
355440.0000000    0.1752990
355480.0000000    0.1593089
355520.0000000    0.1614215
355560.0000000    0.1508320
355600.0000000    0.1509616
355640.0000000    0.1552684
355680.0000000    0.1530564
355720.0000000    0.1548500
355760.0000000    0.1517670
355800.0000000    0.1630955
355840.0000000    0.1521263
355880.0000000    0.1569078
355920.0000000    0.1543494
355960.0000000    0.1505273
356000.0000000    0.1548014
356040.0000000    0.1507514
356080.0000000    0.1616647
356120.0000000    0.1542506
356160.0000000    0.1524990
356200.0000000    0.1438409
356240.0000000    0.1505667
356280.0000000    0.1392304
356320.0000000    0.1309229
356360.0000000    0.1410854
356400.0000000    0.1602124
356440.0000000    0.1364745
356480.0000000    0.1519601
356520.0000000    0.1478051
356560.0000000    0.1448639
356600.0000000    0.1545619
356640.0000000    0.1477475
356680.0000000    0.1508575
356720.0000000    0.1566803
356760.0000000    0.1494508
356800.0000000    0.1553310
356840.0000000    0.1470527
356880.0000000    0.1597649
356920.0000000    0.1497419
356960.0000000    0.1523858
357000.0000000    0.1576666
357040.0000000    0.1588740
357080.0000000    0.1570776
357120.0000000    0.1530698
357160.0000000    0.1608790
357200.0000000    0.1815915
357240.0000000    0.1683180
357280.0000000    0.1676558
357320.0000000    0.1658346
357360.0000000    0.1581477
357400.0000000    0.1648593
357440.0000000    0.1736337
357480.0000000    0.1681623
357520.0000000    0.1669537
357560.0000000    0.1615945
357600.0000000    0.1552583
357640.0000000    0.1512908
357680.0000000    0.1517642
357720.0000000    0.1664607
357760.0000000    0.1537290
357800.0000000    0.1582094
357840.0000000    0.1609629
357880.0000000    0.1538042
357920.0000000    0.1652657
357960.0000000    0.1542560
358000.0000000    0.1519681
358040.0000000    0.1566057
358080.0000000    0.1493183
358120.0000000    0.1496468
358160.0000000    0.1534706
358200.0000000    0.1552645
358240.0000000    0.1500904
358280.0000000    0.1587407
358320.0000000    0.1489959
358360.0000000    0.1552370
358400.0000000    0.1474127
358440.0000000    0.1513412
358480.0000000    0.1499470
358520.0000000    0.1644350
358560.0000000    0.1572376
358600.0000000    0.1560409
358640.0000000    0.1487204
358680.0000000    0.1516895
358720.0000000    0.1525709
358760.0000000    0.1575936
358800.0000000    0.1619396
358840.0000000    0.1537776
358880.0000000    0.1472590
358920.0000000    0.1488672
358960.0000000    0.1680524
359000.0000000    0.1595897
359040.0000000    0.1546627
359080.0000000    0.1532360
359120.0000000    0.1467983
359160.0000000    0.1523602
359200.0000000    0.1654325
359240.0000000    0.1630040
359280.0000000    0.1509079
359320.0000000    0.1486839
359360.0000000    0.1523446
359400.0000000    0.1558506
359440.0000000    0.1526539
359480.0000000    0.1488288
359520.0000000    0.1467487
359560.0000000    0.1463757
359600.0000000    0.1579722
359640.0000000    0.1488995
359680.0000000    0.1448760
359720.0000000    0.1527610
359760.0000000    0.1523244
359800.0000000    0.1472234
359840.0000000    0.1381516
359880.0000000    0.1415404
359920.0000000    0.1308773
359960.0000000    0.1379613
360000.0000000    0.1348353
360040.0000000    0.1329985
360080.0000000    0.1347206
360120.0000000    0.1350680
360160.0000000    0.1353888
360200.0000000    0.1460109
360240.0000000    0.1305409
360280.0000000    0.1401182
360320.0000000    0.1398287
360360.0000000    0.1399545
360400.0000000    0.1467822
360440.0000000    0.1478252
360480.0000000    0.1352726
360520.0000000    0.1361635
360560.0000000    0.1449814
360600.0000000    0.1362135
360640.0000000    0.1381777
360680.0000000    0.1388270
360720.0000000    0.1372121
360760.0000000    0.1443444
360800.0000000    0.1418458
360840.0000000    0.1499974
360880.0000000    0.1527492
360920.0000000    0.1622078
360960.0000000    0.1443462
361000.0000000    0.1518094
361040.0000000    0.1430344
361080.0000000    0.1442522
361120.0000000    0.1550915
361160.0000000    0.1389614
361200.0000000    0.1464190
361240.0000000    0.1405731
361280.0000000    0.1447693
361320.0000000    0.1554656
361360.0000000    0.1420134
361400.0000000    0.1470003
361440.0000000    0.1365432
361480.0000000    0.1398200
361520.0000000    0.1349132
361560.0000000    0.1298604
361600.0000000    0.1276260
361640.0000000    0.1372425
361680.0000000    0.1404790
361720.0000000    0.1386631
361760.0000000    0.1441275
361800.0000000    0.1492339
361840.0000000    0.1443181
361880.0000000    0.1380534
361920.0000000    0.1463713
361960.0000000    0.1490169
362000.0000000    0.1395421
362040.0000000    0.1491239
362080.0000000    0.1491306
362120.0000000    0.1406380
362160.0000000    0.1455544
362200.0000000    0.1504541
362240.0000000    0.1580870
362280.0000000    0.1651943
362320.0000000    0.1486586
362360.0000000    0.1438118
362400.0000000    0.1435149
362440.0000000    0.1660680
362480.0000000    0.1560265
362520.0000000    0.1539614
362560.0000000    0.1589025
362600.0000000    0.1467648
362640.0000000    0.1501865
362680.0000000    0.1542323
362720.0000000    0.1496630
362760.0000000    0.1512422
362800.0000000    0.1595943
362840.0000000    0.1506855
362880.0000000    0.1523150
362920.0000000    0.1429296
362960.0000000    0.1562136
363000.0000000    0.1601951
363040.0000000    0.1531476
363080.0000000    0.1597100
363120.0000000    0.1527055
363160.0000000    0.1423728
363200.0000000    0.1522015
363240.0000000    0.1485905
363280.0000000    0.1515858
363320.0000000    0.1734009
363360.0000000    0.1660351
363400.0000000    0.1698271
363440.0000000    0.1487585
363480.0000000    0.1714983
363520.0000000    0.1533854
363560.0000000    0.1559322
363600.0000000    0.1651243
363640.0000000    0.1612809
363680.0000000    0.1519229
363720.0000000    0.1625685
363760.0000000    0.1578497
363800.0000000    0.1594729
363840.0000000    0.1543729
363880.0000000    0.1618359
363920.0000000    0.1640549
363960.0000000    0.1615420
364000.0000000    0.1652770
364040.0000000    0.1716858
364080.0000000    0.1743638
364120.0000000    0.1662734
364160.0000000    0.1703475
364200.0000000    0.1556767
364240.0000000    0.1694912
364280.0000000    0.1697838
364320.0000000    0.1644916
364360.0000000    0.1895020
364400.0000000    0.1492749
364440.0000000    0.1542430
364480.0000000    0.1607510
364520.0000000    0.1751034
364560.0000000    0.1581478
364600.0000000    0.1678943
364640.0000000    0.1543853
364680.0000000    0.1586947
364720.0000000    0.1621337
364760.0000000    0.1622702
364800.0000000    0.1600935
364840.0000000    0.1673086
364880.0000000    0.1703158
364920.0000000    0.1752828
364960.0000000    0.1637871
365000.0000000    0.1651971
365040.0000000    0.1682843
365080.0000000    0.1919926
365120.0000000    0.1763650
365160.0000000    0.1678989
365200.0000000    0.1710862
365240.0000000    0.1878957
365280.0000000    0.1721691
365320.0000000    0.1534057
365360.0000000    0.1735571
365400.0000000    0.1822805
365440.0000000    0.1636957
365480.0000000    0.1653861
365520.0000000    0.1660381
365560.0000000    0.1645571
365600.0000000    0.1684586
365640.0000000    0.1759781
365680.0000000    0.1694312
365720.0000000    0.1614248
365760.0000000    0.1585543
365800.0000000    0.1668429
365840.0000000    0.1539057
365880.0000000    0.1592856
365920.0000000    0.1642004
365960.0000000    0.1561704
366000.0000000    0.1635006
366040.0000000    0.1700435
366080.0000000    0.1663333
366120.0000000    0.1463174
366160.0000000    0.1605638
366200.0000000    0.1419408
366240.0000000    0.1513925
366280.0000000    0.1604492
366320.0000000    0.1528622
366360.0000000    0.1450347
366400.0000000    0.1557006
366440.0000000    0.1577267
366480.0000000    0.1543903
366520.0000000    0.1640142
366560.0000000    0.1507480
366600.0000000    0.1598545
366640.0000000    0.1545609
366680.0000000    0.1652259
366720.0000000    0.1514692
366760.0000000    0.1394679
366800.0000000    0.1456863
366840.0000000    0.1538653
366880.0000000    0.1668270
366920.0000000    0.1506274
366960.0000000    0.1673872
367000.0000000    0.1677893
367040.0000000    0.1585119
367080.0000000    0.1688044
367120.0000000    0.1647553
367160.0000000    0.1593285
367200.0000000    0.1594536
367240.0000000    0.1511104
367280.0000000    0.1513108
367320.0000000    0.1676935
367360.0000000    0.1595816
367400.0000000    0.1611079
367440.0000000    0.1679989
367480.0000000    0.1653270
367520.0000000    0.1581598
367560.0000000    0.1571128
367600.0000000    0.1724422
367640.0000000    0.1677839
367680.0000000    0.1673944
367720.0000000    0.1919888
367760.0000000    0.1789265
367800.0000000    0.1876123
367840.0000000    0.1758542
367880.0000000    0.1617911
367920.0000000    0.1627676
367960.0000000    0.1720740
368000.0000000    0.1620131
368040.0000000    0.1658485
368080.0000000    0.1711190
368120.0000000    0.1712118
368160.0000000    0.1662980
368200.0000000    0.1936987
368240.0000000    0.1860754
368280.0000000    0.1766104
368320.0000000    0.1707179
368360.0000000    0.1792234
368400.0000000    0.1913026
368440.0000000    0.1736389
368480.0000000    0.1741454
368520.0000000    0.1765575
368560.0000000    0.1794567
368600.0000000    0.1677687
368640.0000000    0.1748646
368680.0000000    0.1685926
368720.0000000    0.1780321
368760.0000000    0.1698021
368800.0000000    0.1738471
368840.0000000    0.1729435
368880.0000000    0.1696542
368920.0000000    0.1663579
368960.0000000    0.1773316
369000.0000000    0.1757025
369040.0000000    0.1754876
369080.0000000    0.1743215
369120.0000000    0.1558366
369160.0000000    0.1550977
369200.0000000    0.1467909
369240.0000000    0.1585014
369280.0000000    0.1618773
369320.0000000    0.1499613
369360.0000000    0.1665031
369400.0000000    0.1583472
369440.0000000    0.1496855
369480.0000000    0.1646579
369520.0000000    0.1568490
369560.0000000    0.1723345
369600.0000000    0.1584453
369640.0000000    0.1619085
369680.0000000    0.1580735
369720.0000000    0.1536553
369760.0000000    0.1477643
369800.0000000    0.1473181
369840.0000000    0.1526751
369880.0000000    0.1531389
369920.0000000    0.1532377
369960.0000000    0.1519144
370000.0000000    0.1469841
370040.0000000    0.1523796
370080.0000000    0.1631177
370120.0000000    0.1579151
370160.0000000    0.1483040
370200.0000000    0.1565597
370240.0000000    0.1559055
370280.0000000    0.1406054
370320.0000000    0.1537534
370360.0000000    0.1560513
370400.0000000    0.1503877
370440.0000000    0.1635345
370480.0000000    0.1715395
370520.0000000    0.1705550
370560.0000000    0.1609551
370600.0000000    0.1487169
370640.0000000    0.1607734
370680.0000000    0.1499758
370720.0000000    0.1606349
370760.0000000    0.1673174
370800.0000000    0.1438026
370840.0000000    0.1425781
370880.0000000    0.1472280
370920.0000000    0.1558920
370960.0000000    0.1568757
371000.0000000    0.1537649
371040.0000000    0.1475687
371080.0000000    0.1563979
371120.0000000    0.1565458
371160.0000000    0.1590029
371200.0000000    0.1571730
371240.0000000    0.1550989
371280.0000000    0.1474352
371320.0000000    0.1624291
371360.0000000    0.1508361
371400.0000000    0.1552383
371440.0000000    0.1610745
371480.0000000    0.1702401
371520.0000000    0.1565293
371560.0000000    0.1551837
371600.0000000    0.1677668
371640.0000000    0.1400737
371680.0000000    0.1534549
371720.0000000    0.1404877
371760.0000000    0.1484782
371800.0000000    0.1388444
371840.0000000    0.1582529
371880.0000000    0.1525920
371920.0000000    0.1539843
371960.0000000    0.1737754
372000.0000000    0.1760734
372040.0000000    0.1741907
372080.0000000    0.1687032
372120.0000000    0.1802225
372160.0000000    0.1724851
372200.0000000    0.1824364
372240.0000000    0.1675944
372280.0000000    0.1738464
372320.0000000    0.1669301
372360.0000000    0.1732321
372400.0000000    0.1633191
372440.0000000    0.1821038
372480.0000000    0.1873720
372520.0000000    0.1746669
372560.0000000    0.1670602
372600.0000000    0.1599607
372640.0000000    0.1663704
372680.0000000    0.1882485
372720.0000000    0.1854665
372760.0000000    0.1690767
372800.0000000    0.1746264
372840.0000000    0.1581616
372880.0000000    0.1608207
372920.0000000    0.1658791
372960.0000000    0.1516288
373000.0000000    0.1521445
373040.0000000    0.1696828
373080.0000000    0.1803403
373120.0000000    0.1896989
373160.0000000    0.1873151
373200.0000000    0.1719234
373240.0000000    0.1712206
373280.0000000    0.1741787
373320.0000000    0.1808780
373360.0000000    0.1806256
373400.0000000    0.1849222
373440.0000000    0.1887063
373480.0000000    0.1773680
373520.0000000    0.1675566
373560.0000000    0.1546076
373600.0000000    0.1464908
373640.0000000    0.1590534
373680.0000000    0.1714852
373720.0000000    0.1793925
373760.0000000    0.1578418
373800.0000000    0.1587428
373840.0000000    0.1700143
373880.0000000    0.1787467
373920.0000000    0.1707860
373960.0000000    0.1765550
374000.0000000    0.1669325
374040.0000000    0.1700150
374080.0000000    0.1855845
374120.0000000    0.2005187
374160.0000000    0.1766063
374200.0000000    0.1855269
374240.0000000    0.1647771
374280.0000000    0.1884070
374320.0000000    0.1770030
374360.0000000    0.1946811
374400.0000000    0.1738578
374440.0000000    0.1977066
374480.0000000    0.1653702
374520.0000000    0.1769429
374560.0000000    0.1805026
374600.0000000    0.1725746
374640.0000000    0.1929738
374680.0000000    0.1977886
374720.0000000    0.1925784
374760.0000000    0.1987356
374800.0000000    0.2001877
374840.0000000    0.1871087
374880.0000000    0.1821841
374920.0000000    0.1913625
374960.0000000    0.2062205
375000.0000000    0.1959996
375040.0000000    0.1776455
375080.0000000    0.1853219
375120.0000000    0.1748018
375160.0000000    0.1927391
375200.0000000    0.1668669
375240.0000000    0.1763440
375280.0000000    0.1765299
375320.0000000    0.1737446
375360.0000000    0.1734478
375400.0000000    0.1694497
375440.0000000    0.1641637
375480.0000000    0.1656536
375520.0000000    0.1614678
375560.0000000    0.1711912
375600.0000000    0.1793635
375640.0000000    0.1737795
375680.0000000    0.1646128
375720.0000000    0.1643629
375760.0000000    0.1655764
375800.0000000    0.1695551
375840.0000000    0.1611014
375880.0000000    0.1752076
375920.0000000    0.1707153
375960.0000000    0.1702748
376000.0000000    0.1626682
376040.0000000    0.1764445
376080.0000000    0.1707477
376120.0000000    0.1727877
376160.0000000    0.1835944
376200.0000000    0.1678249
376240.0000000    0.1681655
376280.0000000    0.1759462
376320.0000000    0.1599768
376360.0000000    0.1613651
376400.0000000    0.1631128
376440.0000000    0.1615941
376480.0000000    0.1692086
376520.0000000    0.1774801
376560.0000000    0.1663525
376600.0000000    0.1721610
376640.0000000    0.1716120
376680.0000000    0.1639078
376720.0000000    0.1595018
376760.0000000    0.1612969
376800.0000000    0.1627286
376840.0000000    0.1569017
376880.0000000    0.1632431
376920.0000000    0.1699964
376960.0000000    0.1649617
377000.0000000    0.1592538
377040.0000000    0.1522924
377080.0000000    0.1647009
377120.0000000    0.1644433
377160.0000000    0.1722169
377200.0000000    0.1669814
377240.0000000    0.1568014
377280.0000000    0.1615686
377320.0000000    0.1643578
377360.0000000    0.1589544
377400.0000000    0.1648817
377440.0000000    0.1495559
377480.0000000    0.1501384
377520.0000000    0.1527993
377560.0000000    0.1702932
377600.0000000    0.1565983
377640.0000000    0.1554753
377680.0000000    0.1591856
377720.0000000    0.1611309
377760.0000000    0.1647191
377800.0000000    0.1573147
377840.0000000    0.1471208
377880.0000000    0.1577399
377920.0000000    0.1569741
377960.0000000    0.1572697
378000.0000000    0.1602029
378040.0000000    0.1646505
378080.0000000    0.1755974
378120.0000000    0.1579503
378160.0000000    0.1624131
378200.0000000    0.1687980
378240.0000000    0.1717310
378280.0000000    0.1614680
378320.0000000    0.1574453
378360.0000000    0.1492818
378400.0000000    0.1611428
378440.0000000    0.1667772
378480.0000000    0.1587386
378520.0000000    0.1588200
378560.0000000    0.1756425
378600.0000000    0.1533677
378640.0000000    0.1561787
378680.0000000    0.1524355
378720.0000000    0.1582282
378760.0000000    0.1708856
378800.0000000    0.1812172
378840.0000000    0.1730799
378880.0000000    0.1820652
378920.0000000    0.1728598
378960.0000000    0.1686379
379000.0000000    0.1727221
379040.0000000    0.1648725
379080.0000000    0.1624529
379120.0000000    0.1616534
379160.0000000    0.1530927
379200.0000000    0.1666944
379240.0000000    0.1576555
379280.0000000    0.1626639
379320.0000000    0.1763068
379360.0000000    0.1554305
379400.0000000    0.1606084
379440.0000000    0.1524805
379480.0000000    0.1543521
379520.0000000    0.1699486
379560.0000000    0.1553151
379600.0000000    0.1702680
379640.0000000    0.1607330
379680.0000000    0.1555147
379720.0000000    0.1624885
379760.0000000    0.1752321
379800.0000000    0.1651394
379840.0000000    0.1608657
379880.0000000    0.1554607
379920.0000000    0.1581358
379960.0000000    0.1627018
380000.0000000    0.1722004
380040.0000000    0.1606161
380080.0000000    0.1698228
380120.0000000    0.1542688
380160.0000000    0.1724074
380200.0000000    0.1704445
380240.0000000    0.1671408
380280.0000000    0.1600891
380320.0000000    0.1587393
380360.0000000    0.1650055
380400.0000000    0.1693937
380440.0000000    0.1554159
380480.0000000    0.1711134
380520.0000000    0.1562851
380560.0000000    0.1598022
380600.0000000    0.1575902
380640.0000000    0.1629560
380680.0000000    0.1614088
380720.0000000    0.1535543
380760.0000000    0.1692530
380800.0000000    0.1701549
380840.0000000    0.1610505
380880.0000000    0.1700893
380920.0000000    0.1686302
380960.0000000    0.1613796
381000.0000000    0.1635723
381040.0000000    0.1678119
381080.0000000    0.1610306
381120.0000000    0.1700787
381160.0000000    0.1731303
381200.0000000    0.1665582
381240.0000000    0.1663687
381280.0000000    0.1598810
381320.0000000    0.1711189
381360.0000000    0.1698634
381400.0000000    0.1736602
381440.0000000    0.1642573
381480.0000000    0.1621794
381520.0000000    0.1650302
381560.0000000    0.1634117
381600.0000000    0.1648312
381640.0000000    0.1660522
381680.0000000    0.1684339
381720.0000000    0.1638346
381760.0000000    0.1814665
381800.0000000    0.1822124
381840.0000000    0.1788395
381880.0000000    0.1799282
381920.0000000    0.1868574
381960.0000000    0.1804540
382000.0000000    0.1706058
382040.0000000    0.1685744
382080.0000000    0.1817095
382120.0000000    0.1875850
382160.0000000    0.1752174
382200.0000000    0.1796228
382240.0000000    0.1837853
382280.0000000    0.1764933
382320.0000000    0.1785416
382360.0000000    0.1807828
382400.0000000    0.1621991
382440.0000000    0.1632511
382480.0000000    0.1605574
382520.0000000    0.1686463
382560.0000000    0.1594133
382600.0000000    0.1619429
382640.0000000    0.1698614
382680.0000000    0.1756334
382720.0000000    0.1728106
382760.0000000    0.1600032
382800.0000000    0.1696012
382840.0000000    0.1604555
382880.0000000    0.1689904
382920.0000000    0.1650155
382960.0000000    0.1646127
383000.0000000    0.1754554
383040.0000000    0.1678015
383080.0000000    0.1772453
383120.0000000    0.1837734
383160.0000000    0.1931139
383200.0000000    0.1841162
383240.0000000    0.1826595
383280.0000000    0.1686355
383320.0000000    0.1799863
383360.0000000    0.1929357
383400.0000000    0.1736879
383440.0000000    0.1667426
383480.0000000    0.1751140
383520.0000000    0.1810417
383560.0000000    0.1854186
383600.0000000    0.1744786
383640.0000000    0.1791006
383680.0000000    0.1693918
383720.0000000    0.1758965
383760.0000000    0.1646567
383800.0000000    0.1789407
383840.0000000    0.1783266
383880.0000000    0.1735650
383920.0000000    0.1760369
383960.0000000    0.1647363
384000.0000000    0.1754854
384040.0000000    0.1721905
384080.0000000    0.1644287
384120.0000000    0.1660316
384160.0000000    0.1737629
384200.0000000    0.1719194
384240.0000000    0.1669051
384280.0000000    0.1767569
384320.0000000    0.1771474
384360.0000000    0.1846895
384400.0000000    0.1854395
384440.0000000    0.1722577
384480.0000000    0.1800177
384520.0000000    0.1735959
384560.0000000    0.1792623
384600.0000000    0.1663533
384640.0000000    0.1782752
384680.0000000    0.1759017
384720.0000000    0.1743030
384760.0000000    0.1727488
384800.0000000    0.1766904
384840.0000000    0.1571324
384880.0000000    0.1821428
384920.0000000    0.1784021
384960.0000000    0.1671265
385000.0000000    0.1751216
385040.0000000    0.1841039
385080.0000000    0.1823898
385120.0000000    0.1952933
385160.0000000    0.1839516
385200.0000000    0.1909588
385240.0000000    0.1766515
385280.0000000    0.1797278
385320.0000000    0.1626297
385360.0000000    0.1627759
385400.0000000    0.1655881
385440.0000000    0.1608901
385480.0000000    0.1689598
385520.0000000    0.1794647
385560.0000000    0.1941855
385600.0000000    0.1862700
385640.0000000    0.1800731
385680.0000000    0.1716647
385720.0000000    0.1731469
385760.0000000    0.1719238
385800.0000000    0.1704332
385840.0000000    0.1776045
385880.0000000    0.1709121
385920.0000000    0.1632296
385960.0000000    0.1724122
386000.0000000    0.1601381
386040.0000000    0.1750264
386080.0000000    0.1862241
386120.0000000    0.1659111
386160.0000000    0.1727681
386200.0000000    0.1689416
386240.0000000    0.1731376
386280.0000000    0.1760368
386320.0000000    0.1660037
386360.0000000    0.1629441
386400.0000000    0.1707914
386440.0000000    0.1682631
386480.0000000    0.1685065
386520.0000000    0.1830407
386560.0000000    0.1853034
386600.0000000    0.1754142
386640.0000000    0.1828196
386680.0000000    0.1891398
386720.0000000    0.1818269
386760.0000000    0.1783869
386800.0000000    0.1663794
386840.0000000    0.1718775
386880.0000000    0.1735293
386920.0000000    0.1742726
386960.0000000    0.1719104
387000.0000000    0.1839589
387040.0000000    0.1717636
387080.0000000    0.1806529
387120.0000000    0.1726409
387160.0000000    0.1694214
387200.0000000    0.1669489
387240.0000000    0.1652229
387280.0000000    0.1691227
387320.0000000    0.1753418
387360.0000000    0.1697340
387400.0000000    0.1691288
387440.0000000    0.1843803
387480.0000000    0.1924235
387520.0000000    0.1723732
387560.0000000    0.1920661
387600.0000000    0.1771229
387640.0000000    0.1793148
387680.0000000    0.1683343
387720.0000000    0.1824486
387760.0000000    0.1785408
387800.0000000    0.1798736
387840.0000000    0.1718785
387880.0000000    0.1697687
387920.0000000    0.1715996
387960.0000000    0.1705320
388000.0000000    0.1625182
388040.0000000    0.1750958
388080.0000000    0.1738402
388120.0000000    0.1657956
388160.0000000    0.1663920
388200.0000000    0.1650811
388240.0000000    0.1617738
388280.0000000    0.1632958
388320.0000000    0.1677332
388360.0000000    0.1516525
388400.0000000    0.1638304
388440.0000000    0.1670664
388480.0000000    0.1613670
388520.0000000    0.1614560
388560.0000000    0.1752888
388600.0000000    0.1674738
388640.0000000    0.1756927
388680.0000000    0.1666577
388720.0000000    0.1660127
388760.0000000    0.1611031
388800.0000000    0.1675607
388840.0000000    0.1696119
388880.0000000    0.1717101
388920.0000000    0.1745037
388960.0000000    0.1795076
389000.0000000    0.1839774
389040.0000000    0.1676819
389080.0000000    0.1642435
389120.0000000    0.1686930
389160.0000000    0.1774430
389200.0000000    0.1727471
389240.0000000    0.1596064
389280.0000000    0.1772282
389320.0000000    0.1671022
389360.0000000    0.1569138
389400.0000000    0.1606159
389440.0000000    0.1693936
389480.0000000    0.1680305
389520.0000000    0.1830698
389560.0000000    0.1744289
389600.0000000    0.1823612
389640.0000000    0.1811434
389680.0000000    0.1845069
389720.0000000    0.1808699
389760.0000000    0.1709661
389800.0000000    0.1630063
389840.0000000    0.1804718
389880.0000000    0.1861386
389920.0000000    0.1652635
389960.0000000    0.1673927
390000.0000000    0.1634481
390040.0000000    0.1671293
390080.0000000    0.1701112
390120.0000000    0.1617316
390160.0000000    0.1635475
390200.0000000    0.1677360
390240.0000000    0.1631076
390280.0000000    0.1617218
390320.0000000    0.1572974
390360.0000000    0.1637083
390400.0000000    0.1542079
390440.0000000    0.1575442
390480.0000000    0.1581625
390520.0000000    0.1464010
390560.0000000    0.1535850
390600.0000000    0.1551971
390640.0000000    0.1516042
390680.0000000    0.1487539
390720.0000000    0.1459501
390760.0000000    0.1474716
390800.0000000    0.1441239
390840.0000000    0.1732379
390880.0000000    0.1638335
390920.0000000    0.1560987
390960.0000000    0.1630845
391000.0000000    0.1598088
391040.0000000    0.1660952
391080.0000000    0.1755635
391120.0000000    0.1579738
391160.0000000    0.1599583
391200.0000000    0.1666478
391240.0000000    0.1586335
391280.0000000    0.1630334
391320.0000000    0.1665088
391360.0000000    0.1600497
391400.0000000    0.1521746
391440.0000000    0.1556566
391480.0000000    0.1461264
391520.0000000    0.1595826
391560.0000000    0.1592251
391600.0000000    0.1459711
391640.0000000    0.1518886
391680.0000000    0.1529545
391720.0000000    0.1566306
391760.0000000    0.1734115
391800.0000000    0.1570641
391840.0000000    0.1603951
391880.0000000    0.1612644
391920.0000000    0.1590035
391960.0000000    0.1627219
392000.0000000    0.1620032
392040.0000000    0.1567023
392080.0000000    0.1504247
392120.0000000    0.1485201
392160.0000000    0.1532113
392200.0000000    0.1406930
392240.0000000    0.1509416
392280.0000000    0.1682872
392320.0000000    0.1559169
392360.0000000    0.1543941
392400.0000000    0.1609813
392440.0000000    0.1629182
392480.0000000    0.1669402
392520.0000000    0.1612013
392560.0000000    0.1605365
392600.0000000    0.1549245
392640.0000000    0.1728894
392680.0000000    0.1645342
392720.0000000    0.1741930
392760.0000000    0.1429573
392800.0000000    0.1587834
392840.0000000    0.1513316
392880.0000000    0.1559508
392920.0000000    0.1574791
392960.0000000    0.1648935
393000.0000000    0.1543090
393040.0000000    0.1605877
393080.0000000    0.1848543
393120.0000000    0.1743822
393160.0000000    0.1553539
393200.0000000    0.1517852
393240.0000000    0.1604050
393280.0000000    0.1549494
393320.0000000    0.1669060
393360.0000000    0.1584769
393400.0000000    0.1584023
393440.0000000    0.1551273
393480.0000000    0.1518409
393520.0000000    0.1540055
393560.0000000    0.1515322
393600.0000000    0.1448543
393640.0000000    0.1432945
393680.0000000    0.1360527
393720.0000000    0.1413393
393760.0000000    0.1503745
393800.0000000    0.1599788
393840.0000000    0.1657027
393880.0000000    0.1518366
393920.0000000    0.1568280
393960.0000000    0.1582653
394000.0000000    0.1475962
394040.0000000    0.1524972
394080.0000000    0.1584427
394120.0000000    0.1554588
394160.0000000    0.1493754
394200.0000000    0.1613857
394240.0000000    0.1631270
394280.0000000    0.1515187
394320.0000000    0.1505954
394360.0000000    0.1577547
394400.0000000    0.1528653
394440.0000000    0.1564148
394480.0000000    0.1602932
394520.0000000    0.1694062
394560.0000000    0.1584275
394600.0000000    0.1648809
394640.0000000    0.1693026
394680.0000000    0.1702625
394720.0000000    0.1632693
394760.0000000    0.1685402
394800.0000000    0.1846263
394840.0000000    0.1895687
394880.0000000    0.1611691
394920.0000000    0.1733890
394960.0000000    0.1708300
395000.0000000    0.1691443
395040.0000000    0.1758268
395080.0000000    0.1795394
395120.0000000    0.1763836
395160.0000000    0.1715363
395200.0000000    0.1745426
395240.0000000    0.1784781
395280.0000000    0.1650086
395320.0000000    0.1780948
395360.0000000    0.1720798
395400.0000000    0.1617843
395440.0000000    0.1645588
395480.0000000    0.1665656
395520.0000000    0.1756766
395560.0000000    0.1487624
395600.0000000    0.1712567
395640.0000000    0.1624618
395680.0000000    0.1681203
395720.0000000    0.1651590
395760.0000000    0.1570556
395800.0000000    0.1548958
395840.0000000    0.1442774
395880.0000000    0.1513535
395920.0000000    0.1490424
395960.0000000    0.1419829
396000.0000000    0.1550688
396040.0000000    0.1782353
396080.0000000    0.1629083
396120.0000000    0.1733940
396160.0000000    0.1556397
396200.0000000    0.1564415
396240.0000000    0.1580432
396280.0000000    0.1555960
396320.0000000    0.1610576
396360.0000000    0.1818566
396400.0000000    0.1643937
396440.0000000    0.1618734
396480.0000000    0.1559789
396520.0000000    0.1623673
396560.0000000    0.1638147
396600.0000000    0.1567527
396640.0000000    0.1484982
396680.0000000    0.1467448
396720.0000000    0.1504654
396760.0000000    0.1405133
396800.0000000    0.1367522
396840.0000000    0.1515309
396880.0000000    0.1411696
396920.0000000    0.1405293
396960.0000000    0.1402707
397000.0000000    0.1511722
397040.0000000    0.1363495
397080.0000000    0.1440682
397120.0000000    0.1354202
397160.0000000    0.1506588
397200.0000000    0.1471033
397240.0000000    0.1421967
397280.0000000    0.1431166
397320.0000000    0.1488574
397360.0000000    0.1536992
397400.0000000    0.1547301
397440.0000000    0.1611804
397480.0000000    0.1653347
397520.0000000    0.1642124
397560.0000000    0.1606239
397600.0000000    0.1506588
397640.0000000    0.1472923
397680.0000000    0.1564837
397720.0000000    0.1572814
397760.0000000    0.1568180
397800.0000000    0.1574881
397840.0000000    0.1588549
397880.0000000    0.1638429
397920.0000000    0.1623577
397960.0000000    0.1747597
398000.0000000    0.1694300
398040.0000000    0.1563352
398080.0000000    0.1620603
398120.0000000    0.1696415
398160.0000000    0.1604258
398200.0000000    0.1507559
398240.0000000    0.1529158
398280.0000000    0.1601860
398320.0000000    0.1802714
398360.0000000    0.1623494
398400.0000000    0.1447470
398440.0000000    0.1673707
398480.0000000    0.1465519
398520.0000000    0.1625114
398560.0000000    0.1478076
398600.0000000    0.1554980
398640.0000000    0.1526660
398680.0000000    0.1677574
398720.0000000    0.1573399
398760.0000000    0.1659741
398800.0000000    0.1770923
398840.0000000    0.1468813
398880.0000000    0.1535824
398920.0000000    0.1528686
398960.0000000    0.1448901
399000.0000000    0.1433339
399040.0000000    0.1591986
399080.0000000    0.1477470
399120.0000000    0.1658923
399160.0000000    0.1867613
399200.0000000    0.1614400
399240.0000000    0.1608864
399280.0000000    0.1555347
399320.0000000    0.1684774
399360.0000000    0.1772937
399400.0000000    0.1535279
399440.0000000    0.1576718
399480.0000000    0.1625347
399520.0000000    0.1933587
399560.0000000    0.1915741
399600.0000000    0.1731409
399640.0000000    0.1558221
399680.0000000    0.1631521
399720.0000000    0.1374381
399760.0000000    0.1543002
399800.0000000    0.1578962
399840.0000000    0.1547592
399880.0000000    0.1719952
399920.0000000    0.1513443
399960.0000000    0.1591301
400000.0000000    0.1520734
400040.0000000    0.1534599
400080.0000000    0.1666085
400120.0000000    0.1547487
400160.0000000    0.1690152
400200.0000000    0.1761334
400240.0000000    0.1816241
400280.0000000    0.1796746
400320.0000000    0.1834695
400360.0000000    0.1854861
400400.0000000    0.1780967
400440.0000000    0.1759685
400480.0000000    0.1812442
400520.0000000    0.1592050
400560.0000000    0.1593350
400600.0000000    0.1710069
400640.0000000    0.1763968
400680.0000000    0.1686458
400720.0000000    0.1622973
400760.0000000    0.1668244
400800.0000000    0.1598994
400840.0000000    0.1586591
400880.0000000    0.1898541
400920.0000000    0.1778701
400960.0000000    0.1777231
401000.0000000    0.1681282
401040.0000000    0.1725394
401080.0000000    0.1579730
401120.0000000    0.1624225
401160.0000000    0.1732383
401200.0000000    0.1598793
401240.0000000    0.1778996
401280.0000000    0.1638807
401320.0000000    0.1610328
401360.0000000    0.1684961
401400.0000000    0.1594623
401440.0000000    0.1572745
401480.0000000    0.1567909
401520.0000000    0.1544221
401560.0000000    0.1655654
401600.0000000    0.1596130
401640.0000000    0.1526767
401680.0000000    0.1554022
401720.0000000    0.1544338
401760.0000000    0.1566808
401800.0000000    0.1558793
401840.0000000    0.1641796
401880.0000000    0.1738276
401920.0000000    0.1666318
401960.0000000    0.1528328
402000.0000000    0.1648661
402040.0000000    0.1611518
402080.0000000    0.1544393
402120.0000000    0.1462140
402160.0000000    0.1442368
402200.0000000    0.1462735
402240.0000000    0.1332214
402280.0000000    0.1387364
402320.0000000    0.1463519
402360.0000000    0.1523681
402400.0000000    0.1373813
402440.0000000    0.1494231
402480.0000000    0.1414932
402520.0000000    0.1369532
402560.0000000    0.1740398
402600.0000000    0.1625750
402640.0000000    0.1815627
402680.0000000    0.1640079
402720.0000000    0.1760373
402760.0000000    0.1472082
402800.0000000    0.1694243
402840.0000000    0.1565933
402880.0000000    0.1493474
402920.0000000    0.1492028
402960.0000000    0.1464911
403000.0000000    0.1534457
403040.0000000    0.1498093
403080.0000000    0.1451409
403120.0000000    0.1393945
403160.0000000    0.1429090
403200.0000000    0.1407305
403240.0000000    0.1477330
403280.0000000    0.1558580
403320.0000000    0.1434952
403360.0000000    0.1413000
403400.0000000    0.1535664
403440.0000000    0.1653551
403480.0000000    0.1658756
403520.0000000    0.1595667
403560.0000000    0.1747432
403600.0000000    0.1606496
403640.0000000    0.1550817
403680.0000000    0.1608123
403720.0000000    0.1683175
403760.0000000    0.1763586
403800.0000000    0.1834543
403840.0000000    0.1634966
403880.0000000    0.1532502
403920.0000000    0.1749478
403960.0000000    0.1680615
404000.0000000    0.1808433
404040.0000000    0.1689825
404080.0000000    0.1647312
404120.0000000    0.1586550
404160.0000000    0.1618948
404200.0000000    0.1641053
404240.0000000    0.1742416
404280.0000000    0.1515358
404320.0000000    0.1601446
404360.0000000    0.1687025
404400.0000000    0.1675880
404440.0000000    0.1803523
404480.0000000    0.1776171
404520.0000000    0.1814979
404560.0000000    0.1732975
404600.0000000    0.1602381
404640.0000000    0.1647834
404680.0000000    0.1741132
404720.0000000    0.1721290
404760.0000000    0.1715276
404800.0000000    0.1644682
404840.0000000    0.1772684
404880.0000000    0.1716849
404920.0000000    0.1715371
404960.0000000    0.1738880
405000.0000000    0.1754036
405040.0000000    0.1841214
405080.0000000    0.1675446
405120.0000000    0.1762946
405160.0000000    0.1692346
405200.0000000    0.1578984
405240.0000000    0.1756074
405280.0000000    0.1717197
405320.0000000    0.1709661
405360.0000000    0.1742550
405400.0000000    0.1925070
405440.0000000    0.2087862
405480.0000000    0.2029935
405520.0000000    0.2138550
405560.0000000    0.2087541
405600.0000000    0.2000364
405640.0000000    0.2035405
405680.0000000    0.1916897
405720.0000000    0.2020036
405760.0000000    0.2240091
405800.0000000    0.2172281
405840.0000000    0.1867511
405880.0000000    0.1919016
405920.0000000    0.1988747
405960.0000000    0.1978950
406000.0000000    0.1838044
406040.0000000    0.1809352
406080.0000000    0.1671128
406120.0000000    0.1704641
406160.0000000    0.1698058
406200.0000000    0.1737484
406240.0000000    0.1661150
406280.0000000    0.1712876
406320.0000000    0.1692211
406360.0000000    0.1773081
406400.0000000    0.1668160
406440.0000000    0.1697144
406480.0000000    0.1666242
406520.0000000    0.1963331
406560.0000000    0.1918856
406600.0000000    0.1884284
406640.0000000    0.1915470
406680.0000000    0.1772404
406720.0000000    0.1765128
406760.0000000    0.1771227
406800.0000000    0.1961562
406840.0000000    0.1957891
406880.0000000    0.1937123
406920.0000000    0.2069099
406960.0000000    0.2098542
407000.0000000    0.2161496
407040.0000000    0.2371112
407080.0000000    0.2180407
407120.0000000    0.2305503
407160.0000000    0.2148696
407200.0000000    0.1911438
407240.0000000    0.2026591
407280.0000000    0.2041871
407320.0000000    0.1898651
407360.0000000    0.2142958
407400.0000000    0.2004052
407440.0000000    0.1851004
407480.0000000    0.1833406
407520.0000000    0.1939167
407560.0000000    0.1990281
407600.0000000    0.1951943
407640.0000000    0.1718651
407680.0000000    0.1674183
407720.0000000    0.1712921
407760.0000000    0.1853034
407800.0000000    0.1743995
407840.0000000    0.1807734
407880.0000000    0.2242516
407920.0000000    0.2188042
407960.0000000    0.2254914
408000.0000000    0.2118528
408040.0000000    0.1976285
408080.0000000    0.1823460
408120.0000000    0.1737599
408160.0000000    0.1547711
408200.0000000    0.1675367
408240.0000000    0.1733365
408280.0000000    0.1555821
408320.0000000    0.1614198
408360.0000000    0.1646899
408400.0000000    0.1524669
408440.0000000    0.1642200
408480.0000000    0.1611972
408520.0000000    0.1891750
408560.0000000    0.1858550
408600.0000000    0.1988168
408640.0000000    0.1955933
408680.0000000    0.1950078
408720.0000000    0.1850714
408760.0000000    0.1820568
408800.0000000    0.1772640
408840.0000000    0.1545892
408880.0000000    0.1579882
408920.0000000    0.1664823
408960.0000000    0.1572903
409000.0000000    0.1669145
409040.0000000    0.1635092
409080.0000000    0.1765186
409120.0000000    0.1955491
409160.0000000    0.1982543
409200.0000000    0.1711531
409240.0000000    0.1894129
409280.0000000    0.1805487
409320.0000000    0.1644043
409360.0000000    0.1830987
409400.0000000    0.1860405
409440.0000000    0.1886264
409480.0000000    0.1807159
409520.0000000    0.1715060
409560.0000000    0.1442210
409600.0000000    0.1397346
409640.0000000    0.1466614
409680.0000000    0.1448443
409720.0000000    0.1415742
409760.0000000    0.1622283
409800.0000000    0.1479289
409840.0000000    0.1478918
409880.0000000    0.1375146
409920.0000000    0.1458300
409960.0000000    0.1463108
410000.0000000    0.1518254
410040.0000000    0.1563374
410080.0000000    0.1516097
410120.0000000    0.1738159
410160.0000000    0.1548848
410200.0000000    0.1472882
410240.0000000    0.1491462
410280.0000000    0.1468535
410320.0000000    0.1515954
410360.0000000    0.1392584
410400.0000000    0.1581170
410440.0000000    0.1454196
410480.0000000    0.1451781
410520.0000000    0.1562042
410560.0000000    0.1596337
410600.0000000    0.1614674
410640.0000000    0.1691663
410680.0000000    0.1760376
410720.0000000    0.1611972
410760.0000000    0.1542452
410800.0000000    0.1522851
410840.0000000    0.1587254
410880.0000000    0.1501296
410920.0000000    0.1360792
410960.0000000    0.1875323
411000.0000000    0.1726674
411040.0000000    0.1778394
411080.0000000    0.1776269
411120.0000000    0.1859349
411160.0000000    0.1972604
411200.0000000    0.1857529
411240.0000000    0.1651546
411280.0000000    0.1888009
411320.0000000    0.1672417
411360.0000000    0.1715576
411400.0000000    0.1995426
411440.0000000    0.2090832
411480.0000000    0.1875448
411520.0000000    0.1957965
411560.0000000    0.1810287
411600.0000000    0.1717354
411640.0000000    0.1629134
411680.0000000    0.1726017
411720.0000000    0.1724488
411760.0000000    0.1689645
411800.0000000    0.1743008
411840.0000000    0.1867454
411880.0000000    0.1638931
411920.0000000    0.1816938
411960.0000000    0.1654210
412000.0000000    0.1716102
412040.0000000    0.1704146
412080.0000000    0.1646221
412120.0000000    0.1629126
412160.0000000    0.1796071
412200.0000000    0.1726665
412240.0000000    0.1813246
412280.0000000    0.1813768
412320.0000000    0.1537262
412360.0000000    0.1639955
412400.0000000    0.1481752
412440.0000000    0.1608424
412480.0000000    0.1677804
412520.0000000    0.1628111
412560.0000000    0.1682398
412600.0000000    0.1461786
412640.0000000    0.1533287
412680.0000000    0.1588073
412720.0000000    0.1655249
412760.0000000    0.1676428
412800.0000000    0.1443971
412840.0000000    0.1545515
412880.0000000    0.1541427
412920.0000000    0.1357831
412960.0000000    0.1448722
413000.0000000    0.1355361
413040.0000000    0.1377663
413080.0000000    0.1482122
413120.0000000    0.1450275
413160.0000000    0.1283401
413200.0000000    0.1631957
413240.0000000    0.1590783
413280.0000000    0.1537548
413320.0000000    0.1567838
413360.0000000    0.1596825
413400.0000000    0.1700106
413440.0000000    0.1587116
413480.0000000    0.1652261
413520.0000000    0.1809421
413560.0000000    0.1685574
413600.0000000    0.1782571
413640.0000000    0.1791690
413680.0000000    0.1838023
413720.0000000    0.1797855
413760.0000000    0.1690154
413800.0000000    0.1531817
413840.0000000    0.1773129
413880.0000000    0.1769612
413920.0000000    0.1674614
413960.0000000    0.1817955
414000.0000000    0.1715133
414040.0000000    0.1603831
414080.0000000    0.1584840
414120.0000000    0.1483428
414160.0000000    0.1604837
414200.0000000    0.1515743
414240.0000000    0.1494728
414280.0000000    0.1393440
414320.0000000    0.1341126
414360.0000000    0.1434619
414400.0000000    0.1514174
414440.0000000    0.1508466
414480.0000000    0.1572268
414520.0000000    0.1472476
414560.0000000    0.1475562
414600.0000000    0.1715228
414640.0000000    0.1719803
414680.0000000    0.1624712
414720.0000000    0.1589615
414760.0000000    0.1546988
414800.0000000    0.1486801
414840.0000000    0.1449308
414880.0000000    0.1341608
414920.0000000    0.1389022
414960.0000000    0.1791292
415000.0000000    0.1750670
415040.0000000    0.1524695
415080.0000000    0.1797071
415120.0000000    0.1490051
415160.0000000    0.1653117
415200.0000000    0.1745531
415240.0000000    0.1735886
415280.0000000    0.1623172
415320.0000000    0.1568541
415360.0000000    0.1481302
415400.0000000    0.1476542
415440.0000000    0.1718478
415480.0000000    0.1598699
415520.0000000    0.1559642
415560.0000000    0.1617429
415600.0000000    0.1715859
415640.0000000    0.1469794
415680.0000000    0.1425023
415720.0000000    0.1314187
415760.0000000    0.1302061
415800.0000000    0.1324175
415840.0000000    0.1329567
415880.0000000    0.1362854
415920.0000000    0.1300080
415960.0000000    0.1425001
416000.0000000    0.1363515
416040.0000000    0.1344929
416080.0000000    0.1245884
416120.0000000    0.1372933
416160.0000000    0.1340629
416200.0000000    0.1589416
416240.0000000    0.1717730
416280.0000000    0.1561099
416320.0000000    0.1437460
416360.0000000    0.1389804
416400.0000000    0.1604760
416440.0000000    0.1421876
416480.0000000    0.1478923
416520.0000000    0.1597715
416560.0000000    0.1423972
416600.0000000    0.1561270
416640.0000000    0.1623327
416680.0000000    0.1476229
416720.0000000    0.1520789
416760.0000000    0.1464444
416800.0000000    0.1442979
416840.0000000    0.1539641
416880.0000000    0.1387655
416920.0000000    0.1326199
416960.0000000    0.1305713
417000.0000000    0.1388885
417040.0000000    0.1401553
417080.0000000    0.1381852
417120.0000000    0.1466511
417160.0000000    0.1352099
417200.0000000    0.1373046
417240.0000000    0.1357516
417280.0000000    0.1514705
417320.0000000    0.1404093
417360.0000000    0.1389057
417400.0000000    0.1396866
417440.0000000    0.1342407
417480.0000000    0.1305369
417520.0000000    0.1379938
417560.0000000    0.1343056
417600.0000000    0.1404100
417640.0000000    0.1357366
417680.0000000    0.1490492
417720.0000000    0.1405192
417760.0000000    0.1328423
417800.0000000    0.1478078
417840.0000000    0.1292197
417880.0000000    0.1249020
417920.0000000    0.1287541
417960.0000000    0.1389151
418000.0000000    0.1426337
418040.0000000    0.1492194
418080.0000000    0.1398860
418120.0000000    0.1371218
418160.0000000    0.1346214
418200.0000000    0.1384975
418240.0000000    0.1430763
418280.0000000    0.1530203
418320.0000000    0.1585375
418360.0000000    0.1621880
418400.0000000    0.1590033
418440.0000000    0.1391510
418480.0000000    0.1353173
418520.0000000    0.1320637
418560.0000000    0.1329889
418600.0000000    0.1516206
418640.0000000    0.1462651
418680.0000000    0.1387426
418720.0000000    0.1463034
418760.0000000    0.1357506
418800.0000000    0.1335252
418840.0000000    0.1447293
418880.0000000    0.1283803
418920.0000000    0.1414359
418960.0000000    0.1357664
419000.0000000    0.1289632
419040.0000000    0.1255127
419080.0000000    0.1414863
419120.0000000    0.1517225
419160.0000000    0.1536289
419200.0000000    0.1418790
419240.0000000    0.1491977
419280.0000000    0.1499178
419320.0000000    0.1503381
419360.0000000    0.1477621
419400.0000000    0.1548155
419440.0000000    0.1510567
419480.0000000    0.1432710
419520.0000000    0.1619287
419560.0000000    0.1669384
419600.0000000    0.1586160
419640.0000000    0.1541663
419680.0000000    0.1562649
419720.0000000    0.1395845
419760.0000000    0.1339219
419800.0000000    0.1492377
419840.0000000    0.1340809
419880.0000000    0.1314817
419920.0000000    0.1474653
419960.0000000    0.1486516
420000.0000000    0.1598224
420040.0000000    0.1622694
420080.0000000    0.1505057
420120.0000000    0.1483901
420160.0000000    0.1332398
420200.0000000    0.1547413
420240.0000000    0.1468209
420280.0000000    0.1442841
420320.0000000    0.1403344
420360.0000000    0.1465321
420400.0000000    0.1289193
420440.0000000    0.1300814
420480.0000000    0.1300094
420520.0000000    0.1265765
420560.0000000    0.1240157
420600.0000000    0.1271442
420640.0000000    0.1267017
420680.0000000    0.1223695
420720.0000000    0.1213919
420760.0000000    0.1277512
420800.0000000    0.1258450
420840.0000000    0.1356740
420880.0000000    0.1364142
420920.0000000    0.1394307
420960.0000000    0.1386449
421000.0000000    0.1227413
421040.0000000    0.1408788
421080.0000000    0.1371433
421120.0000000    0.1387459
421160.0000000    0.1396662
421200.0000000    0.1336465
421240.0000000    0.1326482
421280.0000000    0.1328604
421320.0000000    0.1203502
421360.0000000    0.1372618
421400.0000000    0.1258218
421440.0000000    0.1250138
421480.0000000    0.1250248
421520.0000000    0.1237546
421560.0000000    0.1326012
421600.0000000    0.1291525
421640.0000000    0.1209611
421680.0000000    0.1224895
421720.0000000    0.1331276
421760.0000000    0.1450937
421800.0000000    0.1329927
421840.0000000    0.1280572
421880.0000000    0.1358933
421920.0000000    0.1356463
421960.0000000    0.1296177
422000.0000000    0.1297804
422040.0000000    0.1400655
422080.0000000    0.1425356
422120.0000000    0.1427012
422160.0000000    0.1340079
422200.0000000    0.1373031
422240.0000000    0.1341003
422280.0000000    0.1501312
422320.0000000    0.1631133
422360.0000000    0.1531375
422400.0000000    0.1363870
422440.0000000    0.1355799
422480.0000000    0.1364780
422520.0000000    0.1409391
422560.0000000    0.1293474
422600.0000000    0.1353671
422640.0000000    0.1341058
422680.0000000    0.1292598
422720.0000000    0.1290463
422760.0000000    0.1428699
422800.0000000    0.1461642
422840.0000000    0.1423079
422880.0000000    0.1386570
422920.0000000    0.1527077
422960.0000000    0.1439519
423000.0000000    0.1333161
423040.0000000    0.1309968
423080.0000000    0.1370330
423120.0000000    0.1302127
423160.0000000    0.1210781
423200.0000000    0.1272073
423240.0000000    0.1309762
423280.0000000    0.1425414
423320.0000000    0.1320583
423360.0000000    0.1384288
423400.0000000    0.1526728
423440.0000000    0.1449668
423480.0000000    0.1368470
423520.0000000    0.1508965
423560.0000000    0.1587023
423600.0000000    0.1520817
423640.0000000    0.1393458
423680.0000000    0.1449831
423720.0000000    0.1433002
423760.0000000    0.1434887
423800.0000000    0.1456386
423840.0000000    0.1454561
423880.0000000    0.1486215
423920.0000000    0.1518905
423960.0000000    0.1555716
424000.0000000    0.1457326
424040.0000000    0.1449223
424080.0000000    0.1540077
424120.0000000    0.1568659
424160.0000000    0.1599612
424200.0000000    0.1747458
424240.0000000    0.1508025
424280.0000000    0.1702859
424320.0000000    0.1562173
424360.0000000    0.1525883
424400.0000000    0.1409649
424440.0000000    0.1623423
424480.0000000    0.1596930
424520.0000000    0.1651150
424560.0000000    0.1565309
424600.0000000    0.1417187
424640.0000000    0.1546683
424680.0000000    0.1584869
424720.0000000    0.1539565
424760.0000000    0.1563381
424800.0000000    0.1454187
424840.0000000    0.1390445
424880.0000000    0.1265357
424920.0000000    0.1310466
424960.0000000    0.1293100
425000.0000000    0.1396060
425040.0000000    0.1504558
425080.0000000    0.1529704
425120.0000000    0.1389783
425160.0000000    0.1790883
425200.0000000    0.1489353
425240.0000000    0.1625638
425280.0000000    0.1687089
425320.0000000    0.1388429
425360.0000000    0.1591271
425400.0000000    0.1500062
425440.0000000    0.1495454
425480.0000000    0.1549932
425520.0000000    0.1425490
425560.0000000    0.1536426
425600.0000000    0.1570544
425640.0000000    0.1575281
425680.0000000    0.1549951
425720.0000000    0.1540681
425760.0000000    0.1312144
425800.0000000    0.1557477
425840.0000000    0.1573341
425880.0000000    0.1427955
425920.0000000    0.1387861
425960.0000000    0.1548714
426000.0000000    0.1475960
426040.0000000    0.1421059
426080.0000000    0.1450303
426120.0000000    0.1477802
426160.0000000    0.1463375
426200.0000000    0.1437253
426240.0000000    0.1383265
426280.0000000    0.1544415
426320.0000000    0.1613248
426360.0000000    0.1445603
426400.0000000    0.1421595
426440.0000000    0.1533484
426480.0000000    0.1507729
426520.0000000    0.1397592
426560.0000000    0.1430732
426600.0000000    0.1499003
426640.0000000    0.1415543
426680.0000000    0.1406201
426720.0000000    0.1506588
426760.0000000    0.1584842
426800.0000000    0.1481066
426840.0000000    0.1687333
426880.0000000    0.1661845
426920.0000000    0.1542185
426960.0000000    0.1549140
427000.0000000    0.1556279
427040.0000000    0.1414922
427080.0000000    0.1424227
427120.0000000    0.1482758
427160.0000000    0.1472237
427200.0000000    0.1319906
427240.0000000    0.1409435
427280.0000000    0.1511523
427320.0000000    0.1519309
427360.0000000    0.1466001
427400.0000000    0.1433395
427440.0000000    0.1611385
427480.0000000    0.1519736
427520.0000000    0.1575574
427560.0000000    0.1754681
427600.0000000    0.1675975
427640.0000000    0.1715852
427680.0000000    0.1782760
427720.0000000    0.1824989
427760.0000000    0.1594388
427800.0000000    0.1590502
427840.0000000    0.1639938
427880.0000000    0.1601627
427920.0000000    0.1503938
427960.0000000    0.1409549
428000.0000000    0.1468081
428040.0000000    0.1400542
428080.0000000    0.1391935
428120.0000000    0.1396023
428160.0000000    0.1600945
428200.0000000    0.1578220
428240.0000000    0.1491163
428280.0000000    0.1458620
428320.0000000    0.1519639
428360.0000000    0.1437661
428400.0000000    0.1439164
428440.0000000    0.1528410
428480.0000000    0.1540233
428520.0000000    0.1465992
428560.0000000    0.1590466
428600.0000000    0.1582312
428640.0000000    0.1618913
428680.0000000    0.1502172
428720.0000000    0.1520802
428760.0000000    0.1637242
428800.0000000    0.1649137
428840.0000000    0.1663673
428880.0000000    0.1528761
428920.0000000    0.1551655
428960.0000000    0.1648077
429000.0000000    0.1766262
429040.0000000    0.1710881
429080.0000000    0.1877558
429120.0000000    0.1759864
429160.0000000    0.1716535
429200.0000000    0.1867849
429240.0000000    0.1712655
429280.0000000    0.1850084
429320.0000000    0.1748219
429360.0000000    0.1745568
429400.0000000    0.1739779
429440.0000000    0.1788150
429480.0000000    0.1662986
429520.0000000    0.1585049
429560.0000000    0.1491301
429600.0000000    0.1388521
429640.0000000    0.1393132
429680.0000000    0.1545819
429720.0000000    0.1449757
429760.0000000    0.1530582
429800.0000000    0.1510027
429840.0000000    0.1709591
429880.0000000    0.1457398
429920.0000000    0.1470896
429960.0000000    0.1646771
430000.0000000    0.1578749
430040.0000000    0.1762814
430080.0000000    0.1469094
430120.0000000    0.1509425
430160.0000000    0.1397123
430200.0000000    0.1396955
430240.0000000    0.1432752
430280.0000000    0.1457811
430320.0000000    0.1463027
430360.0000000    0.1410534
430400.0000000    0.1437560
430440.0000000    0.1586433
430480.0000000    0.1507635
430520.0000000    0.1647883
430560.0000000    0.1591813
430600.0000000    0.1444051
430640.0000000    0.1441623
430680.0000000    0.1502450
430720.0000000    0.1365703
430760.0000000    0.1420563
430800.0000000    0.1394947
430840.0000000    0.1398054
430880.0000000    0.1412874
430920.0000000    0.1531667
430960.0000000    0.1543684
431000.0000000    0.1371266
431040.0000000    0.1543764
431080.0000000    0.1582142
431120.0000000    0.1657329
431160.0000000    0.1531168
431200.0000000    0.1507652
431240.0000000    0.1477636
431280.0000000    0.1398968
431320.0000000    0.1325546
431360.0000000    0.1503506
431400.0000000    0.1484336
431440.0000000    0.1532483
431480.0000000    0.1751971
431520.0000000    0.1567298
431560.0000000    0.1574697
431600.0000000    0.1634414
431640.0000000    0.1583484
431680.0000000    0.1511933
431720.0000000    0.1601275
431760.0000000    0.1529442
431800.0000000    0.1489802
431840.0000000    0.1634601
431880.0000000    0.1412001
431920.0000000    0.1505371
431960.0000000    0.1521219
432000.0000000    0.1458739
432040.0000000    0.1419410
432080.0000000    0.1485864
432120.0000000    0.1480279
432160.0000000    0.1527879
432200.0000000    0.1552519
432240.0000000    0.1411008
432280.0000000    0.1498439
432320.0000000    0.1547530
432360.0000000    0.1589743
432400.0000000    0.1495806
432440.0000000    0.1494796
432480.0000000    0.1565203
432520.0000000    0.1555696
432560.0000000    0.1431494
432600.0000000    0.1484476
432640.0000000    0.1414509
432680.0000000    0.1542284
432720.0000000    0.1513142
432760.0000000    0.1450002
432800.0000000    0.1467294
432840.0000000    0.1453609
432880.0000000    0.1409865
432920.0000000    0.1415504
432960.0000000    0.1357345
433000.0000000    0.1413182
433040.0000000    0.1429228
433080.0000000    0.1446716
433120.0000000    0.1574691
433160.0000000    0.1449165
433200.0000000    0.1430860
433240.0000000    0.1638236
433280.0000000    0.1532453
433320.0000000    0.1311728
433360.0000000    0.1409592
433400.0000000    0.1421324
433440.0000000    0.1341728
433480.0000000    0.1317283
433520.0000000    0.1446742
433560.0000000    0.1476528
433600.0000000    0.1548274
433640.0000000    0.1635975
433680.0000000    0.1601635
433720.0000000    0.1510039
433760.0000000    0.1482615
433800.0000000    0.1394167
433840.0000000    0.1471826
433880.0000000    0.1441205
433920.0000000    0.1418786
433960.0000000    0.1642048
434000.0000000    0.1534866
434040.0000000    0.1544633
434080.0000000    0.1654975
434120.0000000    0.1580359
434160.0000000    0.1459759
434200.0000000    0.1386539
434240.0000000    0.1515772
434280.0000000    0.1534474
434320.0000000    0.1427628
434360.0000000    0.1454147
434400.0000000    0.1303949
434440.0000000    0.1336728
434480.0000000    0.1299446
434520.0000000    0.1367026
434560.0000000    0.1278032
434600.0000000    0.1441112
434640.0000000    0.1476568
434680.0000000    0.1650437
434720.0000000    0.1610572
434760.0000000    0.1668805
434800.0000000    0.1547594
434840.0000000    0.1466354
434880.0000000    0.1659768
434920.0000000    0.1598211
434960.0000000    0.1695510
435000.0000000    0.1747937
435040.0000000    0.1947669
435080.0000000    0.1587351
435120.0000000    0.1565035
435160.0000000    0.1624185
435200.0000000    0.1678062
435240.0000000    0.1626465
435280.0000000    0.1720945
435320.0000000    0.1554976
435360.0000000    0.1612190
435400.0000000    0.1539977
435440.0000000    0.1783933
435480.0000000    0.1476373
435520.0000000    0.1572560
435560.0000000    0.1523194
435600.0000000    0.1512037
435640.0000000    0.1715208
435680.0000000    0.1605983
435720.0000000    0.1690357
435760.0000000    0.1656942
435800.0000000    0.1617693
435840.0000000    0.1875647
435880.0000000    0.1842721
435920.0000000    0.1757392
435960.0000000    0.1681893
436000.0000000    0.1934307
436040.0000000    0.1732226
436080.0000000    0.1658792
436120.0000000    0.1519628
436160.0000000    0.1547324
436200.0000000    0.1618020
436240.0000000    0.1787971
436280.0000000    0.1657221
436320.0000000    0.1719853
436360.0000000    0.1632085
436400.0000000    0.1607302
436440.0000000    0.1703529
436480.0000000    0.1647233
436520.0000000    0.1725590
436560.0000000    0.1841381
436600.0000000    0.1651009
436640.0000000    0.1635898
436680.0000000    0.1730377
436720.0000000    0.1825053
436760.0000000    0.1586978
436800.0000000    0.1721774
436840.0000000    0.1685458
436880.0000000    0.1796461
436920.0000000    0.1598613
436960.0000000    0.1580725
437000.0000000    0.1644575
437040.0000000    0.1598066
437080.0000000    0.1813549
437120.0000000    0.1585820
437160.0000000    0.1604674
437200.0000000    0.1612317
437240.0000000    0.1634975
437280.0000000    0.1488651
437320.0000000    0.1503024
437360.0000000    0.1544382
437400.0000000    0.1619891
437440.0000000    0.1631281
437480.0000000    0.1672976
437520.0000000    0.1800533
437560.0000000    0.1492079
437600.0000000    0.1633703
437640.0000000    0.1702316
437680.0000000    0.1522419
437720.0000000    0.1512469
437760.0000000    0.1580783
437800.0000000    0.1507329
437840.0000000    0.1644533
437880.0000000    0.1585105
437920.0000000    0.1547793
437960.0000000    0.1639671
438000.0000000    0.1508164
438040.0000000    0.1606985
438080.0000000    0.1738608
438120.0000000    0.1592034
438160.0000000    0.1393684
438200.0000000    0.1489848
438240.0000000    0.1423015
438280.0000000    0.1390346
438320.0000000    0.1666900
438360.0000000    0.1557934
438400.0000000    0.1458468
438440.0000000    0.1608785
438480.0000000    0.1498898
438520.0000000    0.1647958
438560.0000000    0.1653770
438600.0000000    0.1532156
438640.0000000    0.1500806
438680.0000000    0.1583970
438720.0000000    0.1540023
438760.0000000    0.1682554
438800.0000000    0.1662815
438840.0000000    0.1511894
438880.0000000    0.1481400
438920.0000000    0.1582677
438960.0000000    0.1758528
439000.0000000    0.1595007
439040.0000000    0.1359698
439080.0000000    0.1400362
439120.0000000    0.1460953
439160.0000000    0.1384429
439200.0000000    0.1509463
439240.0000000    0.1470310
439280.0000000    0.1699309
439320.0000000    0.1579816
439360.0000000    0.1495247
439400.0000000    0.1392716
439440.0000000    0.1388329
439480.0000000    0.1296857
439520.0000000    0.1360713
439560.0000000    0.1350385
439600.0000000    0.1349315
439640.0000000    0.1342181
439680.0000000    0.1507938
439720.0000000    0.1534353
439760.0000000    0.1414354
439800.0000000    0.1366392
439840.0000000    0.1317752
439880.0000000    0.1308945
439920.0000000    0.1369498
439960.0000000    0.1530049
440000.0000000    0.1489798
440040.0000000    0.1484451
440080.0000000    0.1538951
440120.0000000    0.1604874
440160.0000000    0.1648483
440200.0000000    0.1688111
440240.0000000    0.1577242
440280.0000000    0.1540944
440320.0000000    0.1429407
440360.0000000    0.1361722
440400.0000000    0.1379562
440440.0000000    0.1247619
440480.0000000    0.1406059
440520.0000000    0.1277025
440560.0000000    0.1336276
440600.0000000    0.1337665
440640.0000000    0.1435292
440680.0000000    0.1389214
440720.0000000    0.1360033
440760.0000000    0.1439781
440800.0000000    0.1468061
440840.0000000    0.1557866
440880.0000000    0.1640967
440920.0000000    0.1802388
440960.0000000    0.1794289
441000.0000000    0.1485141
441040.0000000    0.1333843
441080.0000000    0.1374504
441120.0000000    0.1617652
441160.0000000    0.1423562
441200.0000000    0.1495207
441240.0000000    0.1493140
441280.0000000    0.1579204
441320.0000000    0.1516457
441360.0000000    0.1430771
441400.0000000    0.1642518
441440.0000000    0.1581562
441480.0000000    0.1700509
441520.0000000    0.1543529
441560.0000000    0.1506749
441600.0000000    0.1569499
441640.0000000    0.1657371
441680.0000000    0.1682762
441720.0000000    0.1754539
441760.0000000    0.1548249
441800.0000000    0.1565975
441840.0000000    0.1623557
441880.0000000    0.1580951
441920.0000000    0.1459973
441960.0000000    0.1665894
442000.0000000    0.1634269
442040.0000000    0.1576954
442080.0000000    0.1569350
442120.0000000    0.1739495
442160.0000000    0.1575627
442200.0000000    0.1494475
442240.0000000    0.1594643
442280.0000000    0.1644677
442320.0000000    0.1564502
442360.0000000    0.1552826
442400.0000000    0.1408577
442440.0000000    0.1426127
442480.0000000    0.1587612
442520.0000000    0.1460910
442560.0000000    0.1575358
442600.0000000    0.1500424
442640.0000000    0.1409123
442680.0000000    0.1412412
442720.0000000    0.1389268
442760.0000000    0.1375268
442800.0000000    0.1657230
442840.0000000    0.1417902
442880.0000000    0.1441659
442920.0000000    0.1382066
442960.0000000    0.1548848
443000.0000000    0.1597685
443040.0000000    0.1396347
443080.0000000    0.1501741
443120.0000000    0.1623403
443160.0000000    0.1633356
443200.0000000    0.1545303
443240.0000000    0.1322962
443280.0000000    0.1515733
443320.0000000    0.1544342
443360.0000000    0.1445452
443400.0000000    0.1675822
443440.0000000    0.1654563
443480.0000000    0.1545796
443520.0000000    0.1553350
443560.0000000    0.1542946
443600.0000000    0.1766886
443640.0000000    0.1784545
443680.0000000    0.1707304
443720.0000000    0.1607243
443760.0000000    0.1780589
443800.0000000    0.1926686
443840.0000000    0.1999931
443880.0000000    0.1943460
443920.0000000    0.1760990
443960.0000000    0.1626922
444000.0000000    0.1695450
444040.0000000    0.1831208
444080.0000000    0.1698691
444120.0000000    0.1822598
444160.0000000    0.1600751
444200.0000000    0.1717742
444240.0000000    0.1551263
444280.0000000    0.1685068
444320.0000000    0.1702517
444360.0000000    0.1875900
444400.0000000    0.1783202
444440.0000000    0.1831331
444480.0000000    0.1888563
444520.0000000    0.1913156
444560.0000000    0.2010910
444600.0000000    0.1852021
444640.0000000    0.1798944
444680.0000000    0.1548614
444720.0000000    0.1653448
444760.0000000    0.1783416
444800.0000000    0.1804988
444840.0000000    0.1827358
444880.0000000    0.1896983
444920.0000000    0.1730983
444960.0000000    0.1853804
445000.0000000    0.1764052
445040.0000000    0.1502847
445080.0000000    0.1632217
445120.0000000    0.1572793
445160.0000000    0.1674997
445200.0000000    0.1662996
445240.0000000    0.1689106
445280.0000000    0.1571701
445320.0000000    0.1654931
445360.0000000    0.1537779
445400.0000000    0.1604448
445440.0000000    0.1794494
445480.0000000    0.1659538
445520.0000000    0.1642700
445560.0000000    0.1574307
445600.0000000    0.1709770
445640.0000000    0.1655890
445680.0000000    0.1711474
445720.0000000    0.1667669
445760.0000000    0.1650335
445800.0000000    0.1722816
445840.0000000    0.1525501
445880.0000000    0.1595081
445920.0000000    0.1602325
445960.0000000    0.1566876
446000.0000000    0.1558564
446040.0000000    0.1432729
446080.0000000    0.1587438
446120.0000000    0.1761692
446160.0000000    0.1766142
446200.0000000    0.1542221
446240.0000000    0.1641752
446280.0000000    0.1642661
446320.0000000    0.1696587
446360.0000000    0.1575336
446400.0000000    0.1905058
446440.0000000    0.1622355
446480.0000000    0.1562149
446520.0000000    0.1737633
446560.0000000    0.1672732
446600.0000000    0.1665006
446640.0000000    0.1670743
446680.0000000    0.1622871
446720.0000000    0.1533934
446760.0000000    0.1494565
446800.0000000    0.1669418
446840.0000000    0.1597509
446880.0000000    0.1571589
446920.0000000    0.1679111
446960.0000000    0.1683728
447000.0000000    0.1825122
447040.0000000    0.1831589
447080.0000000    0.1588729
447120.0000000    0.1584645
447160.0000000    0.1698537
447200.0000000    0.1888617
447240.0000000    0.1795552
447280.0000000    0.1779913
447320.0000000    0.1792431
447360.0000000    0.1703117
447400.0000000    0.1543937
447440.0000000    0.1684920
447480.0000000    0.1959708
447520.0000000    0.1752667
447560.0000000    0.1768051
447600.0000000    0.1546821
447640.0000000    0.1583970
447680.0000000    0.1711433
447720.0000000    0.1549268
447760.0000000    0.1533012
447800.0000000    0.1655869
447840.0000000    0.1522468
447880.0000000    0.1651625
447920.0000000    0.1560602
447960.0000000    0.1717396
448000.0000000    0.1733248
448040.0000000    0.1631757
448080.0000000    0.1659094
448120.0000000    0.1802883
448160.0000000    0.1600341
448200.0000000    0.1644367
448240.0000000    0.1605983
448280.0000000    0.1542617
448320.0000000    0.1605525
448360.0000000    0.1732444
448400.0000000    0.1643173
448440.0000000    0.1590573
448480.0000000    0.1705391
448520.0000000    0.1644302
448560.0000000    0.1652062
448600.0000000    0.1827088
448640.0000000    0.1816409
448680.0000000    0.1688862
448720.0000000    0.1612624
448760.0000000    0.1509339
448800.0000000    0.1580164
448840.0000000    0.1398567
448880.0000000    0.1325645
448920.0000000    0.1604174
448960.0000000    0.1567367
449000.0000000    0.1461122
449040.0000000    0.1696068
449080.0000000    0.1708274
449120.0000000    0.1572668
449160.0000000    0.1677510
449200.0000000    0.1877255
449240.0000000    0.1656655
449280.0000000    0.1814691
449320.0000000    0.1670852
449360.0000000    0.1488304
449400.0000000    0.1488274
449440.0000000    0.1438419
449480.0000000    0.1565906
449520.0000000    0.1545309
449560.0000000    0.1759333
449600.0000000    0.1755033
449640.0000000    0.1829536
449680.0000000    0.1778676
449720.0000000    0.1697265
449760.0000000    0.1622000
449800.0000000    0.1694725
449840.0000000    0.1679558
449880.0000000    0.1696353
449920.0000000    0.1532731
449960.0000000    0.1624337
450000.0000000    0.1532681
450040.0000000    0.1482429
450080.0000000    0.1379989
450120.0000000    0.1614536
450160.0000000    0.1551500
450200.0000000    0.1578499
450240.0000000    0.1594317
450280.0000000    0.1641338
450320.0000000    0.1822011
450360.0000000    0.1678441
450400.0000000    0.1444985
450440.0000000    0.1491245
450480.0000000    0.1637535
450520.0000000    0.1615768
450560.0000000    0.1633697
450600.0000000    0.1492923
450640.0000000    0.1543149
450680.0000000    0.1456710
450720.0000000    0.1452449
450760.0000000    0.1297123
450800.0000000    0.1371822
450840.0000000    0.1386412
450880.0000000    0.1521595
450920.0000000    0.1743017
450960.0000000    0.1661949
451000.0000000    0.1522361
451040.0000000    0.1468904
451080.0000000    0.1507524
451120.0000000    0.1539941
451160.0000000    0.1481078
451200.0000000    0.1498167
451240.0000000    0.1477273
451280.0000000    0.1527518
451320.0000000    0.1572928
451360.0000000    0.1341688
451400.0000000    0.1338660
451440.0000000    0.1419349
451480.0000000    0.1424710
451520.0000000    0.1225672
451560.0000000    0.1279486
451600.0000000    0.1531734
451640.0000000    0.1510912
451680.0000000    0.1533361
451720.0000000    0.1548951
451760.0000000    0.1675416
451800.0000000    0.1467897
451840.0000000    0.1281399
451880.0000000    0.1522734
451920.0000000    0.1508296
451960.0000000    0.1402752
452000.0000000    0.1411214
452040.0000000    0.1319521
452080.0000000    0.1448650
452120.0000000    0.1697899
452160.0000000    0.1497571
452200.0000000    0.1353889
452240.0000000    0.1617060
452280.0000000    0.1479451
452320.0000000    0.1581676
452360.0000000    0.1728321
452400.0000000    0.1609940
452440.0000000    0.1691446
452480.0000000    0.1734656
452520.0000000    0.1785304
452560.0000000    0.1747245
452600.0000000    0.1746973
452640.0000000    0.1550160
452680.0000000    0.1774749
452720.0000000    0.1584217
452760.0000000    0.1674758
452800.0000000    0.1657465
452840.0000000    0.1554153
452880.0000000    0.1484467
452920.0000000    0.1588888
452960.0000000    0.1524532
453000.0000000    0.1546242
453040.0000000    0.1608892
453080.0000000    0.1442285
453120.0000000    0.1497420
453160.0000000    0.1642485
453200.0000000    0.1762671
453240.0000000    0.1477663
453280.0000000    0.1466973
453320.0000000    0.1593553
453360.0000000    0.1465805
453400.0000000    0.1415049
453440.0000000    0.1334963
453480.0000000    0.1410047
453520.0000000    0.1444298
453560.0000000    0.1402795
453600.0000000    0.1451141
453640.0000000    0.1567482
453680.0000000    0.1312285
453720.0000000    0.1708794
453760.0000000    0.1623538
453800.0000000    0.1558842
453840.0000000    0.1708170
453880.0000000    0.1543300
453920.0000000    0.1376251
453960.0000000    0.1368543
454000.0000000    0.1378154
454040.0000000    0.1376303
454080.0000000    0.1554687
454120.0000000    0.1389091
454160.0000000    0.1476648
454200.0000000    0.1401579
454240.0000000    0.1553444
454280.0000000    0.1466419
454320.0000000    0.1560277
454360.0000000    0.1737531
454400.0000000    0.1494652
454440.0000000    0.1596046
454480.0000000    0.1677547
454520.0000000    0.1484941
454560.0000000    0.1488972
454600.0000000    0.1403742
454640.0000000    0.1457067
454680.0000000    0.1387422
454720.0000000    0.1574554
454760.0000000    0.1486986
454800.0000000    0.1333532
454840.0000000    0.1396443
454880.0000000    0.1236549
454920.0000000    0.1308665
454960.0000000    0.1293249
455000.0000000    0.1219494
455040.0000000    0.1392148
455080.0000000    0.1235198
455120.0000000    0.1268730
455160.0000000    0.1314217
455200.0000000    0.1240925
455240.0000000    0.1138588
455280.0000000    0.1338817
455320.0000000    0.1433751
455360.0000000    0.1431532
455400.0000000    0.1373380
455440.0000000    0.1309753
455480.0000000    0.1430290
455520.0000000    0.1349820
455560.0000000    0.1303314
455600.0000000    0.1292515
455640.0000000    0.1363523
455680.0000000    0.1356581
455720.0000000    0.1382337
455760.0000000    0.1463852
455800.0000000    0.1478375
455840.0000000    0.1646383
455880.0000000    0.1656996
455920.0000000    0.1470614
455960.0000000    0.1523092
456000.0000000    0.1326964
456040.0000000    0.1305924
456080.0000000    0.1416524
456120.0000000    0.1391826
456160.0000000    0.1358879
456200.0000000    0.1432218
456240.0000000    0.1347405
456280.0000000    0.1428453
456320.0000000    0.1331094
456360.0000000    0.1594195
456400.0000000    0.1349679
456440.0000000    0.1315166
456480.0000000    0.1365247
456520.0000000    0.1436314
456560.0000000    0.1327991
456600.0000000    0.1401126
456640.0000000    0.1346164
456680.0000000    0.1312439
456720.0000000    0.1256194
456760.0000000    0.1430336
456800.0000000    0.1511510
456840.0000000    0.1525185
456880.0000000    0.1369521
456920.0000000    0.1499060
456960.0000000    0.1410661
457000.0000000    0.1452741
457040.0000000    0.1495192
457080.0000000    0.1454383
457120.0000000    0.1364522
457160.0000000    0.1448023
457200.0000000    0.1423137
457240.0000000    0.1482472
457280.0000000    0.1383146
457320.0000000    0.1459798
457360.0000000    0.1385504
457400.0000000    0.1381781
457440.0000000    0.1275068
457480.0000000    0.1279230
457520.0000000    0.1329922
457560.0000000    0.1399972
457600.0000000    0.1429633
457640.0000000    0.1353190
457680.0000000    0.1475959
457720.0000000    0.1321110
457760.0000000    0.1360287
457800.0000000    0.1331132
457840.0000000    0.1354750
457880.0000000    0.1407755
457920.0000000    0.1583555
457960.0000000    0.1524674
458000.0000000    0.1551616
458040.0000000    0.1411591
458080.0000000    0.1250193
458120.0000000    0.1360221
458160.0000000    0.1317066
458200.0000000    0.1402626
458240.0000000    0.1402140
458280.0000000    0.1332664
458320.0000000    0.1348414
458360.0000000    0.1416820
458400.0000000    0.1467244
458440.0000000    0.1437528
458480.0000000    0.1466702
458520.0000000    0.1361226
458560.0000000    0.1433828
458600.0000000    0.1403998
458640.0000000    0.1550950
458680.0000000    0.1500003
458720.0000000    0.1550605
458760.0000000    0.1462101
458800.0000000    0.1376902
458840.0000000    0.1382654
458880.0000000    0.1419111
458920.0000000    0.1339237
458960.0000000    0.1416172
459000.0000000    0.1532276
459040.0000000    0.1585023
459080.0000000    0.1534400
459120.0000000    0.1546557
459160.0000000    0.1458529
459200.0000000    0.1488944
459240.0000000    0.1366186
459280.0000000    0.1414254
459320.0000000    0.1518166
459360.0000000    0.1531225
459400.0000000    0.1580467
459440.0000000    0.1579697
459480.0000000    0.1434824
459520.0000000    0.1551425
459560.0000000    0.1340634
459600.0000000    0.1563849
459640.0000000    0.1547344
459680.0000000    0.1459678
459720.0000000    0.1419260
459760.0000000    0.1580728
459800.0000000    0.1632134
459840.0000000    0.1479941
459880.0000000    0.1463725
459920.0000000    0.1441886
459960.0000000    0.1557257
460000.0000000    0.1428509
460040.0000000    0.1568945
460080.0000000    0.1537263
460120.0000000    0.1538650
460160.0000000    0.1406344
460200.0000000    0.1278377
460240.0000000    0.1454666
460280.0000000    0.1580843
460320.0000000    0.1573824
460360.0000000    0.1519952
460400.0000000    0.1537800
460440.0000000    0.1459329
460480.0000000    0.1653209
460520.0000000    0.1671496
460560.0000000    0.1496187
460600.0000000    0.1654591
460640.0000000    0.1453132
460680.0000000    0.1421516
460720.0000000    0.1400018
460760.0000000    0.1374398
460800.0000000    0.1332321
460840.0000000    0.1388466
460880.0000000    0.1338736
460920.0000000    0.1392799
460960.0000000    0.1432460
461000.0000000    0.1384820
461040.0000000    0.1481273
461080.0000000    0.1554134
461120.0000000    0.1554840
461160.0000000    0.1412019
461200.0000000    0.1315575
461240.0000000    0.1282688
461280.0000000    0.1389766
461320.0000000    0.1444752
461360.0000000    0.1450870
461400.0000000    0.1354251
461440.0000000    0.1424013
461480.0000000    0.1472659
461520.0000000    0.1456506
461560.0000000    0.1376996
461600.0000000    0.1349700
461640.0000000    0.1583455
461680.0000000    0.1425425
461720.0000000    0.1517559
461760.0000000    0.1634803
461800.0000000    0.1571711
461840.0000000    0.1549347
461880.0000000    0.1470125
461920.0000000    0.1644111
461960.0000000    0.1514485
462000.0000000    0.1527825
462040.0000000    0.1545071
462080.0000000    0.1546801
462120.0000000    0.1528497
462160.0000000    0.1514629
462200.0000000    0.1404618
462240.0000000    0.1341515
462280.0000000    0.1513174
462320.0000000    0.1586971
462360.0000000    0.1493979
462400.0000000    0.1574233
462440.0000000    0.1611382
462480.0000000    0.1521450
462520.0000000    0.1498410
462560.0000000    0.1573442
462600.0000000    0.1555218
462640.0000000    0.1620062
462680.0000000    0.1512695
462720.0000000    0.1551149
462760.0000000    0.1588358
462800.0000000    0.1767401
462840.0000000    0.1734379
462880.0000000    0.1363392
462920.0000000    0.1398172
462960.0000000    0.1487547
463000.0000000    0.1419015
463040.0000000    0.1492257
463080.0000000    0.1557505
463120.0000000    0.1468036
463160.0000000    0.1573989
463200.0000000    0.1533010
463240.0000000    0.1487570
463280.0000000    0.1461242
463320.0000000    0.1493681
463360.0000000    0.1502693
463400.0000000    0.1495152
463440.0000000    0.1651676
463480.0000000    0.1621123
463520.0000000    0.1628666
463560.0000000    0.1663301
463600.0000000    0.1627287
463640.0000000    0.1548411
463680.0000000    0.1562449
463720.0000000    0.1476028
463760.0000000    0.1547070
463800.0000000    0.1550154
463840.0000000    0.1569643
463880.0000000    0.1617945
463920.0000000    0.1517512
463960.0000000    0.1617124
464000.0000000    0.1539215
464040.0000000    0.1525585
464080.0000000    0.1622632
464120.0000000    0.1615448
464160.0000000    0.1479245
464200.0000000    0.1552081
464240.0000000    0.1567126
464280.0000000    0.1627284
464320.0000000    0.1480391
464360.0000000    0.1534013
464400.0000000    0.1662649
464440.0000000    0.1607634
464480.0000000    0.1758735
464520.0000000    0.1540078
464560.0000000    0.1538153
464600.0000000    0.1525712
464640.0000000    0.1456702
464680.0000000    0.1572393
464720.0000000    0.1590782
464760.0000000    0.1542847
464800.0000000    0.1538662
464840.0000000    0.1506153
464880.0000000    0.1604967
464920.0000000    0.1551837
464960.0000000    0.1564596
465000.0000000    0.1332594
465040.0000000    0.1344625
465080.0000000    0.1444796
465120.0000000    0.1551121
465160.0000000    0.1482505
465200.0000000    0.1315714
465240.0000000    0.1413215
465280.0000000    0.1643477
465320.0000000    0.1391125
465360.0000000    0.1462806
465400.0000000    0.1549209
465440.0000000    0.1506217
465480.0000000    0.1487858
465520.0000000    0.1569133
465560.0000000    0.1484140
465600.0000000    0.1407042
465640.0000000    0.1431749
465680.0000000    0.1361489
465720.0000000    0.1439013
465760.0000000    0.1746680
465800.0000000    0.1461577
465840.0000000    0.1638887
465880.0000000    0.1492660
465920.0000000    0.1451273
465960.0000000    0.1572711
466000.0000000    0.1417168
466040.0000000    0.1513872
466080.0000000    0.1420969
466120.0000000    0.1651198
466160.0000000    0.1677275
466200.0000000    0.1687113
466240.0000000    0.1726893
466280.0000000    0.1646276
466320.0000000    0.1643647
466360.0000000    0.1636537
466400.0000000    0.1590446
466440.0000000    0.1578243
466480.0000000    0.1563080
466520.0000000    0.1606061
466560.0000000    0.1475431
466600.0000000    0.1537656
466640.0000000    0.1621359
466680.0000000    0.1587453
466720.0000000    0.1412613
466760.0000000    0.1454563
466800.0000000    0.1486734
466840.0000000    0.1414098
466880.0000000    0.1423956
466920.0000000    0.1458108
466960.0000000    0.1580276
467000.0000000    0.1382430
467040.0000000    0.1328536
467080.0000000    0.1283084
467120.0000000    0.1252985
467160.0000000    0.1283983
467200.0000000    0.1449019
467240.0000000    0.1422395
467280.0000000    0.1435625
467320.0000000    0.1362920
467360.0000000    0.1399700
467400.0000000    0.1497928
467440.0000000    0.1546409
467480.0000000    0.1538204
467520.0000000    0.1406362
467560.0000000    0.1471877
467600.0000000    0.1413364
467640.0000000    0.1532643
467680.0000000    0.1578206
467720.0000000    0.1572846
467760.0000000    0.1590457
467800.0000000    0.1574222
467840.0000000    0.1484135
467880.0000000    0.1532613
467920.0000000    0.1388784
467960.0000000    0.1378296
468000.0000000    0.1365340
468040.0000000    0.1343315
468080.0000000    0.1353643
468120.0000000    0.1400416
468160.0000000    0.1451076
468200.0000000    0.1461733
468240.0000000    0.1406908
468280.0000000    0.1456889
468320.0000000    0.1331090
468360.0000000    0.1520520
468400.0000000    0.1423598
468440.0000000    0.1494692
468480.0000000    0.1312192
468520.0000000    0.1361464
468560.0000000    0.1432135
468600.0000000    0.1341358
468640.0000000    0.1470615
468680.0000000    0.1339795
468720.0000000    0.1416950
468760.0000000    0.1377470
468800.0000000    0.1556409
468840.0000000    0.1495641
468880.0000000    0.1652744
468920.0000000    0.1513023
468960.0000000    0.1621116
469000.0000000    0.1695863
469040.0000000    0.1535285
469080.0000000    0.1474183
469120.0000000    0.1537814
469160.0000000    0.1494740
469200.0000000    0.1647217
469240.0000000    0.1445189
469280.0000000    0.1591510
469320.0000000    0.1519146
469360.0000000    0.1439276
469400.0000000    0.1537030
469440.0000000    0.1554983
469480.0000000    0.1600826
469520.0000000    0.1501012
469560.0000000    0.1522850
469600.0000000    0.1511201
469640.0000000    0.1565181
469680.0000000    0.1492933
469720.0000000    0.1539827
469760.0000000    0.1595320
469800.0000000    0.1651839
469840.0000000    0.1486783
469880.0000000    0.1488478
469920.0000000    0.1442644
469960.0000000    0.1532415
470000.0000000    0.1620516
470040.0000000    0.1487295
470080.0000000    0.1481740
470120.0000000    0.1523450
470160.0000000    0.1569277
470200.0000000    0.1425036
470240.0000000    0.1640054
470280.0000000    0.1606858
470320.0000000    0.1555305
470360.0000000    0.1550437
470400.0000000    0.1606622
470440.0000000    0.1457222
470480.0000000    0.1397396
470520.0000000    0.1394176
470560.0000000    0.1465949
470600.0000000    0.1457186
470640.0000000    0.1568559
470680.0000000    0.1432092
470720.0000000    0.1517619
470760.0000000    0.1604937
470800.0000000    0.1587816
470840.0000000    0.1606653
470880.0000000    0.1535101
470920.0000000    0.1414624
470960.0000000    0.1434596
471000.0000000    0.1439078
471040.0000000    0.1478587
471080.0000000    0.1495516
471120.0000000    0.1485997
471160.0000000    0.1459558
471200.0000000    0.1497441
471240.0000000    0.1579337
471280.0000000    0.1419290
471320.0000000    0.1648684
471360.0000000    0.1393287
471400.0000000    0.1611721
471440.0000000    0.1694249
471480.0000000    0.1535371
471520.0000000    0.1584427
471560.0000000    0.1648069
471600.0000000    0.1753333
471640.0000000    0.1690336
471680.0000000    0.1721892
471720.0000000    0.1596377
471760.0000000    0.1671094
471800.0000000    0.1519610
471840.0000000    0.1433000
471880.0000000    0.1412040
471920.0000000    0.1457038
471960.0000000    0.1513079
472000.0000000    0.1465009
472040.0000000    0.1438690
472080.0000000    0.1438966
472120.0000000    0.1516467
472160.0000000    0.1488756
472200.0000000    0.1487390
472240.0000000    0.1563170
472280.0000000    0.1603693
472320.0000000    0.1564182
472360.0000000    0.1492855
472400.0000000    0.1455033
472440.0000000    0.1389364
472480.0000000    0.1381926
472520.0000000    0.1400758
472560.0000000    0.1385238
472600.0000000    0.1486088
472640.0000000    0.1327056
472680.0000000    0.1463512
472720.0000000    0.1505479
472760.0000000    0.1342918
472800.0000000    0.1422969
472840.0000000    0.1488706
472880.0000000    0.1410036
472920.0000000    0.1377505
472960.0000000    0.1455205
473000.0000000    0.1361722
473040.0000000    0.1364815
473080.0000000    0.1309816
473120.0000000    0.1359058
473160.0000000    0.1416019
473200.0000000    0.1457969
473240.0000000    0.1388804
473280.0000000    0.1387520
473320.0000000    0.1383461
473360.0000000    0.1347149
473400.0000000    0.1490821
473440.0000000    0.1292045
473480.0000000    0.1398933
473520.0000000    0.1518859
473560.0000000    0.1454121
473600.0000000    0.1545363
473640.0000000    0.1582665
473680.0000000    0.1543504
473720.0000000    0.1431798
473760.0000000    0.1662876
473800.0000000    0.1541765
473840.0000000    0.1362345
473880.0000000    0.1524479
473920.0000000    0.1480531
473960.0000000    0.1526695
474000.0000000    0.1357468
474040.0000000    0.1438064
474080.0000000    0.1472408
474120.0000000    0.1461741
474160.0000000    0.1465939
474200.0000000    0.1381741
474240.0000000    0.1517619
474280.0000000    0.1443132
474320.0000000    0.1518448
474360.0000000    0.1479066
474400.0000000    0.1499272
474440.0000000    0.1495557
474480.0000000    0.1317057
474520.0000000    0.1416400
474560.0000000    0.1418539
474600.0000000    0.1470666
474640.0000000    0.1447313
474680.0000000    0.1438914
474720.0000000    0.1480149
474760.0000000    0.1481806
474800.0000000    0.1487845
474840.0000000    0.1419958
474880.0000000    0.1412242
474920.0000000    0.1414147
474960.0000000    0.1446545
475000.0000000    0.1471728
475040.0000000    0.1359915
475080.0000000    0.1360672
475120.0000000    0.1354269
475160.0000000    0.1355198
475200.0000000    0.1269349
475240.0000000    0.1360688
475280.0000000    0.1350002
475320.0000000    0.1354923
475360.0000000    0.1285058
475400.0000000    0.1437338
475440.0000000    0.1332696
475480.0000000    0.1445043
475520.0000000    0.1410904
475560.0000000    0.1441874
475600.0000000    0.1335424
475640.0000000    0.1281742
475680.0000000    0.1391946
475720.0000000    0.1276978
475760.0000000    0.1418800
475800.0000000    0.1483434
475840.0000000    0.1486969
475880.0000000    0.1483397
475920.0000000    0.1364711
475960.0000000    0.1424105
476000.0000000    0.1400976
476040.0000000    0.1551682
476080.0000000    0.1474297
476120.0000000    0.1449209
476160.0000000    0.1426116
476200.0000000    0.1453362
476240.0000000    0.1430395
476280.0000000    0.1436758
476320.0000000    0.1358441
476360.0000000    0.1352384
476400.0000000    0.1362905
476440.0000000    0.1435863
476480.0000000    0.1384884
476520.0000000    0.1390455
476560.0000000    0.1376521
476600.0000000    0.1551620
476640.0000000    0.1538577
476680.0000000    0.1400061
476720.0000000    0.1447010
476760.0000000    0.1531474
476800.0000000    0.1504675
476840.0000000    0.1462297
476880.0000000    0.1454639
476920.0000000    0.1330881
476960.0000000    0.1478828
477000.0000000    0.1574940
477040.0000000    0.1453691
477080.0000000    0.1566084
477120.0000000    0.1463485
477160.0000000    0.1630716
477200.0000000    0.1609439
477240.0000000    0.1380269
477280.0000000    0.1585449
477320.0000000    0.1558182
477360.0000000    0.1479093
477400.0000000    0.1449080
477440.0000000    0.1515110
477480.0000000    0.1399675
477520.0000000    0.1445509
477560.0000000    0.1454142
477600.0000000    0.1448089
477640.0000000    0.1405446
477680.0000000    0.1453057
477720.0000000    0.1495257
477760.0000000    0.1436365
477800.0000000    0.1497312
477840.0000000    0.1548025
477880.0000000    0.1619451
477920.0000000    0.1564279
477960.0000000    0.1497311
478000.0000000    0.1490108
478040.0000000    0.1535724
478080.0000000    0.1663280
478120.0000000    0.1485431
478160.0000000    0.1555976
478200.0000000    0.1481438
478240.0000000    0.1533884
478280.0000000    0.1404739
478320.0000000    0.1366677
478360.0000000    0.1452558
478400.0000000    0.1432344
478440.0000000    0.1495366
478480.0000000    0.1675576
478520.0000000    0.1542691
478560.0000000    0.1421382
478600.0000000    0.1414642
478640.0000000    0.1457279
478680.0000000    0.1573169
478720.0000000    0.1580331
478760.0000000    0.1526467
478800.0000000    0.1383445
478840.0000000    0.1462867
478880.0000000    0.1507804
478920.0000000    0.1563219
478960.0000000    0.1656323
479000.0000000    0.1598297
479040.0000000    0.1473412
479080.0000000    0.1595288
479120.0000000    0.1410747
479160.0000000    0.1505056
479200.0000000    0.1537467
479240.0000000    0.1425611
479280.0000000    0.1358870
479320.0000000    0.1440392
479360.0000000    0.1440831
479400.0000000    0.1389928
479440.0000000    0.1393425
479480.0000000    0.1389152
479520.0000000    0.1411483
479560.0000000    0.1347437
479600.0000000    0.1558636
479640.0000000    0.1511636
479680.0000000    0.1547696
479720.0000000    0.1606955
479760.0000000    0.1545806
479800.0000000    0.1456454
479840.0000000    0.1505769
479880.0000000    0.1571571
479920.0000000    0.1633534
479960.0000000    0.1500807
480000.0000000    0.1470303
480040.0000000    0.1420585
480080.0000000    0.1515297
480120.0000000    0.1446920
480160.0000000    0.1579542
480200.0000000    0.1436138
480240.0000000    0.1495650
480280.0000000    0.1385221
480320.0000000    0.1494544
480360.0000000    0.1344074
480400.0000000    0.1374458
480440.0000000    0.1367653
480480.0000000    0.1415359
480520.0000000    0.1346581
480560.0000000    0.1322236
480600.0000000    0.1267359
480640.0000000    0.1307114
480680.0000000    0.1431010
480720.0000000    0.1426994
480760.0000000    0.1472502
480800.0000000    0.1403787
480840.0000000    0.1445863
480880.0000000    0.1424854
480920.0000000    0.1527025
480960.0000000    0.1305627
481000.0000000    0.1486436
481040.0000000    0.1578135
481080.0000000    0.1459461
481120.0000000    0.1439914
481160.0000000    0.1433711
481200.0000000    0.1347594
481240.0000000    0.1408193
481280.0000000    0.1487862
481320.0000000    0.1394749
481360.0000000    0.1374561
481400.0000000    0.1360282
481440.0000000    0.1487627
481480.0000000    0.1301801
481520.0000000    0.1428686
481560.0000000    0.1452583
481600.0000000    0.1353061
481640.0000000    0.1466916
481680.0000000    0.1545363
481720.0000000    0.1433697
481760.0000000    0.1407408
481800.0000000    0.1353595
481840.0000000    0.1481591
481880.0000000    0.1417333
481920.0000000    0.1512554
481960.0000000    0.1372750
482000.0000000    0.1531298
482040.0000000    0.1464279
482080.0000000    0.1578116
482120.0000000    0.1546769
482160.0000000    0.1579556
482200.0000000    0.1518258
482240.0000000    0.1505815
482280.0000000    0.1444360
482320.0000000    0.1452251
482360.0000000    0.1426755
482400.0000000    0.1496841
482440.0000000    0.1577586
482480.0000000    0.1370488
482520.0000000    0.1392379
482560.0000000    0.1422939
482600.0000000    0.1346111
482640.0000000    0.1420036
482680.0000000    0.1299408
482720.0000000    0.1248226
482760.0000000    0.1184756
482800.0000000    0.1290679
482840.0000000    0.1364299
482880.0000000    0.1296567
482920.0000000    0.1308649
482960.0000000    0.1284797
483000.0000000    0.1220727
483040.0000000    0.1405476
483080.0000000    0.1423426
483120.0000000    0.1461116
483160.0000000    0.1478332
483200.0000000    0.1605787
483240.0000000    0.1635667
483280.0000000    0.1418151
483320.0000000    0.1399896
483360.0000000    0.1328150
483400.0000000    0.1474162
483440.0000000    0.1573613
483480.0000000    0.1485626
483520.0000000    0.1425203
483560.0000000    0.1481233
483600.0000000    0.1532732
483640.0000000    0.1704919
483680.0000000    0.1558625
483720.0000000    0.1549147
483760.0000000    0.1631643
483800.0000000    0.1598332
483840.0000000    0.1575375
483880.0000000    0.1536043
483920.0000000    0.1640159
483960.0000000    0.1540868
484000.0000000    0.1330355
484040.0000000    0.1623579
484080.0000000    0.1474591
484120.0000000    0.1392410
484160.0000000    0.1515258
484200.0000000    0.1684912
484240.0000000    0.1512181
484280.0000000    0.1499166
484320.0000000    0.1510137
484360.0000000    0.1475043
484400.0000000    0.1356948
484440.0000000    0.1440630
484480.0000000    0.1420968
484520.0000000    0.1623253
484560.0000000    0.1556558
484600.0000000    0.1619004
484640.0000000    0.1432612
484680.0000000    0.1600271
484720.0000000    0.1556136
484760.0000000    0.1390735
484800.0000000    0.1383560
484840.0000000    0.1322598
484880.0000000    0.1329770
484920.0000000    0.1280450
484960.0000000    0.1328562
485000.0000000    0.1385483
485040.0000000    0.1477667
485080.0000000    0.1495460
485120.0000000    0.1605414
485160.0000000    0.1372375
485200.0000000    0.1402164
485240.0000000    0.1482225
485280.0000000    0.1507727
485320.0000000    0.1622491
485360.0000000    0.1492095
485400.0000000    0.1744057
485440.0000000    0.1685215
485480.0000000    0.1760584
485520.0000000    0.1687729
485560.0000000    0.1782306
485600.0000000    0.1691875
485640.0000000    0.1765674
485680.0000000    0.1626881
485720.0000000    0.1776249
485760.0000000    0.1623941
485800.0000000    0.1475959
485840.0000000    0.1353591
485880.0000000    0.1574122
485920.0000000    0.1517573
485960.0000000    0.1436875
486000.0000000    0.1450429
486040.0000000    0.1420920
486080.0000000    0.1369410
486120.0000000    0.1385711
486160.0000000    0.1330478
486200.0000000    0.1423822
486240.0000000    0.1408114
486280.0000000    0.1503173
486320.0000000    0.1493721
486360.0000000    0.1436763
486400.0000000    0.1399387
486440.0000000    0.1487948
486480.0000000    0.1575349
486520.0000000    0.1589824
486560.0000000    0.1403152
486600.0000000    0.1682126
486640.0000000    0.1641656
486680.0000000    0.1519127
486720.0000000    0.1527721
486760.0000000    0.1456135
486800.0000000    0.1487092
486840.0000000    0.1597229
486880.0000000    0.1527390
486920.0000000    0.1591433
486960.0000000    0.1557334
487000.0000000    0.1460552
487040.0000000    0.1558011
487080.0000000    0.1464138
487120.0000000    0.1590386
487160.0000000    0.1580942
487200.0000000    0.1721361
487240.0000000    0.1712672
487280.0000000    0.1550286
487320.0000000    0.1563607
487360.0000000    0.1601551
487400.0000000    0.1709040
487440.0000000    0.1777501
487480.0000000    0.1643220
487520.0000000    0.1604165
487560.0000000    0.1627203
487600.0000000    0.1704487
487640.0000000    0.1552856
487680.0000000    0.1517844
487720.0000000    0.1737794
487760.0000000    0.1680549
487800.0000000    0.1784317
487840.0000000    0.1572182
487880.0000000    0.1481719
487920.0000000    0.1607210
487960.0000000    0.1362842
488000.0000000    0.1596992
488040.0000000    0.1398417
488080.0000000    0.1459851
488120.0000000    0.1450366
488160.0000000    0.1517179
488200.0000000    0.1567380
488240.0000000    0.1440784
488280.0000000    0.1490761
488320.0000000    0.1595064
488360.0000000    0.1461932
488400.0000000    0.1555394
488440.0000000    0.1565218
488480.0000000    0.1431696
488520.0000000    0.1401231
488560.0000000    0.1500286
488600.0000000    0.1550936
488640.0000000    0.1538142
488680.0000000    0.1428429
488720.0000000    0.1463762
488760.0000000    0.1453175
488800.0000000    0.1446015
488840.0000000    0.1384329
488880.0000000    0.1504437
488920.0000000    0.1494523
488960.0000000    0.1494159
489000.0000000    0.1475253
489040.0000000    0.1352044
489080.0000000    0.1341096
489120.0000000    0.1490322
489160.0000000    0.1440030
489200.0000000    0.1450917
489240.0000000    0.1403831
489280.0000000    0.1484121
489320.0000000    0.1539457
489360.0000000    0.1565141
489400.0000000    0.1633402
489440.0000000    0.1567215
489480.0000000    0.1558981
489520.0000000    0.1644052
489560.0000000    0.1606475
489600.0000000    0.1639972
489640.0000000    0.1632750
489680.0000000    0.1787446
489720.0000000    0.1661954
489760.0000000    0.1702807
489800.0000000    0.1610286
489840.0000000    0.1614775
489880.0000000    0.1527091
489920.0000000    0.1499310
489960.0000000    0.1558660
490000.0000000    0.1457154
490040.0000000    0.1400752
490080.0000000    0.1413735
490120.0000000    0.1388621
490160.0000000    0.1509511
490200.0000000    0.1458485
490240.0000000    0.1567769
490280.0000000    0.1448987
490320.0000000    0.1466431
490360.0000000    0.1472246
490400.0000000    0.1589942
490440.0000000    0.1708730
490480.0000000    0.1722714
490520.0000000    0.1884177
490560.0000000    0.1731856
490600.0000000    0.1646281
490640.0000000    0.1663387
490680.0000000    0.1578106
490720.0000000    0.1567833
490760.0000000    0.1683517
490800.0000000    0.1558879
490840.0000000    0.1661938
490880.0000000    0.1473469
490920.0000000    0.1591062
490960.0000000    0.1485717
491000.0000000    0.1550428
491040.0000000    0.1596501
491080.0000000    0.1636853
491120.0000000    0.1524579
491160.0000000    0.1639284
491200.0000000    0.1574448
491240.0000000    0.1643904
491280.0000000    0.1804354
491320.0000000    0.1695453
491360.0000000    0.1597952
491400.0000000    0.1640940
491440.0000000    0.1559120
491480.0000000    0.1840040
491520.0000000    0.1795605
491560.0000000    0.1659485
491600.0000000    0.1760709
491640.0000000    0.1570031
491680.0000000    0.1538888
491720.0000000    0.1601527
491760.0000000    0.1646548
491800.0000000    0.1624478
491840.0000000    0.1765237
491880.0000000    0.1824246
491920.0000000    0.1813355
491960.0000000    0.1490260
492000.0000000    0.1558704
492040.0000000    0.1703441
492080.0000000    0.1555665
492120.0000000    0.1593219
492160.0000000    0.1616016
492200.0000000    0.1615171
492240.0000000    0.1603061
492280.0000000    0.1566305
492320.0000000    0.1480393
492360.0000000    0.1561259
492400.0000000    0.1682220
492440.0000000    0.1638937
492480.0000000    0.1505675
492520.0000000    0.1611633
492560.0000000    0.1568602
492600.0000000    0.1595078
492640.0000000    0.1676525
492680.0000000    0.1745241
492720.0000000    0.1857989
492760.0000000    0.1731418
492800.0000000    0.1734996
492840.0000000    0.1878960
492880.0000000    0.1751391
492920.0000000    0.1653605
492960.0000000    0.1702333
493000.0000000    0.1670127
493040.0000000    0.1454687
493080.0000000    0.1641016
493120.0000000    0.1438203
493160.0000000    0.1476438
493200.0000000    0.1456557
493240.0000000    0.1518916
493280.0000000    0.1467531
493320.0000000    0.1619115
493360.0000000    0.1847584
493400.0000000    0.1701786
493440.0000000    0.1759352
493480.0000000    0.1622548
493520.0000000    0.1587962
493560.0000000    0.1615771
493600.0000000    0.1851240
493640.0000000    0.1609954
493680.0000000    0.1672292
493720.0000000    0.1710696
493760.0000000    0.1719655
493800.0000000    0.1779042
493840.0000000    0.1724847
493880.0000000    0.1721225
493920.0000000    0.1513557
493960.0000000    0.1497888
494000.0000000    0.1450995
494040.0000000    0.1615861
494080.0000000    0.1559147
494120.0000000    0.1742540
494160.0000000    0.1536967
494200.0000000    0.1627738
494240.0000000    0.1653256
494280.0000000    0.1508848
494320.0000000    0.1532534
494360.0000000    0.1606670
494400.0000000    0.1583134
494440.0000000    0.1591086
494480.0000000    0.1528617
494520.0000000    0.1574296
494560.0000000    0.1559469
494600.0000000    0.1700552
494640.0000000    0.1774237
494680.0000000    0.1738266
494720.0000000    0.1562156
494760.0000000    0.1447790
494800.0000000    0.1505523
494840.0000000    0.1521489
494880.0000000    0.1531273
494920.0000000    0.1557702
494960.0000000    0.1538899
495000.0000000    0.1529614
495040.0000000    0.1618210
495080.0000000    0.1529762
495120.0000000    0.1503149
495160.0000000    0.1630675
495200.0000000    0.1480532
495240.0000000    0.1576889
495280.0000000    0.1436467
495320.0000000    0.1605631
495360.0000000    0.1635686
495400.0000000    0.1546961
495440.0000000    0.1698999
495480.0000000    0.1685703
495520.0000000    0.1670706
495560.0000000    0.1701253
495600.0000000    0.1637375
495640.0000000    0.1589916
495680.0000000    0.1650492
495720.0000000    0.1609801
495760.0000000    0.1685464
495800.0000000    0.1718663
495840.0000000    0.1704666
495880.0000000    0.1571165
495920.0000000    0.1710035
495960.0000000    0.1591382
496000.0000000    0.1721376
496040.0000000    0.1817234
496080.0000000    0.1886934
496120.0000000    0.1919747
496160.0000000    0.2057013
496200.0000000    0.1854316
496240.0000000    0.1853630
496280.0000000    0.1947883
496320.0000000    0.1953688
496360.0000000    0.2021468
496400.0000000    0.1869152
496440.0000000    0.1744666
496480.0000000    0.1839789
496520.0000000    0.1807796
496560.0000000    0.1880338
496600.0000000    0.1815704
496640.0000000    0.1793669
496680.0000000    0.1672865
496720.0000000    0.1620497
496760.0000000    0.1637895
496800.0000000    0.1677620
496840.0000000    0.1482365
496880.0000000    0.1807370
496920.0000000    0.1682537
496960.0000000    0.1615079
497000.0000000    0.1666249
497040.0000000    0.1588373
497080.0000000    0.1660968
497120.0000000    0.1606780
497160.0000000    0.1498738
497200.0000000    0.1618975
497240.0000000    0.1493159
497280.0000000    0.1774178
497320.0000000    0.1628049
497360.0000000    0.1526525
497400.0000000    0.1633665
497440.0000000    0.1664224
497480.0000000    0.2022091
497520.0000000    0.1708042
497560.0000000    0.1695758
497600.0000000    0.1673827
497640.0000000    0.1816335
497680.0000000    0.1712653
497720.0000000    0.1587924
497760.0000000    0.1592269
497800.0000000    0.1772022
497840.0000000    0.1755454
497880.0000000    0.1792938
497920.0000000    0.1484119
497960.0000000    0.1585654
498000.0000000    0.1594954
498040.0000000    0.1625654
498080.0000000    0.1544208
498120.0000000    0.1639738
498160.0000000    0.1652871
498200.0000000    0.1636534
498240.0000000    0.1609930
498280.0000000    0.1507001
498320.0000000    0.1600675
498360.0000000    0.1798958
498400.0000000    0.1735981
498440.0000000    0.1623171
498480.0000000    0.1632927
498520.0000000    0.1541431
498560.0000000    0.1553932
498600.0000000    0.1766844
498640.0000000    0.1649841
498680.0000000    0.1749165
498720.0000000    0.1756513
498760.0000000    0.1741587
498800.0000000    0.1743846
498840.0000000    0.1879937
498880.0000000    0.1728689
498920.0000000    0.1921924
498960.0000000    0.1756918
499000.0000000    0.1955296
499040.0000000    0.1927954
499080.0000000    0.1796599
499120.0000000    0.1696598
499160.0000000    0.1762399
499200.0000000    0.1644152
499240.0000000    0.1797498
499280.0000000    0.1587251
499320.0000000    0.1573346
499360.0000000    0.1508293
499400.0000000    0.1828505
499440.0000000    0.1922782
499480.0000000    0.1689300
499520.0000000    0.1681216
499560.0000000    0.1570233
499600.0000000    0.1559715
499640.0000000    0.1445268
499680.0000000    0.1624919
499720.0000000    0.1666453
499760.0000000    0.1604120
499800.0000000    0.1640579
499840.0000000    0.1688731
499880.0000000    0.1761199
499920.0000000    0.1667889
499960.0000000    0.1591731
500000.0000000    0.1854156
500040.0000000    0.1766373
500080.0000000    0.1877974
500120.0000000    0.1743887
500160.0000000    0.1706654
500200.0000000    0.1681964
500240.0000000    0.1808863
500280.0000000    0.1845273
500320.0000000    0.1751203
500360.0000000    0.1961209
500400.0000000    0.1763145
500440.0000000    0.1883669
500480.0000000    0.1830292
500520.0000000    0.1732960
500560.0000000    0.1748853
500600.0000000    0.1685573
500640.0000000    0.1806563
500680.0000000    0.1660701
500720.0000000    0.1580199
500760.0000000    0.1590028
500800.0000000    0.1775285
500840.0000000    0.1612126
500880.0000000    0.1711059
500920.0000000    0.1686162
500960.0000000    0.1547195
501000.0000000    0.1541945
501040.0000000    0.1600092
501080.0000000    0.1568756
501120.0000000    0.1633792
501160.0000000    0.1570716
501200.0000000    0.1523231
501240.0000000    0.1595998
501280.0000000    0.1541716
501320.0000000    0.1607753
501360.0000000    0.1525075
501400.0000000    0.1577931
501440.0000000    0.1630351
501480.0000000    0.1643060
501520.0000000    0.1720709
501560.0000000    0.1630542
501600.0000000    0.1654831
501640.0000000    0.1633918
501680.0000000    0.1552087
501720.0000000    0.1572234
501760.0000000    0.1657781
501800.0000000    0.1622305
501840.0000000    0.1583395
501880.0000000    0.1710028
501920.0000000    0.1450046
501960.0000000    0.1647373
502000.0000000    0.1558135
502040.0000000    0.1677334
502080.0000000    0.1663528
502120.0000000    0.1517363
502160.0000000    0.1595146
502200.0000000    0.1474781
502240.0000000    0.1471436
502280.0000000    0.1446479
502320.0000000    0.1428933
502360.0000000    0.1518662
502400.0000000    0.1431954
502440.0000000    0.1506298
502480.0000000    0.1515413
502520.0000000    0.1462831
502560.0000000    0.1531435
502600.0000000    0.1618593
502640.0000000    0.1667567
502680.0000000    0.1531848
502720.0000000    0.1506435
502760.0000000    0.1554878
502800.0000000    0.1512953
502840.0000000    0.1524103
502880.0000000    0.1638411
502920.0000000    0.1495720
502960.0000000    0.1476272
503000.0000000    0.1557589
503040.0000000    0.1513189
503080.0000000    0.1408569
503120.0000000    0.1453680
503160.0000000    0.1462854
503200.0000000    0.1454597
503240.0000000    0.1506795
503280.0000000    0.1653346
503320.0000000    0.1692780
503360.0000000    0.1629687
503400.0000000    0.1574283
503440.0000000    0.1597746
503480.0000000    0.1519437
503520.0000000    0.1524071
503560.0000000    0.1681205
503600.0000000    0.1732976
503640.0000000    0.1706522
503680.0000000    0.1613265
503720.0000000    0.1650684
503760.0000000    0.1675622
503800.0000000    0.1611879
503840.0000000    0.1601861
503880.0000000    0.1617130
503920.0000000    0.1554269
503960.0000000    0.1535780
504000.0000000    0.1481383
504040.0000000    0.1542073
504080.0000000    0.1501735
504120.0000000    0.1567633
504160.0000000    0.1514591
504200.0000000    0.1564868
504240.0000000    0.1524925
504280.0000000    0.1564740
504320.0000000    0.1502591
504360.0000000    0.1516959
504400.0000000    0.1528316
504440.0000000    0.1717771
504480.0000000    0.1688573
504520.0000000    0.1607825
504560.0000000    0.1625470
504600.0000000    0.1535359
504640.0000000    0.1527852
504680.0000000    0.1484346
504720.0000000    0.1545596
504760.0000000    0.1410861
504800.0000000    0.1462885
504840.0000000    0.1489389
504880.0000000    0.1544170
504920.0000000    0.1480308
504960.0000000    0.1607116
505000.0000000    0.1552436
505040.0000000    0.1568635
505080.0000000    0.1519614
505120.0000000    0.1532250
505160.0000000    0.1561854
505200.0000000    0.1512837
505240.0000000    0.1510615
505280.0000000    0.1574215
505320.0000000    0.1595311
505360.0000000    0.1612860
505400.0000000    0.1544568
505440.0000000    0.1607618
505480.0000000    0.1643826
505520.0000000    0.1559642
505560.0000000    0.1604920
505600.0000000    0.1523833
505640.0000000    0.1575646
505680.0000000    0.1606396
505720.0000000    0.1571294
505760.0000000    0.1440288
505800.0000000    0.1536550
505840.0000000    0.1509790
505880.0000000    0.1551355
505920.0000000    0.1549768
505960.0000000    0.1565591
506000.0000000    0.1612018
506040.0000000    0.1639595
506080.0000000    0.1675613
506120.0000000    0.1667747
506160.0000000    0.1757264
506200.0000000    0.1669790
506240.0000000    0.1646654
506280.0000000    0.1603587
506320.0000000    0.1731515
506360.0000000    0.1762154
506400.0000000    0.1719010
506440.0000000    0.1724477
506480.0000000    0.1878518
506520.0000000    0.1787380
506560.0000000    0.1574160
506600.0000000    0.1509990
506640.0000000    0.1732080
506680.0000000    0.1807437
506720.0000000    0.1762110
506760.0000000    0.1672958
506800.0000000    0.1548512
506840.0000000    0.1672090
506880.0000000    0.1840571
506920.0000000    0.1735119
506960.0000000    0.1637557
507000.0000000    0.1728770
507040.0000000    0.1587750
507080.0000000    0.1674598
507120.0000000    0.1620217
507160.0000000    0.1606301
507200.0000000    0.1550558
507240.0000000    0.1628374
507280.0000000    0.1664523
507320.0000000    0.1622261
507360.0000000    0.1871957
507400.0000000    0.1932583
507440.0000000    0.1615531
507480.0000000    0.1493999
507520.0000000    0.1733198
507560.0000000    0.1559289
507600.0000000    0.1667998
507640.0000000    0.1587000
507680.0000000    0.1609397
507720.0000000    0.1498461
507760.0000000    0.1584022
507800.0000000    0.1692200
507840.0000000    0.1523524
507880.0000000    0.1559993
507920.0000000    0.1668985
507960.0000000    0.1578398
508000.0000000    0.1460802
508040.0000000    0.1566141
508080.0000000    0.1467014
508120.0000000    0.1517290
508160.0000000    0.1569704
508200.0000000    0.1646264
508240.0000000    0.1744067
508280.0000000    0.1609489
508320.0000000    0.1516720
508360.0000000    0.1531493
508400.0000000    0.1615773
508440.0000000    0.1596855
508480.0000000    0.1452608
508520.0000000    0.1729565
508560.0000000    0.1685834
508600.0000000    0.1514942
508640.0000000    0.1604674
508680.0000000    0.1592522
508720.0000000    0.1609080
508760.0000000    0.1560036
508800.0000000    0.1589863
508840.0000000    0.1678466
508880.0000000    0.1564013
508920.0000000    0.1566598
508960.0000000    0.1526038
509000.0000000    0.1689306
509040.0000000    0.1618002
509080.0000000    0.1508742
509120.0000000    0.1527089
509160.0000000    0.1414106
509200.0000000    0.1485915
509240.0000000    0.1483255
509280.0000000    0.1583469
509320.0000000    0.1569779
509360.0000000    0.1770509
509400.0000000    0.1644960
509440.0000000    0.1756230
509480.0000000    0.1632188
509520.0000000    0.1692657
509560.0000000    0.1627469
509600.0000000    0.1689283
509640.0000000    0.1624741
509680.0000000    0.1756881
509720.0000000    0.1576735
509760.0000000    0.1766726
509800.0000000    0.1680060
509840.0000000    0.1773805
509880.0000000    0.1855752
509920.0000000    0.1530728
509960.0000000    0.1637891
510000.0000000    0.1613498
510040.0000000    0.1628257
510080.0000000    0.1718178
510120.0000000    0.1702941
510160.0000000    0.1668165
510200.0000000    0.1597004
510240.0000000    0.1731645
510280.0000000    0.1578182
510320.0000000    0.1655466
510360.0000000    0.1755679
510400.0000000    0.1674930
510440.0000000    0.1713094
510480.0000000    0.1602600
510520.0000000    0.1700360
510560.0000000    0.1633449
510600.0000000    0.1743200
510640.0000000    0.1689858
510680.0000000    0.1946166
510720.0000000    0.1625046
510760.0000000    0.1626892
510800.0000000    0.1776643
510840.0000000    0.1817272
510880.0000000    0.1724865
510920.0000000    0.1662310
510960.0000000    0.1693109
511000.0000000    0.1639091
511040.0000000    0.1641000
511080.0000000    0.1733046
511120.0000000    0.1893855
511160.0000000    0.1794024
511200.0000000    0.1729638
511240.0000000    0.1821022
511280.0000000    0.1743160
511320.0000000    0.1629834
511360.0000000    0.1782924
511400.0000000    0.1589560
511440.0000000    0.1650633
511480.0000000    0.1734359
511520.0000000    0.1750503
511560.0000000    0.1712414
511600.0000000    0.1743036
511640.0000000    0.1833091
511680.0000000    0.1769809
511720.0000000    0.1710856
511760.0000000    0.1708982
511800.0000000    0.1861141
511840.0000000    0.1773685
511880.0000000    0.1626885
511920.0000000    0.1805302
511960.0000000    0.1754642
512000.0000000    0.1710928
512040.0000000    0.1688850
512080.0000000    0.1723301
512120.0000000    0.1883790
512160.0000000    0.1702249
512200.0000000    0.1722200
512240.0000000    0.1660951
512280.0000000    0.1686172
512320.0000000    0.1757935
512360.0000000    0.1584498
512400.0000000    0.1812891
512440.0000000    0.1673069
512480.0000000    0.1604778
512520.0000000    0.1632578
512560.0000000    0.1824098
512600.0000000    0.1691204
512640.0000000    0.1760502
512680.0000000    0.1724351
512720.0000000    0.1817274
512760.0000000    0.1650359
512800.0000000    0.1798339
512840.0000000    0.1914164
512880.0000000    0.1857075
512920.0000000    0.1771724
512960.0000000    0.1878185
513000.0000000    0.1738196
513040.0000000    0.1886876
513080.0000000    0.1760343
513120.0000000    0.1784454
513160.0000000    0.1750233
513200.0000000    0.1827370
513240.0000000    0.1742545
513280.0000000    0.1960196
513320.0000000    0.1894996
513360.0000000    0.1922977
513400.0000000    0.1820639
513440.0000000    0.1753002
513480.0000000    0.1761572
513520.0000000    0.1817319
513560.0000000    0.1771357
513600.0000000    0.1756213
513640.0000000    0.1691193
513680.0000000    0.1704105
513720.0000000    0.1711615
513760.0000000    0.1829323
513800.0000000    0.1823444
513840.0000000    0.1818234
513880.0000000    0.1939579
513920.0000000    0.1887615
513960.0000000    0.1933537
514000.0000000    0.1861566
514040.0000000    0.1896816
514080.0000000    0.1746919
514120.0000000    0.1827144
514160.0000000    0.1766100
514200.0000000    0.1768358
514240.0000000    0.1892485
514280.0000000    0.1855536
514320.0000000    0.1807087
514360.0000000    0.1957912
514400.0000000    0.1789319
514440.0000000    0.1790708
514480.0000000    0.1705558
514520.0000000    0.1931515
514560.0000000    0.1954477
514600.0000000    0.1724800
514640.0000000    0.1856397
514680.0000000    0.1741698
514720.0000000    0.1674721
514760.0000000    0.1680810
514800.0000000    0.1644657
514840.0000000    0.1748505
514880.0000000    0.1790591
514920.0000000    0.1667467
514960.0000000    0.1627842
515000.0000000    0.1784530
515040.0000000    0.1757586
515080.0000000    0.1594415
515120.0000000    0.1632761
515160.0000000    0.1656471
515200.0000000    0.1627918
515240.0000000    0.1752596
515280.0000000    0.1737684
515320.0000000    0.1569077
515360.0000000    0.1816077
515400.0000000    0.1677451
515440.0000000    0.1793911
515480.0000000    0.1774596
515520.0000000    0.1831521
515560.0000000    0.1755864
515600.0000000    0.1844452
515640.0000000    0.1591947
515680.0000000    0.1607931
515720.0000000    0.1691388
515760.0000000    0.1591570
515800.0000000    0.1604287
515840.0000000    0.1611084
515880.0000000    0.1546018
515920.0000000    0.1557182
515960.0000000    0.1629730
516000.0000000    0.1484531
516040.0000000    0.1536267
516080.0000000    0.1409434
516120.0000000    0.1548543
516160.0000000    0.1654817
516200.0000000    0.1716555
516240.0000000    0.1648645
516280.0000000    0.1668400
516320.0000000    0.1694128
516360.0000000    0.1745259
516400.0000000    0.1711619
516440.0000000    0.1749828
516480.0000000    0.1895973
516520.0000000    0.1774522
516560.0000000    0.1812053
516600.0000000    0.1774761
516640.0000000    0.1640434
516680.0000000    0.1620652
516720.0000000    0.1629856
516760.0000000    0.1522252
516800.0000000    0.1709734
516840.0000000    0.1613246
516880.0000000    0.1620851
516920.0000000    0.1529464
516960.0000000    0.1637614
517000.0000000    0.1681370
517040.0000000    0.1703213
517080.0000000    0.1607355
517120.0000000    0.1665568
517160.0000000    0.1777406
517200.0000000    0.1604036
517240.0000000    0.1606213
517280.0000000    0.1555347
517320.0000000    0.1647940
517360.0000000    0.1688582
517400.0000000    0.1735858
517440.0000000    0.1657270
517480.0000000    0.1513380
517520.0000000    0.1689996
517560.0000000    0.1577475
517600.0000000    0.1668815
517640.0000000    0.1650369
517680.0000000    0.1712141
517720.0000000    0.1475197
517760.0000000    0.1640595
517800.0000000    0.1512114
517840.0000000    0.1740398
517880.0000000    0.1587548
517920.0000000    0.1655113
517960.0000000    0.1631843
518000.0000000    0.1689666
518040.0000000    0.1524457
518080.0000000    0.1495056
518120.0000000    0.1454959
518160.0000000    0.1457141
518200.0000000    0.1480370
518240.0000000    0.1571450
518280.0000000    0.1591476
518320.0000000    0.1616247
518360.0000000    0.1597645
518400.0000000    0.1700719
518440.0000000    0.1675451
518480.0000000    0.1638962
518520.0000000    0.1806757
518560.0000000    0.1619464
518600.0000000    0.1700629
518640.0000000    0.1715316
518680.0000000    0.1617593
518720.0000000    0.1727095
518760.0000000    0.1832324
518800.0000000    0.1715110
518840.0000000    0.1664126
518880.0000000    0.1696235
518920.0000000    0.1585459
518960.0000000    0.1654784
519000.0000000    0.1639071
519040.0000000    0.1576545
519080.0000000    0.1643625
519120.0000000    0.1577710
519160.0000000    0.1634459
519200.0000000    0.1604208
519240.0000000    0.1572349
519280.0000000    0.1522469
519320.0000000    0.1842245
519360.0000000    0.1681355
519400.0000000    0.1817100
519440.0000000    0.1867356
519480.0000000    0.1965113
519520.0000000    0.1759377
519560.0000000    0.1858650
519600.0000000    0.1834873
519640.0000000    0.1848343
519680.0000000    0.1777504
519720.0000000    0.1835832
519760.0000000    0.1880604
519800.0000000    0.1925451
519840.0000000    0.1970209
519880.0000000    0.1904605
519920.0000000    0.1725895
519960.0000000    0.1608100
520000.0000000    0.1781931
520040.0000000    0.1728923
520080.0000000    0.1747835
520120.0000000    0.1756640
520160.0000000    0.1698554
520200.0000000    0.1720683
520240.0000000    0.1828620
520280.0000000    0.1847889
520320.0000000    0.1638029
520360.0000000    0.1657514
520400.0000000    0.1583645
520440.0000000    0.1717009
520480.0000000    0.1689016
520520.0000000    0.1778108
520560.0000000    0.1702719
520600.0000000    0.1819097
520640.0000000    0.1831431
520680.0000000    0.1763340
520720.0000000    0.1654145
520760.0000000    0.1580137
520800.0000000    0.1599739
520840.0000000    0.1541032
520880.0000000    0.1530558
520920.0000000    0.1545122
520960.0000000    0.1505233
521000.0000000    0.1627411
521040.0000000    0.1719710
521080.0000000    0.1669337
521120.0000000    0.1734157
521160.0000000    0.1645862
521200.0000000    0.1595788
521240.0000000    0.1552781
521280.0000000    0.1468971
521320.0000000    0.1591203
521360.0000000    0.1447960
521400.0000000    0.1570283
521440.0000000    0.1620634
521480.0000000    0.1719534
521520.0000000    0.1825965
521560.0000000    0.1482427
521600.0000000    0.1562106
521640.0000000    0.1651493
521680.0000000    0.1487085
521720.0000000    0.1591406
521760.0000000    0.1518064
521800.0000000    0.1485416
521840.0000000    0.1720509
521880.0000000    0.1606059
521920.0000000    0.1678337
521960.0000000    0.1527377
522000.0000000    0.1525839
522040.0000000    0.1555209
522080.0000000    0.1692204
522120.0000000    0.1668925
522160.0000000    0.1647854
522200.0000000    0.1750161
522240.0000000    0.1654162
522280.0000000    0.1781006
522320.0000000    0.1663710
522360.0000000    0.1734001
522400.0000000    0.1761817
522440.0000000    0.1669542
522480.0000000    0.1736817
522520.0000000    0.1678572
522560.0000000    0.1775448
522600.0000000    0.1751992
522640.0000000    0.1743233
522680.0000000    0.1746913
522720.0000000    0.1733762
522760.0000000    0.1802240
522800.0000000    0.1653789
522840.0000000    0.1775720
522880.0000000    0.1786710
522920.0000000    0.1870264
522960.0000000    0.1904873
523000.0000000    0.1778870
523040.0000000    0.1662927
523080.0000000    0.1744139
523120.0000000    0.1714666
523160.0000000    0.1818400
523200.0000000    0.1681569
523240.0000000    0.1627677
523280.0000000    0.1734998
523320.0000000    0.1689373
523360.0000000    0.1693084
523400.0000000    0.1638874
523440.0000000    0.1771829
523480.0000000    0.1653645
523520.0000000    0.1688996
523560.0000000    0.1583539
523600.0000000    0.1632050
523640.0000000    0.1671317
523680.0000000    0.1724778
523720.0000000    0.1590796
523760.0000000    0.1594289
523800.0000000    0.1604706
523840.0000000    0.1683934
523880.0000000    0.1703228
523920.0000000    0.1707192
523960.0000000    0.1635318
524000.0000000    0.1828164
524040.0000000    0.1815208
524080.0000000    0.1868085
524120.0000000    0.1670946
524160.0000000    0.1750183
524200.0000000    0.1802382
524240.0000000    0.1664726
524280.0000000    0.1730318
524320.0000000    0.1756254
524360.0000000    0.1689481
524400.0000000    0.1613216
524440.0000000    0.1602888
524480.0000000    0.1578016
524520.0000000    0.1759679
524560.0000000    0.1730350
524600.0000000    0.1687565
524640.0000000    0.1657570
524680.0000000    0.1727910
524720.0000000    0.1700952
524760.0000000    0.1709837
524800.0000000    0.1802020
524840.0000000    0.1625713
524880.0000000    0.1602340
524920.0000000    0.1591110
524960.0000000    0.1522927
525000.0000000    0.1786147
525040.0000000    0.1708255
525080.0000000    0.1685288
525120.0000000    0.1642199
525160.0000000    0.1707717
525200.0000000    0.1751653
525240.0000000    0.1702073
525280.0000000    0.1522440
525320.0000000    0.1661378
525360.0000000    0.1667822
525400.0000000    0.1590918
525440.0000000    0.1508557
525480.0000000    0.1519683
525520.0000000    0.1423937
525560.0000000    0.1581786
525600.0000000    0.1624420
525640.0000000    0.1545691
525680.0000000    0.1701074
525720.0000000    0.1703444
525760.0000000    0.1642338
525800.0000000    0.1627700
525840.0000000    0.1501901
525880.0000000    0.1499123
525920.0000000    0.1624079
525960.0000000    0.1454251
526000.0000000    0.1470681
526040.0000000    0.1473091
526080.0000000    0.1557213
526120.0000000    0.1488914
526160.0000000    0.1471890
526200.0000000    0.1546018
526240.0000000    0.1499117
526280.0000000    0.1495494
526320.0000000    0.1589320
526360.0000000    0.1530081
526400.0000000    0.1617545
526440.0000000    0.1561845
526480.0000000    0.1588108
526520.0000000    0.1473000
526560.0000000    0.1558150
526600.0000000    0.1489081
526640.0000000    0.1615701
526680.0000000    0.1618617
526720.0000000    0.1624192
526760.0000000    0.1573146
526800.0000000    0.1545835
526840.0000000    0.1524934
526880.0000000    0.1575618
526920.0000000    0.1637120
526960.0000000    0.1486532
527000.0000000    0.1547283
527040.0000000    0.1683650
527080.0000000    0.1594108
527120.0000000    0.1593641
527160.0000000    0.1735988
527200.0000000    0.1589676
527240.0000000    0.1530929
527280.0000000    0.1511105
527320.0000000    0.1646650
527360.0000000    0.1507595
527400.0000000    0.1480248
527440.0000000    0.1537350
527480.0000000    0.1503260
527520.0000000    0.1669185
527560.0000000    0.1544839
527600.0000000    0.1593896
527640.0000000    0.1609029
527680.0000000    0.1565496
527720.0000000    0.1654509
527760.0000000    0.1499941
527800.0000000    0.1550065
527840.0000000    0.1488775
527880.0000000    0.1509679
527920.0000000    0.1512872
527960.0000000    0.1657115
528000.0000000    0.1613229
528040.0000000    0.1592331
528080.0000000    0.1624383
528120.0000000    0.1605483
528160.0000000    0.1517046
528200.0000000    0.1571928
528240.0000000    0.1556543
528280.0000000    0.1600341
528320.0000000    0.1718847
528360.0000000    0.1712458
528400.0000000    0.1602062
528440.0000000    0.1673663
528480.0000000    0.1625137
528520.0000000    0.1567737
528560.0000000    0.1602999
528600.0000000    0.1613979
528640.0000000    0.1673139
528680.0000000    0.1596412
528720.0000000    0.1615841
528760.0000000    0.1655157
528800.0000000    0.1630986
528840.0000000    0.1646590
528880.0000000    0.1656857
528920.0000000    0.1578368
528960.0000000    0.1515508
529000.0000000    0.1515690
529040.0000000    0.1617214
529080.0000000    0.1654570
529120.0000000    0.1604470
529160.0000000    0.1589833
529200.0000000    0.1588405
529240.0000000    0.1657074
529280.0000000    0.1625388
529320.0000000    0.1673653
529360.0000000    0.1655506
529400.0000000    0.1642285
529440.0000000    0.1686536
529480.0000000    0.1695388
529520.0000000    0.1546037
529560.0000000    0.1594000
529600.0000000    0.1620516
529640.0000000    0.1566554
529680.0000000    0.1632532
529720.0000000    0.1557762
529760.0000000    0.1691258
529800.0000000    0.1689362
529840.0000000    0.1631795
529880.0000000    0.1549786
529920.0000000    0.1620024
529960.0000000    0.1539706
530000.0000000    0.1562238
530040.0000000    0.1592553
530080.0000000    0.1620179
530120.0000000    0.1667923
530160.0000000    0.1648844
530200.0000000    0.1645328
530240.0000000    0.1771695
530280.0000000    0.1646371
530320.0000000    0.1577001
530360.0000000    0.1676025
530400.0000000    0.1660174
530440.0000000    0.1787514
530480.0000000    0.1681916
530520.0000000    0.1708627
530560.0000000    0.1650660
530600.0000000    0.1608908
530640.0000000    0.1547693
530680.0000000    0.1618080
530720.0000000    0.1585893
530760.0000000    0.1430593
530800.0000000    0.1684655
530840.0000000    0.1664398
530880.0000000    0.1567051
530920.0000000    0.1577179
530960.0000000    0.1727044
531000.0000000    0.1748823
531040.0000000    0.1627065
531080.0000000    0.1681617
531120.0000000    0.1629081
531160.0000000    0.1588417
531200.0000000    0.1667392
531240.0000000    0.1725414
531280.0000000    0.1711857
531320.0000000    0.1689609
531360.0000000    0.1677505
531400.0000000    0.1495218
531440.0000000    0.1591523
531480.0000000    0.1740386
531520.0000000    0.1658771
531560.0000000    0.1680606
531600.0000000    0.1615477
531640.0000000    0.1760549
531680.0000000    0.1668602
531720.0000000    0.1708113
531760.0000000    0.1597929
531800.0000000    0.1614464
531840.0000000    0.1821632
531880.0000000    0.1686590
531920.0000000    0.1708044
531960.0000000    0.1558326
532000.0000000    0.1676784
532040.0000000    0.1876987
532080.0000000    0.1721416
532120.0000000    0.1765009
532160.0000000    0.1567021
532200.0000000    0.1716164
532240.0000000    0.1579757
532280.0000000    0.1611654
532320.0000000    0.1718226
532360.0000000    0.1482756
532400.0000000    0.1513514
532440.0000000    0.1613491
532480.0000000    0.1588392
532520.0000000    0.1527595
532560.0000000    0.1491196
532600.0000000    0.1514214
532640.0000000    0.1610233
532680.0000000    0.1579250
532720.0000000    0.1687580
532760.0000000    0.1722258
532800.0000000    0.1813149
532840.0000000    0.1645219
532880.0000000    0.1738454
532920.0000000    0.1655404
532960.0000000    0.1628902
533000.0000000    0.1449947
533040.0000000    0.1746178
533080.0000000    0.1647236
533120.0000000    0.1476828
533160.0000000    0.1491442
533200.0000000    0.1542923
533240.0000000    0.1552686
533280.0000000    0.1537029
533320.0000000    0.1535399
533360.0000000    0.1574352
533400.0000000    0.1581035
533440.0000000    0.1713661
533480.0000000    0.1630399
533520.0000000    0.1691940
533560.0000000    0.1684250
533600.0000000    0.1642530
533640.0000000    0.1563916
533680.0000000    0.1641667
533720.0000000    0.1606984
533760.0000000    0.1569343
533800.0000000    0.1555861
533840.0000000    0.1555426
533880.0000000    0.1826295
533920.0000000    0.1728124
533960.0000000    0.1640714
534000.0000000    0.1561126
534040.0000000    0.1535499
534080.0000000    0.1584766
534120.0000000    0.1608827
534160.0000000    0.1640812
534200.0000000    0.1621606
534240.0000000    0.1490186
534280.0000000    0.1633671
534320.0000000    0.1583671
534360.0000000    0.1609625
534400.0000000    0.1402991
534440.0000000    0.1509245
534480.0000000    0.1646281
534520.0000000    0.1554767
534560.0000000    0.1686535
534600.0000000    0.1599442
534640.0000000    0.1533816
534680.0000000    0.1485517
534720.0000000    0.1524007
534760.0000000    0.1603387
534800.0000000    0.1612108
534840.0000000    0.1509639
534880.0000000    0.1652420
534920.0000000    0.1662446
534960.0000000    0.1746402
535000.0000000    0.1610506
535040.0000000    0.1613806
535080.0000000    0.1533957
535120.0000000    0.1577182
535160.0000000    0.1570505
535200.0000000    0.1641342
535240.0000000    0.1718585
535280.0000000    0.1680969
535320.0000000    0.1702526
535360.0000000    0.1758874
535400.0000000    0.1645106
535440.0000000    0.1648287
535480.0000000    0.1579982
535520.0000000    0.1521384
535560.0000000    0.1439114
535600.0000000    0.1561728
535640.0000000    0.1568759
535680.0000000    0.1625590
535720.0000000    0.1550812
535760.0000000    0.1460368
535800.0000000    0.1502321
535840.0000000    0.1601820
535880.0000000    0.1653817
535920.0000000    0.1468752
535960.0000000    0.1468716
536000.0000000    0.1609455
536040.0000000    0.1640287
536080.0000000    0.1525456
536120.0000000    0.1577821
536160.0000000    0.1594634
536200.0000000    0.1491892
536240.0000000    0.1497934
536280.0000000    0.1591571
536320.0000000    0.1609571
536360.0000000    0.1591612
536400.0000000    0.1399731
536440.0000000    0.1462858
536480.0000000    0.1417371
536520.0000000    0.1300890
536560.0000000    0.1431384
536600.0000000    0.1574616
536640.0000000    0.1517581
536680.0000000    0.1523200
536720.0000000    0.1591438
536760.0000000    0.1481306
536800.0000000    0.1558808
536840.0000000    0.1487700
536880.0000000    0.1493769
536920.0000000    0.1421253
536960.0000000    0.1394220
537000.0000000    0.1507099
537040.0000000    0.1400229
537080.0000000    0.1425436
537120.0000000    0.1487715
537160.0000000    0.1400784
537200.0000000    0.1564744
537240.0000000    0.1516353
537280.0000000    0.1627303
537320.0000000    0.1570022
537360.0000000    0.1657356
537400.0000000    0.1559049
537440.0000000    0.1590799
537480.0000000    0.1685273
537520.0000000    0.1696775
537560.0000000    0.1513171
537600.0000000    0.1663692
537640.0000000    0.1684217
537680.0000000    0.1642864
537720.0000000    0.1685324
537760.0000000    0.1589349
537800.0000000    0.1568723
537840.0000000    0.1665812
537880.0000000    0.1601309
537920.0000000    0.1557782
537960.0000000    0.1730813
538000.0000000    0.1706612
538040.0000000    0.1685290
538080.0000000    0.1649477
538120.0000000    0.1617915
538160.0000000    0.1631008
538200.0000000    0.1667129
538240.0000000    0.1791003
538280.0000000    0.1730933
538320.0000000    0.1703748
538360.0000000    0.1771938
538400.0000000    0.1796148
538440.0000000    0.1696252
538480.0000000    0.1686959
538520.0000000    0.1657929
538560.0000000    0.1745802
538600.0000000    0.1853474
538640.0000000    0.1698112
538680.0000000    0.1662584
538720.0000000    0.1620157
538760.0000000    0.1621739
538800.0000000    0.1620984
538840.0000000    0.1724541
538880.0000000    0.1619102
538920.0000000    0.1705386
538960.0000000    0.1540291
539000.0000000    0.1699600
539040.0000000    0.1651648
539080.0000000    0.1706429
539120.0000000    0.1793919
539160.0000000    0.1677042
539200.0000000    0.1737283
539240.0000000    0.1699090
539280.0000000    0.1699385
539320.0000000    0.1657823
539360.0000000    0.1620363
539400.0000000    0.1689855
539440.0000000    0.1616023
539480.0000000    0.1738372
539520.0000000    0.1638743
539560.0000000    0.1713044
539600.0000000    0.1653254
539640.0000000    0.1708716
539680.0000000    0.1665140
539720.0000000    0.1662991
539760.0000000    0.1681983
539800.0000000    0.1554642
539840.0000000    0.1638053
539880.0000000    0.1547787
539920.0000000    0.1516267
539960.0000000    0.1578019
540000.0000000    0.1601806
540040.0000000    0.1637270
540080.0000000    0.1577381
540120.0000000    0.1705468
540160.0000000    0.1597462
540200.0000000    0.1600393
540240.0000000    0.1590534
540280.0000000    0.1536424
540320.0000000    0.1595723
540360.0000000    0.1654791
540400.0000000    0.1679974
540440.0000000    0.1654739
540480.0000000    0.1599547
540520.0000000    0.1677975
540560.0000000    0.1560728
540600.0000000    0.1569929
540640.0000000    0.1695539
540680.0000000    0.1604414
540720.0000000    0.1582476
540760.0000000    0.1563578
540800.0000000    0.1564914
540840.0000000    0.1525724
540880.0000000    0.1504589
540920.0000000    0.1535389
540960.0000000    0.1565063
541000.0000000    0.1673216
541040.0000000    0.1483557
541080.0000000    0.1656307
541120.0000000    0.1599719
541160.0000000    0.1625621
541200.0000000    0.1652084
541240.0000000    0.1608891
541280.0000000    0.1579388
541320.0000000    0.1584966
541360.0000000    0.1568460
541400.0000000    0.1529515
541440.0000000    0.1595878
541480.0000000    0.1798404
541520.0000000    0.1679160
541560.0000000    0.1778406
541600.0000000    0.1692755
541640.0000000    0.1569684
541680.0000000    0.1643040
541720.0000000    0.1594332
541760.0000000    0.1665407
541800.0000000    0.1560968
541840.0000000    0.1619150
541880.0000000    0.1627396
541920.0000000    0.1684931
541960.0000000    0.1661165
542000.0000000    0.1657041
542040.0000000    0.1548242
542080.0000000    0.1619292
542120.0000000    0.1605890
542160.0000000    0.1522912
542200.0000000    0.1561060
542240.0000000    0.1647859
542280.0000000    0.1650655
542320.0000000    0.1850703
542360.0000000    0.1617889
542400.0000000    0.1592378
542440.0000000    0.1499084
542480.0000000    0.1554204
542520.0000000    0.1612412
542560.0000000    0.1615427
542600.0000000    0.1574219
542640.0000000    0.1499794
542680.0000000    0.1552424
542720.0000000    0.1630422
542760.0000000    0.1708264
542800.0000000    0.1608913
542840.0000000    0.1642699
542880.0000000    0.1664906
542920.0000000    0.1630651
542960.0000000    0.1519805
543000.0000000    0.1602894
543040.0000000    0.1586831
543080.0000000    0.1669737
543120.0000000    0.1603592
543160.0000000    0.1694956
543200.0000000    0.1645471
543240.0000000    0.1660182
543280.0000000    0.1660655
543320.0000000    0.1858962
543360.0000000    0.1575368
543400.0000000    0.1643559
543440.0000000    0.1656072
543480.0000000    0.1702641
543520.0000000    0.1714968
543560.0000000    0.1622668
543600.0000000    0.1530710
543640.0000000    0.1670609
543680.0000000    0.1682418
543720.0000000    0.1622070
543760.0000000    0.1798766
543800.0000000    0.1721873
543840.0000000    0.1850729
543880.0000000    0.1705857
543920.0000000    0.1678071
543960.0000000    0.1805292
544000.0000000    0.1731438
544040.0000000    0.1722743
544080.0000000    0.1745602
544120.0000000    0.1565622
544160.0000000    0.1504470
544200.0000000    0.1656490
544240.0000000    0.1599915
544280.0000000    0.1586834
544320.0000000    0.1567824
544360.0000000    0.1543981
544400.0000000    0.1693371
544440.0000000    0.1666140
544480.0000000    0.1636033
544520.0000000    0.1759725
544560.0000000    0.1769902
544600.0000000    0.1772034
544640.0000000    0.1583658
544680.0000000    0.1499516
544720.0000000    0.1561119
544760.0000000    0.1474491
544800.0000000    0.1540489
544840.0000000    0.1511098
544880.0000000    0.1538738
544920.0000000    0.1612568
544960.0000000    0.1498277
545000.0000000    0.1455164
545040.0000000    0.1681844
545080.0000000    0.1498682
545120.0000000    0.1469878
545160.0000000    0.1513479
545200.0000000    0.1568915
545240.0000000    0.1556525
545280.0000000    0.1564199
545320.0000000    0.1535465
545360.0000000    0.1471286
545400.0000000    0.1624704
545440.0000000    0.1530037
545480.0000000    0.1517260
545520.0000000    0.1604301
545560.0000000    0.1602170
545600.0000000    0.1615570
545640.0000000    0.1627737
545680.0000000    0.1702360
545720.0000000    0.1810562
545760.0000000    0.1608952
545800.0000000    0.1572222
545840.0000000    0.1675352
545880.0000000    0.1453872
545920.0000000    0.1488277
545960.0000000    0.1704293
546000.0000000    0.1695556
546040.0000000    0.1695980
546080.0000000    0.1704233
546120.0000000    0.1746509
546160.0000000    0.1731243
546200.0000000    0.1759158
546240.0000000    0.1626875
546280.0000000    0.1633293
546320.0000000    0.1660834
546360.0000000    0.1578841
546400.0000000    0.1668303
546440.0000000    0.1692435
546480.0000000    0.1574156
546520.0000000    0.1572415
546560.0000000    0.1590904
546600.0000000    0.1579810
546640.0000000    0.1556198
546680.0000000    0.1580855
546720.0000000    0.1627877
546760.0000000    0.1576943
546800.0000000    0.1587936
546840.0000000    0.1572946
546880.0000000    0.1568753
546920.0000000    0.1612330
546960.0000000    0.1608220
547000.0000000    0.1573658
547040.0000000    0.1678506
547080.0000000    0.1588058
547120.0000000    0.1615261
547160.0000000    0.1575534
547200.0000000    0.1513634
547240.0000000    0.1596358
547280.0000000    0.1552653
547320.0000000    0.1592634
547360.0000000    0.1603568
547400.0000000    0.1521931
547440.0000000    0.1576263
547480.0000000    0.1785005
547520.0000000    0.1733638
547560.0000000    0.1733017
547600.0000000    0.1494077
547640.0000000    0.1568020
547680.0000000    0.1592845
547720.0000000    0.1463551
547760.0000000    0.1514577
547800.0000000    0.1590057
547840.0000000    0.1670628
547880.0000000    0.1559867
547920.0000000    0.1616689
547960.0000000    0.1601273
548000.0000000    0.1566207
548040.0000000    0.1638519
548080.0000000    0.1602054
548120.0000000    0.1596051
548160.0000000    0.1537035
548200.0000000    0.1604818
548240.0000000    0.1629758
548280.0000000    0.1621651
548320.0000000    0.1656661
548360.0000000    0.1614587
548400.0000000    0.1612591
548440.0000000    0.1694158
548480.0000000    0.1645200
548520.0000000    0.1616505
548560.0000000    0.1668092
548600.0000000    0.1738872
548640.0000000    0.1655549
548680.0000000    0.1539317
548720.0000000    0.1647235
548760.0000000    0.1653108
548800.0000000    0.1726328
548840.0000000    0.1551511
548880.0000000    0.1708927
548920.0000000    0.1594296
548960.0000000    0.1631429
549000.0000000    0.1681758
549040.0000000    0.1537158
549080.0000000    0.1634402
549120.0000000    0.1674533
549160.0000000    0.1683966
549200.0000000    0.1594576
549240.0000000    0.1642731
549280.0000000    0.1699311
549320.0000000    0.1562965
549360.0000000    0.1753831
549400.0000000    0.1762787
549440.0000000    0.1841065
549480.0000000    0.1721093
549520.0000000    0.1740229
549560.0000000    0.1688841
549600.0000000    0.1669055
549640.0000000    0.1793056
549680.0000000    0.1737798
549720.0000000    0.1635731
549760.0000000    0.1706925
549800.0000000    0.1722617
549840.0000000    0.1660828
549880.0000000    0.1626699
549920.0000000    0.1805366
549960.0000000    0.1660243
550000.0000000    0.1556741
550040.0000000    0.1701513
550080.0000000    0.1648498
550120.0000000    0.1647415
550160.0000000    0.1667501
550200.0000000    0.1718595
550240.0000000    0.1675929
550280.0000000    0.1653791
550320.0000000    0.1644693
550360.0000000    0.1842138
550400.0000000    0.1548202
550440.0000000    0.1681839
550480.0000000    0.1520134
550520.0000000    0.1628138
550560.0000000    0.1578187
550600.0000000    0.1551986
550640.0000000    0.1596073
550680.0000000    0.1510637
550720.0000000    0.1660962
550760.0000000    0.1565449
550800.0000000    0.1535975
550840.0000000    0.1581807
550880.0000000    0.1587270
550920.0000000    0.1556601
550960.0000000    0.1614546
551000.0000000    0.1605520
551040.0000000    0.1588201
551080.0000000    0.1593231
551120.0000000    0.1654646
551160.0000000    0.1495821
551200.0000000    0.1636842
551240.0000000    0.1505318
551280.0000000    0.1605010
551320.0000000    0.1544320
551360.0000000    0.1450954
551400.0000000    0.1421943
551440.0000000    0.1511661
551480.0000000    0.1540897
551520.0000000    0.1429910
551560.0000000    0.1563889
551600.0000000    0.1471211
551640.0000000    0.1537475
551680.0000000    0.1451354
551720.0000000    0.1641587
551760.0000000    0.1507212
551800.0000000    0.1491974
551840.0000000    0.1530534
551880.0000000    0.1510112
551920.0000000    0.1415964
551960.0000000    0.1539223
552000.0000000    0.1631420
552040.0000000    0.1614688
552080.0000000    0.1687673
552120.0000000    0.1608325
552160.0000000    0.1558924
552200.0000000    0.1528676
552240.0000000    0.1599368
552280.0000000    0.1577055
552320.0000000    0.1551058
552360.0000000    0.1527452
552400.0000000    0.1490289
552440.0000000    0.1444482
552480.0000000    0.1628695
552520.0000000    0.1599933
552560.0000000    0.1521515
552600.0000000    0.1583539
552640.0000000    0.1583453
552680.0000000    0.1540695
552720.0000000    0.1680634
552760.0000000    0.1497013
552800.0000000    0.1646380
552840.0000000    0.1665188
552880.0000000    0.1741737
552920.0000000    0.1595253
552960.0000000    0.1715182
553000.0000000    0.1583348
553040.0000000    0.1495774
553080.0000000    0.1440284
553120.0000000    0.1469663
553160.0000000    0.1606629
553200.0000000    0.1524934
553240.0000000    0.1664089
553280.0000000    0.1768377
553320.0000000    0.1601164
553360.0000000    0.1700680
553400.0000000    0.1614628
553440.0000000    0.1733215
553480.0000000    0.1556627
553520.0000000    0.1751364
553560.0000000    0.1714948
553600.0000000    0.1604772
553640.0000000    0.1553668
553680.0000000    0.1473351
553720.0000000    0.1560284
553760.0000000    0.1513434
553800.0000000    0.1482421
553840.0000000    0.1573579
553880.0000000    0.1499697
553920.0000000    0.1582412
553960.0000000    0.1673768
554000.0000000    0.1620328
554040.0000000    0.1654758
554080.0000000    0.1630733
554120.0000000    0.1635489
554160.0000000    0.1538067
554200.0000000    0.1582554
554240.0000000    0.1682211
554280.0000000    0.1691649
554320.0000000    0.1714489
554360.0000000    0.1747836
554400.0000000    0.1778364
554440.0000000    0.1781524
554480.0000000    0.1717389
554520.0000000    0.1635867
554560.0000000    0.1673380
554600.0000000    0.1666009
554640.0000000    0.1567630
554680.0000000    0.1735850
554720.0000000    0.1554935
554760.0000000    0.1714607
554800.0000000    0.1560103
554840.0000000    0.1646932
554880.0000000    0.1634164
554920.0000000    0.1639871
554960.0000000    0.1621492
555000.0000000    0.1601243
555040.0000000    0.1681548
555080.0000000    0.1525078
555120.0000000    0.1610513
555160.0000000    0.1634901
555200.0000000    0.1779691
555240.0000000    0.1654907
555280.0000000    0.1720658
555320.0000000    0.1598147
555360.0000000    0.1624894
555400.0000000    0.1613833
555440.0000000    0.1654826
555480.0000000    0.1598181
555520.0000000    0.1506046
555560.0000000    0.1579200
555600.0000000    0.1678258
555640.0000000    0.1645174
555680.0000000    0.1573830
555720.0000000    0.1560793
555760.0000000    0.1545146
555800.0000000    0.1593563
555840.0000000    0.1583817
555880.0000000    0.1564008
555920.0000000    0.1593447
555960.0000000    0.1586053
556000.0000000    0.1628636
556040.0000000    0.1600687
556080.0000000    0.1553851
556120.0000000    0.1584055
556160.0000000    0.1599902
556200.0000000    0.1616297
556240.0000000    0.1658250
556280.0000000    0.1597650
556320.0000000    0.1546721
556360.0000000    0.1740258
556400.0000000    0.1652045
556440.0000000    0.1614177
556480.0000000    0.1582518
556520.0000000    0.1575714
556560.0000000    0.1483876
556600.0000000    0.1621111
556640.0000000    0.1536949
556680.0000000    0.1592813
556720.0000000    0.1684996
556760.0000000    0.1661018
556800.0000000    0.1684967
556840.0000000    0.1753055
556880.0000000    0.1550358
556920.0000000    0.1735872
556960.0000000    0.1677075
557000.0000000    0.1699370
557040.0000000    0.1575189
557080.0000000    0.1629955
557120.0000000    0.1694392
557160.0000000    0.1736684
557200.0000000    0.1639570
557240.0000000    0.1781945
557280.0000000    0.1622926
557320.0000000    0.1785625
557360.0000000    0.1664047
557400.0000000    0.1696987
557440.0000000    0.1777428
557480.0000000    0.1737333
557520.0000000    0.1705640
557560.0000000    0.1657834
557600.0000000    0.1707691
557640.0000000    0.1645145
557680.0000000    0.1808093
557720.0000000    0.1715300
557760.0000000    0.1681918
557800.0000000    0.1677510
557840.0000000    0.1677381
557880.0000000    0.1651925
557920.0000000    0.1718131
557960.0000000    0.1681148
558000.0000000    0.1628368
558040.0000000    0.1581855
558080.0000000    0.1532193
558120.0000000    0.1584297
558160.0000000    0.1615427
558200.0000000    0.1692302
558240.0000000    0.1565282
558280.0000000    0.1623120
558320.0000000    0.1629808
558360.0000000    0.1709522
558400.0000000    0.1663167
558440.0000000    0.1594146
558480.0000000    0.1609237
558520.0000000    0.1582960
558560.0000000    0.1632763
558600.0000000    0.1604814
558640.0000000    0.1733357
558680.0000000    0.1679870
558720.0000000    0.1691398
558760.0000000    0.1686069
558800.0000000    0.1722015
558840.0000000    0.1733254
558880.0000000    0.1809747
558920.0000000    0.1649152
558960.0000000    0.1687686
559000.0000000    0.1695485
559040.0000000    0.1765172
559080.0000000    0.1630547
559120.0000000    0.1776672
559160.0000000    0.1812197
559200.0000000    0.1810314
559240.0000000    0.1933611
559280.0000000    0.1843972
559320.0000000    0.1796072
559360.0000000    0.1933353
559400.0000000    0.1932678
559440.0000000    0.1844733
559480.0000000    0.1985772
559520.0000000    0.1918065
559560.0000000    0.2039076
559600.0000000    0.1868142
559640.0000000    0.1789761
559680.0000000    0.1818302
559720.0000000    0.1865892
559760.0000000    0.1852407
559800.0000000    0.1962715
559840.0000000    0.1926801
559880.0000000    0.1946345
559920.0000000    0.1903633
559960.0000000    0.1909970
560000.0000000    0.1849960
560040.0000000    0.1924723
560080.0000000    0.2028921
560120.0000000    0.1836945
560160.0000000    0.1851785
560200.0000000    0.1730714
560240.0000000    0.1863278
560280.0000000    0.1925782
560320.0000000    0.1896954
560360.0000000    0.1825387
560400.0000000    0.1916023
560440.0000000    0.1864862
560480.0000000    0.1710957
560520.0000000    0.1757784
560560.0000000    0.1800970
560600.0000000    0.2021129
560640.0000000    0.2057619
560680.0000000    0.1759027
560720.0000000    0.1808672
560760.0000000    0.1759322
560800.0000000    0.1820706
560840.0000000    0.1829370
560880.0000000    0.1879343
560920.0000000    0.1862725
560960.0000000    0.1771109
561000.0000000    0.1745828
561040.0000000    0.1728602
561080.0000000    0.1762631
561120.0000000    0.1771008
561160.0000000    0.1682248
561200.0000000    0.1738400
561240.0000000    0.1669888
561280.0000000    0.1600496
561320.0000000    0.1700889
561360.0000000    0.1669623
561400.0000000    0.1666100
561440.0000000    0.1703801
561480.0000000    0.1779201
561520.0000000    0.1689876
561560.0000000    0.1720194
561600.0000000    0.1832690
561640.0000000    0.1817516
561680.0000000    0.1655916
561720.0000000    0.1680901
561760.0000000    0.1628767
561800.0000000    0.1786274
561840.0000000    0.1666524
561880.0000000    0.1677638
561920.0000000    0.1710204
561960.0000000    0.1706708
562000.0000000    0.1809978
562040.0000000    0.1925062
562080.0000000    0.1835932
562120.0000000    0.2003761
562160.0000000    0.1943262
562200.0000000    0.1964758
562240.0000000    0.1965205
562280.0000000    0.1952838
562320.0000000    0.1894113
562360.0000000    0.2012880
562400.0000000    0.1937731
562440.0000000    0.1743975
562480.0000000    0.1902468
562520.0000000    0.1730727
562560.0000000    0.2019015
562600.0000000    0.1832769
562640.0000000    0.1882132
562680.0000000    0.1799469
562720.0000000    0.1966281
562760.0000000    0.1936628
562800.0000000    0.1845074
562840.0000000    0.1817180
562880.0000000    0.1916775
562920.0000000    0.2036720
562960.0000000    0.1927238
563000.0000000    0.1925118
563040.0000000    0.1894289
563080.0000000    0.1900119
563120.0000000    0.1856890
563160.0000000    0.1856661
563200.0000000    0.1704910
563240.0000000    0.1882655
563280.0000000    0.1740883
563320.0000000    0.1831042
563360.0000000    0.1804372
563400.0000000    0.1737611
563440.0000000    0.1718712
563480.0000000    0.1878166
563520.0000000    0.1839116
563560.0000000    0.1909925
563600.0000000    0.1967755
563640.0000000    0.1883281
563680.0000000    0.1772530
563720.0000000    0.1887467
563760.0000000    0.1828064
563800.0000000    0.1917857
563840.0000000    0.1912656
563880.0000000    0.1947928
563920.0000000    0.1936427
563960.0000000    0.1975995
564000.0000000    0.1943174
564040.0000000    0.1941940
564080.0000000    0.1889557
564120.0000000    0.1725233
564160.0000000    0.1984007
564200.0000000    0.1948657
564240.0000000    0.1875312
564280.0000000    0.1993848
564320.0000000    0.1936681
564360.0000000    0.1922276
564400.0000000    0.1903391
564440.0000000    0.1853809
564480.0000000    0.1864411
564520.0000000    0.1930751
564560.0000000    0.1895296
564600.0000000    0.1816028
564640.0000000    0.1944718
564680.0000000    0.1947087
564720.0000000    0.1935464
564760.0000000    0.1896941
564800.0000000    0.1877307
564840.0000000    0.2000313
564880.0000000    0.1810944
564920.0000000    0.1926779
564960.0000000    0.1856963
565000.0000000    0.1862497
565040.0000000    0.2077135
565080.0000000    0.1918239
565120.0000000    0.1888616
565160.0000000    0.2001373
565200.0000000    0.1825265
565240.0000000    0.1726338
565280.0000000    0.1995443
565320.0000000    0.1957359
565360.0000000    0.1999653
565400.0000000    0.1822941
565440.0000000    0.1997626
565480.0000000    0.1846768
565520.0000000    0.1856933
565560.0000000    0.1911215
565600.0000000    0.2036648
565640.0000000    0.1854353
565680.0000000    0.1880113
565720.0000000    0.1864319
565760.0000000    0.1923612
565800.0000000    0.1740611
565840.0000000    0.1878384
565880.0000000    0.1826935
565920.0000000    0.1935513
565960.0000000    0.1854534
566000.0000000    0.1823968
566040.0000000    0.1811669
566080.0000000    0.1964870
566120.0000000    0.1894959
566160.0000000    0.2125888
566200.0000000    0.2055454
566240.0000000    0.2034938
566280.0000000    0.2083297
566320.0000000    0.2168550
566360.0000000    0.2081031
566400.0000000    0.2068462
566440.0000000    0.2167009
566480.0000000    0.1992259
566520.0000000    0.2075993
566560.0000000    0.1970831
566600.0000000    0.2008131
566640.0000000    0.2051180
566680.0000000    0.2123955
566720.0000000    0.1932883
566760.0000000    0.2034970
566800.0000000    0.1942056
566840.0000000    0.1934882
566880.0000000    0.1923265
566920.0000000    0.2129681
566960.0000000    0.1893460
567000.0000000    0.1845458
567040.0000000    0.1867815
567080.0000000    0.1814909
567120.0000000    0.1848041
567160.0000000    0.1734331
567200.0000000    0.1766924
567240.0000000    0.1870619
567280.0000000    0.1821669
567320.0000000    0.1943552
567360.0000000    0.2009053
567400.0000000    0.1993643
567440.0000000    0.1964297
567480.0000000    0.1843123
567520.0000000    0.1937892
567560.0000000    0.1931625
567600.0000000    0.1739843
567640.0000000    0.1925271
567680.0000000    0.1949738
567720.0000000    0.1920884
567760.0000000    0.2046729
567800.0000000    0.2170584
567840.0000000    0.2085921
567880.0000000    0.1814735
567920.0000000    0.2083315
567960.0000000    0.2013835
568000.0000000    0.1993440
568040.0000000    0.1986441
568080.0000000    0.1969853
568120.0000000    0.2104062
568160.0000000    0.2135720
568200.0000000    0.2226206
568240.0000000    0.2007307
568280.0000000    0.1981922
568320.0000000    0.1966181
568360.0000000    0.1970511
568400.0000000    0.1752498
568440.0000000    0.2162670
568480.0000000    0.1968806
568520.0000000    0.1939786
568560.0000000    0.1904426
568600.0000000    0.2027734
568640.0000000    0.1970188
568680.0000000    0.1968264
568720.0000000    0.1973517
568760.0000000    0.2152224
568800.0000000    0.1998235
568840.0000000    0.2152387
568880.0000000    0.1967466
568920.0000000    0.2116282
568960.0000000    0.2087519
569000.0000000    0.2211349
569040.0000000    0.2109791
569080.0000000    0.2100501
569120.0000000    0.2093292
569160.0000000    0.2132298
569200.0000000    0.2060726
569240.0000000    0.2098146
569280.0000000    0.2072957
569320.0000000    0.2005280
569360.0000000    0.2114245
569400.0000000    0.2036815
569440.0000000    0.2187036
569480.0000000    0.2245218
569520.0000000    0.2079244
569560.0000000    0.2159130
569600.0000000    0.2176080
569640.0000000    0.2180494
569680.0000000    0.2223696
569720.0000000    0.2075150
569760.0000000    0.2050446
569800.0000000    0.2211656
569840.0000000    0.2146400
569880.0000000    0.2150944
569920.0000000    0.2215350
569960.0000000    0.2173570
570000.0000000    0.2095159
570040.0000000    0.2089742
570080.0000000    0.1990339
570120.0000000    0.2061062
570160.0000000    0.1965779
570200.0000000    0.2064778
570240.0000000    0.2173493
570280.0000000    0.2140141
570320.0000000    0.2184167
570360.0000000    0.2100051
570400.0000000    0.2237543
570440.0000000    0.2174574
570480.0000000    0.1951523
570520.0000000    0.2065820
570560.0000000    0.2072873
570600.0000000    0.2122612
570640.0000000    0.2245746
570680.0000000    0.2188561
570720.0000000    0.1881237
570760.0000000    0.2084454
570800.0000000    0.2301182
570840.0000000    0.2256881
570880.0000000    0.2037581
570920.0000000    0.2073435
570960.0000000    0.2173665
571000.0000000    0.2117940
571040.0000000    0.2054296
571080.0000000    0.2117243
571120.0000000    0.2062408
571160.0000000    0.2096725
571200.0000000    0.2148623
571240.0000000    0.1995486
571280.0000000    0.1976055
571320.0000000    0.1725667
571360.0000000    0.1952838
571400.0000000    0.1891023
571440.0000000    0.1984056
571480.0000000    0.1950643
571520.0000000    0.2019237
571560.0000000    0.2089210
571600.0000000    0.2108119
571640.0000000    0.2191296
571680.0000000    0.2034833
571720.0000000    0.2113244
571760.0000000    0.2033533
571800.0000000    0.2035967
571840.0000000    0.2036603
571880.0000000    0.2133861
571920.0000000    0.2141495
571960.0000000    0.2065573
572000.0000000    0.1981611
572040.0000000    0.2131773
572080.0000000    0.2065781
572120.0000000    0.2164815
572160.0000000    0.2208019
572200.0000000    0.2207218
572240.0000000    0.2169244
572280.0000000    0.2045867
572320.0000000    0.2026939
572360.0000000    0.2042570
572400.0000000    0.2323397
572440.0000000    0.2156096
572480.0000000    0.2289321
572520.0000000    0.2195071
572560.0000000    0.2232474
572600.0000000    0.2232695
572640.0000000    0.2240781
572680.0000000    0.2177850
572720.0000000    0.2293793
572760.0000000    0.2338839
572800.0000000    0.2125812
572840.0000000    0.2067400
572880.0000000    0.2166530
572920.0000000    0.2184963
572960.0000000    0.2119070
573000.0000000    0.2034277
573040.0000000    0.2166655
573080.0000000    0.2015663
573120.0000000    0.2141696
573160.0000000    0.2326409
573200.0000000    0.2047255
573240.0000000    0.2046190
573280.0000000    0.2036359
573320.0000000    0.2017606
573360.0000000    0.2095349
573400.0000000    0.2224345
573440.0000000    0.1870636
573480.0000000    0.1981222
573520.0000000    0.2152354
573560.0000000    0.1933049
573600.0000000    0.1878753
573640.0000000    0.1986704
573680.0000000    0.1916077
573720.0000000    0.2232356
573760.0000000    0.2195380
573800.0000000    0.2211736
573840.0000000    0.2178879
573880.0000000    0.2157967
573920.0000000    0.2362628
573960.0000000    0.2197805
574000.0000000    0.2204484
574040.0000000    0.2231385
574080.0000000    0.2302401
574120.0000000    0.2338472
574160.0000000    0.2364905
574200.0000000    0.2135535
574240.0000000    0.2152362
574280.0000000    0.2304144
574320.0000000    0.2273787
574360.0000000    0.2137722
[truncated: 297,950 more chars]
