# Supplementary material for: Comment on 'Valid molecular dynamics simulations of human hemoglobin require a surprisingly large box size'
Source: eLife. 2019 Jun 20;8:e44718. doi: 10.7554/eLife.44718 (PMC6586461; doi:10.7554/eLife.44718)
Supplement: Figure 1—source data 1. — The zip archive contains a README file describing which source files correspond to the different panels. [file elife-44718-fig1-data1.zip › figure1/panels_AB/90A/4/rmsd_2dn2.xvg]

# This file was created Thu Nov  8 07:47:47 2018
# Created by:
#             :-) GROMACS - gmx rms, 2018.3-dev-20180823-5d5eb38 (-:
# 
# Executable:   /usr/local/gromacs/2018/2018.3-impi2017-fftw337-gcc640-cuda91/bin/gmx
# Data prefix:  /usr/local/gromacs/2018/2018.3-impi2017-fftw337-gcc640-cuda91
# Working dir:  /home/degroot/hb/2dn2/Meuwly/90a-elife/4
# Command line:
#   gmx rms -s ../topol.tpr -f x.xtc -nice 0 -o rmsd_2dn2.xvg
# gmx rms is part of G R O M A C S:
#
# Gallium Rubidium Oxygen Manganese Argon Carbon Silicon
#
@    title "RMSD"
@    xaxis  label "Time (ps)"
@    yaxis  label "RMSD (nm)"
@TYPE xy
@ subtitle "Backbone after lsq fit to Backbone"
   0.0000000    0.0000005
  40.0000000    0.0767331
  80.0000000    0.0725582
 120.0000000    0.0867257
 160.0000000    0.0760764
 200.0000000    0.0938120
 240.0000000    0.0895069
 280.0000000    0.0947055
 320.0000000    0.0918307
 360.0000000    0.0904070
 400.0000000    0.0911839
 440.0000000    0.0919462
 480.0000000    0.1040900
 520.0000000    0.0956706
 560.0000000    0.0960768
 600.0000000    0.0865470
 640.0000000    0.0875183
 680.0000000    0.0979011
 720.0000000    0.0892426
 760.0000000    0.1051761
 800.0000000    0.0993874
 840.0000000    0.0994070
 880.0000000    0.0973637
 920.0000000    0.0967333
 960.0000000    0.0961286
1000.0000000    0.1061620
1040.0000000    0.1037634
1080.0000000    0.1089564
1120.0000000    0.1053886
1160.0000000    0.1023676
1200.0000000    0.1128823
1240.0000000    0.1122907
1280.0000000    0.0985157
1320.0000000    0.0991819
1360.0000000    0.0988030
1400.0000000    0.0967013
1440.0000000    0.1030253
1480.0000000    0.1080868
1520.0000000    0.0898742
1560.0000000    0.0951215
1600.0000000    0.0869558
1640.0000000    0.0905556
1680.0000000    0.0937569
1720.0000000    0.0896401
1760.0000000    0.0978713
1800.0000000    0.0938694
1840.0000000    0.1010184
1880.0000000    0.0921737
1920.0000000    0.0890150
1960.0000000    0.1096954
2000.0000000    0.0925263
2040.0000000    0.0933403
2080.0000000    0.0973526
2120.0000000    0.0959684
2160.0000000    0.1085161
2200.0000000    0.0951916
2240.0000000    0.0908521
2280.0000000    0.1007116
2320.0000000    0.1001482
2360.0000000    0.1141447
2400.0000000    0.1051475
2440.0000000    0.0911282
2480.0000000    0.0984391
2520.0000000    0.0991029
2560.0000000    0.1027304
2600.0000000    0.1064359
2640.0000000    0.1035534
2680.0000000    0.0985886
2720.0000000    0.0976292
2760.0000000    0.0948880
2800.0000000    0.0913681
2840.0000000    0.0891265
2880.0000000    0.0908268
2920.0000000    0.0898051
2960.0000000    0.1007076
3000.0000000    0.0904082
3040.0000000    0.0852759
3080.0000000    0.0970418
3120.0000000    0.0941847
3160.0000000    0.0991641
3200.0000000    0.0959068
3240.0000000    0.0949851
3280.0000000    0.1001645
3320.0000000    0.0957564
3360.0000000    0.0982848
3400.0000000    0.0978032
3440.0000000    0.0968481
3480.0000000    0.0854077
3520.0000000    0.0909022
3560.0000000    0.1033426
3600.0000000    0.0969839
3640.0000000    0.1016010
3680.0000000    0.0930242
3720.0000000    0.0915760
3760.0000000    0.0975387
3800.0000000    0.1076116
3840.0000000    0.1148457
3880.0000000    0.1102207
3920.0000000    0.0961283
3960.0000000    0.1063883
4000.0000000    0.0995306
4040.0000000    0.0952703
4080.0000000    0.0931132
4120.0000000    0.1074506
4160.0000000    0.1152856
4200.0000000    0.0921508
4240.0000000    0.0963499
4280.0000000    0.0978332
4320.0000000    0.1011621
4360.0000000    0.0871956
4400.0000000    0.0878777
4440.0000000    0.1025926
4480.0000000    0.1038949
4520.0000000    0.0997076
4560.0000000    0.0895361
4600.0000000    0.0845567
4640.0000000    0.0983902
4680.0000000    0.1117501
4720.0000000    0.0844734
4760.0000000    0.0973277
4800.0000000    0.1003631
4840.0000000    0.0982651
4880.0000000    0.0864628
4920.0000000    0.0910476
4960.0000000    0.0896381
5000.0000000    0.0888273
5040.0000000    0.0945310
5080.0000000    0.1004998
5120.0000000    0.0989345
5160.0000000    0.0887012
5200.0000000    0.0947948
5240.0000000    0.0899456
5280.0000000    0.1032436
5320.0000000    0.0992084
5360.0000000    0.0929722
5400.0000000    0.0852177
5440.0000000    0.0830821
5480.0000000    0.0800663
5520.0000000    0.0963190
5560.0000000    0.0879412
5600.0000000    0.0869934
5640.0000000    0.0992364
5680.0000000    0.0936791
5720.0000000    0.0942922
5760.0000000    0.0883332
5800.0000000    0.0900012
5840.0000000    0.0962728
5880.0000000    0.0826213
5920.0000000    0.0971946
5960.0000000    0.0894913
6000.0000000    0.0847988
6040.0000000    0.0902914
6080.0000000    0.1037244
6120.0000000    0.0913944
6160.0000000    0.1059030
6200.0000000    0.0982499
6240.0000000    0.1055986
6280.0000000    0.0933059
6320.0000000    0.0968474
6360.0000000    0.0997581
6400.0000000    0.0949550
6440.0000000    0.1005061
6480.0000000    0.0973449
6520.0000000    0.0969165
6560.0000000    0.0995824
6600.0000000    0.0995051
6640.0000000    0.0922483
6680.0000000    0.1022065
6720.0000000    0.1115585
6760.0000000    0.0958676
6800.0000000    0.0939087
6840.0000000    0.0967594
6880.0000000    0.1076401
6920.0000000    0.0993100
6960.0000000    0.0839893
7000.0000000    0.1011041
7040.0000000    0.0901058
7080.0000000    0.1063425
7120.0000000    0.1091226
7160.0000000    0.0973088
7200.0000000    0.1100354
7240.0000000    0.0983577
7280.0000000    0.1044614
7320.0000000    0.1062469
7360.0000000    0.1124188
7400.0000000    0.1072907
7440.0000000    0.0985990
7480.0000000    0.0968396
7520.0000000    0.0843266
7560.0000000    0.0932565
7600.0000000    0.0939455
7640.0000000    0.0932973
7680.0000000    0.0929358
7720.0000000    0.1054263
7760.0000000    0.1056219
7800.0000000    0.1017612
7840.0000000    0.0982331
7880.0000000    0.1063365
7920.0000000    0.1001970
7960.0000000    0.0950345
8000.0000000    0.1061514
8040.0000000    0.1030091
8080.0000000    0.0940050
8120.0000000    0.1005392
8160.0000000    0.0987194
8200.0000000    0.1077075
8240.0000000    0.1180663
8280.0000000    0.1020974
8320.0000000    0.1048153
8360.0000000    0.0962744
8400.0000000    0.0954814
8440.0000000    0.1126042
8480.0000000    0.1031033
8520.0000000    0.1042573
8560.0000000    0.0965084
8600.0000000    0.0981993
8640.0000000    0.1055618
8680.0000000    0.1121389
8720.0000000    0.1044699
8760.0000000    0.0946751
8800.0000000    0.1124771
8840.0000000    0.0928874
8880.0000000    0.0810899
8920.0000000    0.0964028
8960.0000000    0.0891953
9000.0000000    0.1061924
9040.0000000    0.1053776
9080.0000000    0.0979735
9120.0000000    0.1020207
9160.0000000    0.0939716
9200.0000000    0.0943986
9240.0000000    0.0932221
9280.0000000    0.0973590
9320.0000000    0.0855729
9360.0000000    0.0930090
9400.0000000    0.1004246
9440.0000000    0.0973102
9480.0000000    0.0939606
9520.0000000    0.1063558
9560.0000000    0.1006021
9600.0000000    0.0922417
9640.0000000    0.1045344
9680.0000000    0.0991313
9720.0000000    0.0913176
9760.0000000    0.0903149
9800.0000000    0.0898882
9840.0000000    0.1001319
9880.0000000    0.0993387
9920.0000000    0.0945070
9960.0000000    0.0998880
10000.0000000    0.0986507
10040.0000000    0.1072126
10080.0000000    0.0879142
10120.0000000    0.0942408
10160.0000000    0.0888578
10200.0000000    0.0915862
10240.0000000    0.0901596
10280.0000000    0.0937817
10320.0000000    0.1002443
10360.0000000    0.0905663
10400.0000000    0.1100061
10440.0000000    0.0993263
10480.0000000    0.0957910
10520.0000000    0.0943492
10560.0000000    0.0999286
10600.0000000    0.0896886
10640.0000000    0.1009955
10680.0000000    0.0987439
10720.0000000    0.1064734
10760.0000000    0.0914160
10800.0000000    0.1090683
10840.0000000    0.0987680
10880.0000000    0.1022852
10920.0000000    0.1028700
10960.0000000    0.0935739
11000.0000000    0.1014322
11040.0000000    0.0963082
11080.0000000    0.0979976
11120.0000000    0.1061134
11160.0000000    0.1032699
11200.0000000    0.0924762
11240.0000000    0.0978273
11280.0000000    0.1037753
11320.0000000    0.1075838
11360.0000000    0.1022616
11400.0000000    0.1054895
11440.0000000    0.0982016
11480.0000000    0.0951649
11520.0000000    0.1084729
11560.0000000    0.1023985
11600.0000000    0.0977368
11640.0000000    0.0882511
11680.0000000    0.0931663
11720.0000000    0.0947972
11760.0000000    0.1040394
11800.0000000    0.1051044
11840.0000000    0.1104805
11880.0000000    0.1014309
11920.0000000    0.0950932
11960.0000000    0.0998355
12000.0000000    0.0987827
12040.0000000    0.0995988
12080.0000000    0.0965486
12120.0000000    0.0973407
12160.0000000    0.1025729
12200.0000000    0.0975088
12240.0000000    0.0966913
12280.0000000    0.1086276
12320.0000000    0.0980465
12360.0000000    0.0879169
12400.0000000    0.1013751
12440.0000000    0.0973827
12480.0000000    0.0908282
12520.0000000    0.0982860
12560.0000000    0.1025365
12600.0000000    0.1003198
12640.0000000    0.0984298
12680.0000000    0.0976726
12720.0000000    0.0954560
12760.0000000    0.1007323
12800.0000000    0.1030227
12840.0000000    0.0879755
12880.0000000    0.1028218
12920.0000000    0.1011357
12960.0000000    0.0987594
13000.0000000    0.1059505
13040.0000000    0.1137334
13080.0000000    0.1140807
13120.0000000    0.1163335
13160.0000000    0.1100640
13200.0000000    0.1139195
13240.0000000    0.1044637
13280.0000000    0.1038003
13320.0000000    0.1040935
13360.0000000    0.1064075
13400.0000000    0.0950749
13440.0000000    0.1142789
13480.0000000    0.1003620
13520.0000000    0.1138613
13560.0000000    0.1040944
13600.0000000    0.0975171
13640.0000000    0.0913637
13680.0000000    0.0874144
13720.0000000    0.0964101
13760.0000000    0.1044722
13800.0000000    0.0971998
13840.0000000    0.0965894
13880.0000000    0.0965667
13920.0000000    0.0991457
13960.0000000    0.0916890
14000.0000000    0.0964321
14040.0000000    0.0983375
14080.0000000    0.0999373
14120.0000000    0.0926298
14160.0000000    0.0981084
14200.0000000    0.0965378
14240.0000000    0.1021316
14280.0000000    0.0821571
14320.0000000    0.0967067
14360.0000000    0.0971570
14400.0000000    0.1104445
14440.0000000    0.1065094
14480.0000000    0.0997553
14520.0000000    0.0961040
14560.0000000    0.1019206
14600.0000000    0.0963240
14640.0000000    0.0946117
14680.0000000    0.0890863
14720.0000000    0.1039853
14760.0000000    0.0945556
14800.0000000    0.1093293
14840.0000000    0.0956683
14880.0000000    0.0952178
14920.0000000    0.0930835
14960.0000000    0.0885512
15000.0000000    0.0913653
15040.0000000    0.1054899
15080.0000000    0.0967576
15120.0000000    0.0958066
15160.0000000    0.0967559
15200.0000000    0.0900991
15240.0000000    0.1028998
15280.0000000    0.0949400
15320.0000000    0.0994325
15360.0000000    0.1000438
15400.0000000    0.0919961
15440.0000000    0.0953636
15480.0000000    0.1049758
15520.0000000    0.0957173
15560.0000000    0.1013909
15600.0000000    0.0994968
15640.0000000    0.1024680
15680.0000000    0.1145921
15720.0000000    0.1023748
15760.0000000    0.1062984
15800.0000000    0.1027410
15840.0000000    0.1122948
15880.0000000    0.1024128
15920.0000000    0.1051014
15960.0000000    0.1012223
16000.0000000    0.0998551
16040.0000000    0.1029948
16080.0000000    0.1036544
16120.0000000    0.1109292
16160.0000000    0.1016117
16200.0000000    0.1041246
16240.0000000    0.0887015
16280.0000000    0.0857634
16320.0000000    0.1091402
16360.0000000    0.1158000
16400.0000000    0.0980780
16440.0000000    0.1021267
16480.0000000    0.1112437
16520.0000000    0.0923891
16560.0000000    0.0891615
16600.0000000    0.1003744
16640.0000000    0.0980980
16680.0000000    0.0981883
16720.0000000    0.0957480
16760.0000000    0.1119776
16800.0000000    0.1044034
16840.0000000    0.1035325
16880.0000000    0.0973659
16920.0000000    0.1103116
16960.0000000    0.1075508
17000.0000000    0.1043428
17040.0000000    0.1046329
17080.0000000    0.1038901
17120.0000000    0.1069993
17160.0000000    0.0976645
17200.0000000    0.1037879
17240.0000000    0.0990410
17280.0000000    0.0997811
17320.0000000    0.1123423
17360.0000000    0.1225774
17400.0000000    0.1019828
17440.0000000    0.1076582
17480.0000000    0.1001461
17520.0000000    0.1011230
17560.0000000    0.1047137
17600.0000000    0.0989894
17640.0000000    0.0949882
17680.0000000    0.0980964
17720.0000000    0.1002696
17760.0000000    0.1113857
17800.0000000    0.1107677
17840.0000000    0.1088947
17880.0000000    0.1094871
17920.0000000    0.1044477
17960.0000000    0.1086493
18000.0000000    0.1052961
18040.0000000    0.1076360
18080.0000000    0.1293277
18120.0000000    0.1115673
18160.0000000    0.0986378
18200.0000000    0.1096460
18240.0000000    0.1068594
18280.0000000    0.1073895
18320.0000000    0.1161718
18360.0000000    0.1021894
18400.0000000    0.1218595
18440.0000000    0.1188286
18480.0000000    0.1167931
18520.0000000    0.1145308
18560.0000000    0.1076998
18600.0000000    0.1144913
18640.0000000    0.1006145
18680.0000000    0.1060840
18720.0000000    0.1161050
18760.0000000    0.1092265
18800.0000000    0.1024718
18840.0000000    0.0956374
18880.0000000    0.0977381
18920.0000000    0.1084077
18960.0000000    0.0908203
19000.0000000    0.0972826
19040.0000000    0.1063394
19080.0000000    0.1182845
19120.0000000    0.1050438
19160.0000000    0.1120938
19200.0000000    0.1067020
19240.0000000    0.1098297
19280.0000000    0.1031207
19320.0000000    0.1042543
19360.0000000    0.1065390
19400.0000000    0.1041400
19440.0000000    0.0956033
19480.0000000    0.0840363
19520.0000000    0.1043121
19560.0000000    0.0981969
19600.0000000    0.0996866
19640.0000000    0.0996655
19680.0000000    0.0973168
19720.0000000    0.0888263
19760.0000000    0.0957294
19800.0000000    0.1184228
19840.0000000    0.0914414
19880.0000000    0.0987335
19920.0000000    0.1027852
19960.0000000    0.0942098
20000.0000000    0.1073991
20040.0000000    0.0909925
20080.0000000    0.0954271
20120.0000000    0.0999464
20160.0000000    0.1010934
20200.0000000    0.1016760
20240.0000000    0.1127878
20280.0000000    0.0918992
20320.0000000    0.1020783
20360.0000000    0.1022637
20400.0000000    0.1055550
20440.0000000    0.0984490
20480.0000000    0.1054005
20520.0000000    0.0990387
20560.0000000    0.0915322
20600.0000000    0.0997025
20640.0000000    0.0970131
20680.0000000    0.0986714
20720.0000000    0.0950817
20760.0000000    0.1047584
20800.0000000    0.0881817
20840.0000000    0.0984275
20880.0000000    0.0980812
20920.0000000    0.0961428
20960.0000000    0.0899173
21000.0000000    0.0992387
21040.0000000    0.0971019
21080.0000000    0.0895525
21120.0000000    0.0871517
21160.0000000    0.0849486
21200.0000000    0.0970668
21240.0000000    0.0824311
21280.0000000    0.0998707
21320.0000000    0.1080577
21360.0000000    0.1011916
21400.0000000    0.1145314
21440.0000000    0.1076203
21480.0000000    0.0969147
21520.0000000    0.0978638
21560.0000000    0.0924056
21600.0000000    0.1005146
21640.0000000    0.0941502
21680.0000000    0.1012085
21720.0000000    0.1020828
21760.0000000    0.1026215
21800.0000000    0.0910678
21840.0000000    0.1096908
21880.0000000    0.0999390
21920.0000000    0.1140835
21960.0000000    0.1101427
22000.0000000    0.1056103
22040.0000000    0.1086410
22080.0000000    0.1059286
22120.0000000    0.0990932
22160.0000000    0.1163575
22200.0000000    0.0873726
22240.0000000    0.0867217
22280.0000000    0.0937195
22320.0000000    0.0940429
22360.0000000    0.1164085
22400.0000000    0.1084522
22440.0000000    0.1081509
22480.0000000    0.1056550
22520.0000000    0.1118443
22560.0000000    0.1116568
22600.0000000    0.1003249
22640.0000000    0.0946213
22680.0000000    0.1102792
22720.0000000    0.1122967
22760.0000000    0.0912460
22800.0000000    0.1137379
22840.0000000    0.0935991
22880.0000000    0.0958567
22920.0000000    0.1022781
22960.0000000    0.1019983
23000.0000000    0.0991379
23040.0000000    0.0931432
23080.0000000    0.0950492
23120.0000000    0.1003023
23160.0000000    0.1038401
23200.0000000    0.1005693
23240.0000000    0.0865646
23280.0000000    0.1036360
23320.0000000    0.0955301
23360.0000000    0.0913302
23400.0000000    0.0934369
23440.0000000    0.0971915
23480.0000000    0.0885982
23520.0000000    0.0927420
23560.0000000    0.0935689
23600.0000000    0.0886426
23640.0000000    0.0888546
23680.0000000    0.0964624
23720.0000000    0.0956310
23760.0000000    0.0965283
23800.0000000    0.0979262
23840.0000000    0.0959341
23880.0000000    0.0893493
23920.0000000    0.0976245
23960.0000000    0.0956000
24000.0000000    0.0903457
24040.0000000    0.0953394
24080.0000000    0.0861312
24120.0000000    0.0921720
24160.0000000    0.0935137
24200.0000000    0.0874750
24240.0000000    0.0862462
24280.0000000    0.0881392
24320.0000000    0.0877706
24360.0000000    0.0870553
24400.0000000    0.0950183
24440.0000000    0.0985625
24480.0000000    0.1014434
24520.0000000    0.0918592
24560.0000000    0.0909421
24600.0000000    0.0920534
24640.0000000    0.1008752
24680.0000000    0.0996516
24720.0000000    0.0947654
24760.0000000    0.0943028
24800.0000000    0.0994031
24840.0000000    0.0886079
24880.0000000    0.0902888
24920.0000000    0.1006310
24960.0000000    0.0898449
25000.0000000    0.0873472
25040.0000000    0.0954806
25080.0000000    0.0969499
25120.0000000    0.1086129
25160.0000000    0.1107591
25200.0000000    0.0911717
25240.0000000    0.0995156
25280.0000000    0.0942602
25320.0000000    0.1051286
25360.0000000    0.0907257
25400.0000000    0.0919646
25440.0000000    0.0945721
25480.0000000    0.1041447
25520.0000000    0.0928800
25560.0000000    0.0969499
25600.0000000    0.0959270
25640.0000000    0.1001538
25680.0000000    0.0972093
25720.0000000    0.0996343
25760.0000000    0.1037197
25800.0000000    0.1033125
25840.0000000    0.1003418
25880.0000000    0.0972504
25920.0000000    0.1008003
25960.0000000    0.0959417
26000.0000000    0.0976631
26040.0000000    0.0991674
26080.0000000    0.1070000
26120.0000000    0.1029106
26160.0000000    0.0977736
26200.0000000    0.1060988
26240.0000000    0.0970420
26280.0000000    0.0960106
26320.0000000    0.1029188
26360.0000000    0.1047584
26400.0000000    0.1084534
26440.0000000    0.1010502
26480.0000000    0.1108625
26520.0000000    0.1139720
26560.0000000    0.1085872
26600.0000000    0.1046105
26640.0000000    0.1085057
26680.0000000    0.1009175
26720.0000000    0.1082634
26760.0000000    0.0976441
26800.0000000    0.0935088
26840.0000000    0.0950458
26880.0000000    0.1008039
26920.0000000    0.0920699
26960.0000000    0.0947372
27000.0000000    0.0940793
27040.0000000    0.1011705
27080.0000000    0.1011759
27120.0000000    0.1015280
27160.0000000    0.1048333
27200.0000000    0.1146912
27240.0000000    0.1017487
27280.0000000    0.1035017
27320.0000000    0.1023818
27360.0000000    0.0999652
27400.0000000    0.1036613
27440.0000000    0.1076764
27480.0000000    0.1014625
27520.0000000    0.1016562
27560.0000000    0.1055084
27600.0000000    0.1046080
27640.0000000    0.1021683
27680.0000000    0.1039818
27720.0000000    0.0924193
27760.0000000    0.1019297
27800.0000000    0.0964597
27840.0000000    0.0952335
27880.0000000    0.0947278
27920.0000000    0.0913383
27960.0000000    0.1051848
28000.0000000    0.0973532
28040.0000000    0.1011184
28080.0000000    0.0994183
28120.0000000    0.0973052
28160.0000000    0.0948266
28200.0000000    0.0915803
28240.0000000    0.0973305
28280.0000000    0.1031486
28320.0000000    0.0930810
28360.0000000    0.0943726
28400.0000000    0.0967537
28440.0000000    0.1058822
28480.0000000    0.0953273
28520.0000000    0.0976441
28560.0000000    0.0944478
28600.0000000    0.1058255
28640.0000000    0.1065201
28680.0000000    0.1009823
28720.0000000    0.1028738
28760.0000000    0.1006393
28800.0000000    0.1003698
28840.0000000    0.0972031
28880.0000000    0.1052017
28920.0000000    0.1092846
28960.0000000    0.0938707
29000.0000000    0.0933117
29040.0000000    0.0907862
29080.0000000    0.0996703
29120.0000000    0.0973029
29160.0000000    0.0942978
29200.0000000    0.0978068
29240.0000000    0.1026788
29280.0000000    0.1039856
29320.0000000    0.1011737
29360.0000000    0.1090575
29400.0000000    0.1019077
29440.0000000    0.1017012
29480.0000000    0.0997979
29520.0000000    0.1065582
29560.0000000    0.1070342
29600.0000000    0.0898298
29640.0000000    0.1054375
29680.0000000    0.1088310
29720.0000000    0.1063003
29760.0000000    0.1032914
29800.0000000    0.1011221
29840.0000000    0.1109290
29880.0000000    0.1120151
29920.0000000    0.1101306
29960.0000000    0.1047293
30000.0000000    0.0926205
30040.0000000    0.1012571
30080.0000000    0.1070492
30120.0000000    0.1084253
30160.0000000    0.1073482
30200.0000000    0.1157611
30240.0000000    0.0996539
30280.0000000    0.1089673
30320.0000000    0.1043151
30360.0000000    0.0946529
30400.0000000    0.0982189
30440.0000000    0.1003726
30480.0000000    0.0950449
30520.0000000    0.0970087
30560.0000000    0.1071543
30600.0000000    0.1062887
30640.0000000    0.1082641
30680.0000000    0.0976465
30720.0000000    0.1060844
30760.0000000    0.1056971
30800.0000000    0.1022590
30840.0000000    0.1021798
30880.0000000    0.1017861
30920.0000000    0.1057984
30960.0000000    0.0947722
31000.0000000    0.0949375
31040.0000000    0.1054007
31080.0000000    0.0970703
31120.0000000    0.1100280
31160.0000000    0.0976887
31200.0000000    0.1057665
31240.0000000    0.1038182
31280.0000000    0.0960026
31320.0000000    0.1002684
31360.0000000    0.0962995
31400.0000000    0.0969515
31440.0000000    0.0925030
31480.0000000    0.0921526
31520.0000000    0.0935205
31560.0000000    0.0866491
31600.0000000    0.0964337
31640.0000000    0.0926988
31680.0000000    0.0915545
31720.0000000    0.0939144
31760.0000000    0.1071673
31800.0000000    0.1108159
31840.0000000    0.1054245
31880.0000000    0.1018254
31920.0000000    0.1100812
31960.0000000    0.0975777
32000.0000000    0.0955855
32040.0000000    0.0876123
32080.0000000    0.0934238
32120.0000000    0.1008522
32160.0000000    0.0851218
32200.0000000    0.0933799
32240.0000000    0.0977527
32280.0000000    0.1014365
32320.0000000    0.1013357
32360.0000000    0.0967074
32400.0000000    0.0945234
32440.0000000    0.1053284
32480.0000000    0.0995314
32520.0000000    0.1049944
32560.0000000    0.1007728
32600.0000000    0.0990749
32640.0000000    0.0964907
32680.0000000    0.0935704
32720.0000000    0.0982262
32760.0000000    0.0957554
32800.0000000    0.0928342
32840.0000000    0.0911198
32880.0000000    0.0923390
32920.0000000    0.0908708
32960.0000000    0.0977552
33000.0000000    0.0989913
33040.0000000    0.1018996
33080.0000000    0.1061032
33120.0000000    0.1063130
33160.0000000    0.1076617
33200.0000000    0.1073090
33240.0000000    0.1032409
33280.0000000    0.1044469
33320.0000000    0.0964620
33360.0000000    0.0976665
33400.0000000    0.1027083
33440.0000000    0.1115647
33480.0000000    0.1024665
33520.0000000    0.1112185
33560.0000000    0.1066111
33600.0000000    0.1112498
33640.0000000    0.1136462
33680.0000000    0.0988464
33720.0000000    0.1066817
33760.0000000    0.1119802
33800.0000000    0.1052730
33840.0000000    0.1182301
33880.0000000    0.1060899
33920.0000000    0.1061192
33960.0000000    0.0997571
34000.0000000    0.1047365
34040.0000000    0.1092405
34080.0000000    0.1001023
34120.0000000    0.1083196
34160.0000000    0.0983123
34200.0000000    0.1040985
34240.0000000    0.1014652
34280.0000000    0.1159937
34320.0000000    0.1110526
34360.0000000    0.0992048
34400.0000000    0.1036217
34440.0000000    0.1014713
34480.0000000    0.1038893
34520.0000000    0.1094491
34560.0000000    0.1048957
34600.0000000    0.1179367
34640.0000000    0.1084053
34680.0000000    0.1065469
34720.0000000    0.1121815
34760.0000000    0.1133861
34800.0000000    0.1113258
34840.0000000    0.0945121
34880.0000000    0.1010054
34920.0000000    0.1087055
34960.0000000    0.1094918
35000.0000000    0.1103530
35040.0000000    0.1012271
35080.0000000    0.0981295
35120.0000000    0.1035006
35160.0000000    0.1013928
35200.0000000    0.0958714
35240.0000000    0.0999573
35280.0000000    0.1026520
35320.0000000    0.0984391
35360.0000000    0.1041636
35400.0000000    0.1103491
35440.0000000    0.1014413
35480.0000000    0.1147646
35520.0000000    0.1082302
35560.0000000    0.1039170
35600.0000000    0.1071306
35640.0000000    0.1121104
35680.0000000    0.1061074
35720.0000000    0.1061852
35760.0000000    0.1080232
35800.0000000    0.1100060
35840.0000000    0.1129362
35880.0000000    0.1012850
35920.0000000    0.1116651
35960.0000000    0.1111545
36000.0000000    0.1113666
36040.0000000    0.1153777
36080.0000000    0.1100193
36120.0000000    0.1189237
36160.0000000    0.1230723
36200.0000000    0.1181547
36240.0000000    0.1182354
36280.0000000    0.1233751
36320.0000000    0.1126384
36360.0000000    0.1287766
36400.0000000    0.1228065
36440.0000000    0.1149932
36480.0000000    0.1187725
36520.0000000    0.1074535
36560.0000000    0.1038373
36600.0000000    0.1061997
36640.0000000    0.1108332
36680.0000000    0.1205442
36720.0000000    0.1097644
36760.0000000    0.1062799
36800.0000000    0.1084257
36840.0000000    0.1097176
36880.0000000    0.1037305
36920.0000000    0.0947875
36960.0000000    0.1032581
37000.0000000    0.1070238
37040.0000000    0.1048976
37080.0000000    0.0929815
37120.0000000    0.0898525
37160.0000000    0.0948145
37200.0000000    0.0980280
37240.0000000    0.0903453
37280.0000000    0.0981273
37320.0000000    0.0924658
37360.0000000    0.1057212
37400.0000000    0.1070769
37440.0000000    0.1035384
37480.0000000    0.1019958
37520.0000000    0.0986806
37560.0000000    0.1067644
37600.0000000    0.1032396
37640.0000000    0.0934140
37680.0000000    0.0998692
37720.0000000    0.0934373
37760.0000000    0.0998906
37800.0000000    0.0936757
37840.0000000    0.0978066
37880.0000000    0.1014731
37920.0000000    0.0963480
37960.0000000    0.0979674
38000.0000000    0.0966291
38040.0000000    0.0950868
38080.0000000    0.0978682
38120.0000000    0.1060819
38160.0000000    0.1010077
38200.0000000    0.1003169
38240.0000000    0.1032449
38280.0000000    0.0944393
38320.0000000    0.0996608
38360.0000000    0.0945685
38400.0000000    0.0957073
38440.0000000    0.0961401
38480.0000000    0.1020251
38520.0000000    0.0988382
38560.0000000    0.1057200
38600.0000000    0.1084398
38640.0000000    0.1093104
38680.0000000    0.0977626
38720.0000000    0.0947421
38760.0000000    0.0945116
38800.0000000    0.1094776
38840.0000000    0.1085727
38880.0000000    0.1077713
38920.0000000    0.0980870
38960.0000000    0.0992456
39000.0000000    0.1052456
39040.0000000    0.0963872
39080.0000000    0.1030124
39120.0000000    0.0974682
39160.0000000    0.0955618
39200.0000000    0.1055309
39240.0000000    0.0986926
39280.0000000    0.0928086
39320.0000000    0.0948038
39360.0000000    0.1040051
39400.0000000    0.0960719
39440.0000000    0.0971357
39480.0000000    0.1036933
39520.0000000    0.1056706
39560.0000000    0.1173097
39600.0000000    0.0974170
39640.0000000    0.1138273
39680.0000000    0.1126080
39720.0000000    0.1137136
39760.0000000    0.1052835
39800.0000000    0.1079350
39840.0000000    0.1103838
39880.0000000    0.1295947
39920.0000000    0.1068225
39960.0000000    0.1032091
40000.0000000    0.1084992
40040.0000000    0.0992550
40080.0000000    0.0896782
40120.0000000    0.0966937
40160.0000000    0.0919460
40200.0000000    0.1038069
40240.0000000    0.0966665
40280.0000000    0.1030376
40320.0000000    0.0944228
40360.0000000    0.0923807
40400.0000000    0.0976882
40440.0000000    0.1020861
40480.0000000    0.0962947
40520.0000000    0.0928512
40560.0000000    0.0936231
40600.0000000    0.0949795
40640.0000000    0.1013116
40680.0000000    0.0992842
40720.0000000    0.0963100
40760.0000000    0.0969038
40800.0000000    0.0960792
40840.0000000    0.0921868
40880.0000000    0.0908869
40920.0000000    0.0908875
40960.0000000    0.1013591
41000.0000000    0.0889966
41040.0000000    0.0870325
41080.0000000    0.0883473
41120.0000000    0.0962940
41160.0000000    0.1060412
41200.0000000    0.1126207
41240.0000000    0.1083201
41280.0000000    0.1064350
41320.0000000    0.0931216
41360.0000000    0.0948228
41400.0000000    0.0874477
41440.0000000    0.0943560
41480.0000000    0.0945179
41520.0000000    0.0953426
41560.0000000    0.0872506
41600.0000000    0.0949565
41640.0000000    0.1013421
41680.0000000    0.0910523
41720.0000000    0.0919728
41760.0000000    0.0960172
41800.0000000    0.1009922
41840.0000000    0.0961370
41880.0000000    0.0868524
41920.0000000    0.0836651
41960.0000000    0.0842707
42000.0000000    0.0997150
42040.0000000    0.1124544
42080.0000000    0.1054794
42120.0000000    0.0936376
42160.0000000    0.0834058
42200.0000000    0.0909578
42240.0000000    0.0905747
42280.0000000    0.0882521
42320.0000000    0.0815697
42360.0000000    0.0920144
42400.0000000    0.0842030
42440.0000000    0.0858026
42480.0000000    0.0937925
42520.0000000    0.1041752
42560.0000000    0.1023793
42600.0000000    0.1002393
42640.0000000    0.0941112
42680.0000000    0.0926041
42720.0000000    0.1022390
42760.0000000    0.1179460
42800.0000000    0.1200665
42840.0000000    0.1123494
42880.0000000    0.1064678
42920.0000000    0.0881711
42960.0000000    0.1000440
43000.0000000    0.1027141
43040.0000000    0.1029831
43080.0000000    0.0908492
43120.0000000    0.0945590
43160.0000000    0.1024730
43200.0000000    0.0945668
43240.0000000    0.0985601
43280.0000000    0.0936248
43320.0000000    0.0970152
43360.0000000    0.0893038
43400.0000000    0.0982324
43440.0000000    0.0875390
43480.0000000    0.0913358
43520.0000000    0.0928784
43560.0000000    0.0854439
43600.0000000    0.0944613
43640.0000000    0.0951619
43680.0000000    0.0922871
43720.0000000    0.0825221
43760.0000000    0.0814284
43800.0000000    0.0922485
43840.0000000    0.0928863
43880.0000000    0.0928120
43920.0000000    0.0992496
43960.0000000    0.0924493
44000.0000000    0.0972218
44040.0000000    0.0943186
44080.0000000    0.1019325
44120.0000000    0.1051526
44160.0000000    0.0848842
44200.0000000    0.1065624
44240.0000000    0.1024127
44280.0000000    0.1012229
44320.0000000    0.1030001
44360.0000000    0.1187907
44400.0000000    0.0984919
44440.0000000    0.1025548
44480.0000000    0.1016314
44520.0000000    0.1008932
44560.0000000    0.0943109
44600.0000000    0.1048506
44640.0000000    0.1024046
44680.0000000    0.0864611
44720.0000000    0.0836005
44760.0000000    0.0858371
44800.0000000    0.0895109
44840.0000000    0.0920408
44880.0000000    0.1131752
44920.0000000    0.1007129
44960.0000000    0.0919285
45000.0000000    0.1046303
45040.0000000    0.1012033
45080.0000000    0.1131640
45120.0000000    0.0964069
45160.0000000    0.0867325
45200.0000000    0.0936802
45240.0000000    0.0967592
45280.0000000    0.1171431
45320.0000000    0.1065512
45360.0000000    0.0961385
45400.0000000    0.1098168
45440.0000000    0.1009341
45480.0000000    0.0922172
45520.0000000    0.0891373
45560.0000000    0.0981196
45600.0000000    0.1003701
45640.0000000    0.0848729
45680.0000000    0.0889004
45720.0000000    0.0934133
45760.0000000    0.1018110
45800.0000000    0.0788808
45840.0000000    0.0843250
45880.0000000    0.0862087
45920.0000000    0.1005519
45960.0000000    0.0905268
46000.0000000    0.0958051
46040.0000000    0.0832719
46080.0000000    0.0914055
46120.0000000    0.0937655
46160.0000000    0.0951964
46200.0000000    0.0922248
46240.0000000    0.0905116
46280.0000000    0.0986827
46320.0000000    0.0848731
46360.0000000    0.1007006
46400.0000000    0.1035441
46440.0000000    0.0863950
46480.0000000    0.0971093
46520.0000000    0.0953461
46560.0000000    0.0957477
46600.0000000    0.0912795
46640.0000000    0.0888191
46680.0000000    0.0896274
46720.0000000    0.0788047
46760.0000000    0.0809337
46800.0000000    0.0867777
46840.0000000    0.0952596
46880.0000000    0.1090524
46920.0000000    0.1009909
46960.0000000    0.1057508
47000.0000000    0.1001092
47040.0000000    0.1119249
47080.0000000    0.1066763
47120.0000000    0.1119074
47160.0000000    0.1086798
47200.0000000    0.1175518
47240.0000000    0.1061119
47280.0000000    0.1073804
47320.0000000    0.1098998
47360.0000000    0.1100090
47400.0000000    0.1052754
47440.0000000    0.1087402
47480.0000000    0.1100488
47520.0000000    0.1069621
47560.0000000    0.1064482
47600.0000000    0.1056086
47640.0000000    0.1030705
47680.0000000    0.1025724
47720.0000000    0.1105168
47760.0000000    0.0978036
47800.0000000    0.0906623
47840.0000000    0.1026623
47880.0000000    0.1038411
47920.0000000    0.0940706
47960.0000000    0.0967465
48000.0000000    0.1005857
48040.0000000    0.1068827
48080.0000000    0.1004978
48120.0000000    0.0993476
48160.0000000    0.0976168
48200.0000000    0.0980322
48240.0000000    0.1035386
48280.0000000    0.1009476
48320.0000000    0.1122282
48360.0000000    0.0938150
48400.0000000    0.1127220
48440.0000000    0.1049531
48480.0000000    0.1120388
48520.0000000    0.1013873
48560.0000000    0.1029892
48600.0000000    0.0951865
48640.0000000    0.1171847
48680.0000000    0.1068285
48720.0000000    0.1084481
48760.0000000    0.1038616
48800.0000000    0.0992583
48840.0000000    0.0930448
48880.0000000    0.1089679
48920.0000000    0.1045944
48960.0000000    0.1004796
49000.0000000    0.0985890
49040.0000000    0.1030737
49080.0000000    0.1027737
49120.0000000    0.0988236
49160.0000000    0.0980121
49200.0000000    0.1103140
49240.0000000    0.0982276
49280.0000000    0.1014693
49320.0000000    0.1043774
49360.0000000    0.0959956
49400.0000000    0.1039396
49440.0000000    0.1115000
49480.0000000    0.1059473
49520.0000000    0.1156554
49560.0000000    0.1080763
49600.0000000    0.1015161
49640.0000000    0.1026580
49680.0000000    0.1170194
49720.0000000    0.1088856
49760.0000000    0.1063158
49800.0000000    0.1109671
49840.0000000    0.1046911
49880.0000000    0.1052408
49920.0000000    0.1044072
49960.0000000    0.1068360
50000.0000000    0.1088398
50040.0000000    0.1079434
50080.0000000    0.1238426
50120.0000000    0.1100145
50160.0000000    0.0981201
50200.0000000    0.0962135
50240.0000000    0.1107012
50280.0000000    0.1053187
50320.0000000    0.1158214
50360.0000000    0.0992958
50400.0000000    0.0893369
50440.0000000    0.0967802
50480.0000000    0.1045510
50520.0000000    0.1037293
50560.0000000    0.1014208
50600.0000000    0.1104845
50640.0000000    0.1215530
50680.0000000    0.0923702
50720.0000000    0.0978903
50760.0000000    0.0965642
50800.0000000    0.1008631
50840.0000000    0.0988642
50880.0000000    0.1059890
50920.0000000    0.1016629
50960.0000000    0.0965687
51000.0000000    0.1010427
51040.0000000    0.1034448
51080.0000000    0.1142704
51120.0000000    0.1086744
51160.0000000    0.1054368
51200.0000000    0.1099236
51240.0000000    0.1100319
51280.0000000    0.1135245
51320.0000000    0.1098570
51360.0000000    0.1089542
51400.0000000    0.1131171
51440.0000000    0.1018045
51480.0000000    0.0977065
51520.0000000    0.1013185
51560.0000000    0.0921375
51600.0000000    0.0978313
51640.0000000    0.0957011
51680.0000000    0.1034223
51720.0000000    0.0980198
51760.0000000    0.0965873
51800.0000000    0.1045550
51840.0000000    0.1030922
51880.0000000    0.0999380
51920.0000000    0.0938389
51960.0000000    0.0984298
52000.0000000    0.0939946
52040.0000000    0.1166560
52080.0000000    0.0912274
52120.0000000    0.0988169
52160.0000000    0.0942454
52200.0000000    0.0986668
52240.0000000    0.0955072
52280.0000000    0.0885776
52320.0000000    0.0911689
52360.0000000    0.0966112
52400.0000000    0.1130355
52440.0000000    0.1125516
52480.0000000    0.1195338
52520.0000000    0.1117580
52560.0000000    0.1066643
52600.0000000    0.0970209
52640.0000000    0.1036507
52680.0000000    0.0982781
52720.0000000    0.0930838
52760.0000000    0.1133052
52800.0000000    0.0944179
52840.0000000    0.1027604
52880.0000000    0.0966461
52920.0000000    0.0955517
52960.0000000    0.0986099
53000.0000000    0.0922936
53040.0000000    0.1026343
53080.0000000    0.0966410
53120.0000000    0.0966539
53160.0000000    0.0935797
53200.0000000    0.0961385
53240.0000000    0.1013808
53280.0000000    0.0963201
53320.0000000    0.1016081
53360.0000000    0.1016866
53400.0000000    0.0981663
53440.0000000    0.0975792
53480.0000000    0.0967696
53520.0000000    0.0984803
53560.0000000    0.0926753
53600.0000000    0.0993342
53640.0000000    0.1051502
53680.0000000    0.0974132
53720.0000000    0.0978502
53760.0000000    0.0986223
53800.0000000    0.1069505
53840.0000000    0.0916239
53880.0000000    0.0935658
53920.0000000    0.0987345
53960.0000000    0.0931839
54000.0000000    0.0993196
54040.0000000    0.1105686
54080.0000000    0.1059127
54120.0000000    0.1068133
54160.0000000    0.0955019
54200.0000000    0.1007935
54240.0000000    0.1060547
54280.0000000    0.0908815
54320.0000000    0.0923524
54360.0000000    0.0989508
54400.0000000    0.0843789
54440.0000000    0.0873161
54480.0000000    0.0896161
54520.0000000    0.0908318
54560.0000000    0.0980195
54600.0000000    0.1058734
54640.0000000    0.1032731
54680.0000000    0.1070937
54720.0000000    0.0977011
54760.0000000    0.0918933
54800.0000000    0.0835128
54840.0000000    0.0854797
54880.0000000    0.0965681
54920.0000000    0.0851476
54960.0000000    0.0968561
55000.0000000    0.0925077
55040.0000000    0.1018871
55080.0000000    0.1002783
55120.0000000    0.0922310
55160.0000000    0.0972657
55200.0000000    0.0861199
55240.0000000    0.0970354
55280.0000000    0.0939001
55320.0000000    0.0910114
55360.0000000    0.1048070
55400.0000000    0.0914912
55440.0000000    0.0965157
55480.0000000    0.0921196
55520.0000000    0.0851420
55560.0000000    0.0963406
55600.0000000    0.0864143
55640.0000000    0.1001682
55680.0000000    0.0917474
55720.0000000    0.0951892
55760.0000000    0.0929628
55800.0000000    0.1048928
55840.0000000    0.0926880
55880.0000000    0.0949284
55920.0000000    0.1053912
55960.0000000    0.0985564
56000.0000000    0.0921005
56040.0000000    0.0931576
56080.0000000    0.0944662
56120.0000000    0.0908496
56160.0000000    0.0885603
56200.0000000    0.0915834
56240.0000000    0.0803417
56280.0000000    0.0900663
56320.0000000    0.0919260
56360.0000000    0.0952620
56400.0000000    0.0925790
56440.0000000    0.0870145
56480.0000000    0.1007190
56520.0000000    0.0928962
56560.0000000    0.0899946
56600.0000000    0.1028621
56640.0000000    0.0886058
56680.0000000    0.0933739
56720.0000000    0.0888908
56760.0000000    0.0912286
56800.0000000    0.1016644
56840.0000000    0.0881048
56880.0000000    0.0897059
56920.0000000    0.0903609
56960.0000000    0.0944467
57000.0000000    0.1000525
57040.0000000    0.1045617
57080.0000000    0.0949517
57120.0000000    0.0854363
57160.0000000    0.0935533
57200.0000000    0.0935717
57240.0000000    0.0916064
57280.0000000    0.1023810
57320.0000000    0.0950819
57360.0000000    0.0900779
57400.0000000    0.1083958
57440.0000000    0.0932638
57480.0000000    0.0852778
57520.0000000    0.0897441
57560.0000000    0.0881131
57600.0000000    0.0909353
57640.0000000    0.0872447
57680.0000000    0.0892159
57720.0000000    0.0886048
57760.0000000    0.0801194
57800.0000000    0.0855866
57840.0000000    0.0885271
57880.0000000    0.0831672
57920.0000000    0.0928971
57960.0000000    0.0801667
58000.0000000    0.0907750
58040.0000000    0.0835160
58080.0000000    0.0914996
58120.0000000    0.0966320
58160.0000000    0.0834537
58200.0000000    0.0878745
58240.0000000    0.0862837
58280.0000000    0.1042127
58320.0000000    0.0932632
58360.0000000    0.0875228
58400.0000000    0.0940576
58440.0000000    0.0895192
58480.0000000    0.0959300
58520.0000000    0.0838319
58560.0000000    0.0869681
58600.0000000    0.0998782
58640.0000000    0.0901519
58680.0000000    0.0838372
58720.0000000    0.0932747
58760.0000000    0.1056356
58800.0000000    0.0877607
58840.0000000    0.0822030
58880.0000000    0.0846540
58920.0000000    0.0906166
58960.0000000    0.0935759
59000.0000000    0.0876487
59040.0000000    0.0904319
59080.0000000    0.1058332
59120.0000000    0.0872895
59160.0000000    0.0986437
59200.0000000    0.0874952
59240.0000000    0.1023631
59280.0000000    0.0851006
59320.0000000    0.0915780
59360.0000000    0.0855092
59400.0000000    0.0921315
59440.0000000    0.0868032
59480.0000000    0.0895254
59520.0000000    0.1040478
59560.0000000    0.1012451
59600.0000000    0.0925402
59640.0000000    0.1001110
59680.0000000    0.0980534
59720.0000000    0.1012782
59760.0000000    0.0889173
59800.0000000    0.1051158
59840.0000000    0.1071685
59880.0000000    0.0958381
59920.0000000    0.1041011
59960.0000000    0.0990952
60000.0000000    0.1005444
60040.0000000    0.1068123
60080.0000000    0.1068848
60120.0000000    0.1028949
60160.0000000    0.1053435
60200.0000000    0.1121432
60240.0000000    0.0968688
60280.0000000    0.1026690
60320.0000000    0.0988085
60360.0000000    0.1065572
60400.0000000    0.0928481
60440.0000000    0.1016247
60480.0000000    0.1008776
60520.0000000    0.0936619
60560.0000000    0.1033027
60600.0000000    0.1000158
60640.0000000    0.1020532
60680.0000000    0.0959670
60720.0000000    0.1113027
60760.0000000    0.0932666
60800.0000000    0.0968625
60840.0000000    0.1047579
60880.0000000    0.1031873
60920.0000000    0.1021056
60960.0000000    0.1019693
61000.0000000    0.1022747
61040.0000000    0.1001955
61080.0000000    0.0960362
61120.0000000    0.1079852
61160.0000000    0.1033045
61200.0000000    0.0941979
61240.0000000    0.1057716
61280.0000000    0.1021194
61320.0000000    0.0947718
61360.0000000    0.1111408
61400.0000000    0.1041748
61440.0000000    0.1039249
61480.0000000    0.0976372
61520.0000000    0.1030991
61560.0000000    0.1031718
61600.0000000    0.1057607
61640.0000000    0.0959177
61680.0000000    0.0973099
61720.0000000    0.1041381
61760.0000000    0.1113758
61800.0000000    0.1079077
61840.0000000    0.1042561
61880.0000000    0.1101553
61920.0000000    0.1142046
61960.0000000    0.1100403
62000.0000000    0.1118188
62040.0000000    0.1116050
62080.0000000    0.1136490
62120.0000000    0.1030593
62160.0000000    0.1109976
62200.0000000    0.1183173
62240.0000000    0.1138613
62280.0000000    0.1035704
62320.0000000    0.1092024
62360.0000000    0.1072844
62400.0000000    0.1123248
62440.0000000    0.1096108
62480.0000000    0.1102605
62520.0000000    0.1055827
62560.0000000    0.1070698
62600.0000000    0.1028695
62640.0000000    0.1068031
62680.0000000    0.1064692
62720.0000000    0.1110207
62760.0000000    0.1041542
62800.0000000    0.1193215
62840.0000000    0.0985310
62880.0000000    0.1024954
62920.0000000    0.1066247
62960.0000000    0.0963221
63000.0000000    0.1012165
63040.0000000    0.1055159
63080.0000000    0.1016278
63120.0000000    0.0952560
63160.0000000    0.1052602
63200.0000000    0.1010429
63240.0000000    0.1036021
63280.0000000    0.0997948
63320.0000000    0.0948343
63360.0000000    0.1087931
63400.0000000    0.0987700
63440.0000000    0.0934691
63480.0000000    0.1152667
63520.0000000    0.1047792
63560.0000000    0.0981811
63600.0000000    0.0978395
63640.0000000    0.1002700
63680.0000000    0.1034032
63720.0000000    0.1038987
63760.0000000    0.1064499
63800.0000000    0.1086008
63840.0000000    0.0988706
63880.0000000    0.0877136
63920.0000000    0.0874767
63960.0000000    0.0958833
64000.0000000    0.1034066
64040.0000000    0.0941256
64080.0000000    0.0971807
64120.0000000    0.0978283
64160.0000000    0.0994813
64200.0000000    0.1115663
64240.0000000    0.1015934
64280.0000000    0.1039423
64320.0000000    0.0947405
64360.0000000    0.1007207
64400.0000000    0.1014251
64440.0000000    0.0962111
64480.0000000    0.0981338
64520.0000000    0.1060119
64560.0000000    0.1018167
64600.0000000    0.1110333
64640.0000000    0.1072492
64680.0000000    0.1034551
64720.0000000    0.1145120
64760.0000000    0.1051358
64800.0000000    0.1034160
64840.0000000    0.1110139
64880.0000000    0.0971852
64920.0000000    0.0989016
64960.0000000    0.0972277
65000.0000000    0.0998371
65040.0000000    0.0975810
65080.0000000    0.1063572
65120.0000000    0.1053718
65160.0000000    0.1027844
65200.0000000    0.1072456
65240.0000000    0.1100427
65280.0000000    0.1037149
65320.0000000    0.1017848
65360.0000000    0.1019979
65400.0000000    0.0954659
65440.0000000    0.1017963
65480.0000000    0.1005337
65520.0000000    0.0963168
65560.0000000    0.1001157
65600.0000000    0.0960676
65640.0000000    0.1026307
65680.0000000    0.1003672
65720.0000000    0.1076417
65760.0000000    0.1034990
65800.0000000    0.1149807
65840.0000000    0.1026281
65880.0000000    0.1058439
65920.0000000    0.1007421
65960.0000000    0.1055083
66000.0000000    0.1153777
66040.0000000    0.1013826
66080.0000000    0.0953028
66120.0000000    0.1072540
66160.0000000    0.0992831
66200.0000000    0.0938818
66240.0000000    0.0924853
66280.0000000    0.1007236
66320.0000000    0.1088709
66360.0000000    0.1010372
66400.0000000    0.1033460
66440.0000000    0.1098590
66480.0000000    0.1054543
66520.0000000    0.1070161
66560.0000000    0.1030643
66600.0000000    0.1093270
66640.0000000    0.1095579
66680.0000000    0.1126793
66720.0000000    0.1111200
66760.0000000    0.1134175
66800.0000000    0.1014345
66840.0000000    0.1108208
66880.0000000    0.1050319
66920.0000000    0.1151133
66960.0000000    0.1036069
67000.0000000    0.1112119
67040.0000000    0.1045895
67080.0000000    0.1046370
67120.0000000    0.1167929
67160.0000000    0.1148495
67200.0000000    0.1070107
67240.0000000    0.1097904
67280.0000000    0.1029196
67320.0000000    0.1053236
67360.0000000    0.1031237
67400.0000000    0.1086510
67440.0000000    0.0954365
67480.0000000    0.1009630
67520.0000000    0.0988445
67560.0000000    0.0959200
67600.0000000    0.1042890
67640.0000000    0.0966746
67680.0000000    0.1096391
67720.0000000    0.1027531
67760.0000000    0.1002966
67800.0000000    0.1011491
67840.0000000    0.1052442
67880.0000000    0.0983092
67920.0000000    0.1061350
67960.0000000    0.0945510
68000.0000000    0.1015122
68040.0000000    0.1056954
68080.0000000    0.0929179
68120.0000000    0.1055596
68160.0000000    0.0939734
68200.0000000    0.0847615
68240.0000000    0.0971276
68280.0000000    0.0903669
68320.0000000    0.0918352
68360.0000000    0.0902348
68400.0000000    0.0922655
68440.0000000    0.0864728
68480.0000000    0.1008955
68520.0000000    0.0934665
68560.0000000    0.0894246
68600.0000000    0.0881240
68640.0000000    0.0895324
68680.0000000    0.0909998
68720.0000000    0.0968580
68760.0000000    0.0944668
68800.0000000    0.1101157
68840.0000000    0.0890133
68880.0000000    0.0939863
68920.0000000    0.0929549
68960.0000000    0.0939178
69000.0000000    0.0941691
69040.0000000    0.0919140
69080.0000000    0.0905940
69120.0000000    0.0922450
69160.0000000    0.0975411
69200.0000000    0.0973555
69240.0000000    0.0873555
69280.0000000    0.0872652
69320.0000000    0.0958164
69360.0000000    0.0982392
69400.0000000    0.1071882
69440.0000000    0.1083673
69480.0000000    0.0999266
69520.0000000    0.1085179
69560.0000000    0.1032997
69600.0000000    0.1097089
69640.0000000    0.1210988
69680.0000000    0.1029391
69720.0000000    0.1042885
69760.0000000    0.1107202
69800.0000000    0.1024035
69840.0000000    0.1029729
69880.0000000    0.0952935
69920.0000000    0.0995385
69960.0000000    0.1009496
70000.0000000    0.1200018
70040.0000000    0.0960252
70080.0000000    0.0989143
70120.0000000    0.0906894
70160.0000000    0.1000436
70200.0000000    0.0967735
70240.0000000    0.0986388
70280.0000000    0.0960872
70320.0000000    0.1017065
70360.0000000    0.1078630
70400.0000000    0.1061672
70440.0000000    0.1028531
70480.0000000    0.1079009
70520.0000000    0.1018164
70560.0000000    0.0982422
70600.0000000    0.0951539
70640.0000000    0.0955031
70680.0000000    0.0925382
70720.0000000    0.0913412
70760.0000000    0.1019735
70800.0000000    0.1045576
70840.0000000    0.0973502
70880.0000000    0.1033929
70920.0000000    0.0942735
70960.0000000    0.0981963
71000.0000000    0.1112888
71040.0000000    0.1052397
71080.0000000    0.1052746
71120.0000000    0.0991400
71160.0000000    0.1013795
71200.0000000    0.1085188
71240.0000000    0.1199682
71280.0000000    0.1056148
71320.0000000    0.1024956
71360.0000000    0.1028826
71400.0000000    0.1091531
71440.0000000    0.1040106
71480.0000000    0.1018980
71520.0000000    0.1003653
71560.0000000    0.0940206
71600.0000000    0.0970649
71640.0000000    0.0923827
71680.0000000    0.1050825
71720.0000000    0.1031295
71760.0000000    0.1002123
71800.0000000    0.0972740
71840.0000000    0.0961385
71880.0000000    0.0984764
71920.0000000    0.1010363
71960.0000000    0.0971164
72000.0000000    0.0954728
72040.0000000    0.1065724
72080.0000000    0.1167087
72120.0000000    0.1168255
72160.0000000    0.1093360
72200.0000000    0.1011856
72240.0000000    0.1136707
72280.0000000    0.1393643
72320.0000000    0.1014758
72360.0000000    0.1023372
72400.0000000    0.1102879
72440.0000000    0.1001736
72480.0000000    0.1032739
72520.0000000    0.1027518
72560.0000000    0.1110534
72600.0000000    0.1142549
72640.0000000    0.1030527
72680.0000000    0.0958632
72720.0000000    0.1025635
72760.0000000    0.0982178
72800.0000000    0.0951278
72840.0000000    0.1023280
72880.0000000    0.1031621
72920.0000000    0.0961075
72960.0000000    0.1089154
73000.0000000    0.1019371
73040.0000000    0.0975368
73080.0000000    0.1069724
73120.0000000    0.1022250
73160.0000000    0.1029858
73200.0000000    0.1002643
73240.0000000    0.1079369
73280.0000000    0.1228504
73320.0000000    0.1120611
73360.0000000    0.1094060
73400.0000000    0.1191675
73440.0000000    0.1249347
73480.0000000    0.1284088
73520.0000000    0.1026427
73560.0000000    0.1017062
73600.0000000    0.1083488
73640.0000000    0.1050578
73680.0000000    0.1063249
73720.0000000    0.1027707
73760.0000000    0.0999517
73800.0000000    0.0933616
73840.0000000    0.0948130
73880.0000000    0.0960922
73920.0000000    0.1015273
73960.0000000    0.1113593
74000.0000000    0.0967471
74040.0000000    0.1007641
74080.0000000    0.0962654
74120.0000000    0.0915145
74160.0000000    0.1057920
74200.0000000    0.1046818
74240.0000000    0.1080980
74280.0000000    0.0993362
74320.0000000    0.1055071
74360.0000000    0.1019445
74400.0000000    0.1049829
74440.0000000    0.1040063
74480.0000000    0.1064064
74520.0000000    0.0915280
74560.0000000    0.0900630
74600.0000000    0.0926505
74640.0000000    0.0880742
74680.0000000    0.0934455
74720.0000000    0.0970394
74760.0000000    0.0965319
74800.0000000    0.0940208
74840.0000000    0.0944765
74880.0000000    0.1002786
74920.0000000    0.0969447
74960.0000000    0.0916353
75000.0000000    0.0883057
75040.0000000    0.0962956
75080.0000000    0.0886969
75120.0000000    0.0823828
75160.0000000    0.0858507
75200.0000000    0.0795549
75240.0000000    0.0839421
75280.0000000    0.0900098
75320.0000000    0.0853935
75360.0000000    0.0839597
75400.0000000    0.0832489
75440.0000000    0.0855508
75480.0000000    0.0951126
75520.0000000    0.0916700
75560.0000000    0.1023349
75600.0000000    0.0943821
75640.0000000    0.0931089
75680.0000000    0.1034719
75720.0000000    0.0974853
75760.0000000    0.1012062
75800.0000000    0.1003223
75840.0000000    0.0939178
75880.0000000    0.0920130
75920.0000000    0.0908089
75960.0000000    0.0866886
76000.0000000    0.0875805
76040.0000000    0.0932728
76080.0000000    0.0864349
76120.0000000    0.0914954
76160.0000000    0.0923175
76200.0000000    0.0857053
76240.0000000    0.1010026
76280.0000000    0.0889832
76320.0000000    0.0888878
76360.0000000    0.0899015
76400.0000000    0.0987768
76440.0000000    0.0994821
76480.0000000    0.1078202
76520.0000000    0.0995779
76560.0000000    0.0952916
76600.0000000    0.0962119
76640.0000000    0.0940616
76680.0000000    0.1017563
76720.0000000    0.1090055
76760.0000000    0.1144546
76800.0000000    0.1175890
76840.0000000    0.1025674
76880.0000000    0.1063135
76920.0000000    0.1038655
76960.0000000    0.1072617
77000.0000000    0.1185905
77040.0000000    0.1109886
77080.0000000    0.0992552
77120.0000000    0.0978152
77160.0000000    0.1013701
77200.0000000    0.1056947
77240.0000000    0.1015380
77280.0000000    0.0968993
77320.0000000    0.1072649
77360.0000000    0.0977696
77400.0000000    0.1050811
77440.0000000    0.1073130
77480.0000000    0.0992974
77520.0000000    0.0920501
77560.0000000    0.0995099
77600.0000000    0.1007648
77640.0000000    0.0975507
77680.0000000    0.0978045
77720.0000000    0.0964638
77760.0000000    0.0941391
77800.0000000    0.0974013
77840.0000000    0.0913423
77880.0000000    0.0963422
77920.0000000    0.0948381
77960.0000000    0.0868828
78000.0000000    0.0790640
78040.0000000    0.0870815
78080.0000000    0.0854306
78120.0000000    0.0932967
78160.0000000    0.0957288
78200.0000000    0.0928224
78240.0000000    0.1018900
78280.0000000    0.0929012
78320.0000000    0.0923652
78360.0000000    0.0945141
78400.0000000    0.0888531
78440.0000000    0.0932692
78480.0000000    0.0948232
78520.0000000    0.0929713
78560.0000000    0.0979127
78600.0000000    0.1004141
78640.0000000    0.0936118
78680.0000000    0.0942785
78720.0000000    0.1001274
78760.0000000    0.1005589
78800.0000000    0.1010501
78840.0000000    0.0918078
78880.0000000    0.0953635
78920.0000000    0.0903358
78960.0000000    0.0889204
79000.0000000    0.0975560
79040.0000000    0.0850855
79080.0000000    0.0891216
79120.0000000    0.0924445
79160.0000000    0.0877409
79200.0000000    0.0885688
79240.0000000    0.0981140
79280.0000000    0.0957195
79320.0000000    0.0851996
79360.0000000    0.0867779
79400.0000000    0.0942950
79440.0000000    0.0988986
79480.0000000    0.0855511
79520.0000000    0.0932189
79560.0000000    0.0989926
79600.0000000    0.1029931
79640.0000000    0.1006117
79680.0000000    0.0901006
79720.0000000    0.0990113
79760.0000000    0.0913088
79800.0000000    0.0916256
79840.0000000    0.0979783
79880.0000000    0.0951845
79920.0000000    0.0961276
79960.0000000    0.0911616
80000.0000000    0.0942304
80040.0000000    0.0881094
80080.0000000    0.1039876
80120.0000000    0.1008494
80160.0000000    0.0943564
80200.0000000    0.0979059
80240.0000000    0.0914432
80280.0000000    0.0923511
80320.0000000    0.0959773
80360.0000000    0.0954440
80400.0000000    0.0924107
80440.0000000    0.0916244
80480.0000000    0.1024944
80520.0000000    0.0937837
80560.0000000    0.0940619
80600.0000000    0.0894358
80640.0000000    0.1016368
80680.0000000    0.1059209
80720.0000000    0.0993951
80760.0000000    0.0949947
80800.0000000    0.1057650
80840.0000000    0.1068177
80880.0000000    0.1005172
80920.0000000    0.0990221
80960.0000000    0.1014028
81000.0000000    0.0895424
81040.0000000    0.1027734
81080.0000000    0.0891681
81120.0000000    0.0850029
81160.0000000    0.0881784
81200.0000000    0.0876517
81240.0000000    0.1019770
81280.0000000    0.0952585
81320.0000000    0.0922523
81360.0000000    0.0876793
81400.0000000    0.0903122
81440.0000000    0.0990100
81480.0000000    0.0880918
81520.0000000    0.0950005
81560.0000000    0.0921602
81600.0000000    0.0992591
81640.0000000    0.0912583
81680.0000000    0.0977396
81720.0000000    0.0935194
81760.0000000    0.0922838
81800.0000000    0.0968082
81840.0000000    0.0912412
81880.0000000    0.0919001
81920.0000000    0.1017970
81960.0000000    0.0930978
82000.0000000    0.0939327
82040.0000000    0.0930312
82080.0000000    0.0999577
82120.0000000    0.0909275
82160.0000000    0.0809494
82200.0000000    0.0862515
82240.0000000    0.0784835
82280.0000000    0.0867039
82320.0000000    0.0882601
82360.0000000    0.0919474
82400.0000000    0.0876455
82440.0000000    0.0954969
82480.0000000    0.0862693
82520.0000000    0.0892974
82560.0000000    0.0888003
82600.0000000    0.0921937
82640.0000000    0.1082368
82680.0000000    0.1026183
82720.0000000    0.0991367
82760.0000000    0.0947075
82800.0000000    0.0903787
82840.0000000    0.0875111
82880.0000000    0.0867863
82920.0000000    0.1014737
82960.0000000    0.0994915
83000.0000000    0.0923508
83040.0000000    0.1029395
83080.0000000    0.1001727
83120.0000000    0.1064914
83160.0000000    0.1058182
83200.0000000    0.0972821
83240.0000000    0.1030896
83280.0000000    0.1102962
83320.0000000    0.1069938
83360.0000000    0.1010826
83400.0000000    0.1054102
83440.0000000    0.1017428
83480.0000000    0.0934160
83520.0000000    0.0904973
83560.0000000    0.0938376
83600.0000000    0.0911854
83640.0000000    0.0970617
83680.0000000    0.0932542
83720.0000000    0.0977221
83760.0000000    0.0913268
83800.0000000    0.0950346
83840.0000000    0.0967210
83880.0000000    0.0853597
83920.0000000    0.0972357
83960.0000000    0.0978028
84000.0000000    0.1009856
84040.0000000    0.0995277
84080.0000000    0.0988311
84120.0000000    0.0994416
84160.0000000    0.1103445
84200.0000000    0.1144575
84240.0000000    0.1165813
84280.0000000    0.1087627
84320.0000000    0.1041843
84360.0000000    0.1012686
84400.0000000    0.1035652
84440.0000000    0.0997547
84480.0000000    0.0996719
84520.0000000    0.0987179
84560.0000000    0.1002236
84600.0000000    0.1038216
84640.0000000    0.1002209
84680.0000000    0.1002103
84720.0000000    0.1045486
84760.0000000    0.0930617
84800.0000000    0.1058592
84840.0000000    0.0982320
84880.0000000    0.0994170
84920.0000000    0.0890188
84960.0000000    0.0870282
85000.0000000    0.0845460
85040.0000000    0.0928662
85080.0000000    0.0961326
85120.0000000    0.0818672
85160.0000000    0.0923004
85200.0000000    0.1007288
85240.0000000    0.0930501
85280.0000000    0.1135399
85320.0000000    0.1035879
85360.0000000    0.1036321
85400.0000000    0.1000628
85440.0000000    0.0991230
85480.0000000    0.1054608
85520.0000000    0.1080598
85560.0000000    0.1045103
85600.0000000    0.1027539
85640.0000000    0.1080557
85680.0000000    0.1077677
85720.0000000    0.0952114
85760.0000000    0.0916422
85800.0000000    0.0915110
85840.0000000    0.0977355
85880.0000000    0.0906056
85920.0000000    0.0947106
85960.0000000    0.0930946
86000.0000000    0.0963906
86040.0000000    0.0978041
86080.0000000    0.0970079
86120.0000000    0.0904855
86160.0000000    0.1050946
86200.0000000    0.1011503
86240.0000000    0.0993996
86280.0000000    0.0997668
86320.0000000    0.1000259
86360.0000000    0.0962340
86400.0000000    0.1001453
86440.0000000    0.1002102
86480.0000000    0.1047415
86520.0000000    0.1112871
86560.0000000    0.1081886
86600.0000000    0.1028498
86640.0000000    0.0994645
86680.0000000    0.1003732
86720.0000000    0.1050163
86760.0000000    0.1072130
86800.0000000    0.1003836
86840.0000000    0.1028279
86880.0000000    0.1068782
86920.0000000    0.1023359
86960.0000000    0.1104783
87000.0000000    0.0980178
87040.0000000    0.1013126
87080.0000000    0.0979765
87120.0000000    0.1070025
87160.0000000    0.1027159
87200.0000000    0.1011127
87240.0000000    0.1030310
87280.0000000    0.1040138
87320.0000000    0.1131958
87360.0000000    0.1073002
87400.0000000    0.1034690
87440.0000000    0.0970114
87480.0000000    0.1049189
87520.0000000    0.0981468
87560.0000000    0.0988531
87600.0000000    0.0938087
87640.0000000    0.0972753
87680.0000000    0.0930722
87720.0000000    0.1012048
87760.0000000    0.1001350
87800.0000000    0.0870176
87840.0000000    0.0936151
87880.0000000    0.0974198
87920.0000000    0.0904421
87960.0000000    0.0972586
88000.0000000    0.0953946
88040.0000000    0.0996966
88080.0000000    0.1159515
88120.0000000    0.1029804
88160.0000000    0.0990591
88200.0000000    0.1027207
88240.0000000    0.0954302
88280.0000000    0.0935121
88320.0000000    0.1016610
88360.0000000    0.0982294
88400.0000000    0.0983447
88440.0000000    0.0975383
88480.0000000    0.0943614
88520.0000000    0.1060028
88560.0000000    0.1171375
88600.0000000    0.1059737
88640.0000000    0.1060895
88680.0000000    0.1066245
88720.0000000    0.1046181
88760.0000000    0.0996218
88800.0000000    0.1040329
88840.0000000    0.0986552
88880.0000000    0.1075826
88920.0000000    0.0958368
88960.0000000    0.0969175
89000.0000000    0.0968776
89040.0000000    0.0978902
89080.0000000    0.1000086
89120.0000000    0.1063444
89160.0000000    0.0960126
89200.0000000    0.1070681
89240.0000000    0.0916947
89280.0000000    0.1035755
89320.0000000    0.1085918
89360.0000000    0.0986348
89400.0000000    0.1032079
89440.0000000    0.0916843
89480.0000000    0.0985809
89520.0000000    0.0940199
89560.0000000    0.0993079
89600.0000000    0.0974837
89640.0000000    0.0957236
89680.0000000    0.0970406
89720.0000000    0.0839975
89760.0000000    0.0906991
89800.0000000    0.0940278
89840.0000000    0.1030787
89880.0000000    0.1005174
89920.0000000    0.1026771
89960.0000000    0.0971967
90000.0000000    0.1023257
90040.0000000    0.0977686
90080.0000000    0.0910848
90120.0000000    0.0967129
90160.0000000    0.0954553
90200.0000000    0.0988479
90240.0000000    0.0903061
90280.0000000    0.0967140
90320.0000000    0.0999087
90360.0000000    0.0896552
90400.0000000    0.0944066
90440.0000000    0.0953968
90480.0000000    0.0997869
90520.0000000    0.0960299
90560.0000000    0.0996038
90600.0000000    0.0901640
90640.0000000    0.1013951
90680.0000000    0.0920386
90720.0000000    0.0895482
90760.0000000    0.0935678
90800.0000000    0.0909829
90840.0000000    0.0909658
90880.0000000    0.0947111
90920.0000000    0.0945335
90960.0000000    0.0969816
91000.0000000    0.0856654
91040.0000000    0.0861105
91080.0000000    0.0938356
91120.0000000    0.0940453
91160.0000000    0.0887515
91200.0000000    0.0947490
91240.0000000    0.0888278
91280.0000000    0.0857286
91320.0000000    0.0910119
91360.0000000    0.0919962
91400.0000000    0.0975713
91440.0000000    0.0968690
91480.0000000    0.0963449
91520.0000000    0.1025022
91560.0000000    0.0973137
91600.0000000    0.0865587
91640.0000000    0.0956450
91680.0000000    0.0835350
91720.0000000    0.0831577
91760.0000000    0.0905308
91800.0000000    0.0927546
91840.0000000    0.0922272
91880.0000000    0.1041467
91920.0000000    0.0931259
91960.0000000    0.0969373
92000.0000000    0.0945610
92040.0000000    0.0962872
92080.0000000    0.0960141
92120.0000000    0.1007471
92160.0000000    0.0981512
92200.0000000    0.0916529
92240.0000000    0.0942394
92280.0000000    0.0997696
92320.0000000    0.0941804
92360.0000000    0.0984674
92400.0000000    0.0913566
92440.0000000    0.0932558
92480.0000000    0.0901359
92520.0000000    0.0923556
92560.0000000    0.1017404
92600.0000000    0.0950453
92640.0000000    0.0975123
92680.0000000    0.1005576
92720.0000000    0.0920027
92760.0000000    0.0961528
92800.0000000    0.0964651
92840.0000000    0.0969248
92880.0000000    0.0958686
92920.0000000    0.0944422
92960.0000000    0.0951949
93000.0000000    0.0941466
93040.0000000    0.0909371
93080.0000000    0.0926410
93120.0000000    0.1010973
93160.0000000    0.0928688
93200.0000000    0.0933793
93240.0000000    0.1014927
93280.0000000    0.0959637
93320.0000000    0.1020255
93360.0000000    0.1009503
93400.0000000    0.0979372
93440.0000000    0.0900159
93480.0000000    0.0893244
93520.0000000    0.0940685
93560.0000000    0.0894347
93600.0000000    0.0959410
93640.0000000    0.0910720
93680.0000000    0.0921387
93720.0000000    0.0892295
93760.0000000    0.0914983
93800.0000000    0.0959455
93840.0000000    0.0901350
93880.0000000    0.0931419
93920.0000000    0.1009651
93960.0000000    0.0957966
94000.0000000    0.0951872
94040.0000000    0.0989123
94080.0000000    0.0995462
94120.0000000    0.1011086
94160.0000000    0.0998388
94200.0000000    0.0953579
94240.0000000    0.0932688
94280.0000000    0.0949133
94320.0000000    0.0993315
94360.0000000    0.1011286
94400.0000000    0.0978293
94440.0000000    0.0956225
94480.0000000    0.1024752
94520.0000000    0.0965862
94560.0000000    0.1030311
94600.0000000    0.1006781
94640.0000000    0.0945615
94680.0000000    0.0961782
94720.0000000    0.1011561
94760.0000000    0.1037115
94800.0000000    0.1046437
94840.0000000    0.1089523
94880.0000000    0.0945037
94920.0000000    0.0926850
94960.0000000    0.0939280
95000.0000000    0.0957326
95040.0000000    0.0989392
95080.0000000    0.1039971
95120.0000000    0.0940602
95160.0000000    0.0969591
95200.0000000    0.0990532
95240.0000000    0.0934652
95280.0000000    0.0977825
95320.0000000    0.0986470
95360.0000000    0.0921483
95400.0000000    0.0916220
95440.0000000    0.0942973
95480.0000000    0.1012493
95520.0000000    0.1006897
95560.0000000    0.0972347
95600.0000000    0.0967040
95640.0000000    0.0929302
95680.0000000    0.0945043
95720.0000000    0.1003446
95760.0000000    0.0983549
95800.0000000    0.0935733
95840.0000000    0.0989390
95880.0000000    0.1010340
95920.0000000    0.0974789
95960.0000000    0.0928765
96000.0000000    0.0856360
96040.0000000    0.1043403
96080.0000000    0.0969930
96120.0000000    0.0955079
96160.0000000    0.0905482
96200.0000000    0.0920066
96240.0000000    0.0915122
96280.0000000    0.0963996
96320.0000000    0.0972519
96360.0000000    0.1072216
96400.0000000    0.0946850
96440.0000000    0.0942524
96480.0000000    0.1010513
96520.0000000    0.1016548
96560.0000000    0.1045481
96600.0000000    0.1001915
96640.0000000    0.0943579
96680.0000000    0.1002425
96720.0000000    0.0972884
96760.0000000    0.0970492
96800.0000000    0.1001664
96840.0000000    0.0968797
96880.0000000    0.0914327
96920.0000000    0.0946233
96960.0000000    0.0926613
97000.0000000    0.0888642
97040.0000000    0.0915524
97080.0000000    0.0885826
97120.0000000    0.0906498
97160.0000000    0.0878234
97200.0000000    0.0987307
97240.0000000    0.0953839
97280.0000000    0.0902098
97320.0000000    0.0903227
97360.0000000    0.0909266
97400.0000000    0.0885007
97440.0000000    0.0886201
97480.0000000    0.0925403
97520.0000000    0.0848076
97560.0000000    0.0992410
97600.0000000    0.0928016
97640.0000000    0.0976417
97680.0000000    0.0989298
97720.0000000    0.0958178
97760.0000000    0.0933625
97800.0000000    0.0939477
97840.0000000    0.1012487
97880.0000000    0.0957937
97920.0000000    0.0961490
97960.0000000    0.1011949
98000.0000000    0.0977787
98040.0000000    0.0900851
98080.0000000    0.1040756
98120.0000000    0.1029175
98160.0000000    0.0987918
98200.0000000    0.0926572
98240.0000000    0.0981905
98280.0000000    0.0940569
98320.0000000    0.0995201
98360.0000000    0.0844946
98400.0000000    0.1011792
98440.0000000    0.0982901
98480.0000000    0.0866927
98520.0000000    0.0906913
98560.0000000    0.0953486
98600.0000000    0.0871537
98640.0000000    0.0875813
98680.0000000    0.0871735
98720.0000000    0.0883151
98760.0000000    0.0813026
98800.0000000    0.0916426
98840.0000000    0.0923585
98880.0000000    0.0983838
98920.0000000    0.0894837
98960.0000000    0.0918254
99000.0000000    0.0952373
99040.0000000    0.0912089
99080.0000000    0.1037792
99120.0000000    0.0924885
99160.0000000    0.0982077
99200.0000000    0.0879346
99240.0000000    0.0881435
99280.0000000    0.0956934
99320.0000000    0.1002777
99360.0000000    0.0945671
99400.0000000    0.0960142
99440.0000000    0.0993217
99480.0000000    0.0987286
99520.0000000    0.0870699
99560.0000000    0.1014966
99600.0000000    0.0926614
99640.0000000    0.0964610
99680.0000000    0.1012459
99720.0000000    0.0888643
99760.0000000    0.0891103
99800.0000000    0.0907985
99840.0000000    0.0976812
99880.0000000    0.0942196
99920.0000000    0.0927332
99960.0000000    0.0901956
100000.0000000    0.1017562
100040.0000000    0.0954330
100080.0000000    0.0994703
100120.0000000    0.0927119
100160.0000000    0.0933890
100200.0000000    0.0829690
100240.0000000    0.0907095
100280.0000000    0.0921111
100320.0000000    0.0872109
100360.0000000    0.1032151
100400.0000000    0.0870309
100440.0000000    0.0888072
100480.0000000    0.0943228
100520.0000000    0.0961246
100560.0000000    0.0964074
100600.0000000    0.0912094
100640.0000000    0.1005398
100680.0000000    0.1039567
100720.0000000    0.0965658
100760.0000000    0.0986300
100800.0000000    0.0925309
100840.0000000    0.0980527
100880.0000000    0.1032283
100920.0000000    0.0990990
100960.0000000    0.0993681
101000.0000000    0.1018337
101040.0000000    0.0874840
101080.0000000    0.0946444
101120.0000000    0.0912104
101160.0000000    0.0989431
101200.0000000    0.0969469
101240.0000000    0.0974435
101280.0000000    0.1034400
101320.0000000    0.0950249
101360.0000000    0.1029943
101400.0000000    0.1059715
101440.0000000    0.1026004
101480.0000000    0.0966931
101520.0000000    0.0984814
101560.0000000    0.0991824
101600.0000000    0.1000488
101640.0000000    0.0966583
101680.0000000    0.0987783
101720.0000000    0.0942992
101760.0000000    0.0940679
101800.0000000    0.1077975
101840.0000000    0.1022576
101880.0000000    0.0868618
101920.0000000    0.0822074
101960.0000000    0.0893069
102000.0000000    0.0997169
102040.0000000    0.0934269
102080.0000000    0.0908568
102120.0000000    0.1029926
102160.0000000    0.1005934
102200.0000000    0.0866848
102240.0000000    0.0981749
102280.0000000    0.0965731
102320.0000000    0.0922533
102360.0000000    0.0993645
102400.0000000    0.0913491
102440.0000000    0.1031180
102480.0000000    0.0946667
102520.0000000    0.1018276
102560.0000000    0.0952045
102600.0000000    0.1033883
102640.0000000    0.0985341
102680.0000000    0.0892446
102720.0000000    0.0899493
102760.0000000    0.0977521
102800.0000000    0.1008865
102840.0000000    0.1009666
102880.0000000    0.0913710
102920.0000000    0.0868880
102960.0000000    0.0977657
103000.0000000    0.0940702
103040.0000000    0.0910475
103080.0000000    0.0978786
103120.0000000    0.0935724
103160.0000000    0.0812230
103200.0000000    0.0934450
103240.0000000    0.0896219
103280.0000000    0.0902464
103320.0000000    0.0910300
103360.0000000    0.0880621
103400.0000000    0.0873566
103440.0000000    0.0875580
103480.0000000    0.1039684
103520.0000000    0.1007850
103560.0000000    0.0941303
103600.0000000    0.1026416
103640.0000000    0.1033399
103680.0000000    0.0970765
103720.0000000    0.1003652
103760.0000000    0.0967494
103800.0000000    0.0974430
103840.0000000    0.1018861
103880.0000000    0.0982846
103920.0000000    0.0928319
103960.0000000    0.0979341
104000.0000000    0.0963342
104040.0000000    0.0983222
104080.0000000    0.1009499
104120.0000000    0.0966601
104160.0000000    0.1051335
104200.0000000    0.1024760
104240.0000000    0.1036869
104280.0000000    0.0964822
104320.0000000    0.0982357
104360.0000000    0.0908552
104400.0000000    0.0835951
104440.0000000    0.0891249
104480.0000000    0.0935241
104520.0000000    0.0928870
104560.0000000    0.0992076
104600.0000000    0.1012548
104640.0000000    0.0956307
104680.0000000    0.0939335
104720.0000000    0.0925546
104760.0000000    0.0984888
104800.0000000    0.0972107
104840.0000000    0.1076059
104880.0000000    0.0860314
104920.0000000    0.0902859
104960.0000000    0.0935084
105000.0000000    0.0973505
105040.0000000    0.0947555
105080.0000000    0.0913426
105120.0000000    0.0939098
105160.0000000    0.0967505
105200.0000000    0.1024984
105240.0000000    0.1077305
105280.0000000    0.1140100
105320.0000000    0.1036518
105360.0000000    0.0922361
105400.0000000    0.0984607
105440.0000000    0.0966931
105480.0000000    0.0924610
105520.0000000    0.0954094
105560.0000000    0.0973947
105600.0000000    0.0926909
105640.0000000    0.0995568
105680.0000000    0.1011784
105720.0000000    0.1159334
105760.0000000    0.1080593
105800.0000000    0.0996962
105840.0000000    0.0966019
105880.0000000    0.1025081
105920.0000000    0.1098761
105960.0000000    0.1045983
106000.0000000    0.1009465
106040.0000000    0.1174823
106080.0000000    0.1027440
106120.0000000    0.0966470
106160.0000000    0.1116620
106200.0000000    0.1175239
106240.0000000    0.1140205
106280.0000000    0.1125074
106320.0000000    0.0983895
106360.0000000    0.1078074
106400.0000000    0.1030242
106440.0000000    0.1030725
106480.0000000    0.0957271
106520.0000000    0.1029600
106560.0000000    0.0939161
106600.0000000    0.0971953
106640.0000000    0.1004011
106680.0000000    0.1009297
106720.0000000    0.1024451
106760.0000000    0.1078021
106800.0000000    0.1131737
106840.0000000    0.1088826
106880.0000000    0.0965803
106920.0000000    0.0980392
106960.0000000    0.1167640
107000.0000000    0.1068016
107040.0000000    0.1087771
107080.0000000    0.1008413
107120.0000000    0.1002275
107160.0000000    0.1022896
107200.0000000    0.1082087
107240.0000000    0.1013849
107280.0000000    0.0997895
107320.0000000    0.0988344
107360.0000000    0.1075436
107400.0000000    0.0989218
107440.0000000    0.0985035
107480.0000000    0.1056557
107520.0000000    0.0977542
107560.0000000    0.1097942
107600.0000000    0.1020921
107640.0000000    0.1090027
107680.0000000    0.1008400
107720.0000000    0.1073548
107760.0000000    0.1047280
107800.0000000    0.0963368
107840.0000000    0.1015168
107880.0000000    0.0991128
107920.0000000    0.1075705
107960.0000000    0.1044469
108000.0000000    0.1051231
108040.0000000    0.1029713
108080.0000000    0.1039800
108120.0000000    0.1059764
108160.0000000    0.0997511
108200.0000000    0.1016084
108240.0000000    0.0968816
108280.0000000    0.1046016
108320.0000000    0.1030921
108360.0000000    0.1003295
108400.0000000    0.1037889
108440.0000000    0.0945922
108480.0000000    0.1099622
108520.0000000    0.1036643
108560.0000000    0.1067889
108600.0000000    0.1093069
108640.0000000    0.1012049
108680.0000000    0.0989064
108720.0000000    0.1016867
108760.0000000    0.0998203
108800.0000000    0.1015846
108840.0000000    0.0994191
108880.0000000    0.1061653
108920.0000000    0.1068935
108960.0000000    0.0994566
109000.0000000    0.1016926
109040.0000000    0.0994759
109080.0000000    0.0982798
109120.0000000    0.1039457
109160.0000000    0.1106990
109200.0000000    0.1098392
109240.0000000    0.1022186
109280.0000000    0.1105530
109320.0000000    0.1108312
109360.0000000    0.1125380
109400.0000000    0.1116680
109440.0000000    0.1120767
109480.0000000    0.1049625
109520.0000000    0.1131907
109560.0000000    0.1055301
109600.0000000    0.1006954
109640.0000000    0.1085463
109680.0000000    0.0991084
109720.0000000    0.1078782
109760.0000000    0.1133677
109800.0000000    0.1055501
109840.0000000    0.1011635
109880.0000000    0.1049212
109920.0000000    0.0989585
109960.0000000    0.0992362
110000.0000000    0.0970078
110040.0000000    0.0974226
110080.0000000    0.1072700
110120.0000000    0.1035979
110160.0000000    0.1004717
110200.0000000    0.0947393
110240.0000000    0.1019811
110280.0000000    0.0976978
110320.0000000    0.1006550
110360.0000000    0.1007581
110400.0000000    0.0952690
110440.0000000    0.1038765
110480.0000000    0.1016093
110520.0000000    0.1024741
110560.0000000    0.0966428
110600.0000000    0.1065742
110640.0000000    0.1003703
110680.0000000    0.1083346
110720.0000000    0.1088644
110760.0000000    0.1037663
110800.0000000    0.1012148
110840.0000000    0.1069065
110880.0000000    0.1090039
110920.0000000    0.1056025
110960.0000000    0.1019882
111000.0000000    0.0983686
111040.0000000    0.0962488
111080.0000000    0.1093241
111120.0000000    0.1062465
111160.0000000    0.1072712
111200.0000000    0.1076661
111240.0000000    0.1024743
111280.0000000    0.1014167
111320.0000000    0.1051255
111360.0000000    0.1070619
111400.0000000    0.1060009
111440.0000000    0.0936549
111480.0000000    0.0960269
111520.0000000    0.1055589
111560.0000000    0.0956908
111600.0000000    0.0948743
111640.0000000    0.0914794
111680.0000000    0.0998204
111720.0000000    0.1099852
111760.0000000    0.1093650
111800.0000000    0.1022570
111840.0000000    0.1057180
111880.0000000    0.1026244
111920.0000000    0.1059388
111960.0000000    0.0959019
112000.0000000    0.1121804
112040.0000000    0.1078990
112080.0000000    0.1058125
112120.0000000    0.0996833
112160.0000000    0.0987105
112200.0000000    0.1106371
112240.0000000    0.0906735
112280.0000000    0.0986070
112320.0000000    0.1054856
112360.0000000    0.1028675
112400.0000000    0.1146176
112440.0000000    0.1117551
112480.0000000    0.1003529
112520.0000000    0.1032155
112560.0000000    0.1090911
112600.0000000    0.1018534
112640.0000000    0.1003743
112680.0000000    0.0962850
112720.0000000    0.1093091
112760.0000000    0.0991933
112800.0000000    0.1150358
112840.0000000    0.1084042
112880.0000000    0.1032238
112920.0000000    0.1060954
112960.0000000    0.0975563
113000.0000000    0.0963323
113040.0000000    0.0933354
113080.0000000    0.1033408
113120.0000000    0.1020752
113160.0000000    0.1047749
113200.0000000    0.0927065
113240.0000000    0.0971519
113280.0000000    0.1031337
113320.0000000    0.1031204
113360.0000000    0.1023584
113400.0000000    0.1107464
113440.0000000    0.0948954
113480.0000000    0.1075945
113520.0000000    0.1012388
113560.0000000    0.0940807
113600.0000000    0.0967852
113640.0000000    0.0878122
113680.0000000    0.0985954
113720.0000000    0.1019804
113760.0000000    0.1077393
113800.0000000    0.1019203
113840.0000000    0.1109658
113880.0000000    0.1003665
113920.0000000    0.0943351
113960.0000000    0.0962797
114000.0000000    0.1010815
114040.0000000    0.1075239
114080.0000000    0.1091021
114120.0000000    0.1064130
114160.0000000    0.1032156
114200.0000000    0.0974610
114240.0000000    0.0989552
114280.0000000    0.0903601
114320.0000000    0.1029596
114360.0000000    0.0975903
114400.0000000    0.1056998
114440.0000000    0.1061061
114480.0000000    0.1048962
114520.0000000    0.1007345
114560.0000000    0.1013583
114600.0000000    0.1119194
114640.0000000    0.1122402
114680.0000000    0.1036875
114720.0000000    0.0961629
114760.0000000    0.1023143
114800.0000000    0.0982507
114840.0000000    0.1035758
114880.0000000    0.0965757
114920.0000000    0.1026128
114960.0000000    0.0966161
115000.0000000    0.1002976
115040.0000000    0.1007781
115080.0000000    0.1110682
115120.0000000    0.1031041
115160.0000000    0.1055259
115200.0000000    0.1097792
115240.0000000    0.1118271
115280.0000000    0.1097752
115320.0000000    0.1031342
115360.0000000    0.1059581
115400.0000000    0.1068086
115440.0000000    0.1068759
115480.0000000    0.1042285
115520.0000000    0.1020512
115560.0000000    0.1127828
115600.0000000    0.1161653
115640.0000000    0.1085346
115680.0000000    0.1127399
115720.0000000    0.1121686
115760.0000000    0.1093749
115800.0000000    0.1067421
115840.0000000    0.1054216
115880.0000000    0.1042468
115920.0000000    0.1063014
115960.0000000    0.1113082
116000.0000000    0.1091559
116040.0000000    0.1049786
116080.0000000    0.1052051
116120.0000000    0.1041434
116160.0000000    0.1094200
116200.0000000    0.0925146
116240.0000000    0.1114513
116280.0000000    0.1079601
116320.0000000    0.1060705
116360.0000000    0.1096683
116400.0000000    0.1115844
116440.0000000    0.1094569
116480.0000000    0.1092784
116520.0000000    0.0996314
116560.0000000    0.0985500
116600.0000000    0.1034912
116640.0000000    0.0996866
116680.0000000    0.0936444
116720.0000000    0.1006497
116760.0000000    0.1047188
116800.0000000    0.1018942
116840.0000000    0.1107066
116880.0000000    0.0972980
116920.0000000    0.1166159
116960.0000000    0.1016439
117000.0000000    0.1070205
117040.0000000    0.0992314
117080.0000000    0.1086289
117120.0000000    0.1092593
117160.0000000    0.1016527
117200.0000000    0.1026555
117240.0000000    0.1020651
117280.0000000    0.1025303
117320.0000000    0.0969290
117360.0000000    0.1060553
117400.0000000    0.1036806
117440.0000000    0.0916749
117480.0000000    0.0992332
117520.0000000    0.1079921
117560.0000000    0.0974281
117600.0000000    0.1009501
117640.0000000    0.0935479
117680.0000000    0.1013877
117720.0000000    0.1087270
117760.0000000    0.1069672
117800.0000000    0.1021135
117840.0000000    0.0931258
117880.0000000    0.0983941
117920.0000000    0.1012574
117960.0000000    0.0955982
118000.0000000    0.0985307
118040.0000000    0.0990709
118080.0000000    0.1126849
118120.0000000    0.1038270
118160.0000000    0.1023674
118200.0000000    0.0964333
118240.0000000    0.0932519
118280.0000000    0.0899438
118320.0000000    0.0980133
118360.0000000    0.0938002
118400.0000000    0.0968188
118440.0000000    0.0988549
118480.0000000    0.0980192
118520.0000000    0.0994696
118560.0000000    0.1029798
118600.0000000    0.0966554
118640.0000000    0.0983949
118680.0000000    0.0956587
118720.0000000    0.1056835
118760.0000000    0.1030088
118800.0000000    0.0923937
118840.0000000    0.0973631
118880.0000000    0.0899833
118920.0000000    0.0949879
118960.0000000    0.0995411
119000.0000000    0.0928257
119040.0000000    0.1098305
119080.0000000    0.1050071
119120.0000000    0.1091649
119160.0000000    0.1000950
119200.0000000    0.0991236
119240.0000000    0.1124932
119280.0000000    0.1008494
119320.0000000    0.1029750
119360.0000000    0.0996843
119400.0000000    0.1073994
119440.0000000    0.0961374
119480.0000000    0.1045382
119520.0000000    0.1008617
119560.0000000    0.1057783
119600.0000000    0.0969478
119640.0000000    0.0981348
119680.0000000    0.1019961
119720.0000000    0.1045743
119760.0000000    0.1001523
119800.0000000    0.0986248
119840.0000000    0.0946651
119880.0000000    0.1116880
119920.0000000    0.1030347
119960.0000000    0.1018459
120000.0000000    0.1078285
120040.0000000    0.1034728
120080.0000000    0.1108622
120120.0000000    0.1002846
120160.0000000    0.1011025
120200.0000000    0.1091406
120240.0000000    0.0953601
120280.0000000    0.1030766
120320.0000000    0.0951868
120360.0000000    0.0956936
120400.0000000    0.0932041
120440.0000000    0.0977968
120480.0000000    0.0945456
120520.0000000    0.0913743
120560.0000000    0.1041853
120600.0000000    0.0981184
120640.0000000    0.1016905
120680.0000000    0.1000679
120720.0000000    0.1060772
120760.0000000    0.1122515
120800.0000000    0.1082300
120840.0000000    0.1081850
120880.0000000    0.1049202
120920.0000000    0.1025193
120960.0000000    0.1097291
121000.0000000    0.1105792
121040.0000000    0.1129818
121080.0000000    0.1085064
121120.0000000    0.1087802
121160.0000000    0.1163254
121200.0000000    0.1065455
121240.0000000    0.0971410
121280.0000000    0.1024326
121320.0000000    0.1106714
121360.0000000    0.1106483
121400.0000000    0.1081731
121440.0000000    0.1196368
121480.0000000    0.1096675
121520.0000000    0.1109905
121560.0000000    0.1028719
121600.0000000    0.1130939
121640.0000000    0.1306509
121680.0000000    0.1178185
121720.0000000    0.1184305
121760.0000000    0.1166898
121800.0000000    0.1245563
121840.0000000    0.1268443
121880.0000000    0.1177939
121920.0000000    0.1135217
121960.0000000    0.1127072
122000.0000000    0.1114431
122040.0000000    0.1159984
122080.0000000    0.1099371
122120.0000000    0.1054859
122160.0000000    0.1089697
122200.0000000    0.1076088
122240.0000000    0.1014384
122280.0000000    0.1036719
122320.0000000    0.1071899
122360.0000000    0.1072355
122400.0000000    0.1030186
122440.0000000    0.1016668
122480.0000000    0.1053087
122520.0000000    0.0960352
122560.0000000    0.1071424
122600.0000000    0.0954745
122640.0000000    0.1130694
122680.0000000    0.1005473
122720.0000000    0.1061863
122760.0000000    0.1046341
122800.0000000    0.1057185
122840.0000000    0.0951017
122880.0000000    0.0955841
122920.0000000    0.1152116
122960.0000000    0.1038622
123000.0000000    0.1050074
123040.0000000    0.1212257
123080.0000000    0.1230505
123120.0000000    0.1010153
123160.0000000    0.1073499
123200.0000000    0.1034326
123240.0000000    0.1046382
123280.0000000    0.0953420
123320.0000000    0.0969255
123360.0000000    0.0988075
123400.0000000    0.0970502
123440.0000000    0.1109801
123480.0000000    0.1013199
123520.0000000    0.1050435
123560.0000000    0.1013167
123600.0000000    0.1110967
123640.0000000    0.1132580
123680.0000000    0.1141390
123720.0000000    0.1021352
123760.0000000    0.1105423
123800.0000000    0.1008043
123840.0000000    0.0978006
123880.0000000    0.1022472
123920.0000000    0.1068512
123960.0000000    0.0916488
124000.0000000    0.1047097
124040.0000000    0.1108642
124080.0000000    0.1048814
124120.0000000    0.1002650
124160.0000000    0.0942612
124200.0000000    0.1089563
124240.0000000    0.0992813
124280.0000000    0.1078618
124320.0000000    0.0991637
124360.0000000    0.1082302
124400.0000000    0.1028916
124440.0000000    0.1175127
124480.0000000    0.1177935
124520.0000000    0.1103792
124560.0000000    0.0989522
124600.0000000    0.1021021
124640.0000000    0.1122180
124680.0000000    0.0967362
124720.0000000    0.0971313
124760.0000000    0.0970696
124800.0000000    0.1022999
124840.0000000    0.1033927
124880.0000000    0.1024672
124920.0000000    0.1017295
124960.0000000    0.1100457
125000.0000000    0.1074561
125040.0000000    0.1079434
125080.0000000    0.1005023
125120.0000000    0.0986937
125160.0000000    0.1024009
125200.0000000    0.1136778
125240.0000000    0.1060309
125280.0000000    0.0975616
125320.0000000    0.0979527
125360.0000000    0.0979612
125400.0000000    0.1115698
125440.0000000    0.1095613
125480.0000000    0.1132706
125520.0000000    0.0936628
125560.0000000    0.0965687
125600.0000000    0.1024870
125640.0000000    0.1099291
125680.0000000    0.1160944
125720.0000000    0.0963323
125760.0000000    0.1147894
125800.0000000    0.1132456
125840.0000000    0.1171654
125880.0000000    0.1144270
125920.0000000    0.1061764
125960.0000000    0.1306440
126000.0000000    0.1180025
126040.0000000    0.1073362
126080.0000000    0.1201674
126120.0000000    0.1195123
126160.0000000    0.1132761
126200.0000000    0.1098795
126240.0000000    0.1158234
126280.0000000    0.1106189
126320.0000000    0.1092862
126360.0000000    0.1149027
126400.0000000    0.1156473
126440.0000000    0.1204362
126480.0000000    0.1154537
126520.0000000    0.1174209
126560.0000000    0.1042075
126600.0000000    0.1127146
126640.0000000    0.1121636
126680.0000000    0.1214872
126720.0000000    0.1079531
126760.0000000    0.1189927
126800.0000000    0.1230227
126840.0000000    0.1145499
126880.0000000    0.1121142
126920.0000000    0.1126856
126960.0000000    0.1189160
127000.0000000    0.1089430
127040.0000000    0.1138863
127080.0000000    0.1144679
127120.0000000    0.1162557
127160.0000000    0.1117424
127200.0000000    0.1024353
127240.0000000    0.1124056
127280.0000000    0.1078265
127320.0000000    0.1121566
127360.0000000    0.1088562
127400.0000000    0.1083619
127440.0000000    0.1056940
127480.0000000    0.1090732
127520.0000000    0.1129808
127560.0000000    0.1141632
127600.0000000    0.1142611
127640.0000000    0.1107793
127680.0000000    0.1057098
127720.0000000    0.1040767
127760.0000000    0.1041805
127800.0000000    0.1071941
127840.0000000    0.1069535
127880.0000000    0.1003215
127920.0000000    0.1105771
127960.0000000    0.1110850
128000.0000000    0.1122506
128040.0000000    0.1057760
128080.0000000    0.1075384
128120.0000000    0.1051909
128160.0000000    0.1041633
128200.0000000    0.1102279
128240.0000000    0.1043766
128280.0000000    0.1159646
128320.0000000    0.1130471
128360.0000000    0.1053023
128400.0000000    0.1006818
128440.0000000    0.1083903
128480.0000000    0.1163348
128520.0000000    0.1211146
128560.0000000    0.1071326
128600.0000000    0.1105010
128640.0000000    0.1067131
128680.0000000    0.1227051
128720.0000000    0.1095092
128760.0000000    0.1085081
128800.0000000    0.1079860
128840.0000000    0.1068328
128880.0000000    0.1094925
128920.0000000    0.1175551
128960.0000000    0.1072260
129000.0000000    0.1162857
129040.0000000    0.1158944
129080.0000000    0.1101073
129120.0000000    0.1059880
129160.0000000    0.1076302
129200.0000000    0.1053494
129240.0000000    0.1103881
129280.0000000    0.1073664
129320.0000000    0.1037879
129360.0000000    0.1057394
129400.0000000    0.1072325
129440.0000000    0.1137161
129480.0000000    0.1072263
129520.0000000    0.1105118
129560.0000000    0.1095311
129600.0000000    0.1139227
129640.0000000    0.1056369
129680.0000000    0.1025154
129720.0000000    0.1018213
129760.0000000    0.1081176
129800.0000000    0.1061226
129840.0000000    0.1007509
129880.0000000    0.1030409
129920.0000000    0.0989480
129960.0000000    0.1056071
130000.0000000    0.1059838
130040.0000000    0.1077002
130080.0000000    0.1007375
130120.0000000    0.1108935
130160.0000000    0.1012928
130200.0000000    0.1065719
130240.0000000    0.0984997
130280.0000000    0.0997036
130320.0000000    0.1072832
130360.0000000    0.1016707
130400.0000000    0.1012791
130440.0000000    0.0996464
130480.0000000    0.1008442
130520.0000000    0.1013372
130560.0000000    0.1192072
130600.0000000    0.1086172
130640.0000000    0.1096899
130680.0000000    0.1078962
130720.0000000    0.1009008
130760.0000000    0.1077361
130800.0000000    0.1054731
130840.0000000    0.1121194
130880.0000000    0.1173610
130920.0000000    0.1156270
130960.0000000    0.1121315
131000.0000000    0.1068683
131040.0000000    0.1160885
131080.0000000    0.1059233
131120.0000000    0.1125689
131160.0000000    0.1107426
131200.0000000    0.1042301
131240.0000000    0.1099132
131280.0000000    0.1018091
131320.0000000    0.1028521
131360.0000000    0.1066889
131400.0000000    0.1062374
131440.0000000    0.1074214
131480.0000000    0.1129635
131520.0000000    0.1093558
131560.0000000    0.1041131
131600.0000000    0.1047269
131640.0000000    0.1078202
131680.0000000    0.1047453
131720.0000000    0.1095839
131760.0000000    0.0978278
131800.0000000    0.0998849
131840.0000000    0.1078932
131880.0000000    0.1005786
131920.0000000    0.1016969
131960.0000000    0.1041644
132000.0000000    0.1148989
132040.0000000    0.0994491
132080.0000000    0.1121481
132120.0000000    0.1105615
132160.0000000    0.1073235
132200.0000000    0.1107172
132240.0000000    0.1073107
132280.0000000    0.1096318
132320.0000000    0.1056020
132360.0000000    0.1106649
132400.0000000    0.1086375
132440.0000000    0.1068238
132480.0000000    0.1013213
132520.0000000    0.1107567
132560.0000000    0.0993740
132600.0000000    0.0997579
132640.0000000    0.1057967
132680.0000000    0.1073290
132720.0000000    0.1006775
132760.0000000    0.0978344
132800.0000000    0.0962782
132840.0000000    0.1037355
132880.0000000    0.0954013
132920.0000000    0.1065066
132960.0000000    0.1065071
133000.0000000    0.1080543
133040.0000000    0.1259415
133080.0000000    0.1124482
133120.0000000    0.1146580
133160.0000000    0.1018878
133200.0000000    0.1198748
133240.0000000    0.1075238
133280.0000000    0.1090068
133320.0000000    0.1084141
133360.0000000    0.1197331
133400.0000000    0.1089725
133440.0000000    0.0987114
133480.0000000    0.1071350
133520.0000000    0.1045683
133560.0000000    0.1070667
133600.0000000    0.1037684
133640.0000000    0.1061451
133680.0000000    0.0990670
133720.0000000    0.1040211
133760.0000000    0.1115251
133800.0000000    0.1199198
133840.0000000    0.1130217
133880.0000000    0.1126743
133920.0000000    0.1068445
133960.0000000    0.1144862
134000.0000000    0.1042856
134040.0000000    0.1046882
134080.0000000    0.0957972
134120.0000000    0.0942435
134160.0000000    0.1109353
134200.0000000    0.1042549
134240.0000000    0.1010901
134280.0000000    0.1046021
134320.0000000    0.1147796
134360.0000000    0.1181188
134400.0000000    0.1153676
134440.0000000    0.1020520
134480.0000000    0.1026278
134520.0000000    0.1027891
134560.0000000    0.0938760
134600.0000000    0.0940927
134640.0000000    0.1037392
134680.0000000    0.0888593
134720.0000000    0.1061075
134760.0000000    0.0980713
134800.0000000    0.1053839
134840.0000000    0.0982375
134880.0000000    0.0885521
134920.0000000    0.0990932
134960.0000000    0.0997668
135000.0000000    0.1069581
135040.0000000    0.0979690
135080.0000000    0.1035804
135120.0000000    0.1005872
135160.0000000    0.1036320
135200.0000000    0.1049727
135240.0000000    0.1031140
135280.0000000    0.1009114
135320.0000000    0.1055463
135360.0000000    0.0881230
135400.0000000    0.0992324
135440.0000000    0.1035398
135480.0000000    0.0921639
135520.0000000    0.0943915
135560.0000000    0.1079670
135600.0000000    0.1162478
135640.0000000    0.1021524
135680.0000000    0.1049023
135720.0000000    0.1068830
135760.0000000    0.0930328
135800.0000000    0.1004351
135840.0000000    0.1034951
135880.0000000    0.0982087
135920.0000000    0.1040927
135960.0000000    0.1022138
136000.0000000    0.0996986
136040.0000000    0.1074289
136080.0000000    0.1069719
136120.0000000    0.0982550
136160.0000000    0.0986194
136200.0000000    0.1087575
136240.0000000    0.0985636
136280.0000000    0.0995368
136320.0000000    0.1087184
136360.0000000    0.1018296
136400.0000000    0.0985031
136440.0000000    0.0987151
136480.0000000    0.1002501
136520.0000000    0.1140098
136560.0000000    0.1058625
136600.0000000    0.1010668
136640.0000000    0.1046012
136680.0000000    0.1023930
136720.0000000    0.0992497
136760.0000000    0.0982663
136800.0000000    0.0951915
136840.0000000    0.0969077
136880.0000000    0.1015012
136920.0000000    0.1050347
136960.0000000    0.1028922
137000.0000000    0.0978360
137040.0000000    0.1040424
137080.0000000    0.0983768
137120.0000000    0.0938805
137160.0000000    0.0916630
137200.0000000    0.0917122
137240.0000000    0.0941484
137280.0000000    0.0969764
137320.0000000    0.0989559
137360.0000000    0.1029413
137400.0000000    0.0949192
137440.0000000    0.1062328
137480.0000000    0.0973299
137520.0000000    0.1139427
137560.0000000    0.0990271
137600.0000000    0.0935279
137640.0000000    0.1019212
137680.0000000    0.1023700
137720.0000000    0.0987808
137760.0000000    0.1112501
137800.0000000    0.0988677
137840.0000000    0.0969375
137880.0000000    0.1088405
137920.0000000    0.1019330
137960.0000000    0.1014414
138000.0000000    0.1027640
138040.0000000    0.1051409
138080.0000000    0.0999744
138120.0000000    0.1013217
138160.0000000    0.1091181
138200.0000000    0.1033226
138240.0000000    0.1187368
138280.0000000    0.1155579
138320.0000000    0.1091730
138360.0000000    0.1160308
138400.0000000    0.1015241
138440.0000000    0.1033810
138480.0000000    0.1018047
138520.0000000    0.1036501
138560.0000000    0.1020841
138600.0000000    0.0941000
138640.0000000    0.0904432
138680.0000000    0.1004260
138720.0000000    0.1032991
138760.0000000    0.0914680
138800.0000000    0.1017829
138840.0000000    0.1012277
138880.0000000    0.1066208
138920.0000000    0.1021697
138960.0000000    0.1036663
139000.0000000    0.1000881
139040.0000000    0.0985189
139080.0000000    0.0942851
139120.0000000    0.1054076
139160.0000000    0.0983543
139200.0000000    0.1044384
139240.0000000    0.0988211
139280.0000000    0.1009171
139320.0000000    0.1066893
139360.0000000    0.1020712
139400.0000000    0.0982313
139440.0000000    0.0906204
139480.0000000    0.1012820
139520.0000000    0.0977726
139560.0000000    0.0937731
139600.0000000    0.1003556
139640.0000000    0.0908193
139680.0000000    0.0944245
139720.0000000    0.0988537
139760.0000000    0.0942821
139800.0000000    0.1006315
139840.0000000    0.1086174
139880.0000000    0.1024773
139920.0000000    0.1016854
139960.0000000    0.1067274
140000.0000000    0.1069577
140040.0000000    0.1017867
140080.0000000    0.1032410
140120.0000000    0.1119740
140160.0000000    0.1125614
140200.0000000    0.0999873
140240.0000000    0.1005274
140280.0000000    0.0912740
140320.0000000    0.1077699
140360.0000000    0.1037829
140400.0000000    0.1096983
140440.0000000    0.1057892
140480.0000000    0.1032931
140520.0000000    0.1068959
140560.0000000    0.0953536
140600.0000000    0.1049542
140640.0000000    0.1150586
140680.0000000    0.1071518
140720.0000000    0.0995362
140760.0000000    0.1038627
140800.0000000    0.1016537
140840.0000000    0.1094282
140880.0000000    0.1114231
140920.0000000    0.1103715
140960.0000000    0.1072495
141000.0000000    0.1104272
141040.0000000    0.1003353
141080.0000000    0.1084450
141120.0000000    0.1134376
141160.0000000    0.1123319
141200.0000000    0.1155129
141240.0000000    0.1073272
141280.0000000    0.1054464
141320.0000000    0.0946946
141360.0000000    0.1043451
141400.0000000    0.0950602
141440.0000000    0.1042785
141480.0000000    0.1127790
141520.0000000    0.1041567
141560.0000000    0.1025142
141600.0000000    0.0964155
141640.0000000    0.1108655
141680.0000000    0.1091622
141720.0000000    0.1067012
141760.0000000    0.1024912
141800.0000000    0.1044924
141840.0000000    0.1036549
141880.0000000    0.1071591
141920.0000000    0.1026831
141960.0000000    0.1077986
142000.0000000    0.1001786
142040.0000000    0.1058001
142080.0000000    0.0952139
142120.0000000    0.1044736
142160.0000000    0.0947290
142200.0000000    0.1102906
142240.0000000    0.0972323
142280.0000000    0.1063860
142320.0000000    0.1069498
142360.0000000    0.1070409
142400.0000000    0.0979609
142440.0000000    0.0916108
142480.0000000    0.0950242
142520.0000000    0.0950274
142560.0000000    0.0978745
142600.0000000    0.0958593
142640.0000000    0.0917810
142680.0000000    0.1079317
142720.0000000    0.0904074
142760.0000000    0.0919458
142800.0000000    0.0915943
142840.0000000    0.0965526
142880.0000000    0.0950148
142920.0000000    0.1005250
142960.0000000    0.1017095
143000.0000000    0.1042008
143040.0000000    0.0999277
143080.0000000    0.0974435
143120.0000000    0.0996222
143160.0000000    0.0969445
143200.0000000    0.1006966
143240.0000000    0.1003600
143280.0000000    0.1004164
143320.0000000    0.0981561
143360.0000000    0.0942932
143400.0000000    0.0980190
143440.0000000    0.0953895
143480.0000000    0.1026646
143520.0000000    0.1027204
143560.0000000    0.1083176
143600.0000000    0.1043629
143640.0000000    0.0989703
143680.0000000    0.0989798
143720.0000000    0.1027028
143760.0000000    0.0947677
143800.0000000    0.0945835
143840.0000000    0.1082936
143880.0000000    0.0917924
143920.0000000    0.0960771
143960.0000000    0.0918404
144000.0000000    0.1008943
144040.0000000    0.0968348
144080.0000000    0.1053698
144120.0000000    0.0921182
144160.0000000    0.0942303
144200.0000000    0.0947641
144240.0000000    0.0968531
144280.0000000    0.0981288
144320.0000000    0.0993796
144360.0000000    0.0896428
144400.0000000    0.0913571
144440.0000000    0.0951525
144480.0000000    0.0969394
144520.0000000    0.0929425
144560.0000000    0.1000330
144600.0000000    0.0977954
144640.0000000    0.0945679
144680.0000000    0.0986504
144720.0000000    0.1011085
144760.0000000    0.1023350
144800.0000000    0.0949999
144840.0000000    0.0947500
144880.0000000    0.0884297
144920.0000000    0.0961905
144960.0000000    0.0867133
145000.0000000    0.0936238
145040.0000000    0.1001409
145080.0000000    0.0943612
145120.0000000    0.0989626
145160.0000000    0.0995319
145200.0000000    0.0964578
145240.0000000    0.0976704
145280.0000000    0.0932054
145320.0000000    0.0979274
145360.0000000    0.1020595
145400.0000000    0.1005633
145440.0000000    0.1032246
145480.0000000    0.1035695
145520.0000000    0.0986972
145560.0000000    0.0963431
145600.0000000    0.0925187
145640.0000000    0.0901714
145680.0000000    0.0923533
145720.0000000    0.0962795
145760.0000000    0.0940136
145800.0000000    0.0967000
145840.0000000    0.0944090
145880.0000000    0.0997748
145920.0000000    0.0961332
145960.0000000    0.0983992
146000.0000000    0.0974492
146040.0000000    0.0927520
146080.0000000    0.0880133
146120.0000000    0.0923382
146160.0000000    0.0912623
146200.0000000    0.0945576
146240.0000000    0.0964937
146280.0000000    0.0899107
146320.0000000    0.0936841
146360.0000000    0.0983621
146400.0000000    0.0897932
146440.0000000    0.0851365
146480.0000000    0.0924617
146520.0000000    0.0915714
146560.0000000    0.0939127
146600.0000000    0.0897217
146640.0000000    0.1005871
146680.0000000    0.0959234
146720.0000000    0.0887107
146760.0000000    0.0922909
146800.0000000    0.0931523
146840.0000000    0.0907799
146880.0000000    0.0924445
146920.0000000    0.0899325
146960.0000000    0.0856404
147000.0000000    0.0858452
147040.0000000    0.0824012
147080.0000000    0.0854333
147120.0000000    0.0851905
147160.0000000    0.0909548
147200.0000000    0.0843357
147240.0000000    0.0940241
147280.0000000    0.0848876
147320.0000000    0.0826471
147360.0000000    0.0810504
147400.0000000    0.0937783
147440.0000000    0.0921410
147480.0000000    0.0940710
147520.0000000    0.0992409
147560.0000000    0.0983962
147600.0000000    0.0921124
147640.0000000    0.0962331
147680.0000000    0.0915944
147720.0000000    0.0930557
147760.0000000    0.0966877
147800.0000000    0.0915262
147840.0000000    0.0926898
147880.0000000    0.0911733
147920.0000000    0.0820245
147960.0000000    0.0965776
148000.0000000    0.0867145
148040.0000000    0.0841146
148080.0000000    0.0951492
148120.0000000    0.0881286
148160.0000000    0.0921276
148200.0000000    0.1018223
148240.0000000    0.0971772
148280.0000000    0.0831522
148320.0000000    0.0906712
148360.0000000    0.0943931
148400.0000000    0.0895658
148440.0000000    0.0951144
148480.0000000    0.0994223
148520.0000000    0.0949728
148560.0000000    0.0950809
148600.0000000    0.0921476
148640.0000000    0.1019514
148680.0000000    0.0992417
148720.0000000    0.0934646
148760.0000000    0.0928876
148800.0000000    0.0912630
148840.0000000    0.0991526
148880.0000000    0.1005443
148920.0000000    0.1032728
148960.0000000    0.0929618
149000.0000000    0.1011826
149040.0000000    0.1057272
149080.0000000    0.0976903
149120.0000000    0.0974762
149160.0000000    0.1005628
149200.0000000    0.0929686
149240.0000000    0.1050585
149280.0000000    0.1024036
149320.0000000    0.0927977
149360.0000000    0.0949122
149400.0000000    0.0960102
149440.0000000    0.0953956
149480.0000000    0.0984695
149520.0000000    0.0868921
149560.0000000    0.0881107
149600.0000000    0.0928219
149640.0000000    0.0786968
149680.0000000    0.0834664
149720.0000000    0.1054061
149760.0000000    0.0953973
149800.0000000    0.0927006
149840.0000000    0.0896378
149880.0000000    0.0931337
149920.0000000    0.1116220
149960.0000000    0.0854223
150000.0000000    0.0928252
150040.0000000    0.0892737
150080.0000000    0.0921165
150120.0000000    0.0841545
150160.0000000    0.0892711
150200.0000000    0.0897877
150240.0000000    0.0902820
150280.0000000    0.0830321
150320.0000000    0.0859889
150360.0000000    0.0955037
150400.0000000    0.0950224
150440.0000000    0.0953490
150480.0000000    0.0847454
150520.0000000    0.0874814
150560.0000000    0.0854228
150600.0000000    0.0924353
150640.0000000    0.0848535
150680.0000000    0.0992405
150720.0000000    0.0869187
150760.0000000    0.0939456
150800.0000000    0.0892278
150840.0000000    0.0880191
150880.0000000    0.0952715
150920.0000000    0.0933355
150960.0000000    0.1027744
151000.0000000    0.0987276
151040.0000000    0.0923279
151080.0000000    0.0931218
151120.0000000    0.0821249
151160.0000000    0.0841333
151200.0000000    0.0944017
151240.0000000    0.0965175
151280.0000000    0.0927474
151320.0000000    0.0914929
151360.0000000    0.0897021
151400.0000000    0.0953884
151440.0000000    0.0935088
151480.0000000    0.0876848
151520.0000000    0.0890581
151560.0000000    0.0942780
151600.0000000    0.1037536
151640.0000000    0.0896464
151680.0000000    0.0869796
151720.0000000    0.0888420
151760.0000000    0.0825368
151800.0000000    0.0918095
151840.0000000    0.0942388
151880.0000000    0.1019721
151920.0000000    0.0935714
151960.0000000    0.0978483
152000.0000000    0.0845727
152040.0000000    0.0907366
152080.0000000    0.0892421
152120.0000000    0.0861082
152160.0000000    0.0943095
152200.0000000    0.0953636
152240.0000000    0.0941855
152280.0000000    0.0916002
152320.0000000    0.0947686
152360.0000000    0.0979075
152400.0000000    0.1022246
152440.0000000    0.0909621
152480.0000000    0.0934634
152520.0000000    0.0843304
152560.0000000    0.0988869
152600.0000000    0.0916286
152640.0000000    0.0904654
152680.0000000    0.0917717
152720.0000000    0.0953602
152760.0000000    0.0850690
152800.0000000    0.0911061
152840.0000000    0.0876308
152880.0000000    0.1087365
152920.0000000    0.0973081
152960.0000000    0.1115748
153000.0000000    0.1168762
153040.0000000    0.0943397
153080.0000000    0.0906525
153120.0000000    0.0874962
153160.0000000    0.0893684
153200.0000000    0.0938099
153240.0000000    0.0894101
153280.0000000    0.0968113
153320.0000000    0.1032891
153360.0000000    0.0881751
153400.0000000    0.0968019
153440.0000000    0.0940165
153480.0000000    0.0917402
153520.0000000    0.0851378
153560.0000000    0.0934229
153600.0000000    0.0906641
153640.0000000    0.0963165
153680.0000000    0.0922795
153720.0000000    0.0918857
153760.0000000    0.0879133
153800.0000000    0.0890301
153840.0000000    0.0942046
153880.0000000    0.0895166
153920.0000000    0.0916999
153960.0000000    0.1002824
154000.0000000    0.1027445
154040.0000000    0.0904838
154080.0000000    0.1043074
154120.0000000    0.0921201
154160.0000000    0.0929008
154200.0000000    0.1021611
154240.0000000    0.0935856
154280.0000000    0.0966107
154320.0000000    0.0882996
154360.0000000    0.0960723
154400.0000000    0.0952983
154440.0000000    0.0994372
154480.0000000    0.0967313
154520.0000000    0.0895015
154560.0000000    0.0974206
154600.0000000    0.0946685
154640.0000000    0.1029652
154680.0000000    0.0990694
154720.0000000    0.0965402
154760.0000000    0.0944664
154800.0000000    0.0924593
154840.0000000    0.0916767
154880.0000000    0.0968518
154920.0000000    0.0963979
154960.0000000    0.0919062
155000.0000000    0.0942390
155040.0000000    0.0909820
155080.0000000    0.0886762
155120.0000000    0.0830973
155160.0000000    0.0883387
155200.0000000    0.0873615
155240.0000000    0.0907732
155280.0000000    0.0920507
155320.0000000    0.0873782
155360.0000000    0.0841160
155400.0000000    0.0829532
155440.0000000    0.0834365
155480.0000000    0.0965696
155520.0000000    0.0859243
155560.0000000    0.0822136
155600.0000000    0.0910197
155640.0000000    0.0842735
155680.0000000    0.0825653
155720.0000000    0.0851239
155760.0000000    0.0855098
155800.0000000    0.1047536
155840.0000000    0.0955250
155880.0000000    0.0938655
155920.0000000    0.0971683
155960.0000000    0.0954298
156000.0000000    0.0930781
156040.0000000    0.1011412
156080.0000000    0.0889662
156120.0000000    0.0917370
156160.0000000    0.0905634
156200.0000000    0.0964673
156240.0000000    0.0919413
156280.0000000    0.0924307
156320.0000000    0.0974245
156360.0000000    0.0900544
156400.0000000    0.0854141
156440.0000000    0.0879054
156480.0000000    0.0892238
156520.0000000    0.0895797
156560.0000000    0.0918035
156600.0000000    0.0940385
156640.0000000    0.0887835
156680.0000000    0.0889955
156720.0000000    0.0920568
156760.0000000    0.0871796
156800.0000000    0.0878477
156840.0000000    0.0920438
156880.0000000    0.0914192
156920.0000000    0.0939693
156960.0000000    0.0970038
157000.0000000    0.1013440
157040.0000000    0.0844857
157080.0000000    0.0961905
157120.0000000    0.0888614
157160.0000000    0.0930138
157200.0000000    0.0980116
157240.0000000    0.0936791
157280.0000000    0.0856536
157320.0000000    0.1030087
157360.0000000    0.0843418
157400.0000000    0.0925899
157440.0000000    0.0873379
157480.0000000    0.0897688
157520.0000000    0.0949148
157560.0000000    0.0926552
157600.0000000    0.1020268
157640.0000000    0.1012827
157680.0000000    0.0922404
157720.0000000    0.0927686
157760.0000000    0.0912685
157800.0000000    0.0993754
157840.0000000    0.0957540
157880.0000000    0.0855961
157920.0000000    0.0962616
157960.0000000    0.0913497
158000.0000000    0.0859201
158040.0000000    0.0908998
158080.0000000    0.0854065
158120.0000000    0.0935488
158160.0000000    0.0911340
158200.0000000    0.0884030
158240.0000000    0.0851875
158280.0000000    0.0922610
158320.0000000    0.0790364
158360.0000000    0.0865310
158400.0000000    0.0912660
158440.0000000    0.0879820
158480.0000000    0.0935759
158520.0000000    0.0884899
158560.0000000    0.0902034
158600.0000000    0.0844294
158640.0000000    0.0868587
158680.0000000    0.0913379
158720.0000000    0.0870900
158760.0000000    0.0738440
158800.0000000    0.0955493
158840.0000000    0.0858311
158880.0000000    0.0877225
158920.0000000    0.0872295
158960.0000000    0.0901268
159000.0000000    0.0852560
159040.0000000    0.0993069
159080.0000000    0.0930656
159120.0000000    0.0949157
159160.0000000    0.0927879
159200.0000000    0.0842940
159240.0000000    0.0823920
159280.0000000    0.0974270
159320.0000000    0.0834725
159360.0000000    0.0962833
159400.0000000    0.0925940
159440.0000000    0.0989505
159480.0000000    0.0947042
159520.0000000    0.0924250
159560.0000000    0.0885661
159600.0000000    0.1027250
159640.0000000    0.0964853
159680.0000000    0.0904234
159720.0000000    0.1049474
159760.0000000    0.1013584
159800.0000000    0.0940890
159840.0000000    0.0904708
159880.0000000    0.0866463
159920.0000000    0.0962823
159960.0000000    0.0899811
160000.0000000    0.1083590
160040.0000000    0.0963954
160080.0000000    0.1019697
160120.0000000    0.0963440
160160.0000000    0.0904725
160200.0000000    0.0891096
160240.0000000    0.0897145
160280.0000000    0.0992017
160320.0000000    0.0955790
160360.0000000    0.0988370
160400.0000000    0.0962438
160440.0000000    0.0907119
160480.0000000    0.0947733
160520.0000000    0.0995202
160560.0000000    0.0984592
160600.0000000    0.0898059
160640.0000000    0.0892367
160680.0000000    0.0924887
160720.0000000    0.0957723
160760.0000000    0.0936693
160800.0000000    0.0919230
160840.0000000    0.0916621
160880.0000000    0.0857036
160920.0000000    0.0959574
160960.0000000    0.0815580
161000.0000000    0.0834358
161040.0000000    0.1005945
161080.0000000    0.0939560
161120.0000000    0.0894974
161160.0000000    0.0886026
161200.0000000    0.0822025
161240.0000000    0.0901350
161280.0000000    0.0939410
161320.0000000    0.0933891
161360.0000000    0.0856104
161400.0000000    0.0911490
161440.0000000    0.1033034
161480.0000000    0.0999684
161520.0000000    0.0828893
161560.0000000    0.0780669
161600.0000000    0.0800792
161640.0000000    0.0873253
161680.0000000    0.0778926
161720.0000000    0.0862207
161760.0000000    0.0778628
161800.0000000    0.0870666
161840.0000000    0.0841502
161880.0000000    0.0858523
161920.0000000    0.0814936
161960.0000000    0.0835432
162000.0000000    0.0838468
162040.0000000    0.0881373
162080.0000000    0.0913788
162120.0000000    0.0860276
162160.0000000    0.0844328
162200.0000000    0.0798197
162240.0000000    0.0893042
162280.0000000    0.0917210
162320.0000000    0.0823741
162360.0000000    0.0817178
162400.0000000    0.0825341
162440.0000000    0.0852586
162480.0000000    0.0778252
162520.0000000    0.0837970
162560.0000000    0.0812926
162600.0000000    0.0866688
162640.0000000    0.0816279
162680.0000000    0.0861470
162720.0000000    0.0777557
162760.0000000    0.0769172
162800.0000000    0.0803031
162840.0000000    0.0843240
162880.0000000    0.0892490
162920.0000000    0.0803897
162960.0000000    0.0896854
163000.0000000    0.0779542
163040.0000000    0.0906206
163080.0000000    0.0792691
163120.0000000    0.0980051
163160.0000000    0.0792266
163200.0000000    0.0998868
163240.0000000    0.0895862
163280.0000000    0.0981306
163320.0000000    0.0906952
163360.0000000    0.1010689
163400.0000000    0.0843280
163440.0000000    0.0896929
163480.0000000    0.0860698
163520.0000000    0.0888403
163560.0000000    0.0944520
163600.0000000    0.0908465
163640.0000000    0.0840304
163680.0000000    0.0997346
163720.0000000    0.0866665
163760.0000000    0.1064889
163800.0000000    0.0932096
163840.0000000    0.0892000
163880.0000000    0.0840418
163920.0000000    0.0892800
163960.0000000    0.1018871
164000.0000000    0.1002832
164040.0000000    0.0937191
164080.0000000    0.0858913
164120.0000000    0.0849625
164160.0000000    0.0980539
164200.0000000    0.1082463
164240.0000000    0.0985794
164280.0000000    0.1044488
164320.0000000    0.1119487
164360.0000000    0.1049255
164400.0000000    0.0926930
164440.0000000    0.0941449
164480.0000000    0.1044790
164520.0000000    0.0942501
164560.0000000    0.0951892
164600.0000000    0.1012051
164640.0000000    0.0980181
164680.0000000    0.1029488
164720.0000000    0.0970373
164760.0000000    0.1063063
164800.0000000    0.0897333
164840.0000000    0.0944558
164880.0000000    0.0900944
164920.0000000    0.0881799
164960.0000000    0.0970893
165000.0000000    0.0911840
165040.0000000    0.0958828
165080.0000000    0.0969089
165120.0000000    0.1005723
165160.0000000    0.1017806
165200.0000000    0.1083295
165240.0000000    0.1063058
165280.0000000    0.1033013
165320.0000000    0.0933789
165360.0000000    0.1093181
165400.0000000    0.0961474
165440.0000000    0.0978478
165480.0000000    0.0888853
165520.0000000    0.0836992
165560.0000000    0.0880209
165600.0000000    0.0969247
165640.0000000    0.1160474
165680.0000000    0.1172016
165720.0000000    0.1052224
165760.0000000    0.1100123
165800.0000000    0.1060846
165840.0000000    0.1010754
165880.0000000    0.0994015
165920.0000000    0.0967110
165960.0000000    0.1094664
166000.0000000    0.0922780
166040.0000000    0.1018757
166080.0000000    0.0971637
166120.0000000    0.1007877
166160.0000000    0.1022031
166200.0000000    0.0984263
166240.0000000    0.0977103
166280.0000000    0.1127607
166320.0000000    0.1036964
166360.0000000    0.0966881
166400.0000000    0.1087438
166440.0000000    0.1135178
166480.0000000    0.1047617
166520.0000000    0.1024306
166560.0000000    0.0949210
166600.0000000    0.1034114
166640.0000000    0.1030752
166680.0000000    0.0986373
166720.0000000    0.1002684
166760.0000000    0.0972515
166800.0000000    0.1071022
166840.0000000    0.0986043
166880.0000000    0.0980325
166920.0000000    0.0947664
166960.0000000    0.1053485
167000.0000000    0.0833536
167040.0000000    0.0859089
167080.0000000    0.0965331
167120.0000000    0.0906361
167160.0000000    0.0977568
167200.0000000    0.0997867
167240.0000000    0.0903036
167280.0000000    0.1046020
167320.0000000    0.1074770
167360.0000000    0.0998597
167400.0000000    0.1062198
167440.0000000    0.1018114
167480.0000000    0.1083409
167520.0000000    0.0922151
167560.0000000    0.0895431
167600.0000000    0.0959564
167640.0000000    0.0905405
167680.0000000    0.0848275
167720.0000000    0.0980073
167760.0000000    0.0940631
167800.0000000    0.0881269
167840.0000000    0.0886079
167880.0000000    0.0954585
167920.0000000    0.0921028
167960.0000000    0.1030431
168000.0000000    0.0878481
168040.0000000    0.0912137
168080.0000000    0.0867482
168120.0000000    0.0980102
168160.0000000    0.0946071
168200.0000000    0.0916105
168240.0000000    0.0867565
168280.0000000    0.1001621
168320.0000000    0.0937751
168360.0000000    0.0939877
168400.0000000    0.0899881
168440.0000000    0.0895156
168480.0000000    0.0899210
168520.0000000    0.0906347
168560.0000000    0.1013504
168600.0000000    0.1076745
168640.0000000    0.0982934
168680.0000000    0.0932772
168720.0000000    0.0955345
168760.0000000    0.0884653
168800.0000000    0.0961823
168840.0000000    0.0960022
168880.0000000    0.0938372
168920.0000000    0.0803317
168960.0000000    0.0920905
169000.0000000    0.0894524
169040.0000000    0.0883161
169080.0000000    0.0876887
169120.0000000    0.0933092
169160.0000000    0.1014803
169200.0000000    0.1002972
169240.0000000    0.1008924
169280.0000000    0.0991792
169320.0000000    0.0981648
169360.0000000    0.0964823
169400.0000000    0.1000412
169440.0000000    0.0939391
169480.0000000    0.0900035
169520.0000000    0.1009081
169560.0000000    0.1021450
169600.0000000    0.1097485
169640.0000000    0.1050374
169680.0000000    0.0955794
169720.0000000    0.0949874
169760.0000000    0.0977550
169800.0000000    0.0950322
169840.0000000    0.0943301
169880.0000000    0.0883564
169920.0000000    0.0968682
169960.0000000    0.0925559
170000.0000000    0.0988302
170040.0000000    0.1010827
170080.0000000    0.0971882
170120.0000000    0.0934063
170160.0000000    0.0926865
170200.0000000    0.0965967
170240.0000000    0.0906821
170280.0000000    0.1031537
170320.0000000    0.0969324
170360.0000000    0.1032167
170400.0000000    0.0968287
170440.0000000    0.1008701
170480.0000000    0.1063691
170520.0000000    0.0985926
170560.0000000    0.1002176
170600.0000000    0.0974521
170640.0000000    0.0970780
170680.0000000    0.1058815
170720.0000000    0.1002086
170760.0000000    0.0996332
170800.0000000    0.1077714
170840.0000000    0.1008508
170880.0000000    0.0957823
170920.0000000    0.1057691
170960.0000000    0.0993654
171000.0000000    0.1045243
171040.0000000    0.0945707
171080.0000000    0.0955019
171120.0000000    0.1123697
171160.0000000    0.0993381
171200.0000000    0.0994351
171240.0000000    0.0974803
171280.0000000    0.1037252
171320.0000000    0.0911863
171360.0000000    0.0975217
171400.0000000    0.0928474
171440.0000000    0.0953522
171480.0000000    0.1031681
171520.0000000    0.1077683
171560.0000000    0.0983858
171600.0000000    0.0966211
171640.0000000    0.1024171
171680.0000000    0.1029309
171720.0000000    0.0954070
171760.0000000    0.1069821
171800.0000000    0.1110616
171840.0000000    0.1054798
171880.0000000    0.0993588
171920.0000000    0.1077278
171960.0000000    0.1017793
172000.0000000    0.0973262
172040.0000000    0.0904052
172080.0000000    0.1137144
172120.0000000    0.1029464
172160.0000000    0.1034679
172200.0000000    0.0991459
172240.0000000    0.1107393
172280.0000000    0.0956628
172320.0000000    0.0998735
172360.0000000    0.0956633
172400.0000000    0.1036128
172440.0000000    0.1101394
172480.0000000    0.1108983
172520.0000000    0.1067312
172560.0000000    0.0981169
172600.0000000    0.0986849
172640.0000000    0.1026826
172680.0000000    0.1027476
172720.0000000    0.1083612
172760.0000000    0.1076565
172800.0000000    0.1094821
172840.0000000    0.1118786
172880.0000000    0.1078636
172920.0000000    0.1102851
172960.0000000    0.1212208
173000.0000000    0.1083745
173040.0000000    0.1108910
173080.0000000    0.1138455
173120.0000000    0.0989798
173160.0000000    0.1063706
173200.0000000    0.0921339
173240.0000000    0.0978393
173280.0000000    0.0913788
173320.0000000    0.0880040
173360.0000000    0.1146581
173400.0000000    0.1014964
173440.0000000    0.1035648
173480.0000000    0.0981196
173520.0000000    0.1028150
173560.0000000    0.0909209
173600.0000000    0.0928803
173640.0000000    0.0969877
173680.0000000    0.0977583
173720.0000000    0.1009727
173760.0000000    0.1033024
173800.0000000    0.1031664
173840.0000000    0.1058778
173880.0000000    0.1080805
173920.0000000    0.1033584
173960.0000000    0.0935655
174000.0000000    0.1000808
174040.0000000    0.1020085
174080.0000000    0.1178762
174120.0000000    0.1112846
174160.0000000    0.1083782
174200.0000000    0.0955041
174240.0000000    0.0996727
174280.0000000    0.0970044
174320.0000000    0.1026420
174360.0000000    0.0974680
174400.0000000    0.1022373
174440.0000000    0.1029599
174480.0000000    0.1025889
174520.0000000    0.1098197
174560.0000000    0.1116347
174600.0000000    0.1160489
174640.0000000    0.1154124
174680.0000000    0.1162289
174720.0000000    0.1143951
174760.0000000    0.1092894
174800.0000000    0.1138678
174840.0000000    0.1095704
174880.0000000    0.1132691
174920.0000000    0.0978698
174960.0000000    0.1015160
175000.0000000    0.0945933
175040.0000000    0.1016387
175080.0000000    0.0966334
175120.0000000    0.1080440
175160.0000000    0.0917067
175200.0000000    0.0975541
175240.0000000    0.0930724
175280.0000000    0.0935582
175320.0000000    0.0958287
175360.0000000    0.1060057
175400.0000000    0.1059080
175440.0000000    0.1067436
175480.0000000    0.1058143
175520.0000000    0.0982048
175560.0000000    0.0988334
175600.0000000    0.1029631
175640.0000000    0.0996306
175680.0000000    0.1001277
175720.0000000    0.1125288
175760.0000000    0.1004115
175800.0000000    0.0978406
175840.0000000    0.0968985
175880.0000000    0.0981653
175920.0000000    0.0870822
175960.0000000    0.0944600
176000.0000000    0.0958838
176040.0000000    0.0891887
176080.0000000    0.0873270
176120.0000000    0.0990551
176160.0000000    0.0979240
176200.0000000    0.0935128
176240.0000000    0.0934026
176280.0000000    0.0924854
176320.0000000    0.0966340
176360.0000000    0.0976432
176400.0000000    0.1046629
176440.0000000    0.1024216
176480.0000000    0.1010146
176520.0000000    0.1045001
176560.0000000    0.1051598
176600.0000000    0.0928360
176640.0000000    0.1003884
176680.0000000    0.0946447
176720.0000000    0.0867743
176760.0000000    0.0969355
176800.0000000    0.1048729
176840.0000000    0.0983220
176880.0000000    0.0877881
176920.0000000    0.1000949
176960.0000000    0.0891559
177000.0000000    0.0972506
177040.0000000    0.0987637
177080.0000000    0.1030970
177120.0000000    0.0957415
177160.0000000    0.0920484
177200.0000000    0.0944924
177240.0000000    0.1035027
177280.0000000    0.0999697
177320.0000000    0.1018517
177360.0000000    0.1035018
177400.0000000    0.0971875
177440.0000000    0.1042526
177480.0000000    0.0995159
177520.0000000    0.1051581
177560.0000000    0.0845688
177600.0000000    0.1056017
177640.0000000    0.1114726
177680.0000000    0.1198326
177720.0000000    0.1037401
177760.0000000    0.0974372
177800.0000000    0.1016168
177840.0000000    0.1006136
177880.0000000    0.0979295
177920.0000000    0.0973464
177960.0000000    0.1042796
178000.0000000    0.1022267
178040.0000000    0.1020860
178080.0000000    0.1092055
178120.0000000    0.0988168
178160.0000000    0.1027410
178200.0000000    0.0987661
178240.0000000    0.0963262
178280.0000000    0.1111652
178320.0000000    0.1084165
178360.0000000    0.1011616
178400.0000000    0.1070847
178440.0000000    0.1120589
178480.0000000    0.1026844
178520.0000000    0.0952257
178560.0000000    0.1030769
178600.0000000    0.0953628
178640.0000000    0.1049171
178680.0000000    0.1094279
178720.0000000    0.1109576
178760.0000000    0.1145564
178800.0000000    0.1003061
178840.0000000    0.1017109
178880.0000000    0.1048044
178920.0000000    0.0990684
178960.0000000    0.0986933
179000.0000000    0.1014105
179040.0000000    0.1130472
179080.0000000    0.1001002
179120.0000000    0.0975864
179160.0000000    0.1089845
179200.0000000    0.1040681
179240.0000000    0.1090390
179280.0000000    0.1091843
179320.0000000    0.1139122
179360.0000000    0.1102640
179400.0000000    0.1121476
179440.0000000    0.1083216
179480.0000000    0.1062113
179520.0000000    0.0979200
179560.0000000    0.0936977
179600.0000000    0.1007887
179640.0000000    0.1088896
179680.0000000    0.1044637
179720.0000000    0.0965974
179760.0000000    0.0934071
179800.0000000    0.1030906
179840.0000000    0.0967452
179880.0000000    0.0917097
179920.0000000    0.1005149
179960.0000000    0.0966834
180000.0000000    0.0898738
180040.0000000    0.0877931
180080.0000000    0.0922127
180120.0000000    0.1016321
180160.0000000    0.0954848
180200.0000000    0.1018842
180240.0000000    0.0947585
180280.0000000    0.0961381
180320.0000000    0.0928719
180360.0000000    0.0976253
180400.0000000    0.1034035
180440.0000000    0.1042463
180480.0000000    0.0963895
180520.0000000    0.0918896
180560.0000000    0.0879423
180600.0000000    0.0817217
180640.0000000    0.0941773
180680.0000000    0.0909846
180720.0000000    0.0928686
180760.0000000    0.0840191
180800.0000000    0.0981521
180840.0000000    0.0880332
180880.0000000    0.0923812
180920.0000000    0.0947983
180960.0000000    0.0920780
181000.0000000    0.0981123
181040.0000000    0.0966953
181080.0000000    0.0969456
181120.0000000    0.1015474
181160.0000000    0.1042489
181200.0000000    0.0987766
181240.0000000    0.1025720
181280.0000000    0.1033252
181320.0000000    0.1034741
181360.0000000    0.1034735
181400.0000000    0.1028696
181440.0000000    0.1085973
181480.0000000    0.1036860
181520.0000000    0.1053232
181560.0000000    0.1002613
181600.0000000    0.1104067
181640.0000000    0.1043233
181680.0000000    0.0962367
181720.0000000    0.0960433
181760.0000000    0.0965881
181800.0000000    0.0945559
181840.0000000    0.0996860
181880.0000000    0.0953940
181920.0000000    0.0960899
181960.0000000    0.0919500
182000.0000000    0.1067690
182040.0000000    0.1055707
182080.0000000    0.1009445
182120.0000000    0.0954879
182160.0000000    0.1071281
182200.0000000    0.1082310
182240.0000000    0.0890522
182280.0000000    0.0957152
182320.0000000    0.0953444
182360.0000000    0.0861704
182400.0000000    0.0930934
182440.0000000    0.0908291
182480.0000000    0.0998997
182520.0000000    0.0973447
182560.0000000    0.0979469
182600.0000000    0.1102955
182640.0000000    0.1015787
182680.0000000    0.1041334
182720.0000000    0.0948503
182760.0000000    0.0975874
182800.0000000    0.0970415
182840.0000000    0.1042582
182880.0000000    0.1031104
182920.0000000    0.1042679
182960.0000000    0.1052674
183000.0000000    0.0979334
183040.0000000    0.0994836
183080.0000000    0.1056983
183120.0000000    0.1067356
183160.0000000    0.1027751
183200.0000000    0.1017350
183240.0000000    0.1133844
183280.0000000    0.0987735
183320.0000000    0.1038171
183360.0000000    0.1084218
183400.0000000    0.1065921
183440.0000000    0.1029493
183480.0000000    0.1003385
183520.0000000    0.1003484
183560.0000000    0.1067633
183600.0000000    0.1064850
183640.0000000    0.1007968
183680.0000000    0.1109279
183720.0000000    0.1063527
183760.0000000    0.1081356
183800.0000000    0.1025074
183840.0000000    0.1127370
183880.0000000    0.1057655
183920.0000000    0.1016620
183960.0000000    0.0995963
184000.0000000    0.1050165
184040.0000000    0.1078896
184080.0000000    0.1028069
184120.0000000    0.1113435
184160.0000000    0.1054916
184200.0000000    0.1041320
184240.0000000    0.1080655
184280.0000000    0.1143025
184320.0000000    0.1178377
184360.0000000    0.1066400
184400.0000000    0.1093757
184440.0000000    0.1047100
184480.0000000    0.1074338
184520.0000000    0.1102388
184560.0000000    0.1059487
184600.0000000    0.1132025
184640.0000000    0.1075120
184680.0000000    0.1158421
184720.0000000    0.1076511
184760.0000000    0.1068957
184800.0000000    0.1070802
184840.0000000    0.1033747
184880.0000000    0.1061657
184920.0000000    0.1049472
184960.0000000    0.1047191
185000.0000000    0.1046329
185040.0000000    0.1019486
185080.0000000    0.1032870
185120.0000000    0.1103488
185160.0000000    0.1093984
185200.0000000    0.0955676
185240.0000000    0.1053058
185280.0000000    0.1067850
185320.0000000    0.1100574
185360.0000000    0.1062402
185400.0000000    0.1017454
185440.0000000    0.0951211
185480.0000000    0.1071844
185520.0000000    0.1132627
185560.0000000    0.1070992
185600.0000000    0.0973130
185640.0000000    0.0978568
185680.0000000    0.1055549
185720.0000000    0.0991409
185760.0000000    0.0970388
185800.0000000    0.0986859
185840.0000000    0.1050688
185880.0000000    0.1044253
185920.0000000    0.1103169
185960.0000000    0.1108758
186000.0000000    0.1070567
186040.0000000    0.1013707
186080.0000000    0.1022416
186120.0000000    0.0984123
186160.0000000    0.0963133
186200.0000000    0.1047474
186240.0000000    0.0978859
186280.0000000    0.1060499
186320.0000000    0.0932590
186360.0000000    0.1041412
186400.0000000    0.0979822
186440.0000000    0.0950259
186480.0000000    0.0909527
186520.0000000    0.0944904
186560.0000000    0.0940949
186600.0000000    0.0989428
186640.0000000    0.0955437
186680.0000000    0.1026402
186720.0000000    0.0949752
186760.0000000    0.1046182
186800.0000000    0.0938358
186840.0000000    0.0887370
186880.0000000    0.0917256
186920.0000000    0.0938662
186960.0000000    0.0979778
187000.0000000    0.1010593
187040.0000000    0.1046950
187080.0000000    0.0929796
187120.0000000    0.0972468
187160.0000000    0.0995851
187200.0000000    0.0962982
187240.0000000    0.1002926
187280.0000000    0.1017193
187320.0000000    0.1007563
187360.0000000    0.0992315
187400.0000000    0.0920127
187440.0000000    0.0989460
187480.0000000    0.0959028
187520.0000000    0.0951043
187560.0000000    0.0939846
187600.0000000    0.0964583
187640.0000000    0.0863633
187680.0000000    0.0876899
187720.0000000    0.0921701
187760.0000000    0.0906552
187800.0000000    0.0996485
187840.0000000    0.1076444
187880.0000000    0.0964696
187920.0000000    0.0962882
187960.0000000    0.1016733
188000.0000000    0.1100744
188040.0000000    0.1077111
188080.0000000    0.0945409
188120.0000000    0.0977610
188160.0000000    0.0988532
188200.0000000    0.1016811
188240.0000000    0.1120429
188280.0000000    0.1006471
188320.0000000    0.1034098
188360.0000000    0.0982690
188400.0000000    0.1078791
188440.0000000    0.1018493
188480.0000000    0.1042460
188520.0000000    0.1077288
188560.0000000    0.0966212
188600.0000000    0.0877685
188640.0000000    0.0935955
188680.0000000    0.0996212
188720.0000000    0.0974885
188760.0000000    0.1110133
188800.0000000    0.0987733
188840.0000000    0.1017279
188880.0000000    0.1033493
188920.0000000    0.1027824
188960.0000000    0.1021762
189000.0000000    0.0984685
189040.0000000    0.0935667
189080.0000000    0.0900592
189120.0000000    0.0896257
189160.0000000    0.1002716
189200.0000000    0.0998760
189240.0000000    0.1009407
189280.0000000    0.0969581
189320.0000000    0.0944133
189360.0000000    0.0900852
189400.0000000    0.0956242
189440.0000000    0.1060130
189480.0000000    0.0974237
189520.0000000    0.0947568
189560.0000000    0.0893343
189600.0000000    0.0975251
189640.0000000    0.1029380
189680.0000000    0.1058437
189720.0000000    0.0985784
189760.0000000    0.1061753
189800.0000000    0.1013324
189840.0000000    0.1077099
189880.0000000    0.1029881
189920.0000000    0.1025273
189960.0000000    0.1067077
190000.0000000    0.1085920
190040.0000000    0.1061570
190080.0000000    0.1033151
190120.0000000    0.1024644
190160.0000000    0.1099710
190200.0000000    0.1046206
190240.0000000    0.1066785
190280.0000000    0.0978402
190320.0000000    0.1005733
190360.0000000    0.1007805
190400.0000000    0.1073466
190440.0000000    0.1097489
190480.0000000    0.1028763
190520.0000000    0.0972563
190560.0000000    0.1001204
190600.0000000    0.1012390
190640.0000000    0.1061099
190680.0000000    0.0949436
190720.0000000    0.1029919
190760.0000000    0.1049037
190800.0000000    0.0995239
190840.0000000    0.1115578
190880.0000000    0.0989491
190920.0000000    0.0962915
190960.0000000    0.1065616
191000.0000000    0.0971256
191040.0000000    0.1007636
191080.0000000    0.1096998
191120.0000000    0.1008551
191160.0000000    0.1055719
191200.0000000    0.0903158
191240.0000000    0.1001997
191280.0000000    0.0968026
191320.0000000    0.1015547
191360.0000000    0.0991727
191400.0000000    0.0985154
191440.0000000    0.0919713
191480.0000000    0.0963418
191520.0000000    0.0975824
191560.0000000    0.0872945
191600.0000000    0.0891459
191640.0000000    0.0944586
191680.0000000    0.1007265
191720.0000000    0.1031168
191760.0000000    0.1024139
191800.0000000    0.0957280
191840.0000000    0.0954432
191880.0000000    0.0992071
191920.0000000    0.0900177
191960.0000000    0.0911540
192000.0000000    0.0840526
192040.0000000    0.0898546
192080.0000000    0.0848663
192120.0000000    0.0933667
192160.0000000    0.0860005
192200.0000000    0.0808424
192240.0000000    0.0848283
192280.0000000    0.0960404
192320.0000000    0.0856346
192360.0000000    0.0826286
192400.0000000    0.0862722
192440.0000000    0.0918860
192480.0000000    0.0908861
192520.0000000    0.0926435
192560.0000000    0.0881083
192600.0000000    0.0876887
192640.0000000    0.0893089
192680.0000000    0.0907584
192720.0000000    0.0979554
192760.0000000    0.0931150
192800.0000000    0.0992248
192840.0000000    0.0965020
192880.0000000    0.1116320
192920.0000000    0.1051722
192960.0000000    0.0961029
193000.0000000    0.0940464
193040.0000000    0.0921066
193080.0000000    0.0915055
193120.0000000    0.0906953
193160.0000000    0.0886779
193200.0000000    0.0938474
193240.0000000    0.0879886
193280.0000000    0.0967551
193320.0000000    0.1045298
193360.0000000    0.0915964
193400.0000000    0.0911863
193440.0000000    0.0957348
193480.0000000    0.0912249
193520.0000000    0.0943255
193560.0000000    0.1008231
193600.0000000    0.1040497
193640.0000000    0.0990373
193680.0000000    0.0998465
193720.0000000    0.0987177
193760.0000000    0.1036404
193800.0000000    0.0996578
193840.0000000    0.0924307
193880.0000000    0.0947087
193920.0000000    0.0912816
193960.0000000    0.0921468
194000.0000000    0.0949408
194040.0000000    0.0953914
194080.0000000    0.0985257
194120.0000000    0.0958224
194160.0000000    0.0921268
194200.0000000    0.1046351
194240.0000000    0.1036131
194280.0000000    0.0991816
194320.0000000    0.1047379
194360.0000000    0.0938987
194400.0000000    0.0863540
194440.0000000    0.0875041
194480.0000000    0.1008872
194520.0000000    0.0913183
194560.0000000    0.0838494
194600.0000000    0.0867663
194640.0000000    0.0921151
194680.0000000    0.0875161
194720.0000000    0.0888008
194760.0000000    0.0863113
194800.0000000    0.0871505
194840.0000000    0.0844784
194880.0000000    0.0941634
194920.0000000    0.0881278
194960.0000000    0.0968360
195000.0000000    0.0886656
195040.0000000    0.0850851
195080.0000000    0.0836217
195120.0000000    0.0772546
195160.0000000    0.0950033
195200.0000000    0.0811772
195240.0000000    0.0929127
195280.0000000    0.0962218
195320.0000000    0.0944082
195360.0000000    0.0917638
195400.0000000    0.0916117
195440.0000000    0.0996913
195480.0000000    0.0926627
195520.0000000    0.1000964
195560.0000000    0.0958811
195600.0000000    0.0907530
195640.0000000    0.1006364
195680.0000000    0.1041653
195720.0000000    0.0955927
195760.0000000    0.0972518
195800.0000000    0.0848846
195840.0000000    0.0987637
195880.0000000    0.0972953
195920.0000000    0.0908489
195960.0000000    0.0939325
196000.0000000    0.0844466
196040.0000000    0.0773288
196080.0000000    0.0854250
196120.0000000    0.0840093
196160.0000000    0.0994176
196200.0000000    0.0919349
196240.0000000    0.0929453
196280.0000000    0.0912702
196320.0000000    0.0902532
196360.0000000    0.0846027
196400.0000000    0.0868465
196440.0000000    0.0835543
196480.0000000    0.0878087
196520.0000000    0.0797602
196560.0000000    0.0922101
196600.0000000    0.0936254
196640.0000000    0.0891719
196680.0000000    0.1007361
196720.0000000    0.1016076
196760.0000000    0.0947345
196800.0000000    0.1029572
196840.0000000    0.0927776
196880.0000000    0.0964167
196920.0000000    0.1067569
196960.0000000    0.0966773
197000.0000000    0.0893063
197040.0000000    0.0923552
197080.0000000    0.0962663
197120.0000000    0.0866344
197160.0000000    0.0899736
197200.0000000    0.0934479
197240.0000000    0.0828471
197280.0000000    0.0818532
197320.0000000    0.0917250
197360.0000000    0.0944811
197400.0000000    0.0907253
197440.0000000    0.0872314
197480.0000000    0.1028913
197520.0000000    0.0913497
197560.0000000    0.0898834
197600.0000000    0.0988242
197640.0000000    0.0844398
197680.0000000    0.0957803
197720.0000000    0.0890457
197760.0000000    0.0889546
197800.0000000    0.0894351
197840.0000000    0.0947644
197880.0000000    0.0947834
197920.0000000    0.0984797
197960.0000000    0.0865214
198000.0000000    0.0872043
198040.0000000    0.0926029
198080.0000000    0.0944303
198120.0000000    0.0888939
198160.0000000    0.0938380
198200.0000000    0.0934533
198240.0000000    0.0909591
198280.0000000    0.0877971
198320.0000000    0.0898277
198360.0000000    0.0921167
198400.0000000    0.0910383
198440.0000000    0.0863708
198480.0000000    0.0929278
198520.0000000    0.0943184
198560.0000000    0.0910537
198600.0000000    0.0949612
198640.0000000    0.0988634
198680.0000000    0.0947398
198720.0000000    0.0952774
198760.0000000    0.0991685
198800.0000000    0.0881983
198840.0000000    0.1055250
198880.0000000    0.1085538
198920.0000000    0.0873578
198960.0000000    0.0971919
199000.0000000    0.0918762
199040.0000000    0.1056569
199080.0000000    0.0933958
199120.0000000    0.0964587
199160.0000000    0.0976297
199200.0000000    0.0962165
199240.0000000    0.0992195
199280.0000000    0.1060317
199320.0000000    0.1011894
199360.0000000    0.1029916
199400.0000000    0.0965166
199440.0000000    0.0999993
199480.0000000    0.1088527
199520.0000000    0.1101918
199560.0000000    0.0984053
199600.0000000    0.0933474
199640.0000000    0.0992455
199680.0000000    0.1001109
199720.0000000    0.0981506
199760.0000000    0.0968855
199800.0000000    0.0893200
199840.0000000    0.0932073
199880.0000000    0.0895678
199920.0000000    0.1034844
199960.0000000    0.0980292
200000.0000000    0.0946709
200040.0000000    0.1003964
200080.0000000    0.0975643
200120.0000000    0.1055093
200160.0000000    0.1011532
200200.0000000    0.0903755
200240.0000000    0.1054578
200280.0000000    0.0944737
200320.0000000    0.0873417
200360.0000000    0.0930529
200400.0000000    0.0867674
200440.0000000    0.1031250
200480.0000000    0.1038054
200520.0000000    0.1133028
200560.0000000    0.0905806
200600.0000000    0.0987912
200640.0000000    0.0961443
200680.0000000    0.1056271
200720.0000000    0.0982041
200760.0000000    0.1010693
200800.0000000    0.1030875
200840.0000000    0.1347402
200880.0000000    0.1046452
200920.0000000    0.1042707
200960.0000000    0.1129479
201000.0000000    0.1008057
201040.0000000    0.1020918
201080.0000000    0.0966376
201120.0000000    0.1006004
201160.0000000    0.1030264
201200.0000000    0.1019277
201240.0000000    0.0982627
201280.0000000    0.1010729
201320.0000000    0.0970053
201360.0000000    0.0973547
201400.0000000    0.1030264
201440.0000000    0.0939967
201480.0000000    0.1043323
201520.0000000    0.0949975
201560.0000000    0.1070512
201600.0000000    0.0999312
201640.0000000    0.1092162
201680.0000000    0.1045419
201720.0000000    0.0983796
201760.0000000    0.1039448
201800.0000000    0.1068337
201840.0000000    0.1000687
201880.0000000    0.1044871
201920.0000000    0.1054856
201960.0000000    0.1074078
202000.0000000    0.1034211
202040.0000000    0.0982294
202080.0000000    0.1037497
202120.0000000    0.1006025
202160.0000000    0.1096113
202200.0000000    0.1077836
202240.0000000    0.1094974
202280.0000000    0.1046215
202320.0000000    0.1101399
202360.0000000    0.1074072
202400.0000000    0.1040321
202440.0000000    0.0979451
202480.0000000    0.1005377
202520.0000000    0.0964474
202560.0000000    0.0980085
202600.0000000    0.0942273
202640.0000000    0.1004569
202680.0000000    0.0979833
202720.0000000    0.0994346
202760.0000000    0.1048268
202800.0000000    0.0960911
202840.0000000    0.1015971
202880.0000000    0.0999970
202920.0000000    0.0972745
202960.0000000    0.0945682
203000.0000000    0.0967672
203040.0000000    0.0948655
203080.0000000    0.0930171
203120.0000000    0.1057241
203160.0000000    0.1024617
203200.0000000    0.0980662
203240.0000000    0.0995812
203280.0000000    0.1006631
203320.0000000    0.0985381
203360.0000000    0.1088034
203400.0000000    0.1136524
203440.0000000    0.0903430
203480.0000000    0.0986049
203520.0000000    0.0988451
203560.0000000    0.0959995
203600.0000000    0.1015467
203640.0000000    0.1080714
203680.0000000    0.1024296
203720.0000000    0.1071506
203760.0000000    0.0950503
203800.0000000    0.1010047
203840.0000000    0.0987081
203880.0000000    0.1085483
203920.0000000    0.0966352
203960.0000000    0.0978953
204000.0000000    0.1032002
204040.0000000    0.1074052
204080.0000000    0.0969774
204120.0000000    0.1067068
204160.0000000    0.0932918
204200.0000000    0.0983523
204240.0000000    0.0944124
204280.0000000    0.0963992
204320.0000000    0.0927009
204360.0000000    0.0972853
204400.0000000    0.1014363
204440.0000000    0.0962628
204480.0000000    0.0888326
204520.0000000    0.0964193
204560.0000000    0.0915349
204600.0000000    0.0932877
204640.0000000    0.1026285
204680.0000000    0.1020303
204720.0000000    0.0972212
204760.0000000    0.0872771
204800.0000000    0.0996732
204840.0000000    0.0977109
204880.0000000    0.0935774
204920.0000000    0.0933041
204960.0000000    0.0888621
205000.0000000    0.0951224
205040.0000000    0.1036218
205080.0000000    0.0955621
205120.0000000    0.0883680
205160.0000000    0.0958399
205200.0000000    0.0849450
205240.0000000    0.0989158
205280.0000000    0.0903799
205320.0000000    0.0974726
205360.0000000    0.0985884
205400.0000000    0.0974325
205440.0000000    0.1045376
205480.0000000    0.0933158
205520.0000000    0.0945737
205560.0000000    0.0925268
205600.0000000    0.1005388
205640.0000000    0.0897887
205680.0000000    0.1013256
205720.0000000    0.0920323
205760.0000000    0.0894539
205800.0000000    0.1023908
205840.0000000    0.0961072
205880.0000000    0.0981639
205920.0000000    0.0928582
205960.0000000    0.0954234
206000.0000000    0.1001885
206040.0000000    0.0942185
206080.0000000    0.0967392
206120.0000000    0.0993504
206160.0000000    0.0934552
206200.0000000    0.0874188
206240.0000000    0.0906015
206280.0000000    0.0935533
206320.0000000    0.0954633
206360.0000000    0.0923108
206400.0000000    0.1011881
206440.0000000    0.0899569
206480.0000000    0.0905916
206520.0000000    0.0946135
206560.0000000    0.0942976
206600.0000000    0.0945893
206640.0000000    0.0863483
206680.0000000    0.1001441
206720.0000000    0.1062778
206760.0000000    0.0963095
206800.0000000    0.1029666
206840.0000000    0.1013180
206880.0000000    0.0881488
206920.0000000    0.1051954
206960.0000000    0.0906669
207000.0000000    0.1047204
207040.0000000    0.0972997
207080.0000000    0.0937882
207120.0000000    0.0983004
207160.0000000    0.0859071
207200.0000000    0.0940551
207240.0000000    0.0904923
207280.0000000    0.0990212
207320.0000000    0.0948851
207360.0000000    0.0989752
207400.0000000    0.0909029
207440.0000000    0.0897085
207480.0000000    0.0919544
207520.0000000    0.1030679
207560.0000000    0.0922696
207600.0000000    0.0968288
207640.0000000    0.0938824
207680.0000000    0.0957492
207720.0000000    0.0919206
207760.0000000    0.0945374
207800.0000000    0.1014518
207840.0000000    0.0958809
207880.0000000    0.0924739
207920.0000000    0.1053442
207960.0000000    0.1051901
208000.0000000    0.1053005
208040.0000000    0.1096636
208080.0000000    0.1115080
208120.0000000    0.0982281
208160.0000000    0.1065774
208200.0000000    0.1119270
208240.0000000    0.1161801
208280.0000000    0.1177569
208320.0000000    0.1110326
208360.0000000    0.0968147
208400.0000000    0.0944601
208440.0000000    0.1028662
208480.0000000    0.1040823
208520.0000000    0.1014374
208560.0000000    0.1000666
208600.0000000    0.1064942
208640.0000000    0.1002672
208680.0000000    0.1090635
208720.0000000    0.1063725
208760.0000000    0.1041936
208800.0000000    0.0963740
208840.0000000    0.0972260
208880.0000000    0.0979623
208920.0000000    0.0961271
208960.0000000    0.1047323
209000.0000000    0.1010180
209040.0000000    0.0877868
209080.0000000    0.0991381
209120.0000000    0.0932590
209160.0000000    0.1023915
209200.0000000    0.1044964
209240.0000000    0.1012885
209280.0000000    0.0990030
209320.0000000    0.0955895
209360.0000000    0.1021647
209400.0000000    0.0831497
209440.0000000    0.0994726
209480.0000000    0.0977880
209520.0000000    0.0976622
209560.0000000    0.0932983
209600.0000000    0.0946427
209640.0000000    0.0930324
209680.0000000    0.1101873
209720.0000000    0.0942243
209760.0000000    0.0836150
209800.0000000    0.0906253
209840.0000000    0.0998963
209880.0000000    0.0967060
209920.0000000    0.1119133
209960.0000000    0.1034158
210000.0000000    0.1065363
210040.0000000    0.0960894
210080.0000000    0.1099628
210120.0000000    0.1013372
210160.0000000    0.1037879
210200.0000000    0.1061191
210240.0000000    0.1034311
210280.0000000    0.1047302
210320.0000000    0.0843379
210360.0000000    0.0910237
210400.0000000    0.0948530
210440.0000000    0.1122359
210480.0000000    0.1045066
210520.0000000    0.0964915
210560.0000000    0.0987381
210600.0000000    0.1007808
210640.0000000    0.0893702
210680.0000000    0.0915372
210720.0000000    0.0886959
210760.0000000    0.0948414
210800.0000000    0.0870868
210840.0000000    0.0883203
210880.0000000    0.0944222
210920.0000000    0.0955046
210960.0000000    0.0924547
211000.0000000    0.0946362
211040.0000000    0.0946857
211080.0000000    0.0857558
211120.0000000    0.0847982
211160.0000000    0.0901262
211200.0000000    0.0871602
211240.0000000    0.0874997
211280.0000000    0.0895318
211320.0000000    0.0925170
211360.0000000    0.0859440
211400.0000000    0.0916815
211440.0000000    0.0881346
211480.0000000    0.0904267
211520.0000000    0.0837473
211560.0000000    0.0905782
211600.0000000    0.1032928
211640.0000000    0.1010019
211680.0000000    0.1089745
211720.0000000    0.0961104
211760.0000000    0.0890245
211800.0000000    0.0989856
211840.0000000    0.0937122
211880.0000000    0.0928779
211920.0000000    0.0888300
211960.0000000    0.0853836
212000.0000000    0.0937860
212040.0000000    0.0879194
212080.0000000    0.0851886
212120.0000000    0.1007432
212160.0000000    0.0971274
212200.0000000    0.0900992
212240.0000000    0.0949363
212280.0000000    0.1068450
212320.0000000    0.0958767
212360.0000000    0.0883636
212400.0000000    0.0952174
212440.0000000    0.0964636
212480.0000000    0.0897544
212520.0000000    0.0903414
212560.0000000    0.0830033
212600.0000000    0.0898521
212640.0000000    0.0874817
212680.0000000    0.0940666
212720.0000000    0.0995275
212760.0000000    0.0978787
212800.0000000    0.1088243
212840.0000000    0.1026619
212880.0000000    0.1078404
212920.0000000    0.1064830
212960.0000000    0.1031639
213000.0000000    0.1031301
213040.0000000    0.1071909
213080.0000000    0.1128489
213120.0000000    0.1075014
213160.0000000    0.1067377
213200.0000000    0.0861329
213240.0000000    0.1049832
213280.0000000    0.0903035
213320.0000000    0.0893741
213360.0000000    0.1003480
213400.0000000    0.1007948
213440.0000000    0.1058213
213480.0000000    0.1042592
213520.0000000    0.0948103
213560.0000000    0.0858953
213600.0000000    0.0858953
213640.0000000    0.0965410
213680.0000000    0.0820777
213720.0000000    0.0901469
213760.0000000    0.0856010
213800.0000000    0.0784509
213840.0000000    0.0824043
213880.0000000    0.0874043
213920.0000000    0.0987459
213960.0000000    0.0909865
214000.0000000    0.0860076
214040.0000000    0.0835900
214080.0000000    0.0945210
214120.0000000    0.0887805
214160.0000000    0.0975261
214200.0000000    0.0873890
214240.0000000    0.0924683
214280.0000000    0.0896944
214320.0000000    0.0865746
214360.0000000    0.0890333
214400.0000000    0.0905658
214440.0000000    0.0898888
214480.0000000    0.0847209
214520.0000000    0.0880196
214560.0000000    0.0964540
214600.0000000    0.0872865
214640.0000000    0.0907001
214680.0000000    0.0943111
214720.0000000    0.0987791
214760.0000000    0.0931189
214800.0000000    0.1090895
214840.0000000    0.1016644
214880.0000000    0.1092099
214920.0000000    0.1021983
214960.0000000    0.1067035
215000.0000000    0.0976725
215040.0000000    0.0900821
215080.0000000    0.1003373
215120.0000000    0.0862682
215160.0000000    0.0881554
215200.0000000    0.0940012
215240.0000000    0.1033158
215280.0000000    0.0915172
215320.0000000    0.0941570
215360.0000000    0.0883930
215400.0000000    0.0972397
215440.0000000    0.0913979
215480.0000000    0.0944462
215520.0000000    0.0939906
215560.0000000    0.1029497
215600.0000000    0.0949979
215640.0000000    0.1045158
215680.0000000    0.0952304
215720.0000000    0.0926806
215760.0000000    0.1062552
215800.0000000    0.1014677
215840.0000000    0.1061980
215880.0000000    0.0986602
215920.0000000    0.1009316
215960.0000000    0.1014728
216000.0000000    0.1049175
216040.0000000    0.1119715
216080.0000000    0.1004269
216120.0000000    0.1042789
216160.0000000    0.0986717
216200.0000000    0.1001050
216240.0000000    0.0900144
216280.0000000    0.0900754
216320.0000000    0.0889824
216360.0000000    0.1017106
216400.0000000    0.1106771
216440.0000000    0.1016559
216480.0000000    0.1065680
216520.0000000    0.1076643
216560.0000000    0.0991215
216600.0000000    0.0968489
216640.0000000    0.0933243
216680.0000000    0.1045283
216720.0000000    0.0970495
216760.0000000    0.0920816
216800.0000000    0.0965736
216840.0000000    0.0945207
216880.0000000    0.0917829
216920.0000000    0.0879335
216960.0000000    0.0973961
217000.0000000    0.0969402
217040.0000000    0.0866106
217080.0000000    0.0966790
217120.0000000    0.0927355
217160.0000000    0.0917357
217200.0000000    0.0903118
217240.0000000    0.0833796
217280.0000000    0.0882961
217320.0000000    0.1007149
217360.0000000    0.0915877
217400.0000000    0.0924816
217440.0000000    0.0952543
217480.0000000    0.0951189
217520.0000000    0.1031173
217560.0000000    0.0974121
217600.0000000    0.0884128
217640.0000000    0.0918582
217680.0000000    0.0882782
217720.0000000    0.0963327
217760.0000000    0.0892962
217800.0000000    0.0955134
217840.0000000    0.0911845
217880.0000000    0.0926796
217920.0000000    0.0925479
217960.0000000    0.0932109
218000.0000000    0.0951749
218040.0000000    0.0933167
218080.0000000    0.0999670
218120.0000000    0.0927311
218160.0000000    0.0881532
218200.0000000    0.0990938
218240.0000000    0.0893663
218280.0000000    0.0965712
218320.0000000    0.0951775
218360.0000000    0.1088947
218400.0000000    0.0984006
218440.0000000    0.0987560
218480.0000000    0.0872524
218520.0000000    0.0886678
218560.0000000    0.0851315
218600.0000000    0.0949432
218640.0000000    0.0852070
218680.0000000    0.0966749
218720.0000000    0.0992725
218760.0000000    0.0961568
218800.0000000    0.0902904
218840.0000000    0.0895795
218880.0000000    0.0855904
218920.0000000    0.0988427
218960.0000000    0.1002373
219000.0000000    0.0944021
219040.0000000    0.0974559
219080.0000000    0.0910321
219120.0000000    0.1160750
219160.0000000    0.1005504
219200.0000000    0.1103857
219240.0000000    0.1075496
219280.0000000    0.1043771
219320.0000000    0.0953316
219360.0000000    0.1061413
219400.0000000    0.0894700
219440.0000000    0.0897870
219480.0000000    0.0862293
219520.0000000    0.0933844
219560.0000000    0.0975206
219600.0000000    0.0833584
219640.0000000    0.0898402
219680.0000000    0.0882701
219720.0000000    0.0857453
219760.0000000    0.0888801
219800.0000000    0.0887375
219840.0000000    0.0762048
219880.0000000    0.0824908
219920.0000000    0.0885207
219960.0000000    0.0879541
220000.0000000    0.0838662
220040.0000000    0.0905675
220080.0000000    0.0916279
220120.0000000    0.0851996
220160.0000000    0.0932449
220200.0000000    0.0914028
220240.0000000    0.0793022
220280.0000000    0.0881114
220320.0000000    0.0842760
220360.0000000    0.0886298
220400.0000000    0.0853487
220440.0000000    0.0848620
220480.0000000    0.0970325
220520.0000000    0.0967795
220560.0000000    0.0894470
220600.0000000    0.0861725
220640.0000000    0.0848495
220680.0000000    0.0789676
220720.0000000    0.0893681
220760.0000000    0.0997328
220800.0000000    0.0932663
220840.0000000    0.0997804
220880.0000000    0.0906417
220920.0000000    0.0914698
220960.0000000    0.0895443
221000.0000000    0.0888239
221040.0000000    0.0908117
221080.0000000    0.1036113
221120.0000000    0.0996354
221160.0000000    0.0842795
221200.0000000    0.0975591
221240.0000000    0.0912421
221280.0000000    0.0964334
221320.0000000    0.0951410
221360.0000000    0.0916220
221400.0000000    0.1119661
221440.0000000    0.0994002
221480.0000000    0.0913760
221520.0000000    0.1130064
221560.0000000    0.1074813
221600.0000000    0.0956167
221640.0000000    0.0977894
221680.0000000    0.1051424
221720.0000000    0.1095491
221760.0000000    0.1094520
221800.0000000    0.0962250
221840.0000000    0.0989234
221880.0000000    0.1030760
221920.0000000    0.1161508
221960.0000000    0.1088777
222000.0000000    0.1056040
222040.0000000    0.0891627
222080.0000000    0.0948718
222120.0000000    0.0968930
222160.0000000    0.1091015
222200.0000000    0.1015473
222240.0000000    0.1008721
222280.0000000    0.1046142
222320.0000000    0.1093388
222360.0000000    0.1102563
222400.0000000    0.1051626
222440.0000000    0.0988582
222480.0000000    0.1089116
222520.0000000    0.1072360
222560.0000000    0.1019943
222600.0000000    0.1089633
222640.0000000    0.1049014
222680.0000000    0.1119505
222720.0000000    0.1139003
222760.0000000    0.1033885
222800.0000000    0.1065744
222840.0000000    0.1178421
222880.0000000    0.1114331
222920.0000000    0.1186317
222960.0000000    0.1033542
223000.0000000    0.1060717
223040.0000000    0.1078033
223080.0000000    0.1106544
223120.0000000    0.0949915
223160.0000000    0.0943979
223200.0000000    0.0971878
223240.0000000    0.1039339
223280.0000000    0.1054645
223320.0000000    0.1068961
223360.0000000    0.0976517
223400.0000000    0.0968706
223440.0000000    0.1000589
223480.0000000    0.1011697
223520.0000000    0.1087851
223560.0000000    0.1103397
223600.0000000    0.1042601
223640.0000000    0.0989316
223680.0000000    0.1006211
223720.0000000    0.1117700
223760.0000000    0.1023093
223800.0000000    0.1014205
223840.0000000    0.1000212
223880.0000000    0.1033989
223920.0000000    0.1043072
223960.0000000    0.1063868
224000.0000000    0.1111945
224040.0000000    0.1061364
224080.0000000    0.0985743
224120.0000000    0.1026267
224160.0000000    0.1080247
224200.0000000    0.1010344
224240.0000000    0.1041453
224280.0000000    0.1119849
224320.0000000    0.1039771
224360.0000000    0.1002610
224400.0000000    0.0991217
224440.0000000    0.1080388
224480.0000000    0.1078709
224520.0000000    0.1073305
224560.0000000    0.0977611
224600.0000000    0.1055869
224640.0000000    0.1012899
224680.0000000    0.0914737
224720.0000000    0.1037275
224760.0000000    0.1017414
224800.0000000    0.1188636
224840.0000000    0.1031005
224880.0000000    0.1138530
224920.0000000    0.1054585
224960.0000000    0.0937989
225000.0000000    0.0958646
225040.0000000    0.0971772
225080.0000000    0.0995672
225120.0000000    0.1041361
225160.0000000    0.1075197
225200.0000000    0.1009333
225240.0000000    0.0963622
225280.0000000    0.1114245
225320.0000000    0.1100871
225360.0000000    0.1082269
225400.0000000    0.1020621
225440.0000000    0.1053782
225480.0000000    0.0948673
225520.0000000    0.0910608
225560.0000000    0.0933564
225600.0000000    0.0916403
225640.0000000    0.0876937
225680.0000000    0.0888038
225720.0000000    0.0832027
225760.0000000    0.0926904
225800.0000000    0.0916533
225840.0000000    0.0981106
225880.0000000    0.1054907
225920.0000000    0.1009650
225960.0000000    0.1035872
226000.0000000    0.1043962
226040.0000000    0.1019831
226080.0000000    0.0857805
226120.0000000    0.0924571
226160.0000000    0.1018288
226200.0000000    0.0869280
226240.0000000    0.0962962
226280.0000000    0.0938148
226320.0000000    0.0862013
226360.0000000    0.1055897
226400.0000000    0.0841983
226440.0000000    0.0940429
226480.0000000    0.0875128
226520.0000000    0.0875113
226560.0000000    0.0874041
226600.0000000    0.0961794
226640.0000000    0.0882642
226680.0000000    0.0967671
226720.0000000    0.0994891
226760.0000000    0.0985779
226800.0000000    0.1059089
226840.0000000    0.1063807
226880.0000000    0.0919517
226920.0000000    0.0939200
226960.0000000    0.0982763
227000.0000000    0.0958410
227040.0000000    0.1090950
227080.0000000    0.1044191
227120.0000000    0.1161357
227160.0000000    0.1063924
227200.0000000    0.0976501
227240.0000000    0.1108664
227280.0000000    0.1065806
227320.0000000    0.1017902
227360.0000000    0.1113068
227400.0000000    0.1067291
227440.0000000    0.0949067
227480.0000000    0.0996335
227520.0000000    0.0955112
227560.0000000    0.0979922
227600.0000000    0.1090183
227640.0000000    0.1082959
227680.0000000    0.1011451
227720.0000000    0.1071244
227760.0000000    0.1022599
227800.0000000    0.1070743
227840.0000000    0.1087923
227880.0000000    0.1074176
227920.0000000    0.0993908
227960.0000000    0.1102728
228000.0000000    0.1144144
228040.0000000    0.1147475
228080.0000000    0.1062389
228120.0000000    0.1077588
228160.0000000    0.1049344
228200.0000000    0.1141114
228240.0000000    0.1061782
228280.0000000    0.0989847
228320.0000000    0.1009721
228360.0000000    0.0964394
228400.0000000    0.1011287
228440.0000000    0.1076972
228480.0000000    0.1012774
228520.0000000    0.1034252
228560.0000000    0.1066266
228600.0000000    0.1091124
228640.0000000    0.1157030
228680.0000000    0.1215637
228720.0000000    0.1135502
228760.0000000    0.1129262
228800.0000000    0.1009890
228840.0000000    0.1000482
228880.0000000    0.1189737
228920.0000000    0.1066850
228960.0000000    0.1052132
229000.0000000    0.1084000
229040.0000000    0.1032398
229080.0000000    0.1173694
229120.0000000    0.1138872
229160.0000000    0.1084254
229200.0000000    0.1104087
229240.0000000    0.1029294
229280.0000000    0.1161371
229320.0000000    0.1092505
229360.0000000    0.1057496
229400.0000000    0.1035103
229440.0000000    0.1187828
229480.0000000    0.1167392
229520.0000000    0.1211281
229560.0000000    0.1201346
229600.0000000    0.1165569
229640.0000000    0.1125335
229680.0000000    0.1200360
229720.0000000    0.1170313
229760.0000000    0.1083637
229800.0000000    0.1239510
229840.0000000    0.1107768
229880.0000000    0.1085309
229920.0000000    0.1186297
229960.0000000    0.1106043
230000.0000000    0.1132182
230040.0000000    0.1178901
230080.0000000    0.1099547
230120.0000000    0.1053663
230160.0000000    0.1057646
230200.0000000    0.1117298
230240.0000000    0.1182481
230280.0000000    0.0988333
230320.0000000    0.1099415
230360.0000000    0.1084300
230400.0000000    0.1222330
230440.0000000    0.1086506
230480.0000000    0.1099777
230520.0000000    0.1073555
230560.0000000    0.1114875
230600.0000000    0.1148192
230640.0000000    0.1178120
230680.0000000    0.1050216
230720.0000000    0.1125952
230760.0000000    0.1082463
230800.0000000    0.1135751
230840.0000000    0.1100630
230880.0000000    0.1023303
230920.0000000    0.1058616
230960.0000000    0.0994893
231000.0000000    0.1147107
231040.0000000    0.0987822
231080.0000000    0.1001066
231120.0000000    0.1012554
231160.0000000    0.1001021
231200.0000000    0.0972499
231240.0000000    0.1076734
231280.0000000    0.1021858
231320.0000000    0.0991556
231360.0000000    0.1125079
231400.0000000    0.1060310
231440.0000000    0.1002715
231480.0000000    0.1041815
231520.0000000    0.1121672
231560.0000000    0.1157370
231600.0000000    0.1169118
231640.0000000    0.1150502
231680.0000000    0.1095716
231720.0000000    0.1043660
231760.0000000    0.1035726
231800.0000000    0.0917833
231840.0000000    0.0995751
231880.0000000    0.0975799
231920.0000000    0.0987651
231960.0000000    0.0990160
232000.0000000    0.0913077
232040.0000000    0.1094548
232080.0000000    0.1006175
232120.0000000    0.0996806
232160.0000000    0.1069283
232200.0000000    0.0974898
232240.0000000    0.1002799
232280.0000000    0.1031266
232320.0000000    0.1101569
232360.0000000    0.1036739
232400.0000000    0.1035110
232440.0000000    0.1052728
232480.0000000    0.1043812
232520.0000000    0.1149506
232560.0000000    0.1141278
232600.0000000    0.1039566
232640.0000000    0.1079788
232680.0000000    0.1074149
232720.0000000    0.1021390
232760.0000000    0.1074218
232800.0000000    0.1145204
232840.0000000    0.1087882
232880.0000000    0.1051913
232920.0000000    0.1116625
232960.0000000    0.1150531
233000.0000000    0.1071748
233040.0000000    0.1096823
233080.0000000    0.1112387
233120.0000000    0.0995733
233160.0000000    0.1112836
233200.0000000    0.0918261
233240.0000000    0.1016668
233280.0000000    0.0976981
233320.0000000    0.1126867
233360.0000000    0.1044695
233400.0000000    0.1110725
233440.0000000    0.1018346
233480.0000000    0.1105416
233520.0000000    0.1092948
233560.0000000    0.1032677
233600.0000000    0.1177004
233640.0000000    0.1195069
233680.0000000    0.1044736
233720.0000000    0.1149564
233760.0000000    0.1197386
233800.0000000    0.1068014
233840.0000000    0.1204993
233880.0000000    0.1191575
233920.0000000    0.1199812
233960.0000000    0.1218601
234000.0000000    0.1263775
234040.0000000    0.1164640
234080.0000000    0.1092835
234120.0000000    0.1204480
234160.0000000    0.1099746
234200.0000000    0.1192604
234240.0000000    0.1214280
234280.0000000    0.1208993
234320.0000000    0.1106789
234360.0000000    0.1112650
234400.0000000    0.1134773
234440.0000000    0.1108009
234480.0000000    0.1172849
234520.0000000    0.1165031
234560.0000000    0.1203918
234600.0000000    0.1212812
234640.0000000    0.1172840
234680.0000000    0.1155329
234720.0000000    0.1191933
234760.0000000    0.1264995
234800.0000000    0.1257621
234840.0000000    0.1240845
234880.0000000    0.1224476
234920.0000000    0.1228407
234960.0000000    0.1163640
235000.0000000    0.1154127
235040.0000000    0.1094766
235080.0000000    0.1085825
235120.0000000    0.1028419
235160.0000000    0.1124613
235200.0000000    0.0985917
235240.0000000    0.1023014
235280.0000000    0.1020498
235320.0000000    0.1143469
235360.0000000    0.1257620
235400.0000000    0.1057451
235440.0000000    0.0968445
235480.0000000    0.1031834
235520.0000000    0.1012722
235560.0000000    0.1049358
235600.0000000    0.0942118
235640.0000000    0.0993755
235680.0000000    0.1043934
235720.0000000    0.1045516
235760.0000000    0.1054639
235800.0000000    0.1077361
235840.0000000    0.1152217
235880.0000000    0.1086506
235920.0000000    0.1064641
235960.0000000    0.1090227
236000.0000000    0.1080048
236040.0000000    0.1022794
236080.0000000    0.1037544
236120.0000000    0.1017912
236160.0000000    0.0977003
236200.0000000    0.0887952
236240.0000000    0.1036885
236280.0000000    0.1042063
236320.0000000    0.1048514
236360.0000000    0.1120152
236400.0000000    0.1030886
236440.0000000    0.1035013
236480.0000000    0.1164065
236520.0000000    0.1142358
236560.0000000    0.1150486
236600.0000000    0.1091636
236640.0000000    0.1063043
236680.0000000    0.1183832
236720.0000000    0.1081072
236760.0000000    0.1060876
236800.0000000    0.0981867
236840.0000000    0.0972749
236880.0000000    0.1038628
236920.0000000    0.1027435
236960.0000000    0.1050625
237000.0000000    0.1078116
237040.0000000    0.1095958
237080.0000000    0.1030284
237120.0000000    0.0933486
237160.0000000    0.0970558
237200.0000000    0.1119850
237240.0000000    0.1007340
237280.0000000    0.0988798
237320.0000000    0.1004443
237360.0000000    0.0992231
237400.0000000    0.1072904
237440.0000000    0.1160976
237480.0000000    0.1019647
237520.0000000    0.1030111
237560.0000000    0.1008295
237600.0000000    0.1053448
237640.0000000    0.1062456
237680.0000000    0.1036158
237720.0000000    0.0996776
237760.0000000    0.0986250
237800.0000000    0.0964500
237840.0000000    0.1014916
237880.0000000    0.1050074
237920.0000000    0.0939052
237960.0000000    0.1038003
238000.0000000    0.1087896
238040.0000000    0.1094978
238080.0000000    0.1021943
238120.0000000    0.1049480
238160.0000000    0.1110078
238200.0000000    0.1095345
238240.0000000    0.1041070
238280.0000000    0.1028712
238320.0000000    0.1040926
238360.0000000    0.1087087
238400.0000000    0.0967448
238440.0000000    0.1190687
238480.0000000    0.1014745
238520.0000000    0.1107220
238560.0000000    0.1074405
238600.0000000    0.1062843
238640.0000000    0.1116516
238680.0000000    0.1124816
238720.0000000    0.1003068
238760.0000000    0.0956714
238800.0000000    0.0969025
238840.0000000    0.1033405
238880.0000000    0.1010034
238920.0000000    0.1054146
238960.0000000    0.1088091
239000.0000000    0.1059720
239040.0000000    0.0937312
239080.0000000    0.0890245
239120.0000000    0.0976520
239160.0000000    0.0935969
239200.0000000    0.1008273
239240.0000000    0.0949524
239280.0000000    0.1055268
239320.0000000    0.1071050
239360.0000000    0.1015224
239400.0000000    0.1045390
239440.0000000    0.1047132
239480.0000000    0.0977529
239520.0000000    0.1034710
239560.0000000    0.1011203
239600.0000000    0.1017349
239640.0000000    0.0973807
239680.0000000    0.0983002
239720.0000000    0.1052660
239760.0000000    0.1102710
239800.0000000    0.0954680
239840.0000000    0.1043034
239880.0000000    0.1012430
239920.0000000    0.0869870
239960.0000000    0.1015733
240000.0000000    0.0965613
240040.0000000    0.0910772
240080.0000000    0.0889281
240120.0000000    0.0947558
240160.0000000    0.0937295
240200.0000000    0.0929333
240240.0000000    0.0939992
240280.0000000    0.0985779
240320.0000000    0.0966139
240360.0000000    0.0986511
240400.0000000    0.1028613
240440.0000000    0.1058887
240480.0000000    0.1008235
240520.0000000    0.1011318
240560.0000000    0.0959219
240600.0000000    0.0991870
240640.0000000    0.1023461
240680.0000000    0.0936451
240720.0000000    0.0974294
240760.0000000    0.0995104
240800.0000000    0.0975096
240840.0000000    0.1043702
240880.0000000    0.1037416
240920.0000000    0.1058021
240960.0000000    0.1047791
241000.0000000    0.1048476
241040.0000000    0.0980496
241080.0000000    0.1119549
241120.0000000    0.1011420
241160.0000000    0.1088663
241200.0000000    0.1163655
241240.0000000    0.1100095
241280.0000000    0.1228840
241320.0000000    0.1117686
241360.0000000    0.1140960
241400.0000000    0.1036002
241440.0000000    0.1190598
241480.0000000    0.1052474
241520.0000000    0.1066943
241560.0000000    0.0954140
241600.0000000    0.0899733
241640.0000000    0.1102823
241680.0000000    0.1098866
241720.0000000    0.1075037
241760.0000000    0.0974643
241800.0000000    0.1065022
241840.0000000    0.1186178
241880.0000000    0.1067319
241920.0000000    0.1082439
241960.0000000    0.1069649
242000.0000000    0.1072855
242040.0000000    0.1074611
242080.0000000    0.1036061
242120.0000000    0.1067780
242160.0000000    0.1114383
242200.0000000    0.1152337
242240.0000000    0.1057104
242280.0000000    0.1106410
242320.0000000    0.1129908
242360.0000000    0.1054144
242400.0000000    0.1011153
242440.0000000    0.0928960
242480.0000000    0.0986680
242520.0000000    0.1012658
242560.0000000    0.0990703
242600.0000000    0.1038516
242640.0000000    0.1048493
242680.0000000    0.1050336
242720.0000000    0.0985226
242760.0000000    0.1012890
242800.0000000    0.1117300
242840.0000000    0.1044933
242880.0000000    0.1095279
242920.0000000    0.0969643
242960.0000000    0.1084274
243000.0000000    0.0941261
243040.0000000    0.0978963
243080.0000000    0.1038574
243120.0000000    0.0936683
243160.0000000    0.1023869
243200.0000000    0.1162016
243240.0000000    0.1025675
243280.0000000    0.1102389
243320.0000000    0.1288443
243360.0000000    0.1153922
243400.0000000    0.0974450
243440.0000000    0.1017237
243480.0000000    0.0997937
243520.0000000    0.1050339
243560.0000000    0.1015539
243600.0000000    0.1082415
243640.0000000    0.1034495
243680.0000000    0.0922182
243720.0000000    0.0990031
243760.0000000    0.0970598
243800.0000000    0.0936834
243840.0000000    0.1011478
243880.0000000    0.1084166
243920.0000000    0.1077037
243960.0000000    0.1032524
244000.0000000    0.1093612
244040.0000000    0.1117626
244080.0000000    0.1071606
244120.0000000    0.1075487
244160.0000000    0.1018583
244200.0000000    0.0921612
244240.0000000    0.1052017
244280.0000000    0.1030753
244320.0000000    0.0984980
244360.0000000    0.1175070
244400.0000000    0.1200402
244440.0000000    0.1111310
244480.0000000    0.1227070
244520.0000000    0.1179829
244560.0000000    0.1112913
244600.0000000    0.1158263
244640.0000000    0.1238288
244680.0000000    0.1023807
244720.0000000    0.1015534
244760.0000000    0.1096875
244800.0000000    0.1036271
244840.0000000    0.1056067
244880.0000000    0.1120595
244920.0000000    0.1091034
244960.0000000    0.1141688
245000.0000000    0.1158603
245040.0000000    0.0971667
245080.0000000    0.0928824
245120.0000000    0.0975219
245160.0000000    0.1090300
245200.0000000    0.1053590
245240.0000000    0.1117255
245280.0000000    0.1024384
245320.0000000    0.1134438
245360.0000000    0.1040672
245400.0000000    0.1050405
245440.0000000    0.1124598
245480.0000000    0.1217520
245520.0000000    0.1210620
245560.0000000    0.1095870
245600.0000000    0.1151880
245640.0000000    0.1084321
245680.0000000    0.1006025
245720.0000000    0.0999199
245760.0000000    0.1054965
245800.0000000    0.1031224
245840.0000000    0.1027809
245880.0000000    0.1148461
245920.0000000    0.1109871
245960.0000000    0.1115492
246000.0000000    0.1129038
246040.0000000    0.1167803
246080.0000000    0.1193492
246120.0000000    0.1044581
246160.0000000    0.1123281
246200.0000000    0.1066654
246240.0000000    0.0985801
246280.0000000    0.1029298
246320.0000000    0.1026812
246360.0000000    0.1264127
246400.0000000    0.1004791
246440.0000000    0.0905386
246480.0000000    0.1080608
246520.0000000    0.1160259
246560.0000000    0.1202122
246600.0000000    0.1121201
246640.0000000    0.0998165
246680.0000000    0.1017873
246720.0000000    0.1074235
246760.0000000    0.0966366
246800.0000000    0.0967924
246840.0000000    0.1074373
246880.0000000    0.1067568
246920.0000000    0.1135961
246960.0000000    0.1067178
247000.0000000    0.1019978
247040.0000000    0.1033787
247080.0000000    0.0988755
247120.0000000    0.1002796
247160.0000000    0.1079062
247200.0000000    0.1133136
247240.0000000    0.1000384
247280.0000000    0.1057916
247320.0000000    0.1069679
247360.0000000    0.1223875
247400.0000000    0.1017371
247440.0000000    0.1053674
247480.0000000    0.1017398
247520.0000000    0.1023801
247560.0000000    0.1158219
247600.0000000    0.1121205
247640.0000000    0.1080147
247680.0000000    0.1174351
247720.0000000    0.1093127
247760.0000000    0.1063020
247800.0000000    0.1143560
247840.0000000    0.1197401
247880.0000000    0.1135079
247920.0000000    0.1041455
247960.0000000    0.0945463
248000.0000000    0.1162261
248040.0000000    0.1032551
248080.0000000    0.1093834
248120.0000000    0.1120818
248160.0000000    0.0968207
248200.0000000    0.0929343
248240.0000000    0.0968383
248280.0000000    0.0976669
248320.0000000    0.1061698
248360.0000000    0.1121925
248400.0000000    0.1072409
248440.0000000    0.0981103
248480.0000000    0.0907460
248520.0000000    0.0924694
248560.0000000    0.0951144
248600.0000000    0.0844306
248640.0000000    0.0929988
248680.0000000    0.0923383
248720.0000000    0.1006583
248760.0000000    0.0953967
248800.0000000    0.1004299
248840.0000000    0.1066716
248880.0000000    0.1028649
248920.0000000    0.1080832
248960.0000000    0.0991791
249000.0000000    0.0863521
249040.0000000    0.0960442
249080.0000000    0.1067574
249120.0000000    0.0998205
249160.0000000    0.0981132
249200.0000000    0.0979710
249240.0000000    0.1004601
249280.0000000    0.1048125
249320.0000000    0.1070403
249360.0000000    0.1113356
249400.0000000    0.1249353
249440.0000000    0.1294553
249480.0000000    0.1342601
249520.0000000    0.1279220
249560.0000000    0.1103731
249600.0000000    0.1108001
249640.0000000    0.1326993
249680.0000000    0.1056935
249720.0000000    0.1166312
249760.0000000    0.1078182
249800.0000000    0.1003043
249840.0000000    0.1091365
249880.0000000    0.1137900
249920.0000000    0.1210970
249960.0000000    0.1115516
250000.0000000    0.1149960
250040.0000000    0.1244687
250080.0000000    0.1172181
250120.0000000    0.1146434
250160.0000000    0.1132567
250200.0000000    0.1091104
250240.0000000    0.1076564
250280.0000000    0.1063798
250320.0000000    0.1040148
250360.0000000    0.1142067
250400.0000000    0.0993531
250440.0000000    0.1094052
250480.0000000    0.1183693
250520.0000000    0.1184709
250560.0000000    0.1101969
250600.0000000    0.1123081
250640.0000000    0.1139536
250680.0000000    0.1196318
250720.0000000    0.1212284
250760.0000000    0.1209848
250800.0000000    0.1273368
250840.0000000    0.1189602
250880.0000000    0.1131824
250920.0000000    0.1203288
250960.0000000    0.1175018
251000.0000000    0.1183911
251040.0000000    0.1140991
251080.0000000    0.1244448
251120.0000000    0.1153371
251160.0000000    0.1217984
251200.0000000    0.1112855
251240.0000000    0.1139693
251280.0000000    0.1239759
251320.0000000    0.1126640
251360.0000000    0.1104513
251400.0000000    0.1176379
251440.0000000    0.1122196
251480.0000000    0.1162976
251520.0000000    0.1162299
251560.0000000    0.1244745
251600.0000000    0.1062925
251640.0000000    0.1134098
251680.0000000    0.1111030
251720.0000000    0.1111608
251760.0000000    0.0999909
251800.0000000    0.1182564
251840.0000000    0.1096492
251880.0000000    0.0999163
251920.0000000    0.1030656
251960.0000000    0.0991519
252000.0000000    0.1056757
252040.0000000    0.1114001
252080.0000000    0.1109402
252120.0000000    0.1062342
252160.0000000    0.1013828
252200.0000000    0.1082659
252240.0000000    0.1017854
252280.0000000    0.1093411
252320.0000000    0.1014674
252360.0000000    0.1029345
252400.0000000    0.0916640
252440.0000000    0.1046859
252480.0000000    0.0961653
252520.0000000    0.0990227
252560.0000000    0.1030224
252600.0000000    0.1058692
252640.0000000    0.1079627
252680.0000000    0.1017160
252720.0000000    0.1051219
252760.0000000    0.1120063
252800.0000000    0.0948977
252840.0000000    0.0980278
252880.0000000    0.0949759
252920.0000000    0.0960184
252960.0000000    0.0956125
253000.0000000    0.0956621
253040.0000000    0.1081547
253080.0000000    0.1118349
253120.0000000    0.1128739
253160.0000000    0.1149978
253200.0000000    0.1132561
253240.0000000    0.1095202
253280.0000000    0.1097720
253320.0000000    0.1028733
253360.0000000    0.0969377
253400.0000000    0.0942414
253440.0000000    0.1118828
253480.0000000    0.1027435
253520.0000000    0.1021821
253560.0000000    0.1039483
253600.0000000    0.1086559
253640.0000000    0.0993747
253680.0000000    0.1070106
253720.0000000    0.0953752
253760.0000000    0.1006525
253800.0000000    0.0996947
253840.0000000    0.1100803
253880.0000000    0.1022985
253920.0000000    0.1045415
253960.0000000    0.1164536
254000.0000000    0.1021306
254040.0000000    0.1003451
254080.0000000    0.1106759
254120.0000000    0.1072576
254160.0000000    0.1046932
254200.0000000    0.1123352
254240.0000000    0.1033989
254280.0000000    0.0990113
254320.0000000    0.1057962
254360.0000000    0.0937144
254400.0000000    0.1049123
254440.0000000    0.0981556
254480.0000000    0.1039478
254520.0000000    0.1008362
254560.0000000    0.1124096
254600.0000000    0.1064523
254640.0000000    0.1038316
254680.0000000    0.1064884
254720.0000000    0.0967615
254760.0000000    0.1013053
254800.0000000    0.1059413
254840.0000000    0.1039613
254880.0000000    0.1048187
254920.0000000    0.1002407
254960.0000000    0.1008195
255000.0000000    0.1115828
255040.0000000    0.0938741
255080.0000000    0.1088995
255120.0000000    0.1029211
255160.0000000    0.0894869
255200.0000000    0.0948257
255240.0000000    0.1042100
255280.0000000    0.0920473
255320.0000000    0.0963925
255360.0000000    0.0963407
255400.0000000    0.0979838
255440.0000000    0.0926242
255480.0000000    0.0995722
255520.0000000    0.1053754
255560.0000000    0.1040423
255600.0000000    0.0912032
255640.0000000    0.0888485
255680.0000000    0.0980229
255720.0000000    0.0976265
255760.0000000    0.1014425
255800.0000000    0.1044160
255840.0000000    0.1052481
255880.0000000    0.1032473
255920.0000000    0.0935292
255960.0000000    0.0987636
256000.0000000    0.1138077
256040.0000000    0.1004199
256080.0000000    0.1157381
256120.0000000    0.1020990
256160.0000000    0.0986364
256200.0000000    0.0982104
256240.0000000    0.0993667
256280.0000000    0.0889516
256320.0000000    0.1006042
256360.0000000    0.1015005
256400.0000000    0.0925624
256440.0000000    0.0970695
256480.0000000    0.1036753
256520.0000000    0.0939899
256560.0000000    0.0977323
256600.0000000    0.1130290
256640.0000000    0.1115187
256680.0000000    0.0917846
256720.0000000    0.0897799
256760.0000000    0.0968205
256800.0000000    0.1044405
256840.0000000    0.0956288
256880.0000000    0.0991998
256920.0000000    0.0977566
256960.0000000    0.0912650
257000.0000000    0.0909676
257040.0000000    0.0879075
257080.0000000    0.0984999
257120.0000000    0.1013388
257160.0000000    0.1117003
257200.0000000    0.1096651
257240.0000000    0.1027710
257280.0000000    0.1003487
257320.0000000    0.1016696
257360.0000000    0.1154543
257400.0000000    0.0978875
257440.0000000    0.0989181
257480.0000000    0.1031564
257520.0000000    0.1027582
257560.0000000    0.0997705
257600.0000000    0.1039114
257640.0000000    0.1045309
257680.0000000    0.1121500
257720.0000000    0.1023180
257760.0000000    0.1073416
257800.0000000    0.1051964
257840.0000000    0.0974363
257880.0000000    0.0870796
257920.0000000    0.0946616
257960.0000000    0.1007524
258000.0000000    0.0964035
258040.0000000    0.0905743
258080.0000000    0.0927861
258120.0000000    0.1001099
258160.0000000    0.0909859
258200.0000000    0.0942129
258240.0000000    0.0935352
258280.0000000    0.0976253
258320.0000000    0.0949614
258360.0000000    0.0996825
258400.0000000    0.1050266
258440.0000000    0.0987590
258480.0000000    0.1078443
258520.0000000    0.1054242
258560.0000000    0.0975892
258600.0000000    0.1023502
258640.0000000    0.0984208
258680.0000000    0.0964993
258720.0000000    0.0903908
258760.0000000    0.1024381
258800.0000000    0.0991813
258840.0000000    0.1026332
258880.0000000    0.1105070
258920.0000000    0.0946484
258960.0000000    0.1075179
259000.0000000    0.1110555
259040.0000000    0.1081547
259080.0000000    0.1094166
259120.0000000    0.1017189
259160.0000000    0.0978097
259200.0000000    0.0981938
259240.0000000    0.0952012
259280.0000000    0.1053094
259320.0000000    0.1011254
259360.0000000    0.0997853
259400.0000000    0.1015362
259440.0000000    0.1086517
259480.0000000    0.1022464
259520.0000000    0.0940110
259560.0000000    0.0978848
259600.0000000    0.0959130
259640.0000000    0.1019517
259680.0000000    0.0939857
259720.0000000    0.0977793
259760.0000000    0.1080686
259800.0000000    0.0996578
259840.0000000    0.0895526
259880.0000000    0.0909728
259920.0000000    0.0928410
259960.0000000    0.0922593
260000.0000000    0.0880350
260040.0000000    0.0861774
260080.0000000    0.0874503
260120.0000000    0.0943461
260160.0000000    0.0947757
260200.0000000    0.0893310
260240.0000000    0.0878781
260280.0000000    0.1016007
260320.0000000    0.1044339
260360.0000000    0.0935605
260400.0000000    0.0971048
260440.0000000    0.0917559
260480.0000000    0.0982938
260520.0000000    0.0968179
260560.0000000    0.0881109
260600.0000000    0.0932036
260640.0000000    0.1035223
260680.0000000    0.0958438
260720.0000000    0.0871834
260760.0000000    0.0959507
260800.0000000    0.0960721
260840.0000000    0.0887279
260880.0000000    0.0964199
260920.0000000    0.0904668
260960.0000000    0.0903451
261000.0000000    0.0877747
261040.0000000    0.0911858
261080.0000000    0.0952020
261120.0000000    0.1030519
261160.0000000    0.0968455
261200.0000000    0.0948404
261240.0000000    0.0963004
261280.0000000    0.0963103
261320.0000000    0.0986322
261360.0000000    0.0933258
261400.0000000    0.1023808
261440.0000000    0.0922472
261480.0000000    0.0953017
261520.0000000    0.1004459
261560.0000000    0.0894696
261600.0000000    0.0973418
261640.0000000    0.0850101
261680.0000000    0.0983474
261720.0000000    0.0920777
261760.0000000    0.0957922
261800.0000000    0.0954368
261840.0000000    0.0899487
261880.0000000    0.0938160
261920.0000000    0.0954977
261960.0000000    0.0970659
262000.0000000    0.0974619
262040.0000000    0.0948873
262080.0000000    0.0945284
262120.0000000    0.0897360
262160.0000000    0.0891250
262200.0000000    0.0965853
262240.0000000    0.0968264
262280.0000000    0.0827112
262320.0000000    0.0897463
262360.0000000    0.0988145
262400.0000000    0.0983559
262440.0000000    0.1009236
262480.0000000    0.0970131
262520.0000000    0.0980784
262560.0000000    0.0949399
262600.0000000    0.1024122
262640.0000000    0.0937673
262680.0000000    0.0997507
262720.0000000    0.1017899
262760.0000000    0.1113976
262800.0000000    0.1051028
262840.0000000    0.1195443
262880.0000000    0.1067355
262920.0000000    0.1110679
262960.0000000    0.1067750
263000.0000000    0.1040625
263040.0000000    0.0995997
263080.0000000    0.1077054
263120.0000000    0.1172296
263160.0000000    0.0982562
263200.0000000    0.1078980
263240.0000000    0.1076204
263280.0000000    0.1095202
263320.0000000    0.1130736
263360.0000000    0.1205934
263400.0000000    0.1064264
263440.0000000    0.1080416
263480.0000000    0.1087167
263520.0000000    0.1133669
263560.0000000    0.1104379
263600.0000000    0.1164467
263640.0000000    0.1136323
263680.0000000    0.1036528
263720.0000000    0.1077502
263760.0000000    0.1000503
263800.0000000    0.1001779
263840.0000000    0.1101697
263880.0000000    0.1116514
263920.0000000    0.1126947
263960.0000000    0.1009277
264000.0000000    0.1177016
264040.0000000    0.1047424
264080.0000000    0.1043994
264120.0000000    0.1053516
264160.0000000    0.1074226
264200.0000000    0.1094847
264240.0000000    0.1083149
264280.0000000    0.1162077
264320.0000000    0.1129848
264360.0000000    0.1212745
264400.0000000    0.1145881
264440.0000000    0.1102344
264480.0000000    0.1131274
264520.0000000    0.1129449
264560.0000000    0.1130410
264600.0000000    0.1110850
264640.0000000    0.1259855
264680.0000000    0.1148862
264720.0000000    0.1197462
264760.0000000    0.1154210
264800.0000000    0.1101577
264840.0000000    0.1089117
264880.0000000    0.1129608
264920.0000000    0.1169747
264960.0000000    0.1052215
265000.0000000    0.1200740
265040.0000000    0.1202760
265080.0000000    0.1200574
265120.0000000    0.1147287
265160.0000000    0.1100811
265200.0000000    0.1067828
265240.0000000    0.1187512
265280.0000000    0.1108065
265320.0000000    0.1082776
265360.0000000    0.0959514
265400.0000000    0.0903202
265440.0000000    0.1000324
265480.0000000    0.0988335
265520.0000000    0.1037553
265560.0000000    0.0976990
265600.0000000    0.1050790
265640.0000000    0.0973600
265680.0000000    0.1100789
265720.0000000    0.1021336
265760.0000000    0.1122569
265800.0000000    0.0934603
265840.0000000    0.0997165
265880.0000000    0.1136835
265920.0000000    0.0963407
265960.0000000    0.1062791
266000.0000000    0.0999184
266040.0000000    0.1044778
266080.0000000    0.1088423
266120.0000000    0.1014238
266160.0000000    0.1009225
266200.0000000    0.0935702
266240.0000000    0.0980290
266280.0000000    0.0985642
266320.0000000    0.0944504
266360.0000000    0.1048130
266400.0000000    0.1018595
266440.0000000    0.0984779
266480.0000000    0.0994187
266520.0000000    0.1029392
266560.0000000    0.1006596
266600.0000000    0.0988283
266640.0000000    0.0996083
266680.0000000    0.1015818
266720.0000000    0.0982429
266760.0000000    0.1016020
266800.0000000    0.1063352
266840.0000000    0.1014574
266880.0000000    0.1163232
266920.0000000    0.1140638
266960.0000000    0.1047259
267000.0000000    0.1137200
267040.0000000    0.1101688
267080.0000000    0.1156869
267120.0000000    0.0980262
267160.0000000    0.1179968
267200.0000000    0.1013954
267240.0000000    0.0986312
267280.0000000    0.0959189
267320.0000000    0.0974640
267360.0000000    0.1023421
267400.0000000    0.1168463
267440.0000000    0.1079943
267480.0000000    0.1001941
267520.0000000    0.1063070
267560.0000000    0.1025011
267600.0000000    0.1073994
267640.0000000    0.1207303
267680.0000000    0.1094063
267720.0000000    0.1100994
267760.0000000    0.0931804
267800.0000000    0.1025488
267840.0000000    0.1117905
267880.0000000    0.1016896
267920.0000000    0.1046339
267960.0000000    0.0937001
268000.0000000    0.1085729
268040.0000000    0.1139961
268080.0000000    0.1012179
268120.0000000    0.1113410
268160.0000000    0.1119145
268200.0000000    0.1165640
268240.0000000    0.1155562
268280.0000000    0.1104379
268320.0000000    0.1046326
268360.0000000    0.1170394
268400.0000000    0.1106247
268440.0000000    0.1042906
268480.0000000    0.1082349
268520.0000000    0.0985266
268560.0000000    0.1162490
268600.0000000    0.1042948
268640.0000000    0.1003648
268680.0000000    0.0947144
268720.0000000    0.0877852
268760.0000000    0.0989212
268800.0000000    0.0914747
268840.0000000    0.0955294
268880.0000000    0.0872391
268920.0000000    0.1001573
268960.0000000    0.0992910
269000.0000000    0.0951285
269040.0000000    0.0889173
269080.0000000    0.0948115
269120.0000000    0.0900175
269160.0000000    0.0947932
269200.0000000    0.0910010
269240.0000000    0.1007386
269280.0000000    0.0959482
269320.0000000    0.0958427
269360.0000000    0.0957705
269400.0000000    0.0954802
269440.0000000    0.0904059
269480.0000000    0.0981344
269520.0000000    0.0942343
269560.0000000    0.0972264
269600.0000000    0.1080509
269640.0000000    0.0921537
269680.0000000    0.0981142
269720.0000000    0.1017745
269760.0000000    0.0980204
269800.0000000    0.0934526
269840.0000000    0.0827857
269880.0000000    0.0966625
269920.0000000    0.0962669
269960.0000000    0.0911019
270000.0000000    0.0907759
270040.0000000    0.0998929
270080.0000000    0.0971940
270120.0000000    0.0918273
270160.0000000    0.0943171
270200.0000000    0.0897997
270240.0000000    0.1014323
270280.0000000    0.0978277
270320.0000000    0.1145258
270360.0000000    0.1023933
270400.0000000    0.1038229
270440.0000000    0.1041926
270480.0000000    0.0926532
270520.0000000    0.0936281
270560.0000000    0.1011241
270600.0000000    0.0982830
270640.0000000    0.1106292
270680.0000000    0.0917604
270720.0000000    0.0930901
270760.0000000    0.0965406
270800.0000000    0.0970044
270840.0000000    0.0967863
270880.0000000    0.1063500
270920.0000000    0.0941239
270960.0000000    0.0970412
271000.0000000    0.0916949
271040.0000000    0.0969741
271080.0000000    0.0922150
271120.0000000    0.0893462
271160.0000000    0.0964843
271200.0000000    0.0884319
271240.0000000    0.0990435
271280.0000000    0.1003917
271320.0000000    0.0974729
271360.0000000    0.0933424
271400.0000000    0.0928624
271440.0000000    0.0934123
271480.0000000    0.0943636
271520.0000000    0.0871164
271560.0000000    0.1003826
271600.0000000    0.0971339
271640.0000000    0.0982515
271680.0000000    0.1036137
271720.0000000    0.1045239
271760.0000000    0.1040486
271800.0000000    0.0957453
271840.0000000    0.0943228
271880.0000000    0.0868448
271920.0000000    0.1024390
271960.0000000    0.0969443
272000.0000000    0.0952869
272040.0000000    0.0952636
272080.0000000    0.0895122
272120.0000000    0.0915699
272160.0000000    0.1043176
272200.0000000    0.0965734
272240.0000000    0.1071953
272280.0000000    0.1085031
272320.0000000    0.0928231
272360.0000000    0.0950037
272400.0000000    0.0891310
272440.0000000    0.0936606
272480.0000000    0.0893973
272520.0000000    0.0910985
272560.0000000    0.0909157
272600.0000000    0.0829085
272640.0000000    0.0912669
272680.0000000    0.0958980
272720.0000000    0.0908582
272760.0000000    0.0891988
272800.0000000    0.1002372
272840.0000000    0.0954387
272880.0000000    0.0893668
272920.0000000    0.0924624
272960.0000000    0.0868593
273000.0000000    0.0896694
273040.0000000    0.1010428
273080.0000000    0.0963742
273120.0000000    0.0929859
273160.0000000    0.0896185
273200.0000000    0.1085491
273240.0000000    0.0964957
273280.0000000    0.0843268
273320.0000000    0.0941489
273360.0000000    0.1002493
273400.0000000    0.0957073
273440.0000000    0.0973432
273480.0000000    0.0892519
273520.0000000    0.0891826
273560.0000000    0.0932536
273600.0000000    0.0997864
273640.0000000    0.0998195
273680.0000000    0.1007966
273720.0000000    0.1034828
273760.0000000    0.1044383
273800.0000000    0.0997174
273840.0000000    0.1087139
273880.0000000    0.1062456
273920.0000000    0.0980638
273960.0000000    0.0966084
274000.0000000    0.1135682
274040.0000000    0.0992489
274080.0000000    0.1039214
274120.0000000    0.0956841
274160.0000000    0.1035366
274200.0000000    0.0911743
274240.0000000    0.0951083
274280.0000000    0.0899303
274320.0000000    0.1010333
274360.0000000    0.1017695
274400.0000000    0.0955886
274440.0000000    0.0916178
274480.0000000    0.0943849
274520.0000000    0.1088011
274560.0000000    0.1116829
274600.0000000    0.1043273
274640.0000000    0.1016881
274680.0000000    0.1003992
274720.0000000    0.1120579
274760.0000000    0.0994298
274800.0000000    0.1028472
274840.0000000    0.1021790
274880.0000000    0.0986039
274920.0000000    0.1057604
274960.0000000    0.1071929
275000.0000000    0.1054312
275040.0000000    0.1128761
275080.0000000    0.1174978
275120.0000000    0.1064316
275160.0000000    0.1139565
275200.0000000    0.1146784
275240.0000000    0.1092647
275280.0000000    0.1235867
275320.0000000    0.1083519
275360.0000000    0.1066000
275400.0000000    0.1060630
275440.0000000    0.1089677
275480.0000000    0.1083525
275520.0000000    0.1151131
275560.0000000    0.1136060
275600.0000000    0.1138758
275640.0000000    0.1111975
275680.0000000    0.0993135
275720.0000000    0.0952451
275760.0000000    0.1139261
275800.0000000    0.1045150
275840.0000000    0.0992698
275880.0000000    0.1041304
275920.0000000    0.0999364
275960.0000000    0.1034318
276000.0000000    0.1039883
276040.0000000    0.1131696
276080.0000000    0.1108076
276120.0000000    0.0992762
276160.0000000    0.1125261
276200.0000000    0.0943600
276240.0000000    0.1210128
276280.0000000    0.1099554
276320.0000000    0.1135283
276360.0000000    0.1109881
276400.0000000    0.1070407
276440.0000000    0.1067877
276480.0000000    0.1118522
276520.0000000    0.1100013
276560.0000000    0.1121048
276600.0000000    0.1045001
276640.0000000    0.1141481
276680.0000000    0.1061579
276720.0000000    0.1069818
276760.0000000    0.0986550
276800.0000000    0.1009450
276840.0000000    0.1070674
276880.0000000    0.1095903
276920.0000000    0.1073353
276960.0000000    0.1064728
277000.0000000    0.1062256
277040.0000000    0.1104475
277080.0000000    0.1092945
277120.0000000    0.0957765
277160.0000000    0.0971559
277200.0000000    0.0959729
277240.0000000    0.1014362
277280.0000000    0.0983112
277320.0000000    0.0939822
277360.0000000    0.1097688
277400.0000000    0.0951361
277440.0000000    0.0902319
277480.0000000    0.0906403
277520.0000000    0.1028563
277560.0000000    0.0940960
277600.0000000    0.0993511
277640.0000000    0.0898673
277680.0000000    0.0888244
277720.0000000    0.0948224
277760.0000000    0.1008863
277800.0000000    0.1040413
277840.0000000    0.0939090
277880.0000000    0.0871408
277920.0000000    0.0937295
277960.0000000    0.0941685
278000.0000000    0.1028184
278040.0000000    0.1022463
278080.0000000    0.0924984
278120.0000000    0.0971961
278160.0000000    0.0971028
278200.0000000    0.1030286
278240.0000000    0.0913923
278280.0000000    0.1049640
278320.0000000    0.0975627
278360.0000000    0.0912769
278400.0000000    0.0889241
278440.0000000    0.0931428
278480.0000000    0.0888163
278520.0000000    0.0934511
278560.0000000    0.0822105
278600.0000000    0.0874581
278640.0000000    0.0862921
278680.0000000    0.0921931
278720.0000000    0.0896342
278760.0000000    0.0945486
278800.0000000    0.0896260
278840.0000000    0.0921557
278880.0000000    0.0945178
278920.0000000    0.0926308
278960.0000000    0.0943773
279000.0000000    0.0954488
279040.0000000    0.0899960
279080.0000000    0.0925108
279120.0000000    0.0960563
279160.0000000    0.0862129
279200.0000000    0.1061234
279240.0000000    0.1005724
279280.0000000    0.1001325
279320.0000000    0.1029147
279360.0000000    0.1054443
279400.0000000    0.1057958
279440.0000000    0.1154967
279480.0000000    0.1037617
279520.0000000    0.0917614
279560.0000000    0.0870306
279600.0000000    0.0983624
279640.0000000    0.0963897
279680.0000000    0.0906002
279720.0000000    0.0968404
279760.0000000    0.0947772
279800.0000000    0.0855542
279840.0000000    0.0884529
279880.0000000    0.0922228
279920.0000000    0.1028246
279960.0000000    0.1010758
280000.0000000    0.0994777
280040.0000000    0.0966346
280080.0000000    0.0938751
280120.0000000    0.0909247
280160.0000000    0.0973776
280200.0000000    0.0902934
280240.0000000    0.0847328
280280.0000000    0.0885357
280320.0000000    0.0946984
280360.0000000    0.1007806
280400.0000000    0.0985581
280440.0000000    0.0933105
280480.0000000    0.1050403
280520.0000000    0.1010880
280560.0000000    0.1002562
280600.0000000    0.0989631
280640.0000000    0.1083053
280680.0000000    0.0985380
280720.0000000    0.1030567
280760.0000000    0.0930892
280800.0000000    0.0892013
280840.0000000    0.0925315
280880.0000000    0.0888260
280920.0000000    0.0977656
280960.0000000    0.1034073
281000.0000000    0.0985505
281040.0000000    0.1012646
281080.0000000    0.0993560
281120.0000000    0.0855980
281160.0000000    0.0929568
281200.0000000    0.0955831
281240.0000000    0.1007468
281280.0000000    0.0927834
281320.0000000    0.1045078
281360.0000000    0.0913055
281400.0000000    0.0965381
281440.0000000    0.0930121
281480.0000000    0.0968929
281520.0000000    0.0982917
281560.0000000    0.0955094
281600.0000000    0.0982111
281640.0000000    0.1088336
281680.0000000    0.1158042
281720.0000000    0.0984545
281760.0000000    0.1023595
281800.0000000    0.0935083
281840.0000000    0.0991769
281880.0000000    0.1085699
281920.0000000    0.0967186
281960.0000000    0.1011491
282000.0000000    0.0978747
282040.0000000    0.0948380
282080.0000000    0.0900235
282120.0000000    0.0963438
282160.0000000    0.0893659
282200.0000000    0.1019120
282240.0000000    0.1023550
282280.0000000    0.0969769
282320.0000000    0.0929032
282360.0000000    0.1107130
282400.0000000    0.1023292
282440.0000000    0.1008601
282480.0000000    0.0964717
282520.0000000    0.1031551
282560.0000000    0.0946884
282600.0000000    0.0999713
282640.0000000    0.1076631
282680.0000000    0.1154894
282720.0000000    0.1145955
282760.0000000    0.1033263
282800.0000000    0.1002726
282840.0000000    0.1048098
282880.0000000    0.1087936
282920.0000000    0.1072840
282960.0000000    0.1076750
283000.0000000    0.1009765
283040.0000000    0.1006400
283080.0000000    0.1029847
283120.0000000    0.1059572
283160.0000000    0.1035586
283200.0000000    0.1063313
283240.0000000    0.1015534
283280.0000000    0.1048367
283320.0000000    0.1044356
283360.0000000    0.1108789
283400.0000000    0.1059707
283440.0000000    0.1035701
283480.0000000    0.1143910
283520.0000000    0.1071032
283560.0000000    0.1170857
283600.0000000    0.1027078
283640.0000000    0.1096506
283680.0000000    0.1004656
283720.0000000    0.1092044
283760.0000000    0.1062282
283800.0000000    0.1034864
283840.0000000    0.1032569
283880.0000000    0.1134932
283920.0000000    0.1048138
283960.0000000    0.1059602
284000.0000000    0.0982019
284040.0000000    0.1076809
284080.0000000    0.1028932
284120.0000000    0.1017093
284160.0000000    0.1058605
284200.0000000    0.1004917
284240.0000000    0.1048354
284280.0000000    0.1038738
284320.0000000    0.1014829
284360.0000000    0.1071642
284400.0000000    0.1098277
284440.0000000    0.1102656
284480.0000000    0.1088735
284520.0000000    0.1089207
284560.0000000    0.1099089
284600.0000000    0.1104443
284640.0000000    0.1231792
284680.0000000    0.1132406
284720.0000000    0.1160625
284760.0000000    0.1061423
284800.0000000    0.1194681
284840.0000000    0.1108234
284880.0000000    0.1177544
284920.0000000    0.1118116
284960.0000000    0.1129101
285000.0000000    0.1130066
285040.0000000    0.0943297
285080.0000000    0.0955323
285120.0000000    0.0999897
285160.0000000    0.1105587
285200.0000000    0.0963491
285240.0000000    0.1001198
285280.0000000    0.1030125
285320.0000000    0.1070181
285360.0000000    0.1036141
285400.0000000    0.1134496
285440.0000000    0.1051287
285480.0000000    0.1118571
285520.0000000    0.1097274
285560.0000000    0.1046271
285600.0000000    0.1012169
285640.0000000    0.1073709
285680.0000000    0.1061262
285720.0000000    0.1000605
285760.0000000    0.1112213
285800.0000000    0.1093913
285840.0000000    0.1017620
285880.0000000    0.1050202
285920.0000000    0.1141288
285960.0000000    0.1109499
286000.0000000    0.1001846
286040.0000000    0.0972429
286080.0000000    0.1014553
286120.0000000    0.1015517
286160.0000000    0.0980132
286200.0000000    0.1013208
286240.0000000    0.1053744
286280.0000000    0.1204005
286320.0000000    0.1021231
286360.0000000    0.0971752
286400.0000000    0.1029139
286440.0000000    0.0970231
286480.0000000    0.1067388
286520.0000000    0.1113527
286560.0000000    0.1035737
286600.0000000    0.1131810
286640.0000000    0.1203710
286680.0000000    0.1115765
286720.0000000    0.1118576
286760.0000000    0.1043804
286800.0000000    0.1232504
286840.0000000    0.1087003
286880.0000000    0.1016840
286920.0000000    0.1083965
286960.0000000    0.1122548
287000.0000000    0.1070088
287040.0000000    0.0987106
287080.0000000    0.0951199
287120.0000000    0.1045497
287160.0000000    0.0994919
287200.0000000    0.0964549
287240.0000000    0.0966130
287280.0000000    0.0983274
287320.0000000    0.1050766
287360.0000000    0.1035887
287400.0000000    0.0978023
287440.0000000    0.0914675
287480.0000000    0.1032074
287520.0000000    0.0965405
287560.0000000    0.1015353
287600.0000000    0.0897944
287640.0000000    0.1008097
287680.0000000    0.0929560
287720.0000000    0.0976090
287760.0000000    0.0943612
287800.0000000    0.1050116
287840.0000000    0.1072485
287880.0000000    0.1053738
287920.0000000    0.1067066
287960.0000000    0.1032133
288000.0000000    0.1048822
288040.0000000    0.0993371
288080.0000000    0.1066447
288120.0000000    0.1024417
288160.0000000    0.0986361
288200.0000000    0.1121990
288240.0000000    0.1154696
288280.0000000    0.1019815
288320.0000000    0.1125576
288360.0000000    0.0920610
288400.0000000    0.0932777
288440.0000000    0.0973680
288480.0000000    0.1008357
288520.0000000    0.0888122
288560.0000000    0.1058684
288600.0000000    0.1105540
288640.0000000    0.0978400
288680.0000000    0.0885336
288720.0000000    0.0977744
288760.0000000    0.0978001
288800.0000000    0.0947300
288840.0000000    0.0948066
288880.0000000    0.0882921
288920.0000000    0.0995540
288960.0000000    0.0873229
289000.0000000    0.0890649
289040.0000000    0.0905897
289080.0000000    0.0942583
289120.0000000    0.1035687
289160.0000000    0.0985196
289200.0000000    0.0930554
289240.0000000    0.0950000
289280.0000000    0.0962260
289320.0000000    0.1066512
289360.0000000    0.1093494
289400.0000000    0.1117187
289440.0000000    0.1047592
289480.0000000    0.0951630
289520.0000000    0.1074232
289560.0000000    0.1043789
289600.0000000    0.1088018
289640.0000000    0.1031344
289680.0000000    0.1024148
289720.0000000    0.0978529
289760.0000000    0.1081047
289800.0000000    0.1022507
289840.0000000    0.1027092
289880.0000000    0.1195395
289920.0000000    0.1138368
289960.0000000    0.1145451
290000.0000000    0.1088870
290040.0000000    0.1237043
290080.0000000    0.1102234
290120.0000000    0.1110570
290160.0000000    0.1079083
290200.0000000    0.1093891
290240.0000000    0.1009264
290280.0000000    0.0939799
290320.0000000    0.1014824
290360.0000000    0.1020246
290400.0000000    0.1001315
290440.0000000    0.1086147
290480.0000000    0.1004993
290520.0000000    0.0959165
290560.0000000    0.1024755
290600.0000000    0.1029152
290640.0000000    0.0954569
290680.0000000    0.0880926
290720.0000000    0.0881617
290760.0000000    0.0986165
290800.0000000    0.0864459
290840.0000000    0.0920467
290880.0000000    0.0831899
290920.0000000    0.0886095
290960.0000000    0.0907110
291000.0000000    0.0854102
291040.0000000    0.0906236
291080.0000000    0.0857363
291120.0000000    0.0931721
291160.0000000    0.0899270
291200.0000000    0.0948569
291240.0000000    0.0890908
291280.0000000    0.0971559
291320.0000000    0.0935747
291360.0000000    0.0901050
291400.0000000    0.1091189
291440.0000000    0.0972492
291480.0000000    0.0984008
291520.0000000    0.1062639
291560.0000000    0.1024600
291600.0000000    0.1293857
291640.0000000    0.1093503
291680.0000000    0.1008623
291720.0000000    0.1023841
291760.0000000    0.1004402
291800.0000000    0.1036216
291840.0000000    0.0981560
291880.0000000    0.0984827
291920.0000000    0.0860920
291960.0000000    0.0918103
292000.0000000    0.0832457
292040.0000000    0.0899326
292080.0000000    0.0941489
292120.0000000    0.0959249
292160.0000000    0.1142389
292200.0000000    0.1088096
292240.0000000    0.1013577
292280.0000000    0.0945834
292320.0000000    0.1064724
292360.0000000    0.0896345
292400.0000000    0.1053213
292440.0000000    0.1051003
292480.0000000    0.1108562
292520.0000000    0.0932461
292560.0000000    0.0973254
292600.0000000    0.1125867
292640.0000000    0.1214584
292680.0000000    0.1009974
292720.0000000    0.1107176
292760.0000000    0.0983642
292800.0000000    0.0964057
292840.0000000    0.0972675
292880.0000000    0.0926901
292920.0000000    0.1030514
292960.0000000    0.1099171
293000.0000000    0.1006357
293040.0000000    0.0987240
293080.0000000    0.1134683
293120.0000000    0.1116445
293160.0000000    0.1132505
293200.0000000    0.0968489
293240.0000000    0.1070502
293280.0000000    0.1031486
293320.0000000    0.0983137
293360.0000000    0.1039896
293400.0000000    0.0998204
293440.0000000    0.1042176
293480.0000000    0.0905884
293520.0000000    0.1006619
293560.0000000    0.1035116
293600.0000000    0.1076084
293640.0000000    0.1101898
293680.0000000    0.1031286
293720.0000000    0.1085782
293760.0000000    0.1005295
293800.0000000    0.1069606
293840.0000000    0.0897572
293880.0000000    0.1005149
293920.0000000    0.1001908
293960.0000000    0.0923364
294000.0000000    0.0973089
294040.0000000    0.0892448
294080.0000000    0.0910105
294120.0000000    0.0971986
294160.0000000    0.0959248
294200.0000000    0.1085118
294240.0000000    0.1007863
294280.0000000    0.0981012
294320.0000000    0.1193525
294360.0000000    0.0990553
294400.0000000    0.1061884
294440.0000000    0.0995394
294480.0000000    0.0936937
294520.0000000    0.0902041
294560.0000000    0.1056007
294600.0000000    0.0987781
294640.0000000    0.0986292
294680.0000000    0.1055951
294720.0000000    0.1037229
294760.0000000    0.1067377
294800.0000000    0.1119778
294840.0000000    0.1036371
294880.0000000    0.0998618
294920.0000000    0.0878255
294960.0000000    0.1026293
295000.0000000    0.0981801
295040.0000000    0.0945573
295080.0000000    0.1043737
295120.0000000    0.0996375
295160.0000000    0.1037614
295200.0000000    0.1095257
295240.0000000    0.1031098
295280.0000000    0.0964178
295320.0000000    0.0990972
295360.0000000    0.0965830
295400.0000000    0.0941817
295440.0000000    0.1066529
295480.0000000    0.0985461
295520.0000000    0.1058505
295560.0000000    0.0980205
295600.0000000    0.0975614
295640.0000000    0.0958746
295680.0000000    0.1079226
295720.0000000    0.1004014
295760.0000000    0.1009067
295800.0000000    0.0855631
295840.0000000    0.0980478
295880.0000000    0.0958642
295920.0000000    0.0982672
295960.0000000    0.0993098
296000.0000000    0.0922900
296040.0000000    0.1010785
296080.0000000    0.0897286
296120.0000000    0.1062741
296160.0000000    0.0968860
296200.0000000    0.1023764
296240.0000000    0.1056712
296280.0000000    0.1103006
296320.0000000    0.0934934
296360.0000000    0.0872293
296400.0000000    0.0882930
296440.0000000    0.0967963
296480.0000000    0.0922274
296520.0000000    0.0974547
296560.0000000    0.0897115
296600.0000000    0.0959290
296640.0000000    0.0996217
296680.0000000    0.0954069
296720.0000000    0.0937390
296760.0000000    0.0996604
296800.0000000    0.1005490
296840.0000000    0.1065871
296880.0000000    0.0917631
296920.0000000    0.1000751
296960.0000000    0.0915242
297000.0000000    0.1068213
297040.0000000    0.1016295
297080.0000000    0.0950422
297120.0000000    0.0923811
297160.0000000    0.0998399
297200.0000000    0.1097317
297240.0000000    0.1043659
297280.0000000    0.1020902
297320.0000000    0.1040619
297360.0000000    0.1076677
297400.0000000    0.0979869
297440.0000000    0.0984243
297480.0000000    0.1034982
297520.0000000    0.1159304
297560.0000000    0.1136809
297600.0000000    0.1033174
297640.0000000    0.1108030
297680.0000000    0.1044373
297720.0000000    0.1062829
297760.0000000    0.1035114
297800.0000000    0.1086307
297840.0000000    0.1021523
297880.0000000    0.0974059
297920.0000000    0.1021704
297960.0000000    0.1036630
298000.0000000    0.1091499
298040.0000000    0.1066981
298080.0000000    0.1060183
298120.0000000    0.1067838
298160.0000000    0.1078979
298200.0000000    0.1358754
298240.0000000    0.1150090
298280.0000000    0.1088482
298320.0000000    0.1219466
298360.0000000    0.1121782
298400.0000000    0.1109129
298440.0000000    0.1154289
298480.0000000    0.1065670
298520.0000000    0.1077413
298560.0000000    0.1212733
298600.0000000    0.1193622
298640.0000000    0.1119452
298680.0000000    0.1007561
298720.0000000    0.1136359
298760.0000000    0.1168106
298800.0000000    0.1111807
298840.0000000    0.1046196
298880.0000000    0.1088394
298920.0000000    0.1211011
298960.0000000    0.1090009
299000.0000000    0.1072259
299040.0000000    0.1243019
299080.0000000    0.1139948
299120.0000000    0.1107792
299160.0000000    0.1231222
299200.0000000    0.1100921
299240.0000000    0.1070755
299280.0000000    0.1226205
299320.0000000    0.1104983
299360.0000000    0.1166840
299400.0000000    0.1223063
299440.0000000    0.1204457
299480.0000000    0.1142925
299520.0000000    0.1223257
299560.0000000    0.1195507
299600.0000000    0.1119455
299640.0000000    0.1160982
299680.0000000    0.1359541
299720.0000000    0.1281627
299760.0000000    0.1326629
299800.0000000    0.1193496
299840.0000000    0.1322922
299880.0000000    0.1273701
299920.0000000    0.1125318
299960.0000000    0.1122769
300000.0000000    0.1135360
300040.0000000    0.1186385
300080.0000000    0.1201771
300120.0000000    0.1244215
300160.0000000    0.1186840
300200.0000000    0.1183230
300240.0000000    0.1165578
300280.0000000    0.1106746
300320.0000000    0.1140449
300360.0000000    0.1130205
300400.0000000    0.1099897
300440.0000000    0.1122201
300480.0000000    0.1142249
300520.0000000    0.1178675
300560.0000000    0.1086491
300600.0000000    0.1128312
300640.0000000    0.1154693
300680.0000000    0.1103432
300720.0000000    0.1180181
300760.0000000    0.1127317
300800.0000000    0.1147331
300840.0000000    0.1192000
300880.0000000    0.1198432
300920.0000000    0.1232109
300960.0000000    0.1157643
301000.0000000    0.1289451
301040.0000000    0.1331650
301080.0000000    0.1346660
301120.0000000    0.1310055
301160.0000000    0.1304439
301200.0000000    0.1268017
301240.0000000    0.1263954
301280.0000000    0.1244019
301320.0000000    0.1282503
301360.0000000    0.1218186
301400.0000000    0.1336713
301440.0000000    0.1368937
301480.0000000    0.1251724
301520.0000000    0.1247465
301560.0000000    0.1331409
301600.0000000    0.1386606
301640.0000000    0.1285556
301680.0000000    0.1331562
301720.0000000    0.1261398
301760.0000000    0.1116097
301800.0000000    0.1204553
301840.0000000    0.1065946
301880.0000000    0.1254147
301920.0000000    0.1194385
301960.0000000    0.1096844
302000.0000000    0.1182820
302040.0000000    0.1183980
302080.0000000    0.1248872
302120.0000000    0.1217098
302160.0000000    0.1367828
302200.0000000    0.1280586
302240.0000000    0.1097569
302280.0000000    0.1361119
302320.0000000    0.1378563
302360.0000000    0.1180203
302400.0000000    0.1151269
302440.0000000    0.1188433
302480.0000000    0.1253337
302520.0000000    0.1238168
302560.0000000    0.1192329
302600.0000000    0.1279795
302640.0000000    0.1253879
302680.0000000    0.1243040
302720.0000000    0.1259607
302760.0000000    0.1268673
302800.0000000    0.1210989
302840.0000000    0.1219875
302880.0000000    0.1153753
302920.0000000    0.1282205
302960.0000000    0.1304593
303000.0000000    0.1284416
303040.0000000    0.1181247
303080.0000000    0.1271363
303120.0000000    0.1125792
303160.0000000    0.1386158
303200.0000000    0.1289839
303240.0000000    0.1443707
303280.0000000    0.1303444
303320.0000000    0.1394832
303360.0000000    0.1180519
303400.0000000    0.1270713
303440.0000000    0.1123613
303480.0000000    0.1226586
303520.0000000    0.1158566
303560.0000000    0.1194014
303600.0000000    0.1400477
303640.0000000    0.1226808
303680.0000000    0.1133166
303720.0000000    0.1186906
303760.0000000    0.1085625
303800.0000000    0.1183437
303840.0000000    0.1224544
303880.0000000    0.1139091
303920.0000000    0.1146036
303960.0000000    0.1165111
304000.0000000    0.1100102
304040.0000000    0.1138130
304080.0000000    0.1195344
304120.0000000    0.1041318
304160.0000000    0.1103761
304200.0000000    0.1134104
304240.0000000    0.1162696
304280.0000000    0.1174587
304320.0000000    0.1035092
304360.0000000    0.1170849
304400.0000000    0.1149974
304440.0000000    0.1209326
304480.0000000    0.1090363
304520.0000000    0.1148851
304560.0000000    0.1092292
304600.0000000    0.1049377
304640.0000000    0.1086251
304680.0000000    0.0996042
304720.0000000    0.1029014
304760.0000000    0.1027572
304800.0000000    0.0976224
304840.0000000    0.0926770
304880.0000000    0.1025960
304920.0000000    0.1091489
304960.0000000    0.1104394
305000.0000000    0.1281843
305040.0000000    0.0979175
305080.0000000    0.1046821
305120.0000000    0.1117233
305160.0000000    0.1024254
305200.0000000    0.0982767
305240.0000000    0.1187860
305280.0000000    0.0964712
305320.0000000    0.0948925
305360.0000000    0.0963170
305400.0000000    0.0968191
305440.0000000    0.0955197
305480.0000000    0.1035341
305520.0000000    0.1093832
305560.0000000    0.1088726
305600.0000000    0.1133491
305640.0000000    0.1122789
305680.0000000    0.1049688
305720.0000000    0.1109664
305760.0000000    0.1094202
305800.0000000    0.1241540
305840.0000000    0.1093687
305880.0000000    0.1145934
305920.0000000    0.1181669
305960.0000000    0.1206178
306000.0000000    0.1199911
306040.0000000    0.1155889
306080.0000000    0.1186890
306120.0000000    0.1112566
306160.0000000    0.1142270
306200.0000000    0.1203977
306240.0000000    0.1252413
306280.0000000    0.1276612
306320.0000000    0.1193551
306360.0000000    0.1242746
306400.0000000    0.1076469
306440.0000000    0.1133754
306480.0000000    0.1149991
306520.0000000    0.1377881
306560.0000000    0.1276090
306600.0000000    0.1215626
306640.0000000    0.1210726
306680.0000000    0.1318503
306720.0000000    0.1298833
306760.0000000    0.1229449
306800.0000000    0.1182109
306840.0000000    0.1264669
306880.0000000    0.1162629
306920.0000000    0.1165414
306960.0000000    0.1145607
307000.0000000    0.1237315
307040.0000000    0.1243446
307080.0000000    0.1170165
307120.0000000    0.1216155
307160.0000000    0.1278406
307200.0000000    0.1216082
307240.0000000    0.1173253
307280.0000000    0.1143135
307320.0000000    0.1208031
307360.0000000    0.1166915
307400.0000000    0.1169590
307440.0000000    0.1240647
307480.0000000    0.1117106
307520.0000000    0.1116632
307560.0000000    0.1308918
307600.0000000    0.1207995
307640.0000000    0.1163176
307680.0000000    0.1077099
307720.0000000    0.1143848
307760.0000000    0.1093220
307800.0000000    0.1113696
307840.0000000    0.1091456
307880.0000000    0.1035573
307920.0000000    0.1126843
307960.0000000    0.1122463
308000.0000000    0.1033237
308040.0000000    0.1101179
308080.0000000    0.1086867
308120.0000000    0.1122574
308160.0000000    0.1131060
308200.0000000    0.1083245
308240.0000000    0.1055917
308280.0000000    0.1094828
308320.0000000    0.1146456
308360.0000000    0.1050737
308400.0000000    0.1084572
308440.0000000    0.1129677
308480.0000000    0.1125014
308520.0000000    0.1201935
308560.0000000    0.1098296
308600.0000000    0.1149876
308640.0000000    0.1125360
308680.0000000    0.1020628
308720.0000000    0.1098222
308760.0000000    0.1075194
308800.0000000    0.1063330
308840.0000000    0.1138564
308880.0000000    0.1037740
308920.0000000    0.1075736
308960.0000000    0.1172600
309000.0000000    0.1125233
309040.0000000    0.1089388
309080.0000000    0.1164161
309120.0000000    0.1085576
309160.0000000    0.1141324
309200.0000000    0.1088659
309240.0000000    0.1107408
309280.0000000    0.1157259
309320.0000000    0.1049425
309360.0000000    0.1085941
309400.0000000    0.1071797
309440.0000000    0.1043054
309480.0000000    0.0903132
309520.0000000    0.0885372
309560.0000000    0.0972502
309600.0000000    0.1023251
309640.0000000    0.1056704
309680.0000000    0.1050378
309720.0000000    0.1072341
309760.0000000    0.1051662
309800.0000000    0.0997947
309840.0000000    0.1054907
309880.0000000    0.1143172
309920.0000000    0.0981385
309960.0000000    0.0983766
310000.0000000    0.1079421
310040.0000000    0.1107128
310080.0000000    0.0964538
310120.0000000    0.0983759
310160.0000000    0.1084375
310200.0000000    0.1018145
310240.0000000    0.1058856
310280.0000000    0.1091824
310320.0000000    0.1061934
310360.0000000    0.1054379
310400.0000000    0.1003843
310440.0000000    0.1013976
310480.0000000    0.1006887
310520.0000000    0.1004682
310560.0000000    0.1001858
310600.0000000    0.0950845
310640.0000000    0.0949192
310680.0000000    0.0986075
310720.0000000    0.0920923
310760.0000000    0.0938039
310800.0000000    0.0935470
310840.0000000    0.0932266
310880.0000000    0.0952145
310920.0000000    0.1032605
310960.0000000    0.1026418
311000.0000000    0.1030022
311040.0000000    0.1078664
311080.0000000    0.0974676
311120.0000000    0.1104529
311160.0000000    0.1083350
311200.0000000    0.0968139
311240.0000000    0.0995184
311280.0000000    0.0968132
311320.0000000    0.1002624
311360.0000000    0.1095939
311400.0000000    0.1122679
311440.0000000    0.0948311
311480.0000000    0.0987899
311520.0000000    0.0939160
311560.0000000    0.0999469
311600.0000000    0.1068641
311640.0000000    0.1116738
311680.0000000    0.0889635
311720.0000000    0.1017146
311760.0000000    0.1019860
311800.0000000    0.0968417
311840.0000000    0.1006916
311880.0000000    0.1037281
311920.0000000    0.1035090
311960.0000000    0.1009406
312000.0000000    0.1010161
312040.0000000    0.1041277
312080.0000000    0.1064446
312120.0000000    0.1034319
312160.0000000    0.1093503
312200.0000000    0.1100196
312240.0000000    0.0996387
312280.0000000    0.0885941
312320.0000000    0.0963276
312360.0000000    0.0995061
312400.0000000    0.1025216
312440.0000000    0.1041384
312480.0000000    0.1030036
312520.0000000    0.1041266
312560.0000000    0.0981775
312600.0000000    0.1109021
312640.0000000    0.1107317
312680.0000000    0.1062301
312720.0000000    0.1068242
312760.0000000    0.1099371
312800.0000000    0.1135272
312840.0000000    0.1189816
312880.0000000    0.1195231
312920.0000000    0.1126652
312960.0000000    0.1088197
313000.0000000    0.1154200
313040.0000000    0.1137474
313080.0000000    0.1095263
313120.0000000    0.1005041
313160.0000000    0.1025214
313200.0000000    0.1010122
313240.0000000    0.1028658
313280.0000000    0.1033324
313320.0000000    0.0991827
313360.0000000    0.1101507
313400.0000000    0.1128070
313440.0000000    0.1325442
313480.0000000    0.1035502
313520.0000000    0.1174307
313560.0000000    0.1163194
313600.0000000    0.1035729
313640.0000000    0.0981128
313680.0000000    0.1054996
313720.0000000    0.1069896
313760.0000000    0.1072767
313800.0000000    0.1047692
313840.0000000    0.1009521
313880.0000000    0.1075078
313920.0000000    0.0993667
313960.0000000    0.1044355
314000.0000000    0.1026232
314040.0000000    0.1159946
314080.0000000    0.1215615
314120.0000000    0.1056436
314160.0000000    0.1018418
314200.0000000    0.1080799
314240.0000000    0.1021711
314280.0000000    0.1032086
314320.0000000    0.1007003
314360.0000000    0.0941130
314400.0000000    0.1015715
314440.0000000    0.1030729
314480.0000000    0.1095684
314520.0000000    0.1152526
314560.0000000    0.0979932
314600.0000000    0.1027695
314640.0000000    0.1052978
314680.0000000    0.1015253
314720.0000000    0.1191082
314760.0000000    0.1010810
314800.0000000    0.1119666
314840.0000000    0.1112408
314880.0000000    0.0974515
314920.0000000    0.1013620
314960.0000000    0.1000618
315000.0000000    0.1062368
315040.0000000    0.1006780
315080.0000000    0.1035289
315120.0000000    0.1061865
315160.0000000    0.1051072
315200.0000000    0.0995091
315240.0000000    0.1121175
315280.0000000    0.1051159
315320.0000000    0.1084799
315360.0000000    0.1053416
315400.0000000    0.0957233
315440.0000000    0.0984811
315480.0000000    0.0988922
315520.0000000    0.1062157
315560.0000000    0.1019641
315600.0000000    0.1121001
315640.0000000    0.1104796
315680.0000000    0.1125503
315720.0000000    0.0979122
315760.0000000    0.1018610
315800.0000000    0.1102028
315840.0000000    0.1074490
315880.0000000    0.1195305
315920.0000000    0.1010497
315960.0000000    0.1065409
316000.0000000    0.1012729
316040.0000000    0.0967855
316080.0000000    0.1002706
316120.0000000    0.1200962
316160.0000000    0.1251610
316200.0000000    0.1028018
316240.0000000    0.1159186
316280.0000000    0.1163991
316320.0000000    0.1084646
316360.0000000    0.1006785
316400.0000000    0.1084654
316440.0000000    0.1013938
316480.0000000    0.0997766
316520.0000000    0.1101083
316560.0000000    0.0975058
316600.0000000    0.0980946
316640.0000000    0.1050860
316680.0000000    0.1063972
316720.0000000    0.1106045
316760.0000000    0.1045766
316800.0000000    0.1132808
316840.0000000    0.1057925
316880.0000000    0.1060500
316920.0000000    0.1046676
316960.0000000    0.1077246
317000.0000000    0.0971064
317040.0000000    0.0981728
317080.0000000    0.1106739
317120.0000000    0.1122337
317160.0000000    0.1138994
317200.0000000    0.1081274
317240.0000000    0.1125685
317280.0000000    0.1041727
317320.0000000    0.1028249
317360.0000000    0.1004537
317400.0000000    0.1090654
317440.0000000    0.1103849
317480.0000000    0.1136191
317520.0000000    0.1065092
317560.0000000    0.0949100
317600.0000000    0.1046768
317640.0000000    0.1009099
317680.0000000    0.1049886
317720.0000000    0.1013141
317760.0000000    0.1012685
317800.0000000    0.1135277
317840.0000000    0.1148569
317880.0000000    0.1058346
317920.0000000    0.1020320
317960.0000000    0.0993193
318000.0000000    0.1018639
318040.0000000    0.1076940
318080.0000000    0.1033602
318120.0000000    0.1104189
318160.0000000    0.1022813
318200.0000000    0.0966161
318240.0000000    0.0946677
318280.0000000    0.1029033
318320.0000000    0.0981504
318360.0000000    0.1038832
318400.0000000    0.1011203
318440.0000000    0.0976465
318480.0000000    0.1028342
318520.0000000    0.1104569
318560.0000000    0.1119243
318600.0000000    0.1133691
318640.0000000    0.1048899
318680.0000000    0.1152844
318720.0000000    0.1092878
318760.0000000    0.0967717
318800.0000000    0.1092440
318840.0000000    0.1038072
318880.0000000    0.1065356
318920.0000000    0.1161537
318960.0000000    0.1197128
319000.0000000    0.1098259
319040.0000000    0.1161121
319080.0000000    0.1193660
319120.0000000    0.1304641
319160.0000000    0.1101043
319200.0000000    0.1000856
319240.0000000    0.1067415
319280.0000000    0.1164030
319320.0000000    0.1208101
319360.0000000    0.1105584
319400.0000000    0.1123224
319440.0000000    0.1120531
319480.0000000    0.1164793
319520.0000000    0.1151937
319560.0000000    0.1083044
319600.0000000    0.1051135
319640.0000000    0.1106643
319680.0000000    0.1114437
319720.0000000    0.1051363
319760.0000000    0.1162720
319800.0000000    0.1144188
319840.0000000    0.1117411
319880.0000000    0.1171018
319920.0000000    0.1292277
319960.0000000    0.1213215
320000.0000000    0.1253279
320040.0000000    0.1058637
320080.0000000    0.1189772
320120.0000000    0.1202575
320160.0000000    0.1035424
320200.0000000    0.1123763
320240.0000000    0.1144373
320280.0000000    0.0957948
320320.0000000    0.0998943
320360.0000000    0.1019231
320400.0000000    0.1147639
320440.0000000    0.1009500
320480.0000000    0.1008038
320520.0000000    0.1019330
320560.0000000    0.0922247
320600.0000000    0.1018955
320640.0000000    0.0935952
320680.0000000    0.1000898
320720.0000000    0.1096133
320760.0000000    0.0973415
320800.0000000    0.1023175
320840.0000000    0.1164190
320880.0000000    0.1201036
320920.0000000    0.1145924
320960.0000000    0.1161371
321000.0000000    0.1157512
321040.0000000    0.0921301
321080.0000000    0.0960322
321120.0000000    0.0948455
321160.0000000    0.0882421
321200.0000000    0.0976342
321240.0000000    0.0963725
321280.0000000    0.0989769
321320.0000000    0.0996054
321360.0000000    0.0946398
321400.0000000    0.0950593
321440.0000000    0.1026675
321480.0000000    0.1071182
321520.0000000    0.1086969
321560.0000000    0.0997646
321600.0000000    0.1137983
321640.0000000    0.0989086
321680.0000000    0.1106537
321720.0000000    0.0961849
321760.0000000    0.1093571
321800.0000000    0.0997888
321840.0000000    0.1103354
321880.0000000    0.1206735
321920.0000000    0.1062307
321960.0000000    0.1165291
322000.0000000    0.1190306
322040.0000000    0.1142593
322080.0000000    0.1024458
322120.0000000    0.1121930
322160.0000000    0.1155401
322200.0000000    0.1096450
322240.0000000    0.1035277
322280.0000000    0.1132160
322320.0000000    0.1088018
322360.0000000    0.1109277
322400.0000000    0.1116627
322440.0000000    0.1075297
322480.0000000    0.1085115
322520.0000000    0.1108256
322560.0000000    0.1167666
322600.0000000    0.1108602
322640.0000000    0.1046400
322680.0000000    0.1014281
322720.0000000    0.1025226
322760.0000000    0.1031241
322800.0000000    0.1033869
322840.0000000    0.1133264
322880.0000000    0.1122872
322920.0000000    0.0961716
322960.0000000    0.0934256
323000.0000000    0.1048156
323040.0000000    0.0964007
323080.0000000    0.0983166
323120.0000000    0.0946189
323160.0000000    0.0962452
323200.0000000    0.1001626
323240.0000000    0.1040153
323280.0000000    0.1072470
323320.0000000    0.0982171
323360.0000000    0.0922462
323400.0000000    0.0971557
323440.0000000    0.0989061
323480.0000000    0.1001450
323520.0000000    0.0966849
323560.0000000    0.0997213
323600.0000000    0.0990038
323640.0000000    0.0874053
323680.0000000    0.0994407
323720.0000000    0.1079171
323760.0000000    0.1035664
323800.0000000    0.0952607
323840.0000000    0.1024610
323880.0000000    0.1046089
323920.0000000    0.0996651
323960.0000000    0.0942950
324000.0000000    0.0996302
324040.0000000    0.1023227
324080.0000000    0.1059378
324120.0000000    0.1091858
324160.0000000    0.1066037
324200.0000000    0.0912994
324240.0000000    0.0923326
324280.0000000    0.1044211
324320.0000000    0.1016886
324360.0000000    0.1039689
324400.0000000    0.0942294
324440.0000000    0.0939869
324480.0000000    0.0933673
324520.0000000    0.0955462
324560.0000000    0.0916583
324600.0000000    0.0877665
324640.0000000    0.1003762
324680.0000000    0.1017103
324720.0000000    0.0987783
324760.0000000    0.0963583
324800.0000000    0.1048556
324840.0000000    0.0946662
324880.0000000    0.0975351
324920.0000000    0.0989307
324960.0000000    0.0942541
325000.0000000    0.1038628
325040.0000000    0.1044171
325080.0000000    0.0932462
325120.0000000    0.1014336
325160.0000000    0.1036052
325200.0000000    0.0941155
325240.0000000    0.0975033
325280.0000000    0.1081024
325320.0000000    0.1041888
325360.0000000    0.1080140
325400.0000000    0.1008275
325440.0000000    0.0944317
325480.0000000    0.0952476
325520.0000000    0.1002650
325560.0000000    0.0958990
325600.0000000    0.0998506
325640.0000000    0.0990106
325680.0000000    0.0981141
325720.0000000    0.1027526
325760.0000000    0.1013975
325800.0000000    0.0919188
325840.0000000    0.1096854
325880.0000000    0.1074479
325920.0000000    0.0948730
325960.0000000    0.0940540
326000.0000000    0.0998967
326040.0000000    0.0895750
326080.0000000    0.0976734
326120.0000000    0.0934098
326160.0000000    0.0861555
326200.0000000    0.0897559
326240.0000000    0.0902988
326280.0000000    0.0946378
326320.0000000    0.0995428
326360.0000000    0.0863079
326400.0000000    0.1007784
326440.0000000    0.0991084
326480.0000000    0.0952585
326520.0000000    0.0909750
326560.0000000    0.1070330
326600.0000000    0.1005424
326640.0000000    0.0974298
326680.0000000    0.0955266
326720.0000000    0.0917717
326760.0000000    0.0948373
326800.0000000    0.1057026
326840.0000000    0.0947653
326880.0000000    0.0933437
326920.0000000    0.0906355
326960.0000000    0.0935912
327000.0000000    0.0903608
327040.0000000    0.0921946
327080.0000000    0.0981476
327120.0000000    0.0970668
327160.0000000    0.0972714
327200.0000000    0.1065545
327240.0000000    0.1002641
327280.0000000    0.0995879
327320.0000000    0.0958541
327360.0000000    0.0950399
327400.0000000    0.0906472
327440.0000000    0.0822578
327480.0000000    0.1110388
327520.0000000    0.1048304
327560.0000000    0.1110513
327600.0000000    0.0985040
327640.0000000    0.0951650
327680.0000000    0.0951907
327720.0000000    0.0968150
327760.0000000    0.0933342
327800.0000000    0.1021723
327840.0000000    0.1001888
327880.0000000    0.1071141
327920.0000000    0.0988483
327960.0000000    0.1056283
328000.0000000    0.1022290
328040.0000000    0.0983259
328080.0000000    0.0952700
328120.0000000    0.1053953
328160.0000000    0.1001318
328200.0000000    0.1013505
328240.0000000    0.0998029
328280.0000000    0.1033594
328320.0000000    0.0999115
328360.0000000    0.1026054
328400.0000000    0.1054224
328440.0000000    0.1087906
328480.0000000    0.1082789
328520.0000000    0.1056130
328560.0000000    0.1100402
328600.0000000    0.1021658
328640.0000000    0.1033337
328680.0000000    0.1067636
328720.0000000    0.0987455
328760.0000000    0.0947429
328800.0000000    0.1041219
328840.0000000    0.1012418
328880.0000000    0.1042587
328920.0000000    0.1086965
328960.0000000    0.0988256
329000.0000000    0.1005781
329040.0000000    0.1027346
329080.0000000    0.0919334
329120.0000000    0.0972650
329160.0000000    0.0915063
329200.0000000    0.0967169
329240.0000000    0.0908686
329280.0000000    0.0996265
329320.0000000    0.0860633
329360.0000000    0.0865856
329400.0000000    0.0947365
329440.0000000    0.0952864
329480.0000000    0.0862306
329520.0000000    0.0925671
329560.0000000    0.0997636
329600.0000000    0.1008482
329640.0000000    0.0999983
329680.0000000    0.0955688
329720.0000000    0.0812866
329760.0000000    0.0980808
329800.0000000    0.1014690
329840.0000000    0.0986871
329880.0000000    0.1015790
329920.0000000    0.1137956
329960.0000000    0.1091630
330000.0000000    0.1037014
330040.0000000    0.0893194
330080.0000000    0.1037865
330120.0000000    0.0931087
330160.0000000    0.0972324
330200.0000000    0.0971899
330240.0000000    0.1126245
330280.0000000    0.1080798
330320.0000000    0.1079021
330360.0000000    0.1122527
330400.0000000    0.0967818
330440.0000000    0.0936744
330480.0000000    0.1034265
330520.0000000    0.1085175
330560.0000000    0.1043556
330600.0000000    0.1114180
330640.0000000    0.1169264
330680.0000000    0.1176168
330720.0000000    0.1078457
330760.0000000    0.1088248
330800.0000000    0.1095479
330840.0000000    0.0967549
330880.0000000    0.1009612
330920.0000000    0.1014368
330960.0000000    0.1176692
331000.0000000    0.1121800
331040.0000000    0.1028545
331080.0000000    0.1227382
331120.0000000    0.1011333
331160.0000000    0.0960046
331200.0000000    0.1048114
331240.0000000    0.0980850
331280.0000000    0.1075359
331320.0000000    0.1033482
331360.0000000    0.0987754
331400.0000000    0.0980679
331440.0000000    0.1089125
331480.0000000    0.1055783
331520.0000000    0.1062510
331560.0000000    0.1006817
331600.0000000    0.1014915
331640.0000000    0.0981506
331680.0000000    0.1008989
331720.0000000    0.1049922
331760.0000000    0.1049666
331800.0000000    0.1187074
331840.0000000    0.1093695
331880.0000000    0.1105961
331920.0000000    0.1033590
331960.0000000    0.1123309
332000.0000000    0.1132827
332040.0000000    0.1229708
332080.0000000    0.1078414
332120.0000000    0.1140145
332160.0000000    0.1205643
332200.0000000    0.0965651
332240.0000000    0.1002255
332280.0000000    0.1017618
332320.0000000    0.0949354
332360.0000000    0.0988778
332400.0000000    0.1002411
332440.0000000    0.1085514
332480.0000000    0.1040218
332520.0000000    0.1094994
332560.0000000    0.1187006
332600.0000000    0.1107530
332640.0000000    0.0966117
332680.0000000    0.0929500
332720.0000000    0.0931263
332760.0000000    0.0991938
332800.0000000    0.1080700
332840.0000000    0.0906654
332880.0000000    0.0985791
332920.0000000    0.0965747
332960.0000000    0.0947128
333000.0000000    0.0894042
333040.0000000    0.0975515
333080.0000000    0.0964337
333120.0000000    0.1065624
333160.0000000    0.0967300
333200.0000000    0.1027962
333240.0000000    0.0981444
333280.0000000    0.1042107
333320.0000000    0.1116730
333360.0000000    0.0998499
333400.0000000    0.0991245
333440.0000000    0.1063716
333480.0000000    0.1049801
333520.0000000    0.0915496
333560.0000000    0.0898533
333600.0000000    0.1077595
333640.0000000    0.0983353
333680.0000000    0.0861271
333720.0000000    0.1011223
333760.0000000    0.0906027
333800.0000000    0.0933917
333840.0000000    0.0922673
333880.0000000    0.0969460
333920.0000000    0.0991313
333960.0000000    0.0995204
334000.0000000    0.0944968
334040.0000000    0.1006050
334080.0000000    0.0970087
334120.0000000    0.0964911
334160.0000000    0.0954669
334200.0000000    0.0951092
334240.0000000    0.0964322
334280.0000000    0.1038532
334320.0000000    0.0991947
334360.0000000    0.1012308
334400.0000000    0.0991035
334440.0000000    0.1059285
334480.0000000    0.0984903
334520.0000000    0.0935008
334560.0000000    0.0914552
334600.0000000    0.0935166
334640.0000000    0.1060798
334680.0000000    0.1012439
334720.0000000    0.1018410
334760.0000000    0.1033271
334800.0000000    0.1005360
334840.0000000    0.1026077
334880.0000000    0.1034322
334920.0000000    0.1032075
334960.0000000    0.1043117
335000.0000000    0.1025570
335040.0000000    0.0948274
335080.0000000    0.0978042
335120.0000000    0.0992796
335160.0000000    0.1030318
335200.0000000    0.0901997
335240.0000000    0.1018796
335280.0000000    0.0990787
335320.0000000    0.0930364
335360.0000000    0.0987684
335400.0000000    0.1002647
335440.0000000    0.0944029
335480.0000000    0.0917539
335520.0000000    0.0965868
335560.0000000    0.0974753
335600.0000000    0.0902986
335640.0000000    0.1018340
335680.0000000    0.0979751
335720.0000000    0.0974822
335760.0000000    0.0924761
335800.0000000    0.0974083
335840.0000000    0.1062425
335880.0000000    0.0940279
335920.0000000    0.0944078
335960.0000000    0.0996782
336000.0000000    0.0964538
336040.0000000    0.0939366
336080.0000000    0.1037527
336120.0000000    0.1069924
336160.0000000    0.1084938
336200.0000000    0.1153678
336240.0000000    0.1096018
336280.0000000    0.1039551
336320.0000000    0.0987128
336360.0000000    0.1032961
336400.0000000    0.1011362
336440.0000000    0.1122051
336480.0000000    0.1141106
336520.0000000    0.0886082
336560.0000000    0.0979016
336600.0000000    0.0865765
336640.0000000    0.1006012
336680.0000000    0.0874168
336720.0000000    0.0894015
336760.0000000    0.0908192
336800.0000000    0.0919991
336840.0000000    0.0902627
336880.0000000    0.0949157
336920.0000000    0.1186911
336960.0000000    0.0874228
337000.0000000    0.0947508
337040.0000000    0.0877179
337080.0000000    0.0947200
337120.0000000    0.0950356
337160.0000000    0.0916971
337200.0000000    0.1026681
337240.0000000    0.0956770
337280.0000000    0.0942243
337320.0000000    0.0894380
337360.0000000    0.0911498
337400.0000000    0.0868208
337440.0000000    0.0900495
337480.0000000    0.0902445
337520.0000000    0.0954790
337560.0000000    0.0946876
337600.0000000    0.1015058
337640.0000000    0.0899172
337680.0000000    0.0962593
337720.0000000    0.0938238
337760.0000000    0.0871168
337800.0000000    0.0955506
337840.0000000    0.0892985
337880.0000000    0.0892967
337920.0000000    0.0906939
337960.0000000    0.0922730
338000.0000000    0.0978404
338040.0000000    0.1064143
338080.0000000    0.0971957
338120.0000000    0.0959227
338160.0000000    0.0906681
338200.0000000    0.1013800
338240.0000000    0.1057014
338280.0000000    0.0944243
338320.0000000    0.0994521
338360.0000000    0.1021415
338400.0000000    0.0926839
338440.0000000    0.1062303
338480.0000000    0.1008811
338520.0000000    0.1003258
338560.0000000    0.0969731
338600.0000000    0.0993361
338640.0000000    0.0948018
338680.0000000    0.1009521
338720.0000000    0.1082409
338760.0000000    0.0938200
338800.0000000    0.0919870
338840.0000000    0.0889937
338880.0000000    0.0981712
338920.0000000    0.0983010
338960.0000000    0.0900882
339000.0000000    0.1022940
339040.0000000    0.0904706
339080.0000000    0.0909399
339120.0000000    0.1052051
339160.0000000    0.1194511
339200.0000000    0.1029393
339240.0000000    0.1076953
339280.0000000    0.0992632
339320.0000000    0.1041868
339360.0000000    0.0996334
339400.0000000    0.1004433
339440.0000000    0.1053046
339480.0000000    0.1039568
339520.0000000    0.1014868
339560.0000000    0.1024374
339600.0000000    0.1026406
339640.0000000    0.1005479
339680.0000000    0.0983000
339720.0000000    0.0972968
339760.0000000    0.0933628
339800.0000000    0.0948985
339840.0000000    0.0892865
339880.0000000    0.0980469
339920.0000000    0.0964137
339960.0000000    0.0925296
340000.0000000    0.1022685
340040.0000000    0.0972328
340080.0000000    0.0953838
340120.0000000    0.0974846
340160.0000000    0.0964166
340200.0000000    0.1111214
340240.0000000    0.0986422
340280.0000000    0.1130334
340320.0000000    0.1036673
340360.0000000    0.0962635
340400.0000000    0.1059022
340440.0000000    0.1028093
340480.0000000    0.1010070
340520.0000000    0.0949011
340560.0000000    0.0973983
340600.0000000    0.0996285
340640.0000000    0.0976139
340680.0000000    0.0960053
340720.0000000    0.1024244
340760.0000000    0.0994577
340800.0000000    0.1028827
340840.0000000    0.0955586
340880.0000000    0.0971472
340920.0000000    0.0989600
340960.0000000    0.0921406
341000.0000000    0.1012040
341040.0000000    0.0932764
341080.0000000    0.1021392
341120.0000000    0.1044894
341160.0000000    0.0967884
341200.0000000    0.0982478
341240.0000000    0.1001433
341280.0000000    0.1026251
341320.0000000    0.0968796
341360.0000000    0.1002168
341400.0000000    0.0955689
341440.0000000    0.1001395
341480.0000000    0.1016351
341520.0000000    0.1014604
341560.0000000    0.1048134
341600.0000000    0.0989301
341640.0000000    0.0977444
341680.0000000    0.0886880
341720.0000000    0.1012573
341760.0000000    0.1008053
341800.0000000    0.0994125
341840.0000000    0.0968187
341880.0000000    0.1003228
341920.0000000    0.1035611
341960.0000000    0.0962200
342000.0000000    0.1004952
342040.0000000    0.1128109
342080.0000000    0.1058983
342120.0000000    0.1192495
342160.0000000    0.1104792
342200.0000000    0.1045366
342240.0000000    0.1060560
342280.0000000    0.1081387
342320.0000000    0.1014388
342360.0000000    0.1020582
342400.0000000    0.0925557
342440.0000000    0.1006862
342480.0000000    0.1076601
342520.0000000    0.1095641
342560.0000000    0.1091475
342600.0000000    0.1085460
342640.0000000    0.1047613
342680.0000000    0.1151491
342720.0000000    0.1107766
342760.0000000    0.1084815
342800.0000000    0.1193451
342840.0000000    0.1129739
342880.0000000    0.1139994
342920.0000000    0.1156491
342960.0000000    0.1110632
343000.0000000    0.1185258
343040.0000000    0.1075049
343080.0000000    0.1245109
343120.0000000    0.1089273
343160.0000000    0.1117332
343200.0000000    0.1067975
343240.0000000    0.1211310
343280.0000000    0.1097097
343320.0000000    0.1102627
343360.0000000    0.1077048
343400.0000000    0.0988296
343440.0000000    0.1146095
343480.0000000    0.1156031
343520.0000000    0.1067364
343560.0000000    0.1100214
343600.0000000    0.1073005
343640.0000000    0.1142220
343680.0000000    0.1088510
343720.0000000    0.1094386
343760.0000000    0.0978543
343800.0000000    0.0959501
343840.0000000    0.0987185
343880.0000000    0.1016107
343920.0000000    0.0975931
343960.0000000    0.1061019
344000.0000000    0.1047947
344040.0000000    0.0946619
344080.0000000    0.0944581
344120.0000000    0.0948378
344160.0000000    0.1003943
344200.0000000    0.0978650
344240.0000000    0.1073915
344280.0000000    0.1062287
344320.0000000    0.0989893
344360.0000000    0.0976642
344400.0000000    0.1049945
344440.0000000    0.1032795
344480.0000000    0.0965623
344520.0000000    0.1045313
344560.0000000    0.1084452
344600.0000000    0.1045504
344640.0000000    0.0999628
344680.0000000    0.0923399
344720.0000000    0.1034540
344760.0000000    0.1077523
344800.0000000    0.1016890
344840.0000000    0.1015707
344880.0000000    0.1032914
344920.0000000    0.1016209
344960.0000000    0.1056692
345000.0000000    0.1003190
345040.0000000    0.1030392
345080.0000000    0.0973645
345120.0000000    0.1052810
345160.0000000    0.1007161
345200.0000000    0.1064270
345240.0000000    0.0944495
345280.0000000    0.0944174
345320.0000000    0.0888070
345360.0000000    0.1010243
345400.0000000    0.1021170
345440.0000000    0.0926984
345480.0000000    0.1044172
345520.0000000    0.0892705
345560.0000000    0.0971300
345600.0000000    0.1041986
345640.0000000    0.1017233
345680.0000000    0.0923614
345720.0000000    0.1042441
345760.0000000    0.1088903
345800.0000000    0.1011106
345840.0000000    0.0915370
345880.0000000    0.0886601
345920.0000000    0.0908938
345960.0000000    0.1000010
346000.0000000    0.1039790
346040.0000000    0.0947321
346080.0000000    0.0966289
346120.0000000    0.0914966
346160.0000000    0.0914215
346200.0000000    0.0885351
346240.0000000    0.1000095
346280.0000000    0.0948691
346320.0000000    0.1018861
346360.0000000    0.1067210
346400.0000000    0.1050073
346440.0000000    0.1067494
346480.0000000    0.0931355
346520.0000000    0.1021092
346560.0000000    0.0965827
346600.0000000    0.0887910
346640.0000000    0.1092551
346680.0000000    0.1070701
346720.0000000    0.1015678
346760.0000000    0.0929476
346800.0000000    0.1083531
346840.0000000    0.1058884
346880.0000000    0.1024120
346920.0000000    0.0984481
346960.0000000    0.0995565
347000.0000000    0.1074943
347040.0000000    0.1014930
347080.0000000    0.1039161
347120.0000000    0.1035092
347160.0000000    0.0940109
347200.0000000    0.1132088
347240.0000000    0.1062869
347280.0000000    0.1003727
347320.0000000    0.1068519
347360.0000000    0.0869588
347400.0000000    0.1040108
347440.0000000    0.1033135
347480.0000000    0.1013539
347520.0000000    0.0999402
347560.0000000    0.0972621
347600.0000000    0.1073815
347640.0000000    0.0938294
347680.0000000    0.0977297
347720.0000000    0.1045058
347760.0000000    0.1040671
347800.0000000    0.0855834
347840.0000000    0.1018186
347880.0000000    0.1036736
347920.0000000    0.0913991
347960.0000000    0.0988054
348000.0000000    0.0984172
348040.0000000    0.1032572
348080.0000000    0.1107101
348120.0000000    0.1100796
348160.0000000    0.1020497
348200.0000000    0.1038423
348240.0000000    0.1078974
348280.0000000    0.1055787
348320.0000000    0.0944997
348360.0000000    0.1102789
348400.0000000    0.0988595
348440.0000000    0.0936855
348480.0000000    0.1033612
348520.0000000    0.1022927
348560.0000000    0.0890529
348600.0000000    0.0969564
348640.0000000    0.1009765
348680.0000000    0.1019973
348720.0000000    0.1088237
348760.0000000    0.1092479
348800.0000000    0.1090712
348840.0000000    0.0998852
348880.0000000    0.0991894
348920.0000000    0.0958174
348960.0000000    0.1077120
349000.0000000    0.1099359
349040.0000000    0.1042939
349080.0000000    0.0982078
349120.0000000    0.0965642
349160.0000000    0.0943590
349200.0000000    0.0988243
349240.0000000    0.1078418
349280.0000000    0.1085962
349320.0000000    0.1015588
349360.0000000    0.0964573
349400.0000000    0.0977789
349440.0000000    0.0917173
349480.0000000    0.0945478
349520.0000000    0.1022857
349560.0000000    0.1024138
349600.0000000    0.0941461
349640.0000000    0.0996345
349680.0000000    0.1026251
349720.0000000    0.0935452
349760.0000000    0.0992110
349800.0000000    0.0945833
349840.0000000    0.0983395
349880.0000000    0.0978543
349920.0000000    0.0981306
349960.0000000    0.0924495
350000.0000000    0.0988854
350040.0000000    0.1012573
350080.0000000    0.1022234
350120.0000000    0.1001651
350160.0000000    0.0977589
350200.0000000    0.0931859
350240.0000000    0.0952805
350280.0000000    0.1038095
350320.0000000    0.1019267
350360.0000000    0.1045055
350400.0000000    0.0995304
350440.0000000    0.1004584
350480.0000000    0.0974154
350520.0000000    0.1051745
350560.0000000    0.0989843
350600.0000000    0.0955190
350640.0000000    0.1036140
350680.0000000    0.1083470
350720.0000000    0.1030820
350760.0000000    0.1025054
350800.0000000    0.1064800
350840.0000000    0.0922961
350880.0000000    0.0919869
350920.0000000    0.0941745
350960.0000000    0.0830557
351000.0000000    0.0856874
351040.0000000    0.1006357
351080.0000000    0.1002442
351120.0000000    0.0974866
351160.0000000    0.0955694
351200.0000000    0.0896861
351240.0000000    0.1000480
351280.0000000    0.0951694
351320.0000000    0.0918094
351360.0000000    0.0959137
351400.0000000    0.1010881
351440.0000000    0.1012346
351480.0000000    0.0953728
351520.0000000    0.0866410
351560.0000000    0.0933974
351600.0000000    0.1050093
351640.0000000    0.1075988
351680.0000000    0.0901027
351720.0000000    0.0962301
351760.0000000    0.1119759
351800.0000000    0.1120858
351840.0000000    0.0939795
351880.0000000    0.1144082
351920.0000000    0.0932634
351960.0000000    0.1081716
352000.0000000    0.0992625
352040.0000000    0.1189913
352080.0000000    0.1202030
352120.0000000    0.1139347
352160.0000000    0.1033542
352200.0000000    0.1212173
352240.0000000    0.1125277
352280.0000000    0.1190966
352320.0000000    0.1202061
352360.0000000    0.1115872
352400.0000000    0.1158705
352440.0000000    0.1171979
352480.0000000    0.1204366
352520.0000000    0.1078237
352560.0000000    0.1055316
352600.0000000    0.1212478
352640.0000000    0.1217669
352680.0000000    0.1211320
352720.0000000    0.1094442
352760.0000000    0.1089303
352800.0000000    0.1033695
352840.0000000    0.1145239
352880.0000000    0.1125862
352920.0000000    0.1137004
352960.0000000    0.1142499
353000.0000000    0.1119226
353040.0000000    0.1052032
353080.0000000    0.1222374
353120.0000000    0.1046031
353160.0000000    0.1105249
353200.0000000    0.1025500
353240.0000000    0.1149392
353280.0000000    0.1149207
353320.0000000    0.1216356
353360.0000000    0.1164264
353400.0000000    0.1191972
353440.0000000    0.1106707
353480.0000000    0.1104377
353520.0000000    0.1056440
353560.0000000    0.1042225
353600.0000000    0.1071343
353640.0000000    0.1030526
353680.0000000    0.0996729
353720.0000000    0.1025950
353760.0000000    0.1040261
353800.0000000    0.1023270
353840.0000000    0.0983332
353880.0000000    0.0977831
353920.0000000    0.1052666
353960.0000000    0.1150168
354000.0000000    0.1084789
354040.0000000    0.1011672
354080.0000000    0.1101737
354120.0000000    0.1073529
354160.0000000    0.1105610
354200.0000000    0.1018978
354240.0000000    0.0953370
354280.0000000    0.1053485
354320.0000000    0.1163184
354360.0000000    0.1172504
354400.0000000    0.1123714
354440.0000000    0.1062192
354480.0000000    0.1150133
354520.0000000    0.0988667
354560.0000000    0.1055447
354600.0000000    0.1086125
354640.0000000    0.1087637
354680.0000000    0.1077131
354720.0000000    0.1096963
354760.0000000    0.1102389
354800.0000000    0.1017660
354840.0000000    0.1050164
354880.0000000    0.1079133
354920.0000000    0.1023073
354960.0000000    0.1194874
355000.0000000    0.1114883
355040.0000000    0.1146591
355080.0000000    0.1084478
355120.0000000    0.1194879
355160.0000000    0.1227640
355200.0000000    0.1120887
355240.0000000    0.1138816
355280.0000000    0.1112143
355320.0000000    0.1027539
355360.0000000    0.1028248
355400.0000000    0.0956080
355440.0000000    0.0992044
355480.0000000    0.0964202
355520.0000000    0.0970610
355560.0000000    0.1045794
355600.0000000    0.0975848
355640.0000000    0.1061461
355680.0000000    0.1107301
355720.0000000    0.1019357
355760.0000000    0.1055106
355800.0000000    0.0944732
355840.0000000    0.1072738
355880.0000000    0.0984184
355920.0000000    0.1038989
355960.0000000    0.1078430
356000.0000000    0.1173950
356040.0000000    0.1041255
356080.0000000    0.1051315
356120.0000000    0.1027550
356160.0000000    0.0993051
356200.0000000    0.1110270
356240.0000000    0.1136520
356280.0000000    0.1120905
356320.0000000    0.1121406
356360.0000000    0.1139080
356400.0000000    0.0992479
356440.0000000    0.0980175
356480.0000000    0.0924783
356520.0000000    0.1206204
356560.0000000    0.1089252
356600.0000000    0.1118512
356640.0000000    0.0988221
356680.0000000    0.1158198
356720.0000000    0.1059214
356760.0000000    0.1046083
356800.0000000    0.1049313
356840.0000000    0.1073716
356880.0000000    0.1126019
356920.0000000    0.1165450
356960.0000000    0.1216551
357000.0000000    0.1142887
357040.0000000    0.1179515
357080.0000000    0.1097465
357120.0000000    0.1104200
357160.0000000    0.1142368
357200.0000000    0.1062564
357240.0000000    0.1088242
357280.0000000    0.1177538
357320.0000000    0.1215920
357360.0000000    0.1180662
357400.0000000    0.1236802
357440.0000000    0.1112541
357480.0000000    0.1149308
357520.0000000    0.1366330
357560.0000000    0.1317051
357600.0000000    0.1252639
357640.0000000    0.1301811
357680.0000000    0.1357651
357720.0000000    0.1319822
357760.0000000    0.1225240
357800.0000000    0.1348564
357840.0000000    0.1199642
357880.0000000    0.1320226
357920.0000000    0.1209008
357960.0000000    0.1334394
358000.0000000    0.1312457
358040.0000000    0.1285311
358080.0000000    0.1213800
358120.0000000    0.1239869
358160.0000000    0.1227067
358200.0000000    0.1399986
358240.0000000    0.1206935
358280.0000000    0.1102650
358320.0000000    0.1237199
358360.0000000    0.1289862
358400.0000000    0.1286687
358440.0000000    0.1238040
358480.0000000    0.1255129
358520.0000000    0.1149848
358560.0000000    0.1235826
358600.0000000    0.1319571
358640.0000000    0.1260910
358680.0000000    0.1296030
358720.0000000    0.1218953
358760.0000000    0.1148088
358800.0000000    0.1187736
358840.0000000    0.1283425
358880.0000000    0.1240452
358920.0000000    0.1188743
358960.0000000    0.1093693
359000.0000000    0.1146757
359040.0000000    0.1198807
359080.0000000    0.1011412
359120.0000000    0.1092975
359160.0000000    0.1162008
359200.0000000    0.1067523
359240.0000000    0.1162202
359280.0000000    0.1086121
359320.0000000    0.1088794
359360.0000000    0.0991443
359400.0000000    0.1081453
359440.0000000    0.1064413
359480.0000000    0.1050835
359520.0000000    0.1032067
359560.0000000    0.0950322
359600.0000000    0.1045285
359640.0000000    0.0999048
359680.0000000    0.1011280
359720.0000000    0.1048235
359760.0000000    0.1085058
359800.0000000    0.1171591
359840.0000000    0.1081787
359880.0000000    0.0951971
359920.0000000    0.1096006
359960.0000000    0.1067201
360000.0000000    0.0883872
360040.0000000    0.0910829
360080.0000000    0.1035161
360120.0000000    0.1004538
360160.0000000    0.0964162
360200.0000000    0.0908106
360240.0000000    0.0879513
360280.0000000    0.0977285
360320.0000000    0.0976175
360360.0000000    0.1054012
360400.0000000    0.1153238
360440.0000000    0.1002498
360480.0000000    0.1143693
360520.0000000    0.0920750
360560.0000000    0.0964130
360600.0000000    0.0960697
360640.0000000    0.1021269
360680.0000000    0.1022667
360720.0000000    0.0899382
360760.0000000    0.0895940
360800.0000000    0.0964160
360840.0000000    0.1007477
360880.0000000    0.0902640
360920.0000000    0.0980290
360960.0000000    0.0942651
361000.0000000    0.0927326
361040.0000000    0.0983879
361080.0000000    0.1044711
361120.0000000    0.1084558
361160.0000000    0.1042734
361200.0000000    0.0939168
361240.0000000    0.0950912
361280.0000000    0.1045823
361320.0000000    0.0971973
361360.0000000    0.1030300
361400.0000000    0.0978726
361440.0000000    0.1011469
361480.0000000    0.0929437
361520.0000000    0.1024695
361560.0000000    0.1066310
361600.0000000    0.1017790
361640.0000000    0.1036242
361680.0000000    0.1112373
361720.0000000    0.1131861
361760.0000000    0.0906356
361800.0000000    0.0907812
361840.0000000    0.1021191
361880.0000000    0.1001834
361920.0000000    0.1056624
361960.0000000    0.1074997
362000.0000000    0.1071536
362040.0000000    0.1062202
362080.0000000    0.0933209
362120.0000000    0.1007109
362160.0000000    0.1093970
362200.0000000    0.1049035
362240.0000000    0.1012255
362280.0000000    0.1111967
362320.0000000    0.1059493
362360.0000000    0.1098189
362400.0000000    0.1077534
362440.0000000    0.1057633
362480.0000000    0.1100167
362520.0000000    0.1023231
362560.0000000    0.1150575
362600.0000000    0.1178795
362640.0000000    0.1008651
362680.0000000    0.1121904
362720.0000000    0.1039486
362760.0000000    0.1050441
362800.0000000    0.0973246
362840.0000000    0.0992040
362880.0000000    0.0940136
362920.0000000    0.0873938
362960.0000000    0.1003293
363000.0000000    0.1077381
363040.0000000    0.1082858
363080.0000000    0.0981671
363120.0000000    0.1016269
363160.0000000    0.1027040
363200.0000000    0.0998541
363240.0000000    0.1006717
363280.0000000    0.0989599
363320.0000000    0.1098024
363360.0000000    0.1097576
363400.0000000    0.1153213
363440.0000000    0.1138647
363480.0000000    0.1044450
363520.0000000    0.1110337
363560.0000000    0.1095220
363600.0000000    0.1111331
363640.0000000    0.1110803
363680.0000000    0.0975785
363720.0000000    0.1021394
363760.0000000    0.1098486
363800.0000000    0.1058527
363840.0000000    0.1134133
363880.0000000    0.1031685
363920.0000000    0.1095552
363960.0000000    0.1058276
364000.0000000    0.1166611
364040.0000000    0.1104277
364080.0000000    0.1010215
364120.0000000    0.1116532
364160.0000000    0.1058694
364200.0000000    0.1167921
364240.0000000    0.1086542
364280.0000000    0.1102501
364320.0000000    0.1160428
364360.0000000    0.1140025
364400.0000000    0.1114129
364440.0000000    0.1137643
364480.0000000    0.1053694
364520.0000000    0.1049109
364560.0000000    0.1120931
364600.0000000    0.1071086
364640.0000000    0.1011468
364680.0000000    0.1000010
364720.0000000    0.0989980
364760.0000000    0.1027030
364800.0000000    0.1053135
364840.0000000    0.1104487
364880.0000000    0.1022989
364920.0000000    0.1172658
364960.0000000    0.0996395
365000.0000000    0.1040859
365040.0000000    0.1067249
365080.0000000    0.1092373
365120.0000000    0.0970623
365160.0000000    0.0944271
365200.0000000    0.0995828
365240.0000000    0.0962307
365280.0000000    0.1049006
365320.0000000    0.1058251
365360.0000000    0.1079343
365400.0000000    0.1026290
365440.0000000    0.1077097
365480.0000000    0.0984249
365520.0000000    0.1101012
365560.0000000    0.1028082
365600.0000000    0.0980579
365640.0000000    0.1005547
365680.0000000    0.1045246
365720.0000000    0.1050294
365760.0000000    0.1096467
365800.0000000    0.1019594
365840.0000000    0.1126356
365880.0000000    0.0968128
365920.0000000    0.1003851
365960.0000000    0.1110363
366000.0000000    0.0935209
366040.0000000    0.1012868
366080.0000000    0.0951634
366120.0000000    0.1005950
366160.0000000    0.1051819
366200.0000000    0.0905262
366240.0000000    0.0938673
366280.0000000    0.0904315
366320.0000000    0.0944334
366360.0000000    0.0946738
366400.0000000    0.1155785
366440.0000000    0.0983928
366480.0000000    0.0988266
366520.0000000    0.1053041
366560.0000000    0.0926968
366600.0000000    0.1038068
366640.0000000    0.0989723
366680.0000000    0.1045624
366720.0000000    0.0990112
366760.0000000    0.1008070
366800.0000000    0.0995682
366840.0000000    0.0937979
366880.0000000    0.1013516
366920.0000000    0.1065148
366960.0000000    0.1024497
367000.0000000    0.0959210
367040.0000000    0.0962611
367080.0000000    0.0992804
367120.0000000    0.0956277
367160.0000000    0.0950299
367200.0000000    0.0950532
367240.0000000    0.0921678
367280.0000000    0.0988806
367320.0000000    0.1023386
367360.0000000    0.1038416
367400.0000000    0.1009536
367440.0000000    0.0961038
367480.0000000    0.1002985
367520.0000000    0.0955525
367560.0000000    0.1027497
367600.0000000    0.1010358
367640.0000000    0.1079261
367680.0000000    0.1093179
367720.0000000    0.1031295
367760.0000000    0.1059935
367800.0000000    0.0984012
367840.0000000    0.0951150
367880.0000000    0.0999579
367920.0000000    0.0918659
367960.0000000    0.0989157
368000.0000000    0.1013801
368040.0000000    0.1023425
368080.0000000    0.0971320
368120.0000000    0.0936829
368160.0000000    0.1064602
368200.0000000    0.1174647
368240.0000000    0.1161821
368280.0000000    0.1081548
368320.0000000    0.1176279
368360.0000000    0.1121327
368400.0000000    0.1115633
368440.0000000    0.1100399
368480.0000000    0.1166879
368520.0000000    0.1070052
368560.0000000    0.1043456
368600.0000000    0.1037860
368640.0000000    0.1038806
368680.0000000    0.1107226
368720.0000000    0.1162890
368760.0000000    0.1086443
368800.0000000    0.1130359
368840.0000000    0.1139315
368880.0000000    0.1056393
368920.0000000    0.1101966
368960.0000000    0.1085384
369000.0000000    0.1158033
369040.0000000    0.1022062
369080.0000000    0.1039751
369120.0000000    0.1122764
369160.0000000    0.1124063
369200.0000000    0.1050353
369240.0000000    0.1205297
369280.0000000    0.1015188
369320.0000000    0.1096473
369360.0000000    0.1250962
369400.0000000    0.1022481
369440.0000000    0.1073132
369480.0000000    0.1132012
369520.0000000    0.1101975
369560.0000000    0.1312051
369600.0000000    0.1206177
369640.0000000    0.1068680
369680.0000000    0.1071276
369720.0000000    0.1026446
369760.0000000    0.1200817
369800.0000000    0.0998365
369840.0000000    0.1026903
369880.0000000    0.1022817
369920.0000000    0.1022858
369960.0000000    0.0975760
370000.0000000    0.1032866
370040.0000000    0.0958113
370080.0000000    0.1083979
370120.0000000    0.1083698
370160.0000000    0.0944542
370200.0000000    0.1077220
370240.0000000    0.0988260
370280.0000000    0.0982849
370320.0000000    0.0941004
370360.0000000    0.1011531
370400.0000000    0.1023504
370440.0000000    0.1026881
370480.0000000    0.0853907
370520.0000000    0.0920690
370560.0000000    0.1003178
370600.0000000    0.1085907
370640.0000000    0.1072912
370680.0000000    0.1157168
370720.0000000    0.0986712
370760.0000000    0.1133875
370800.0000000    0.1102849
370840.0000000    0.1123959
370880.0000000    0.1074057
370920.0000000    0.1178623
370960.0000000    0.1103532
371000.0000000    0.1079107
371040.0000000    0.1099464
371080.0000000    0.1093077
371120.0000000    0.1042783
371160.0000000    0.1044236
371200.0000000    0.0928603
371240.0000000    0.0992460
371280.0000000    0.0996889
371320.0000000    0.1118955
371360.0000000    0.1034748
371400.0000000    0.0979868
371440.0000000    0.1155185
371480.0000000    0.1111138
371520.0000000    0.1178682
371560.0000000    0.0978248
371600.0000000    0.1071766
371640.0000000    0.1136814
371680.0000000    0.1083191
371720.0000000    0.1025852
371760.0000000    0.1078795
371800.0000000    0.0989471
371840.0000000    0.1072236
371880.0000000    0.1082843
371920.0000000    0.1072949
371960.0000000    0.1062637
372000.0000000    0.1171676
372040.0000000    0.1086420
372080.0000000    0.1063225
372120.0000000    0.1050720
372160.0000000    0.0976758
372200.0000000    0.1046984
372240.0000000    0.1096097
372280.0000000    0.1084959
372320.0000000    0.1013073
372360.0000000    0.1198101
372400.0000000    0.1156806
372440.0000000    0.1117065
372480.0000000    0.1099892
372520.0000000    0.1178853
372560.0000000    0.1164361
372600.0000000    0.1144806
372640.0000000    0.1157357
372680.0000000    0.1195785
372720.0000000    0.1118714
372760.0000000    0.1151779
372800.0000000    0.1124028
372840.0000000    0.1146194
372880.0000000    0.1095115
372920.0000000    0.1116278
372960.0000000    0.1013529
373000.0000000    0.1050690
373040.0000000    0.1089922
373080.0000000    0.1104417
373120.0000000    0.1093797
373160.0000000    0.1096498
373200.0000000    0.1084695
373240.0000000    0.1045154
373280.0000000    0.1053664
373320.0000000    0.1061434
373360.0000000    0.1149003
373400.0000000    0.1106860
373440.0000000    0.1075355
373480.0000000    0.1103905
373520.0000000    0.1120070
373560.0000000    0.1072821
373600.0000000    0.1041918
373640.0000000    0.1073965
373680.0000000    0.1157576
373720.0000000    0.1034254
373760.0000000    0.1033008
373800.0000000    0.1065440
373840.0000000    0.1133881
373880.0000000    0.1109114
373920.0000000    0.1098367
373960.0000000    0.1109601
374000.0000000    0.1099511
374040.0000000    0.1113868
374080.0000000    0.1133951
374120.0000000    0.1089457
374160.0000000    0.1076460
374200.0000000    0.1045008
374240.0000000    0.0992400
374280.0000000    0.1072633
374320.0000000    0.1001264
374360.0000000    0.0986085
374400.0000000    0.1183307
374440.0000000    0.1032265
374480.0000000    0.1078205
374520.0000000    0.1044010
374560.0000000    0.1145826
374600.0000000    0.1052743
374640.0000000    0.1103775
374680.0000000    0.1051657
374720.0000000    0.1084428
374760.0000000    0.1106655
374800.0000000    0.1014154
374840.0000000    0.1057526
374880.0000000    0.1051694
374920.0000000    0.0996713
374960.0000000    0.1096140
375000.0000000    0.1007179
375040.0000000    0.1018453
375080.0000000    0.1105423
375120.0000000    0.0981854
375160.0000000    0.1020625
375200.0000000    0.1038257
375240.0000000    0.0969619
375280.0000000    0.0952616
375320.0000000    0.1091131
375360.0000000    0.1018242
375400.0000000    0.1033423
375440.0000000    0.1011046
375480.0000000    0.1053595
375520.0000000    0.0993170
375560.0000000    0.1026562
375600.0000000    0.0977555
375640.0000000    0.1028658
375680.0000000    0.1038473
375720.0000000    0.1058742
375760.0000000    0.1076012
375800.0000000    0.1003099
375840.0000000    0.1031866
375880.0000000    0.1125252
375920.0000000    0.1052370
375960.0000000    0.1052548
376000.0000000    0.1053451
376040.0000000    0.1067353
376080.0000000    0.1030368
376120.0000000    0.0962975
376160.0000000    0.1111626
376200.0000000    0.0916282
376240.0000000    0.1061926
376280.0000000    0.1077260
376320.0000000    0.1032379
376360.0000000    0.0974986
376400.0000000    0.1136767
376440.0000000    0.1126654
376480.0000000    0.1152577
376520.0000000    0.1132536
376560.0000000    0.1143554
376600.0000000    0.1113163
376640.0000000    0.1067266
376680.0000000    0.1045428
376720.0000000    0.1060674
376760.0000000    0.1067078
376800.0000000    0.1047056
376840.0000000    0.1049858
376880.0000000    0.1042065
376920.0000000    0.1178910
376960.0000000    0.1194106
377000.0000000    0.1318182
377040.0000000    0.1173160
377080.0000000    0.1326116
377120.0000000    0.1051475
377160.0000000    0.1207243
377200.0000000    0.1065184
377240.0000000    0.1206849
377280.0000000    0.1052730
377320.0000000    0.1033456
377360.0000000    0.1063128
377400.0000000    0.1044755
377440.0000000    0.1124110
377480.0000000    0.1012343
377520.0000000    0.1189737
377560.0000000    0.1118382
377600.0000000    0.1059941
377640.0000000    0.1058947
377680.0000000    0.1113200
377720.0000000    0.1089196
377760.0000000    0.0995727
377800.0000000    0.1042607
377840.0000000    0.1038669
377880.0000000    0.1161610
377920.0000000    0.1097393
377960.0000000    0.1057245
378000.0000000    0.0969486
378040.0000000    0.1035418
378080.0000000    0.0997905
378120.0000000    0.1077207
378160.0000000    0.1131014
378200.0000000    0.1162751
378240.0000000    0.1076156
378280.0000000    0.0959752
378320.0000000    0.1018155
378360.0000000    0.1008991
378400.0000000    0.1082309
378440.0000000    0.1081638
378480.0000000    0.1038024
378520.0000000    0.1137681
378560.0000000    0.1002545
378600.0000000    0.1083512
378640.0000000    0.1059434
378680.0000000    0.1047729
378720.0000000    0.0968526
378760.0000000    0.1055097
378800.0000000    0.1090895
378840.0000000    0.0998153
378880.0000000    0.1047829
378920.0000000    0.1063149
378960.0000000    0.1083289
379000.0000000    0.0996383
379040.0000000    0.1040810
379080.0000000    0.1034386
379120.0000000    0.0940319
379160.0000000    0.0957072
379200.0000000    0.1023969
379240.0000000    0.1064746
379280.0000000    0.1012072
379320.0000000    0.1036879
379360.0000000    0.1083028
379400.0000000    0.1023768
379440.0000000    0.1068879
379480.0000000    0.0962322
379520.0000000    0.0941148
379560.0000000    0.1009000
379600.0000000    0.1129350
379640.0000000    0.1047091
379680.0000000    0.1068183
379720.0000000    0.1060950
379760.0000000    0.1090255
379800.0000000    0.1088826
379840.0000000    0.0975457
379880.0000000    0.1092871
379920.0000000    0.1005396
379960.0000000    0.1089542
380000.0000000    0.0953406
380040.0000000    0.0993769
380080.0000000    0.1182837
380120.0000000    0.1090397
380160.0000000    0.1076218
380200.0000000    0.0993210
380240.0000000    0.1130332
380280.0000000    0.1028206
380320.0000000    0.1065835
380360.0000000    0.0987488
380400.0000000    0.1035495
380440.0000000    0.1058652
380480.0000000    0.1138325
380520.0000000    0.1086478
380560.0000000    0.1094993
380600.0000000    0.1122608
380640.0000000    0.1125744
380680.0000000    0.1196685
380720.0000000    0.1181447
380760.0000000    0.1190151
380800.0000000    0.1161562
380840.0000000    0.1130495
380880.0000000    0.1141391
380920.0000000    0.1204416
380960.0000000    0.1084467
381000.0000000    0.1066965
381040.0000000    0.1102687
381080.0000000    0.1194422
381120.0000000    0.1150707
381160.0000000    0.1232691
381200.0000000    0.1119742
381240.0000000    0.1068216
381280.0000000    0.0985802
381320.0000000    0.1099757
381360.0000000    0.1041058
381400.0000000    0.1036591
381440.0000000    0.1069388
381480.0000000    0.1001552
381520.0000000    0.1175279
381560.0000000    0.1023516
381600.0000000    0.1050411
381640.0000000    0.1075022
381680.0000000    0.1113419
381720.0000000    0.0983940
381760.0000000    0.1075432
381800.0000000    0.1020078
381840.0000000    0.1032149
381880.0000000    0.1063860
381920.0000000    0.1119307
381960.0000000    0.1043375
382000.0000000    0.0991430
382040.0000000    0.1047547
382080.0000000    0.1181159
382120.0000000    0.1028248
382160.0000000    0.1065098
382200.0000000    0.1001836
382240.0000000    0.0950842
382280.0000000    0.1042838
382320.0000000    0.1030425
382360.0000000    0.1040797
382400.0000000    0.1038802
382440.0000000    0.1034943
382480.0000000    0.1104332
382520.0000000    0.1075116
382560.0000000    0.0965712
382600.0000000    0.1040545
382640.0000000    0.1077684
382680.0000000    0.0943549
382720.0000000    0.1101328
382760.0000000    0.1059019
382800.0000000    0.1089533
382840.0000000    0.1026634
382880.0000000    0.1029349
382920.0000000    0.1072260
382960.0000000    0.1069763
383000.0000000    0.1060896
383040.0000000    0.1137990
383080.0000000    0.1004868
383120.0000000    0.1007352
383160.0000000    0.1058878
383200.0000000    0.1031945
383240.0000000    0.1043308
383280.0000000    0.1098524
383320.0000000    0.1035135
383360.0000000    0.1023405
383400.0000000    0.0994049
383440.0000000    0.1063236
383480.0000000    0.1093967
383520.0000000    0.1140477
383560.0000000    0.1202246
383600.0000000    0.1136888
383640.0000000    0.1140789
383680.0000000    0.1065843
383720.0000000    0.1115912
383760.0000000    0.1103981
383800.0000000    0.1160653
383840.0000000    0.1120915
383880.0000000    0.1104443
383920.0000000    0.1097139
383960.0000000    0.1063475
384000.0000000    0.1035588
384040.0000000    0.1073882
384080.0000000    0.1134346
384120.0000000    0.1037268
384160.0000000    0.0989579
384200.0000000    0.1082554
384240.0000000    0.1113215
384280.0000000    0.1154904
384320.0000000    0.1157554
384360.0000000    0.1211019
384400.0000000    0.1230457
384440.0000000    0.1082040
384480.0000000    0.1098501
384520.0000000    0.1138528
384560.0000000    0.1098575
384600.0000000    0.0937138
384640.0000000    0.1047026
384680.0000000    0.1015199
384720.0000000    0.1051877
384760.0000000    0.0980241
384800.0000000    0.1057012
384840.0000000    0.0983304
384880.0000000    0.0992320
384920.0000000    0.0998797
384960.0000000    0.1102617
385000.0000000    0.0966485
385040.0000000    0.1055876
385080.0000000    0.0996609
385120.0000000    0.1131325
385160.0000000    0.1205534
385200.0000000    0.1122580
385240.0000000    0.1139130
385280.0000000    0.1055300
385320.0000000    0.1076642
385360.0000000    0.1039374
385400.0000000    0.1036032
385440.0000000    0.1044170
385480.0000000    0.1085420
385520.0000000    0.1066157
385560.0000000    0.0969868
385600.0000000    0.0915008
385640.0000000    0.0903906
385680.0000000    0.0975923
385720.0000000    0.0885304
385760.0000000    0.0985066
385800.0000000    0.1042561
385840.0000000    0.1162158
385880.0000000    0.0956359
385920.0000000    0.0939543
385960.0000000    0.1039620
386000.0000000    0.1061814
386040.0000000    0.1073468
386080.0000000    0.1124076
386120.0000000    0.0987049
386160.0000000    0.1010365
386200.0000000    0.1036695
386240.0000000    0.1134067
386280.0000000    0.1088817
386320.0000000    0.1115923
386360.0000000    0.0997359
386400.0000000    0.1092991
386440.0000000    0.1061943
386480.0000000    0.1062034
386520.0000000    0.1049234
386560.0000000    0.1035630
386600.0000000    0.1133709
386640.0000000    0.1188566
386680.0000000    0.1073875
386720.0000000    0.1153174
386760.0000000    0.1302825
386800.0000000    0.1236844
386840.0000000    0.1057091
386880.0000000    0.1093903
386920.0000000    0.1038454
386960.0000000    0.1144240
387000.0000000    0.1132985
387040.0000000    0.1095052
387080.0000000    0.1232923
387120.0000000    0.1240201
387160.0000000    0.1099777
387200.0000000    0.1170800
387240.0000000    0.1080547
387280.0000000    0.1113284
387320.0000000    0.1126690
387360.0000000    0.1125860
387400.0000000    0.1127244
387440.0000000    0.1185023
387480.0000000    0.1208542
387520.0000000    0.1215892
387560.0000000    0.1269245
387600.0000000    0.1261224
387640.0000000    0.1133210
387680.0000000    0.1287033
387720.0000000    0.1197647
387760.0000000    0.1145479
387800.0000000    0.1162999
387840.0000000    0.1093843
387880.0000000    0.1185784
387920.0000000    0.1192255
387960.0000000    0.1170863
388000.0000000    0.1253325
388040.0000000    0.1335638
388080.0000000    0.1273641
388120.0000000    0.1151167
388160.0000000    0.1259937
388200.0000000    0.1188691
388240.0000000    0.1245105
388280.0000000    0.1269482
388320.0000000    0.1271265
388360.0000000    0.1237441
388400.0000000    0.1232292
388440.0000000    0.1208892
388480.0000000    0.1322431
388520.0000000    0.1172675
388560.0000000    0.1222656
388600.0000000    0.1378199
388640.0000000    0.1291789
388680.0000000    0.1344327
388720.0000000    0.1358458
388760.0000000    0.1278940
388800.0000000    0.1176795
388840.0000000    0.1204876
388880.0000000    0.1113254
388920.0000000    0.1264025
388960.0000000    0.1283364
389000.0000000    0.1258874
389040.0000000    0.1158744
389080.0000000    0.1192582
389120.0000000    0.1159047
389160.0000000    0.1201387
389200.0000000    0.1220755
389240.0000000    0.1197239
389280.0000000    0.1134696
389320.0000000    0.1220411
389360.0000000    0.1168044
389400.0000000    0.1122184
389440.0000000    0.1101445
389480.0000000    0.1152489
389520.0000000    0.1165957
389560.0000000    0.1149015
389600.0000000    0.1189016
389640.0000000    0.1238897
389680.0000000    0.1212606
389720.0000000    0.1192468
389760.0000000    0.1198630
389800.0000000    0.1102205
389840.0000000    0.1105158
389880.0000000    0.1088411
389920.0000000    0.1161867
389960.0000000    0.1014953
390000.0000000    0.1131000
390040.0000000    0.1141350
390080.0000000    0.1150761
390120.0000000    0.1158481
390160.0000000    0.1125346
390200.0000000    0.1182459
390240.0000000    0.1165953
390280.0000000    0.1119777
390320.0000000    0.1126428
390360.0000000    0.1072969
390400.0000000    0.1167783
390440.0000000    0.1195701
390480.0000000    0.1105754
390520.0000000    0.1036094
390560.0000000    0.1137379
390600.0000000    0.1152367
390640.0000000    0.1137922
390680.0000000    0.1240630
390720.0000000    0.1170989
390760.0000000    0.1093553
390800.0000000    0.1090591
390840.0000000    0.1105481
390880.0000000    0.1146755
390920.0000000    0.1128660
390960.0000000    0.1155054
391000.0000000    0.1137225
391040.0000000    0.1164320
391080.0000000    0.1111686
391120.0000000    0.1066393
391160.0000000    0.1179689
391200.0000000    0.1112603
391240.0000000    0.1179798
391280.0000000    0.1065632
391320.0000000    0.1132213
391360.0000000    0.1077199
391400.0000000    0.1115241
391440.0000000    0.1105372
391480.0000000    0.1047795
391520.0000000    0.1075197
391560.0000000    0.1231237
391600.0000000    0.1110612
391640.0000000    0.0999382
391680.0000000    0.0990477
391720.0000000    0.1016317
391760.0000000    0.1011017
391800.0000000    0.1106620
391840.0000000    0.0998546
391880.0000000    0.1041450
391920.0000000    0.1130769
391960.0000000    0.1011954
392000.0000000    0.1142870
392040.0000000    0.1066875
392080.0000000    0.1039126
392120.0000000    0.1043645
392160.0000000    0.1026477
392200.0000000    0.0979429
392240.0000000    0.1044881
392280.0000000    0.1053525
392320.0000000    0.0981850
392360.0000000    0.1018953
392400.0000000    0.1102020
392440.0000000    0.1019040
392480.0000000    0.1098260
392520.0000000    0.1058170
392560.0000000    0.1021703
392600.0000000    0.1176068
392640.0000000    0.1195473
392680.0000000    0.1292157
392720.0000000    0.1076353
392760.0000000    0.1036419
392800.0000000    0.1236507
392840.0000000    0.1194461
392880.0000000    0.1137679
392920.0000000    0.1001664
392960.0000000    0.1133169
393000.0000000    0.1065504
393040.0000000    0.1119500
393080.0000000    0.0995769
393120.0000000    0.1138345
393160.0000000    0.1066588
393200.0000000    0.1093709
393240.0000000    0.1073754
393280.0000000    0.1040392
393320.0000000    0.0983244
393360.0000000    0.0942454
393400.0000000    0.0986413
393440.0000000    0.0907660
393480.0000000    0.0904734
393520.0000000    0.0919716
393560.0000000    0.0955898
393600.0000000    0.0995419
393640.0000000    0.0871891
393680.0000000    0.0943375
393720.0000000    0.1111718
393760.0000000    0.0986495
393800.0000000    0.0985925
393840.0000000    0.0826977
393880.0000000    0.0874118
393920.0000000    0.1002718
393960.0000000    0.0904871
394000.0000000    0.1015532
394040.0000000    0.0891543
394080.0000000    0.0911936
394120.0000000    0.0846325
394160.0000000    0.0843417
394200.0000000    0.0940733
394240.0000000    0.0938032
394280.0000000    0.0899360
394320.0000000    0.0956115
394360.0000000    0.0906298
394400.0000000    0.0929098
394440.0000000    0.0988659
394480.0000000    0.0926273
394520.0000000    0.0969029
394560.0000000    0.0995745
394600.0000000    0.0975332
394640.0000000    0.1046674
394680.0000000    0.0959906
394720.0000000    0.0980918
394760.0000000    0.0998604
394800.0000000    0.1044193
394840.0000000    0.1038533
394880.0000000    0.0993809
394920.0000000    0.0947795
394960.0000000    0.0993225
395000.0000000    0.1062865
395040.0000000    0.1008478
395080.0000000    0.1000166
395120.0000000    0.0992681
395160.0000000    0.0964847
395200.0000000    0.0969449
395240.0000000    0.0990448
395280.0000000    0.0915381
395320.0000000    0.1028750
395360.0000000    0.1014662
395400.0000000    0.1030717
395440.0000000    0.1103249
395480.0000000    0.1059923
395520.0000000    0.1004345
395560.0000000    0.1046849
395600.0000000    0.1058422
395640.0000000    0.1106547
395680.0000000    0.1111759
395720.0000000    0.1144246
395760.0000000    0.1015794
395800.0000000    0.0948019
395840.0000000    0.1004021
395880.0000000    0.1092903
395920.0000000    0.1029182
395960.0000000    0.1008309
396000.0000000    0.0995602
396040.0000000    0.0931279
396080.0000000    0.1025474
396120.0000000    0.0961292
396160.0000000    0.0960568
396200.0000000    0.1030459
396240.0000000    0.0996527
396280.0000000    0.0963123
396320.0000000    0.1008739
396360.0000000    0.0858993
396400.0000000    0.0918691
396440.0000000    0.0885583
396480.0000000    0.0920118
396520.0000000    0.0953011
396560.0000000    0.1013651
396600.0000000    0.1018060
396640.0000000    0.0986962
396680.0000000    0.0935334
396720.0000000    0.0938448
396760.0000000    0.0955114
396800.0000000    0.1092830
396840.0000000    0.1044107
396880.0000000    0.0977385
396920.0000000    0.0862461
396960.0000000    0.0908994
397000.0000000    0.0886372
397040.0000000    0.0909162
397080.0000000    0.0966184
397120.0000000    0.0996356
397160.0000000    0.1009356
397200.0000000    0.1002140
397240.0000000    0.1024581
397280.0000000    0.1010711
397320.0000000    0.0980178
397360.0000000    0.1088391
397400.0000000    0.0937572
397440.0000000    0.0962348
397480.0000000    0.0901728
397520.0000000    0.0997217
397560.0000000    0.0959547
397600.0000000    0.1008740
397640.0000000    0.1042811
397680.0000000    0.0903286
397720.0000000    0.1013953
397760.0000000    0.0955675
397800.0000000    0.0939024
397840.0000000    0.1068046
397880.0000000    0.1037602
397920.0000000    0.1163010
397960.0000000    0.1076582
398000.0000000    0.1027760
398040.0000000    0.1004957
398080.0000000    0.1005346
398120.0000000    0.0982718
398160.0000000    0.0917202
398200.0000000    0.1057275
398240.0000000    0.1112786
398280.0000000    0.0980184
398320.0000000    0.1030386
398360.0000000    0.1008763
398400.0000000    0.0988224
398440.0000000    0.0938817
398480.0000000    0.1031817
398520.0000000    0.1059913
398560.0000000    0.1042965
398600.0000000    0.0845213
398640.0000000    0.0886413
398680.0000000    0.0942454
398720.0000000    0.0936242
398760.0000000    0.1032991
398800.0000000    0.0917870
398840.0000000    0.1004927
398880.0000000    0.0956671
398920.0000000    0.0955392
398960.0000000    0.0901914
399000.0000000    0.1062208
399040.0000000    0.1041569
399080.0000000    0.0911823
399120.0000000    0.0967587
399160.0000000    0.0861444
399200.0000000    0.0827413
399240.0000000    0.0922323
399280.0000000    0.0926291
399320.0000000    0.0845370
399360.0000000    0.0955850
399400.0000000    0.0868296
399440.0000000    0.0947581
399480.0000000    0.0988931
399520.0000000    0.0987595
399560.0000000    0.1000423
399600.0000000    0.0871699
399640.0000000    0.0853863
399680.0000000    0.0820669
399720.0000000    0.0895253
399760.0000000    0.0873707
399800.0000000    0.0958182
399840.0000000    0.0905752
399880.0000000    0.0869794
399920.0000000    0.0787158
399960.0000000    0.0931613
400000.0000000    0.0921014
400040.0000000    0.1041201
400080.0000000    0.0999170
400120.0000000    0.0965481
400160.0000000    0.0953806
400200.0000000    0.1028008
400240.0000000    0.0927014
400280.0000000    0.0991974
400320.0000000    0.0952351
400360.0000000    0.0869034
400400.0000000    0.0882922
400440.0000000    0.0821357
400480.0000000    0.0924093
400520.0000000    0.0960443
400560.0000000    0.0907156
400600.0000000    0.1081751
400640.0000000    0.1044682
400680.0000000    0.0910140
400720.0000000    0.0869479
400760.0000000    0.0943334
400800.0000000    0.1079199
400840.0000000    0.0897043
400880.0000000    0.0970669
400920.0000000    0.1081344
400960.0000000    0.0986950
401000.0000000    0.1157681
401040.0000000    0.1114810
401080.0000000    0.0994619
401120.0000000    0.1041276
401160.0000000    0.0991961
401200.0000000    0.0986650
401240.0000000    0.1031405
401280.0000000    0.0928144
401320.0000000    0.0949894
401360.0000000    0.0962083
401400.0000000    0.0948923
401440.0000000    0.0933587
401480.0000000    0.1048802
401520.0000000    0.0979371
401560.0000000    0.0967933
401600.0000000    0.1109522
401640.0000000    0.0988120
401680.0000000    0.1016096
401720.0000000    0.1075348
401760.0000000    0.0991400
401800.0000000    0.0962029
401840.0000000    0.1028124
401880.0000000    0.0977012
401920.0000000    0.1046656
401960.0000000    0.0958611
402000.0000000    0.1064155
402040.0000000    0.1063726
402080.0000000    0.0992977
402120.0000000    0.1112989
402160.0000000    0.1072391
402200.0000000    0.1131811
402240.0000000    0.1104561
402280.0000000    0.1110827
402320.0000000    0.1013069
402360.0000000    0.1092544
402400.0000000    0.1037976
402440.0000000    0.1068163
402480.0000000    0.1022739
402520.0000000    0.1081788
402560.0000000    0.1209653
402600.0000000    0.1410982
402640.0000000    0.1137296
402680.0000000    0.1184439
402720.0000000    0.1143960
402760.0000000    0.0921439
402800.0000000    0.0924523
402840.0000000    0.1007707
402880.0000000    0.1033562
402920.0000000    0.1086915
402960.0000000    0.0975950
403000.0000000    0.0980212
403040.0000000    0.0919825
403080.0000000    0.1028132
403120.0000000    0.1018081
403160.0000000    0.1068753
403200.0000000    0.1039492
403240.0000000    0.0953757
403280.0000000    0.1028305
403320.0000000    0.1072532
403360.0000000    0.1020294
403400.0000000    0.1032428
403440.0000000    0.1059339
403480.0000000    0.0959392
403520.0000000    0.1036180
403560.0000000    0.1115976
403600.0000000    0.0980516
403640.0000000    0.0920050
403680.0000000    0.0981835
403720.0000000    0.0918888
403760.0000000    0.0985739
403800.0000000    0.1043403
403840.0000000    0.0988353
403880.0000000    0.1083020
403920.0000000    0.1145953
403960.0000000    0.1178481
404000.0000000    0.1137476
404040.0000000    0.1036803
404080.0000000    0.1166285
404120.0000000    0.1174953
404160.0000000    0.1173069
404200.0000000    0.1148774
404240.0000000    0.1146503
404280.0000000    0.1182728
404320.0000000    0.1109311
404360.0000000    0.1145867
404400.0000000    0.1096222
404440.0000000    0.1016016
404480.0000000    0.1117107
404520.0000000    0.1112903
404560.0000000    0.1160124
404600.0000000    0.1179923
404640.0000000    0.1145168
404680.0000000    0.1102567
404720.0000000    0.1174411
404760.0000000    0.1122375
404800.0000000    0.1171193
404840.0000000    0.1024566
404880.0000000    0.1137795
404920.0000000    0.1049296
404960.0000000    0.1036530
405000.0000000    0.1064788
405040.0000000    0.1130284
405080.0000000    0.1123676
405120.0000000    0.1074089
405160.0000000    0.1132333
405200.0000000    0.1119520
405240.0000000    0.1074464
405280.0000000    0.1262517
405320.0000000    0.1234528
405360.0000000    0.1248616
405400.0000000    0.1188818
405440.0000000    0.1274713
405480.0000000    0.1128789
405520.0000000    0.1125312
405560.0000000    0.1094387
405600.0000000    0.1161022
405640.0000000    0.1096958
405680.0000000    0.1160203
405720.0000000    0.1139419
405760.0000000    0.1078174
405800.0000000    0.1088536
405840.0000000    0.1141475
405880.0000000    0.1183793
405920.0000000    0.1098453
405960.0000000    0.1110115
406000.0000000    0.1135737
406040.0000000    0.1124099
406080.0000000    0.1196551
406120.0000000    0.1178569
406160.0000000    0.1160942
406200.0000000    0.1114412
406240.0000000    0.1112735
406280.0000000    0.1145961
406320.0000000    0.1209432
406360.0000000    0.1146123
406400.0000000    0.1031337
406440.0000000    0.1057349
406480.0000000    0.1194454
406520.0000000    0.1235421
406560.0000000    0.1119328
406600.0000000    0.1051788
406640.0000000    0.1001382
406680.0000000    0.1000645
406720.0000000    0.1062609
406760.0000000    0.1088024
406800.0000000    0.1098659
406840.0000000    0.1110817
406880.0000000    0.1144156
406920.0000000    0.1176736
406960.0000000    0.1011090
407000.0000000    0.1047276
407040.0000000    0.1081663
407080.0000000    0.1077862
407120.0000000    0.1139874
407160.0000000    0.1079310
407200.0000000    0.1143039
407240.0000000    0.1209863
407280.0000000    0.1047840
407320.0000000    0.1048765
407360.0000000    0.1081495
407400.0000000    0.1034129
407440.0000000    0.1162159
407480.0000000    0.1009661
407520.0000000    0.0980158
407560.0000000    0.0985871
407600.0000000    0.0992226
407640.0000000    0.0976182
407680.0000000    0.1124110
407720.0000000    0.1153819
407760.0000000    0.1110917
407800.0000000    0.1150902
407840.0000000    0.1119729
407880.0000000    0.1124990
407920.0000000    0.1163524
407960.0000000    0.1107461
408000.0000000    0.1255462
408040.0000000    0.1211045
408080.0000000    0.1193863
408120.0000000    0.1177237
408160.0000000    0.1166022
408200.0000000    0.1071323
408240.0000000    0.1131585
408280.0000000    0.1069850
408320.0000000    0.1228763
408360.0000000    0.1095406
408400.0000000    0.1085840
408440.0000000    0.1068297
408480.0000000    0.1073572
408520.0000000    0.0999851
408560.0000000    0.1080130
408600.0000000    0.1095824
408640.0000000    0.1112703
408680.0000000    0.1095515
408720.0000000    0.1063546
408760.0000000    0.0978153
408800.0000000    0.1041722
408840.0000000    0.1139035
408880.0000000    0.1090506
408920.0000000    0.1095001
408960.0000000    0.1086149
409000.0000000    0.1090866
409040.0000000    0.1075519
409080.0000000    0.1061085
409120.0000000    0.1041011
409160.0000000    0.1050318
409200.0000000    0.1105955
409240.0000000    0.1077623
409280.0000000    0.1053618
409320.0000000    0.1151556
409360.0000000    0.1153403
409400.0000000    0.1055456
409440.0000000    0.1101675
409480.0000000    0.1133456
409520.0000000    0.1035069
409560.0000000    0.1080067
409600.0000000    0.1055366
409640.0000000    0.1227029
409680.0000000    0.1175005
409720.0000000    0.1104777
409760.0000000    0.1132927
409800.0000000    0.1102068
409840.0000000    0.1065872
409880.0000000    0.1104491
409920.0000000    0.1052052
409960.0000000    0.1169996
410000.0000000    0.1107659
410040.0000000    0.1011444
410080.0000000    0.1077369
410120.0000000    0.1106334
410160.0000000    0.0981294
410200.0000000    0.1013429
410240.0000000    0.1153327
410280.0000000    0.1072495
410320.0000000    0.1060783
410360.0000000    0.1049573
410400.0000000    0.1118333
410440.0000000    0.1092813
410480.0000000    0.1022141
410520.0000000    0.1095150
410560.0000000    0.1102675
410600.0000000    0.1093201
410640.0000000    0.1042425
410680.0000000    0.1109150
410720.0000000    0.1121390
410760.0000000    0.1086228
410800.0000000    0.1011021
410840.0000000    0.1022474
410880.0000000    0.1017919
410920.0000000    0.1052984
410960.0000000    0.1040788
411000.0000000    0.1117331
411040.0000000    0.1083203
411080.0000000    0.0998088
411120.0000000    0.1006805
411160.0000000    0.1071173
411200.0000000    0.0953908
411240.0000000    0.0939135
411280.0000000    0.0916606
411320.0000000    0.1021765
411360.0000000    0.1028382
411400.0000000    0.1067498
411440.0000000    0.1127734
411480.0000000    0.1009798
411520.0000000    0.1096022
411560.0000000    0.1023892
411600.0000000    0.1069195
411640.0000000    0.1031759
411680.0000000    0.0972765
411720.0000000    0.0977088
411760.0000000    0.1054306
411800.0000000    0.0941868
411840.0000000    0.1059511
411880.0000000    0.0969396
411920.0000000    0.1013972
411960.0000000    0.1084921
412000.0000000    0.0988320
412040.0000000    0.1024415
412080.0000000    0.0979650
412120.0000000    0.1048284
412160.0000000    0.0924014
412200.0000000    0.0975890
412240.0000000    0.0989023
412280.0000000    0.0947336
412320.0000000    0.1024034
412360.0000000    0.0897582
412400.0000000    0.0912334
412440.0000000    0.1019853
412480.0000000    0.1012224
412520.0000000    0.0999413
412560.0000000    0.1039988
412600.0000000    0.0918851
412640.0000000    0.0951361
412680.0000000    0.1024345
412720.0000000    0.1059513
412760.0000000    0.1042301
412800.0000000    0.1034955
412840.0000000    0.1107950
412880.0000000    0.1017723
412920.0000000    0.1030851
412960.0000000    0.1077241
413000.0000000    0.1066256
413040.0000000    0.1045317
413080.0000000    0.1060805
413120.0000000    0.1197166
413160.0000000    0.1079439
413200.0000000    0.1130695
413240.0000000    0.1213138
413280.0000000    0.1152337
413320.0000000    0.1099769
413360.0000000    0.1131235
413400.0000000    0.1205822
413440.0000000    0.1133661
413480.0000000    0.1152019
413520.0000000    0.1103562
413560.0000000    0.1207248
413600.0000000    0.1150768
413640.0000000    0.1189912
413680.0000000    0.1093059
413720.0000000    0.1184104
413760.0000000    0.1163254
413800.0000000    0.1140151
413840.0000000    0.1101464
413880.0000000    0.1081393
413920.0000000    0.1162014
413960.0000000    0.1161467
414000.0000000    0.1182977
414040.0000000    0.1186029
414080.0000000    0.1142303
414120.0000000    0.1040657
414160.0000000    0.1040774
414200.0000000    0.1088712
414240.0000000    0.1017935
414280.0000000    0.1092890
414320.0000000    0.1013784
414360.0000000    0.1030551
414400.0000000    0.1060841
414440.0000000    0.1048787
414480.0000000    0.1147924
414520.0000000    0.1094651
414560.0000000    0.1093624
414600.0000000    0.1145997
414640.0000000    0.1073461
414680.0000000    0.1153161
414720.0000000    0.1137028
414760.0000000    0.1127321
414800.0000000    0.1078707
414840.0000000    0.1118650
414880.0000000    0.1074626
414920.0000000    0.1074922
414960.0000000    0.1030360
415000.0000000    0.1072432
415040.0000000    0.1049854
415080.0000000    0.1048063
415120.0000000    0.1070018
415160.0000000    0.1067255
415200.0000000    0.1072406
415240.0000000    0.1066136
415280.0000000    0.1061436
415320.0000000    0.1126426
415360.0000000    0.1049116
415400.0000000    0.1024311
415440.0000000    0.1039084
415480.0000000    0.1118567
415520.0000000    0.1134456
415560.0000000    0.1120272
415600.0000000    0.1107777
415640.0000000    0.0977065
415680.0000000    0.0988479
415720.0000000    0.1090186
415760.0000000    0.1069677
415800.0000000    0.1003530
415840.0000000    0.1015880
415880.0000000    0.1035374
415920.0000000    0.1068525
415960.0000000    0.1120097
416000.0000000    0.1005887
416040.0000000    0.1078629
416080.0000000    0.1073952
416120.0000000    0.0926009
416160.0000000    0.1007719
416200.0000000    0.1078028
416240.0000000    0.1045379
416280.0000000    0.1044699
416320.0000000    0.0933569
416360.0000000    0.0959958
416400.0000000    0.0982379
416440.0000000    0.0943171
416480.0000000    0.0978921
416520.0000000    0.0984645
416560.0000000    0.0946385
416600.0000000    0.1049471
416640.0000000    0.0890810
416680.0000000    0.0954053
416720.0000000    0.1010797
416760.0000000    0.1094485
416800.0000000    0.1034478
416840.0000000    0.1018299
416880.0000000    0.0975951
416920.0000000    0.0954014
416960.0000000    0.1006319
417000.0000000    0.1047501
417040.0000000    0.1011295
417080.0000000    0.1091370
417120.0000000    0.1024283
417160.0000000    0.1020400
417200.0000000    0.1082797
417240.0000000    0.1048856
417280.0000000    0.0928811
417320.0000000    0.0936380
417360.0000000    0.1059116
417400.0000000    0.1043262
417440.0000000    0.1016997
417480.0000000    0.0964338
417520.0000000    0.0984542
417560.0000000    0.1078308
417600.0000000    0.1050173
417640.0000000    0.1053984
417680.0000000    0.1093913
417720.0000000    0.0890283
417760.0000000    0.0964867
417800.0000000    0.1026425
417840.0000000    0.0964359
417880.0000000    0.0941265
417920.0000000    0.0863089
417960.0000000    0.0903047
418000.0000000    0.0911187
418040.0000000    0.0967224
418080.0000000    0.0980718
418120.0000000    0.0873190
418160.0000000    0.0852210
418200.0000000    0.0867387
418240.0000000    0.0858597
418280.0000000    0.0838699
418320.0000000    0.0915757
418360.0000000    0.1028497
418400.0000000    0.0977259
418440.0000000    0.0927786
418480.0000000    0.0937181
418520.0000000    0.0880656
418560.0000000    0.0944849
418600.0000000    0.0915210
418640.0000000    0.0943738
418680.0000000    0.0869303
418720.0000000    0.0909950
418760.0000000    0.0974463
418800.0000000    0.0941625
418840.0000000    0.0966485
418880.0000000    0.0935918
418920.0000000    0.0966831
418960.0000000    0.0976278
419000.0000000    0.0929764
419040.0000000    0.1006214
419080.0000000    0.0880311
419120.0000000    0.0953050
419160.0000000    0.0959643
419200.0000000    0.1018691
419240.0000000    0.1016250
419280.0000000    0.1041025
419320.0000000    0.1103555
419360.0000000    0.1023616
419400.0000000    0.1076684
419440.0000000    0.1037846
419480.0000000    0.1080072
419520.0000000    0.1064706
419560.0000000    0.1143858
419600.0000000    0.1037855
419640.0000000    0.0956079
419680.0000000    0.0955202
419720.0000000    0.0968736
419760.0000000    0.0998222
419800.0000000    0.0971900
419840.0000000    0.0977404
419880.0000000    0.1097674
419920.0000000    0.1044004
419960.0000000    0.0962768
420000.0000000    0.0960910
420040.0000000    0.0993096
420080.0000000    0.1040571
420120.0000000    0.1029672
420160.0000000    0.1073258
420200.0000000    0.1083822
420240.0000000    0.0949964
420280.0000000    0.1003880
420320.0000000    0.0967011
420360.0000000    0.1089514
420400.0000000    0.1055341
420440.0000000    0.0953441
420480.0000000    0.1009913
420520.0000000    0.1083968
420560.0000000    0.1023145
420600.0000000    0.1107180
420640.0000000    0.1039413
420680.0000000    0.1077090
420720.0000000    0.1036762
420760.0000000    0.0946906
420800.0000000    0.1016503
420840.0000000    0.1065005
420880.0000000    0.0999300
420920.0000000    0.1059129
420960.0000000    0.0964762
421000.0000000    0.1020186
421040.0000000    0.0987112
421080.0000000    0.0977740
421120.0000000    0.1094018
421160.0000000    0.1014361
421200.0000000    0.1034813
421240.0000000    0.0932400
421280.0000000    0.0920314
421320.0000000    0.1027181
421360.0000000    0.1021606
421400.0000000    0.1096681
421440.0000000    0.1139753
421480.0000000    0.1020279
421520.0000000    0.1103382
421560.0000000    0.1160947
421600.0000000    0.1084284
421640.0000000    0.1032662
421680.0000000    0.1073422
421720.0000000    0.1108415
421760.0000000    0.0938058
421800.0000000    0.1073324
421840.0000000    0.1018740
421880.0000000    0.1016780
421920.0000000    0.1102601
421960.0000000    0.1095567
422000.0000000    0.0996662
422040.0000000    0.0985837
422080.0000000    0.1038263
422120.0000000    0.1080104
422160.0000000    0.1000244
422200.0000000    0.1008784
422240.0000000    0.0935584
422280.0000000    0.1098829
422320.0000000    0.1187245
422360.0000000    0.1001766
422400.0000000    0.1156985
422440.0000000    0.1084632
422480.0000000    0.1053794
422520.0000000    0.1201356
422560.0000000    0.1156551
422600.0000000    0.1098063
422640.0000000    0.1070303
422680.0000000    0.1315060
422720.0000000    0.1190037
422760.0000000    0.1047503
422800.0000000    0.1189146
422840.0000000    0.1118641
422880.0000000    0.1097300
422920.0000000    0.1050462
422960.0000000    0.1116126
423000.0000000    0.1102783
423040.0000000    0.1133305
423080.0000000    0.1000632
423120.0000000    0.1126857
423160.0000000    0.1196985
423200.0000000    0.1098130
423240.0000000    0.1049688
423280.0000000    0.1111803
423320.0000000    0.1128346
423360.0000000    0.1116480
423400.0000000    0.1038780
423440.0000000    0.1078226
423480.0000000    0.1087319
423520.0000000    0.1047340
423560.0000000    0.1056061
423600.0000000    0.1027309
423640.0000000    0.1105824
423680.0000000    0.1275357
423720.0000000    0.1066631
423760.0000000    0.1208812
423800.0000000    0.1180736
423840.0000000    0.1198936
423880.0000000    0.1113283
423920.0000000    0.1184566
423960.0000000    0.1151740
424000.0000000    0.1275085
424040.0000000    0.1176008
424080.0000000    0.1133059
424120.0000000    0.1134424
424160.0000000    0.1064598
424200.0000000    0.0948982
424240.0000000    0.0996060
424280.0000000    0.0923672
424320.0000000    0.0990898
424360.0000000    0.0988753
424400.0000000    0.0947904
424440.0000000    0.0975508
424480.0000000    0.0990764
424520.0000000    0.1067865
424560.0000000    0.1046162
424600.0000000    0.1007431
424640.0000000    0.1007737
424680.0000000    0.0968597
424720.0000000    0.1004078
424760.0000000    0.0993372
424800.0000000    0.1000160
424840.0000000    0.1038786
424880.0000000    0.1034976
424920.0000000    0.1087485
424960.0000000    0.0999931
425000.0000000    0.0987820
425040.0000000    0.1003199
425080.0000000    0.0952370
425120.0000000    0.1006974
425160.0000000    0.0980667
425200.0000000    0.0960467
425240.0000000    0.1071407
425280.0000000    0.1021408
425320.0000000    0.1078213
425360.0000000    0.0997988
425400.0000000    0.0974944
425440.0000000    0.1076020
425480.0000000    0.1008246
425520.0000000    0.0912469
425560.0000000    0.0931922
425600.0000000    0.0984794
425640.0000000    0.0975745
425680.0000000    0.0967762
425720.0000000    0.1009316
425760.0000000    0.1009401
425800.0000000    0.1006018
425840.0000000    0.0949632
425880.0000000    0.0981654
425920.0000000    0.0937822
425960.0000000    0.1001558
426000.0000000    0.1037153
426040.0000000    0.1067990
426080.0000000    0.0979309
426120.0000000    0.1051905
426160.0000000    0.1009098
426200.0000000    0.1053289
426240.0000000    0.1014333
426280.0000000    0.0996651
426320.0000000    0.0984672
426360.0000000    0.0905983
426400.0000000    0.0968302
426440.0000000    0.0917602
426480.0000000    0.0939626
426520.0000000    0.0920068
426560.0000000    0.1010144
426600.0000000    0.1072987
426640.0000000    0.0912023
426680.0000000    0.0997900
426720.0000000    0.1010940
426760.0000000    0.0968359
426800.0000000    0.0948772
426840.0000000    0.0965156
426880.0000000    0.1050296
426920.0000000    0.1053288
426960.0000000    0.1048344
427000.0000000    0.1008800
427040.0000000    0.1021117
427080.0000000    0.1023715
427120.0000000    0.0999736
427160.0000000    0.1036141
427200.0000000    0.0951201
427240.0000000    0.1026307
427280.0000000    0.0962508
427320.0000000    0.1005300
427360.0000000    0.0950043
427400.0000000    0.0991596
427440.0000000    0.0954244
427480.0000000    0.1082142
427520.0000000    0.1016131
427560.0000000    0.1052470
427600.0000000    0.1002785
427640.0000000    0.1053163
427680.0000000    0.1011436
427720.0000000    0.0995101
427760.0000000    0.1060946
427800.0000000    0.1010107
427840.0000000    0.1108285
427880.0000000    0.1077592
427920.0000000    0.0979906
427960.0000000    0.0962587
428000.0000000    0.0954180
428040.0000000    0.1015445
428080.0000000    0.0918088
428120.0000000    0.0947001
428160.0000000    0.0976591
428200.0000000    0.0994924
428240.0000000    0.0983075
428280.0000000    0.1111962
428320.0000000    0.1006462
428360.0000000    0.0990997
428400.0000000    0.0978177
428440.0000000    0.1032194
428480.0000000    0.1011414
428520.0000000    0.1066927
428560.0000000    0.0997509
428600.0000000    0.1045252
428640.0000000    0.1011517
428680.0000000    0.1014396
428720.0000000    0.0992860
428760.0000000    0.0953365
428800.0000000    0.1061944
428840.0000000    0.1051918
428880.0000000    0.0915082
428920.0000000    0.1018655
428960.0000000    0.1013625
429000.0000000    0.1044861
429040.0000000    0.1049444
429080.0000000    0.0923579
429120.0000000    0.0948240
429160.0000000    0.0906579
429200.0000000    0.0954337
429240.0000000    0.0941528
429280.0000000    0.0945087
429320.0000000    0.1009056
429360.0000000    0.1001030
429400.0000000    0.0952018
429440.0000000    0.1016004
429480.0000000    0.0997251
429520.0000000    0.0995771
429560.0000000    0.1014209
429600.0000000    0.1065347
429640.0000000    0.1013595
429680.0000000    0.0958765
429720.0000000    0.1034737
429760.0000000    0.1159999
429800.0000000    0.1097724
429840.0000000    0.1061083
429880.0000000    0.1112394
429920.0000000    0.1028127
429960.0000000    0.1039044
430000.0000000    0.0985282
430040.0000000    0.1073209
430080.0000000    0.0929571
430120.0000000    0.1042311
430160.0000000    0.0999505
430200.0000000    0.1035324
430240.0000000    0.0950162
430280.0000000    0.1052447
430320.0000000    0.1062706
430360.0000000    0.0963708
430400.0000000    0.0962139
430440.0000000    0.1047786
430480.0000000    0.0980927
430520.0000000    0.0939432
430560.0000000    0.0988225
430600.0000000    0.0984829
430640.0000000    0.0958454
430680.0000000    0.0881324
430720.0000000    0.0967029
430760.0000000    0.0965323
430800.0000000    0.0942153
430840.0000000    0.1069677
430880.0000000    0.1060366
430920.0000000    0.1092884
430960.0000000    0.1066670
431000.0000000    0.1103553
431040.0000000    0.1019537
431080.0000000    0.1028284
431120.0000000    0.1017139
431160.0000000    0.1071303
431200.0000000    0.1012712
431240.0000000    0.1077893
431280.0000000    0.0991300
431320.0000000    0.1033625
431360.0000000    0.1001186
431400.0000000    0.0994279
431440.0000000    0.1105327
431480.0000000    0.1069882
431520.0000000    0.1156971
431560.0000000    0.1092497
431600.0000000    0.1120472
431640.0000000    0.1107642
431680.0000000    0.1084147
431720.0000000    0.1163564
431760.0000000    0.1090709
431800.0000000    0.1071301
431840.0000000    0.1083129
431880.0000000    0.1170731
431920.0000000    0.1173680
431960.0000000    0.1072446
432000.0000000    0.1097577
432040.0000000    0.1015979
432080.0000000    0.0989566
432120.0000000    0.1135001
432160.0000000    0.1074507
432200.0000000    0.1097446
432240.0000000    0.1069159
432280.0000000    0.1027598
432320.0000000    0.1049297
432360.0000000    0.1073841
432400.0000000    0.1069704
432440.0000000    0.1030522
432480.0000000    0.1046738
432520.0000000    0.1005318
432560.0000000    0.1079880
432600.0000000    0.0915826
432640.0000000    0.1084272
432680.0000000    0.1144345
432720.0000000    0.1047960
432760.0000000    0.0997864
432800.0000000    0.0926684
432840.0000000    0.1005392
432880.0000000    0.0959595
432920.0000000    0.1004736
432960.0000000    0.0999724
433000.0000000    0.1014654
433040.0000000    0.0947606
433080.0000000    0.0952696
433120.0000000    0.0984081
433160.0000000    0.0960291
433200.0000000    0.1027136
433240.0000000    0.1035949
433280.0000000    0.0904845
433320.0000000    0.1054333
433360.0000000    0.0974914
433400.0000000    0.1090037
433440.0000000    0.1003017
433480.0000000    0.0984788
433520.0000000    0.1002956
433560.0000000    0.0996460
433600.0000000    0.1059481
433640.0000000    0.1033481
433680.0000000    0.0960298
433720.0000000    0.1092006
433760.0000000    0.1087665
433800.0000000    0.1102562
433840.0000000    0.0946271
433880.0000000    0.1019013
433920.0000000    0.0906775
433960.0000000    0.0937318
434000.0000000    0.0938678
434040.0000000    0.0931380
434080.0000000    0.1034131
434120.0000000    0.1005873
434160.0000000    0.0935822
434200.0000000    0.0983852
434240.0000000    0.0988036
434280.0000000    0.0985881
434320.0000000    0.1006704
434360.0000000    0.1022566
434400.0000000    0.0972528
434440.0000000    0.1032192
434480.0000000    0.0943398
434520.0000000    0.1052023
434560.0000000    0.1232657
434600.0000000    0.1094185
434640.0000000    0.1034858
434680.0000000    0.1036059
434720.0000000    0.1126896
434760.0000000    0.1106800
434800.0000000    0.1014709
434840.0000000    0.1056013
434880.0000000    0.1133970
434920.0000000    0.1051925
434960.0000000    0.1151469
435000.0000000    0.0961928
435040.0000000    0.1006160
435080.0000000    0.0973542
435120.0000000    0.0975768
435160.0000000    0.1026408
435200.0000000    0.1014157
435240.0000000    0.1052174
435280.0000000    0.1051325
435320.0000000    0.0985519
435360.0000000    0.1046180
435400.0000000    0.1010168
435440.0000000    0.0970920
435480.0000000    0.1057036
435520.0000000    0.1173812
435560.0000000    0.1084850
435600.0000000    0.1066408
435640.0000000    0.1081657
435680.0000000    0.1017419
435720.0000000    0.0995924
435760.0000000    0.1100421
435800.0000000    0.1002043
435840.0000000    0.1068735
435880.0000000    0.1091842
435920.0000000    0.1169278
435960.0000000    0.1018187
436000.0000000    0.1055306
436040.0000000    0.1109127
436080.0000000    0.1111205
436120.0000000    0.1075558
436160.0000000    0.1270671
436200.0000000    0.1234594
436240.0000000    0.1050488
436280.0000000    0.1137368
436320.0000000    0.1119988
436360.0000000    0.1141741
436400.0000000    0.1149312
436440.0000000    0.1195157
436480.0000000    0.1062233
436520.0000000    0.1206540
436560.0000000    0.1118498
436600.0000000    0.1154996
436640.0000000    0.1074551
436680.0000000    0.1064230
436720.0000000    0.1045032
436760.0000000    0.1030738
436800.0000000    0.1005866
436840.0000000    0.1183767
436880.0000000    0.1132831
436920.0000000    0.1042833
436960.0000000    0.1021698
437000.0000000    0.1015600
437040.0000000    0.1063085
437080.0000000    0.1023549
437120.0000000    0.1100204
437160.0000000    0.1017912
437200.0000000    0.0909382
437240.0000000    0.0988707
437280.0000000    0.0997145
437320.0000000    0.0973738
437360.0000000    0.0999747
437400.0000000    0.0983554
437440.0000000    0.1025780
437480.0000000    0.1023066
437520.0000000    0.0984727
437560.0000000    0.1039702
437600.0000000    0.1030460
437640.0000000    0.1050117
437680.0000000    0.1159045
437720.0000000    0.1035325
437760.0000000    0.1062752
437800.0000000    0.1057801
437840.0000000    0.1141523
437880.0000000    0.1070848
437920.0000000    0.1091105
437960.0000000    0.1104940
438000.0000000    0.1093453
438040.0000000    0.1101753
438080.0000000    0.1101817
438120.0000000    0.1135095
438160.0000000    0.1058135
438200.0000000    0.1005856
438240.0000000    0.0994698
438280.0000000    0.1002360
438320.0000000    0.1016126
438360.0000000    0.1047263
438400.0000000    0.1011101
438440.0000000    0.0951034
438480.0000000    0.0980705
438520.0000000    0.1010941
438560.0000000    0.0994779
438600.0000000    0.1092746
438640.0000000    0.1122592
438680.0000000    0.1182054
438720.0000000    0.1093880
438760.0000000    0.1078016
438800.0000000    0.1117715
438840.0000000    0.1007991
438880.0000000    0.1037563
438920.0000000    0.1064028
438960.0000000    0.1131346
439000.0000000    0.1069988
439040.0000000    0.1061460
439080.0000000    0.1280145
439120.0000000    0.1203836
439160.0000000    0.1102246
439200.0000000    0.1183740
439240.0000000    0.1043877
439280.0000000    0.1093206
439320.0000000    0.1092653
439360.0000000    0.1085693
439400.0000000    0.1185101
439440.0000000    0.1129815
439480.0000000    0.1052641
439520.0000000    0.1054527
439560.0000000    0.1049915
439600.0000000    0.1102259
439640.0000000    0.1059817
439680.0000000    0.1136421
439720.0000000    0.1080615
439760.0000000    0.1084827
439800.0000000    0.1066244
439840.0000000    0.1137133
439880.0000000    0.1036060
439920.0000000    0.1109334
439960.0000000    0.1034655
440000.0000000    0.1104889
440040.0000000    0.0995098
440080.0000000    0.1126230
440120.0000000    0.1088264
440160.0000000    0.1119341
440200.0000000    0.1094405
440240.0000000    0.1046994
440280.0000000    0.1065273
440320.0000000    0.1019585
440360.0000000    0.1072715
440400.0000000    0.1171798
440440.0000000    0.1094380
440480.0000000    0.1073038
440520.0000000    0.1086040
440560.0000000    0.1054446
440600.0000000    0.1003822
440640.0000000    0.1008856
440680.0000000    0.1047440
440720.0000000    0.1062543
440760.0000000    0.1035635
440800.0000000    0.1039262
440840.0000000    0.0987115
440880.0000000    0.0949403
440920.0000000    0.0941389
440960.0000000    0.0973054
441000.0000000    0.0947676
441040.0000000    0.0919041
441080.0000000    0.0966975
441120.0000000    0.0880373
441160.0000000    0.1105752
441200.0000000    0.0965369
441240.0000000    0.0931672
441280.0000000    0.1056395
441320.0000000    0.0955533
441360.0000000    0.1027513
441400.0000000    0.1000093
441440.0000000    0.0972238
441480.0000000    0.0971735
441520.0000000    0.1042217
441560.0000000    0.1108121
441600.0000000    0.1098699
441640.0000000    0.1197940
441680.0000000    0.1158213
441720.0000000    0.1015136
441760.0000000    0.1100906
441800.0000000    0.1087907
441840.0000000    0.1120210
441880.0000000    0.1122596
441920.0000000    0.1072476
441960.0000000    0.0946005
442000.0000000    0.1085349
442040.0000000    0.1014244
442080.0000000    0.1043799
442120.0000000    0.1126142
442160.0000000    0.0988732
442200.0000000    0.1075278
442240.0000000    0.0998644
442280.0000000    0.0962653
442320.0000000    0.1020425
442360.0000000    0.1140751
442400.0000000    0.0890245
442440.0000000    0.1068544
442480.0000000    0.1046836
442520.0000000    0.0985944
442560.0000000    0.1006721
442600.0000000    0.1128962
442640.0000000    0.1023457
442680.0000000    0.1080822
442720.0000000    0.1080159
442760.0000000    0.1013840
442800.0000000    0.1046934
442840.0000000    0.1031541
442880.0000000    0.1076615
442920.0000000    0.1093504
442960.0000000    0.0987127
443000.0000000    0.1088371
443040.0000000    0.1092756
443080.0000000    0.1075255
443120.0000000    0.1028815
443160.0000000    0.1058467
443200.0000000    0.1053852
443240.0000000    0.1011220
443280.0000000    0.1142414
443320.0000000    0.1108308
443360.0000000    0.1089433
443400.0000000    0.1052426
443440.0000000    0.1076591
443480.0000000    0.1131799
443520.0000000    0.1029684
443560.0000000    0.1098501
443600.0000000    0.1132515
443640.0000000    0.1111166
443680.0000000    0.1060666
443720.0000000    0.0968854
443760.0000000    0.1008300
443800.0000000    0.1100451
443840.0000000    0.1114703
443880.0000000    0.1113040
443920.0000000    0.1053016
443960.0000000    0.0982859
444000.0000000    0.1052958
444040.0000000    0.1074845
444080.0000000    0.1070472
444120.0000000    0.1039712
444160.0000000    0.1062948
444200.0000000    0.1026469
444240.0000000    0.0996306
444280.0000000    0.1044237
444320.0000000    0.1003815
444360.0000000    0.1104193
444400.0000000    0.1026970
444440.0000000    0.1013744
444480.0000000    0.1008841
444520.0000000    0.1039648
444560.0000000    0.0940277
444600.0000000    0.1051169
444640.0000000    0.1055767
444680.0000000    0.1015130
444720.0000000    0.1008257
444760.0000000    0.0985273
444800.0000000    0.0975538
444840.0000000    0.1016608
444880.0000000    0.0932988
444920.0000000    0.0916452
444960.0000000    0.0989203
445000.0000000    0.0989711
445040.0000000    0.0947939
445080.0000000    0.1032988
445120.0000000    0.0985423
445160.0000000    0.1049044
445200.0000000    0.1005217
445240.0000000    0.0910876
445280.0000000    0.0964172
445320.0000000    0.1005009
445360.0000000    0.0927212
445400.0000000    0.0941810
445440.0000000    0.0927248
445480.0000000    0.0938489
445520.0000000    0.0860699
445560.0000000    0.0951224
445600.0000000    0.1158725
445640.0000000    0.0952784
445680.0000000    0.1044308
445720.0000000    0.0946541
445760.0000000    0.1030367
445800.0000000    0.1207384
445840.0000000    0.1168127
445880.0000000    0.1027782
445920.0000000    0.1106603
445960.0000000    0.0990544
446000.0000000    0.0959734
446040.0000000    0.0925440
446080.0000000    0.0975628
446120.0000000    0.0945940
446160.0000000    0.1041907
446200.0000000    0.1028715
446240.0000000    0.0995117
446280.0000000    0.0883353
446320.0000000    0.0845302
446360.0000000    0.0924876
446400.0000000    0.1002143
446440.0000000    0.0967816
446480.0000000    0.0976598
446520.0000000    0.1022324
446560.0000000    0.0915987
446600.0000000    0.0949145
446640.0000000    0.0942602
446680.0000000    0.0933876
446720.0000000    0.0958509
446760.0000000    0.1030287
446800.0000000    0.1043278
446840.0000000    0.1037889
446880.0000000    0.0927332
446920.0000000    0.1081559
446960.0000000    0.1135215
447000.0000000    0.1014932
447040.0000000    0.1031376
447080.0000000    0.1040809
447120.0000000    0.1040049
447160.0000000    0.1209677
447200.0000000    0.1255936
447240.0000000    0.1029261
447280.0000000    0.1016086
447320.0000000    0.1098423
447360.0000000    0.1075924
447400.0000000    0.1148945
447440.0000000    0.1090093
447480.0000000    0.0925042
447520.0000000    0.1105535
447560.0000000    0.0998205
447600.0000000    0.1143088
447640.0000000    0.1227809
447680.0000000    0.1205861
447720.0000000    0.1242889
447760.0000000    0.1096821
447800.0000000    0.1189172
447840.0000000    0.1188937
447880.0000000    0.1167444
447920.0000000    0.1169227
447960.0000000    0.1093756
448000.0000000    0.0995205
448040.0000000    0.1005769
448080.0000000    0.1018779
448120.0000000    0.1052854
448160.0000000    0.0966202
448200.0000000    0.1048286
448240.0000000    0.1050718
448280.0000000    0.1030807
448320.0000000    0.1067194
448360.0000000    0.1045510
448400.0000000    0.1054597
448440.0000000    0.1042342
448480.0000000    0.0958792
448520.0000000    0.0954528
448560.0000000    0.1167870
448600.0000000    0.1142732
448640.0000000    0.1101542
448680.0000000    0.0957949
448720.0000000    0.1015696
448760.0000000    0.1046902
448800.0000000    0.0964898
448840.0000000    0.1043118
448880.0000000    0.1117020
448920.0000000    0.0949338
448960.0000000    0.1039748
449000.0000000    0.0955479
449040.0000000    0.1070956
449080.0000000    0.0980610
449120.0000000    0.1109205
449160.0000000    0.1004702
449200.0000000    0.0982656
449240.0000000    0.1116955
449280.0000000    0.0969646
449320.0000000    0.1027446
449360.0000000    0.0971855
449400.0000000    0.0956000
449440.0000000    0.1060030
449480.0000000    0.0983296
449520.0000000    0.0958883
449560.0000000    0.1008758
449600.0000000    0.0981029
449640.0000000    0.1008968
449680.0000000    0.1041840
449720.0000000    0.1019523
449760.0000000    0.1027194
449800.0000000    0.1002855
449840.0000000    0.0970024
449880.0000000    0.0906002
449920.0000000    0.0966049
449960.0000000    0.1000577
450000.0000000    0.1036562
450040.0000000    0.1001991
450080.0000000    0.0935103
450120.0000000    0.1010275
450160.0000000    0.1144431
450200.0000000    0.1115626
450240.0000000    0.1213110
450280.0000000    0.1068742
450320.0000000    0.0997149
450360.0000000    0.1006903
450400.0000000    0.0966517
450440.0000000    0.1018816
450480.0000000    0.0991151
450520.0000000    0.1031072
450560.0000000    0.0964849
450600.0000000    0.1089946
450640.0000000    0.1156051
450680.0000000    0.1085722
450720.0000000    0.0996962
450760.0000000    0.1004876
450800.0000000    0.1032504
450840.0000000    0.0976542
450880.0000000    0.0969107
450920.0000000    0.1060294
450960.0000000    0.0993397
451000.0000000    0.1048296
451040.0000000    0.0988238
451080.0000000    0.1015590
451120.0000000    0.1067453
451160.0000000    0.1070061
451200.0000000    0.1098814
451240.0000000    0.1074677
451280.0000000    0.1031110
451320.0000000    0.0951531
451360.0000000    0.1096959
451400.0000000    0.1036030
451440.0000000    0.1141275
451480.0000000    0.1117533
451520.0000000    0.1121721
451560.0000000    0.1130149
451600.0000000    0.1014242
451640.0000000    0.1046201
451680.0000000    0.1034544
451720.0000000    0.1043840
451760.0000000    0.1042070
451800.0000000    0.1175983
451840.0000000    0.1117020
451880.0000000    0.1062249
451920.0000000    0.1077682
451960.0000000    0.1062928
452000.0000000    0.1195643
452040.0000000    0.1166341
452080.0000000    0.1035753
452120.0000000    0.1118489
452160.0000000    0.1124871
452200.0000000    0.1107571
452240.0000000    0.1103916
452280.0000000    0.1068662
452320.0000000    0.1248832
452360.0000000    0.1124353
452400.0000000    0.1188345
452440.0000000    0.1091457
452480.0000000    0.1095026
452520.0000000    0.1077547
452560.0000000    0.1047235
452600.0000000    0.1007726
452640.0000000    0.1069241
452680.0000000    0.1009540
452720.0000000    0.0981355
452760.0000000    0.0967081
452800.0000000    0.1063993
452840.0000000    0.0980645
452880.0000000    0.0987471
452920.0000000    0.0891316
452960.0000000    0.0990310
453000.0000000    0.0980928
453040.0000000    0.1120709
453080.0000000    0.1050410
453120.0000000    0.0980714
453160.0000000    0.0996365
453200.0000000    0.0967801
453240.0000000    0.1001866
453280.0000000    0.0938633
453320.0000000    0.1010544
453360.0000000    0.0987950
453400.0000000    0.1009391
453440.0000000    0.1023581
453480.0000000    0.0924509
453520.0000000    0.0925436
453560.0000000    0.1076432
453600.0000000    0.0944586
453640.0000000    0.1020540
453680.0000000    0.0900971
453720.0000000    0.0945062
453760.0000000    0.1095942
453800.0000000    0.1036403
453840.0000000    0.0977482
453880.0000000    0.1045591
453920.0000000    0.0998732
453960.0000000    0.1031413
454000.0000000    0.1058823
454040.0000000    0.1076042
454080.0000000    0.1080947
454120.0000000    0.1033269
454160.0000000    0.0962618
454200.0000000    0.0987133
454240.0000000    0.0961350
454280.0000000    0.0967415
454320.0000000    0.0994078
454360.0000000    0.1068401
454400.0000000    0.1000716
454440.0000000    0.0924067
454480.0000000    0.1009803
454520.0000000    0.0954364
454560.0000000    0.1066397
454600.0000000    0.1014918
454640.0000000    0.1041480
454680.0000000    0.0983432
454720.0000000    0.0951213
454760.0000000    0.0910478
454800.0000000    0.0923496
454840.0000000    0.0938827
454880.0000000    0.0973098
454920.0000000    0.1037905
454960.0000000    0.0981195
455000.0000000    0.1014250
455040.0000000    0.1013041
455080.0000000    0.1013118
455120.0000000    0.1003163
455160.0000000    0.0973503
455200.0000000    0.1053219
455240.0000000    0.1031949
455280.0000000    0.1095257
455320.0000000    0.1102912
455360.0000000    0.1086418
455400.0000000    0.1062546
455440.0000000    0.1020919
455480.0000000    0.1045519
455520.0000000    0.0992803
455560.0000000    0.1057071
455600.0000000    0.0989265
455640.0000000    0.0969189
455680.0000000    0.1015420
455720.0000000    0.0957864
455760.0000000    0.0946684
455800.0000000    0.0990322
455840.0000000    0.0958110
455880.0000000    0.0973218
455920.0000000    0.1068119
455960.0000000    0.1032220
456000.0000000    0.0930259
456040.0000000    0.1035201
456080.0000000    0.0942633
456120.0000000    0.1019106
456160.0000000    0.1010858
456200.0000000    0.0910550
456240.0000000    0.0920054
456280.0000000    0.1030175
456320.0000000    0.0960635
456360.0000000    0.1041385
456400.0000000    0.0939507
456440.0000000    0.0963630
456480.0000000    0.0919209
456520.0000000    0.0977456
456560.0000000    0.0956704
456600.0000000    0.0943111
456640.0000000    0.0984525
456680.0000000    0.1098616
456720.0000000    0.0950732
456760.0000000    0.0963533
456800.0000000    0.0932188
456840.0000000    0.0983174
456880.0000000    0.1044090
456920.0000000    0.1010819
456960.0000000    0.0998282
457000.0000000    0.1064158
457040.0000000    0.1001026
457080.0000000    0.0956712
457120.0000000    0.0916778
457160.0000000    0.0966390
457200.0000000    0.1062996
457240.0000000    0.0981981
457280.0000000    0.1015973
457320.0000000    0.1101772
457360.0000000    0.1130221
457400.0000000    0.1075642
457440.0000000    0.1036683
457480.0000000    0.0910578
457520.0000000    0.1030552
457560.0000000    0.1057151
457600.0000000    0.0981378
457640.0000000    0.1012994
457680.0000000    0.0913391
457720.0000000    0.0960542
457760.0000000    0.1021574
457800.0000000    0.1061386
457840.0000000    0.1028693
457880.0000000    0.1039587
457920.0000000    0.0901954
457960.0000000    0.0953136
458000.0000000    0.0884072
458040.0000000    0.0965410
458080.0000000    0.1053127
458120.0000000    0.0998205
458160.0000000    0.1043691
458200.0000000    0.0946312
458240.0000000    0.0937620
458280.0000000    0.0960456
458320.0000000    0.0975522
458360.0000000    0.1004205
458400.0000000    0.1057610
458440.0000000    0.0974327
458480.0000000    0.0931499
458520.0000000    0.0962217
458560.0000000    0.1048451
458600.0000000    0.0975987
458640.0000000    0.0940811
458680.0000000    0.0951328
458720.0000000    0.0941603
458760.0000000    0.1009835
458800.0000000    0.0941479
458840.0000000    0.0967050
458880.0000000    0.1024524
458920.0000000    0.0900975
458960.0000000    0.0986615
459000.0000000    0.0946704
459040.0000000    0.0948026
459080.0000000    0.0965496
459120.0000000    0.1176857
459160.0000000    0.1126795
459200.0000000    0.0929511
459240.0000000    0.0940856
459280.0000000    0.0937264
459320.0000000    0.0986395
459360.0000000    0.0994213
459400.0000000    0.0937121
459440.0000000    0.0968829
459480.0000000    0.0889866
459520.0000000    0.1005095
459560.0000000    0.0974624
459600.0000000    0.0977425
459640.0000000    0.0913703
459680.0000000    0.0936396
459720.0000000    0.0964427
459760.0000000    0.0914131
459800.0000000    0.0934980
459840.0000000    0.0885585
459880.0000000    0.0941309
459920.0000000    0.1034850
459960.0000000    0.0985867
460000.0000000    0.0864855
460040.0000000    0.0950778
460080.0000000    0.1072420
460120.0000000    0.1041997
460160.0000000    0.1025757
460200.0000000    0.0990828
460240.0000000    0.1054581
460280.0000000    0.1088013
460320.0000000    0.1105113
460360.0000000    0.1083798
460400.0000000    0.1048926
460440.0000000    0.1047646
460480.0000000    0.1069101
460520.0000000    0.1100873
460560.0000000    0.1070494
460600.0000000    0.0986923
460640.0000000    0.1066893
460680.0000000    0.0917391
460720.0000000    0.1000919
460760.0000000    0.0985618
460800.0000000    0.0971989
460840.0000000    0.1011046
460880.0000000    0.1046852
460920.0000000    0.1060151
460960.0000000    0.1008186
461000.0000000    0.1004420
461040.0000000    0.1076638
461080.0000000    0.1030398
461120.0000000    0.1102257
461160.0000000    0.1077910
461200.0000000    0.1061858
461240.0000000    0.1021515
461280.0000000    0.1014091
461320.0000000    0.0903798
461360.0000000    0.1014023
461400.0000000    0.1003465
461440.0000000    0.1108998
461480.0000000    0.1001967
461520.0000000    0.1028318
461560.0000000    0.0976265
461600.0000000    0.0966024
461640.0000000    0.1013115
461680.0000000    0.0979920
461720.0000000    0.1128361
461760.0000000    0.0987759
461800.0000000    0.0965125
461840.0000000    0.0967040
461880.0000000    0.0952899
461920.0000000    0.1082424
461960.0000000    0.0972476
462000.0000000    0.0995481
462040.0000000    0.0965146
462080.0000000    0.0990713
462120.0000000    0.0989562
462160.0000000    0.1200025
462200.0000000    0.0990816
462240.0000000    0.1051428
462280.0000000    0.1100635
462320.0000000    0.1148880
462360.0000000    0.1011051
462400.0000000    0.0988413
462440.0000000    0.1008535
462480.0000000    0.1002396
462520.0000000    0.1009010
462560.0000000    0.0999897
462600.0000000    0.1047500
462640.0000000    0.1004487
462680.0000000    0.1032127
462720.0000000    0.0916958
462760.0000000    0.0853021
462800.0000000    0.0950637
462840.0000000    0.0931067
462880.0000000    0.0943387
462920.0000000    0.0925247
462960.0000000    0.0850904
463000.0000000    0.1005072
463040.0000000    0.1053354
463080.0000000    0.1003317
463120.0000000    0.1021794
463160.0000000    0.1032551
463200.0000000    0.1022967
463240.0000000    0.1025846
463280.0000000    0.1064775
463320.0000000    0.0965633
463360.0000000    0.0942895
463400.0000000    0.0973200
463440.0000000    0.0911837
463480.0000000    0.0972617
463520.0000000    0.1079596
463560.0000000    0.1080253
463600.0000000    0.0970582
463640.0000000    0.1043344
463680.0000000    0.0935248
463720.0000000    0.1050619
463760.0000000    0.0991726
463800.0000000    0.1035234
463840.0000000    0.0965212
463880.0000000    0.0951817
463920.0000000    0.0920551
463960.0000000    0.0917179
464000.0000000    0.0925964
464040.0000000    0.1003016
464080.0000000    0.1022075
464120.0000000    0.0936720
464160.0000000    0.0998982
464200.0000000    0.1020035
464240.0000000    0.1076888
464280.0000000    0.0998982
464320.0000000    0.1112090
464360.0000000    0.0889284
464400.0000000    0.1051129
464440.0000000    0.1019547
464480.0000000    0.1094562
464520.0000000    0.1016348
464560.0000000    0.1104452
464600.0000000    0.1025017
464640.0000000    0.0996600
464680.0000000    0.0920404
464720.0000000    0.1101167
464760.0000000    0.0955337
464800.0000000    0.0933587
464840.0000000    0.1053198
464880.0000000    0.0869133
464920.0000000    0.0975928
464960.0000000    0.0887527
465000.0000000    0.0915343
465040.0000000    0.0929753
465080.0000000    0.0861556
465120.0000000    0.0974225
465160.0000000    0.1040744
465200.0000000    0.1037842
465240.0000000    0.1036736
465280.0000000    0.0994043
465320.0000000    0.1006706
465360.0000000    0.0954749
465400.0000000    0.1008122
465440.0000000    0.0977455
465480.0000000    0.0975905
465520.0000000    0.0972044
465560.0000000    0.1059282
465600.0000000    0.0935500
465640.0000000    0.0939351
465680.0000000    0.1006304
465720.0000000    0.0929792
465760.0000000    0.0939351
465800.0000000    0.0893309
465840.0000000    0.0970356
465880.0000000    0.0949867
465920.0000000    0.1061771
465960.0000000    0.0973069
466000.0000000    0.1057012
466040.0000000    0.1124992
466080.0000000    0.0945413
466120.0000000    0.0983554
466160.0000000    0.0906437
466200.0000000    0.1019056
466240.0000000    0.0883359
466280.0000000    0.0836682
466320.0000000    0.0879137
466360.0000000    0.0935710
466400.0000000    0.0998353
466440.0000000    0.0948900
466480.0000000    0.1003834
466520.0000000    0.0996209
466560.0000000    0.1024586
466600.0000000    0.0934054
466640.0000000    0.1007236
466680.0000000    0.1030968
466720.0000000    0.1114871
466760.0000000    0.0916229
466800.0000000    0.0959391
466840.0000000    0.0930406
466880.0000000    0.0917890
466920.0000000    0.0915730
466960.0000000    0.0936851
467000.0000000    0.0943355
467040.0000000    0.0948934
467080.0000000    0.0933063
467120.0000000    0.0944414
467160.0000000    0.0913591
467200.0000000    0.0865041
467240.0000000    0.0920184
467280.0000000    0.0840697
467320.0000000    0.0934905
467360.0000000    0.0966769
467400.0000000    0.1019005
467440.0000000    0.0921092
467480.0000000    0.0937841
467520.0000000    0.1124577
467560.0000000    0.0934252
467600.0000000    0.0921707
467640.0000000    0.0931356
467680.0000000    0.1032931
467720.0000000    0.1005258
467760.0000000    0.0878100
467800.0000000    0.0956263
467840.0000000    0.0979410
467880.0000000    0.0871618
467920.0000000    0.0868101
467960.0000000    0.0934216
468000.0000000    0.0942518
468040.0000000    0.0935936
468080.0000000    0.0892721
468120.0000000    0.0910958
468160.0000000    0.1037392
468200.0000000    0.0990672
468240.0000000    0.1045168
468280.0000000    0.0927586
468320.0000000    0.0994491
468360.0000000    0.1072857
468400.0000000    0.0931795
468440.0000000    0.0945301
468480.0000000    0.0908453
468520.0000000    0.0910180
468560.0000000    0.0806079
468600.0000000    0.0854968
468640.0000000    0.0882912
468680.0000000    0.0774091
468720.0000000    0.0905176
468760.0000000    0.0953428
468800.0000000    0.0943070
468840.0000000    0.0986050
468880.0000000    0.1017580
468920.0000000    0.1137577
468960.0000000    0.1133115
469000.0000000    0.1091165
469040.0000000    0.1026676
469080.0000000    0.1139604
469120.0000000    0.1149080
469160.0000000    0.1144968
469200.0000000    0.1141959
469240.0000000    0.1083147
469280.0000000    0.1045544
469320.0000000    0.0993300
469360.0000000    0.1021099
469400.0000000    0.1085880
469440.0000000    0.0987356
469480.0000000    0.0984454
469520.0000000    0.0906416
469560.0000000    0.0960561
469600.0000000    0.0890959
469640.0000000    0.0872142
469680.0000000    0.0858393
469720.0000000    0.0986549
469760.0000000    0.0921515
469800.0000000    0.0929954
469840.0000000    0.0804053
469880.0000000    0.0939574
469920.0000000    0.0932520
469960.0000000    0.0895501
470000.0000000    0.0946640
470040.0000000    0.0996644
470080.0000000    0.0879323
470120.0000000    0.0898817
470160.0000000    0.0956363
470200.0000000    0.0920564
470240.0000000    0.0811579
470280.0000000    0.0910597
470320.0000000    0.0929174
470360.0000000    0.0931754
470400.0000000    0.1025849
470440.0000000    0.0908247
470480.0000000    0.0959958
470520.0000000    0.1000763
470560.0000000    0.0933983
470600.0000000    0.0934604
470640.0000000    0.0927761
470680.0000000    0.0948906
470720.0000000    0.0934643
470760.0000000    0.0954273
470800.0000000    0.0857889
470840.0000000    0.0927633
470880.0000000    0.0889236
470920.0000000    0.0947103
470960.0000000    0.0890308
471000.0000000    0.1042053
471040.0000000    0.0849009
471080.0000000    0.0889710
471120.0000000    0.0811067
471160.0000000    0.1000880
471200.0000000    0.1007959
471240.0000000    0.0959669
471280.0000000    0.0944871
471320.0000000    0.1000564
471360.0000000    0.0912679
471400.0000000    0.0849257
471440.0000000    0.0903000
471480.0000000    0.0852890
471520.0000000    0.0874217
471560.0000000    0.1029978
471600.0000000    0.0923081
471640.0000000    0.0872877
471680.0000000    0.0942453
471720.0000000    0.0968331
471760.0000000    0.0892398
471800.0000000    0.0963963
471840.0000000    0.0888366
471880.0000000    0.0994441
471920.0000000    0.0983156
471960.0000000    0.1000548
472000.0000000    0.0939929
472040.0000000    0.0924215
472080.0000000    0.0934732
472120.0000000    0.0896741
472160.0000000    0.0850729
472200.0000000    0.0863344
472240.0000000    0.0879173
472280.0000000    0.0954681
472320.0000000    0.1019185
472360.0000000    0.0936995
472400.0000000    0.0966808
472440.0000000    0.0931868
472480.0000000    0.0930175
472520.0000000    0.0918045
472560.0000000    0.0961850
472600.0000000    0.1116157
472640.0000000    0.1082900
472680.0000000    0.1008073
472720.0000000    0.1076893
472760.0000000    0.1014371
472800.0000000    0.0857097
472840.0000000    0.0855427
472880.0000000    0.0926859
472920.0000000    0.0874067
472960.0000000    0.0925057
473000.0000000    0.0963139
473040.0000000    0.0962261
473080.0000000    0.0925774
473120.0000000    0.0953922
473160.0000000    0.0968279
473200.0000000    0.1009715
473240.0000000    0.0968751
473280.0000000    0.0968549
473320.0000000    0.0982256
473360.0000000    0.1033510
473400.0000000    0.0891944
473440.0000000    0.0839469
473480.0000000    0.1018941
473520.0000000    0.0901728
473560.0000000    0.0938771
473600.0000000    0.0930510
473640.0000000    0.0923879
473680.0000000    0.0991801
473720.0000000    0.0921967
473760.0000000    0.0996430
473800.0000000    0.0927541
473840.0000000    0.0991437
473880.0000000    0.0956077
473920.0000000    0.0909400
473960.0000000    0.0855169
474000.0000000    0.0915140
474040.0000000    0.0925449
474080.0000000    0.1064786
474120.0000000    0.0995643
474160.0000000    0.0922973
474200.0000000    0.1026107
474240.0000000    0.0983021
474280.0000000    0.1074570
474320.0000000    0.0981761
474360.0000000    0.0887957
474400.0000000    0.0963593
474440.0000000    0.0979521
474480.0000000    0.1127522
474520.0000000    0.1012934
474560.0000000    0.0964150
474600.0000000    0.0962957
474640.0000000    0.1099857
474680.0000000    0.0989790
474720.0000000    0.0974211
474760.0000000    0.0862604
474800.0000000    0.0927394
474840.0000000    0.0974716
474880.0000000    0.0897677
474920.0000000    0.0906494
474960.0000000    0.1051680
475000.0000000    0.1009056
475040.0000000    0.0959589
475080.0000000    0.0935298
475120.0000000    0.1045387
475160.0000000    0.0915629
475200.0000000    0.0906734
475240.0000000    0.0957420
475280.0000000    0.0919154
475320.0000000    0.0975482
475360.0000000    0.1031289
475400.0000000    0.1008505
475440.0000000    0.0949961
475480.0000000    0.0899819
475520.0000000    0.0827937
475560.0000000    0.1053162
475600.0000000    0.0940872
475640.0000000    0.0959087
475680.0000000    0.1077835
475720.0000000    0.0993739
475760.0000000    0.0986838
475800.0000000    0.0942831
475840.0000000    0.0983021
475880.0000000    0.0945603
475920.0000000    0.0861875
475960.0000000    0.0955888
476000.0000000    0.1025925
476040.0000000    0.0961727
476080.0000000    0.1016105
476120.0000000    0.1053325
476160.0000000    0.1005657
476200.0000000    0.1002763
476240.0000000    0.1125150
476280.0000000    0.1129295
476320.0000000    0.1169918
476360.0000000    0.1096081
476400.0000000    0.0995104
476440.0000000    0.1025752
476480.0000000    0.1123791
476520.0000000    0.1029268
476560.0000000    0.0971245
476600.0000000    0.1028426
476640.0000000    0.1119816
476680.0000000    0.1150969
476720.0000000    0.1141284
476760.0000000    0.0960992
476800.0000000    0.0973507
476840.0000000    0.0912703
476880.0000000    0.0929479
476920.0000000    0.0990297
476960.0000000    0.1032413
477000.0000000    0.1044030
477040.0000000    0.0990150
477080.0000000    0.0986514
477120.0000000    0.0962052
477160.0000000    0.0849698
477200.0000000    0.0919756
477240.0000000    0.0986850
477280.0000000    0.0927070
477320.0000000    0.0945674
477360.0000000    0.0910290
477400.0000000    0.0960230
477440.0000000    0.1047878
477480.0000000    0.1098526
477520.0000000    0.1068112
477560.0000000    0.0886531
477600.0000000    0.0820730
477640.0000000    0.1026868
477680.0000000    0.0952134
477720.0000000    0.0941241
477760.0000000    0.1025888
477800.0000000    0.0998806
477840.0000000    0.0983532
477880.0000000    0.0998340
477920.0000000    0.1039268
477960.0000000    0.1026211
478000.0000000    0.1030625
478040.0000000    0.1018142
478080.0000000    0.1023639
478120.0000000    0.1053990
478160.0000000    0.1024406
478200.0000000    0.1004656
478240.0000000    0.1011607
478280.0000000    0.0996037
478320.0000000    0.1047685
478360.0000000    0.0973717
478400.0000000    0.1024141
478440.0000000    0.1083642
478480.0000000    0.1020122
478520.0000000    0.0937150
478560.0000000    0.1091364
478600.0000000    0.1017193
478640.0000000    0.1011649
478680.0000000    0.1087354
478720.0000000    0.1035543
478760.0000000    0.1010739
478800.0000000    0.1179065
478840.0000000    0.1052950
478880.0000000    0.1038958
478920.0000000    0.1142998
478960.0000000    0.0997031
479000.0000000    0.1225687
479040.0000000    0.1192488
479080.0000000    0.1123540
479120.0000000    0.1165155
479160.0000000    0.1095607
479200.0000000    0.0995865
479240.0000000    0.0928156
479280.0000000    0.1003082
479320.0000000    0.0932617
479360.0000000    0.1013347
479400.0000000    0.1020276
479440.0000000    0.0977046
479480.0000000    0.1031359
479520.0000000    0.1162963
479560.0000000    0.1165170
479600.0000000    0.1177903
479640.0000000    0.1089375
479680.0000000    0.1149672
479720.0000000    0.1142317
479760.0000000    0.0998841
479800.0000000    0.1136669
479840.0000000    0.1056475
479880.0000000    0.1002988
479920.0000000    0.1163174
479960.0000000    0.0976857
480000.0000000    0.1065273
480040.0000000    0.0988343
480080.0000000    0.1089813
480120.0000000    0.0990383
480160.0000000    0.0894933
480200.0000000    0.0961177
480240.0000000    0.0950543
480280.0000000    0.1047893
480320.0000000    0.0812443
480360.0000000    0.0936682
480400.0000000    0.0911978
480440.0000000    0.1082871
480480.0000000    0.0960257
480520.0000000    0.1052272
480560.0000000    0.1017452
480600.0000000    0.0994591
480640.0000000    0.0958958
480680.0000000    0.1058269
480720.0000000    0.1060214
480760.0000000    0.1021984
480800.0000000    0.1032663
480840.0000000    0.0989156
480880.0000000    0.1058076
480920.0000000    0.0927368
480960.0000000    0.0947482
481000.0000000    0.1006072
481040.0000000    0.1027497
481080.0000000    0.0953515
481120.0000000    0.1155154
481160.0000000    0.1017612
481200.0000000    0.0957632
481240.0000000    0.0998841
481280.0000000    0.1049661
481320.0000000    0.0932325
481360.0000000    0.1037314
481400.0000000    0.1034559
481440.0000000    0.0910872
481480.0000000    0.0981627
481520.0000000    0.1022587
481560.0000000    0.0997691
481600.0000000    0.1015143
481640.0000000    0.0922120
481680.0000000    0.0926477
481720.0000000    0.0897116
481760.0000000    0.1014277
481800.0000000    0.0967576
481840.0000000    0.0994582
481880.0000000    0.0876593
481920.0000000    0.0873392
481960.0000000    0.0881632
482000.0000000    0.0858547
482040.0000000    0.0885766
482080.0000000    0.0811404
482120.0000000    0.0839208
482160.0000000    0.0937928
482200.0000000    0.0923420
482240.0000000    0.0839764
482280.0000000    0.1070607
482320.0000000    0.0833070
482360.0000000    0.0838609
482400.0000000    0.0835225
482440.0000000    0.0905126
482480.0000000    0.0879695
482520.0000000    0.0874682
482560.0000000    0.0851781
482600.0000000    0.0981188
482640.0000000    0.0995501
482680.0000000    0.0939283
482720.0000000    0.0999872
482760.0000000    0.0993842
482800.0000000    0.0934605
482840.0000000    0.0837883
482880.0000000    0.0877906
482920.0000000    0.1016437
482960.0000000    0.0905922
483000.0000000    0.0845976
483040.0000000    0.1014341
483080.0000000    0.0957824
483120.0000000    0.0909112
483160.0000000    0.0999530
483200.0000000    0.0884215
483240.0000000    0.0953742
483280.0000000    0.1064276
483320.0000000    0.1033321
483360.0000000    0.1068012
483400.0000000    0.0990945
483440.0000000    0.1000572
483480.0000000    0.1126971
483520.0000000    0.0934164
483560.0000000    0.1040516
483600.0000000    0.1088783
483640.0000000    0.0978396
483680.0000000    0.1037363
483720.0000000    0.0974612
483760.0000000    0.1012803
483800.0000000    0.0931459
483840.0000000    0.1018061
483880.0000000    0.0938080
483920.0000000    0.0986612
483960.0000000    0.0985792
484000.0000000    0.0955279
484040.0000000    0.0917067
484080.0000000    0.1053410
484120.0000000    0.0921471
484160.0000000    0.0852423
484200.0000000    0.0860367
484240.0000000    0.0781071
484280.0000000    0.0868558
484320.0000000    0.0932943
484360.0000000    0.0871340
484400.0000000    0.0899312
484440.0000000    0.0944280
484480.0000000    0.0994889
484520.0000000    0.0881237
484560.0000000    0.0966654
484600.0000000    0.0893046
484640.0000000    0.1011663
484680.0000000    0.0894573
484720.0000000    0.0920967
484760.0000000    0.0891746
484800.0000000    0.0927805
484840.0000000    0.1061678
484880.0000000    0.0937821
484920.0000000    0.1000296
484960.0000000    0.0991030
485000.0000000    0.1036146
485040.0000000    0.1094719
485080.0000000    0.0893472
485120.0000000    0.0899153
485160.0000000    0.1007882
485200.0000000    0.0955836
485240.0000000    0.0987575
485280.0000000    0.1057196
485320.0000000    0.1021800
485360.0000000    0.0983994
485400.0000000    0.0919884
485440.0000000    0.0971536
485480.0000000    0.0936907
485520.0000000    0.1066934
485560.0000000    0.1066428
485600.0000000    0.0995843
485640.0000000    0.1015017
485680.0000000    0.1081262
485720.0000000    0.0971455
485760.0000000    0.0998584
485800.0000000    0.1012735
485840.0000000    0.1035217
485880.0000000    0.1128851
485920.0000000    0.1099687
485960.0000000    0.0987667
486000.0000000    0.0974749
486040.0000000    0.0955780
486080.0000000    0.1012175
486120.0000000    0.0984782
486160.0000000    0.0875725
486200.0000000    0.0946378
486240.0000000    0.0998359
486280.0000000    0.0882835
486320.0000000    0.0978134
486360.0000000    0.0862067
486400.0000000    0.1000530
486440.0000000    0.0897401
486480.0000000    0.0922419
486520.0000000    0.0949986
486560.0000000    0.1057634
486600.0000000    0.1034591
486640.0000000    0.0966823
486680.0000000    0.1003041
486720.0000000    0.0902521
486760.0000000    0.0973206
486800.0000000    0.0921634
486840.0000000    0.0973872
486880.0000000    0.0868087
486920.0000000    0.0872203
486960.0000000    0.0875065
487000.0000000    0.0958712
487040.0000000    0.0892501
487080.0000000    0.0867365
487120.0000000    0.0859715
487160.0000000    0.1009587
487200.0000000    0.0973238
487240.0000000    0.0926167
487280.0000000    0.0873946
487320.0000000    0.0905259
487360.0000000    0.0909775
487400.0000000    0.1069294
487440.0000000    0.0836712
487480.0000000    0.0908655
487520.0000000    0.0862817
487560.0000000    0.0834035
487600.0000000    0.0845725
487640.0000000    0.0831682
487680.0000000    0.0943849
487720.0000000    0.0775377
487760.0000000    0.0805385
487800.0000000    0.0728154
487840.0000000    0.0748571
487880.0000000    0.0759398
487920.0000000    0.0801813
487960.0000000    0.0869968
488000.0000000    0.0864061
488040.0000000    0.0919157
488080.0000000    0.0985513
488120.0000000    0.0815100
488160.0000000    0.0894242
488200.0000000    0.0893677
488240.0000000    0.0931676
488280.0000000    0.0874838
488320.0000000    0.0817099
488360.0000000    0.0819004
488400.0000000    0.0874400
488440.0000000    0.0843382
488480.0000000    0.0846086
488520.0000000    0.0887388
488560.0000000    0.0991920
488600.0000000    0.0933210
488640.0000000    0.1115183
488680.0000000    0.1032108
488720.0000000    0.1078009
488760.0000000    0.0931003
488800.0000000    0.0901042
488840.0000000    0.0981687
488880.0000000    0.0921573
488920.0000000    0.0887809
488960.0000000    0.0994089
489000.0000000    0.0918228
489040.0000000    0.0961749
489080.0000000    0.0903241
489120.0000000    0.1014727
489160.0000000    0.1048131
489200.0000000    0.0947007
489240.0000000    0.1030854
489280.0000000    0.0960377
489320.0000000    0.0942125
489360.0000000    0.0983662
489400.0000000    0.0961509
489440.0000000    0.1135707
489480.0000000    0.0954189
489520.0000000    0.1007301
489560.0000000    0.1033715
489600.0000000    0.0973826
489640.0000000    0.1059838
489680.0000000    0.0955985
489720.0000000    0.1023154
489760.0000000    0.0971647
489800.0000000    0.0967817
489840.0000000    0.0960659
489880.0000000    0.0876256
489920.0000000    0.0874668
489960.0000000    0.0970570
490000.0000000    0.0982154
490040.0000000    0.0952845
490080.0000000    0.0980958
490120.0000000    0.0962772
490160.0000000    0.0913694
490200.0000000    0.0973436
490240.0000000    0.1051528
490280.0000000    0.0907506
490320.0000000    0.0950266
490360.0000000    0.0915300
490400.0000000    0.0965280
490440.0000000    0.0863438
490480.0000000    0.0952194
490520.0000000    0.0900221
490560.0000000    0.0864593
490600.0000000    0.0830812
490640.0000000    0.1037383
490680.0000000    0.0933730
490720.0000000    0.0983592
490760.0000000    0.1020580
490800.0000000    0.1032747
490840.0000000    0.1113582
490880.0000000    0.1006849
490920.0000000    0.1029932
490960.0000000    0.0982710
491000.0000000    0.1097227
491040.0000000    0.1088669
491080.0000000    0.1054498
491120.0000000    0.1074103
491160.0000000    0.1151563
491200.0000000    0.1095005
491240.0000000    0.1113275
491280.0000000    0.1075640
491320.0000000    0.1058491
491360.0000000    0.1031998
491400.0000000    0.1013764
491440.0000000    0.1043981
491480.0000000    0.1096249
491520.0000000    0.0966764
491560.0000000    0.0936012
491600.0000000    0.0853290
491640.0000000    0.0838707
491680.0000000    0.0907245
491720.0000000    0.0905805
491760.0000000    0.0885693
491800.0000000    0.0979463
491840.0000000    0.0916365
491880.0000000    0.0819558
491920.0000000    0.0904078
491960.0000000    0.0932580
492000.0000000    0.0991873
492040.0000000    0.0896130
492080.0000000    0.0943365
492120.0000000    0.1084918
492160.0000000    0.0940660
492200.0000000    0.0993128
492240.0000000    0.1035038
492280.0000000    0.1028134
492320.0000000    0.1046995
492360.0000000    0.1090683
492400.0000000    0.0975043
492440.0000000    0.1078508
492480.0000000    0.1112309
492520.0000000    0.1063132
492560.0000000    0.1111874
492600.0000000    0.0994734
492640.0000000    0.0940539
492680.0000000    0.0948812
492720.0000000    0.0960490
492760.0000000    0.0886077
492800.0000000    0.0925085
492840.0000000    0.0906435
492880.0000000    0.0950817
492920.0000000    0.1013929
492960.0000000    0.0883690
493000.0000000    0.0925524
493040.0000000    0.1050112
493080.0000000    0.0918845
493120.0000000    0.1093648
493160.0000000    0.1117454
493200.0000000    0.1135719
493240.0000000    0.1092027
493280.0000000    0.1044783
493320.0000000    0.0976164
493360.0000000    0.0882032
493400.0000000    0.0910833
493440.0000000    0.0954060
493480.0000000    0.0987074
493520.0000000    0.0977659
493560.0000000    0.1015959
493600.0000000    0.1029453
493640.0000000    0.1166690
493680.0000000    0.1026125
493720.0000000    0.1026172
493760.0000000    0.1104892
493800.0000000    0.0950354
493840.0000000    0.1007715
493880.0000000    0.0968759
493920.0000000    0.1052040
493960.0000000    0.0992834
494000.0000000    0.1009981
494040.0000000    0.1015983
494080.0000000    0.0945053
494120.0000000    0.0979983
494160.0000000    0.0956589
494200.0000000    0.0865104
494240.0000000    0.0853737
494280.0000000    0.0853320
494320.0000000    0.0902911
494360.0000000    0.0863241
494400.0000000    0.0871341
494440.0000000    0.0974553
494480.0000000    0.1051538
494520.0000000    0.1007008
494560.0000000    0.1029672
494600.0000000    0.1015114
494640.0000000    0.0923570
494680.0000000    0.0997279
494720.0000000    0.1042665
494760.0000000    0.0993362
494800.0000000    0.0997911
494840.0000000    0.0898063
494880.0000000    0.0911011
494920.0000000    0.0996127
494960.0000000    0.1030528
495000.0000000    0.1109245
495040.0000000    0.1134513
495080.0000000    0.1167883
495120.0000000    0.0896183
495160.0000000    0.1037295
495200.0000000    0.0972563
495240.0000000    0.0920335
495280.0000000    0.0972996
495320.0000000    0.0964373
495360.0000000    0.0987801
495400.0000000    0.0994196
495440.0000000    0.0910958
495480.0000000    0.0950737
495520.0000000    0.0853184
495560.0000000    0.0987486
495600.0000000    0.1093437
495640.0000000    0.1073388
495680.0000000    0.0968695
495720.0000000    0.1041923
495760.0000000    0.1007711
495800.0000000    0.1075353
495840.0000000    0.1099671
495880.0000000    0.1029515
495920.0000000    0.1065359
495960.0000000    0.1049656
496000.0000000    0.0917539
496040.0000000    0.0928147
496080.0000000    0.0940615
496120.0000000    0.0956585
496160.0000000    0.0869760
496200.0000000    0.1025537
496240.0000000    0.0931017
496280.0000000    0.0958461
496320.0000000    0.0904991
496360.0000000    0.0869076
496400.0000000    0.1018816
496440.0000000    0.1054040
496480.0000000    0.0995370
496520.0000000    0.1002009
496560.0000000    0.1026761
496600.0000000    0.0995504
496640.0000000    0.1015025
496680.0000000    0.1049092
496720.0000000    0.1041963
496760.0000000    0.1079377
496800.0000000    0.1012882
496840.0000000    0.0984581
496880.0000000    0.1061152
496920.0000000    0.0931572
496960.0000000    0.0980703
497000.0000000    0.1016502
497040.0000000    0.0930379
497080.0000000    0.0993739
497120.0000000    0.1020785
497160.0000000    0.1037319
497200.0000000    0.0997747
497240.0000000    0.0954130
497280.0000000    0.0961916
497320.0000000    0.0958420
497360.0000000    0.0966359
497400.0000000    0.1050435
497440.0000000    0.1081586
497480.0000000    0.0873468
497520.0000000    0.1016200
497560.0000000    0.0937237
497600.0000000    0.0898988
497640.0000000    0.0959809
497680.0000000    0.0959346
497720.0000000    0.0972999
497760.0000000    0.0953510
497800.0000000    0.0982015
497840.0000000    0.0941272
497880.0000000    0.0954734
497920.0000000    0.0927181
497960.0000000    0.0944254
498000.0000000    0.0978212
498040.0000000    0.0997531
498080.0000000    0.1013139
498120.0000000    0.0951173
498160.0000000    0.0891240
498200.0000000    0.1067735
498240.0000000    0.0956172
498280.0000000    0.0973559
498320.0000000    0.0930061
498360.0000000    0.0989804
498400.0000000    0.0973836
498440.0000000    0.0981470
498480.0000000    0.0988083
498520.0000000    0.0933859
498560.0000000    0.0996507
498600.0000000    0.0997053
498640.0000000    0.0990082
498680.0000000    0.0940340
498720.0000000    0.1078673
498760.0000000    0.1031403
498800.0000000    0.0974550
498840.0000000    0.0955910
498880.0000000    0.0998088
498920.0000000    0.0993620
498960.0000000    0.0896624
499000.0000000    0.1018266
499040.0000000    0.1121890
499080.0000000    0.1049560
499120.0000000    0.1019237
499160.0000000    0.1047893
499200.0000000    0.0989204
499240.0000000    0.1050850
499280.0000000    0.0990351
499320.0000000    0.1045261
499360.0000000    0.0920771
499400.0000000    0.0905050
499440.0000000    0.1043239
499480.0000000    0.0959030
499520.0000000    0.1081523
499560.0000000    0.0996662
499600.0000000    0.0912227
499640.0000000    0.1000466
499680.0000000    0.1005224
499720.0000000    0.0951949
499760.0000000    0.1021104
499800.0000000    0.1015806
499840.0000000    0.1051846
499880.0000000    0.0987297
499920.0000000    0.0973450
499960.0000000    0.1013764
500000.0000000    0.1055956
500040.0000000    0.1014050
500080.0000000    0.1033409
500120.0000000    0.1008689
500160.0000000    0.1013462
500200.0000000    0.0977994
500240.0000000    0.0940910
500280.0000000    0.0988517
500320.0000000    0.0949965
500360.0000000    0.1081243
500400.0000000    0.1111887
500440.0000000    0.1011190
500480.0000000    0.0977105
500520.0000000    0.1043534
500560.0000000    0.1012889
500600.0000000    0.1040460
500640.0000000    0.1057571
500680.0000000    0.1041438
500720.0000000    0.1025904
500760.0000000    0.0932245
500800.0000000    0.0924420
500840.0000000    0.0983792
500880.0000000    0.0895110
500920.0000000    0.1021458
500960.0000000    0.0964237
501000.0000000    0.0941271
501040.0000000    0.0983835
501080.0000000    0.0982829
501120.0000000    0.0975264
501160.0000000    0.0943844
501200.0000000    0.0973546
501240.0000000    0.1013778
501280.0000000    0.1137262
501320.0000000    0.1156772
501360.0000000    0.1134987
501400.0000000    0.1083561
501440.0000000    0.1125648
501480.0000000    0.1177926
501520.0000000    0.1239401
501560.0000000    0.1034060
501600.0000000    0.1158636
501640.0000000    0.1194401
501680.0000000    0.1117487
501720.0000000    0.1122640
501760.0000000    0.1133083
501800.0000000    0.1106511
501840.0000000    0.0950106
501880.0000000    0.1016044
501920.0000000    0.0972663
501960.0000000    0.1077555
502000.0000000    0.1071736
502040.0000000    0.1054619
502080.0000000    0.1006816
502120.0000000    0.1000861
502160.0000000    0.1007719
502200.0000000    0.1074884
502240.0000000    0.1016773
502280.0000000    0.1073615
502320.0000000    0.0924421
502360.0000000    0.0969356
502400.0000000    0.0978162
502440.0000000    0.1025241
502480.0000000    0.1004430
502520.0000000    0.0993737
502560.0000000    0.0918104
502600.0000000    0.1058131
502640.0000000    0.1080360
502680.0000000    0.1010307
502720.0000000    0.1009770
502760.0000000    0.1021790
502800.0000000    0.1042000
502840.0000000    0.0996766
502880.0000000    0.1017131
502920.0000000    0.0976966
502960.0000000    0.1124173
503000.0000000    0.1176096
503040.0000000    0.1002499
503080.0000000    0.1023563
503120.0000000    0.1073251
503160.0000000    0.0980446
503200.0000000    0.0966479
503240.0000000    0.1095143
503280.0000000    0.0998848
503320.0000000    0.1125556
503360.0000000    0.1028120
503400.0000000    0.0997440
503440.0000000    0.0958946
503480.0000000    0.0961225
503520.0000000    0.0996334
503560.0000000    0.1070870
503600.0000000    0.1070816
503640.0000000    0.1191752
503680.0000000    0.1015079
503720.0000000    0.0930122
503760.0000000    0.1026830
503800.0000000    0.1009860
503840.0000000    0.1023780
503880.0000000    0.1010971
503920.0000000    0.1065283
503960.0000000    0.1081332
504000.0000000    0.1037145
504040.0000000    0.1145149
504080.0000000    0.1081004
504120.0000000    0.1161191
504160.0000000    0.1120288
504200.0000000    0.1033128
504240.0000000    0.1222068
504280.0000000    0.1091574
504320.0000000    0.1238912
504360.0000000    0.1013548
504400.0000000    0.1066144
504440.0000000    0.1040353
504480.0000000    0.1069128
504520.0000000    0.1181650
504560.0000000    0.1060644
504600.0000000    0.1052543
504640.0000000    0.1113888
504680.0000000    0.1135189
504720.0000000    0.1177650
504760.0000000    0.1109285
504800.0000000    0.1191093
504840.0000000    0.1127657
504880.0000000    0.1134641
504920.0000000    0.1011975
504960.0000000    0.0973966
505000.0000000    0.1011822
505040.0000000    0.0942446
505080.0000000    0.1042415
505120.0000000    0.1061075
505160.0000000    0.0991424
505200.0000000    0.1131320
505240.0000000    0.1082557
505280.0000000    0.1180649
505320.0000000    0.1115041
505360.0000000    0.1064272
505400.0000000    0.1107321
505440.0000000    0.1158536
505480.0000000    0.1176092
505520.0000000    0.1125358
505560.0000000    0.1078390
505600.0000000    0.1068787
505640.0000000    0.1123961
505680.0000000    0.1040151
505720.0000000    0.1055827
505760.0000000    0.1102233
505800.0000000    0.1053484
505840.0000000    0.1072324
505880.0000000    0.1072962
505920.0000000    0.1124412
505960.0000000    0.1289088
506000.0000000    0.1169151
506040.0000000    0.1135614
506080.0000000    0.1296353
506120.0000000    0.1314763
506160.0000000    0.1097888
506200.0000000    0.1144906
506240.0000000    0.1133395
506280.0000000    0.1147936
506320.0000000    0.1099285
506360.0000000    0.1047376
506400.0000000    0.1121052
506440.0000000    0.1243726
506480.0000000    0.1067138
506520.0000000    0.1060264
506560.0000000    0.1049925
506600.0000000    0.1086845
506640.0000000    0.1174294
506680.0000000    0.1109592
506720.0000000    0.1121618
506760.0000000    0.1153424
506800.0000000    0.1090655
506840.0000000    0.1102311
506880.0000000    0.1033937
506920.0000000    0.1039527
506960.0000000    0.0956233
507000.0000000    0.0967150
507040.0000000    0.0978229
507080.0000000    0.1024045
507120.0000000    0.1040042
507160.0000000    0.0985652
507200.0000000    0.0955452
507240.0000000    0.0981776
507280.0000000    0.1073129
507320.0000000    0.1085332
507360.0000000    0.0947114
507400.0000000    0.0991482
507440.0000000    0.0940719
507480.0000000    0.0980743
507520.0000000    0.0896062
507560.0000000    0.0964603
507600.0000000    0.0982511
507640.0000000    0.0961152
507680.0000000    0.1113445
507720.0000000    0.1032662
507760.0000000    0.1137164
507800.0000000    0.0934045
507840.0000000    0.0958624
507880.0000000    0.0938935
507920.0000000    0.0956190
507960.0000000    0.0979192
508000.0000000    0.0921734
508040.0000000    0.1077960
508080.0000000    0.1059813
508120.0000000    0.1016520
508160.0000000    0.0998036
508200.0000000    0.0973348
508240.0000000    0.0951688
508280.0000000    0.1066614
508320.0000000    0.0952519
508360.0000000    0.1061226
508400.0000000    0.0997076
508440.0000000    0.1092220
508480.0000000    0.0939070
508520.0000000    0.1042838
508560.0000000    0.1048240
508600.0000000    0.0953259
508640.0000000    0.1052322
508680.0000000    0.1040602
508720.0000000    0.0988913
508760.0000000    0.0993236
508800.0000000    0.0999326
508840.0000000    0.1017640
508880.0000000    0.1038355
508920.0000000    0.1026466
508960.0000000    0.1099218
509000.0000000    0.1069769
509040.0000000    0.0982354
509080.0000000    0.1120485
509120.0000000    0.0920683
509160.0000000    0.0926903
509200.0000000    0.0914609
509240.0000000    0.1096713
509280.0000000    0.0969107
509320.0000000    0.1052127
509360.0000000    0.0975279
509400.0000000    0.1034783
509440.0000000    0.0922240
509480.0000000    0.0967761
509520.0000000    0.0924239
509560.0000000    0.0945882
509600.0000000    0.0969375
509640.0000000    0.0949644
509680.0000000    0.1060692
509720.0000000    0.1009017
509760.0000000    0.1049202
509800.0000000    0.1012016
509840.0000000    0.0945081
509880.0000000    0.1025788
509920.0000000    0.0914162
509960.0000000    0.0966287
510000.0000000    0.0858593
510040.0000000    0.0983047
510080.0000000    0.0889643
510120.0000000    0.0861585
510160.0000000    0.0928522
510200.0000000    0.0952530
510240.0000000    0.1062347
510280.0000000    0.0921746
510320.0000000    0.0972382
510360.0000000    0.0943892
510400.0000000    0.0951576
510440.0000000    0.0953134
510480.0000000    0.0983787
510520.0000000    0.0933791
510560.0000000    0.0970183
510600.0000000    0.0914314
510640.0000000    0.0984854
510680.0000000    0.0985094
510720.0000000    0.1038065
510760.0000000    0.1106451
510800.0000000    0.1014073
510840.0000000    0.0948631
510880.0000000    0.0962671
510920.0000000    0.1003675
510960.0000000    0.1017044
511000.0000000    0.1072791
511040.0000000    0.1090878
511080.0000000    0.0999149
511120.0000000    0.1105191
511160.0000000    0.1227028
511200.0000000    0.1277510
511240.0000000    0.1191563
511280.0000000    0.1219402
511320.0000000    0.1320918
511360.0000000    0.1182015
511400.0000000    0.1284311
511440.0000000    0.1128194
511480.0000000    0.1044897
511520.0000000    0.1254537
511560.0000000    0.1226055
511600.0000000    0.1186094
511640.0000000    0.1152579
511680.0000000    0.1084092
511720.0000000    0.1086007
511760.0000000    0.1080477
511800.0000000    0.1188063
511840.0000000    0.1317974
511880.0000000    0.1347565
511920.0000000    0.1363416
511960.0000000    0.1316024
512000.0000000    0.1206581
512040.0000000    0.1193652
512080.0000000    0.1093595
512120.0000000    0.1259723
512160.0000000    0.1131882
512200.0000000    0.1264360
512240.0000000    0.1208374
512280.0000000    0.1068756
512320.0000000    0.1206582
512360.0000000    0.1204533
512400.0000000    0.1140826
512440.0000000    0.1025714
512480.0000000    0.1177908
512520.0000000    0.1128237
512560.0000000    0.1164872
512600.0000000    0.1189071
512640.0000000    0.1092798
512680.0000000    0.1158784
512720.0000000    0.1030046
512760.0000000    0.1068804
512800.0000000    0.0973641
512840.0000000    0.1016098
512880.0000000    0.0976194
512920.0000000    0.0956796
512960.0000000    0.1030718
513000.0000000    0.1048037
513040.0000000    0.0981247
513080.0000000    0.1180507
513120.0000000    0.1151369
513160.0000000    0.1115602
513200.0000000    0.1075955
513240.0000000    0.1072769
513280.0000000    0.1096947
513320.0000000    0.1063411
513360.0000000    0.0980613
513400.0000000    0.0982131
513440.0000000    0.1024802
513480.0000000    0.1112285
513520.0000000    0.0960851
513560.0000000    0.1043400
513600.0000000    0.1077375
513640.0000000    0.1085148
513680.0000000    0.0981581
513720.0000000    0.1063050
513760.0000000    0.1088345
513800.0000000    0.1095104
513840.0000000    0.1089076
513880.0000000    0.1068503
513920.0000000    0.1092279
513960.0000000    0.1084790
514000.0000000    0.1060931
514040.0000000    0.1196755
514080.0000000    0.1042978
514120.0000000    0.1066155
514160.0000000    0.1018557
514200.0000000    0.1149835
514240.0000000    0.1092097
514280.0000000    0.1162129
514320.0000000    0.1037010
514360.0000000    0.1075096
514400.0000000    0.1061192
514440.0000000    0.1091964
514480.0000000    0.0955568
514520.0000000    0.0994116
514560.0000000    0.0972979
514600.0000000    0.0986686
514640.0000000    0.0970484
514680.0000000    0.1176609
514720.0000000    0.1107661
514760.0000000    0.1110367
514800.0000000    0.1059207
514840.0000000    0.1083648
514880.0000000    0.1051925
514920.0000000    0.1179466
514960.0000000    0.1104324
515000.0000000    0.1098777
515040.0000000    0.1097806
515080.0000000    0.1103679
515120.0000000    0.1223300
515160.0000000    0.1267968
515200.0000000    0.1075796
515240.0000000    0.1179954
515280.0000000    0.1104487
515320.0000000    0.1147438
515360.0000000    0.1115372
515400.0000000    0.1256628
515440.0000000    0.1133147
515480.0000000    0.1285810
515520.0000000    0.1191594
515560.0000000    0.1190278
515600.0000000    0.1209612
515640.0000000    0.1171152
515680.0000000    0.1274642
515720.0000000    0.1213491
515760.0000000    0.1266076
515800.0000000    0.1163373
515840.0000000    0.1158035
515880.0000000    0.1170959
515920.0000000    0.1146404
515960.0000000    0.1176162
516000.0000000    0.1233940
516040.0000000    0.1260111
516080.0000000    0.1204900
516120.0000000    0.1169803
516160.0000000    0.1128780
516200.0000000    0.1328705
516240.0000000    0.1246953
516280.0000000    0.1190104
516320.0000000    0.1133453
516360.0000000    0.1215077
516400.0000000    0.1146881
516440.0000000    0.1199094
516480.0000000    0.1194415
516520.0000000    0.1150040
516560.0000000    0.1197309
516600.0000000    0.1090489
516640.0000000    0.1180116
516680.0000000    0.1155671
516720.0000000    0.1190241
516760.0000000    0.1121790
516800.0000000    0.1233299
516840.0000000    0.1207887
516880.0000000    0.1184397
516920.0000000    0.1265457
516960.0000000    0.1252828
517000.0000000    0.1253804
517040.0000000    0.1239801
517080.0000000    0.1160273
517120.0000000    0.1262726
517160.0000000    0.1283538
517200.0000000    0.1220570
517240.0000000    0.1144834
517280.0000000    0.1155336
517320.0000000    0.1099291
517360.0000000    0.1121705
517400.0000000    0.1233390
517440.0000000    0.1228512
517480.0000000    0.1269281
517520.0000000    0.1237868
517560.0000000    0.1114537
517600.0000000    0.1225516
517640.0000000    0.1196372
517680.0000000    0.1126671
517720.0000000    0.1186459
517760.0000000    0.1247610
517800.0000000    0.1208602
517840.0000000    0.1137711
517880.0000000    0.1147342
517920.0000000    0.1212350
517960.0000000    0.1188865
518000.0000000    0.1217133
518040.0000000    0.1230340
518080.0000000    0.1127531
518120.0000000    0.1174311
518160.0000000    0.1130464
518200.0000000    0.1114912
518240.0000000    0.1155848
518280.0000000    0.1139542
518320.0000000    0.1121856
518360.0000000    0.1050609
518400.0000000    0.1064608
518440.0000000    0.1016208
518480.0000000    0.1097976
518520.0000000    0.1139556
518560.0000000    0.1129243
518600.0000000    0.1075195
518640.0000000    0.1052615
518680.0000000    0.1115592
518720.0000000    0.1099549
518760.0000000    0.1167862
518800.0000000    0.1073547
518840.0000000    0.1082958
518880.0000000    0.1084398
518920.0000000    0.1124392
518960.0000000    0.1134414
519000.0000000    0.1150011
519040.0000000    0.1156218
519080.0000000    0.1160060
519120.0000000    0.1089987
519160.0000000    0.1069650
519200.0000000    0.1148191
519240.0000000    0.1112333
519280.0000000    0.1129810
519320.0000000    0.1102754
519360.0000000    0.1079418
519400.0000000    0.1215525
519440.0000000    0.1033119
519480.0000000    0.0998962
519520.0000000    0.1135625
519560.0000000    0.1060336
519600.0000000    0.1099613
519640.0000000    0.1067767
519680.0000000    0.1088991
519720.0000000    0.0989665
519760.0000000    0.1085749
519800.0000000    0.1058782
519840.0000000    0.1093370
519880.0000000    0.1114392
519920.0000000    0.1076789
519960.0000000    0.1051076
520000.0000000    0.1092320
520040.0000000    0.1175489
520080.0000000    0.1179671
520120.0000000    0.1184558
520160.0000000    0.1119969
520200.0000000    0.1044926
520240.0000000    0.1200822
520280.0000000    0.1238561
520320.0000000    0.1191782
520360.0000000    0.1132677
520400.0000000    0.1169145
520440.0000000    0.1243356
520480.0000000    0.1183705
520520.0000000    0.1193891
520560.0000000    0.1235473
520600.0000000    0.1277571
520640.0000000    0.1299417
520680.0000000    0.1235953
520720.0000000    0.1321843
520760.0000000    0.1202184
520800.0000000    0.1157525
520840.0000000    0.1133573
520880.0000000    0.1279470
520920.0000000    0.1202283
520960.0000000    0.1167860
521000.0000000    0.1144865
521040.0000000    0.1223238
521080.0000000    0.1196600
521120.0000000    0.1246434
521160.0000000    0.1313688
521200.0000000    0.1193390
521240.0000000    0.1179549
521280.0000000    0.1197969
521320.0000000    0.1170459
521360.0000000    0.1185324
521400.0000000    0.1228641
521440.0000000    0.1192191
521480.0000000    0.1183284
521520.0000000    0.1214334
521560.0000000    0.1174800
521600.0000000    0.1159380
521640.0000000    0.1120125
521680.0000000    0.1164043
521720.0000000    0.1130674
521760.0000000    0.1150169
521800.0000000    0.1078786
521840.0000000    0.1132875
521880.0000000    0.1259680
521920.0000000    0.1155115
521960.0000000    0.1254013
522000.0000000    0.1197449
522040.0000000    0.1212654
522080.0000000    0.1235265
522120.0000000    0.1163628
522160.0000000    0.1252292
522200.0000000    0.1180556
522240.0000000    0.1103434
522280.0000000    0.1092179
522320.0000000    0.1116748
522360.0000000    0.1139392
522400.0000000    0.1172811
522440.0000000    0.1185597
522480.0000000    0.1174289
522520.0000000    0.1074918
522560.0000000    0.1070102
522600.0000000    0.1142866
522640.0000000    0.1048934
522680.0000000    0.1105995
522720.0000000    0.1046483
522760.0000000    0.1089455
522800.0000000    0.1155357
522840.0000000    0.1039635
522880.0000000    0.1181662
522920.0000000    0.1041525
522960.0000000    0.1113875
523000.0000000    0.1073725
523040.0000000    0.1120083
523080.0000000    0.1143398
523120.0000000    0.1104055
523160.0000000    0.1064181
523200.0000000    0.1052543
523240.0000000    0.1097097
523280.0000000    0.1046530
523320.0000000    0.1073859
523360.0000000    0.1119815
523400.0000000    0.1081989
523440.0000000    0.1046822
523480.0000000    0.1191498
523520.0000000    0.1070349
523560.0000000    0.1157095
523600.0000000    0.1118927
523640.0000000    0.1115359
523680.0000000    0.1078762
523720.0000000    0.1060242
523760.0000000    0.0986288
523800.0000000    0.1021493
523840.0000000    0.1054310
523880.0000000    0.1106606
523920.0000000    0.1046248
523960.0000000    0.0979883
524000.0000000    0.1105517
524040.0000000    0.1113497
524080.0000000    0.0998160
524120.0000000    0.1140318
524160.0000000    0.1159296
524200.0000000    0.0981731
524240.0000000    0.0961827
524280.0000000    0.0958512
524320.0000000    0.1067587
524360.0000000    0.0946163
524400.0000000    0.1071876
524440.0000000    0.1086426
524480.0000000    0.1102628
524520.0000000    0.0998069
524560.0000000    0.1039336
524600.0000000    0.1066654
524640.0000000    0.1069693
524680.0000000    0.1193548
524720.0000000    0.1126759
524760.0000000    0.1226415
524800.0000000    0.0988571
524840.0000000    0.1099749
524880.0000000    0.1075131
524920.0000000    0.1093041
524960.0000000    0.1058031
525000.0000000    0.1101200
525040.0000000    0.1133295
525080.0000000    0.1100822
525120.0000000    0.1078829
525160.0000000    0.1136308
525200.0000000    0.1134308
525240.0000000    0.1072948
525280.0000000    0.1012340
525320.0000000    0.1049800
525360.0000000    0.1186634
525400.0000000    0.1035377
525440.0000000    0.1041859
525480.0000000    0.0959864
525520.0000000    0.1065759
525560.0000000    0.0963426
525600.0000000    0.1176474
525640.0000000    0.1183002
525680.0000000    0.1057192
525720.0000000    0.1054088
525760.0000000    0.1037914
525800.0000000    0.1090723
525840.0000000    0.1042899
525880.0000000    0.1038698
525920.0000000    0.0998439
525960.0000000    0.1024938
526000.0000000    0.0963328
526040.0000000    0.1107401
526080.0000000    0.1002570
526120.0000000    0.0984441
526160.0000000    0.1126051
526200.0000000    0.0956002
526240.0000000    0.1013516
526280.0000000    0.1026016
526320.0000000    0.1179002
526360.0000000    0.0972490
526400.0000000    0.1107863
526440.0000000    0.1055318
526480.0000000    0.1058660
526520.0000000    0.1036690
526560.0000000    0.1126283
526600.0000000    0.1058044
526640.0000000    0.1138703
526680.0000000    0.1086630
526720.0000000    0.1084510
526760.0000000    0.1100012
526800.0000000    0.1018772
526840.0000000    0.1093749
526880.0000000    0.1067803
526920.0000000    0.1046706
526960.0000000    0.1017535
527000.0000000    0.1042063
527040.0000000    0.1029185
527080.0000000    0.0974790
527120.0000000    0.1018619
527160.0000000    0.1035774
527200.0000000    0.0975797
527240.0000000    0.0955995
527280.0000000    0.1045910
527320.0000000    0.0945443
527360.0000000    0.0962395
527400.0000000    0.1121964
527440.0000000    0.1102812
527480.0000000    0.0961038
527520.0000000    0.1147262
527560.0000000    0.1044696
527600.0000000    0.1051703
527640.0000000    0.1013637
527680.0000000    0.1125055
527720.0000000    0.1069286
527760.0000000    0.1054841
527800.0000000    0.1093015
527840.0000000    0.1091177
527880.0000000    0.1019398
527920.0000000    0.1014278
527960.0000000    0.1169132
528000.0000000    0.1007597
528040.0000000    0.1077263
528080.0000000    0.1084629
528120.0000000    0.1029698
528160.0000000    0.1101666
528200.0000000    0.1144722
528240.0000000    0.0997669
528280.0000000    0.1050566
528320.0000000    0.1209613
528360.0000000    0.1024206
528400.0000000    0.1191671
528440.0000000    0.1128963
528480.0000000    0.1108393
528520.0000000    0.1091933
528560.0000000    0.1037747
528600.0000000    0.1044690
528640.0000000    0.1163721
528680.0000000    0.1066717
528720.0000000    0.1122977
528760.0000000    0.1284522
528800.0000000    0.1240729
528840.0000000    0.1180177
528880.0000000    0.1229273
528920.0000000    0.1287423
528960.0000000    0.1282178
529000.0000000    0.1136785
529040.0000000    0.1147843
529080.0000000    0.1151671
529120.0000000    0.1147115
529160.0000000    0.1212609
529200.0000000    0.1101537
529240.0000000    0.1099782
529280.0000000    0.1232933
529320.0000000    0.1134952
529360.0000000    0.1248069
529400.0000000    0.1083167
529440.0000000    0.1130182
529480.0000000    0.1064402
529520.0000000    0.1107153
529560.0000000    0.1153522
529600.0000000    0.1208681
529640.0000000    0.1245391
529680.0000000    0.1192734
529720.0000000    0.1210073
529760.0000000    0.1242987
529800.0000000    0.1092258
529840.0000000    0.1115187
529880.0000000    0.1078378
529920.0000000    0.1025511
529960.0000000    0.1060772
530000.0000000    0.1111901
530040.0000000    0.1153535
530080.0000000    0.1069246
530120.0000000    0.1050672
530160.0000000    0.1122510
530200.0000000    0.1121805
530240.0000000    0.1067340
530280.0000000    0.1076842
530320.0000000    0.1141968
530360.0000000    0.1061451
530400.0000000    0.1045845
530440.0000000    0.1066654
530480.0000000    0.1021561
530520.0000000    0.1166650
530560.0000000    0.1052087
530600.0000000    0.0930505
530640.0000000    0.0939960
530680.0000000    0.1018022
530720.0000000    0.1077839
530760.0000000    0.1077575
530800.0000000    0.1006339
530840.0000000    0.1194114
530880.0000000    0.1214105
530920.0000000    0.1117365
530960.0000000    0.1155184
531000.0000000    0.1127170
531040.0000000    0.1015191
531080.0000000    0.0988910
531120.0000000    0.1046260
531160.0000000    0.1012344
531200.0000000    0.1070566
531240.0000000    0.1133719
531280.0000000    0.1148344
531320.0000000    0.1134180
531360.0000000    0.1067023
531400.0000000    0.1059691
531440.0000000    0.1033542
531480.0000000    0.1060147
531520.0000000    0.1035503
531560.0000000    0.1109865
531600.0000000    0.1110643
531640.0000000    0.1135227
531680.0000000    0.1114671
531720.0000000    0.1114913
531760.0000000    0.1003078
531800.0000000    0.1008200
531840.0000000    0.1075556
531880.0000000    0.1115568
531920.0000000    0.1186895
531960.0000000    0.1110378
532000.0000000    0.0963379
532040.0000000    0.1016734
532080.0000000    0.1021627
532120.0000000    0.1114525
532160.0000000    0.1138917
532200.0000000    0.1070067
532240.0000000    0.1239504
532280.0000000    0.1101743
532320.0000000    0.1075443
532360.0000000    0.1075591
532400.0000000    0.0974021
532440.0000000    0.0984746
532480.0000000    0.0995472
532520.0000000    0.1050790
532560.0000000    0.0983404
532600.0000000    0.1080301
532640.0000000    0.1039660
532680.0000000    0.1053833
532720.0000000    0.1084863
532760.0000000    0.0985395
532800.0000000    0.1103254
532840.0000000    0.1118824
532880.0000000    0.1090671
532920.0000000    0.1057564
532960.0000000    0.1003405
533000.0000000    0.1086401
533040.0000000    0.1268988
533080.0000000    0.0980182
533120.0000000    0.1032870
533160.0000000    0.1088331
533200.0000000    0.1127641
533240.0000000    0.1109524
533280.0000000    0.1121820
533320.0000000    0.1007718
533360.0000000    0.1088315
533400.0000000    0.1117405
533440.0000000    0.1090847
533480.0000000    0.1048538
533520.0000000    0.1094001
533560.0000000    0.0954383
533600.0000000    0.1015592
533640.0000000    0.1143049
533680.0000000    0.1081769
533720.0000000    0.1108522
533760.0000000    0.1089274
533800.0000000    0.1042547
533840.0000000    0.1069625
533880.0000000    0.1050259
533920.0000000    0.1047480
533960.0000000    0.1009136
534000.0000000    0.1154203
534040.0000000    0.1077971
534080.0000000    0.1135200
534120.0000000    0.1085510
534160.0000000    0.1174324
534200.0000000    0.1273057
534240.0000000    0.1147184
534280.0000000    0.1142745
534320.0000000    0.1123491
534360.0000000    0.0941518
534400.0000000    0.0941005
534440.0000000    0.0957103
534480.0000000    0.0900999
534520.0000000    0.0928590
534560.0000000    0.1072112
534600.0000000    0.1083973
534640.0000000    0.0943063
534680.0000000    0.1101753
534720.0000000    0.1043292
534760.0000000    0.1136690
534800.0000000    0.1057981
534840.0000000    0.1192822
534880.0000000    0.1203088
534920.0000000    0.1070703
534960.0000000    0.1176781
535000.0000000    0.1105218
535040.0000000    0.1138699
535080.0000000    0.1170970
535120.0000000    0.1046798
535160.0000000    0.1197267
535200.0000000    0.1076116
535240.0000000    0.1067534
535280.0000000    0.1202875
535320.0000000    0.1077042
535360.0000000    0.1132080
535400.0000000    0.1144423
535440.0000000    0.1094204
535480.0000000    0.1264450
535520.0000000    0.1295239
535560.0000000    0.1097580
535600.0000000    0.1247085
535640.0000000    0.1098781
535680.0000000    0.1034946
535720.0000000    0.1091217
535760.0000000    0.0998357
535800.0000000    0.1085834
535840.0000000    0.1109155
535880.0000000    0.1127929
535920.0000000    0.1061727
535960.0000000    0.1101442
536000.0000000    0.1233178
536040.0000000    0.1122471
536080.0000000    0.1146867
536120.0000000    0.1164394
536160.0000000    0.1116524
536200.0000000    0.1161514
536240.0000000    0.1100957
536280.0000000    0.1105815
536320.0000000    0.1079182
536360.0000000    0.0945155
536400.0000000    0.1024773
536440.0000000    0.1097532
536480.0000000    0.1092060
536520.0000000    0.1286823
536560.0000000    0.1337684
536600.0000000    0.1128352
536640.0000000    0.1248602
536680.0000000    0.1123394
536720.0000000    0.1007760
536760.0000000    0.1036457
536800.0000000    0.1027056
536840.0000000    0.1083099
536880.0000000    0.0987142
536920.0000000    0.1039122
536960.0000000    0.1072857
537000.0000000    0.1092087
537040.0000000    0.1073080
537080.0000000    0.1145469
537120.0000000    0.1153829
537160.0000000    0.1218552
537200.0000000    0.0963135
537240.0000000    0.0875653
537280.0000000    0.1029860
537320.0000000    0.0976262
537360.0000000    0.1022302
537400.0000000    0.1006309
537440.0000000    0.1008134
537480.0000000    0.1071640
537520.0000000    0.0961028
537560.0000000    0.0999660
537600.0000000    0.0844564
537640.0000000    0.1002185
537680.0000000    0.0950739
537720.0000000    0.1066120
537760.0000000    0.1035807
537800.0000000    0.1113421
537840.0000000    0.1003806
537880.0000000    0.1032247
537920.0000000    0.1063301
537960.0000000    0.1053127
538000.0000000    0.0971026
538040.0000000    0.0993472
538080.0000000    0.1151661
538120.0000000    0.1022662
538160.0000000    0.1070146
538200.0000000    0.1087346
538240.0000000    0.1118956
538280.0000000    0.1149827
538320.0000000    0.0996475
538360.0000000    0.1111789
538400.0000000    0.1001546
538440.0000000    0.1002830
538480.0000000    0.1061185
538520.0000000    0.1149994
538560.0000000    0.1118124
538600.0000000    0.1123253
538640.0000000    0.1150368
538680.0000000    0.1150743
538720.0000000    0.1107975
538760.0000000    0.1107575
538800.0000000    0.1101990
538840.0000000    0.1066546
538880.0000000    0.1014473
538920.0000000    0.1112123
538960.0000000    0.1120530
539000.0000000    0.1091627
539040.0000000    0.1125576
539080.0000000    0.1113398
539120.0000000    0.1145236
539160.0000000    0.0985813
539200.0000000    0.1099587
539240.0000000    0.1254944
539280.0000000    0.1176055
539320.0000000    0.1240387
539360.0000000    0.1166293
539400.0000000    0.1113321
539440.0000000    0.1138010
539480.0000000    0.1192225
539520.0000000    0.1137534
539560.0000000    0.1177263
539600.0000000    0.1092620
539640.0000000    0.1201604
539680.0000000    0.1115130
539720.0000000    0.1081309
539760.0000000    0.1083035
539800.0000000    0.1040414
539840.0000000    0.1154157
539880.0000000    0.1078127
539920.0000000    0.1088342
539960.0000000    0.1126067
540000.0000000    0.1115146
540040.0000000    0.1042458
540080.0000000    0.0967135
540120.0000000    0.1091113
540160.0000000    0.1002555
540200.0000000    0.0992403
540240.0000000    0.1075673
540280.0000000    0.1166175
540320.0000000    0.1143078
540360.0000000    0.1225857
540400.0000000    0.1011971
540440.0000000    0.1008409
540480.0000000    0.0928821
540520.0000000    0.1052164
540560.0000000    0.1173373
540600.0000000    0.1169191
540640.0000000    0.1022580
540680.0000000    0.1109246
540720.0000000    0.1057308
540760.0000000    0.1158473
540800.0000000    0.1184039
540840.0000000    0.1140892
540880.0000000    0.1128850
540920.0000000    0.1033977
540960.0000000    0.1053270
541000.0000000    0.1104975
541040.0000000    0.1211160
541080.0000000    0.1158132
541120.0000000    0.1162928
541160.0000000    0.1181602
541200.0000000    0.1038535
541240.0000000    0.1066322
541280.0000000    0.1077621
541320.0000000    0.1076032
541360.0000000    0.1188471
541400.0000000    0.1186543
541440.0000000    0.1223892
541480.0000000    0.1079267
541520.0000000    0.1086104
541560.0000000    0.1158500
541600.0000000    0.0981430
541640.0000000    0.1243786
541680.0000000    0.1045625
541720.0000000    0.1120810
541760.0000000    0.1317012
541800.0000000    0.1123236
541840.0000000    0.1126036
541880.0000000    0.1191804
541920.0000000    0.1113494
541960.0000000    0.1111675
542000.0000000    0.1020550
542040.0000000    0.1089515
542080.0000000    0.1060042
542120.0000000    0.1120746
542160.0000000    0.1013899
542200.0000000    0.1096495
542240.0000000    0.1145714
542280.0000000    0.1061999
542320.0000000    0.1021809
542360.0000000    0.1014552
542400.0000000    0.0986332
542440.0000000    0.1039836
542480.0000000    0.1073258
542520.0000000    0.1095066
542560.0000000    0.0976190
542600.0000000    0.0951678
542640.0000000    0.1099741
542680.0000000    0.1042459
542720.0000000    0.1008360
542760.0000000    0.1079927
542800.0000000    0.1005766
542840.0000000    0.1065466
542880.0000000    0.1048374
542920.0000000    0.1027532
542960.0000000    0.1026811
543000.0000000    0.1006145
543040.0000000    0.1114468
543080.0000000    0.1147660
543120.0000000    0.1066891
543160.0000000    0.1011689
543200.0000000    0.1056346
543240.0000000    0.1089025
543280.0000000    0.1022174
543320.0000000    0.0997218
543360.0000000    0.1063519
543400.0000000    0.0962428
543440.0000000    0.0953203
543480.0000000    0.0966618
543520.0000000    0.1129903
543560.0000000    0.1013096
543600.0000000    0.1078708
543640.0000000    0.1094260
543680.0000000    0.0984954
543720.0000000    0.1040222
543760.0000000    0.1023206
543800.0000000    0.0930984
543840.0000000    0.0996201
543880.0000000    0.1068913
543920.0000000    0.1053072
543960.0000000    0.1030017
544000.0000000    0.0968820
544040.0000000    0.1069247
544080.0000000    0.0921889
544120.0000000    0.0936774
544160.0000000    0.0990135
544200.0000000    0.1112864
544240.0000000    0.1069456
544280.0000000    0.1116578
544320.0000000    0.0978678
544360.0000000    0.0974246
544400.0000000    0.1026721
544440.0000000    0.1029603
544480.0000000    0.1040862
544520.0000000    0.0955731
544560.0000000    0.1121870
544600.0000000    0.1085201
544640.0000000    0.1075598
544680.0000000    0.1066217
544720.0000000    0.1091502
544760.0000000    0.0987515
544800.0000000    0.1045768
544840.0000000    0.1029818
544880.0000000    0.1043819
544920.0000000    0.0934721
544960.0000000    0.0981449
545000.0000000    0.1020717
545040.0000000    0.1117858
545080.0000000    0.0963894
545120.0000000    0.0976620
545160.0000000    0.1020392
545200.0000000    0.1048076
545240.0000000    0.1081594
545280.0000000    0.0930544
545320.0000000    0.0880244
545360.0000000    0.0963040
545400.0000000    0.1045853
545440.0000000    0.0978629
545480.0000000    0.0993515
545520.0000000    0.1004246
545560.0000000    0.1108994
545600.0000000    0.0989532
545640.0000000    0.0962100
545680.0000000    0.1021719
545720.0000000    0.0994672
545760.0000000    0.0979188
545800.0000000    0.0970842
545840.0000000    0.1028943
545880.0000000    0.0969902
545920.0000000    0.0971589
545960.0000000    0.0995459
546000.0000000    0.1040099
546040.0000000    0.1064777
546080.0000000    0.0955305
546120.0000000    0.1022105
546160.0000000    0.1046371
546200.0000000    0.1063754
546240.0000000    0.1029252
546280.0000000    0.1000151
546320.0000000    0.0903461
546360.0000000    0.1116915
546400.0000000    0.1103544
546440.0000000    0.0964611
546480.0000000    0.0955969
546520.0000000    0.0947922
546560.0000000    0.1030955
546600.0000000    0.1025616
546640.0000000    0.1015229
546680.0000000    0.0966217
546720.0000000    0.1034898
546760.0000000    0.1075841
546800.0000000    0.1005731
546840.0000000    0.1030279
546880.0000000    0.0936018
546920.0000000    0.1041702
546960.0000000    0.1041090
547000.0000000    0.1043993
547040.0000000    0.1071960
547080.0000000    0.0961882
547120.0000000    0.1001424
547160.0000000    0.0940838
547200.0000000    0.0976724
547240.0000000    0.1086228
547280.0000000    0.1089723
547320.0000000    0.1094984
547360.0000000    0.1177660
547400.0000000    0.1008710
547440.0000000    0.1132031
547480.0000000    0.1054138
547520.0000000    0.0946238
547560.0000000    0.0987359
547600.0000000    0.0969572
547640.0000000    0.1166598
547680.0000000    0.1081847
547720.0000000    0.1021024
547760.0000000    0.1051327
547800.0000000    0.1081735
547840.0000000    0.1021539
547880.0000000    0.1062173
547920.0000000    0.0945936
547960.0000000    0.0925577
548000.0000000    0.0955763
548040.0000000    0.0978800
548080.0000000    0.1049189
548120.0000000    0.0905117
548160.0000000    0.1004862
548200.0000000    0.1027977
548240.0000000    0.1087004
548280.0000000    0.0935810
548320.0000000    0.1034766
548360.0000000    0.1011921
548400.0000000    0.0975434
548440.0000000    0.1049269
548480.0000000    0.0986938
548520.0000000    0.1074530
548560.0000000    0.1048519
548600.0000000    0.0969745
548640.0000000    0.0982932
548680.0000000    0.1003586
548720.0000000    0.1101811
548760.0000000    0.1021350
548800.0000000    0.1042241
548840.0000000    0.1096367
548880.0000000    0.1015956
548920.0000000    0.0982054
548960.0000000    0.0926502
549000.0000000    0.0935327
549040.0000000    0.1021848
549080.0000000    0.1096967
549120.0000000    0.1048264
549160.0000000    0.1009792
549200.0000000    0.1010946
549240.0000000    0.0994506
549280.0000000    0.1079493
549320.0000000    0.1035482
549360.0000000    0.0990358
549400.0000000    0.0934942
549440.0000000    0.1036342
549480.0000000    0.1010562
549520.0000000    0.1078339
549560.0000000    0.0998812
549600.0000000    0.1096485
549640.0000000    0.1103389
549680.0000000    0.0938666
549720.0000000    0.1040691
549760.0000000    0.1025637
549800.0000000    0.1075739
549840.0000000    0.0979385
549880.0000000    0.0945197
549920.0000000    0.0970869
549960.0000000    0.1068631
550000.0000000    0.1024713
550040.0000000    0.0972965
550080.0000000    0.0940473
550120.0000000    0.0947013
550160.0000000    0.0928121
550200.0000000    0.0882422
550240.0000000    0.0934504
550280.0000000    0.0901991
550320.0000000    0.0905008
550360.0000000    0.0856336
550400.0000000    0.0936170
550440.0000000    0.0917301
550480.0000000    0.0828223
550520.0000000    0.0949814
550560.0000000    0.0927117
550600.0000000    0.0967987
550640.0000000    0.0936294
550680.0000000    0.0926823
550720.0000000    0.0957564
550760.0000000    0.0982900
550800.0000000    0.0996644
550840.0000000    0.1009349
550880.0000000    0.0999631
550920.0000000    0.0957088
550960.0000000    0.0995325
551000.0000000    0.1027848
551040.0000000    0.0851092
551080.0000000    0.0853202
551120.0000000    0.0955787
551160.0000000    0.0945997
551200.0000000    0.0946940
551240.0000000    0.0953824
551280.0000000    0.0930071
551320.0000000    0.0936814
551360.0000000    0.0847645
551400.0000000    0.1040560
551440.0000000    0.0926839
551480.0000000    0.0882338
551520.0000000    0.0928733
551560.0000000    0.0981083
551600.0000000    0.0787095
551640.0000000    0.0874783
551680.0000000    0.0860048
551720.0000000    0.0957837
551760.0000000    0.0832133
551800.0000000    0.0878270
551840.0000000    0.0891376
551880.0000000    0.0871021
551920.0000000    0.0923888
551960.0000000    0.1030030
552000.0000000    0.0965853
552040.0000000    0.0867786
552080.0000000    0.0868887
552120.0000000    0.0916208
552160.0000000    0.0972478
552200.0000000    0.0956694
552240.0000000    0.0965276
552280.0000000    0.0924353
552320.0000000    0.0878294
552360.0000000    0.0935073
552400.0000000    0.0884853
552440.0000000    0.0909524
552480.0000000    0.0915032
552520.0000000    0.0876506
552560.0000000    0.0913610
552600.0000000    0.0974219
552640.0000000    0.0888178
552680.0000000    0.0834529
552720.0000000    0.1134024
552760.0000000    0.0978101
552800.0000000    0.0895257
552840.0000000    0.0923744
552880.0000000    0.0908866
552920.0000000    0.0927153
552960.0000000    0.0896442
553000.0000000    0.1018907
553040.0000000    0.0855543
553080.0000000    0.0933559
553120.0000000    0.0972653
553160.0000000    0.0919932
553200.0000000    0.0925162
553240.0000000    0.0841338
553280.0000000    0.1002308
553320.0000000    0.0999909
553360.0000000    0.0991089
553400.0000000    0.0928609
553440.0000000    0.0886706
553480.0000000    0.0952259
553520.0000000    0.0842704
553560.0000000    0.0937248
553600.0000000    0.0941267
553640.0000000    0.0903806
553680.0000000    0.0903040
553720.0000000    0.0871311
553760.0000000    0.0846229
553800.0000000    0.0858016
553840.0000000    0.0983235
553880.0000000    0.1041916
553920.0000000    0.0939859
553960.0000000    0.0993085
554000.0000000    0.0923724
554040.0000000    0.0917612
554080.0000000    0.0820831
554120.0000000    0.0954825
554160.0000000    0.1001689
554200.0000000    0.1008449
554240.0000000    0.0926903
554280.0000000    0.0995790
554320.0000000    0.1022890
554360.0000000    0.1047162
554400.0000000    0.1029617
554440.0000000    0.1065669
554480.0000000    0.1012392
554520.0000000    0.1061021
554560.0000000    0.1015802
554600.0000000    0.1016287
554640.0000000    0.1014552
554680.0000000    0.0888307
554720.0000000    0.0972793
554760.0000000    0.0977085
554800.0000000    0.0976554
554840.0000000    0.0939028
554880.0000000    0.0874541
554920.0000000    0.0919990
554960.0000000    0.0872396
555000.0000000    0.0966760
555040.0000000    0.0979148
555080.0000000    0.0959211
555120.0000000    0.0922580
555160.0000000    0.0872705
555200.0000000    0.0944385
555240.0000000    0.0971939
555280.0000000    0.0961868
555320.0000000    0.0980350
555360.0000000    0.1064061
555400.0000000    0.0970682
555440.0000000    0.1056098
555480.0000000    0.0909956
555520.0000000    0.0896872
555560.0000000    0.0958894
555600.0000000    0.0923809
555640.0000000    0.0912789
555680.0000000    0.0985375
555720.0000000    0.0968922
555760.0000000    0.0982043
555800.0000000    0.1106105
555840.0000000    0.1057727
555880.0000000    0.1112827
555920.0000000    0.0957842
555960.0000000    0.1082800
556000.0000000    0.1093004
556040.0000000    0.0979189
556080.0000000    0.1035237
556120.0000000    0.1025591
556160.0000000    0.0942450
556200.0000000    0.1012384
556240.0000000    0.0958537
556280.0000000    0.1019958
556320.0000000    0.0945628
556360.0000000    0.0941733
556400.0000000    0.1069668
556440.0000000    0.1121415
556480.0000000    0.1106530
556520.0000000    0.0950000
556560.0000000    0.0902073
556600.0000000    0.0854007
556640.0000000    0.0876825
556680.0000000    0.0935059
556720.0000000    0.0780687
556760.0000000    0.0887808
556800.0000000    0.0894248
556840.0000000    0.0877075
556880.0000000    0.0940758
556920.0000000    0.1061144
556960.0000000    0.0915318
557000.0000000    0.0939683
557040.0000000    0.0931279
557080.0000000    0.1032350
557120.0000000    0.0961551
557160.0000000    0.0963062
557200.0000000    0.1095759
557240.0000000    0.0966509
557280.0000000    0.1011277
557320.0000000    0.0938463
557360.0000000    0.0966895
557400.0000000    0.0991212
557440.0000000    0.1039422
557480.0000000    0.1084305
557520.0000000    0.0956723
557560.0000000    0.0968127
557600.0000000    0.1099300
557640.0000000    0.1084543
557680.0000000    0.0866217
557720.0000000    0.0965082
557760.0000000    0.0883504
557800.0000000    0.0917226
557840.0000000    0.0920744
557880.0000000    0.1028173
557920.0000000    0.1078032
557960.0000000    0.1048969
558000.0000000    0.0960538
558040.0000000    0.0924143
558080.0000000    0.0950162
558120.0000000    0.0916702
558160.0000000    0.1093830
558200.0000000    0.0984963
558240.0000000    0.0957656
558280.0000000    0.0979728
558320.0000000    0.1051999
558360.0000000    0.1105686
558400.0000000    0.0978307
558440.0000000    0.1065173
558480.0000000    0.1077426
558520.0000000    0.0977812
558560.0000000    0.0910809
558600.0000000    0.0907936
558640.0000000    0.1050937
558680.0000000    0.0934790
558720.0000000    0.0977813
558760.0000000    0.0943971
558800.0000000    0.0911276
558840.0000000    0.0898407
558880.0000000    0.0932483
558920.0000000    0.0939569
558960.0000000    0.0975800
559000.0000000    0.0988600
559040.0000000    0.1019730
559080.0000000    0.1072310
559120.0000000    0.1063394
559160.0000000    0.0993631
559200.0000000    0.1081052
559240.0000000    0.0993489
559280.0000000    0.0991242
559320.0000000    0.1165958
559360.0000000    0.1176911
559400.0000000    0.1119394
559440.0000000    0.1086901
559480.0000000    0.1133117
559520.0000000    0.1205197
559560.0000000    0.1131628
559600.0000000    0.1062217
559640.0000000    0.1037649
559680.0000000    0.1005108
559720.0000000    0.1003865
559760.0000000    0.0989806
559800.0000000    0.1047092
559840.0000000    0.1144677
559880.0000000    0.1001965
559920.0000000    0.1077959
559960.0000000    0.0974885
560000.0000000    0.0947113
560040.0000000    0.1048691
560080.0000000    0.1026291
560120.0000000    0.1105910
560160.0000000    0.1043758
560200.0000000    0.1045174
560240.0000000    0.1092884
560280.0000000    0.1017293
560320.0000000    0.1105259
560360.0000000    0.0955920
560400.0000000    0.1124851
560440.0000000    0.1139554
560480.0000000    0.1130793
560520.0000000    0.1166455
560560.0000000    0.1072174
560600.0000000    0.1074373
560640.0000000    0.1015761
560680.0000000    0.1041794
560720.0000000    0.1100223
560760.0000000    0.1050638
560800.0000000    0.1108102
560840.0000000    0.1108050
560880.0000000    0.1041187
560920.0000000    0.1160204
560960.0000000    0.1059389
561000.0000000    0.1076681
561040.0000000    0.1073493
561080.0000000    0.1053795
561120.0000000    0.1093411
561160.0000000    0.1196684
561200.0000000    0.1094967
561240.0000000    0.1147044
561280.0000000    0.1358503
561320.0000000    0.1116594
561360.0000000    0.1246314
561400.0000000    0.1120257
561440.0000000    0.1122954
561480.0000000    0.1133732
561520.0000000    0.1110679
561560.0000000    0.1039817
561600.0000000    0.1095525
561640.0000000    0.1024895
561680.0000000    0.0952925
561720.0000000    0.0955750
561760.0000000    0.1100237
561800.0000000    0.1084824
561840.0000000    0.1076184
561880.0000000    0.1061876
561920.0000000    0.1160051
561960.0000000    0.1169438
562000.0000000    0.1226619
562040.0000000    0.1180861
562080.0000000    0.1293907
562120.0000000    0.1139773
562160.0000000    0.1177158
562200.0000000    0.1095514
562240.0000000    0.1093264
562280.0000000    0.1016223
562320.0000000    0.0959975
562360.0000000    0.0960519
562400.0000000    0.1081579
562440.0000000    0.1084422
562480.0000000    0.1098249
562520.0000000    0.1032320
562560.0000000    0.1000084
562600.0000000    0.0927891
562640.0000000    0.1050775
562680.0000000    0.1201683
562720.0000000    0.1079013
562760.0000000    0.1119052
562800.0000000    0.1058127
562840.0000000    0.1031194
562880.0000000    0.1012429
562920.0000000    0.1100431
562960.0000000    0.0985470
563000.0000000    0.1000745
563040.0000000    0.0982947
563080.0000000    0.0952262
563120.0000000    0.1097621
563160.0000000    0.1122132
563200.0000000    0.1097309
563240.0000000    0.1044177
563280.0000000    0.1021092
563320.0000000    0.1043044
563360.0000000    0.1043584
563400.0000000    0.1009785
563440.0000000    0.1001378
563480.0000000    0.1086208
563520.0000000    0.1032240
563560.0000000    0.1125598
563600.0000000    0.1092978
563640.0000000    0.0989673
563680.0000000    0.1055731
563720.0000000    0.1042728
563760.0000000    0.1012104
563800.0000000    0.1013847
563840.0000000    0.0940323
563880.0000000    0.0985570
563920.0000000    0.1046240
563960.0000000    0.0999884
564000.0000000    0.1080915
564040.0000000    0.1004744
564080.0000000    0.0952191
564120.0000000    0.1009006
564160.0000000    0.0909492
564200.0000000    0.0974156
564240.0000000    0.0940625
564280.0000000    0.0964775
564320.0000000    0.0929587
564360.0000000    0.0937633
564400.0000000    0.1009189
564440.0000000    0.1055540
564480.0000000    0.1003733
564520.0000000    0.0991052
564560.0000000    0.1179677
564600.0000000    0.1215938
564640.0000000    0.1055635
564680.0000000    0.1109276
564720.0000000    0.1111532
564760.0000000    0.1039626
564800.0000000    0.1062957
564840.0000000    0.0962969
564880.0000000    0.1054326
564920.0000000    0.1025705
564960.0000000    0.0994472
565000.0000000    0.1031712
565040.0000000    0.1009613
565080.0000000    0.0989979
565120.0000000    0.1061260
565160.0000000    0.1005174
565200.0000000    0.1088735
565240.0000000    0.1046660
565280.0000000    0.1049458
565320.0000000    0.1033376
565360.0000000    0.1073815
565400.0000000    0.1064298
565440.0000000    0.1048831
565480.0000000    0.1117509
565520.0000000    0.1095258
565560.0000000    0.1079927
565600.0000000    0.1008385
565640.0000000    0.1059128
565680.0000000    0.1058444
565720.0000000    0.1051024
565760.0000000    0.1017338
565800.0000000    0.1013582
565840.0000000    0.1060212
565880.0000000    0.1036218
565920.0000000    0.0994665
565960.0000000    0.1128097
566000.0000000    0.1031938
566040.0000000    0.0969400
566080.0000000    0.1034639
566120.0000000    0.1082304
566160.0000000    0.1044367
566200.0000000    0.1061854
566240.0000000    0.1121300
566280.0000000    0.1051638
566320.0000000    0.1081887
566360.0000000    0.1070967
566400.0000000    0.1059466
566440.0000000    0.1029643
566480.0000000    0.0944164
566520.0000000    0.0906283
566560.0000000    0.0988743
566600.0000000    0.0966617
566640.0000000    0.0953482
566680.0000000    0.1042603
566720.0000000    0.1015732
566760.0000000    0.1133213
566800.0000000    0.1022784
566840.0000000    0.1038196
566880.0000000    0.1010128
566920.0000000    0.1075972
566960.0000000    0.1054302
567000.0000000    0.1078983
567040.0000000    0.0984120
567080.0000000    0.1012113
567120.0000000    0.0931567
567160.0000000    0.0976493
567200.0000000    0.0959460
567240.0000000    0.1067627
567280.0000000    0.1049246
567320.0000000    0.1068456
567360.0000000    0.0976830
567400.0000000    0.1040377
567440.0000000    0.0988493
567480.0000000    0.0962884
567520.0000000    0.0986578
567560.0000000    0.0992745
567600.0000000    0.1055168
567640.0000000    0.1064249
567680.0000000    0.1028683
567720.0000000    0.0986025
567760.0000000    0.1127898
567800.0000000    0.1030789
567840.0000000    0.0998931
567880.0000000    0.0982447
567920.0000000    0.1040275
567960.0000000    0.1005917
568000.0000000    0.0950585
568040.0000000    0.0978503
568080.0000000    0.1065423
568120.0000000    0.0990871
568160.0000000    0.0987927
568200.0000000    0.1041420
568240.0000000    0.1002001
568280.0000000    0.1009359
568320.0000000    0.1086697
568360.0000000    0.1001852
568400.0000000    0.1093050
568440.0000000    0.1004192
568480.0000000    0.0987048
568520.0000000    0.0999165
568560.0000000    0.0987188
568600.0000000    0.1146300
568640.0000000    0.1002384
568680.0000000    0.0999526
568720.0000000    0.1070540
568760.0000000    0.1063121
568800.0000000    0.1044789
568840.0000000    0.1024945
568880.0000000    0.0997788
568920.0000000    0.1095438
568960.0000000    0.1008594
569000.0000000    0.0994477
569040.0000000    0.1017440
569080.0000000    0.1104507
569120.0000000    0.1033831
569160.0000000    0.1071055
569200.0000000    0.1181471
569240.0000000    0.1032175
569280.0000000    0.1089942
569320.0000000    0.1031286
569360.0000000    0.1101585
569400.0000000    0.1127087
569440.0000000    0.1041837
569480.0000000    0.0997038
569520.0000000    0.0995132
569560.0000000    0.0943944
569600.0000000    0.1032474
569640.0000000    0.0953834
569680.0000000    0.1094739
569720.0000000    0.1048500
569760.0000000    0.1073543
569800.0000000    0.1055365
569840.0000000    0.1072199
569880.0000000    0.1092033
569920.0000000    0.1005554
569960.0000000    0.1167683
570000.0000000    0.1050670
570040.0000000    0.1055400
570080.0000000    0.1007457
570120.0000000    0.1010471
570160.0000000    0.0976655
570200.0000000    0.1060634
570240.0000000    0.1008491
570280.0000000    0.0942977
570320.0000000    0.0973273
570360.0000000    0.1024618
570400.0000000    0.1011114
570440.0000000    0.1001308
570480.0000000    0.0958741
570520.0000000    0.1014900
570560.0000000    0.0944347
570600.0000000    0.0993239
570640.0000000    0.0913632
570680.0000000    0.0933157
570720.0000000    0.1067041
570760.0000000    0.1025730
570800.0000000    0.0978351
570840.0000000    0.0990892
570880.0000000    0.1021128
570920.0000000    0.1052597
570960.0000000    0.1030922
571000.0000000    0.1126609
571040.0000000    0.1077676
571080.0000000    0.1007154
571120.0000000    0.1054367
571160.0000000    0.1004196
571200.0000000    0.1031683
571240.0000000    0.1044335
571280.0000000    0.0980741
571320.0000000    0.0990165
571360.0000000    0.0970966
571400.0000000    0.1022164
571440.0000000    0.1037852
571480.0000000    0.0940458
571520.0000000    0.0982440
571560.0000000    0.1023735
571600.0000000    0.0954169
571640.0000000    0.1016627
571680.0000000    0.1066343
571720.0000000    0.1016971
571760.0000000    0.0993152
571800.0000000    0.0968256
571840.0000000    0.0972285
571880.0000000    0.1029391
571920.0000000    0.0973352
571960.0000000    0.0955626
572000.0000000    0.1015087
572040.0000000    0.1007352
572080.0000000    0.0883802
572120.0000000    0.0946097
572160.0000000    0.0956498
572200.0000000    0.0937311
572240.0000000    0.1002789
572280.0000000    0.1125808
572320.0000000    0.1000865
572360.0000000    0.1119717
572400.0000000    0.1033079
572440.0000000    0.1042507
572480.0000000    0.1048633
572520.0000000    0.1004516
572560.0000000    0.1052883
572600.0000000    0.1149491
572640.0000000    0.1006087
572680.0000000    0.1036004
572720.0000000    0.0972439
572760.0000000    0.1056645
572800.0000000    0.1098860
572840.0000000    0.1115916
572880.0000000    0.1083552
572920.0000000    0.1129914
572960.0000000    0.1004001
573000.0000000    0.1034628
573040.0000000    0.0974838
573080.0000000    0.0971984
573120.0000000    0.0926609
573160.0000000    0.0914489
573200.0000000    0.0970122
573240.0000000    0.0979958
573280.0000000    0.0942278
573320.0000000    0.1015166
573360.0000000    0.0929110
573400.0000000    0.0925793
573440.0000000    0.1091125
573480.0000000    0.0950120
573520.0000000    0.0938591
573560.0000000    0.0938783
573600.0000000    0.0880530
573640.0000000    0.0969065
573680.0000000    0.0950576
573720.0000000    0.0987520
573760.0000000    0.1036461
573800.0000000    0.1028877
573840.0000000    0.1218191
573880.0000000    0.1110976
573920.0000000    0.1161079
573960.0000000    0.0999601
574000.0000000    0.0960238
574040.0000000    0.0945322
574080.0000000    0.0948770
574120.0000000    0.0903307
574160.0000000    0.0872332
574200.0000000    0.0842711
574240.0000000    0.0927947
574280.0000000    0.0981845
574320.0000000    0.0926148
574360.0000000    0.0920468
[truncated: 297,950 more chars]
