# Supplementary material for: Comment on 'Valid molecular dynamics simulations of human hemoglobin require a surprisingly large box size'
Source: eLife. 2019 Jun 20;8:e44718. doi: 10.7554/eLife.44718 (PMC6586461; doi:10.7554/eLife.44718)
Supplement: Figure 1—source data 1. — The zip archive contains a README file describing which source files correspond to the different panels. [file elife-44718-fig1-data1.zip › figure1/panels_AB/90A/4/rmsd_2dn3.xvg]

# This file was created Thu Nov  8 07:47:26 2018
# Created by:
#             :-) GROMACS - gmx rms, 2018.3-dev-20180823-5d5eb38 (-:
# 
# Executable:   /usr/local/gromacs/2018/2018.3-impi2017-fftw337-gcc640-cuda91/bin/gmx
# Data prefix:  /usr/local/gromacs/2018/2018.3-impi2017-fftw337-gcc640-cuda91
# Working dir:  /home/degroot/hb/2dn2/Meuwly/90a-elife/4
# Command line:
#   gmx rms -s ../../../2dn3/conf.pdb -f xx.xtc -o rmsd_2dn3.xvg -nice 0
# gmx rms is part of G R O M A C S:
#
# Gnomes, ROck Monsters And Chili Sauce
#
@    title "RMSD"
@    xaxis  label "Time (ps)"
@    yaxis  label "RMSD (nm)"
@TYPE xy
@ subtitle "Backbone after lsq fit to Backbone"
   0.0000000    0.2453844
  40.0000000    0.2625394
  80.0000000    0.2623965
 120.0000000    0.2622487
 160.0000000    0.2584683
 200.0000000    0.2474476
 240.0000000    0.2571851
 280.0000000    0.2673346
 320.0000000    0.2509134
 360.0000000    0.2720265
 400.0000000    0.2697042
 440.0000000    0.2811501
 480.0000000    0.2973929
 520.0000000    0.2746655
 560.0000000    0.2892149
 600.0000000    0.2681998
 640.0000000    0.2639754
 680.0000000    0.2790988
 720.0000000    0.2739426
 760.0000000    0.2809839
 800.0000000    0.2800269
 840.0000000    0.2833212
 880.0000000    0.2621809
 920.0000000    0.2758120
 960.0000000    0.2829047
1000.0000000    0.2950311
1040.0000000    0.2728044
1080.0000000    0.2939277
1120.0000000    0.2784881
1160.0000000    0.2828930
1200.0000000    0.2943615
1240.0000000    0.2953907
1280.0000000    0.2858241
1320.0000000    0.2828375
1360.0000000    0.2806824
1400.0000000    0.2703783
1440.0000000    0.2933249
1480.0000000    0.2906396
1520.0000000    0.2705400
1560.0000000    0.2843851
1600.0000000    0.2695035
1640.0000000    0.2897315
1680.0000000    0.2977894
1720.0000000    0.2754959
1760.0000000    0.2865426
1800.0000000    0.2787229
1840.0000000    0.2727073
1880.0000000    0.2787647
1920.0000000    0.2890743
1960.0000000    0.3117190
2000.0000000    0.2800091
2040.0000000    0.2693725
2080.0000000    0.2898772
2120.0000000    0.2915152
2160.0000000    0.2895322
2200.0000000    0.2881829
2240.0000000    0.2702725
2280.0000000    0.2834086
2320.0000000    0.2793310
2360.0000000    0.3087497
2400.0000000    0.2887244
2440.0000000    0.2680189
2480.0000000    0.2864353
2520.0000000    0.2867507
2560.0000000    0.2941236
2600.0000000    0.2967908
2640.0000000    0.2985840
2680.0000000    0.2603801
2720.0000000    0.2771873
2760.0000000    0.2551441
2800.0000000    0.2645526
2840.0000000    0.2851710
2880.0000000    0.2758721
2920.0000000    0.2570307
2960.0000000    0.2917476
3000.0000000    0.2732620
3040.0000000    0.2627373
3080.0000000    0.2776709
3120.0000000    0.2688849
3160.0000000    0.2770911
3200.0000000    0.2802386
3240.0000000    0.2769780
3280.0000000    0.2849258
3320.0000000    0.2726546
3360.0000000    0.2795730
3400.0000000    0.2799311
3440.0000000    0.2797027
3480.0000000    0.2718296
3520.0000000    0.2672721
3560.0000000    0.2978451
3600.0000000    0.2903863
3640.0000000    0.2840881
3680.0000000    0.2685707
3720.0000000    0.2600999
3760.0000000    0.2700970
3800.0000000    0.2917092
3840.0000000    0.2895143
3880.0000000    0.2965105
3920.0000000    0.2674456
3960.0000000    0.2548227
4000.0000000    0.2736385
4040.0000000    0.2566960
4080.0000000    0.2759815
4120.0000000    0.2909462
4160.0000000    0.3108500
4200.0000000    0.2852898
4240.0000000    0.2731040
4280.0000000    0.2863435
4320.0000000    0.2583607
4360.0000000    0.2731619
4400.0000000    0.2568655
4440.0000000    0.2778174
4480.0000000    0.2739516
4520.0000000    0.2693514
4560.0000000    0.2678053
4600.0000000    0.2660320
4640.0000000    0.2863238
4680.0000000    0.3148855
4720.0000000    0.2814516
4760.0000000    0.2884201
4800.0000000    0.2960052
4840.0000000    0.2944182
4880.0000000    0.2681565
4920.0000000    0.2674028
4960.0000000    0.2859051
5000.0000000    0.2726153
5040.0000000    0.2700955
5080.0000000    0.2772816
5120.0000000    0.2656403
5160.0000000    0.2638999
5200.0000000    0.2520671
5240.0000000    0.2614522
5280.0000000    0.2570707
5320.0000000    0.2808475
5360.0000000    0.2623506
5400.0000000    0.2786028
5440.0000000    0.2596052
5480.0000000    0.2741561
5520.0000000    0.2943053
5560.0000000    0.2664293
5600.0000000    0.2571933
5640.0000000    0.2944154
5680.0000000    0.2708232
5720.0000000    0.2700100
5760.0000000    0.2577023
5800.0000000    0.2561215
5840.0000000    0.2722247
5880.0000000    0.2653224
5920.0000000    0.2695866
5960.0000000    0.2537295
6000.0000000    0.2612117
6040.0000000    0.2564006
6080.0000000    0.2854150
6120.0000000    0.2643192
6160.0000000    0.2710941
6200.0000000    0.2708331
6240.0000000    0.2884848
6280.0000000    0.2777025
6320.0000000    0.2720462
6360.0000000    0.2802091
6400.0000000    0.2621463
6440.0000000    0.2611323
6480.0000000    0.2735624
6520.0000000    0.2705292
6560.0000000    0.2919731
6600.0000000    0.2713768
6640.0000000    0.2717894
6680.0000000    0.2754597
6720.0000000    0.2966936
6760.0000000    0.2818472
6800.0000000    0.2722782
6840.0000000    0.2727076
6880.0000000    0.2969285
6920.0000000    0.2789760
6960.0000000    0.2584106
7000.0000000    0.2928166
7040.0000000    0.2580406
7080.0000000    0.2930264
7120.0000000    0.2905683
7160.0000000    0.2740956
7200.0000000    0.2868539
7240.0000000    0.2609939
7280.0000000    0.2721096
7320.0000000    0.2943378
7360.0000000    0.2997685
7400.0000000    0.2923396
7440.0000000    0.2912834
7480.0000000    0.2583499
7520.0000000    0.2559138
7560.0000000    0.2650389
7600.0000000    0.2597710
7640.0000000    0.2755945
7680.0000000    0.2691445
7720.0000000    0.2987156
7760.0000000    0.2888509
7800.0000000    0.2808269
7840.0000000    0.2792779
7880.0000000    0.2968920
7920.0000000    0.2884888
7960.0000000    0.2636791
8000.0000000    0.2627270
8040.0000000    0.2805781
8080.0000000    0.2763753
8120.0000000    0.2833729
8160.0000000    0.2744491
8200.0000000    0.2961338
8240.0000000    0.2972973
8280.0000000    0.2869336
8320.0000000    0.2900997
8360.0000000    0.2762402
8400.0000000    0.2725380
8440.0000000    0.2918330
8480.0000000    0.2887853
8520.0000000    0.3020702
8560.0000000    0.2694602
8600.0000000    0.2953486
8640.0000000    0.2963798
8680.0000000    0.2938668
8720.0000000    0.3025623
8760.0000000    0.2763599
8800.0000000    0.2841731
8840.0000000    0.2487776
8880.0000000    0.2723255
8920.0000000    0.2672630
8960.0000000    0.2739831
9000.0000000    0.2993332
9040.0000000    0.2955866
9080.0000000    0.2805557
9120.0000000    0.2780540
9160.0000000    0.2786882
9200.0000000    0.2747748
9240.0000000    0.2771317
9280.0000000    0.2833459
9320.0000000    0.2673625
9360.0000000    0.2822150
9400.0000000    0.2884738
9440.0000000    0.2726635
9480.0000000    0.2617539
9520.0000000    0.2606064
9560.0000000    0.2789607
9600.0000000    0.2756879
9640.0000000    0.2787295
9680.0000000    0.2975013
9720.0000000    0.2782891
9760.0000000    0.2689219
9800.0000000    0.2744973
9840.0000000    0.2767563
9880.0000000    0.2655900
9920.0000000    0.2785982
9960.0000000    0.2865278
10000.0000000    0.2630703
10040.0000000    0.2814013
10080.0000000    0.2782909
10120.0000000    0.2797874
10160.0000000    0.2772537
10200.0000000    0.2736190
10240.0000000    0.2771149
10280.0000000    0.2917260
10320.0000000    0.2979870
10360.0000000    0.2878277
10400.0000000    0.2948267
10440.0000000    0.2833208
10480.0000000    0.2825952
10520.0000000    0.2713096
10560.0000000    0.2944062
10600.0000000    0.2785766
10640.0000000    0.2922294
10680.0000000    0.2817838
10720.0000000    0.2988203
10760.0000000    0.2682970
10800.0000000    0.2995225
10840.0000000    0.2804100
10880.0000000    0.3017758
10920.0000000    0.2908749
10960.0000000    0.2665038
11000.0000000    0.2861405
11040.0000000    0.2630838
11080.0000000    0.2670254
11120.0000000    0.2941974
11160.0000000    0.2736275
11200.0000000    0.2649216
11240.0000000    0.2563213
11280.0000000    0.2707028
11320.0000000    0.2728432
11360.0000000    0.2726960
11400.0000000    0.2884345
11440.0000000    0.2726439
11480.0000000    0.2781114
11520.0000000    0.2782784
11560.0000000    0.2927124
11600.0000000    0.2767593
11640.0000000    0.2681355
11680.0000000    0.2557528
11720.0000000    0.2683755
11760.0000000    0.2634994
11800.0000000    0.2676971
11840.0000000    0.2921705
11880.0000000    0.2782204
11920.0000000    0.2802254
11960.0000000    0.2753294
12000.0000000    0.2864481
12040.0000000    0.2882275
12080.0000000    0.2767469
12120.0000000    0.2672313
12160.0000000    0.2737662
12200.0000000    0.2536116
12240.0000000    0.2671469
12280.0000000    0.2801923
12320.0000000    0.2695872
12360.0000000    0.2615611
12400.0000000    0.2796446
12440.0000000    0.2629767
12480.0000000    0.2827854
12520.0000000    0.2727045
12560.0000000    0.2841839
12600.0000000    0.2562132
12640.0000000    0.2410572
12680.0000000    0.2603046
12720.0000000    0.2804517
12760.0000000    0.2883742
12800.0000000    0.2809269
12840.0000000    0.2725748
12880.0000000    0.2604872
12920.0000000    0.2735448
12960.0000000    0.2621918
13000.0000000    0.2901292
13040.0000000    0.2694756
13080.0000000    0.2704585
13120.0000000    0.2748505
13160.0000000    0.2814039
13200.0000000    0.2537018
13240.0000000    0.2566915
13280.0000000    0.2643830
13320.0000000    0.2592294
13360.0000000    0.2728987
13400.0000000    0.2602835
13440.0000000    0.3007934
13480.0000000    0.2729038
13520.0000000    0.2832575
13560.0000000    0.2936059
13600.0000000    0.2772137
13640.0000000    0.2661272
13680.0000000    0.2622806
13720.0000000    0.2763759
13760.0000000    0.2665687
13800.0000000    0.2765571
13840.0000000    0.2543523
13880.0000000    0.2695056
13920.0000000    0.2858865
13960.0000000    0.2713655
14000.0000000    0.2826740
14040.0000000    0.2835046
14080.0000000    0.2904239
14120.0000000    0.2722932
14160.0000000    0.2624190
14200.0000000    0.2709455
14240.0000000    0.2910495
14280.0000000    0.2648198
14320.0000000    0.2843820
14360.0000000    0.2868331
14400.0000000    0.3013392
14440.0000000    0.2903540
14480.0000000    0.2696752
14520.0000000    0.2632871
14560.0000000    0.2731179
14600.0000000    0.2748525
14640.0000000    0.2648061
14680.0000000    0.2766201
14720.0000000    0.2755870
14760.0000000    0.2656101
14800.0000000    0.3007802
14840.0000000    0.2699674
14880.0000000    0.2591422
14920.0000000    0.2830486
14960.0000000    0.2718914
15000.0000000    0.2911218
15040.0000000    0.3099629
15080.0000000    0.2835216
15120.0000000    0.2907531
15160.0000000    0.2802229
15200.0000000    0.2673402
15240.0000000    0.2944803
15280.0000000    0.2834956
15320.0000000    0.2845190
15360.0000000    0.2808507
15400.0000000    0.2810266
15440.0000000    0.2865725
15480.0000000    0.2882212
15520.0000000    0.2775140
15560.0000000    0.2669184
15600.0000000    0.2723471
15640.0000000    0.2795266
15680.0000000    0.2845648
15720.0000000    0.2636386
15760.0000000    0.2655278
15800.0000000    0.2662541
15840.0000000    0.2807124
15880.0000000    0.2631759
15920.0000000    0.2641509
15960.0000000    0.2708986
16000.0000000    0.2656013
16040.0000000    0.2611784
16080.0000000    0.2692299
16120.0000000    0.2684970
16160.0000000    0.2714862
16200.0000000    0.2558973
16240.0000000    0.2431118
16280.0000000    0.2581062
16320.0000000    0.2937934
16360.0000000    0.2874582
16400.0000000    0.2682352
16440.0000000    0.2839699
16480.0000000    0.2925952
16520.0000000    0.2727383
16560.0000000    0.2652708
16600.0000000    0.2869327
16640.0000000    0.2788848
16680.0000000    0.2761309
16720.0000000    0.2750227
16760.0000000    0.2879368
16800.0000000    0.2806755
16840.0000000    0.2780214
16880.0000000    0.2754955
16920.0000000    0.2974089
16960.0000000    0.2880908
17000.0000000    0.2832899
17040.0000000    0.2953115
17080.0000000    0.2875998
17120.0000000    0.2923928
17160.0000000    0.2849706
17200.0000000    0.2849899
17240.0000000    0.2830428
17280.0000000    0.2803392
17320.0000000    0.3048932
17360.0000000    0.3183602
17400.0000000    0.2880320
17440.0000000    0.2960682
17480.0000000    0.2817516
17520.0000000    0.2784139
17560.0000000    0.2734309
17600.0000000    0.2776600
17640.0000000    0.2789769
17680.0000000    0.2786795
17720.0000000    0.2792275
17760.0000000    0.2989004
17800.0000000    0.2876076
17840.0000000    0.2868066
17880.0000000    0.2946587
17920.0000000    0.2766290
17960.0000000    0.2908074
18000.0000000    0.2814306
18040.0000000    0.2723892
18080.0000000    0.3169179
18120.0000000    0.2904154
18160.0000000    0.2628875
18200.0000000    0.2914593
18240.0000000    0.2838059
18280.0000000    0.3022245
18320.0000000    0.3048876
18360.0000000    0.2802447
18400.0000000    0.3098406
18440.0000000    0.3120182
18480.0000000    0.3112389
18520.0000000    0.2883750
18560.0000000    0.2682358
18600.0000000    0.3040027
18640.0000000    0.2712362
18680.0000000    0.2683443
18720.0000000    0.2965471
18760.0000000    0.2555121
18800.0000000    0.2710053
18840.0000000    0.2658216
18880.0000000    0.2685429
18920.0000000    0.2867582
18960.0000000    0.2671629
19000.0000000    0.2690307
19040.0000000    0.3042134
19080.0000000    0.3071611
19120.0000000    0.2962644
19160.0000000    0.2924246
19200.0000000    0.2846550
19240.0000000    0.3020974
19280.0000000    0.2970267
19320.0000000    0.2909176
19360.0000000    0.2967955
19400.0000000    0.2976752
19440.0000000    0.2760437
19480.0000000    0.2712800
19520.0000000    0.2893031
19560.0000000    0.2881699
19600.0000000    0.2610408
19640.0000000    0.2703888
19680.0000000    0.2816583
19720.0000000    0.2697950
19760.0000000    0.2707638
19800.0000000    0.3069136
19840.0000000    0.2804951
19880.0000000    0.2625313
19920.0000000    0.2906457
19960.0000000    0.2851375
20000.0000000    0.2911678
20040.0000000    0.2735938
20080.0000000    0.2808229
20120.0000000    0.2938020
20160.0000000    0.2794454
20200.0000000    0.2841367
20240.0000000    0.3044444
20280.0000000    0.2763596
20320.0000000    0.2929399
20360.0000000    0.2816968
20400.0000000    0.2774658
20440.0000000    0.2635195
20480.0000000    0.2743107
20520.0000000    0.2669767
20560.0000000    0.2675201
20600.0000000    0.2715846
20640.0000000    0.2653705
20680.0000000    0.2688007
20720.0000000    0.2734681
20760.0000000    0.2865894
20800.0000000    0.2578370
20840.0000000    0.2716707
20880.0000000    0.2901234
20920.0000000    0.2909217
20960.0000000    0.2712189
21000.0000000    0.2837281
21040.0000000    0.2815665
21080.0000000    0.2687118
21120.0000000    0.2605351
21160.0000000    0.2753161
21200.0000000    0.2862514
21240.0000000    0.2624991
21280.0000000    0.2774273
21320.0000000    0.2979670
21360.0000000    0.2835691
21400.0000000    0.3023489
21440.0000000    0.3082038
21480.0000000    0.2919927
21520.0000000    0.2911028
21560.0000000    0.2778882
21600.0000000    0.2862701
21640.0000000    0.2862769
21680.0000000    0.2890240
21720.0000000    0.2977397
21760.0000000    0.2957954
21800.0000000    0.2708518
21840.0000000    0.3075309
21880.0000000    0.2909602
21920.0000000    0.3087945
21960.0000000    0.3006037
22000.0000000    0.3011235
22040.0000000    0.2958365
22080.0000000    0.3042871
22120.0000000    0.2906851
22160.0000000    0.3157620
22200.0000000    0.2811042
22240.0000000    0.2658843
22280.0000000    0.2827590
22320.0000000    0.2710359
22360.0000000    0.3167032
22400.0000000    0.3048609
22440.0000000    0.2923263
22480.0000000    0.2889064
22520.0000000    0.2917451
22560.0000000    0.2953678
22600.0000000    0.2833431
22640.0000000    0.2825298
22680.0000000    0.3077826
22720.0000000    0.3069983
22760.0000000    0.2759883
22800.0000000    0.3011561
22840.0000000    0.2726359
22880.0000000    0.2828474
22920.0000000    0.3023370
22960.0000000    0.2993626
23000.0000000    0.2873303
23040.0000000    0.2856943
23080.0000000    0.2796491
23120.0000000    0.2956705
23160.0000000    0.3031226
23200.0000000    0.2928949
23240.0000000    0.2817651
23280.0000000    0.3005937
23320.0000000    0.2909460
23360.0000000    0.2819193
23400.0000000    0.2815841
23440.0000000    0.2946231
23480.0000000    0.2700469
23520.0000000    0.2568924
23560.0000000    0.2820405
23600.0000000    0.2681024
23640.0000000    0.2690122
23680.0000000    0.2799871
23720.0000000    0.2803608
23760.0000000    0.2775243
23800.0000000    0.2799971
23840.0000000    0.2806143
23880.0000000    0.2601161
23920.0000000    0.2809552
23960.0000000    0.2743272
24000.0000000    0.2658549
24040.0000000    0.2642621
24080.0000000    0.2710435
24120.0000000    0.2746597
24160.0000000    0.2739535
24200.0000000    0.2599032
24240.0000000    0.2700011
24280.0000000    0.2682003
24320.0000000    0.2592418
24360.0000000    0.2632602
24400.0000000    0.2767518
24440.0000000    0.2679245
24480.0000000    0.2522438
24520.0000000    0.2444859
24560.0000000    0.2595187
24600.0000000    0.2584145
24640.0000000    0.2353947
24680.0000000    0.2728421
24720.0000000    0.2591698
24760.0000000    0.2651845
24800.0000000    0.2663845
24840.0000000    0.2455752
24880.0000000    0.2766958
24920.0000000    0.2709430
24960.0000000    0.2655089
25000.0000000    0.2682818
25040.0000000    0.2810220
25080.0000000    0.2878115
25120.0000000    0.2982844
25160.0000000    0.3068857
25200.0000000    0.2722012
25240.0000000    0.2818898
25280.0000000    0.2755991
25320.0000000    0.2903139
25360.0000000    0.2761931
25400.0000000    0.2647198
25440.0000000    0.2798018
25480.0000000    0.2884844
25520.0000000    0.2712133
25560.0000000    0.2834963
25600.0000000    0.2876244
25640.0000000    0.2672105
25680.0000000    0.2733114
25720.0000000    0.2903801
25760.0000000    0.2907224
25800.0000000    0.2803296
25840.0000000    0.2782503
25880.0000000    0.2684080
25920.0000000    0.2609268
25960.0000000    0.2608430
26000.0000000    0.2697259
26040.0000000    0.2758060
26080.0000000    0.2970284
26120.0000000    0.2825648
26160.0000000    0.2848930
26200.0000000    0.2945374
26240.0000000    0.2779310
26280.0000000    0.2832132
26320.0000000    0.2892229
26360.0000000    0.2823713
26400.0000000    0.2827527
26440.0000000    0.2808646
26480.0000000    0.2961990
26520.0000000    0.2970785
26560.0000000    0.2974659
26600.0000000    0.2835765
26640.0000000    0.2975399
26680.0000000    0.2754528
26720.0000000    0.3017925
26760.0000000    0.2695832
26800.0000000    0.2659111
26840.0000000    0.2731750
26880.0000000    0.2837870
26920.0000000    0.2699624
26960.0000000    0.2660833
27000.0000000    0.2676858
27040.0000000    0.2661158
27080.0000000    0.2867506
27120.0000000    0.2809725
27160.0000000    0.2766540
27200.0000000    0.2809280
27240.0000000    0.2849694
27280.0000000    0.2732714
27320.0000000    0.2907378
27360.0000000    0.2838862
27400.0000000    0.2820157
27440.0000000    0.2955687
27480.0000000    0.2790014
27520.0000000    0.2782083
27560.0000000    0.2838369
27600.0000000    0.2586378
27640.0000000    0.2642393
27680.0000000    0.2624543
27720.0000000    0.2552159
27760.0000000    0.2917209
27800.0000000    0.2730441
27840.0000000    0.2748818
27880.0000000    0.2820825
27920.0000000    0.2778921
27960.0000000    0.2810256
28000.0000000    0.2705317
28040.0000000    0.2757968
28080.0000000    0.2879829
28120.0000000    0.2782657
28160.0000000    0.2601486
28200.0000000    0.2720189
28240.0000000    0.2639418
28280.0000000    0.2834711
28320.0000000    0.2522936
28360.0000000    0.2688581
28400.0000000    0.2599095
28440.0000000    0.2871918
28480.0000000    0.2617694
28520.0000000    0.2698176
28560.0000000    0.2689077
28600.0000000    0.2909495
28640.0000000    0.3096889
28680.0000000    0.2951209
28720.0000000    0.2731237
28760.0000000    0.2899358
28800.0000000    0.2864989
28840.0000000    0.2571587
28880.0000000    0.2691188
28920.0000000    0.2869776
28960.0000000    0.2764286
29000.0000000    0.2626083
29040.0000000    0.2732411
29080.0000000    0.2614235
29120.0000000    0.2762528
29160.0000000    0.2775500
29200.0000000    0.2809190
29240.0000000    0.2697254
29280.0000000    0.2673526
29320.0000000    0.2728880
29360.0000000    0.2815860
29400.0000000    0.2845004
29440.0000000    0.2725459
29480.0000000    0.2505687
29520.0000000    0.2791256
29560.0000000    0.2770149
29600.0000000    0.2574663
29640.0000000    0.2803377
29680.0000000    0.2766964
29720.0000000    0.2884315
29760.0000000    0.2760439
29800.0000000    0.2852384
29840.0000000    0.3010778
29880.0000000    0.2811697
29920.0000000    0.2771055
29960.0000000    0.2846899
30000.0000000    0.2620572
30040.0000000    0.2742778
30080.0000000    0.2726419
30120.0000000    0.2835595
30160.0000000    0.2944833
30200.0000000    0.3043031
30240.0000000    0.2816328
30280.0000000    0.2978962
30320.0000000    0.2930046
30360.0000000    0.2700901
30400.0000000    0.2689590
30440.0000000    0.2851010
30480.0000000    0.2762194
30520.0000000    0.2603542
30560.0000000    0.2831243
30600.0000000    0.2919373
30640.0000000    0.2811359
30680.0000000    0.2734052
30720.0000000    0.2848796
30760.0000000    0.2723006
30800.0000000    0.2644475
30840.0000000    0.2670123
30880.0000000    0.2750957
30920.0000000    0.2831890
30960.0000000    0.2785395
31000.0000000    0.2696228
31040.0000000    0.2755061
31080.0000000    0.2828403
31120.0000000    0.2889534
31160.0000000    0.2806096
31200.0000000    0.2794450
31240.0000000    0.2865639
31280.0000000    0.2731586
31320.0000000    0.2847619
31360.0000000    0.2776831
31400.0000000    0.2773526
31440.0000000    0.2803017
31480.0000000    0.2677290
31520.0000000    0.2688019
31560.0000000    0.2532336
31600.0000000    0.2992985
31640.0000000    0.2859680
31680.0000000    0.2809655
31720.0000000    0.2723476
31760.0000000    0.2909541
31800.0000000    0.2974504
31840.0000000    0.2908878
31880.0000000    0.2728607
31920.0000000    0.2957747
31960.0000000    0.2890095
32000.0000000    0.2527873
32040.0000000    0.2478324
32080.0000000    0.2659640
32120.0000000    0.2660528
32160.0000000    0.2739498
32200.0000000    0.2670739
32240.0000000    0.2865197
32280.0000000    0.2796203
32320.0000000    0.2832624
32360.0000000    0.2708318
32400.0000000    0.2737034
32440.0000000    0.2802414
32480.0000000    0.2807960
32520.0000000    0.2698393
32560.0000000    0.2556364
32600.0000000    0.2504140
32640.0000000    0.2803911
32680.0000000    0.2542013
32720.0000000    0.2483271
32760.0000000    0.2592926
32800.0000000    0.2781186
32840.0000000    0.2754788
32880.0000000    0.2491570
32920.0000000    0.2612009
32960.0000000    0.2650050
33000.0000000    0.2765890
33040.0000000    0.2631091
33080.0000000    0.2693715
33120.0000000    0.2778273
33160.0000000    0.2846593
33200.0000000    0.2492999
33240.0000000    0.2730186
33280.0000000    0.2693197
33320.0000000    0.2664666
33360.0000000    0.2798329
33400.0000000    0.2626460
33440.0000000    0.2726491
33480.0000000    0.2613062
33520.0000000    0.2599900
33560.0000000    0.2800553
33600.0000000    0.2716930
33640.0000000    0.2583576
33680.0000000    0.2706340
33720.0000000    0.2682479
33760.0000000    0.2586198
33800.0000000    0.2474160
33840.0000000    0.2782982
33880.0000000    0.2710686
33920.0000000    0.2543363
33960.0000000    0.2623882
34000.0000000    0.2621197
34040.0000000    0.2607578
34080.0000000    0.2693833
34120.0000000    0.2753477
34160.0000000    0.2684094
34200.0000000    0.2572937
34240.0000000    0.2652143
34280.0000000    0.2737140
34320.0000000    0.2748195
34360.0000000    0.2728234
34400.0000000    0.2597298
34440.0000000    0.2645143
34480.0000000    0.2647266
34520.0000000    0.2733836
34560.0000000    0.2565697
34600.0000000    0.2899970
34640.0000000    0.2783136
34680.0000000    0.2661830
34720.0000000    0.2544434
34760.0000000    0.2761212
34800.0000000    0.2711243
34840.0000000    0.2539131
34880.0000000    0.2635889
34920.0000000    0.2769491
34960.0000000    0.2643087
35000.0000000    0.2738402
35040.0000000    0.2656674
35080.0000000    0.2780116
35120.0000000    0.2693928
35160.0000000    0.2771347
35200.0000000    0.2565818
35240.0000000    0.2614726
35280.0000000    0.2568514
35320.0000000    0.2775672
35360.0000000    0.2670538
35400.0000000    0.2412423
35440.0000000    0.2471488
35480.0000000    0.2451916
35520.0000000    0.2629023
35560.0000000    0.2374592
35600.0000000    0.2543802
35640.0000000    0.2549911
35680.0000000    0.2609849
35720.0000000    0.2408675
35760.0000000    0.2589436
35800.0000000    0.2627952
35840.0000000    0.2798865
35880.0000000    0.2741977
35920.0000000    0.2812869
35960.0000000    0.2700607
36000.0000000    0.2581511
36040.0000000    0.2732173
36080.0000000    0.2657097
36120.0000000    0.2879283
36160.0000000    0.2767765
36200.0000000    0.2723452
36240.0000000    0.2623470
36280.0000000    0.2689829
36320.0000000    0.2645154
36360.0000000    0.2750044
36400.0000000    0.2888266
36440.0000000    0.2684477
36480.0000000    0.2728235
36520.0000000    0.2867554
36560.0000000    0.2719100
36600.0000000    0.2610320
36640.0000000    0.2727838
36680.0000000    0.2746356
36720.0000000    0.2834595
36760.0000000    0.2747907
36800.0000000    0.2848063
36840.0000000    0.2769914
36880.0000000    0.2872700
36920.0000000    0.2630103
36960.0000000    0.2663075
37000.0000000    0.2790549
37040.0000000    0.2710022
37080.0000000    0.2696992
37120.0000000    0.2483032
37160.0000000    0.2503395
37200.0000000    0.2797541
37240.0000000    0.2747262
37280.0000000    0.2565357
37320.0000000    0.2750080
37360.0000000    0.2661287
37400.0000000    0.2738531
37440.0000000    0.2442888
37480.0000000    0.2496125
37520.0000000    0.2768645
37560.0000000    0.2938275
37600.0000000    0.2789699
37640.0000000    0.2718119
37680.0000000    0.2793977
37720.0000000    0.2726520
37760.0000000    0.2707939
37800.0000000    0.2482012
37840.0000000    0.2584159
37880.0000000    0.2572055
37920.0000000    0.2761364
37960.0000000    0.2677116
38000.0000000    0.2727822
38040.0000000    0.2792651
38080.0000000    0.2805697
38120.0000000    0.2920913
38160.0000000    0.2759343
38200.0000000    0.2939404
38240.0000000    0.2862513
38280.0000000    0.2715525
38320.0000000    0.2782285
38360.0000000    0.2571392
38400.0000000    0.2584134
38440.0000000    0.2621682
38480.0000000    0.2713999
38520.0000000    0.2482011
38560.0000000    0.2523500
38600.0000000    0.2501371
38640.0000000    0.2555916
38680.0000000    0.2521898
38720.0000000    0.2701415
38760.0000000    0.2737287
38800.0000000    0.2831945
38840.0000000    0.2767156
38880.0000000    0.2918668
38920.0000000    0.2801494
38960.0000000    0.2867911
39000.0000000    0.2831760
39040.0000000    0.2782542
39080.0000000    0.2772002
39120.0000000    0.2742721
39160.0000000    0.2568300
39200.0000000    0.2672526
39240.0000000    0.2598521
39280.0000000    0.2694535
39320.0000000    0.2616644
39360.0000000    0.2933991
39400.0000000    0.2799966
39440.0000000    0.2765138
39480.0000000    0.2814565
39520.0000000    0.2987162
39560.0000000    0.3148879
39600.0000000    0.2969377
39640.0000000    0.3108895
39680.0000000    0.3152093
39720.0000000    0.3000945
39760.0000000    0.3009898
39800.0000000    0.3095499
39840.0000000    0.3067961
39880.0000000    0.3339417
39920.0000000    0.2966057
39960.0000000    0.2754724
40000.0000000    0.2944408
40040.0000000    0.2870614
40080.0000000    0.2596000
40120.0000000    0.2843291
40160.0000000    0.2774979
40200.0000000    0.2873014
40240.0000000    0.2834489
40280.0000000    0.2949624
40320.0000000    0.2755169
40360.0000000    0.2809899
40400.0000000    0.2851974
40440.0000000    0.2763776
40480.0000000    0.2891772
40520.0000000    0.2793714
40560.0000000    0.2947731
40600.0000000    0.2699254
40640.0000000    0.2743924
40680.0000000    0.2708395
40720.0000000    0.2572472
40760.0000000    0.2462674
40800.0000000    0.2748717
40840.0000000    0.2895449
40880.0000000    0.2869368
40920.0000000    0.2740541
40960.0000000    0.2838378
41000.0000000    0.2728868
41040.0000000    0.2577795
41080.0000000    0.2613363
41120.0000000    0.2780258
41160.0000000    0.2992393
41200.0000000    0.2989267
41240.0000000    0.3077783
41280.0000000    0.3056011
41320.0000000    0.2899512
41360.0000000    0.2826279
41400.0000000    0.2676515
41440.0000000    0.2789249
41480.0000000    0.2755225
41520.0000000    0.2827308
41560.0000000    0.2590922
41600.0000000    0.2709871
41640.0000000    0.2631262
41680.0000000    0.2576586
41720.0000000    0.2644610
41760.0000000    0.2578492
41800.0000000    0.2760992
41840.0000000    0.2802073
41880.0000000    0.2549032
41920.0000000    0.2581078
41960.0000000    0.2691019
42000.0000000    0.2791468
42040.0000000    0.3018135
42080.0000000    0.3042371
42120.0000000    0.2830130
42160.0000000    0.2596688
42200.0000000    0.2530262
42240.0000000    0.2715577
42280.0000000    0.2656818
42320.0000000    0.2605966
42360.0000000    0.2559926
42400.0000000    0.2741267
42440.0000000    0.2665540
42480.0000000    0.2764883
42520.0000000    0.2777260
42560.0000000    0.2744088
42600.0000000    0.2811456
42640.0000000    0.2763128
42680.0000000    0.2857476
42720.0000000    0.3012063
42760.0000000    0.3225408
42800.0000000    0.3147395
42840.0000000    0.3152408
42880.0000000    0.3031823
42920.0000000    0.2652344
42960.0000000    0.2923340
43000.0000000    0.3048848
43040.0000000    0.2930757
43080.0000000    0.2658494
43120.0000000    0.2708965
43160.0000000    0.2862154
43200.0000000    0.2870569
43240.0000000    0.2880138
43280.0000000    0.2700746
43320.0000000    0.2923328
43360.0000000    0.2742743
43400.0000000    0.2877255
43440.0000000    0.2655325
43480.0000000    0.2794483
43520.0000000    0.2741324
43560.0000000    0.2757251
43600.0000000    0.2887383
43640.0000000    0.2817822
43680.0000000    0.2675489
43720.0000000    0.2668991
43760.0000000    0.2743515
43800.0000000    0.2873300
43840.0000000    0.2903346
43880.0000000    0.2837050
43920.0000000    0.2879809
43960.0000000    0.2919931
44000.0000000    0.2940126
44040.0000000    0.2896200
44080.0000000    0.3085498
44120.0000000    0.3134216
44160.0000000    0.2504647
44200.0000000    0.2968342
44240.0000000    0.2718850
44280.0000000    0.2917610
44320.0000000    0.3026697
44360.0000000    0.3122951
44400.0000000    0.2855328
44440.0000000    0.2820462
44480.0000000    0.3011415
44520.0000000    0.3026941
44560.0000000    0.2846666
44600.0000000    0.2897460
44640.0000000    0.2946670
44680.0000000    0.2732147
44720.0000000    0.2812734
44760.0000000    0.2712028
44800.0000000    0.2662207
44840.0000000    0.2859805
44880.0000000    0.3107654
44920.0000000    0.2876734
44960.0000000    0.2818116
45000.0000000    0.3053512
45040.0000000    0.2938536
45080.0000000    0.3200665
45120.0000000    0.2752417
45160.0000000    0.2495461
45200.0000000    0.2843958
45240.0000000    0.2954017
45280.0000000    0.3233156
45320.0000000    0.3002956
45360.0000000    0.2766511
45400.0000000    0.3008825
45440.0000000    0.2866374
45480.0000000    0.2794424
45520.0000000    0.2672653
45560.0000000    0.2821440
45600.0000000    0.2890268
45640.0000000    0.2568233
45680.0000000    0.2602383
45720.0000000    0.2818995
45760.0000000    0.3020037
45800.0000000    0.2629744
45840.0000000    0.2825173
45880.0000000    0.2785581
45920.0000000    0.2984266
45960.0000000    0.2772239
46000.0000000    0.2945855
46040.0000000    0.2674870
46080.0000000    0.2844169
46120.0000000    0.2648221
46160.0000000    0.2804702
46200.0000000    0.2769471
46240.0000000    0.2907306
46280.0000000    0.2880495
46320.0000000    0.2740732
46360.0000000    0.2970244
46400.0000000    0.3084572
46440.0000000    0.2706579
46480.0000000    0.2832900
46520.0000000    0.2778168
46560.0000000    0.2765474
46600.0000000    0.2659605
46640.0000000    0.2683980
46680.0000000    0.2524843
46720.0000000    0.2530598
46760.0000000    0.2577562
46800.0000000    0.2671961
46840.0000000    0.2818418
46880.0000000    0.2947470
46920.0000000    0.2823401
46960.0000000    0.2957601
47000.0000000    0.2769538
47040.0000000    0.2979306
47080.0000000    0.2930685
47120.0000000    0.2977878
47160.0000000    0.2951857
47200.0000000    0.3047412
47240.0000000    0.2825486
47280.0000000    0.2880871
47320.0000000    0.2789098
47360.0000000    0.2935811
47400.0000000    0.2681065
47440.0000000    0.2820254
47480.0000000    0.2874426
47520.0000000    0.2960241
47560.0000000    0.2979878
47600.0000000    0.3066987
47640.0000000    0.2935998
47680.0000000    0.2946005
47720.0000000    0.2980587
47760.0000000    0.2820703
47800.0000000    0.2766501
47840.0000000    0.2853831
47880.0000000    0.2935938
47920.0000000    0.2785895
47960.0000000    0.2855240
48000.0000000    0.2925851
48040.0000000    0.2916311
48080.0000000    0.2832520
48120.0000000    0.2818722
48160.0000000    0.2627995
48200.0000000    0.2810731
48240.0000000    0.2829658
48280.0000000    0.2557222
48320.0000000    0.2980321
48360.0000000    0.2690258
48400.0000000    0.2880536
48440.0000000    0.2563275
48480.0000000    0.3016403
48520.0000000    0.2861485
48560.0000000    0.2836637
48600.0000000    0.2756481
48640.0000000    0.3043710
48680.0000000    0.2898792
48720.0000000    0.2909223
48760.0000000    0.2886291
48800.0000000    0.2836434
48840.0000000    0.2663094
48880.0000000    0.2941885
48920.0000000    0.2900344
48960.0000000    0.2816032
49000.0000000    0.2743689
49040.0000000    0.2768269
49080.0000000    0.2826383
49120.0000000    0.2778834
49160.0000000    0.2549004
49200.0000000    0.2805028
49240.0000000    0.2803909
49280.0000000    0.2802238
49320.0000000    0.2696877
49360.0000000    0.2648064
49400.0000000    0.2789074
49440.0000000    0.2961663
49480.0000000    0.2881857
49520.0000000    0.2952709
49560.0000000    0.2654079
49600.0000000    0.2677217
49640.0000000    0.2777129
49680.0000000    0.3061860
49720.0000000    0.2787258
49760.0000000    0.2927100
49800.0000000    0.2996065
49840.0000000    0.2772350
49880.0000000    0.2631360
49920.0000000    0.2750942
49960.0000000    0.2784649
50000.0000000    0.2725807
50040.0000000    0.2978069
50080.0000000    0.3112580
50120.0000000    0.2894318
50160.0000000    0.2784031
50200.0000000    0.2772153
50240.0000000    0.2926833
50280.0000000    0.2883247
50320.0000000    0.3042169
50360.0000000    0.2860093
50400.0000000    0.2686855
50440.0000000    0.2910472
50480.0000000    0.3006564
50520.0000000    0.2993987
50560.0000000    0.2854569
50600.0000000    0.3055065
50640.0000000    0.3191424
50680.0000000    0.2678109
50720.0000000    0.2873391
50760.0000000    0.2859926
50800.0000000    0.2810749
50840.0000000    0.2819605
50880.0000000    0.3061337
50920.0000000    0.2937299
50960.0000000    0.2798234
51000.0000000    0.2689939
51040.0000000    0.2848510
51080.0000000    0.3045994
51120.0000000    0.2945715
51160.0000000    0.2756832
51200.0000000    0.2735948
51240.0000000    0.2856170
51280.0000000    0.2854102
51320.0000000    0.2799739
51360.0000000    0.2737786
51400.0000000    0.3001211
51440.0000000    0.2736422
51480.0000000    0.2833984
51520.0000000    0.2867411
51560.0000000    0.2654466
51600.0000000    0.2765495
51640.0000000    0.2706696
51680.0000000    0.2828152
51720.0000000    0.2752077
51760.0000000    0.2819420
51800.0000000    0.3074517
51840.0000000    0.2965920
51880.0000000    0.2942432
51920.0000000    0.2775215
51960.0000000    0.2972518
52000.0000000    0.2918509
52040.0000000    0.3139132
52080.0000000    0.2787461
52120.0000000    0.2918091
52160.0000000    0.2835656
52200.0000000    0.2939384
52240.0000000    0.2792253
52280.0000000    0.2781208
52320.0000000    0.2806903
52360.0000000    0.2874001
52400.0000000    0.3116310
52440.0000000    0.3086984
52480.0000000    0.3202195
52520.0000000    0.3078544
52560.0000000    0.3075027
52600.0000000    0.2797251
52640.0000000    0.2960363
52680.0000000    0.2873380
52720.0000000    0.2788994
52760.0000000    0.3116111
52800.0000000    0.2792141
52840.0000000    0.2942639
52880.0000000    0.2643780
52920.0000000    0.2723534
52960.0000000    0.2773961
53000.0000000    0.2909030
53040.0000000    0.2816183
53080.0000000    0.2830993
53120.0000000    0.2788547
53160.0000000    0.2572729
53200.0000000    0.2851840
53240.0000000    0.2730159
53280.0000000    0.2811221
53320.0000000    0.2911246
53360.0000000    0.2941543
53400.0000000    0.2751153
53440.0000000    0.2791208
53480.0000000    0.2788913
53520.0000000    0.2851269
53560.0000000    0.2739769
53600.0000000    0.2825703
53640.0000000    0.2964512
53680.0000000    0.2846006
53720.0000000    0.2901617
53760.0000000    0.2850254
53800.0000000    0.3040131
53840.0000000    0.2736221
53880.0000000    0.2800106
53920.0000000    0.2867418
53960.0000000    0.2864231
54000.0000000    0.2881613
54040.0000000    0.3110544
54080.0000000    0.3077117
54120.0000000    0.2990238
54160.0000000    0.2864412
54200.0000000    0.2832728
54240.0000000    0.2924080
54280.0000000    0.2771592
54320.0000000    0.2821308
54360.0000000    0.2912988
54400.0000000    0.2747926
54440.0000000    0.2696764
54480.0000000    0.2825189
54520.0000000    0.2820195
54560.0000000    0.2938531
54600.0000000    0.2930104
54640.0000000    0.2951239
54680.0000000    0.3058865
54720.0000000    0.2837390
54760.0000000    0.2819469
54800.0000000    0.2624797
54840.0000000    0.2605023
54880.0000000    0.2843534
54920.0000000    0.2634416
54960.0000000    0.2937361
55000.0000000    0.2887726
55040.0000000    0.2913521
55080.0000000    0.2738273
55120.0000000    0.2641848
55160.0000000    0.2782699
55200.0000000    0.2747704
55240.0000000    0.2793466
55280.0000000    0.2614926
55320.0000000    0.2575660
55360.0000000    0.2911652
55400.0000000    0.2678301
55440.0000000    0.2865902
55480.0000000    0.2795557
55520.0000000    0.2710857
55560.0000000    0.2905002
55600.0000000    0.2778971
55640.0000000    0.2818435
55680.0000000    0.2504846
55720.0000000    0.2721166
55760.0000000    0.2815333
55800.0000000    0.2793554
55840.0000000    0.2681202
55880.0000000    0.2613534
55920.0000000    0.2703189
55960.0000000    0.2529978
56000.0000000    0.2728107
56040.0000000    0.2767173
56080.0000000    0.2699093
56120.0000000    0.2597839
56160.0000000    0.2696057
56200.0000000    0.2520211
56240.0000000    0.2598268
56280.0000000    0.2517428
56320.0000000    0.2783556
56360.0000000    0.2435986
56400.0000000    0.2570469
56440.0000000    0.2620020
56480.0000000    0.2673312
56520.0000000    0.2640161
56560.0000000    0.2612270
56600.0000000    0.3015637
56640.0000000    0.2804230
56680.0000000    0.2890740
56720.0000000    0.2593189
56760.0000000    0.2726778
56800.0000000    0.2668969
56840.0000000    0.2461579
56880.0000000    0.2626779
56920.0000000    0.2733758
56960.0000000    0.2654736
57000.0000000    0.2614067
57040.0000000    0.2548410
57080.0000000    0.2730391
57120.0000000    0.2516503
57160.0000000    0.2467488
57200.0000000    0.2792854
57240.0000000    0.2512757
57280.0000000    0.2447501
57320.0000000    0.2594591
57360.0000000    0.2576090
57400.0000000    0.2796623
57440.0000000    0.2624686
57480.0000000    0.2673552
57520.0000000    0.2718107
57560.0000000    0.2712833
57600.0000000    0.2674485
57640.0000000    0.2763680
57680.0000000    0.2771511
57720.0000000    0.2866191
57760.0000000    0.2661035
57800.0000000    0.2619184
57840.0000000    0.2646496
57880.0000000    0.2696193
57920.0000000    0.2746090
57960.0000000    0.2566654
58000.0000000    0.2525208
58040.0000000    0.2657925
58080.0000000    0.2703510
58120.0000000    0.2898853
58160.0000000    0.2709635
58200.0000000    0.2675427
58240.0000000    0.2696148
58280.0000000    0.2862333
58320.0000000    0.2801626
58360.0000000    0.2814503
58400.0000000    0.2718389
58440.0000000    0.2759479
58480.0000000    0.2903754
58520.0000000    0.2633100
58560.0000000    0.2762123
58600.0000000    0.3026391
58640.0000000    0.2869963
58680.0000000    0.2768302
58720.0000000    0.2856978
58760.0000000    0.3122707
58800.0000000    0.2784357
58840.0000000    0.2654251
58880.0000000    0.2684715
58920.0000000    0.2753402
58960.0000000    0.2822136
59000.0000000    0.2716769
59040.0000000    0.2694944
59080.0000000    0.2877716
59120.0000000    0.2678635
59160.0000000    0.2732120
59200.0000000    0.2654635
59240.0000000    0.2920725
59280.0000000    0.2654832
59320.0000000    0.2770332
59360.0000000    0.2723838
59400.0000000    0.2861879
59440.0000000    0.2659445
59480.0000000    0.2812860
59520.0000000    0.2851751
59560.0000000    0.2902668
59600.0000000    0.2738035
59640.0000000    0.2990400
59680.0000000    0.2762231
59720.0000000    0.2775477
59760.0000000    0.2676275
59800.0000000    0.2870567
59840.0000000    0.2763218
59880.0000000    0.2884323
59920.0000000    0.2804863
59960.0000000    0.2684207
60000.0000000    0.2677398
60040.0000000    0.2825567
60080.0000000    0.2777341
60120.0000000    0.2836621
60160.0000000    0.2794056
60200.0000000    0.2488862
60240.0000000    0.2793731
60280.0000000    0.2861575
60320.0000000    0.2841402
60360.0000000    0.2966590
60400.0000000    0.2779977
60440.0000000    0.2818572
60480.0000000    0.2919749
60520.0000000    0.2879281
60560.0000000    0.2635248
60600.0000000    0.2944818
60640.0000000    0.2878839
60680.0000000    0.2808669
60720.0000000    0.3061119
60760.0000000    0.2744300
60800.0000000    0.2593867
60840.0000000    0.2857576
60880.0000000    0.2949089
60920.0000000    0.2844907
60960.0000000    0.2801196
61000.0000000    0.2886060
61040.0000000    0.2790250
61080.0000000    0.2773569
61120.0000000    0.2821540
61160.0000000    0.2909516
61200.0000000    0.2769829
61240.0000000    0.2838703
61280.0000000    0.2867922
61320.0000000    0.2664755
61360.0000000    0.2941948
61400.0000000    0.2832098
61440.0000000    0.2763999
61480.0000000    0.2734065
61520.0000000    0.2909467
61560.0000000    0.2777803
61600.0000000    0.3006923
61640.0000000    0.2640799
61680.0000000    0.2746553
61720.0000000    0.2970130
61760.0000000    0.2890199
61800.0000000    0.2732291
61840.0000000    0.2803126
61880.0000000    0.2931145
61920.0000000    0.2941378
61960.0000000    0.2860735
62000.0000000    0.2839808
62040.0000000    0.2802341
62080.0000000    0.2935343
62120.0000000    0.2685106
62160.0000000    0.2908654
62200.0000000    0.3007312
62240.0000000    0.2968505
62280.0000000    0.2892740
62320.0000000    0.2825780
62360.0000000    0.2686795
62400.0000000    0.2793675
62440.0000000    0.2683772
62480.0000000    0.2761396
62520.0000000    0.2869295
62560.0000000    0.2929237
62600.0000000    0.2795102
62640.0000000    0.2768852
62680.0000000    0.2924008
62720.0000000    0.2895254
62760.0000000    0.2789806
62800.0000000    0.2983060
62840.0000000    0.2755979
62880.0000000    0.2756896
62920.0000000    0.2741054
62960.0000000    0.2852930
63000.0000000    0.2690214
63040.0000000    0.2757770
63080.0000000    0.2864226
63120.0000000    0.2871193
63160.0000000    0.3012959
63200.0000000    0.2909596
63240.0000000    0.2902210
63280.0000000    0.2967087
63320.0000000    0.2786584
63360.0000000    0.2965438
63400.0000000    0.2886042
63440.0000000    0.2773993
63480.0000000    0.3118891
63520.0000000    0.3019096
63560.0000000    0.2891556
63600.0000000    0.2876542
63640.0000000    0.2879603
63680.0000000    0.2957623
63720.0000000    0.2996362
63760.0000000    0.2955554
63800.0000000    0.2968985
63840.0000000    0.2862526
63880.0000000    0.2550714
63920.0000000    0.2690001
63960.0000000    0.2833106
64000.0000000    0.2733097
64040.0000000    0.2627321
64080.0000000    0.2662957
64120.0000000    0.2728617
64160.0000000    0.2643767
64200.0000000    0.2656613
64240.0000000    0.2870606
64280.0000000    0.2857090
64320.0000000    0.2694863
64360.0000000    0.2880522
64400.0000000    0.2903210
64440.0000000    0.2844435
64480.0000000    0.2893374
64520.0000000    0.2634992
64560.0000000    0.2839348
64600.0000000    0.2969705
64640.0000000    0.2885036
64680.0000000    0.2893189
64720.0000000    0.2995426
64760.0000000    0.2822728
64800.0000000    0.2923692
64840.0000000    0.2934691
64880.0000000    0.2754770
64920.0000000    0.2837635
64960.0000000    0.2707032
65000.0000000    0.2829770
65040.0000000    0.2893962
65080.0000000    0.2908457
65120.0000000    0.2879378
65160.0000000    0.2944895
65200.0000000    0.2945490
65240.0000000    0.2990731
65280.0000000    0.2868399
65320.0000000    0.2643256
65360.0000000    0.2838317
65400.0000000    0.2674384
65440.0000000    0.2893395
65480.0000000    0.2797002
65520.0000000    0.2616354
65560.0000000    0.2670245
65600.0000000    0.2650829
65640.0000000    0.2737803
65680.0000000    0.2830509
65720.0000000    0.3014219
65760.0000000    0.2819276
65800.0000000    0.2914886
65840.0000000    0.2842689
65880.0000000    0.2748686
65920.0000000    0.2829809
65960.0000000    0.2802750
66000.0000000    0.3013029
66040.0000000    0.2897217
66080.0000000    0.2690202
66120.0000000    0.2915266
66160.0000000    0.2791167
66200.0000000    0.2606824
66240.0000000    0.2703415
66280.0000000    0.2694796
66320.0000000    0.2897788
66360.0000000    0.2835384
66400.0000000    0.2823826
66440.0000000    0.2869297
66480.0000000    0.2807479
66520.0000000    0.2838233
66560.0000000    0.2748751
66600.0000000    0.2779537
66640.0000000    0.2814140
66680.0000000    0.2714627
66720.0000000    0.2774825
66760.0000000    0.2771733
66800.0000000    0.2710618
66840.0000000    0.2774827
66880.0000000    0.2770249
66920.0000000    0.2542010
66960.0000000    0.2748618
67000.0000000    0.2818302
67040.0000000    0.2799096
67080.0000000    0.2773540
67120.0000000    0.2971335
67160.0000000    0.3015523
67200.0000000    0.2936795
67240.0000000    0.2769085
67280.0000000    0.2788665
67320.0000000    0.2688327
67360.0000000    0.2712405
67400.0000000    0.2840225
67440.0000000    0.2601758
67480.0000000    0.2738881
67520.0000000    0.2641038
67560.0000000    0.2664898
67600.0000000    0.2769887
67640.0000000    0.2854857
67680.0000000    0.2984877
67720.0000000    0.2854307
67760.0000000    0.2848090
67800.0000000    0.2751918
67840.0000000    0.2810922
67880.0000000    0.2686752
67920.0000000    0.2836208
67960.0000000    0.2790324
68000.0000000    0.2886335
68040.0000000    0.2859491
68080.0000000    0.2708003
68120.0000000    0.2796648
68160.0000000    0.2709346
68200.0000000    0.2581491
68240.0000000    0.2887375
68280.0000000    0.2661169
68320.0000000    0.2732948
68360.0000000    0.2674378
68400.0000000    0.2654025
68440.0000000    0.2744280
68480.0000000    0.2901875
68520.0000000    0.2857896
68560.0000000    0.2713636
68600.0000000    0.2742402
68640.0000000    0.2669495
68680.0000000    0.2716598
68720.0000000    0.2736939
68760.0000000    0.2704000
68800.0000000    0.3128659
68840.0000000    0.2809356
68880.0000000    0.2565047
68920.0000000    0.2784765
68960.0000000    0.2726552
69000.0000000    0.2712936
69040.0000000    0.2556076
69080.0000000    0.2538647
69120.0000000    0.2638834
69160.0000000    0.2763960
69200.0000000    0.2806421
69240.0000000    0.2591460
69280.0000000    0.2633215
69320.0000000    0.2783953
69360.0000000    0.2793933
69400.0000000    0.2773487
69440.0000000    0.2794056
69480.0000000    0.2701551
69520.0000000    0.2837513
69560.0000000    0.2702248
69600.0000000    0.2780356
69640.0000000    0.2746815
69680.0000000    0.2559651
69720.0000000    0.2482750
69760.0000000    0.2520551
69800.0000000    0.2720681
69840.0000000    0.2771117
69880.0000000    0.2672528
69920.0000000    0.2597408
69960.0000000    0.2575839
70000.0000000    0.3116546
70040.0000000    0.2708150
70080.0000000    0.2747766
70120.0000000    0.2607879
70160.0000000    0.2637193
70200.0000000    0.2627682
70240.0000000    0.2736762
70280.0000000    0.2612583
70320.0000000    0.2631974
70360.0000000    0.2632178
70400.0000000    0.2522734
70440.0000000    0.2872200
70480.0000000    0.2834728
70520.0000000    0.2665078
70560.0000000    0.2850048
70600.0000000    0.2593282
70640.0000000    0.2885461
70680.0000000    0.2681397
70720.0000000    0.2560034
70760.0000000    0.2543296
70800.0000000    0.2806773
70840.0000000    0.2769925
70880.0000000    0.2902057
70920.0000000    0.2710649
70960.0000000    0.2753156
71000.0000000    0.3049550
71040.0000000    0.2893998
71080.0000000    0.2942382
71120.0000000    0.2792319
71160.0000000    0.2878447
71200.0000000    0.3038897
71240.0000000    0.3194836
71280.0000000    0.2924385
71320.0000000    0.2854635
71360.0000000    0.2951658
71400.0000000    0.2993439
71440.0000000    0.2784126
71480.0000000    0.2831844
71520.0000000    0.2815066
71560.0000000    0.2841411
71600.0000000    0.2787942
71640.0000000    0.2551468
71680.0000000    0.2893284
71720.0000000    0.2882698
71760.0000000    0.2758926
71800.0000000    0.2583262
71840.0000000    0.2776633
71880.0000000    0.2690865
71920.0000000    0.2860422
71960.0000000    0.2745188
72000.0000000    0.2663964
72040.0000000    0.2825038
72080.0000000    0.2947433
72120.0000000    0.2950563
72160.0000000    0.2949292
72200.0000000    0.2730546
72240.0000000    0.2941509
72280.0000000    0.3165592
72320.0000000    0.2745765
72360.0000000    0.2559349
72400.0000000    0.2783490
72440.0000000    0.2745216
72480.0000000    0.2804803
72520.0000000    0.2804660
72560.0000000    0.2814937
72600.0000000    0.2891445
72640.0000000    0.2588415
72680.0000000    0.2648414
72720.0000000    0.2748758
72760.0000000    0.2772392
72800.0000000    0.2645512
72840.0000000    0.2663939
72880.0000000    0.2580681
72920.0000000    0.2575985
72960.0000000    0.2849177
73000.0000000    0.2763145
73040.0000000    0.2660193
73080.0000000    0.2508032
73120.0000000    0.2504400
73160.0000000    0.2413435
73200.0000000    0.2684118
73240.0000000    0.2676927
73280.0000000    0.2657359
73320.0000000    0.2600769
73360.0000000    0.2857104
73400.0000000    0.2706072
73440.0000000    0.2893583
73480.0000000    0.2844379
73520.0000000    0.2618909
73560.0000000    0.2723936
73600.0000000    0.2742011
73640.0000000    0.2876059
73680.0000000    0.2753007
73720.0000000    0.2695676
73760.0000000    0.2724592
73800.0000000    0.2629167
73840.0000000    0.2731449
73880.0000000    0.2728754
73920.0000000    0.2855667
73960.0000000    0.2789946
74000.0000000    0.2572649
74040.0000000    0.2753472
74080.0000000    0.2747989
74120.0000000    0.2496082
74160.0000000    0.2808914
74200.0000000    0.2764441
74240.0000000    0.2756065
74280.0000000    0.2521531
74320.0000000    0.2563435
74360.0000000    0.2440307
74400.0000000    0.2625355
74440.0000000    0.2697892
74480.0000000    0.2655115
74520.0000000    0.2496955
74560.0000000    0.2644947
74600.0000000    0.2706093
74640.0000000    0.2597405
74680.0000000    0.2818472
74720.0000000    0.2689918
74760.0000000    0.2681111
74800.0000000    0.2593184
74840.0000000    0.2638010
74880.0000000    0.2803187
74920.0000000    0.2695058
74960.0000000    0.2586421
75000.0000000    0.2551809
75040.0000000    0.2589787
75080.0000000    0.2585420
75120.0000000    0.2608482
75160.0000000    0.2754055
75200.0000000    0.2530814
75240.0000000    0.2528322
75280.0000000    0.2523088
75320.0000000    0.2751215
75360.0000000    0.2594819
75400.0000000    0.2502260
75440.0000000    0.2509235
75480.0000000    0.2672002
75520.0000000    0.2508844
75560.0000000    0.2335135
75600.0000000    0.2405333
75640.0000000    0.2534761
75680.0000000    0.2465627
75720.0000000    0.2384256
75760.0000000    0.2354519
75800.0000000    0.2376557
75840.0000000    0.2461510
75880.0000000    0.2686572
75920.0000000    0.2682116
75960.0000000    0.2739522
76000.0000000    0.2627585
76040.0000000    0.2562748
76080.0000000    0.2608932
76120.0000000    0.2693393
76160.0000000    0.2506681
76200.0000000    0.2633693
76240.0000000    0.2891517
76280.0000000    0.2648686
76320.0000000    0.2592542
76360.0000000    0.2442209
76400.0000000    0.2578562
76440.0000000    0.2702870
76480.0000000    0.2488210
76520.0000000    0.2468611
76560.0000000    0.2503267
76600.0000000    0.2516475
76640.0000000    0.2544666
76680.0000000    0.2769901
76720.0000000    0.2570112
76760.0000000    0.2701606
76800.0000000    0.2626259
76840.0000000    0.2535947
76880.0000000    0.2653419
76920.0000000    0.2643961
76960.0000000    0.2611065
77000.0000000    0.2851939
77040.0000000    0.2713811
77080.0000000    0.2698076
77120.0000000    0.2627512
77160.0000000    0.2521431
77200.0000000    0.2836455
77240.0000000    0.2708778
77280.0000000    0.2467527
77320.0000000    0.2691282
77360.0000000    0.2507437
77400.0000000    0.2798958
77440.0000000    0.2787261
77480.0000000    0.2740687
77520.0000000    0.2684507
77560.0000000    0.2578892
77600.0000000    0.2641164
77640.0000000    0.2621124
77680.0000000    0.2392014
77720.0000000    0.2538213
77760.0000000    0.2623878
77800.0000000    0.2571461
77840.0000000    0.2569128
77880.0000000    0.2629918
77920.0000000    0.2699766
77960.0000000    0.2685430
78000.0000000    0.2423938
78040.0000000    0.2483698
78080.0000000    0.2684639
78120.0000000    0.2695550
78160.0000000    0.2655066
78200.0000000    0.2616780
78240.0000000    0.2835484
78280.0000000    0.2619417
78320.0000000    0.2406119
78360.0000000    0.2483474
78400.0000000    0.2843701
78440.0000000    0.2817632
78480.0000000    0.2708919
78520.0000000    0.2595203
78560.0000000    0.2606501
78600.0000000    0.2778934
78640.0000000    0.2549483
78680.0000000    0.2476635
78720.0000000    0.2693715
78760.0000000    0.2451297
78800.0000000    0.2700355
78840.0000000    0.2659803
78880.0000000    0.2525889
78920.0000000    0.2537354
78960.0000000    0.2673617
79000.0000000    0.2613947
79040.0000000    0.2461275
79080.0000000    0.2630929
79120.0000000    0.2508152
79160.0000000    0.2681274
79200.0000000    0.2545879
79240.0000000    0.2575752
79280.0000000    0.2475378
79320.0000000    0.2537487
79360.0000000    0.2413615
79400.0000000    0.2596051
79440.0000000    0.2502623
79480.0000000    0.2591411
79520.0000000    0.2694156
79560.0000000    0.2613356
79600.0000000    0.2597373
79640.0000000    0.2560052
79680.0000000    0.2421637
79720.0000000    0.2537054
79760.0000000    0.2597186
79800.0000000    0.2526993
79840.0000000    0.2452483
79880.0000000    0.2525223
79920.0000000    0.2550120
79960.0000000    0.2645054
80000.0000000    0.2662566
80040.0000000    0.2602146
80080.0000000    0.2266361
80120.0000000    0.2436130
80160.0000000    0.2526377
80200.0000000    0.2375531
80240.0000000    0.2437902
80280.0000000    0.2512549
80320.0000000    0.2503695
80360.0000000    0.2488995
80400.0000000    0.2371266
80440.0000000    0.2568283
80480.0000000    0.2729521
80520.0000000    0.2294867
80560.0000000    0.2772000
80600.0000000    0.2672586
80640.0000000    0.2590201
80680.0000000    0.2500653
80720.0000000    0.2479147
80760.0000000    0.2423692
80800.0000000    0.2616321
80840.0000000    0.2507866
80880.0000000    0.2503930
80920.0000000    0.2456985
80960.0000000    0.2581423
81000.0000000    0.2453601
81040.0000000    0.2625231
81080.0000000    0.2395163
81120.0000000    0.2536121
81160.0000000    0.2662014
81200.0000000    0.2690873
81240.0000000    0.2959280
81280.0000000    0.2745439
81320.0000000    0.2676286
81360.0000000    0.2498003
81400.0000000    0.2559030
81440.0000000    0.2821511
81480.0000000    0.2702462
81520.0000000    0.2495585
81560.0000000    0.2625776
81600.0000000    0.2621948
81640.0000000    0.2449341
81680.0000000    0.2596304
81720.0000000    0.2557367
81760.0000000    0.2664559
81800.0000000    0.2415780
81840.0000000    0.2626355
81880.0000000    0.2373392
81920.0000000    0.2529345
81960.0000000    0.2572932
82000.0000000    0.2584762
82040.0000000    0.2532756
82080.0000000    0.2712711
82120.0000000    0.2593127
82160.0000000    0.2555545
82200.0000000    0.2629175
82240.0000000    0.2467900
82280.0000000    0.2383914
82320.0000000    0.2617399
82360.0000000    0.2661452
82400.0000000    0.2652743
82440.0000000    0.2598433
82480.0000000    0.2563469
82520.0000000    0.2641009
82560.0000000    0.2774659
82600.0000000    0.2706246
82640.0000000    0.2867789
82680.0000000    0.2716151
82720.0000000    0.2729998
82760.0000000    0.2640444
82800.0000000    0.2619393
82840.0000000    0.2627102
82880.0000000    0.2749809
82920.0000000    0.2735509
82960.0000000    0.2720565
83000.0000000    0.2569018
83040.0000000    0.2636406
83080.0000000    0.2745063
83120.0000000    0.2710202
83160.0000000    0.2583784
83200.0000000    0.2574138
83240.0000000    0.2643345
83280.0000000    0.2738432
83320.0000000    0.2624822
83360.0000000    0.2569707
83400.0000000    0.2746288
83440.0000000    0.2749678
83480.0000000    0.2647952
83520.0000000    0.2461284
83560.0000000    0.2651024
83600.0000000    0.2418918
83640.0000000    0.2378419
83680.0000000    0.2665002
83720.0000000    0.2711498
83760.0000000    0.2514075
83800.0000000    0.2393382
83840.0000000    0.2588143
83880.0000000    0.2370635
83920.0000000    0.2474618
83960.0000000    0.2548403
84000.0000000    0.2581220
84040.0000000    0.2495122
84080.0000000    0.2498930
84120.0000000    0.2526226
84160.0000000    0.2428918
84200.0000000    0.2602945
84240.0000000    0.2580138
84280.0000000    0.2354467
84320.0000000    0.2698172
84360.0000000    0.2624633
84400.0000000    0.2675473
84440.0000000    0.2562490
84480.0000000    0.2505915
84520.0000000    0.2767991
84560.0000000    0.2711847
84600.0000000    0.2745454
84640.0000000    0.2821733
84680.0000000    0.2789880
84720.0000000    0.2794983
84760.0000000    0.2643614
84800.0000000    0.2762987
84840.0000000    0.2566692
84880.0000000    0.2622965
84920.0000000    0.2580231
84960.0000000    0.2660049
85000.0000000    0.2605501
85040.0000000    0.2800459
85080.0000000    0.2757472
85120.0000000    0.2604381
85160.0000000    0.2494361
85200.0000000    0.2766019
85240.0000000    0.2660674
85280.0000000    0.2690667
85320.0000000    0.2681626
85360.0000000    0.2695378
85400.0000000    0.2788245
85440.0000000    0.2620735
85480.0000000    0.2679821
85520.0000000    0.2673958
85560.0000000    0.2718861
85600.0000000    0.2724933
85640.0000000    0.2862422
85680.0000000    0.2723258
85720.0000000    0.2750236
85760.0000000    0.2645365
85800.0000000    0.2513182
85840.0000000    0.2551436
85880.0000000    0.2473907
85920.0000000    0.2460736
85960.0000000    0.2561209
86000.0000000    0.2545042
86040.0000000    0.2689855
86080.0000000    0.2756766
86120.0000000    0.2640693
86160.0000000    0.2841366
86200.0000000    0.2761926
86240.0000000    0.2661547
86280.0000000    0.2772461
86320.0000000    0.2673887
86360.0000000    0.2699220
86400.0000000    0.2753062
86440.0000000    0.2780479
86480.0000000    0.2829135
86520.0000000    0.2946448
86560.0000000    0.2892900
86600.0000000    0.2674329
86640.0000000    0.2642754
86680.0000000    0.2547989
86720.0000000    0.2585553
86760.0000000    0.2577063
86800.0000000    0.2597398
86840.0000000    0.2668557
86880.0000000    0.2535544
86920.0000000    0.2642311
86960.0000000    0.2520166
87000.0000000    0.2542319
87040.0000000    0.2441978
87080.0000000    0.2535165
87120.0000000    0.2552960
87160.0000000    0.2534242
87200.0000000    0.2518574
87240.0000000    0.2605585
87280.0000000    0.2540851
87320.0000000    0.2565206
87360.0000000    0.2534682
87400.0000000    0.2579554
87440.0000000    0.2724452
87480.0000000    0.2750549
87520.0000000    0.2578808
87560.0000000    0.2676568
87600.0000000    0.2620547
87640.0000000    0.2631214
87680.0000000    0.2617891
87720.0000000    0.2617099
87760.0000000    0.2532764
87800.0000000    0.2594627
87840.0000000    0.2539522
87880.0000000    0.2556497
87920.0000000    0.2556161
87960.0000000    0.2497248
88000.0000000    0.2407939
88040.0000000    0.2577519
88080.0000000    0.2469741
88120.0000000    0.2454400
88160.0000000    0.2338267
88200.0000000    0.2492470
88240.0000000    0.2433646
88280.0000000    0.2524827
88320.0000000    0.2515161
88360.0000000    0.2389053
88400.0000000    0.2389857
88440.0000000    0.2421508
88480.0000000    0.2409882
88520.0000000    0.2571855
88560.0000000    0.2695698
88600.0000000    0.2478563
88640.0000000    0.2445047
88680.0000000    0.2506467
88720.0000000    0.2668310
88760.0000000    0.2526920
88800.0000000    0.2444611
88840.0000000    0.2747559
88880.0000000    0.2438208
88920.0000000    0.2346854
88960.0000000    0.2566044
89000.0000000    0.2484222
89040.0000000    0.2576429
89080.0000000    0.2648245
89120.0000000    0.2535386
89160.0000000    0.2357516
89200.0000000    0.2398369
89240.0000000    0.2588959
89280.0000000    0.2817036
89320.0000000    0.2870392
89360.0000000    0.2584927
89400.0000000    0.2754084
89440.0000000    0.2676539
89480.0000000    0.2771234
89520.0000000    0.2514192
89560.0000000    0.2736667
89600.0000000    0.2529023
89640.0000000    0.2692692
89680.0000000    0.2654852
89720.0000000    0.2535925
89760.0000000    0.2477096
89800.0000000    0.2501146
89840.0000000    0.2861136
89880.0000000    0.2677331
89920.0000000    0.2745855
89960.0000000    0.2482046
90000.0000000    0.2852958
90040.0000000    0.2587469
90080.0000000    0.2696277
90120.0000000    0.2693434
90160.0000000    0.2736719
90200.0000000    0.2619022
90240.0000000    0.2713250
90280.0000000    0.2745709
90320.0000000    0.2460085
90360.0000000    0.2596959
90400.0000000    0.2697063
90440.0000000    0.2615882
90480.0000000    0.2652875
90520.0000000    0.2756942
90560.0000000    0.2925943
90600.0000000    0.2758780
90640.0000000    0.2563367
90680.0000000    0.2454346
90720.0000000    0.2579795
90760.0000000    0.2614498
90800.0000000    0.2431488
90840.0000000    0.2434700
90880.0000000    0.2526314
90920.0000000    0.2845170
90960.0000000    0.2390410
91000.0000000    0.2510176
91040.0000000    0.2522784
91080.0000000    0.2582929
91120.0000000    0.2582722
91160.0000000    0.2648857
91200.0000000    0.2664760
91240.0000000    0.2726891
91280.0000000    0.2522864
91320.0000000    0.2548530
91360.0000000    0.2536761
91400.0000000    0.2584408
91440.0000000    0.2491776
91480.0000000    0.2591462
91520.0000000    0.2674291
91560.0000000    0.2713228
91600.0000000    0.2638716
91640.0000000    0.2513176
91680.0000000    0.2639857
91720.0000000    0.2530923
91760.0000000    0.2444982
91800.0000000    0.2593182
91840.0000000    0.2552785
91880.0000000    0.2590651
91920.0000000    0.2759388
91960.0000000    0.2769358
92000.0000000    0.2621587
92040.0000000    0.2366136
92080.0000000    0.2506160
92120.0000000    0.2611898
92160.0000000    0.2597349
92200.0000000    0.2500464
92240.0000000    0.2476047
92280.0000000    0.2477976
92320.0000000    0.2482487
92360.0000000    0.2781581
92400.0000000    0.2472738
92440.0000000    0.2372507
92480.0000000    0.2365578
92520.0000000    0.2594078
92560.0000000    0.2657006
92600.0000000    0.2600796
92640.0000000    0.2666418
92680.0000000    0.2598621
92720.0000000    0.2492362
92760.0000000    0.2703546
92800.0000000    0.2655838
92840.0000000    0.2556014
92880.0000000    0.2613747
92920.0000000    0.2582278
92960.0000000    0.2597783
93000.0000000    0.2735712
93040.0000000    0.2643143
93080.0000000    0.2792130
93120.0000000    0.2859790
93160.0000000    0.2780332
93200.0000000    0.2770254
93240.0000000    0.2856863
93280.0000000    0.2583595
93320.0000000    0.2933081
93360.0000000    0.2767149
93400.0000000    0.2759718
93440.0000000    0.2663911
93480.0000000    0.2593074
93520.0000000    0.2688711
93560.0000000    0.2627024
93600.0000000    0.2704732
93640.0000000    0.2576632
93680.0000000    0.2652069
93720.0000000    0.2439219
93760.0000000    0.2530192
93800.0000000    0.2464960
93840.0000000    0.2593360
93880.0000000    0.2500827
93920.0000000    0.2272125
93960.0000000    0.2386103
94000.0000000    0.2558726
94040.0000000    0.2408487
94080.0000000    0.2490442
94120.0000000    0.2320916
94160.0000000    0.2389499
94200.0000000    0.2485390
94240.0000000    0.2496260
94280.0000000    0.2409270
94320.0000000    0.2429682
94360.0000000    0.2602317
94400.0000000    0.2681715
94440.0000000    0.2615020
94480.0000000    0.2791114
94520.0000000    0.2627296
94560.0000000    0.2370575
94600.0000000    0.2551369
94640.0000000    0.2524655
94680.0000000    0.2500660
94720.0000000    0.2458480
94760.0000000    0.2299948
94800.0000000    0.2375774
94840.0000000    0.2362686
94880.0000000    0.2639754
94920.0000000    0.2529208
94960.0000000    0.2535080
95000.0000000    0.2535592
95040.0000000    0.2543915
95080.0000000    0.2787648
95120.0000000    0.2676684
95160.0000000    0.2698421
95200.0000000    0.2659638
95240.0000000    0.2624945
95280.0000000    0.2522459
95320.0000000    0.2352408
95360.0000000    0.2613941
95400.0000000    0.2554398
95440.0000000    0.2466416
95480.0000000    0.2741626
95520.0000000    0.2560553
95560.0000000    0.2750825
95600.0000000    0.2555909
95640.0000000    0.2475117
95680.0000000    0.2595124
95720.0000000    0.2629030
95760.0000000    0.2604918
95800.0000000    0.2660639
95840.0000000    0.2911679
95880.0000000    0.2849061
95920.0000000    0.2668364
95960.0000000    0.2652852
96000.0000000    0.2632289
96040.0000000    0.2759513
96080.0000000    0.2865519
96120.0000000    0.2666915
96160.0000000    0.2566810
96200.0000000    0.2636194
96240.0000000    0.2512091
96280.0000000    0.2833217
96320.0000000    0.2734107
96360.0000000    0.2985432
96400.0000000    0.2651017
96440.0000000    0.2608270
96480.0000000    0.2304051
96520.0000000    0.2497897
96560.0000000    0.2454504
96600.0000000    0.2627568
96640.0000000    0.2617421
96680.0000000    0.2655641
96720.0000000    0.2709596
96760.0000000    0.2623775
96800.0000000    0.2629727
96840.0000000    0.2455012
96880.0000000    0.2573191
96920.0000000    0.2591030
96960.0000000    0.2761835
97000.0000000    0.2655281
97040.0000000    0.2597312
97080.0000000    0.2668408
97120.0000000    0.2743545
97160.0000000    0.2635889
97200.0000000    0.2688389
97240.0000000    0.2714693
97280.0000000    0.2596177
97320.0000000    0.2569625
97360.0000000    0.2549608
97400.0000000    0.2542280
97440.0000000    0.2663975
97480.0000000    0.2817876
97520.0000000    0.2732065
97560.0000000    0.2759624
97600.0000000    0.2814554
97640.0000000    0.2751950
97680.0000000    0.2664650
97720.0000000    0.2863386
97760.0000000    0.2737971
97800.0000000    0.2700823
97840.0000000    0.2737896
97880.0000000    0.2756510
97920.0000000    0.2762623
97960.0000000    0.2782308
98000.0000000    0.2702095
98040.0000000    0.2764816
98080.0000000    0.2932950
98120.0000000    0.2987871
98160.0000000    0.2846343
98200.0000000    0.2704687
98240.0000000    0.2786207
98280.0000000    0.2737740
98320.0000000    0.2831383
98360.0000000    0.2672840
98400.0000000    0.2891676
98440.0000000    0.2802942
98480.0000000    0.2632028
98520.0000000    0.2493007
98560.0000000    0.2841997
98600.0000000    0.2646128
98640.0000000    0.2620907
98680.0000000    0.2461466
98720.0000000    0.2753122
98760.0000000    0.2637621
98800.0000000    0.2724806
98840.0000000    0.2678361
98880.0000000    0.2940397
98920.0000000    0.2686984
98960.0000000    0.2515166
99000.0000000    0.2598797
99040.0000000    0.2477807
99080.0000000    0.2666710
99120.0000000    0.2598117
99160.0000000    0.2862682
99200.0000000    0.2529112
99240.0000000    0.2607342
99280.0000000    0.2604630
99320.0000000    0.2874456
99360.0000000    0.2814438
99400.0000000    0.2798951
99440.0000000    0.2823171
99480.0000000    0.2956958
99520.0000000    0.2627671
99560.0000000    0.2924578
99600.0000000    0.2756285
99640.0000000    0.2813729
99680.0000000    0.2890542
99720.0000000    0.2747540
99760.0000000    0.2820642
99800.0000000    0.2625610
99840.0000000    0.2744026
99880.0000000    0.2698789
99920.0000000    0.2635297
99960.0000000    0.2687147
100000.0000000    0.2640748
100040.0000000    0.2571653
100080.0000000    0.2618352
100120.0000000    0.2654751
100160.0000000    0.2605571
100200.0000000    0.2615769
100240.0000000    0.2711737
100280.0000000    0.2739153
100320.0000000    0.2733594
100360.0000000    0.2899667
100400.0000000    0.2699488
100440.0000000    0.2750505
100480.0000000    0.2785686
100520.0000000    0.2727325
100560.0000000    0.2824458
100600.0000000    0.2746618
100640.0000000    0.2818248
100680.0000000    0.2700855
100720.0000000    0.2585088
100760.0000000    0.2531270
100800.0000000    0.2577155
100840.0000000    0.2760250
100880.0000000    0.2865761
100920.0000000    0.2812320
100960.0000000    0.2554369
101000.0000000    0.2751818
101040.0000000    0.2639697
101080.0000000    0.2705633
101120.0000000    0.2549429
101160.0000000    0.2767868
101200.0000000    0.2666907
101240.0000000    0.2601408
101280.0000000    0.2846025
101320.0000000    0.2674605
101360.0000000    0.2917791
101400.0000000    0.2901480
101440.0000000    0.2815782
101480.0000000    0.2706693
101520.0000000    0.2669757
101560.0000000    0.2766321
101600.0000000    0.2760228
101640.0000000    0.2779801
101680.0000000    0.2860273
101720.0000000    0.2701807
101760.0000000    0.2894886
101800.0000000    0.3076219
101840.0000000    0.2847995
101880.0000000    0.2625380
101920.0000000    0.2608563
101960.0000000    0.2637638
102000.0000000    0.2537133
102040.0000000    0.2742703
102080.0000000    0.2683348
102120.0000000    0.2943872
102160.0000000    0.2682402
102200.0000000    0.2769981
102240.0000000    0.2795405
102280.0000000    0.2673145
102320.0000000    0.2522169
102360.0000000    0.2539081
102400.0000000    0.2703861
102440.0000000    0.2787419
102480.0000000    0.2594599
102520.0000000    0.2742136
102560.0000000    0.2755257
102600.0000000    0.2781392
102640.0000000    0.2657449
102680.0000000    0.2619780
102720.0000000    0.2641173
102760.0000000    0.2720853
102800.0000000    0.2731212
102840.0000000    0.2416665
102880.0000000    0.2511274
102920.0000000    0.2479130
102960.0000000    0.2683593
103000.0000000    0.2685568
103040.0000000    0.2737225
103080.0000000    0.2607940
103120.0000000    0.2706948
103160.0000000    0.2674158
103200.0000000    0.2536232
103240.0000000    0.2652831
103280.0000000    0.2767844
103320.0000000    0.2670223
103360.0000000    0.2705957
103400.0000000    0.2522285
103440.0000000    0.2705785
103480.0000000    0.2937727
103520.0000000    0.2758595
103560.0000000    0.2657178
103600.0000000    0.2837155
103640.0000000    0.2843228
103680.0000000    0.2729834
103720.0000000    0.2678759
103760.0000000    0.2792236
103800.0000000    0.2638101
103840.0000000    0.2826851
103880.0000000    0.2771640
103920.0000000    0.2767072
103960.0000000    0.2747980
104000.0000000    0.2665046
104040.0000000    0.2798883
104080.0000000    0.2750896
104120.0000000    0.2793744
104160.0000000    0.2842316
104200.0000000    0.2838140
104240.0000000    0.2908749
104280.0000000    0.2642618
104320.0000000    0.2669655
104360.0000000    0.2772124
104400.0000000    0.2604105
104440.0000000    0.2661401
104480.0000000    0.2542888
104520.0000000    0.2633208
104560.0000000    0.2633123
104600.0000000    0.2617860
104640.0000000    0.2543499
104680.0000000    0.2720881
104720.0000000    0.2568674
104760.0000000    0.2579196
104800.0000000    0.2704875
104840.0000000    0.2997211
104880.0000000    0.2515019
104920.0000000    0.2568657
104960.0000000    0.2784188
105000.0000000    0.2783656
105040.0000000    0.2642783
105080.0000000    0.2726408
105120.0000000    0.2700379
105160.0000000    0.2567376
105200.0000000    0.2854184
105240.0000000    0.2853710
105280.0000000    0.3056230
105320.0000000    0.2920290
105360.0000000    0.2760066
105400.0000000    0.2794605
105440.0000000    0.2801830
105480.0000000    0.2664180
105520.0000000    0.2508950
105560.0000000    0.2850309
105600.0000000    0.2720576
105640.0000000    0.2836898
105680.0000000    0.2772334
105720.0000000    0.3127918
105760.0000000    0.2978735
105800.0000000    0.2793936
105840.0000000    0.2770579
105880.0000000    0.2778813
105920.0000000    0.2823470
105960.0000000    0.2780768
106000.0000000    0.2668473
106040.0000000    0.2818943
106080.0000000    0.2632119
106120.0000000    0.2583174
106160.0000000    0.2943973
106200.0000000    0.3126668
106240.0000000    0.2965593
106280.0000000    0.2949685
106320.0000000    0.2695135
106360.0000000    0.2932935
106400.0000000    0.2806208
106440.0000000    0.2683544
106480.0000000    0.2550904
106520.0000000    0.2822065
106560.0000000    0.2657402
106600.0000000    0.2721229
106640.0000000    0.2755208
106680.0000000    0.2659836
106720.0000000    0.2800859
106760.0000000    0.2954722
106800.0000000    0.3023469
106840.0000000    0.2907710
106880.0000000    0.2498692
106920.0000000    0.2811435
106960.0000000    0.2990258
107000.0000000    0.2757778
107040.0000000    0.2614027
107080.0000000    0.2749101
107120.0000000    0.2751462
107160.0000000    0.2719587
107200.0000000    0.2811184
107240.0000000    0.2751502
107280.0000000    0.2695027
107320.0000000    0.2844172
107360.0000000    0.2712178
107400.0000000    0.2707314
107440.0000000    0.2608720
107480.0000000    0.2720136
107520.0000000    0.2704524
107560.0000000    0.2793375
107600.0000000    0.2788379
107640.0000000    0.2878215
107680.0000000    0.2759691
107720.0000000    0.2798532
107760.0000000    0.2902902
107800.0000000    0.2727991
107840.0000000    0.2869443
107880.0000000    0.2666628
107920.0000000    0.2821956
107960.0000000    0.2813393
108000.0000000    0.2753627
108040.0000000    0.2824746
108080.0000000    0.2646799
108120.0000000    0.2616514
108160.0000000    0.2738884
108200.0000000    0.2684436
108240.0000000    0.2792220
108280.0000000    0.2805870
108320.0000000    0.2738186
108360.0000000    0.2793078
108400.0000000    0.2881334
108440.0000000    0.2593101
108480.0000000    0.2906226
108520.0000000    0.2787337
108560.0000000    0.2777819
108600.0000000    0.2972945
108640.0000000    0.2612690
108680.0000000    0.2748808
108720.0000000    0.2858627
108760.0000000    0.2796587
108800.0000000    0.2746136
108840.0000000    0.2795158
108880.0000000    0.2683417
108920.0000000    0.2649964
108960.0000000    0.2562161
109000.0000000    0.2614206
109040.0000000    0.2634545
109080.0000000    0.2727308
109120.0000000    0.2786132
109160.0000000    0.2931807
109200.0000000    0.2867706
109240.0000000    0.2684636
109280.0000000    0.2808210
109320.0000000    0.2912962
109360.0000000    0.2970785
109400.0000000    0.2945392
109440.0000000    0.2786281
109480.0000000    0.2727778
109520.0000000    0.2812252
109560.0000000    0.2726281
109600.0000000    0.2651330
109640.0000000    0.2768981
109680.0000000    0.2619550
109720.0000000    0.2800471
109760.0000000    0.2822767
109800.0000000    0.2801187
109840.0000000    0.2712347
109880.0000000    0.2707542
109920.0000000    0.2677293
109960.0000000    0.2543249
110000.0000000    0.2678757
110040.0000000    0.2811044
110080.0000000    0.2910841
110120.0000000    0.2935838
110160.0000000    0.2841928
110200.0000000    0.2837712
110240.0000000    0.2934205
110280.0000000    0.2817095
110320.0000000    0.2753514
110360.0000000    0.2893006
110400.0000000    0.2644080
110440.0000000    0.2862667
110480.0000000    0.2832503
110520.0000000    0.2869052
110560.0000000    0.2654310
110600.0000000    0.2894081
110640.0000000    0.2777393
110680.0000000    0.2763614
110720.0000000    0.2770570
110760.0000000    0.2730713
110800.0000000    0.2785190
110840.0000000    0.2861972
110880.0000000    0.2853126
110920.0000000    0.2897133
110960.0000000    0.2734160
111000.0000000    0.2843458
111040.0000000    0.2769876
111080.0000000    0.2958777
111120.0000000    0.2838749
111160.0000000    0.2905690
111200.0000000    0.2847289
111240.0000000    0.2795623
111280.0000000    0.2745244
111320.0000000    0.2916777
111360.0000000    0.2960423
111400.0000000    0.2902961
111440.0000000    0.2725347
111480.0000000    0.2780616
111520.0000000    0.2904795
111560.0000000    0.2746881
111600.0000000    0.2630046
111640.0000000    0.2610604
111680.0000000    0.2519909
111720.0000000    0.2904638
111760.0000000    0.2756381
111800.0000000    0.2816238
111840.0000000    0.2720851
111880.0000000    0.2908784
111920.0000000    0.2959203
111960.0000000    0.2775017
112000.0000000    0.3002424
112040.0000000    0.2966417
112080.0000000    0.2972050
112120.0000000    0.2765954
112160.0000000    0.2693869
112200.0000000    0.2822318
112240.0000000    0.2593899
112280.0000000    0.2761434
112320.0000000    0.2891455
112360.0000000    0.2897515
112400.0000000    0.2719082
112440.0000000    0.2784638
112480.0000000    0.2665076
112520.0000000    0.2843604
112560.0000000    0.2877171
112600.0000000    0.2776016
112640.0000000    0.2662255
112680.0000000    0.2857065
112720.0000000    0.2925024
112760.0000000    0.2706198
112800.0000000    0.3001975
112840.0000000    0.2866540
112880.0000000    0.2838129
112920.0000000    0.2977196
112960.0000000    0.2676072
113000.0000000    0.2709659
113040.0000000    0.2692139
113080.0000000    0.2709484
113120.0000000    0.2773328
113160.0000000    0.2898144
113200.0000000    0.2612639
113240.0000000    0.2718382
113280.0000000    0.2862768
113320.0000000    0.2835384
113360.0000000    0.2837747
113400.0000000    0.2871399
113440.0000000    0.2671962
113480.0000000    0.2868553
113520.0000000    0.2774017
113560.0000000    0.2741916
113600.0000000    0.2760228
113640.0000000    0.2507409
113680.0000000    0.2819963
113720.0000000    0.2831978
113760.0000000    0.2920929
113800.0000000    0.2958810
113840.0000000    0.3096344
113880.0000000    0.2889141
113920.0000000    0.2831228
113960.0000000    0.2808443
114000.0000000    0.2839690
114040.0000000    0.3017821
114080.0000000    0.3003613
114120.0000000    0.2950786
114160.0000000    0.2861924
114200.0000000    0.2833358
114240.0000000    0.2751627
114280.0000000    0.2624985
114320.0000000    0.2699503
114360.0000000    0.2768911
114400.0000000    0.2723298
114440.0000000    0.2931172
114480.0000000    0.2791288
114520.0000000    0.2887179
114560.0000000    0.2774469
114600.0000000    0.2950529
114640.0000000    0.3002810
114680.0000000    0.2762920
114720.0000000    0.2767322
114760.0000000    0.2916783
114800.0000000    0.2636800
114840.0000000    0.2940423
114880.0000000    0.2572481
114920.0000000    0.2964771
114960.0000000    0.2763106
115000.0000000    0.2853346
115040.0000000    0.2831083
115080.0000000    0.2939302
115120.0000000    0.2802966
115160.0000000    0.2925197
115200.0000000    0.2863627
115240.0000000    0.3000610
115280.0000000    0.2909435
115320.0000000    0.2756606
115360.0000000    0.2829215
115400.0000000    0.2750203
115440.0000000    0.2869871
115480.0000000    0.2852425
115520.0000000    0.2832246
115560.0000000    0.2681688
115600.0000000    0.2868714
115640.0000000    0.2735285
115680.0000000    0.2825171
115720.0000000    0.2968235
115760.0000000    0.2877573
115800.0000000    0.2761325
115840.0000000    0.2899733
115880.0000000    0.2766652
115920.0000000    0.2964908
115960.0000000    0.2949314
116000.0000000    0.2922697
116040.0000000    0.2762024
116080.0000000    0.2850410
116120.0000000    0.2883932
116160.0000000    0.2732191
116200.0000000    0.2619984
116240.0000000    0.2872528
116280.0000000    0.2662600
116320.0000000    0.2769487
116360.0000000    0.2771657
116400.0000000    0.2786036
116440.0000000    0.2619017
116480.0000000    0.2829384
116520.0000000    0.2764615
116560.0000000    0.2764994
116600.0000000    0.2721860
116640.0000000    0.2738118
116680.0000000    0.2625772
116720.0000000    0.2660092
116760.0000000    0.2786652
116800.0000000    0.2713564
116840.0000000    0.2926375
116880.0000000    0.2613159
116920.0000000    0.3056056
116960.0000000    0.2825191
117000.0000000    0.2959761
117040.0000000    0.2827481
117080.0000000    0.2902396
117120.0000000    0.2899021
117160.0000000    0.2930668
117200.0000000    0.2844836
117240.0000000    0.2769571
117280.0000000    0.2835292
117320.0000000    0.2598237
117360.0000000    0.2881941
117400.0000000    0.2786573
117440.0000000    0.2720916
117480.0000000    0.2523483
117520.0000000    0.2299344
117560.0000000    0.2479909
117600.0000000    0.2901598
117640.0000000    0.2897457
117680.0000000    0.2673152
117720.0000000    0.2942628
117760.0000000    0.2783432
117800.0000000    0.2727307
117840.0000000    0.2709313
117880.0000000    0.2800242
117920.0000000    0.2795152
117960.0000000    0.2544428
118000.0000000    0.2752822
118040.0000000    0.2844523
118080.0000000    0.3101896
118120.0000000    0.2805977
118160.0000000    0.2612797
118200.0000000    0.2792343
118240.0000000    0.2792154
118280.0000000    0.2641680
118320.0000000    0.2690034
118360.0000000    0.2742435
118400.0000000    0.2777081
118440.0000000    0.2794895
118480.0000000    0.2640719
118520.0000000    0.2774310
118560.0000000    0.2821828
118600.0000000    0.2649274
118640.0000000    0.2708924
118680.0000000    0.2812663
118720.0000000    0.2786088
118760.0000000    0.2755439
118800.0000000    0.2756577
118840.0000000    0.2718030
118880.0000000    0.2744387
118920.0000000    0.2716575
118960.0000000    0.2795163
119000.0000000    0.2846342
119040.0000000    0.2922467
119080.0000000    0.2840930
119120.0000000    0.2766091
119160.0000000    0.2654257
119200.0000000    0.2796038
119240.0000000    0.3056102
119280.0000000    0.2859503
119320.0000000    0.2753578
119360.0000000    0.2643199
119400.0000000    0.2739438
119440.0000000    0.2482248
119480.0000000    0.2705191
119520.0000000    0.2738721
119560.0000000    0.2732626
119600.0000000    0.2603342
119640.0000000    0.2730987
119680.0000000    0.2880301
119720.0000000    0.2701457
119760.0000000    0.2741138
119800.0000000    0.2742714
119840.0000000    0.2815883
119880.0000000    0.2978199
119920.0000000    0.2888423
119960.0000000    0.2804144
120000.0000000    0.2890013
120040.0000000    0.2616073
120080.0000000    0.2985816
120120.0000000    0.2622989
120160.0000000    0.2633460
120200.0000000    0.2902991
120240.0000000    0.2717173
120280.0000000    0.2838233
120320.0000000    0.2578903
120360.0000000    0.2623733
120400.0000000    0.2597236
120440.0000000    0.2490968
120480.0000000    0.2451099
120520.0000000    0.2315973
120560.0000000    0.2710213
120600.0000000    0.2597838
120640.0000000    0.2644234
120680.0000000    0.2499327
120720.0000000    0.2724070
120760.0000000    0.2940901
120800.0000000    0.2793518
120840.0000000    0.2879297
120880.0000000    0.2802221
120920.0000000    0.2839521
120960.0000000    0.2765440
121000.0000000    0.2799233
121040.0000000    0.2765455
121080.0000000    0.2657566
121120.0000000    0.2893365
121160.0000000    0.2986347
121200.0000000    0.2925702
121240.0000000    0.2631502
121280.0000000    0.2846271
121320.0000000    0.2976192
121360.0000000    0.2733758
121400.0000000    0.2936462
121440.0000000    0.2930405
121480.0000000    0.2775273
121520.0000000    0.2832503
121560.0000000    0.2580604
121600.0000000    0.2827793
121640.0000000    0.2967291
121680.0000000    0.2813053
121720.0000000    0.2914742
121760.0000000    0.2776167
121800.0000000    0.2833431
121840.0000000    0.2718301
121880.0000000    0.2656253
121920.0000000    0.2697667
121960.0000000    0.2727208
122000.0000000    0.2813287
122040.0000000    0.2943434
122080.0000000    0.2757829
122120.0000000    0.2690417
122160.0000000    0.2673659
122200.0000000    0.2841327
122240.0000000    0.2861296
122280.0000000    0.2765055
122320.0000000    0.2878032
122360.0000000    0.2918914
122400.0000000    0.2881567
122440.0000000    0.2836355
122480.0000000    0.2729295
122520.0000000    0.2760904
122560.0000000    0.2856398
122600.0000000    0.2677525
122640.0000000    0.2961731
122680.0000000    0.2761162
122720.0000000    0.2853484
122760.0000000    0.2748228
122800.0000000    0.2765096
122840.0000000    0.2754934
122880.0000000    0.2595568
122920.0000000    0.2895142
122960.0000000    0.2918501
123000.0000000    0.2858074
123040.0000000    0.3139855
123080.0000000    0.3249785
123120.0000000    0.2834916
123160.0000000    0.2682716
123200.0000000    0.2721353
123240.0000000    0.2769708
123280.0000000    0.2704290
123320.0000000    0.2742664
123360.0000000    0.2773021
123400.0000000    0.2715852
123440.0000000    0.3015276
123480.0000000    0.2833330
123520.0000000    0.2933158
123560.0000000    0.2693649
123600.0000000    0.3015775
123640.0000000    0.3003750
123680.0000000    0.3031124
123720.0000000    0.2756661
123760.0000000    0.3033971
123800.0000000    0.2834032
123840.0000000    0.2692731
123880.0000000    0.2725049
123920.0000000    0.2873274
123960.0000000    0.2546683
124000.0000000    0.2833042
124040.0000000    0.3030169
124080.0000000    0.2895416
124120.0000000    0.2735801
124160.0000000    0.2605501
124200.0000000    0.2943110
124240.0000000    0.2862280
124280.0000000    0.2749504
124320.0000000    0.2638158
124360.0000000    0.2863655
124400.0000000    0.2600840
124440.0000000    0.2945133
124480.0000000    0.3083070
124520.0000000    0.2908449
124560.0000000    0.2762877
124600.0000000    0.2691773
124640.0000000    0.2975296
124680.0000000    0.2725263
124720.0000000    0.2726360
124760.0000000    0.2784435
124800.0000000    0.2828999
124840.0000000    0.2877361
124880.0000000    0.2870101
124920.0000000    0.2847781
124960.0000000    0.2979374
125000.0000000    0.2844217
125040.0000000    0.2982350
125080.0000000    0.2890420
125120.0000000    0.2853199
125160.0000000    0.2915993
125200.0000000    0.2992207
125240.0000000    0.2930730
125280.0000000    0.2710503
125320.0000000    0.2738715
125360.0000000    0.2785918
125400.0000000    0.2925583
125440.0000000    0.2873105
125480.0000000    0.2811417
125520.0000000    0.2746968
125560.0000000    0.2858297
125600.0000000    0.2937202
125640.0000000    0.2985515
125680.0000000    0.3166830
125720.0000000    0.2820803
125760.0000000    0.3108459
125800.0000000    0.2985807
125840.0000000    0.3134864
125880.0000000    0.3089265
125920.0000000    0.2991501
125960.0000000    0.3286571
126000.0000000    0.3153443
126040.0000000    0.2851397
126080.0000000    0.3186442
126120.0000000    0.3019702
126160.0000000    0.3069240
126200.0000000    0.3032079
126240.0000000    0.3106827
126280.0000000    0.2958620
126320.0000000    0.2901675
126360.0000000    0.2905823
126400.0000000    0.2872274
126440.0000000    0.3040455
126480.0000000    0.2943066
126520.0000000    0.2756600
126560.0000000    0.2612203
126600.0000000    0.2839731
126640.0000000    0.2842891
126680.0000000    0.2863241
126720.0000000    0.2688831
126760.0000000    0.2757850
126800.0000000    0.2917437
126840.0000000    0.2837513
126880.0000000    0.2845936
126920.0000000    0.2951354
126960.0000000    0.2973571
127000.0000000    0.2857148
127040.0000000    0.2917787
127080.0000000    0.2832032
127120.0000000    0.2954933
127160.0000000    0.2716424
127200.0000000    0.2764505
127240.0000000    0.2895790
127280.0000000    0.2812789
127320.0000000    0.2769630
127360.0000000    0.2924164
127400.0000000    0.2885673
127440.0000000    0.2838108
127480.0000000    0.2646645
127520.0000000    0.2837648
127560.0000000    0.2860807
127600.0000000    0.2856733
127640.0000000    0.2701726
127680.0000000    0.2739974
127720.0000000    0.2738335
127760.0000000    0.2710263
127800.0000000    0.2678206
127840.0000000    0.2623897
127880.0000000    0.2517055
127920.0000000    0.2883222
127960.0000000    0.2513101
128000.0000000    0.2803018
128040.0000000    0.2853165
128080.0000000    0.2841390
128120.0000000    0.2678788
128160.0000000    0.2634237
128200.0000000    0.2616543
128240.0000000    0.2761219
128280.0000000    0.2903174
128320.0000000    0.2886978
128360.0000000    0.2797853
128400.0000000    0.2738050
128440.0000000    0.2852866
128480.0000000    0.3035968
128520.0000000    0.2951705
128560.0000000    0.2844388
128600.0000000    0.2768160
128640.0000000    0.2794398
128680.0000000    0.3058299
128720.0000000    0.2761401
128760.0000000    0.2969475
128800.0000000    0.2829141
128840.0000000    0.2709911
128880.0000000    0.2936119
128920.0000000    0.2939639
128960.0000000    0.2891696
129000.0000000    0.2949429
129040.0000000    0.2943118
129080.0000000    0.2747571
129120.0000000    0.2821116
129160.0000000    0.2726054
129200.0000000    0.2569580
129240.0000000    0.2751996
129280.0000000    0.2794364
129320.0000000    0.2783845
129360.0000000    0.2842605
129400.0000000    0.2913283
129440.0000000    0.2991008
129480.0000000    0.2885414
129520.0000000    0.2911927
129560.0000000    0.2892797
129600.0000000    0.2804027
129640.0000000    0.2763265
129680.0000000    0.2733770
129720.0000000    0.2849070
129760.0000000    0.2737855
129800.0000000    0.2765201
129840.0000000    0.2561131
129880.0000000    0.2752981
129920.0000000    0.2827713
129960.0000000    0.2915516
130000.0000000    0.2879763
130040.0000000    0.2885565
130080.0000000    0.2771562
130120.0000000    0.2860360
130160.0000000    0.2520036
130200.0000000    0.2790536
130240.0000000    0.2611716
130280.0000000    0.2814184
130320.0000000    0.2933209
130360.0000000    0.2728012
130400.0000000    0.2807826
130440.0000000    0.2797576
130480.0000000    0.2704512
130520.0000000    0.2739730
130560.0000000    0.2857211
130600.0000000    0.2642796
130640.0000000    0.2825647
130680.0000000    0.2639496
130720.0000000    0.2709945
130760.0000000    0.2833030
130800.0000000    0.2744806
130840.0000000    0.2825499
130880.0000000    0.2847888
130920.0000000    0.2753042
130960.0000000    0.2792901
131000.0000000    0.2685266
131040.0000000    0.2808603
131080.0000000    0.2544641
131120.0000000    0.2661963
131160.0000000    0.2869398
131200.0000000    0.2728240
131240.0000000    0.2778931
131280.0000000    0.2696560
131320.0000000    0.2718302
131360.0000000    0.2722282
131400.0000000    0.2696348
131440.0000000    0.2707149
131480.0000000    0.2916099
131520.0000000    0.2785833
131560.0000000    0.2719805
131600.0000000    0.2817207
131640.0000000    0.2784713
131680.0000000    0.2777535
131720.0000000    0.3058916
131760.0000000    0.2812959
131800.0000000    0.2629169
131840.0000000    0.2924260
131880.0000000    0.2796422
131920.0000000    0.2810041
131960.0000000    0.2903025
132000.0000000    0.2976329
132040.0000000    0.2700458
132080.0000000    0.2814815
132120.0000000    0.2736517
132160.0000000    0.2685259
132200.0000000    0.2849323
132240.0000000    0.2795593
132280.0000000    0.2784993
132320.0000000    0.2812544
132360.0000000    0.2809320
132400.0000000    0.2759259
132440.0000000    0.2784295
132480.0000000    0.2869374
132520.0000000    0.3050359
132560.0000000    0.2755697
132600.0000000    0.2864216
132640.0000000    0.2599977
132680.0000000    0.2708816
132720.0000000    0.2732084
132760.0000000    0.2783760
132800.0000000    0.2672132
132840.0000000    0.2865262
132880.0000000    0.2724053
132920.0000000    0.2801596
132960.0000000    0.2807223
133000.0000000    0.2954444
133040.0000000    0.3023589
133080.0000000    0.2953103
133120.0000000    0.2934080
133160.0000000    0.2686309
133200.0000000    0.3214198
133240.0000000    0.2967089
133280.0000000    0.2905560
133320.0000000    0.2911158
133360.0000000    0.3123898
133400.0000000    0.2783919
133440.0000000    0.2691948
133480.0000000    0.2729928
133520.0000000    0.2690246
133560.0000000    0.2803823
133600.0000000    0.2637445
133640.0000000    0.2823969
133680.0000000    0.2788067
133720.0000000    0.2664881
133760.0000000    0.2769954
133800.0000000    0.2773298
133840.0000000    0.2690008
133880.0000000    0.2837496
133920.0000000    0.2759892
133960.0000000    0.2886166
134000.0000000    0.2708476
134040.0000000    0.2745297
134080.0000000    0.2719091
134120.0000000    0.2786307
134160.0000000    0.2963022
134200.0000000    0.2828608
134240.0000000    0.2716573
134280.0000000    0.2751529
134320.0000000    0.2815855
134360.0000000    0.2736685
134400.0000000    0.2902015
134440.0000000    0.2706276
134480.0000000    0.2775025
134520.0000000    0.2853523
134560.0000000    0.2783056
134600.0000000    0.2609048
134640.0000000    0.2782823
134680.0000000    0.2815138
134720.0000000    0.2845076
134760.0000000    0.2696914
134800.0000000    0.2649933
134840.0000000    0.2702086
134880.0000000    0.2601993
134920.0000000    0.2676497
134960.0000000    0.2665582
135000.0000000    0.2996614
135040.0000000    0.2716577
135080.0000000    0.2811438
135120.0000000    0.2803739
135160.0000000    0.2819364
135200.0000000    0.2851169
135240.0000000    0.2862656
135280.0000000    0.2781221
135320.0000000    0.2790366
135360.0000000    0.2753412
135400.0000000    0.2738397
135440.0000000    0.2856665
135480.0000000    0.2636647
135520.0000000    0.2685766
135560.0000000    0.2769448
135600.0000000    0.3012577
135640.0000000    0.2819175
135680.0000000    0.2789083
135720.0000000    0.2686643
135760.0000000    0.2586627
135800.0000000    0.2750949
135840.0000000    0.2721241
135880.0000000    0.2707058
135920.0000000    0.2794285
135960.0000000    0.2539950
136000.0000000    0.2644996
136040.0000000    0.2737462
136080.0000000    0.2778917
136120.0000000    0.2623454
136160.0000000    0.2527145
136200.0000000    0.2903800
136240.0000000    0.2638441
136280.0000000    0.2669221
136320.0000000    0.2685791
136360.0000000    0.2551088
136400.0000000    0.2551389
136440.0000000    0.2674561
136480.0000000    0.2826453
136520.0000000    0.2950982
136560.0000000    0.2877069
136600.0000000    0.2570383
136640.0000000    0.2840412
136680.0000000    0.2742670
136720.0000000    0.2610989
136760.0000000    0.2584890
136800.0000000    0.2605950
136840.0000000    0.2573890
136880.0000000    0.2683861
136920.0000000    0.2726392
136960.0000000    0.2877421
137000.0000000    0.2818129
137040.0000000    0.2684538
137080.0000000    0.2833749
137120.0000000    0.2599436
137160.0000000    0.2586140
137200.0000000    0.2626211
137240.0000000    0.2503531
137280.0000000    0.2616836
137320.0000000    0.2600264
137360.0000000    0.2731555
137400.0000000    0.2662049
137440.0000000    0.2785145
137480.0000000    0.2592030
137520.0000000    0.2899911
137560.0000000    0.2667385
137600.0000000    0.2536898
137640.0000000    0.2877648
137680.0000000    0.2907403
137720.0000000    0.2897091
137760.0000000    0.2951937
137800.0000000    0.2798932
137840.0000000    0.2719269
137880.0000000    0.2829458
137920.0000000    0.2858315
137960.0000000    0.2783593
138000.0000000    0.2924651
138040.0000000    0.2718215
138080.0000000    0.2732514
138120.0000000    0.2651147
138160.0000000    0.2915252
138200.0000000    0.2668239
138240.0000000    0.3013391
138280.0000000    0.2991047
138320.0000000    0.2832757
138360.0000000    0.2879710
138400.0000000    0.2535604
138440.0000000    0.2646022
138480.0000000    0.2641891
138520.0000000    0.2557695
138560.0000000    0.2591063
138600.0000000    0.2546034
138640.0000000    0.2445731
138680.0000000    0.2576428
138720.0000000    0.2801149
138760.0000000    0.2584935
138800.0000000    0.2575726
138840.0000000    0.2656876
138880.0000000    0.2487175
138920.0000000    0.2517996
138960.0000000    0.2630758
139000.0000000    0.2551230
139040.0000000    0.2696885
139080.0000000    0.2592899
139120.0000000    0.2680760
139160.0000000    0.2737970
139200.0000000    0.2536088
139240.0000000    0.2516467
139280.0000000    0.2473377
139320.0000000    0.2730040
139360.0000000    0.2561677
139400.0000000    0.2640695
139440.0000000    0.2664772
139480.0000000    0.2723365
139520.0000000    0.2773259
139560.0000000    0.2529958
139600.0000000    0.2829762
139640.0000000    0.2563714
139680.0000000    0.2483082
139720.0000000    0.2583551
139760.0000000    0.2587806
139800.0000000    0.2668003
139840.0000000    0.2891061
139880.0000000    0.2734323
139920.0000000    0.2737861
139960.0000000    0.2688965
140000.0000000    0.2633124
140040.0000000    0.2522319
140080.0000000    0.2672080
140120.0000000    0.2846803
140160.0000000    0.2761366
140200.0000000    0.2610334
140240.0000000    0.2610599
140280.0000000    0.2647298
140320.0000000    0.2919360
140360.0000000    0.2684372
140400.0000000    0.2385171
140440.0000000    0.2620354
140480.0000000    0.2722823
140520.0000000    0.2606705
140560.0000000    0.2664141
140600.0000000    0.2597641
140640.0000000    0.2652239
140680.0000000    0.2692389
140720.0000000    0.2688204
140760.0000000    0.2576431
140800.0000000    0.2455284
140840.0000000    0.2596519
140880.0000000    0.2378367
140920.0000000    0.2359003
140960.0000000    0.2472827
141000.0000000    0.2445158
141040.0000000    0.2590093
141080.0000000    0.2485568
141120.0000000    0.2647371
141160.0000000    0.2567034
141200.0000000    0.2702074
141240.0000000    0.2645473
141280.0000000    0.2553762
141320.0000000    0.2602459
141360.0000000    0.2582658
141400.0000000    0.2711633
141440.0000000    0.2716019
141480.0000000    0.2712266
141520.0000000    0.2616383
141560.0000000    0.2519054
141600.0000000    0.2579972
141640.0000000    0.2763388
141680.0000000    0.2534833
141720.0000000    0.2500358
141760.0000000    0.2589703
141800.0000000    0.2634797
141840.0000000    0.2618035
141880.0000000    0.2680332
141920.0000000    0.2558721
141960.0000000    0.2598532
142000.0000000    0.2626601
142040.0000000    0.2611561
142080.0000000    0.2591032
142120.0000000    0.2590564
142160.0000000    0.2610396
142200.0000000    0.2569475
142240.0000000    0.2675961
142280.0000000    0.2425182
142320.0000000    0.2488188
142360.0000000    0.2570269
142400.0000000    0.2480720
142440.0000000    0.2534601
142480.0000000    0.2688014
142520.0000000    0.2537115
142560.0000000    0.2682850
142600.0000000    0.2580928
142640.0000000    0.2546120
142680.0000000    0.2541186
142720.0000000    0.2650874
142760.0000000    0.2642739
142800.0000000    0.2610654
142840.0000000    0.2364405
142880.0000000    0.2570303
142920.0000000    0.2604179
142960.0000000    0.2504950
143000.0000000    0.2611010
143040.0000000    0.2559998
143080.0000000    0.2568060
143120.0000000    0.2563087
143160.0000000    0.2524664
143200.0000000    0.2497734
143240.0000000    0.2355863
143280.0000000    0.2417224
143320.0000000    0.2458179
143360.0000000    0.2532695
143400.0000000    0.2601658
143440.0000000    0.2632639
143480.0000000    0.2672115
143520.0000000    0.2702800
143560.0000000    0.2703381
143600.0000000    0.2686908
143640.0000000    0.2560604
143680.0000000    0.2449184
143720.0000000    0.2516334
143760.0000000    0.2467137
143800.0000000    0.2501531
143840.0000000    0.2330582
143880.0000000    0.2609610
143920.0000000    0.2604958
143960.0000000    0.2415152
144000.0000000    0.2534580
144040.0000000    0.2536160
144080.0000000    0.2306621
144120.0000000    0.2471596
144160.0000000    0.2414155
144200.0000000    0.2374073
144240.0000000    0.2491975
144280.0000000    0.2434522
144320.0000000    0.2351652
144360.0000000    0.2489902
144400.0000000    0.2454283
144440.0000000    0.2731270
144480.0000000    0.2517064
144520.0000000    0.2568668
144560.0000000    0.2221858
144600.0000000    0.2506672
144640.0000000    0.2372701
144680.0000000    0.2470174
144720.0000000    0.2558536
144760.0000000    0.2481234
144800.0000000    0.2430362
144840.0000000    0.2505547
144880.0000000    0.2526020
144920.0000000    0.2593133
144960.0000000    0.2638076
145000.0000000    0.2426978
145040.0000000    0.2437194
145080.0000000    0.2534277
145120.0000000    0.2682550
145160.0000000    0.2590930
145200.0000000    0.2548781
145240.0000000    0.2448105
145280.0000000    0.2561243
145320.0000000    0.2500413
145360.0000000    0.2559275
145400.0000000    0.2388606
145440.0000000    0.2416068
145480.0000000    0.2545984
145520.0000000    0.2587383
145560.0000000    0.2643216
145600.0000000    0.2541195
145640.0000000    0.2539314
145680.0000000    0.2360281
145720.0000000    0.2597449
145760.0000000    0.2513391
145800.0000000    0.2460803
145840.0000000    0.2524077
145880.0000000    0.2551588
145920.0000000    0.2589522
145960.0000000    0.2542729
146000.0000000    0.2450056
146040.0000000    0.2366455
146080.0000000    0.2573914
146120.0000000    0.2567384
146160.0000000    0.2453513
146200.0000000    0.2501309
146240.0000000    0.2601253
146280.0000000    0.2548700
146320.0000000    0.2434423
146360.0000000    0.2505453
146400.0000000    0.2647986
146440.0000000    0.2535475
146480.0000000    0.2528099
146520.0000000    0.2588173
146560.0000000    0.2638504
146600.0000000    0.2645407
146640.0000000    0.2678400
146680.0000000    0.2683984
146720.0000000    0.2485351
146760.0000000    0.2516392
146800.0000000    0.2502252
146840.0000000    0.2624942
146880.0000000    0.2402691
146920.0000000    0.2487948
146960.0000000    0.2518664
147000.0000000    0.2544031
147040.0000000    0.2377235
147080.0000000    0.2600606
147120.0000000    0.2498182
147160.0000000    0.2676095
147200.0000000    0.2636358
147240.0000000    0.2647943
147280.0000000    0.2566126
147320.0000000    0.2363393
147360.0000000    0.2567911
147400.0000000    0.2401152
147440.0000000    0.2416529
147480.0000000    0.2547963
147520.0000000    0.2416191
147560.0000000    0.2501396
147600.0000000    0.2470286
147640.0000000    0.2527506
147680.0000000    0.2398525
147720.0000000    0.2429927
147760.0000000    0.2406426
147800.0000000    0.2373290
147840.0000000    0.2447737
147880.0000000    0.2541665
147920.0000000    0.2592981
147960.0000000    0.2819383
148000.0000000    0.2602875
148040.0000000    0.2683773
148080.0000000    0.2906095
148120.0000000    0.2721153
148160.0000000    0.2878710
148200.0000000    0.2997466
148240.0000000    0.2835656
148280.0000000    0.2634892
148320.0000000    0.2701228
148360.0000000    0.2722921
148400.0000000    0.2602979
148440.0000000    0.2699463
148480.0000000    0.2728328
148520.0000000    0.2813526
148560.0000000    0.2481828
148600.0000000    0.2637321
148640.0000000    0.2853749
148680.0000000    0.2666282
148720.0000000    0.2736087
148760.0000000    0.2657951
148800.0000000    0.2701328
148840.0000000    0.2913777
148880.0000000    0.2831870
148920.0000000    0.2802687
148960.0000000    0.2800044
149000.0000000    0.2921944
149040.0000000    0.2946938
149080.0000000    0.2731607
149120.0000000    0.2534051
149160.0000000    0.2802424
149200.0000000    0.2586848
149240.0000000    0.2841434
149280.0000000    0.2790936
149320.0000000    0.2716806
149360.0000000    0.2685959
149400.0000000    0.2430485
149440.0000000    0.2564027
149480.0000000    0.2793655
149520.0000000    0.2679416
149560.0000000    0.2657305
149600.0000000    0.2682839
149640.0000000    0.2552440
149680.0000000    0.2500363
149720.0000000    0.2920265
149760.0000000    0.2733501
149800.0000000    0.2733459
149840.0000000    0.2717488
149880.0000000    0.2709260
149920.0000000    0.2965289
149960.0000000    0.2728293
150000.0000000    0.2492257
150040.0000000    0.2448792
150080.0000000    0.2725690
150120.0000000    0.2565048
150160.0000000    0.2722609
150200.0000000    0.2674536
150240.0000000    0.2566573
150280.0000000    0.2645178
150320.0000000    0.2633504
150360.0000000    0.2358922
150400.0000000    0.2434871
150440.0000000    0.2304680
150480.0000000    0.2479479
150520.0000000    0.2664272
150560.0000000    0.2466453
150600.0000000    0.2465001
150640.0000000    0.2439375
150680.0000000    0.2490881
150720.0000000    0.2659366
150760.0000000    0.2694750
150800.0000000    0.2622336
150840.0000000    0.2616241
150880.0000000    0.2612787
150920.0000000    0.2797830
150960.0000000    0.2774604
151000.0000000    0.2568253
151040.0000000    0.2688998
151080.0000000    0.2799965
151120.0000000    0.2782413
151160.0000000    0.2587612
151200.0000000    0.2374905
151240.0000000    0.2650811
151280.0000000    0.2695998
151320.0000000    0.2641470
151360.0000000    0.2650674
151400.0000000    0.2669359
151440.0000000    0.2687222
151480.0000000    0.2730980
151520.0000000    0.2663542
151560.0000000    0.2711676
151600.0000000    0.2871891
151640.0000000    0.2528184
151680.0000000    0.2615907
151720.0000000    0.2458713
151760.0000000    0.2598843
151800.0000000    0.2689390
151840.0000000    0.2688558
151880.0000000    0.2731248
151920.0000000    0.2836740
151960.0000000    0.2905654
152000.0000000    0.2727259
152040.0000000    0.2826244
152080.0000000    0.2580582
152120.0000000    0.2749196
152160.0000000    0.2715509
152200.0000000    0.2498818
152240.0000000    0.2675028
152280.0000000    0.2751570
152320.0000000    0.2549898
152360.0000000    0.2603301
152400.0000000    0.2900614
152440.0000000    0.2687672
152480.0000000    0.2801909
152520.0000000    0.2593059
152560.0000000    0.2875342
152600.0000000    0.2642432
152640.0000000    0.2645785
152680.0000000    0.2547472
152720.0000000    0.2712428
152760.0000000    0.2639441
152800.0000000    0.2725151
152840.0000000    0.2697762
152880.0000000    0.2961748
152920.0000000    0.2880760
152960.0000000    0.2894981
153000.0000000    0.3017153
153040.0000000    0.2709591
153080.0000000    0.2570724
153120.0000000    0.2557633
153160.0000000    0.2737183
153200.0000000    0.2698239
153240.0000000    0.2807271
153280.0000000    0.2803853
153320.0000000    0.2958563
153360.0000000    0.2716608
153400.0000000    0.2962539
153440.0000000    0.2908431
153480.0000000    0.2789396
153520.0000000    0.2575406
153560.0000000    0.2691062
153600.0000000    0.2693328
153640.0000000    0.2897227
153680.0000000    0.2676787
153720.0000000    0.2613080
153760.0000000    0.2704474
153800.0000000    0.2678661
153840.0000000    0.2714943
153880.0000000    0.2522628
153920.0000000    0.2752421
153960.0000000    0.2597103
154000.0000000    0.2563250
154040.0000000    0.2571417
154080.0000000    0.2615816
154120.0000000    0.2556072
154160.0000000    0.2347097
154200.0000000    0.2691531
154240.0000000    0.2640494
154280.0000000    0.2698463
154320.0000000    0.2653742
154360.0000000    0.2694023
154400.0000000    0.2747316
154440.0000000    0.2772864
154480.0000000    0.2657659
154520.0000000    0.2818812
154560.0000000    0.2774631
154600.0000000    0.2480657
154640.0000000    0.2564448
154680.0000000    0.2482377
154720.0000000    0.2621493
154760.0000000    0.2563687
154800.0000000    0.2492951
154840.0000000    0.2661157
154880.0000000    0.2651992
154920.0000000    0.2514181
154960.0000000    0.2620580
155000.0000000    0.2667167
155040.0000000    0.2525733
155080.0000000    0.2711545
155120.0000000    0.2419276
155160.0000000    0.2538260
155200.0000000    0.2594815
155240.0000000    0.2499454
155280.0000000    0.2530479
155320.0000000    0.2529452
155360.0000000    0.2681580
155400.0000000    0.2489572
155440.0000000    0.2659142
155480.0000000    0.2761894
155520.0000000    0.2549559
155560.0000000    0.2524034
155600.0000000    0.2554102
155640.0000000    0.2468263
155680.0000000    0.2520448
155720.0000000    0.2636288
155760.0000000    0.2642981
155800.0000000    0.2732210
155840.0000000    0.2680503
155880.0000000    0.2652385
155920.0000000    0.2633621
155960.0000000    0.2615242
156000.0000000    0.2597864
156040.0000000    0.2707635
156080.0000000    0.2457861
156120.0000000    0.2401063
156160.0000000    0.2502151
156200.0000000    0.2561397
156240.0000000    0.2650967
156280.0000000    0.2799535
156320.0000000    0.2791393
156360.0000000    0.2688391
156400.0000000    0.2658629
156440.0000000    0.2711623
156480.0000000    0.2719893
156520.0000000    0.2617998
156560.0000000    0.2640686
156600.0000000    0.2701075
156640.0000000    0.2336473
156680.0000000    0.2573733
156720.0000000    0.2639492
156760.0000000    0.2674032
156800.0000000    0.2607270
156840.0000000    0.2545453
156880.0000000    0.2571069
156920.0000000    0.2435399
156960.0000000    0.2459041
157000.0000000    0.2458291
157040.0000000    0.2440634
157080.0000000    0.2398397
157120.0000000    0.2582794
157160.0000000    0.2713840
157200.0000000    0.2568658
157240.0000000    0.2587143
157280.0000000    0.2637966
157320.0000000    0.2666380
157360.0000000    0.2526193
157400.0000000    0.2694792
157440.0000000    0.2520822
157480.0000000    0.2577462
157520.0000000    0.2729487
157560.0000000    0.2650030
157600.0000000    0.2806700
157640.0000000    0.2472824
157680.0000000    0.2500150
157720.0000000    0.2488341
157760.0000000    0.2490639
157800.0000000    0.2660923
157840.0000000    0.2524627
157880.0000000    0.2533832
157920.0000000    0.2289645
157960.0000000    0.2385006
158000.0000000    0.2662028
158040.0000000    0.2691650
158080.0000000    0.2736964
158120.0000000    0.2568330
158160.0000000    0.2629857
158200.0000000    0.2543601
158240.0000000    0.2392892
158280.0000000    0.2373694
158320.0000000    0.2504661
158360.0000000    0.2539112
158400.0000000    0.2492538
158440.0000000    0.2647420
158480.0000000    0.2601278
158520.0000000    0.2700146
158560.0000000    0.2523704
158600.0000000    0.2556139
158640.0000000    0.2556750
158680.0000000    0.2642832
158720.0000000    0.2496571
158760.0000000    0.2514867
158800.0000000    0.2780417
158840.0000000    0.2736127
158880.0000000    0.2710741
158920.0000000    0.2838933
158960.0000000    0.2399341
159000.0000000    0.2435998
159040.0000000    0.2795808
159080.0000000    0.2430505
159120.0000000    0.2408131
159160.0000000    0.2384416
159200.0000000    0.2488751
159240.0000000    0.2595958
159280.0000000    0.2458374
159320.0000000    0.2557028
159360.0000000    0.2623236
159400.0000000    0.2417643
159440.0000000    0.2646425
159480.0000000    0.2826473
159520.0000000    0.2710769
159560.0000000    0.2616661
159600.0000000    0.2634660
159640.0000000    0.2587784
159680.0000000    0.2548869
159720.0000000    0.2742045
159760.0000000    0.2440884
159800.0000000    0.2545922
159840.0000000    0.2715951
159880.0000000    0.2768015
159920.0000000    0.2710642
159960.0000000    0.2592210
160000.0000000    0.3095805
160040.0000000    0.2809376
160080.0000000    0.2979603
160120.0000000    0.2934837
160160.0000000    0.2719575
160200.0000000    0.2625990
160240.0000000    0.2720291
160280.0000000    0.2808281
160320.0000000    0.2667072
160360.0000000    0.2625327
160400.0000000    0.2805130
160440.0000000    0.2653582
160480.0000000    0.2451792
160520.0000000    0.2533411
160560.0000000    0.2602607
160600.0000000    0.2401462
160640.0000000    0.2469244
160680.0000000    0.2623314
160720.0000000    0.2599072
160760.0000000    0.2834369
160800.0000000    0.2692724
160840.0000000    0.2608073
160880.0000000    0.2697758
160920.0000000    0.2651861
160960.0000000    0.2687438
161000.0000000    0.2726919
161040.0000000    0.2835403
161080.0000000    0.2653862
161120.0000000    0.2823677
161160.0000000    0.2748601
161200.0000000    0.2514271
161240.0000000    0.2710224
161280.0000000    0.2795346
161320.0000000    0.2491392
161360.0000000    0.2661733
161400.0000000    0.2411761
161440.0000000    0.2828287
161480.0000000    0.2754103
161520.0000000    0.2753328
161560.0000000    0.2564540
161600.0000000    0.2694019
161640.0000000    0.2652985
161680.0000000    0.2650591
161720.0000000    0.2607599
161760.0000000    0.2514859
161800.0000000    0.2792216
161840.0000000    0.2751834
161880.0000000    0.2696372
161920.0000000    0.2609398
161960.0000000    0.2580822
162000.0000000    0.2502890
162040.0000000    0.2608159
162080.0000000    0.2594689
162120.0000000    0.2559127
162160.0000000    0.2701224
162200.0000000    0.2521191
162240.0000000    0.2854715
162280.0000000    0.2868492
162320.0000000    0.2699954
162360.0000000    0.2707498
162400.0000000    0.2680057
162440.0000000    0.2613786
162480.0000000    0.2675074
162520.0000000    0.2565367
162560.0000000    0.2562363
162600.0000000    0.2737775
162640.0000000    0.2572784
162680.0000000    0.2635497
162720.0000000    0.2475453
162760.0000000    0.2574776
162800.0000000    0.2496547
162840.0000000    0.2639543
162880.0000000    0.2795214
162920.0000000    0.2520344
162960.0000000    0.2683312
163000.0000000    0.2659430
163040.0000000    0.2785195
163080.0000000    0.2571558
163120.0000000    0.2861110
163160.0000000    0.2624505
163200.0000000    0.3079714
163240.0000000    0.2740422
163280.0000000    0.2751127
163320.0000000    0.2502715
163360.0000000    0.2789652
163400.0000000    0.2554097
163440.0000000    0.2562570
163480.0000000    0.2586006
163520.0000000    0.2630822
163560.0000000    0.2441424
163600.0000000    0.2459810
163640.0000000    0.2443274
163680.0000000    0.2882653
163720.0000000    0.2754799
163760.0000000    0.2952596
163800.0000000    0.2747822
163840.0000000    0.2596373
163880.0000000    0.2630450
163920.0000000    0.2763925
163960.0000000    0.2968249
164000.0000000    0.2877304
164040.0000000    0.2783914
164080.0000000    0.2568548
164120.0000000    0.2659415
164160.0000000    0.2512024
164200.0000000    0.2708746
164240.0000000    0.2454379
164280.0000000    0.2865565
164320.0000000    0.2819732
164360.0000000    0.2769569
164400.0000000    0.2787852
164440.0000000    0.2677981
164480.0000000    0.2596866
164520.0000000    0.2645827
164560.0000000    0.2485922
164600.0000000    0.2697245
164640.0000000    0.2675186
164680.0000000    0.2548688
164720.0000000    0.2750993
164760.0000000    0.2815034
164800.0000000    0.2732210
164840.0000000    0.2653469
164880.0000000    0.2638106
164920.0000000    0.2469381
164960.0000000    0.2414351
165000.0000000    0.2514919
165040.0000000    0.2478599
165080.0000000    0.2700654
165120.0000000    0.2756277
165160.0000000    0.2584405
165200.0000000    0.2168324
165240.0000000    0.2397542
165280.0000000    0.2276076
165320.0000000    0.2508733
165360.0000000    0.2489232
165400.0000000    0.2314822
165440.0000000    0.2567930
165480.0000000    0.2434984
165520.0000000    0.2472841
165560.0000000    0.2541431
165600.0000000    0.2725960
165640.0000000    0.2954506
165680.0000000    0.3051080
165720.0000000    0.2855033
165760.0000000    0.2801879
165800.0000000    0.2779354
165840.0000000    0.2777262
165880.0000000    0.2674181
165920.0000000    0.2753315
165960.0000000    0.2937680
166000.0000000    0.2618665
166040.0000000    0.2730145
166080.0000000    0.2549076
166120.0000000    0.2827007
166160.0000000    0.2795149
166200.0000000    0.2841485
166240.0000000    0.2838240
166280.0000000    0.3123714
166320.0000000    0.2950920
166360.0000000    0.2934409
166400.0000000    0.3007013
166440.0000000    0.3109864
166480.0000000    0.2981751
166520.0000000    0.2949652
166560.0000000    0.2780361
166600.0000000    0.2894562
166640.0000000    0.2912655
166680.0000000    0.2843266
166720.0000000    0.2966078
166760.0000000    0.2888113
166800.0000000    0.3044596
166840.0000000    0.2913992
166880.0000000    0.2885593
166920.0000000    0.2801279
166960.0000000    0.3068557
167000.0000000    0.2680531
167040.0000000    0.2667087
167080.0000000    0.2894985
167120.0000000    0.2794232
167160.0000000    0.2869568
167200.0000000    0.3022553
167240.0000000    0.2790583
167280.0000000    0.3052648
167320.0000000    0.3076680
167360.0000000    0.2890323
167400.0000000    0.3082084
167440.0000000    0.2947649
167480.0000000    0.2995895
167520.0000000    0.2758953
167560.0000000    0.2730644
167600.0000000    0.2810468
167640.0000000    0.2684923
167680.0000000    0.2550071
167720.0000000    0.2857950
167760.0000000    0.2752388
167800.0000000    0.2677672
167840.0000000    0.2618792
167880.0000000    0.2748922
167920.0000000    0.2739821
167960.0000000    0.2946243
168000.0000000    0.2756311
168040.0000000    0.2751615
168080.0000000    0.2588328
168120.0000000    0.2739738
168160.0000000    0.2783830
168200.0000000    0.2630690
168240.0000000    0.2655345
168280.0000000    0.2677333
168320.0000000    0.2643168
168360.0000000    0.2692449
168400.0000000    0.2739374
168440.0000000    0.2692949
168480.0000000    0.2704145
168520.0000000    0.2642258
168560.0000000    0.2775012
168600.0000000    0.2636878
168640.0000000    0.2470156
168680.0000000    0.2438241
168720.0000000    0.2504830
168760.0000000    0.2642150
168800.0000000    0.2643134
168840.0000000    0.2774247
168880.0000000    0.2851939
168920.0000000    0.2598197
168960.0000000    0.2843210
169000.0000000    0.2525072
169040.0000000    0.2678736
169080.0000000    0.2667259
169120.0000000    0.2703609
169160.0000000    0.2736253
169200.0000000    0.2695130
169240.0000000    0.2745419
169280.0000000    0.2589984
169320.0000000    0.2787190
169360.0000000    0.2724357
169400.0000000    0.2978493
169440.0000000    0.2650456
169480.0000000    0.2681992
169520.0000000    0.2548251
169560.0000000    0.2808818
169600.0000000    0.2583840
169640.0000000    0.2862280
169680.0000000    0.2817031
169720.0000000    0.2585883
169760.0000000    0.2740497
169800.0000000    0.2771882
169840.0000000    0.2531806
169880.0000000    0.2511632
169920.0000000    0.2605633
169960.0000000    0.2502842
170000.0000000    0.2719122
170040.0000000    0.2728449
170080.0000000    0.2614889
170120.0000000    0.2615958
170160.0000000    0.2752550
170200.0000000    0.2399805
170240.0000000    0.2461658
170280.0000000    0.2746616
170320.0000000    0.2686876
170360.0000000    0.2541113
170400.0000000    0.2560876
170440.0000000    0.2553507
170480.0000000    0.2722652
170520.0000000    0.2433140
170560.0000000    0.2698217
170600.0000000    0.2464095
170640.0000000    0.2682168
170680.0000000    0.2569968
170720.0000000    0.2716041
170760.0000000    0.2503103
170800.0000000    0.2660470
170840.0000000    0.2713101
170880.0000000    0.2502046
170920.0000000    0.2425672
170960.0000000    0.2563755
171000.0000000    0.2374026
171040.0000000    0.2725036
171080.0000000    0.2629516
171120.0000000    0.2644837
171160.0000000    0.2664997
171200.0000000    0.2766912
171240.0000000    0.2610627
171280.0000000    0.2750115
171320.0000000    0.2537625
171360.0000000    0.2476062
171400.0000000    0.2542181
171440.0000000    0.2733905
171480.0000000    0.2803713
171520.0000000    0.2762792
171560.0000000    0.2698649
171600.0000000    0.2430278
171640.0000000    0.2778676
171680.0000000    0.2729201
171720.0000000    0.2569840
171760.0000000    0.2816040
171800.0000000    0.2698632
171840.0000000    0.2691979
171880.0000000    0.2845086
171920.0000000    0.2877889
171960.0000000    0.2579530
172000.0000000    0.2683444
172040.0000000    0.2684577
172080.0000000    0.2779128
172120.0000000    0.2834537
172160.0000000    0.2769466
172200.0000000    0.2699319
172240.0000000    0.2683013
172280.0000000    0.2714613
172320.0000000    0.2690105
172360.0000000    0.2644275
172400.0000000    0.2721057
172440.0000000    0.2533997
172480.0000000    0.2736398
172520.0000000    0.2735521
172560.0000000    0.2677016
172600.0000000    0.2687955
172640.0000000    0.2429213
172680.0000000    0.2673157
172720.0000000    0.2615190
172760.0000000    0.2789670
172800.0000000    0.2510676
172840.0000000    0.2553178
172880.0000000    0.2516408
172920.0000000    0.2569056
172960.0000000    0.2821507
173000.0000000    0.2777737
173040.0000000    0.2785770
173080.0000000    0.2766704
173120.0000000    0.2649255
173160.0000000    0.2919140
173200.0000000    0.2691095
173240.0000000    0.2875012
173280.0000000    0.2813493
173320.0000000    0.2588233
173360.0000000    0.2926171
173400.0000000    0.2712856
173440.0000000    0.2669298
173480.0000000    0.2665404
173520.0000000    0.2744631
173560.0000000    0.2599687
173600.0000000    0.2676381
173640.0000000    0.2641073
173680.0000000    0.2583646
173720.0000000    0.2544705
173760.0000000    0.2661007
173800.0000000    0.2760405
173840.0000000    0.2462844
173880.0000000    0.2769382
173920.0000000    0.2771309
173960.0000000    0.2611366
174000.0000000    0.2729646
174040.0000000    0.2663563
174080.0000000    0.3026115
174120.0000000    0.2677035
174160.0000000    0.2875495
174200.0000000    0.2738600
174240.0000000    0.2731762
174280.0000000    0.2691898
174320.0000000    0.2632720
174360.0000000    0.2706171
174400.0000000    0.2713513
174440.0000000    0.2640501
174480.0000000    0.2642582
174520.0000000    0.2720681
174560.0000000    0.2603731
174600.0000000    0.2557997
174640.0000000    0.2503646
174680.0000000    0.2610287
174720.0000000    0.2684813
174760.0000000    0.2706304
174800.0000000    0.2746484
174840.0000000    0.2632642
174880.0000000    0.2775599
174920.0000000    0.2468542
174960.0000000    0.2570742
175000.0000000    0.2654069
175040.0000000    0.2723890
175080.0000000    0.2590485
175120.0000000    0.2588536
175160.0000000    0.2466237
175200.0000000    0.2593625
175240.0000000    0.2689343
175280.0000000    0.2541074
175320.0000000    0.2722538
175360.0000000    0.2766119
175400.0000000    0.2649513
175440.0000000    0.2708126
175480.0000000    0.2539135
175520.0000000    0.2521252
175560.0000000    0.2592787
175600.0000000    0.2585446
175640.0000000    0.2507673
175680.0000000    0.2538080
175720.0000000    0.2485145
175760.0000000    0.2394578
175800.0000000    0.2590657
175840.0000000    0.2480273
175880.0000000    0.2551686
175920.0000000    0.2618874
175960.0000000    0.2566811
176000.0000000    0.2692805
176040.0000000    0.2663292
176080.0000000    0.2596832
176120.0000000    0.2630441
176160.0000000    0.2623977
176200.0000000    0.2630709
176240.0000000    0.2429157
176280.0000000    0.2463441
176320.0000000    0.2350569
176360.0000000    0.2458254
176400.0000000    0.2690168
176440.0000000    0.2575025
176480.0000000    0.2561647
176520.0000000    0.2719505
176560.0000000    0.2514516
176600.0000000    0.2417658
176640.0000000    0.2704318
176680.0000000    0.2659420
176720.0000000    0.2672910
176760.0000000    0.2647206
176800.0000000    0.2554850
176840.0000000    0.2496543
176880.0000000    0.2451985
176920.0000000    0.2344176
176960.0000000    0.2435477
177000.0000000    0.2578952
177040.0000000    0.2529203
177080.0000000    0.2604689
177120.0000000    0.2695669
177160.0000000    0.2583854
177200.0000000    0.2665348
177240.0000000    0.2681428
177280.0000000    0.2544289
177320.0000000    0.2648171
177360.0000000    0.2795017
177400.0000000    0.2740904
177440.0000000    0.2814435
177480.0000000    0.2598801
177520.0000000    0.2820460
177560.0000000    0.2643686
177600.0000000    0.2819806
177640.0000000    0.2785409
177680.0000000    0.2809035
177720.0000000    0.2843049
177760.0000000    0.2548742
177800.0000000    0.2779709
177840.0000000    0.2699385
177880.0000000    0.2789969
177920.0000000    0.2550026
177960.0000000    0.2791713
178000.0000000    0.2773617
178040.0000000    0.2709809
178080.0000000    0.2777121
178120.0000000    0.2643002
178160.0000000    0.2802932
178200.0000000    0.2639579
178240.0000000    0.2556520
178280.0000000    0.2486665
178320.0000000    0.2649396
178360.0000000    0.2651141
178400.0000000    0.2971719
178440.0000000    0.2954945
178480.0000000    0.2852969
178520.0000000    0.2862671
178560.0000000    0.2829665
178600.0000000    0.2612531
178640.0000000    0.2928216
178680.0000000    0.2687798
178720.0000000    0.2627812
178760.0000000    0.2924142
178800.0000000    0.2738966
178840.0000000    0.2822367
178880.0000000    0.2752216
178920.0000000    0.2703090
178960.0000000    0.2698746
179000.0000000    0.2721057
179040.0000000    0.2946710
179080.0000000    0.2614856
179120.0000000    0.2648765
179160.0000000    0.2661596
179200.0000000    0.2599480
179240.0000000    0.2455263
179280.0000000    0.2523145
179320.0000000    0.2702004
179360.0000000    0.2736432
179400.0000000    0.2693195
179440.0000000    0.2687841
179480.0000000    0.2608107
179520.0000000    0.2611116
179560.0000000    0.2498571
179600.0000000    0.2657167
179640.0000000    0.2589207
179680.0000000    0.2667595
179720.0000000    0.2448938
179760.0000000    0.2715148
179800.0000000    0.2666809
179840.0000000    0.2773210
179880.0000000    0.2827710
179920.0000000    0.2672351
179960.0000000    0.2704153
180000.0000000    0.2591832
180040.0000000    0.2529188
180080.0000000    0.2447740
180120.0000000    0.2603081
180160.0000000    0.2642358
180200.0000000    0.2788337
180240.0000000    0.2577746
180280.0000000    0.2576979
180320.0000000    0.2658992
180360.0000000    0.2477017
180400.0000000    0.2595869
180440.0000000    0.2516667
180480.0000000    0.2543007
180520.0000000    0.2518841
180560.0000000    0.2631226
180600.0000000    0.2671207
180640.0000000    0.2753541
180680.0000000    0.2768103
180720.0000000    0.2752678
180760.0000000    0.2676495
180800.0000000    0.2807806
180840.0000000    0.2839073
180880.0000000    0.2600763
180920.0000000    0.2570513
180960.0000000    0.2637467
181000.0000000    0.2778496
181040.0000000    0.2655357
181080.0000000    0.2640196
181120.0000000    0.2567404
181160.0000000    0.2668759
181200.0000000    0.2506460
181240.0000000    0.2611593
181280.0000000    0.2597949
181320.0000000    0.2495167
181360.0000000    0.2581893
181400.0000000    0.2544819
181440.0000000    0.2414137
181480.0000000    0.2389423
181520.0000000    0.2677706
181560.0000000    0.2653981
181600.0000000    0.2635092
181640.0000000    0.2788481
181680.0000000    0.2554086
181720.0000000    0.2489656
181760.0000000    0.2644968
181800.0000000    0.2415356
181840.0000000    0.2647541
181880.0000000    0.2635468
181920.0000000    0.2642710
181960.0000000    0.2446267
182000.0000000    0.2898497
182040.0000000    0.2884614
182080.0000000    0.2598052
182120.0000000    0.2653571
182160.0000000    0.2767116
182200.0000000    0.2807153
182240.0000000    0.2505839
182280.0000000    0.2512507
182320.0000000    0.2581556
182360.0000000    0.2575800
182400.0000000    0.2552054
182440.0000000    0.2613574
182480.0000000    0.2475556
182520.0000000    0.2451355
182560.0000000    0.2518514
182600.0000000    0.2482453
182640.0000000    0.2684951
182680.0000000    0.2682645
182720.0000000    0.2658203
182760.0000000    0.2689820
182800.0000000    0.2608174
182840.0000000    0.2373393
182880.0000000    0.2449223
182920.0000000    0.2617826
182960.0000000    0.2570155
183000.0000000    0.2500966
183040.0000000    0.2532220
183080.0000000    0.2517273
183120.0000000    0.2460962
183160.0000000    0.2717193
183200.0000000    0.2755062
183240.0000000    0.2857905
183280.0000000    0.2664070
183320.0000000    0.2589146
183360.0000000    0.2669291
183400.0000000    0.2636605
183440.0000000    0.2475329
183480.0000000    0.2559949
183520.0000000    0.2703251
183560.0000000    0.2667391
183600.0000000    0.2841204
183640.0000000    0.2716216
183680.0000000    0.2619300
183720.0000000    0.2709198
183760.0000000    0.2608601
183800.0000000    0.2643405
183840.0000000    0.2831535
183880.0000000    0.2738082
183920.0000000    0.2470393
183960.0000000    0.2679973
184000.0000000    0.2457970
184040.0000000    0.2316789
184080.0000000    0.2482079
184120.0000000    0.2306224
184160.0000000    0.2558919
184200.0000000    0.2641383
184240.0000000    0.2625354
184280.0000000    0.2646334
184320.0000000    0.2699259
184360.0000000    0.2535637
184400.0000000    0.2637509
184440.0000000    0.2653765
184480.0000000    0.2688840
184520.0000000    0.2668300
184560.0000000    0.2714750
184600.0000000    0.2625940
184640.0000000    0.2647605
184680.0000000    0.2834311
184720.0000000    0.2702169
184760.0000000    0.2803172
184800.0000000    0.2731143
184840.0000000    0.2609943
184880.0000000    0.2649440
184920.0000000    0.2520507
184960.0000000    0.2706930
185000.0000000    0.2714742
185040.0000000    0.2804042
185080.0000000    0.2777244
185120.0000000    0.2931059
185160.0000000    0.2491525
185200.0000000    0.2717300
185240.0000000    0.2750463
185280.0000000    0.2704500
185320.0000000    0.2656268
185360.0000000    0.2367328
185400.0000000    0.2614149
185440.0000000    0.2600333
185480.0000000    0.2526444
185520.0000000    0.2630992
185560.0000000    0.2465997
185600.0000000    0.2455687
185640.0000000    0.2546309
185680.0000000    0.2608315
185720.0000000    0.2655411
185760.0000000    0.2511318
185800.0000000    0.2663852
185840.0000000    0.2626565
185880.0000000    0.2688097
185920.0000000    0.2721611
185960.0000000    0.2514073
186000.0000000    0.2529238
186040.0000000    0.2634662
186080.0000000    0.2502324
186120.0000000    0.2441618
186160.0000000    0.2820063
186200.0000000    0.2604924
186240.0000000    0.2547367
186280.0000000    0.2492225
186320.0000000    0.2541204
186360.0000000    0.2674429
186400.0000000    0.2680897
186440.0000000    0.2620214
186480.0000000    0.2394117
186520.0000000    0.2407751
186560.0000000    0.2365187
186600.0000000    0.2483417
186640.0000000    0.2387330
186680.0000000    0.2675776
186720.0000000    0.2544780
186760.0000000    0.2505829
186800.0000000    0.2648973
186840.0000000    0.2642472
186880.0000000    0.2500426
186920.0000000    0.2634804
186960.0000000    0.2624951
187000.0000000    0.2772288
187040.0000000    0.2825927
187080.0000000    0.2679189
187120.0000000    0.2846191
187160.0000000    0.2867516
187200.0000000    0.2477808
187240.0000000    0.2770615
187280.0000000    0.2740688
187320.0000000    0.2836842
187360.0000000    0.2756452
187400.0000000    0.2690579
187440.0000000    0.2819238
187480.0000000    0.2562130
187520.0000000    0.2550556
187560.0000000    0.2625832
187600.0000000    0.2768265
187640.0000000    0.2657015
187680.0000000    0.2732380
187720.0000000    0.2715237
187760.0000000    0.2644756
187800.0000000    0.2881968
187840.0000000    0.2879186
187880.0000000    0.2752475
187920.0000000    0.2686092
187960.0000000    0.2761829
188000.0000000    0.2953844
188040.0000000    0.2856394
188080.0000000    0.2608612
188120.0000000    0.2730824
188160.0000000    0.2726721
188200.0000000    0.2918386
188240.0000000    0.3022407
188280.0000000    0.2902968
188320.0000000    0.2984054
188360.0000000    0.2741958
188400.0000000    0.2780653
188440.0000000    0.2930696
188480.0000000    0.2954431
188520.0000000    0.2753601
188560.0000000    0.2586259
188600.0000000    0.2492370
188640.0000000    0.2666550
188680.0000000    0.2778275
188720.0000000    0.2648199
188760.0000000    0.2795388
188800.0000000    0.2613706
188840.0000000    0.2707416
188880.0000000    0.2652557
188920.0000000    0.2644277
188960.0000000    0.2794730
189000.0000000    0.2636096
189040.0000000    0.2512921
189080.0000000    0.2411394
189120.0000000    0.2507747
189160.0000000    0.2670465
189200.0000000    0.2535382
189240.0000000    0.2674507
189280.0000000    0.2607840
189320.0000000    0.2692763
189360.0000000    0.2622663
189400.0000000    0.2437730
189440.0000000    0.2711087
189480.0000000    0.2517538
189520.0000000    0.2600400
189560.0000000    0.2544497
189600.0000000    0.2721771
189640.0000000    0.2614145
189680.0000000    0.2508144
189720.0000000    0.2595332
189760.0000000    0.2515021
189800.0000000    0.2598145
189840.0000000    0.2632404
189880.0000000    0.2371631
189920.0000000    0.2687765
189960.0000000    0.2587585
190000.0000000    0.2619368
190040.0000000    0.2468273
190080.0000000    0.2452112
190120.0000000    0.2557925
190160.0000000    0.2481543
190200.0000000    0.2481383
190240.0000000    0.2481796
190280.0000000    0.2381565
190320.0000000    0.2473165
190360.0000000    0.2615465
190400.0000000    0.2552877
190440.0000000    0.2579839
190480.0000000    0.2484558
190520.0000000    0.2535416
190560.0000000    0.2635477
190600.0000000    0.2468501
190640.0000000    0.2511469
190680.0000000    0.2469699
190720.0000000    0.2570656
190760.0000000    0.2537822
190800.0000000    0.2701726
190840.0000000    0.2614473
190880.0000000    0.2391948
190920.0000000    0.2611034
190960.0000000    0.2620464
191000.0000000    0.2352746
191040.0000000    0.2527024
191080.0000000    0.2677402
191120.0000000    0.2639445
191160.0000000    0.2748736
191200.0000000    0.2426216
191240.0000000    0.2598568
191280.0000000    0.2346796
191320.0000000    0.2660539
191360.0000000    0.2508878
191400.0000000    0.2618813
191440.0000000    0.2621986
191480.0000000    0.2612170
191520.0000000    0.2768349
191560.0000000    0.2552336
191600.0000000    0.2527275
191640.0000000    0.2488077
191680.0000000    0.2598037
191720.0000000    0.2715629
191760.0000000    0.2651120
191800.0000000    0.2420239
191840.0000000    0.2468875
191880.0000000    0.2489732
191920.0000000    0.2497947
191960.0000000    0.2598942
192000.0000000    0.2555869
192040.0000000    0.2484200
192080.0000000    0.2626435
192120.0000000    0.2713301
192160.0000000    0.2522418
192200.0000000    0.2728203
192240.0000000    0.2686171
192280.0000000    0.2611924
192320.0000000    0.2733853
192360.0000000    0.2445854
192400.0000000    0.2641258
192440.0000000    0.2672884
192480.0000000    0.2702193
192520.0000000    0.2593218
192560.0000000    0.2629007
192600.0000000    0.2571678
192640.0000000    0.2667386
192680.0000000    0.2500821
192720.0000000    0.2587077
192760.0000000    0.2581314
192800.0000000    0.2452572
192840.0000000    0.2701013
192880.0000000    0.2755290
192920.0000000    0.2644105
192960.0000000    0.2606389
193000.0000000    0.2410512
193040.0000000    0.2502536
193080.0000000    0.2541161
193120.0000000    0.2579606
193160.0000000    0.2515350
193200.0000000    0.2502929
193240.0000000    0.2494200
193280.0000000    0.2720940
193320.0000000    0.2973632
193360.0000000    0.2734662
193400.0000000    0.2618292
193440.0000000    0.2632300
193480.0000000    0.2585831
193520.0000000    0.2632076
193560.0000000    0.2721476
193600.0000000    0.2801252
193640.0000000    0.2419766
193680.0000000    0.2663338
193720.0000000    0.2710422
193760.0000000    0.2782415
193800.0000000    0.2467975
193840.0000000    0.2501279
193880.0000000    0.2740253
193920.0000000    0.2589192
193960.0000000    0.2760825
194000.0000000    0.2492539
194040.0000000    0.2684081
194080.0000000    0.2722246
194120.0000000    0.2633503
194160.0000000    0.2647825
194200.0000000    0.2625571
194240.0000000    0.2846677
194280.0000000    0.2647834
194320.0000000    0.2890611
194360.0000000    0.2675258
194400.0000000    0.2601716
194440.0000000    0.2534180
194480.0000000    0.2857575
194520.0000000    0.2650842
194560.0000000    0.2595508
194600.0000000    0.2616242
194640.0000000    0.2721963
194680.0000000    0.2599186
194720.0000000    0.2548297
194760.0000000    0.2718838
194800.0000000    0.2651710
194840.0000000    0.2415514
194880.0000000    0.2667084
194920.0000000    0.2544742
194960.0000000    0.2508721
195000.0000000    0.2550302
195040.0000000    0.2567248
195080.0000000    0.2733442
195120.0000000    0.2600663
195160.0000000    0.2755755
195200.0000000    0.2564523
195240.0000000    0.2691770
195280.0000000    0.2705476
195320.0000000    0.2678485
195360.0000000    0.2643466
195400.0000000    0.2747965
195440.0000000    0.2664818
195480.0000000    0.2542680
195520.0000000    0.2718578
195560.0000000    0.2589210
195600.0000000    0.2644182
195640.0000000    0.2768356
195680.0000000    0.2633007
195720.0000000    0.2711705
195760.0000000    0.2640818
195800.0000000    0.2627044
195840.0000000    0.2890164
195880.0000000    0.2794906
195920.0000000    0.2751735
195960.0000000    0.2662825
196000.0000000    0.2557490
196040.0000000    0.2491189
196080.0000000    0.2637496
196120.0000000    0.2447627
196160.0000000    0.2722010
196200.0000000    0.2610179
196240.0000000    0.2632578
196280.0000000    0.2496630
196320.0000000    0.2476458
196360.0000000    0.2641524
196400.0000000    0.2635462
196440.0000000    0.2567106
196480.0000000    0.2659721
196520.0000000    0.2598351
196560.0000000    0.2678379
196600.0000000    0.2510422
196640.0000000    0.2624346
196680.0000000    0.2566774
196720.0000000    0.2566063
196760.0000000    0.2371731
196800.0000000    0.2534269
196840.0000000    0.2582516
196880.0000000    0.2600835
196920.0000000    0.2817090
196960.0000000    0.2825246
197000.0000000    0.2708371
197040.0000000    0.2603175
197080.0000000    0.2841583
197120.0000000    0.2611474
197160.0000000    0.2444449
197200.0000000    0.2749214
197240.0000000    0.2609059
197280.0000000    0.2690329
197320.0000000    0.2781299
197360.0000000    0.2836297
197400.0000000    0.2678801
197440.0000000    0.2654874
197480.0000000    0.2626325
197520.0000000    0.2538351
197560.0000000    0.2742283
197600.0000000    0.2899461
197640.0000000    0.2626644
197680.0000000    0.2647837
197720.0000000    0.2620512
197760.0000000    0.2612435
197800.0000000    0.2440769
197840.0000000    0.2736182
197880.0000000    0.2755810
197920.0000000    0.2828356
197960.0000000    0.2581842
198000.0000000    0.2690513
198040.0000000    0.2615669
198080.0000000    0.2685147
198120.0000000    0.2449468
198160.0000000    0.2619560
198200.0000000    0.2704884
198240.0000000    0.2490840
198280.0000000    0.2535027
198320.0000000    0.2561346
198360.0000000    0.2557752
198400.0000000    0.2488863
198440.0000000    0.2589733
198480.0000000    0.2601767
198520.0000000    0.2506562
198560.0000000    0.2470009
198600.0000000    0.2410065
198640.0000000    0.2564739
198680.0000000    0.2445280
198720.0000000    0.2718641
198760.0000000    0.2663216
198800.0000000    0.2641725
198840.0000000    0.2792614
198880.0000000    0.2830318
198920.0000000    0.2624849
198960.0000000    0.2673322
199000.0000000    0.2779051
199040.0000000    0.2986297
199080.0000000    0.2767850
199120.0000000    0.2634210
199160.0000000    0.2861045
199200.0000000    0.2701294
199240.0000000    0.2905213
199280.0000000    0.2913987
199320.0000000    0.2591827
199360.0000000    0.2653536
199400.0000000    0.2667639
199440.0000000    0.2488359
199480.0000000    0.2452159
199520.0000000    0.2663121
199560.0000000    0.2491027
199600.0000000    0.2612705
199640.0000000    0.2649944
199680.0000000    0.2522209
199720.0000000    0.2664277
199760.0000000    0.2901145
199800.0000000    0.2686298
199840.0000000    0.2724784
199880.0000000    0.2722395
199920.0000000    0.2998392
199960.0000000    0.2853251
200000.0000000    0.2784899
200040.0000000    0.2937351
200080.0000000    0.2777734
200120.0000000    0.2972242
200160.0000000    0.2830291
200200.0000000    0.2620570
200240.0000000    0.2892614
200280.0000000    0.2763258
200320.0000000    0.2684106
200360.0000000    0.2804011
200400.0000000    0.2651564
200440.0000000    0.2884245
200480.0000000    0.3035537
200520.0000000    0.3129520
200560.0000000    0.2712810
200600.0000000    0.2812672
200640.0000000    0.2820654
200680.0000000    0.2976307
200720.0000000    0.2829101
200760.0000000    0.2901578
200800.0000000    0.2975893
200840.0000000    0.3325219
200880.0000000    0.2929396
200920.0000000    0.2860103
200960.0000000    0.3065145
201000.0000000    0.2822309
201040.0000000    0.2744418
201080.0000000    0.2679417
201120.0000000    0.2721817
201160.0000000    0.2913248
201200.0000000    0.2902266
201240.0000000    0.2872688
201280.0000000    0.2764979
201320.0000000    0.2619624
201360.0000000    0.2704127
201400.0000000    0.2819774
201440.0000000    0.2819481
201480.0000000    0.2666105
201520.0000000    0.2693216
201560.0000000    0.2832598
201600.0000000    0.2700467
201640.0000000    0.2570820
201680.0000000    0.2710184
201720.0000000    0.2664869
201760.0000000    0.2785203
201800.0000000    0.2748841
201840.0000000    0.2631760
201880.0000000    0.2647510
201920.0000000    0.2624470
201960.0000000    0.2641682
202000.0000000    0.2634107
202040.0000000    0.2526666
202080.0000000    0.2491092
202120.0000000    0.2551546
202160.0000000    0.2380786
202200.0000000    0.2568577
202240.0000000    0.2413997
202280.0000000    0.2622928
202320.0000000    0.2309343
202360.0000000    0.2588492
202400.0000000    0.2501842
202440.0000000    0.2399046
202480.0000000    0.2608531
202520.0000000    0.2640888
202560.0000000    0.2604114
202600.0000000    0.2700101
202640.0000000    0.2750548
202680.0000000    0.2826106
202720.0000000    0.2691291
202760.0000000    0.2800962
202800.0000000    0.2706574
202840.0000000    0.2624114
202880.0000000    0.2738422
202920.0000000    0.2750830
202960.0000000    0.2636766
203000.0000000    0.2552314
203040.0000000    0.2679592
203080.0000000    0.2629131
203120.0000000    0.2542740
203160.0000000    0.2431921
203200.0000000    0.2562531
203240.0000000    0.2699523
203280.0000000    0.2491392
203320.0000000    0.2476665
203360.0000000    0.2704576
203400.0000000    0.2552249
203440.0000000    0.2540608
203480.0000000    0.2560681
203520.0000000    0.2609098
203560.0000000    0.2444843
203600.0000000    0.2533531
203640.0000000    0.2607562
203680.0000000    0.2453018
203720.0000000    0.2364023
203760.0000000    0.2660707
203800.0000000    0.2683473
203840.0000000    0.2568974
203880.0000000    0.2291580
203920.0000000    0.2390943
203960.0000000    0.2461351
204000.0000000    0.2413705
204040.0000000    0.2655438
204080.0000000    0.2543235
204120.0000000    0.2598098
204160.0000000    0.2609032
204200.0000000    0.2636952
204240.0000000    0.2642046
204280.0000000    0.2568667
204320.0000000    0.2638606
204360.0000000    0.2747482
204400.0000000    0.2604134
204440.0000000    0.2680057
204480.0000000    0.2558639
204520.0000000    0.2739213
204560.0000000    0.2682942
204600.0000000    0.2654529
204640.0000000    0.2602714
204680.0000000    0.2660820
204720.0000000    0.2598317
204760.0000000    0.2652481
204800.0000000    0.2795533
204840.0000000    0.2763726
204880.0000000    0.2711385
204920.0000000    0.2648406
204960.0000000    0.2594889
205000.0000000    0.2315092
205040.0000000    0.2362116
205080.0000000    0.2423030
205120.0000000    0.2656131
205160.0000000    0.2599700
205200.0000000    0.2605061
205240.0000000    0.2839656
205280.0000000    0.2643790
205320.0000000    0.2782605
205360.0000000    0.2789314
205400.0000000    0.2874359
205440.0000000    0.3006121
205480.0000000    0.2662015
205520.0000000    0.2677477
205560.0000000    0.2678291
205600.0000000    0.2720015
205640.0000000    0.2586056
205680.0000000    0.2884219
205720.0000000    0.2536029
205760.0000000    0.2723478
205800.0000000    0.2829211
205840.0000000    0.2616639
205880.0000000    0.2651943
205920.0000000    0.2710025
205960.0000000    0.2651526
206000.0000000    0.2683860
206040.0000000    0.2593064
206080.0000000    0.2861329
206120.0000000    0.2749951
206160.0000000    0.2625646
206200.0000000    0.2606857
206240.0000000    0.2633729
206280.0000000    0.2611505
206320.0000000    0.2694394
206360.0000000    0.2610423
206400.0000000    0.2711391
206440.0000000    0.2646587
206480.0000000    0.2548276
206520.0000000    0.2703762
206560.0000000    0.2818122
206600.0000000    0.2543676
206640.0000000    0.2665463
206680.0000000    0.2723711
206720.0000000    0.2481267
206760.0000000    0.2491007
206800.0000000    0.2270196
206840.0000000    0.2692073
206880.0000000    0.2646416
206920.0000000    0.2473985
206960.0000000    0.2708499
207000.0000000    0.2614392
207040.0000000    0.2703006
207080.0000000    0.2708681
207120.0000000    0.2695357
207160.0000000    0.2627099
207200.0000000    0.2864400
207240.0000000    0.2613195
207280.0000000    0.2803074
207320.0000000    0.2766656
207360.0000000    0.2738476
207400.0000000    0.2733775
207440.0000000    0.2640814
207480.0000000    0.2784075
207520.0000000    0.2764017
207560.0000000    0.2716393
207600.0000000    0.2884538
207640.0000000    0.2735276
207680.0000000    0.2846246
207720.0000000    0.2654518
207760.0000000    0.2628609
207800.0000000    0.2657516
207840.0000000    0.2375469
207880.0000000    0.2576177
207920.0000000    0.2592418
207960.0000000    0.2496803
208000.0000000    0.2610958
208040.0000000    0.2609198
208080.0000000    0.2649657
208120.0000000    0.2555067
208160.0000000    0.2577919
208200.0000000    0.2455214
208240.0000000    0.2512049
208280.0000000    0.2515189
208320.0000000    0.2655789
208360.0000000    0.2481230
208400.0000000    0.2674098
208440.0000000    0.2740805
208480.0000000    0.2476221
208520.0000000    0.2489806
208560.0000000    0.2774742
208600.0000000    0.2761958
208640.0000000    0.2606600
208680.0000000    0.2724585
208720.0000000    0.2676119
208760.0000000    0.2713804
208800.0000000    0.2646280
208840.0000000    0.2818866
208880.0000000    0.2782472
208920.0000000    0.2605660
208960.0000000    0.2854888
209000.0000000    0.2838469
209040.0000000    0.2657187
209080.0000000    0.2918972
209120.0000000    0.2833380
209160.0000000    0.2708572
209200.0000000    0.2874598
209240.0000000    0.2792896
209280.0000000    0.2665100
209320.0000000    0.2715869
209360.0000000    0.2829718
209400.0000000    0.2613478
209440.0000000    0.2737714
209480.0000000    0.2631534
209520.0000000    0.2645689
209560.0000000    0.2419579
209600.0000000    0.2526186
209640.0000000    0.2772398
209680.0000000    0.3138160
209720.0000000    0.2802702
209760.0000000    0.2556887
209800.0000000    0.2634454
209840.0000000    0.2804978
209880.0000000    0.2682385
209920.0000000    0.2975109
209960.0000000    0.2840697
210000.0000000    0.2772602
210040.0000000    0.2679344
210080.0000000    0.2826187
210120.0000000    0.2682348
210160.0000000    0.2839221
210200.0000000    0.2909075
210240.0000000    0.2924224
210280.0000000    0.2736541
210320.0000000    0.2619904
210360.0000000    0.2667712
210400.0000000    0.2646417
210440.0000000    0.2924008
210480.0000000    0.2799436
210520.0000000    0.2671821
210560.0000000    0.2823143
210600.0000000    0.2894292
210640.0000000    0.2697327
210680.0000000    0.2713708
210720.0000000    0.2673970
210760.0000000    0.2858056
210800.0000000    0.2718331
210840.0000000    0.2857741
210880.0000000    0.2720580
210920.0000000    0.2514013
210960.0000000    0.2611103
211000.0000000    0.2581837
211040.0000000    0.2547910
211080.0000000    0.2583084
211120.0000000    0.2618348
211160.0000000    0.2536354
211200.0000000    0.2564135
211240.0000000    0.2688308
211280.0000000    0.2592686
211320.0000000    0.2587428
211360.0000000    0.2729926
211400.0000000    0.2766260
211440.0000000    0.2685886
211480.0000000    0.2681991
211520.0000000    0.2638548
211560.0000000    0.2664970
211600.0000000    0.2974627
211640.0000000    0.2925456
211680.0000000    0.3077118
211720.0000000    0.2879645
211760.0000000    0.2779584
211800.0000000    0.2922537
211840.0000000    0.2790465
211880.0000000    0.2859456
211920.0000000    0.2755553
211960.0000000    0.2599967
212000.0000000    0.2610647
212040.0000000    0.2504004
212080.0000000    0.2596218
212120.0000000    0.2849464
212160.0000000    0.2923210
212200.0000000    0.2586043
212240.0000000    0.2815418
212280.0000000    0.3051853
212320.0000000    0.2823707
212360.0000000    0.2673728
212400.0000000    0.2689819
212440.0000000    0.2520545
212480.0000000    0.2720273
212520.0000000    0.2719669
212560.0000000    0.2524800
212600.0000000    0.2553487
212640.0000000    0.2629617
212680.0000000    0.2585967
212720.0000000    0.2670453
212760.0000000    0.2795642
212800.0000000    0.2984688
212840.0000000    0.2889732
212880.0000000    0.3066789
212920.0000000    0.3002514
212960.0000000    0.2910001
213000.0000000    0.2714910
213040.0000000    0.2980720
213080.0000000    0.3127414
213120.0000000    0.3063919
213160.0000000    0.3015377
213200.0000000    0.2724842
213240.0000000    0.2825305
213280.0000000    0.2846599
213320.0000000    0.2584590
213360.0000000    0.2747594
213400.0000000    0.2908001
213440.0000000    0.2888901
213480.0000000    0.2891659
213520.0000000    0.2753628
213560.0000000    0.2738234
213600.0000000    0.2640530
213640.0000000    0.2990980
213680.0000000    0.2600363
213720.0000000    0.2697805
213760.0000000    0.2732259
213800.0000000    0.2607779
213840.0000000    0.2435439
213880.0000000    0.2565855
213920.0000000    0.2528480
213960.0000000    0.2454283
214000.0000000    0.2609321
214040.0000000    0.2585743
214080.0000000    0.2628193
214120.0000000    0.2516893
214160.0000000    0.2264922
214200.0000000    0.2605180
214240.0000000    0.2654515
214280.0000000    0.2732311
214320.0000000    0.2503900
214360.0000000    0.2633451
214400.0000000    0.2608180
214440.0000000    0.2673489
214480.0000000    0.2684220
214520.0000000    0.2653230
214560.0000000    0.2778487
214600.0000000    0.2781027
214640.0000000    0.2736476
214680.0000000    0.2622383
214720.0000000    0.2580087
214760.0000000    0.2577144
214800.0000000    0.2756837
214840.0000000    0.2889228
214880.0000000    0.2850888
214920.0000000    0.2884253
214960.0000000    0.2798227
215000.0000000    0.2731311
215040.0000000    0.2853772
215080.0000000    0.2857415
215120.0000000    0.2586261
215160.0000000    0.2711116
215200.0000000    0.2585491
215240.0000000    0.2629283
215280.0000000    0.2644966
215320.0000000    0.2857569
215360.0000000    0.2752844
215400.0000000    0.2809440
215440.0000000    0.2760406
215480.0000000    0.2780547
215520.0000000    0.2735457
215560.0000000    0.2818834
215600.0000000    0.2669583
215640.0000000    0.2732530
215680.0000000    0.2574805
215720.0000000    0.2610574
215760.0000000    0.2711047
215800.0000000    0.2804546
215840.0000000    0.2734902
215880.0000000    0.2643779
215920.0000000    0.2855386
215960.0000000    0.2794896
216000.0000000    0.2553089
216040.0000000    0.2568243
216080.0000000    0.2610900
216120.0000000    0.2822708
216160.0000000    0.2719746
216200.0000000    0.2611454
216240.0000000    0.2537668
216280.0000000    0.2523783
216320.0000000    0.2540252
216360.0000000    0.2580001
216400.0000000    0.2516357
216440.0000000    0.2582988
216480.0000000    0.2661954
216520.0000000    0.2528719
216560.0000000    0.2586581
216600.0000000    0.2699611
216640.0000000    0.2733489
216680.0000000    0.2688633
216720.0000000    0.2474358
216760.0000000    0.2691485
216800.0000000    0.2688729
216840.0000000    0.2697430
216880.0000000    0.2710955
216920.0000000    0.2567796
216960.0000000    0.2663032
217000.0000000    0.2529027
217040.0000000    0.2623294
217080.0000000    0.2695440
217120.0000000    0.2734809
217160.0000000    0.2769265
217200.0000000    0.2676082
217240.0000000    0.2745363
217280.0000000    0.2546140
217320.0000000    0.2681897
217360.0000000    0.2693527
217400.0000000    0.2709759
217440.0000000    0.2817583
217480.0000000    0.2786249
217520.0000000    0.2731064
217560.0000000    0.2699080
217600.0000000    0.2687672
217640.0000000    0.2604736
217680.0000000    0.2675150
217720.0000000    0.2703125
217760.0000000    0.2619915
217800.0000000    0.2780823
217840.0000000    0.2710855
217880.0000000    0.2577020
217920.0000000    0.2550305
217960.0000000    0.2550990
218000.0000000    0.2534481
218040.0000000    0.2562368
218080.0000000    0.2938909
218120.0000000    0.2829430
218160.0000000    0.2690789
218200.0000000    0.2699915
218240.0000000    0.2866582
218280.0000000    0.2874870
218320.0000000    0.2941828
218360.0000000    0.3124511
218400.0000000    0.2968898
218440.0000000    0.3016080
218480.0000000    0.2627406
218520.0000000    0.2774140
218560.0000000    0.2675631
218600.0000000    0.2941139
218640.0000000    0.2627671
218680.0000000    0.2759635
218720.0000000    0.2838103
218760.0000000    0.2783651
218800.0000000    0.2579806
218840.0000000    0.2595014
218880.0000000    0.2652082
218920.0000000    0.2685277
218960.0000000    0.2908578
219000.0000000    0.2844353
219040.0000000    0.2674387
219080.0000000    0.2711651
219120.0000000    0.3267305
219160.0000000    0.2909376
219200.0000000    0.3078342
219240.0000000    0.3053195
219280.0000000    0.2948455
219320.0000000    0.2906755
219360.0000000    0.2924422
219400.0000000    0.2662162
219440.0000000    0.2809013
219480.0000000    0.2663816
219520.0000000    0.2763383
219560.0000000    0.2746328
219600.0000000    0.2723655
219640.0000000    0.2701506
219680.0000000    0.2620658
219720.0000000    0.2701809
219760.0000000    0.2582892
219800.0000000    0.2516385
219840.0000000    0.2532533
219880.0000000    0.2614428
219920.0000000    0.2826740
219960.0000000    0.2820660
220000.0000000    0.2620281
220040.0000000    0.2699788
220080.0000000    0.2839777
220120.0000000    0.2748128
220160.0000000    0.2855498
220200.0000000    0.2761272
220240.0000000    0.2523865
220280.0000000    0.2569367
220320.0000000    0.2574932
220360.0000000    0.2772037
220400.0000000    0.2557876
220440.0000000    0.2463169
220480.0000000    0.2754840
220520.0000000    0.2903906
220560.0000000    0.2628277
220600.0000000    0.2603728
220640.0000000    0.2531463
220680.0000000    0.2638124
220720.0000000    0.2675570
220760.0000000    0.2965000
220800.0000000    0.2708692
220840.0000000    0.2537686
220880.0000000    0.2706549
220920.0000000    0.2780787
220960.0000000    0.2716988
221000.0000000    0.2655975
221040.0000000    0.2765867
221080.0000000    0.2948954
221120.0000000    0.2743196
221160.0000000    0.2795064
221200.0000000    0.2871224
221240.0000000    0.2830065
221280.0000000    0.2919785
221320.0000000    0.2803670
221360.0000000    0.2821817
221400.0000000    0.3143627
221440.0000000    0.2849704
221480.0000000    0.2683504
221520.0000000    0.3132483
221560.0000000    0.2994426
221600.0000000    0.2808374
221640.0000000    0.2781098
221680.0000000    0.2951006
221720.0000000    0.2943529
221760.0000000    0.3061791
221800.0000000    0.2746657
221840.0000000    0.2802084
221880.0000000    0.2650726
221920.0000000    0.2887667
221960.0000000    0.2563571
222000.0000000    0.2707829
222040.0000000    0.2819100
222080.0000000    0.2735411
222120.0000000    0.2693594
222160.0000000    0.2557983
222200.0000000    0.2510721
222240.0000000    0.2498520
222280.0000000    0.2485445
222320.0000000    0.2654679
222360.0000000    0.2891897
222400.0000000    0.2769932
222440.0000000    0.2667177
222480.0000000    0.2654087
222520.0000000    0.2760775
222560.0000000    0.2734422
222600.0000000    0.2937633
222640.0000000    0.2855891
222680.0000000    0.2934393
222720.0000000    0.2968124
222760.0000000    0.2965234
222800.0000000    0.2764208
222840.0000000    0.2967549
222880.0000000    0.2908166
222920.0000000    0.2969551
222960.0000000    0.2665132
223000.0000000    0.2881324
223040.0000000    0.2711317
223080.0000000    0.2934255
223120.0000000    0.2820461
223160.0000000    0.2762122
223200.0000000    0.2691866
223240.0000000    0.2532197
223280.0000000    0.2866145
223320.0000000    0.2838082
223360.0000000    0.2670680
223400.0000000    0.2855352
223440.0000000    0.2676528
223480.0000000    0.2625581
223520.0000000    0.2566662
223560.0000000    0.2724105
223600.0000000    0.2606933
223640.0000000    0.2594441
223680.0000000    0.2679367
223720.0000000    0.2859250
223760.0000000    0.2424084
223800.0000000    0.2481064
223840.0000000    0.2597684
223880.0000000    0.2714053
223920.0000000    0.2665226
223960.0000000    0.2796126
224000.0000000    0.2983087
224040.0000000    0.2825070
224080.0000000    0.2704473
224120.0000000    0.2724393
224160.0000000    0.2826529
224200.0000000    0.2805139
224240.0000000    0.2882819
224280.0000000    0.2967982
224320.0000000    0.2794907
224360.0000000    0.2573329
224400.0000000    0.2609976
224440.0000000    0.2690386
224480.0000000    0.2704299
224520.0000000    0.2763581
224560.0000000    0.2672924
224600.0000000    0.2789695
224640.0000000    0.2634292
224680.0000000    0.2694789
224720.0000000    0.2661707
224760.0000000    0.2691777
224800.0000000    0.2796485
224840.0000000    0.2694733
224880.0000000    0.2838453
224920.0000000    0.2893566
224960.0000000    0.2639761
225000.0000000    0.2693726
225040.0000000    0.2646067
225080.0000000    0.2723743
225120.0000000    0.2782335
225160.0000000    0.2888237
225200.0000000    0.2654788
225240.0000000    0.2700830
225280.0000000    0.2934065
225320.0000000    0.2965291
225360.0000000    0.2906845
225400.0000000    0.2856362
225440.0000000    0.2991136
225480.0000000    0.2857472
225520.0000000    0.2669667
225560.0000000    0.2820935
225600.0000000    0.2689708
225640.0000000    0.2750164
225680.0000000    0.2734667
225720.0000000    0.2692073
225760.0000000    0.2749553
225800.0000000    0.2824672
225840.0000000    0.2826751
225880.0000000    0.3030475
225920.0000000    0.2854173
225960.0000000    0.3027034
226000.0000000    0.2963752
226040.0000000    0.2942120
226080.0000000    0.2712473
226120.0000000    0.2862793
226160.0000000    0.2893589
226200.0000000    0.2680421
226240.0000000    0.2868655
226280.0000000    0.2849114
226320.0000000    0.2763070
226360.0000000    0.3027131
226400.0000000    0.2666972
226440.0000000    0.2904259
226480.0000000    0.2609073
226520.0000000    0.2776169
226560.0000000    0.2760926
226600.0000000    0.2741739
226640.0000000    0.2772024
226680.0000000    0.3021510
226720.0000000    0.3061390
226760.0000000    0.2839350
226800.0000000    0.2947484
226840.0000000    0.3026859
226880.0000000    0.2680962
226920.0000000    0.2652713
226960.0000000    0.2795339
227000.0000000    0.2690198
227040.0000000    0.3114734
227080.0000000    0.2982052
227120.0000000    0.3103179
227160.0000000    0.3008483
227200.0000000    0.2724620
227240.0000000    0.3071707
227280.0000000    0.2900037
227320.0000000    0.2922352
227360.0000000    0.3014395
227400.0000000    0.2918672
227440.0000000    0.2817069
227480.0000000    0.2816638
227520.0000000    0.2628390
227560.0000000    0.2708599
227600.0000000    0.2709196
227640.0000000    0.2878649
227680.0000000    0.2718147
227720.0000000    0.2825163
227760.0000000    0.2612608
227800.0000000    0.2572368
227840.0000000    0.2740205
227880.0000000    0.2753432
227920.0000000    0.2472584
227960.0000000    0.2562614
228000.0000000    0.2629186
228040.0000000    0.2822726
228080.0000000    0.2684620
228120.0000000    0.2582431
228160.0000000    0.2677554
228200.0000000    0.2282731
228240.0000000    0.2775078
228280.0000000    0.2566571
228320.0000000    0.2594554
228360.0000000    0.2478729
228400.0000000    0.2648231
228440.0000000    0.2637505
228480.0000000    0.2629917
228520.0000000    0.2733339
228560.0000000    0.2578658
228600.0000000    0.2818039
228640.0000000    0.2843135
228680.0000000    0.3041367
228720.0000000    0.2817756
228760.0000000    0.2877790
228800.0000000    0.2838857
228840.0000000    0.2797675
228880.0000000    0.3039883
228920.0000000    0.2803793
228960.0000000    0.2762806
229000.0000000    0.2729728
229040.0000000    0.2717378
229080.0000000    0.2902046
229120.0000000    0.2954068
229160.0000000    0.2808641
229200.0000000    0.2849845
229240.0000000    0.2827501
229280.0000000    0.3114387
229320.0000000    0.2990971
229360.0000000    0.2962915
229400.0000000    0.2833371
229440.0000000    0.2992341
229480.0000000    0.3081901
229520.0000000    0.2979102
229560.0000000    0.3020674
229600.0000000    0.2934211
229640.0000000    0.2920488
229680.0000000    0.3120034
229720.0000000    0.3047986
229760.0000000    0.2927480
229800.0000000    0.3191717
229840.0000000    0.3008191
229880.0000000    0.2993680
229920.0000000    0.3051296
229960.0000000    0.2898761
230000.0000000    0.2928028
230040.0000000    0.2940235
230080.0000000    0.2745647
230120.0000000    0.2567633
230160.0000000    0.2801408
230200.0000000    0.2735900
230240.0000000    0.2991058
230280.0000000    0.2601710
230320.0000000    0.2860371
230360.0000000    0.2771446
230400.0000000    0.2885013
230440.0000000    0.2787219
230480.0000000    0.2673441
230520.0000000    0.2884853
230560.0000000    0.2895149
230600.0000000    0.2820953
230640.0000000    0.2775486
230680.0000000    0.2639395
230720.0000000    0.2837054
230760.0000000    0.2766638
230800.0000000    0.2831675
230840.0000000    0.2748311
230880.0000000    0.2669451
230920.0000000    0.2549384
230960.0000000    0.2664627
231000.0000000    0.2990617
231040.0000000    0.2741860
231080.0000000    0.2858233
231120.0000000    0.2905493
231160.0000000    0.2796930
231200.0000000    0.2777779
231240.0000000    0.2967188
231280.0000000    0.2817442
231320.0000000    0.2709141
231360.0000000    0.2982976
231400.0000000    0.2833185
231440.0000000    0.2872186
231480.0000000    0.2863340
231520.0000000    0.2892340
231560.0000000    0.2910869
231600.0000000    0.3015170
231640.0000000    0.2911682
231680.0000000    0.2939940
231720.0000000    0.2711507
231760.0000000    0.2654634
231800.0000000    0.2616323
231840.0000000    0.2657714
231880.0000000    0.2602767
231920.0000000    0.2585516
231960.0000000    0.2698496
232000.0000000    0.2720199
232040.0000000    0.2913419
232080.0000000    0.2788158
232120.0000000    0.2895201
232160.0000000    0.2838492
232200.0000000    0.2624961
232240.0000000    0.2636779
232280.0000000    0.2661356
232320.0000000    0.2870389
232360.0000000    0.2667223
232400.0000000    0.2558551
232440.0000000    0.2641914
232480.0000000    0.2804693
232520.0000000    0.2945808
232560.0000000    0.2783293
232600.0000000    0.2597225
232640.0000000    0.2714970
232680.0000000    0.2782567
232720.0000000    0.2688938
232760.0000000    0.2984265
232800.0000000    0.2955385
232840.0000000    0.2920044
232880.0000000    0.2883886
232920.0000000    0.2727574
232960.0000000    0.2704759
233000.0000000    0.2569077
233040.0000000    0.2608043
233080.0000000    0.2682887
233120.0000000    0.2684306
233160.0000000    0.2829258
233200.0000000    0.2636556
233240.0000000    0.2629673
233280.0000000    0.2743571
233320.0000000    0.2922814
233360.0000000    0.2805497
233400.0000000    0.2787439
233440.0000000    0.2700694
233480.0000000    0.2822028
233520.0000000    0.2902400
233560.0000000    0.2673910
233600.0000000    0.2961175
233640.0000000    0.2865921
233680.0000000    0.2791357
233720.0000000    0.2837885
233760.0000000    0.2710104
233800.0000000    0.2801794
233840.0000000    0.2712719
233880.0000000    0.2694510
233920.0000000    0.2714030
233960.0000000    0.2782980
234000.0000000    0.3058487
234040.0000000    0.2788268
234080.0000000    0.2698593
234120.0000000    0.2915162
234160.0000000    0.2699547
234200.0000000    0.2993174
234240.0000000    0.2924748
234280.0000000    0.2823153
234320.0000000    0.2792076
234360.0000000    0.2724274
234400.0000000    0.2880658
234440.0000000    0.2859781
234480.0000000    0.2848918
234520.0000000    0.2680568
234560.0000000    0.2701808
234600.0000000    0.2586173
234640.0000000    0.2654916
234680.0000000    0.2665076
234720.0000000    0.2634145
234760.0000000    0.2826988
234800.0000000    0.2881993
234840.0000000    0.2798164
234880.0000000    0.2861584
234920.0000000    0.2896007
234960.0000000    0.2838742
235000.0000000    0.2831113
235040.0000000    0.2810965
235080.0000000    0.2765150
235120.0000000    0.2776289
235160.0000000    0.2921329
235200.0000000    0.2692483
235240.0000000    0.2687223
235280.0000000    0.2668456
235320.0000000    0.2797008
235360.0000000    0.2977351
235400.0000000    0.2835779
235440.0000000    0.2760848
235480.0000000    0.2925916
235520.0000000    0.2856986
235560.0000000    0.2992315
235600.0000000    0.2591039
235640.0000000    0.2858639
235680.0000000    0.2800881
235720.0000000    0.2839274
235760.0000000    0.2765471
235800.0000000    0.2958798
235840.0000000    0.3050892
235880.0000000    0.2797179
235920.0000000    0.2751787
235960.0000000    0.2888585
236000.0000000    0.2733479
236040.0000000    0.2821458
236080.0000000    0.2905872
236120.0000000    0.2742743
236160.0000000    0.2749269
236200.0000000    0.2623570
236240.0000000    0.2770404
236280.0000000    0.2877239
236320.0000000    0.2821435
236360.0000000    0.3029636
236400.0000000    0.2842558
236440.0000000    0.2836514
236480.0000000    0.2904853
236520.0000000    0.3021795
236560.0000000    0.2971203
236600.0000000    0.2842643
236640.0000000    0.2637799
236680.0000000    0.3057148
236720.0000000    0.2884357
236760.0000000    0.2970786
236800.0000000    0.2526905
236840.0000000    0.2680749
236880.0000000    0.2782067
236920.0000000    0.2770199
236960.0000000    0.3019178
237000.0000000    0.2974779
237040.0000000    0.2943120
237080.0000000    0.2896059
237120.0000000    0.2781708
237160.0000000    0.2811448
237200.0000000    0.2971845
237240.0000000    0.2823152
237280.0000000    0.2761757
237320.0000000    0.2765950
237360.0000000    0.2752770
237400.0000000    0.2868626
237440.0000000    0.2999306
237480.0000000    0.2758368
237520.0000000    0.2852908
237560.0000000    0.2695817
237600.0000000    0.2633816
237640.0000000    0.2726124
237680.0000000    0.2675965
237720.0000000    0.2645803
237760.0000000    0.2642087
237800.0000000    0.2563088
237840.0000000    0.2591491
237880.0000000    0.2685504
237920.0000000    0.2634340
237960.0000000    0.2696206
238000.0000000    0.2774208
238040.0000000    0.2568440
238080.0000000    0.2675779
238120.0000000    0.2749633
238160.0000000    0.2938582
238200.0000000    0.2861173
238240.0000000    0.2801432
238280.0000000    0.2643887
238320.0000000    0.2658869
238360.0000000    0.2878232
238400.0000000    0.2557614
238440.0000000    0.2645153
238480.0000000    0.2606412
238520.0000000    0.2814021
238560.0000000    0.2754430
238600.0000000    0.2736548
238640.0000000    0.2785423
238680.0000000    0.2688381
238720.0000000    0.2710449
238760.0000000    0.2616414
238800.0000000    0.2616335
238840.0000000    0.2523774
238880.0000000    0.2709409
238920.0000000    0.2588968
238960.0000000    0.2728492
239000.0000000    0.2843000
239040.0000000    0.2645314
239080.0000000    0.2742670
239120.0000000    0.2712705
239160.0000000    0.2625112
239200.0000000    0.2737500
239240.0000000    0.2746811
239280.0000000    0.2887355
239320.0000000    0.2736358
239360.0000000    0.2643520
239400.0000000    0.2785341
239440.0000000    0.2686442
239480.0000000    0.2592662
239520.0000000    0.2411608
239560.0000000    0.2587174
239600.0000000    0.2570548
239640.0000000    0.2504039
239680.0000000    0.2515011
239720.0000000    0.2773722
239760.0000000    0.2728716
239800.0000000    0.2665060
239840.0000000    0.2547372
239880.0000000    0.2811332
239920.0000000    0.2693024
239960.0000000    0.2826825
240000.0000000    0.2703985
240040.0000000    0.2827901
240080.0000000    0.2635866
240120.0000000    0.2708328
240160.0000000    0.2742975
240200.0000000    0.2787894
240240.0000000    0.2656263
240280.0000000    0.2866138
240320.0000000    0.2889225
240360.0000000    0.2855146
240400.0000000    0.2757296
240440.0000000    0.2792951
240480.0000000    0.2742217
240520.0000000    0.2721884
240560.0000000    0.2613862
240600.0000000    0.2818199
240640.0000000    0.2756492
240680.0000000    0.2619312
240720.0000000    0.2757239
240760.0000000    0.2897530
240800.0000000    0.2820311
240840.0000000    0.2900998
240880.0000000    0.2878706
240920.0000000    0.2830963
240960.0000000    0.2811612
241000.0000000    0.2855894
241040.0000000    0.2722445
241080.0000000    0.2860757
241120.0000000    0.2581120
241160.0000000    0.2823612
241200.0000000    0.2891207
241240.0000000    0.2823496
241280.0000000    0.3079642
241320.0000000    0.2900499
241360.0000000    0.2959436
241400.0000000    0.2833380
241440.0000000    0.2959127
241480.0000000    0.2971609
241520.0000000    0.2979805
241560.0000000    0.2896713
241600.0000000    0.2705772
241640.0000000    0.2908682
241680.0000000    0.2796565
241720.0000000    0.2849894
241760.0000000    0.2698620
241800.0000000    0.2812158
241840.0000000    0.2822908
241880.0000000    0.2766489
241920.0000000    0.2722358
241960.0000000    0.2840126
242000.0000000    0.2765154
242040.0000000    0.2896656
242080.0000000    0.2711427
242120.0000000    0.2915883
242160.0000000    0.2920089
242200.0000000    0.2828378
242240.0000000    0.2569215
242280.0000000    0.2921087
242320.0000000    0.2900826
242360.0000000    0.2726346
242400.0000000    0.2531714
242440.0000000    0.2704825
242480.0000000    0.2806405
242520.0000000    0.2680134
242560.0000000    0.2792660
242600.0000000    0.2705681
242640.0000000    0.2771834
242680.0000000    0.2620468
242720.0000000    0.2782703
242760.0000000    0.2869599
242800.0000000    0.3002730
242840.0000000    0.2847116
242880.0000000    0.2790937
242920.0000000    0.2479205
242960.0000000    0.2921077
243000.0000000    0.2660005
243040.0000000    0.2721291
243080.0000000    0.2677644
243120.0000000    0.2545651
243160.0000000    0.2757571
243200.0000000    0.3081779
243240.0000000    0.2805728
243280.0000000    0.2896786
243320.0000000    0.3276014
243360.0000000    0.3105785
243400.0000000    0.2893907
243440.0000000    0.2970096
243480.0000000    0.2881970
243520.0000000    0.2815339
243560.0000000    0.2752305
243600.0000000    0.2702943
243640.0000000    0.2703528
243680.0000000    0.2681588
243720.0000000    0.2728165
243760.0000000    0.2762682
243800.0000000    0.2748344
243840.0000000    0.2810368
243880.0000000    0.2934746
243920.0000000    0.2800293
243960.0000000    0.2887889
244000.0000000    0.2903229
244040.0000000    0.2889737
244080.0000000    0.2901250
244120.0000000    0.2967667
244160.0000000    0.2749287
244200.0000000    0.2702551
244240.0000000    0.2710865
244280.0000000    0.2828057
244320.0000000    0.2725328
244360.0000000    0.2932226
244400.0000000    0.2907088
244440.0000000    0.2873348
244480.0000000    0.3068112
244520.0000000    0.3024775
244560.0000000    0.2834861
244600.0000000    0.3099376
244640.0000000    0.3025519
244680.0000000    0.2884566
244720.0000000    0.2880309
244760.0000000    0.2954783
244800.0000000    0.2917902
244840.0000000    0.2779414
244880.0000000    0.2801855
244920.0000000    0.2989945
244960.0000000    0.3086726
245000.0000000    0.3141388
245040.0000000    0.2847577
245080.0000000    0.2730518
245120.0000000    0.2860257
245160.0000000    0.3044423
245200.0000000    0.2926216
245240.0000000    0.3014449
245280.0000000    0.2773283
245320.0000000    0.2892623
245360.0000000    0.2629935
245400.0000000    0.2647752
245440.0000000    0.2907369
245480.0000000    0.3084610
245520.0000000    0.2883922
245560.0000000    0.2888398
245600.0000000    0.3051048
245640.0000000    0.2964487
245680.0000000    0.2775459
245720.0000000    0.2824338
245760.0000000    0.2943123
245800.0000000    0.2791900
245840.0000000    0.2874272
245880.0000000    0.2944450
245920.0000000    0.2872347
245960.0000000    0.2910993
246000.0000000    0.2979114
246040.0000000    0.2947015
246080.0000000    0.2947566
246120.0000000    0.2820626
246160.0000000    0.2879714
246200.0000000    0.2606813
246240.0000000    0.2507435
246280.0000000    0.2855938
246320.0000000    0.2919141
246360.0000000    0.3215140
246400.0000000    0.2789791
246440.0000000    0.2720565
246480.0000000    0.3028555
246520.0000000    0.3060049
246560.0000000    0.3162991
246600.0000000    0.3066279
246640.0000000    0.2798884
246680.0000000    0.2828337
246720.0000000    0.2931386
246760.0000000    0.2867945
246800.0000000    0.2805485
246840.0000000    0.2947927
246880.0000000    0.2783977
246920.0000000    0.2882572
246960.0000000    0.2749288
247000.0000000    0.2760854
247040.0000000    0.2868565
247080.0000000    0.2535397
247120.0000000    0.2523856
247160.0000000    0.2899145
247200.0000000    0.2873115
247240.0000000    0.2702599
247280.0000000    0.2871379
247320.0000000    0.2709783
247360.0000000    0.2964438
247400.0000000    0.2750330
247440.0000000    0.2803508
247480.0000000    0.2762834
247520.0000000    0.2885956
247560.0000000    0.3019472
247600.0000000    0.2905828
247640.0000000    0.2814233
247680.0000000    0.3057938
247720.0000000    0.2974757
247760.0000000    0.2854700
247800.0000000    0.3017250
247840.0000000    0.3034482
247880.0000000    0.2737855
247920.0000000    0.2811871
247960.0000000    0.2582810
248000.0000000    0.2770152
248040.0000000    0.2745608
248080.0000000    0.2955720
248120.0000000    0.3009027
248160.0000000    0.2720540
248200.0000000    0.2750446
248240.0000000    0.2741121
248280.0000000    0.2884805
248320.0000000    0.2790532
248360.0000000    0.3000965
248400.0000000    0.2856514
248440.0000000    0.2615010
248480.0000000    0.2664403
248520.0000000    0.2520121
248560.0000000    0.2523841
248600.0000000    0.2579007
248640.0000000    0.2672598
248680.0000000    0.2730167
248720.0000000    0.2626818
248760.0000000    0.2706118
248800.0000000    0.2611442
248840.0000000    0.2728439
248880.0000000    0.2784099
248920.0000000    0.2975926
248960.0000000    0.2798290
249000.0000000    0.2489324
249040.0000000    0.2754807
249080.0000000    0.2818874
249120.0000000    0.2613190
249160.0000000    0.2674306
249200.0000000    0.2736266
249240.0000000    0.2758246
249280.0000000    0.2681339
249320.0000000    0.2755403
249360.0000000    0.2662489
249400.0000000    0.2791396
249440.0000000    0.2926569
249480.0000000    0.2925605
249520.0000000    0.2847971
249560.0000000    0.2659273
249600.0000000    0.2704742
249640.0000000    0.2853357
249680.0000000    0.2597381
249720.0000000    0.2686951
249760.0000000    0.2610850
249800.0000000    0.2565657
249840.0000000    0.2773601
249880.0000000    0.2880150
249920.0000000    0.2755593
249960.0000000    0.2795434
250000.0000000    0.2888981
250040.0000000    0.2861974
250080.0000000    0.2834677
250120.0000000    0.2747074
250160.0000000    0.2814127
250200.0000000    0.2652519
250240.0000000    0.2466008
250280.0000000    0.2687058
250320.0000000    0.2729682
250360.0000000    0.2803407
250400.0000000    0.2608103
250440.0000000    0.2710857
250480.0000000    0.2665192
250520.0000000    0.2766394
250560.0000000    0.2628724
250600.0000000    0.2733588
250640.0000000    0.2703390
250680.0000000    0.2719761
250720.0000000    0.2810978
250760.0000000    0.2743959
250800.0000000    0.2821161
250840.0000000    0.2619256
250880.0000000    0.2675329
250920.0000000    0.2503009
250960.0000000    0.2514696
251000.0000000    0.2448009
251040.0000000    0.2465269
251080.0000000    0.2634967
251120.0000000    0.2644409
251160.0000000    0.2791314
251200.0000000    0.2434686
251240.0000000    0.2390400
251280.0000000    0.2487065
251320.0000000    0.2530109
251360.0000000    0.2558832
251400.0000000    0.2579217
251440.0000000    0.2668355
251480.0000000    0.2694294
251520.0000000    0.2558349
251560.0000000    0.2702270
251600.0000000    0.2450534
251640.0000000    0.2812111
251680.0000000    0.2729789
251720.0000000    0.2840140
251760.0000000    0.2611179
251800.0000000    0.2846325
251840.0000000    0.2779380
251880.0000000    0.2660783
251920.0000000    0.2703741
251960.0000000    0.2770166
252000.0000000    0.2858950
252040.0000000    0.2840449
252080.0000000    0.2959405
252120.0000000    0.2622063
252160.0000000    0.2779969
252200.0000000    0.2835886
252240.0000000    0.2720017
252280.0000000    0.2724737
252320.0000000    0.2626013
252360.0000000    0.2904821
252400.0000000    0.2685586
252440.0000000    0.2945799
252480.0000000    0.2829203
252520.0000000    0.2709892
252560.0000000    0.2890554
252600.0000000    0.2744185
252640.0000000    0.2968359
252680.0000000    0.2799031
252720.0000000    0.2836814
252760.0000000    0.3046624
252800.0000000    0.2747400
252840.0000000    0.2598623
252880.0000000    0.2683569
252920.0000000    0.2791745
252960.0000000    0.2623280
253000.0000000    0.2602894
253040.0000000    0.2698708
253080.0000000    0.2703465
253120.0000000    0.2549429
253160.0000000    0.2731244
253200.0000000    0.2618411
253240.0000000    0.2644633
253280.0000000    0.2640432
253320.0000000    0.2571212
253360.0000000    0.2478279
253400.0000000    0.2549344
253440.0000000    0.2650363
253480.0000000    0.2424861
253520.0000000    0.2573844
253560.0000000    0.2694691
253600.0000000    0.2467320
253640.0000000    0.2690262
253680.0000000    0.2678570
253720.0000000    0.2503200
253760.0000000    0.2567043
253800.0000000    0.2465544
253840.0000000    0.2639768
253880.0000000    0.2648033
253920.0000000    0.2735930
253960.0000000    0.2914696
254000.0000000    0.2735166
254040.0000000    0.2659569
254080.0000000    0.2814854
254120.0000000    0.2808005
254160.0000000    0.2663112
254200.0000000    0.2920075
254240.0000000    0.2763878
254280.0000000    0.2761527
254320.0000000    0.2677436
254360.0000000    0.2557240
254400.0000000    0.2859389
254440.0000000    0.2664523
254480.0000000    0.2762262
254520.0000000    0.2624244
254560.0000000    0.2724732
254600.0000000    0.2629292
254640.0000000    0.2682736
254680.0000000    0.2803417
254720.0000000    0.2630200
254760.0000000    0.2755289
254800.0000000    0.2633135
254840.0000000    0.2751530
254880.0000000    0.2776834
254920.0000000    0.2788680
254960.0000000    0.2660576
255000.0000000    0.2843263
255040.0000000    0.2740217
255080.0000000    0.2951420
255120.0000000    0.2733155
255160.0000000    0.2707694
255200.0000000    0.2586281
255240.0000000    0.2541769
255280.0000000    0.2635335
255320.0000000    0.2663211
255360.0000000    0.2854709
255400.0000000    0.2894731
255440.0000000    0.2879250
255480.0000000    0.2876675
255520.0000000    0.2956671
255560.0000000    0.2856176
255600.0000000    0.2714769
255640.0000000    0.2590285
255680.0000000    0.2792506
255720.0000000    0.2813764
255760.0000000    0.2523441
255800.0000000    0.2978378
255840.0000000    0.2886189
255880.0000000    0.2629217
255920.0000000    0.2610784
255960.0000000    0.2815569
256000.0000000    0.2864414
256040.0000000    0.2817363
256080.0000000    0.3060272
256120.0000000    0.2888914
256160.0000000    0.2794737
256200.0000000    0.2693861
256240.0000000    0.2708839
256280.0000000    0.2586528
256320.0000000    0.2813253
256360.0000000    0.2847337
256400.0000000    0.2595478
256440.0000000    0.2638654
256480.0000000    0.2919056
256520.0000000    0.2723704
256560.0000000    0.2780511
256600.0000000    0.2993714
256640.0000000    0.2957106
256680.0000000    0.2492285
256720.0000000    0.2581734
256760.0000000    0.2793558
256800.0000000    0.2836533
256840.0000000    0.2492958
256880.0000000    0.2510732
256920.0000000    0.2575099
256960.0000000    0.2499503
257000.0000000    0.2439894
257040.0000000    0.2472493
257080.0000000    0.2583833
257120.0000000    0.2636547
257160.0000000    0.2808386
257200.0000000    0.2909126
257240.0000000    0.2805487
257280.0000000    0.2751020
257320.0000000    0.2799988
257360.0000000    0.2702331
257400.0000000    0.2536474
257440.0000000    0.2394114
257480.0000000    0.2725446
257520.0000000    0.2439636
257560.0000000    0.2485436
257600.0000000    0.2447067
257640.0000000    0.2661305
257680.0000000    0.2484323
257720.0000000    0.2557490
257760.0000000    0.2472963
257800.0000000    0.2695177
257840.0000000    0.2600950
257880.0000000    0.2468494
257920.0000000    0.2451958
257960.0000000    0.2610030
258000.0000000    0.2582516
258040.0000000    0.2573870
258080.0000000    0.2589877
258120.0000000    0.2822932
258160.0000000    0.2772557
258200.0000000    0.2914024
258240.0000000    0.2894887
258280.0000000    0.2849205
258320.0000000    0.2740144
258360.0000000    0.2650878
258400.0000000    0.2503558
258440.0000000    0.2513892
258480.0000000    0.2629407
258520.0000000    0.2703115
258560.0000000    0.2758851
258600.0000000    0.2809554
258640.0000000    0.2797713
258680.0000000    0.2808390
258720.0000000    0.2589140
258760.0000000    0.2734704
258800.0000000    0.2813207
258840.0000000    0.2604898
258880.0000000    0.2874922
258920.0000000    0.2584859
258960.0000000    0.2660977
259000.0000000    0.2749622
259040.0000000    0.2791032
259080.0000000    0.2813579
259120.0000000    0.2741068
259160.0000000    0.2551824
259200.0000000    0.2588259
259240.0000000    0.2632797
259280.0000000    0.2681926
259320.0000000    0.2568417
259360.0000000    0.2531042
259400.0000000    0.2752514
259440.0000000    0.2600808
259480.0000000    0.2685750
259520.0000000    0.2660752
259560.0000000    0.2732669
259600.0000000    0.2753683
259640.0000000    0.2838481
259680.0000000    0.2712299
259720.0000000    0.2772675
259760.0000000    0.2871090
259800.0000000    0.2786679
259840.0000000    0.2665948
259880.0000000    0.2800766
259920.0000000    0.2746705
259960.0000000    0.2591937
260000.0000000    0.2576525
260040.0000000    0.2644918
260080.0000000    0.2781156
260120.0000000    0.2747457
260160.0000000    0.2559086
260200.0000000    0.2475087
260240.0000000    0.2529128
260280.0000000    0.2658968
260320.0000000    0.2838341
260360.0000000    0.2759946
260400.0000000    0.2834728
260440.0000000    0.2828483
260480.0000000    0.2881120
260520.0000000    0.2657165
260560.0000000    0.2614462
260600.0000000    0.2735365
260640.0000000    0.2950935
260680.0000000    0.2963103
260720.0000000    0.2766518
260760.0000000    0.2756132
260800.0000000    0.2798284
260840.0000000    0.2703495
260880.0000000    0.2576602
260920.0000000    0.2519425
260960.0000000    0.2428522
261000.0000000    0.2609524
261040.0000000    0.2289295
261080.0000000    0.2638250
261120.0000000    0.2845123
261160.0000000    0.2742706
261200.0000000    0.2660491
261240.0000000    0.2575474
261280.0000000    0.2623328
261320.0000000    0.2536163
261360.0000000    0.2629976
261400.0000000    0.2541972
261440.0000000    0.2455941
261480.0000000    0.2471178
261520.0000000    0.2406895
261560.0000000    0.2467314
261600.0000000    0.2497523
261640.0000000    0.2659657
261680.0000000    0.2569185
261720.0000000    0.2503646
261760.0000000    0.2760607
261800.0000000    0.2830730
261840.0000000    0.2567339
261880.0000000    0.2435522
261920.0000000    0.2514189
261960.0000000    0.2408518
262000.0000000    0.2648369
262040.0000000    0.2576714
262080.0000000    0.2565563
262120.0000000    0.2631479
262160.0000000    0.2545721
262200.0000000    0.2556111
262240.0000000    0.2748604
262280.0000000    0.2607970
262320.0000000    0.2532519
262360.0000000    0.2527715
262400.0000000    0.2678982
262440.0000000    0.2785036
262480.0000000    0.2599733
262520.0000000    0.2567903
262560.0000000    0.2621973
262600.0000000    0.2708071
262640.0000000    0.2583629
262680.0000000    0.2698514
262720.0000000    0.2651680
262760.0000000    0.2622117
262800.0000000    0.2545286
262840.0000000    0.2773910
262880.0000000    0.2591053
262920.0000000    0.2809878
262960.0000000    0.2724531
263000.0000000    0.2558489
263040.0000000    0.2499938
263080.0000000    0.2450533
263120.0000000    0.2655655
263160.0000000    0.2551695
263200.0000000    0.2420449
263240.0000000    0.2346575
263280.0000000    0.2479855
263320.0000000    0.2322938
263360.0000000    0.2784737
263400.0000000    0.2555753
263440.0000000    0.2561445
263480.0000000    0.2578408
263520.0000000    0.2643317
263560.0000000    0.2601503
263600.0000000    0.2495401
263640.0000000    0.2576686
263680.0000000    0.2548353
263720.0000000    0.2691431
263760.0000000    0.2742130
263800.0000000    0.2599912
263840.0000000    0.2570614
263880.0000000    0.2480819
263920.0000000    0.2558358
263960.0000000    0.2480056
264000.0000000    0.2340414
264040.0000000    0.2432860
264080.0000000    0.2561438
264120.0000000    0.2412141
264160.0000000    0.2388129
264200.0000000    0.2528081
264240.0000000    0.2619326
264280.0000000    0.2762794
264320.0000000    0.2657369
264360.0000000    0.2808522
264400.0000000    0.2724813
264440.0000000    0.2489253
264480.0000000    0.2575477
264520.0000000    0.2431744
264560.0000000    0.2616005
264600.0000000    0.2587392
264640.0000000    0.2744021
264680.0000000    0.2538309
264720.0000000    0.2900007
264760.0000000    0.2727537
264800.0000000    0.2696149
264840.0000000    0.2615362
264880.0000000    0.2502122
264920.0000000    0.2700625
264960.0000000    0.2612919
265000.0000000    0.2755335
265040.0000000    0.2676119
265080.0000000    0.2726327
265120.0000000    0.2870476
265160.0000000    0.2796460
265200.0000000    0.2768434
265240.0000000    0.2830728
265280.0000000    0.2648067
265320.0000000    0.2543815
265360.0000000    0.2577475
265400.0000000    0.2607097
265440.0000000    0.2527786
265480.0000000    0.2623706
265520.0000000    0.2597167
265560.0000000    0.2720851
265600.0000000    0.2630957
265640.0000000    0.2542534
265680.0000000    0.2741067
265720.0000000    0.2695294
265760.0000000    0.2979299
265800.0000000    0.2698472
265840.0000000    0.2610000
265880.0000000    0.2772952
265920.0000000    0.2605157
265960.0000000    0.2679445
266000.0000000    0.2494048
266040.0000000    0.2592008
266080.0000000    0.2574272
266120.0000000    0.2710453
266160.0000000    0.2815259
266200.0000000    0.2646687
266240.0000000    0.2579793
266280.0000000    0.2734510
266320.0000000    0.2592195
266360.0000000    0.2542918
266400.0000000    0.2699139
266440.0000000    0.2656512
266480.0000000    0.2720768
266520.0000000    0.2687590
266560.0000000    0.2697661
266600.0000000    0.2717509
266640.0000000    0.2810544
266680.0000000    0.2824323
266720.0000000    0.2736210
266760.0000000    0.2799255
266800.0000000    0.2789300
266840.0000000    0.2822689
266880.0000000    0.2910925
266920.0000000    0.2908753
266960.0000000    0.2823323
267000.0000000    0.2988795
267040.0000000    0.2939639
267080.0000000    0.2993885
267120.0000000    0.2760006
267160.0000000    0.3103563
267200.0000000    0.2833355
267240.0000000    0.2894789
267280.0000000    0.2687376
267320.0000000    0.2614851
267360.0000000    0.2894002
267400.0000000    0.3059175
267440.0000000    0.2874708
267480.0000000    0.2639382
267520.0000000    0.2911445
267560.0000000    0.2695422
267600.0000000    0.2870942
267640.0000000    0.3026645
267680.0000000    0.2824224
267720.0000000    0.2923939
267760.0000000    0.2681507
267800.0000000    0.2799293
267840.0000000    0.2915833
267880.0000000    0.2727949
267920.0000000    0.2552498
267960.0000000    0.2708755
268000.0000000    0.2934483
268040.0000000    0.3064122
268080.0000000    0.2825971
268120.0000000    0.3043342
268160.0000000    0.2942937
268200.0000000    0.2847773
268240.0000000    0.2862008
268280.0000000    0.2865464
268320.0000000    0.2743851
268360.0000000    0.3035116
268400.0000000    0.2792228
268440.0000000    0.2636008
268480.0000000    0.2843689
268520.0000000    0.2718375
268560.0000000    0.2973122
268600.0000000    0.2800204
268640.0000000    0.2698214
268680.0000000    0.2553787
268720.0000000    0.2686693
268760.0000000    0.2702374
268800.0000000    0.2746764
268840.0000000    0.2796307
268880.0000000    0.2760827
268920.0000000    0.2764751
268960.0000000    0.2924232
269000.0000000    0.2789261
269040.0000000    0.2490632
269080.0000000    0.2664385
269120.0000000    0.2730902
269160.0000000    0.2679452
269200.0000000    0.2684695
269240.0000000    0.2836932
269280.0000000    0.2556333
269320.0000000    0.2666071
269360.0000000    0.2751808
269400.0000000    0.2535979
269440.0000000    0.2441329
269480.0000000    0.2617251
269520.0000000    0.2693477
269560.0000000    0.2641086
269600.0000000    0.2696451
269640.0000000    0.2663716
269680.0000000    0.2495186
269720.0000000    0.2353728
269760.0000000    0.2486841
269800.0000000    0.2618415
269840.0000000    0.2495467
269880.0000000    0.2693968
269920.0000000    0.2694193
269960.0000000    0.2407908
270000.0000000    0.2643374
270040.0000000    0.2700754
270080.0000000    0.2735078
270120.0000000    0.2648313
270160.0000000    0.2645961
270200.0000000    0.2545141
270240.0000000    0.2663130
270280.0000000    0.2665967
270320.0000000    0.2824564
270360.0000000    0.2970408
270400.0000000    0.2882652
270440.0000000    0.2882466
270480.0000000    0.2595783
270520.0000000    0.2613212
270560.0000000    0.2542247
270600.0000000    0.2809491
270640.0000000    0.2792270
270680.0000000    0.2594092
270720.0000000    0.2527671
270760.0000000    0.2653854
270800.0000000    0.2744200
270840.0000000    0.2563876
270880.0000000    0.2576450
270920.0000000    0.2517963
270960.0000000    0.2482996
271000.0000000    0.2434698
271040.0000000    0.2631744
271080.0000000    0.2518900
271120.0000000    0.2508397
271160.0000000    0.2615442
271200.0000000    0.2546538
271240.0000000    0.2735612
271280.0000000    0.2761687
271320.0000000    0.2576182
271360.0000000    0.2404649
271400.0000000    0.2389565
271440.0000000    0.2463727
271480.0000000    0.2636324
271520.0000000    0.2626264
271560.0000000    0.2542784
271600.0000000    0.2530584
271640.0000000    0.2616158
271680.0000000    0.2463532
271720.0000000    0.2788082
271760.0000000    0.2705205
271800.0000000    0.2536025
271840.0000000    0.2480661
271880.0000000    0.2577274
271920.0000000    0.2601048
271960.0000000    0.2710660
272000.0000000    0.2749816
272040.0000000    0.2665794
272080.0000000    0.2644714
272120.0000000    0.2649355
272160.0000000    0.2485925
272200.0000000    0.2581030
272240.0000000    0.2361926
272280.0000000    0.2755254
272320.0000000    0.2519767
272360.0000000    0.2512354
272400.0000000    0.2558762
272440.0000000    0.2671803
272480.0000000    0.2686658
272520.0000000    0.2600313
272560.0000000    0.2686485
272600.0000000    0.2535409
272640.0000000    0.2736320
272680.0000000    0.2724905
272720.0000000    0.2748954
272760.0000000    0.2651357
272800.0000000    0.2667159
272840.0000000    0.2597099
272880.0000000    0.2684256
272920.0000000    0.2565646
272960.0000000    0.2590760
273000.0000000    0.2674183
273040.0000000    0.2764803
273080.0000000    0.2606098
273120.0000000    0.2518148
273160.0000000    0.2587982
273200.0000000    0.2769182
273240.0000000    0.2635629
273280.0000000    0.2619976
273320.0000000    0.2634619
273360.0000000    0.2723097
273400.0000000    0.2700633
273440.0000000    0.2602763
273480.0000000    0.2608291
273520.0000000    0.2724135
273560.0000000    0.2703938
273600.0000000    0.2523866
273640.0000000    0.2611724
273680.0000000    0.2655549
273720.0000000    0.2769195
273760.0000000    0.2632987
273800.0000000    0.2588993
273840.0000000    0.2765830
273880.0000000    0.2721441
273920.0000000    0.2625437
273960.0000000    0.2563318
274000.0000000    0.2471142
274040.0000000    0.2267636
274080.0000000    0.2507309
274120.0000000    0.2433477
274160.0000000    0.2316572
274200.0000000    0.2526816
274240.0000000    0.2492197
274280.0000000    0.2537051
274320.0000000    0.2401126
274360.0000000    0.2366464
274400.0000000    0.2413962
274440.0000000    0.2486396
274480.0000000    0.2517229
274520.0000000    0.2413947
274560.0000000    0.2389202
274600.0000000    0.2542261
274640.0000000    0.2449930
274680.0000000    0.2643462
274720.0000000    0.2404711
274760.0000000    0.2604666
274800.0000000    0.2387766
274840.0000000    0.2429706
274880.0000000    0.2417405
274920.0000000    0.2636145
274960.0000000    0.2606235
275000.0000000    0.2633328
275040.0000000    0.2648859
275080.0000000    0.2656900
275120.0000000    0.2583805
275160.0000000    0.2562104
275200.0000000    0.2580275
275240.0000000    0.2547458
275280.0000000    0.2520629
275320.0000000    0.2358208
275360.0000000    0.2514825
275400.0000000    0.2627994
275440.0000000    0.2435243
275480.0000000    0.2541970
275520.0000000    0.2746675
275560.0000000    0.2721298
275600.0000000    0.2814830
275640.0000000    0.2558758
275680.0000000    0.2457041
275720.0000000    0.2688528
275760.0000000    0.2506193
275800.0000000    0.2768072
275840.0000000    0.2816794
275880.0000000    0.2651459
275920.0000000    0.2732617
275960.0000000    0.2752694
276000.0000000    0.2678723
276040.0000000    0.2938482
276080.0000000    0.2913101
276120.0000000    0.2678809
276160.0000000    0.2706695
276200.0000000    0.2565535
276240.0000000    0.2438012
276280.0000000    0.2551751
276320.0000000    0.2606564
276360.0000000    0.2637591
276400.0000000    0.2504157
276440.0000000    0.2487481
276480.0000000    0.2616726
276520.0000000    0.2522899
276560.0000000    0.2630395
276600.0000000    0.2726506
276640.0000000    0.2730006
276680.0000000    0.2709512
276720.0000000    0.2588021
276760.0000000    0.2469828
276800.0000000    0.2467798
276840.0000000    0.2601724
276880.0000000    0.2634558
276920.0000000    0.2473616
276960.0000000    0.2609022
277000.0000000    0.2683591
277040.0000000    0.2648566
277080.0000000    0.2577526
277120.0000000    0.2449827
277160.0000000    0.2340243
277200.0000000    0.2408423
277240.0000000    0.2816066
277280.0000000    0.2618009
277320.0000000    0.2678092
277360.0000000    0.2712707
277400.0000000    0.2618128
277440.0000000    0.2718450
277480.0000000    0.2556955
277520.0000000    0.2614277
277560.0000000    0.2691791
277600.0000000    0.2447716
277640.0000000    0.2679369
277680.0000000    0.2667217
277720.0000000    0.2782603
277760.0000000    0.2614048
277800.0000000    0.2835273
277840.0000000    0.2562839
277880.0000000    0.2738171
277920.0000000    0.2661088
277960.0000000    0.2559091
278000.0000000    0.2453273
278040.0000000    0.2619759
278080.0000000    0.2710254
278120.0000000    0.2806857
278160.0000000    0.2733879
278200.0000000    0.2869261
278240.0000000    0.2760858
278280.0000000    0.2898711
278320.0000000    0.2784438
278360.0000000    0.2688555
278400.0000000    0.2740758
278440.0000000    0.2757028
278480.0000000    0.2653103
278520.0000000    0.2718271
278560.0000000    0.2582016
278600.0000000    0.2745141
278640.0000000    0.2601129
278680.0000000    0.2791409
278720.0000000    0.2731842
278760.0000000    0.2849289
278800.0000000    0.2640717
278840.0000000    0.2655239
278880.0000000    0.2838029
278920.0000000    0.2821025
278960.0000000    0.2873825
279000.0000000    0.2683779
279040.0000000    0.2691648
279080.0000000    0.2598313
279120.0000000    0.2802622
279160.0000000    0.2761217
279200.0000000    0.2971246
279240.0000000    0.2774437
279280.0000000    0.2814948
279320.0000000    0.2469022
279360.0000000    0.2385694
279400.0000000    0.2757382
279440.0000000    0.2811926
279480.0000000    0.2850167
279520.0000000    0.2640143
279560.0000000    0.2517852
279600.0000000    0.2503444
279640.0000000    0.2809509
279680.0000000    0.2579580
279720.0000000    0.2694947
279760.0000000    0.2538101
279800.0000000    0.2556175
279840.0000000    0.2411999
279880.0000000    0.2603645
279920.0000000    0.2740552
279960.0000000    0.2794862
280000.0000000    0.2657643
280040.0000000    0.2520369
280080.0000000    0.2635612
280120.0000000    0.2561750
280160.0000000    0.2630861
280200.0000000    0.2594235
280240.0000000    0.2496909
280280.0000000    0.2592998
280320.0000000    0.2725385
280360.0000000    0.2915395
280400.0000000    0.2641483
280440.0000000    0.2749282
280480.0000000    0.2837527
280520.0000000    0.2780878
280560.0000000    0.2649548
280600.0000000    0.2630202
280640.0000000    0.2831575
280680.0000000    0.2581846
280720.0000000    0.2550156
280760.0000000    0.2512130
280800.0000000    0.2510684
280840.0000000    0.2660722
280880.0000000    0.2412295
280920.0000000    0.2469934
280960.0000000    0.2724379
281000.0000000    0.2518469
281040.0000000    0.2901007
281080.0000000    0.2698172
281120.0000000    0.2624472
281160.0000000    0.2778875
281200.0000000    0.2729343
281240.0000000    0.2900691
281280.0000000    0.2611626
281320.0000000    0.2863065
281360.0000000    0.2380269
281400.0000000    0.2528833
281440.0000000    0.2615751
281480.0000000    0.2589708
281520.0000000    0.2626945
281560.0000000    0.2603096
281600.0000000    0.2639446
281640.0000000    0.2478665
281680.0000000    0.2392290
281720.0000000    0.2562115
281760.0000000    0.2637275
281800.0000000    0.2615310
281840.0000000    0.2408757
281880.0000000    0.2428015
281920.0000000    0.2664517
281960.0000000    0.2580718
282000.0000000    0.2692172
282040.0000000    0.2739569
282080.0000000    0.2597972
282120.0000000    0.2477337
282160.0000000    0.2540578
282200.0000000    0.2521079
282240.0000000    0.2671673
282280.0000000    0.2677017
282320.0000000    0.2645392
282360.0000000    0.2753856
282400.0000000    0.2851820
282440.0000000    0.2857472
282480.0000000    0.2808028
282520.0000000    0.2586228
282560.0000000    0.2673363
282600.0000000    0.2826959
282640.0000000    0.2750504
282680.0000000    0.2781684
282720.0000000    0.2707926
282760.0000000    0.2622368
282800.0000000    0.2732891
282840.0000000    0.2574178
282880.0000000    0.2559667
282920.0000000    0.2672892
282960.0000000    0.2571363
283000.0000000    0.2571786
283040.0000000    0.2495864
283080.0000000    0.2725689
283120.0000000    0.2609259
283160.0000000    0.2705661
283200.0000000    0.2773856
283240.0000000    0.2774621
283280.0000000    0.2873868
283320.0000000    0.2619349
283360.0000000    0.2769239
283400.0000000    0.2777900
283440.0000000    0.2805487
283480.0000000    0.3014906
283520.0000000    0.2860914
283560.0000000    0.3124366
283600.0000000    0.2735746
283640.0000000    0.2779460
283680.0000000    0.2621669
283720.0000000    0.2756245
283760.0000000    0.2826987
283800.0000000    0.2661411
283840.0000000    0.2797032
283880.0000000    0.3017028
283920.0000000    0.2838380
283960.0000000    0.2763906
284000.0000000    0.2659422
284040.0000000    0.2962036
284080.0000000    0.2754276
284120.0000000    0.2827141
284160.0000000    0.2845926
284200.0000000    0.2853870
284240.0000000    0.2834244
284280.0000000    0.2930458
284320.0000000    0.2887928
284360.0000000    0.3065201
284400.0000000    0.2813369
284440.0000000    0.2681279
284480.0000000    0.2874326
284520.0000000    0.2804176
284560.0000000    0.2725466
284600.0000000    0.2613059
284640.0000000    0.3037121
284680.0000000    0.2811322
284720.0000000    0.2885981
284760.0000000    0.2724799
284800.0000000    0.2900351
284840.0000000    0.2758411
284880.0000000    0.2707328
284920.0000000    0.2676558
284960.0000000    0.2821479
285000.0000000    0.2774763
285040.0000000    0.2748221
285080.0000000    0.2536570
285120.0000000    0.2670516
285160.0000000    0.2965232
285200.0000000    0.2661217
285240.0000000    0.2689599
285280.0000000    0.2843364
285320.0000000    0.2954838
285360.0000000    0.2825149
285400.0000000    0.2937055
285440.0000000    0.2733034
285480.0000000    0.2886027
285520.0000000    0.2639016
285560.0000000    0.2666131
285600.0000000    0.2661189
285640.0000000    0.2970097
285680.0000000    0.2747115
285720.0000000    0.2683640
285760.0000000    0.2666660
285800.0000000    0.2828500
285840.0000000    0.2707100
285880.0000000    0.2779322
285920.0000000    0.2788136
285960.0000000    0.2962717
286000.0000000    0.2833313
286040.0000000    0.2661016
286080.0000000    0.2859244
286120.0000000    0.2524635
286160.0000000    0.2780192
286200.0000000    0.2848326
286240.0000000    0.2867962
286280.0000000    0.2912313
286320.0000000    0.2759894
286360.0000000    0.2787351
286400.0000000    0.2671715
286440.0000000    0.2437686
286480.0000000    0.2701865
286520.0000000    0.2792533
286560.0000000    0.2752173
286600.0000000    0.2694483
286640.0000000    0.2798505
286680.0000000    0.2518568
286720.0000000    0.2470058
286760.0000000    0.2560737
286800.0000000    0.2603560
286840.0000000    0.2485590
286880.0000000    0.2446080
286920.0000000    0.2619940
286960.0000000    0.2731385
287000.0000000    0.2696554
287040.0000000    0.2526310
287080.0000000    0.2625319
287120.0000000    0.2667513
287160.0000000    0.2391870
287200.0000000    0.2578851
287240.0000000    0.2384037
287280.0000000    0.2681916
287320.0000000    0.2802546
287360.0000000    0.2578852
287400.0000000    0.2498495
287440.0000000    0.2671639
287480.0000000    0.2552951
287520.0000000    0.2738606
287560.0000000    0.2751876
287600.0000000    0.2651425
287640.0000000    0.2826736
287680.0000000    0.2607851
287720.0000000    0.2794805
287760.0000000    0.2619628
287800.0000000    0.2543192
287840.0000000    0.2650874
287880.0000000    0.2545301
287920.0000000    0.2675615
287960.0000000    0.2533095
288000.0000000    0.2433270
288040.0000000    0.2597419
288080.0000000    0.2526249
288120.0000000    0.2577652
288160.0000000    0.2577591
288200.0000000    0.2606056
288240.0000000    0.3006941
288280.0000000    0.2849254
288320.0000000    0.2677110
288360.0000000    0.2677274
288400.0000000    0.2730086
288440.0000000    0.2815000
288480.0000000    0.2845628
288520.0000000    0.2712483
288560.0000000    0.2925769
288600.0000000    0.3031795
288640.0000000    0.2899299
288680.0000000    0.2578767
288720.0000000    0.2752176
288760.0000000    0.2603796
288800.0000000    0.2787922
288840.0000000    0.2520326
288880.0000000    0.2527590
288920.0000000    0.2600883
288960.0000000    0.2625046
289000.0000000    0.2660162
289040.0000000    0.2474244
289080.0000000    0.2602555
289120.0000000    0.2588970
289160.0000000    0.2759943
289200.0000000    0.2459008
289240.0000000    0.2678890
289280.0000000    0.2591384
289320.0000000    0.2560254
289360.0000000    0.2655839
289400.0000000    0.2508357
289440.0000000    0.2609528
289480.0000000    0.2617628
289520.0000000    0.2811081
289560.0000000    0.2776122
289600.0000000    0.2685651
289640.0000000    0.2625313
289680.0000000    0.2614223
289720.0000000    0.2494950
289760.0000000    0.2992176
289800.0000000    0.2649604
289840.0000000    0.2660443
289880.0000000    0.2842960
289920.0000000    0.2716992
289960.0000000    0.2658740
290000.0000000    0.2779562
290040.0000000    0.2730266
290080.0000000    0.2736806
290120.0000000    0.2591477
290160.0000000    0.2610613
290200.0000000    0.2730257
290240.0000000    0.2567764
290280.0000000    0.2722118
290320.0000000    0.2770445
290360.0000000    0.2471853
290400.0000000    0.2702002
290440.0000000    0.2633969
290480.0000000    0.2778035
290520.0000000    0.2737396
290560.0000000    0.2735271
290600.0000000    0.2508127
290640.0000000    0.2431383
290680.0000000    0.2636175
290720.0000000    0.2490738
290760.0000000    0.2704709
290800.0000000    0.2562178
290840.0000000    0.2800242
290880.0000000    0.2559614
290920.0000000    0.2710655
290960.0000000    0.2764620
291000.0000000    0.2575733
291040.0000000    0.2645839
291080.0000000    0.2457650
291120.0000000    0.2687103
291160.0000000    0.2712109
291200.0000000    0.2673820
291240.0000000    0.2620277
291280.0000000    0.2597660
291320.0000000    0.2723668
291360.0000000    0.2672753
291400.0000000    0.2932399
291440.0000000    0.2900744
291480.0000000    0.2863222
291520.0000000    0.3011317
291560.0000000    0.2838535
291600.0000000    0.3181537
291640.0000000    0.2926779
291680.0000000    0.2600232
291720.0000000    0.2682309
291760.0000000    0.2598754
291800.0000000    0.2687106
291840.0000000    0.2881590
291880.0000000    0.2703311
291920.0000000    0.2666550
291960.0000000    0.2703957
292000.0000000    0.2578914
292040.0000000    0.2591800
292080.0000000    0.2766872
292120.0000000    0.2817350
292160.0000000    0.3088694
292200.0000000    0.2937416
292240.0000000    0.2931378
292280.0000000    0.2833923
292320.0000000    0.2891090
292360.0000000    0.2679325
292400.0000000    0.2916100
292440.0000000    0.2955097
292480.0000000    0.2931113
292520.0000000    0.2720014
292560.0000000    0.2756736
292600.0000000    0.2988141
292640.0000000    0.2995522
292680.0000000    0.2610153
292720.0000000    0.2922865
292760.0000000    0.2831599
292800.0000000    0.2836819
292840.0000000    0.2816779
292880.0000000    0.2860096
292920.0000000    0.2832434
292960.0000000    0.2864208
293000.0000000    0.2731108
293040.0000000    0.2767172
293080.0000000    0.2958372
293120.0000000    0.2741259
293160.0000000    0.2889367
293200.0000000    0.2749178
293240.0000000    0.2835677
293280.0000000    0.2811771
293320.0000000    0.2595685
293360.0000000    0.2826505
293400.0000000    0.2797578
293440.0000000    0.2787909
293480.0000000    0.2628168
293520.0000000    0.2617680
293560.0000000    0.2628418
293600.0000000    0.2769769
293640.0000000    0.2890296
293680.0000000    0.2802960
293720.0000000    0.2827776
293760.0000000    0.2675949
293800.0000000    0.2756699
293840.0000000    0.2572485
293880.0000000    0.2578272
293920.0000000    0.2372430
293960.0000000    0.2546118
294000.0000000    0.2706650
294040.0000000    0.2698882
294080.0000000    0.2777369
294120.0000000    0.2618340
294160.0000000    0.2790160
294200.0000000    0.2896200
294240.0000000    0.2782898
294280.0000000    0.2762478
294320.0000000    0.2983298
294360.0000000    0.2575417
294400.0000000    0.2846523
294440.0000000    0.2873443
294480.0000000    0.2683680
294520.0000000    0.2676608
294560.0000000    0.2677405
294600.0000000    0.2858475
294640.0000000    0.2645907
294680.0000000    0.2749964
294720.0000000    0.2806839
294760.0000000    0.2886946
294800.0000000    0.2781641
294840.0000000    0.2766923
294880.0000000    0.2729586
294920.0000000    0.2571844
294960.0000000    0.2799462
295000.0000000    0.2704185
295040.0000000    0.2561499
295080.0000000    0.2506717
295120.0000000    0.2575825
295160.0000000    0.2508411
295200.0000000    0.2691915
295240.0000000    0.2596268
295280.0000000    0.2560235
295320.0000000    0.2601042
295360.0000000    0.2507946
295400.0000000    0.2608185
295440.0000000    0.2696182
295480.0000000    0.2545487
295520.0000000    0.2424573
295560.0000000    0.2501103
295600.0000000    0.2511802
295640.0000000    0.2634157
295680.0000000    0.2516485
295720.0000000    0.2733800
295760.0000000    0.2608118
295800.0000000    0.2664488
295840.0000000    0.2772232
295880.0000000    0.2641919
295920.0000000    0.2833512
295960.0000000    0.2482066
296000.0000000    0.2766530
296040.0000000    0.2710921
296080.0000000    0.2648918
296120.0000000    0.2948051
296160.0000000    0.2612020
296200.0000000    0.2913477
296240.0000000    0.2888935
296280.0000000    0.2972645
296320.0000000    0.2669042
296360.0000000    0.2620850
296400.0000000    0.2703380
296440.0000000    0.2776632
296480.0000000    0.2774149
296520.0000000    0.2883972
296560.0000000    0.2656662
296600.0000000    0.2772117
296640.0000000    0.2694580
296680.0000000    0.2677017
296720.0000000    0.2753953
296760.0000000    0.2700783
296800.0000000    0.2787633
296840.0000000    0.2765211
296880.0000000    0.2542441
296920.0000000    0.2691731
296960.0000000    0.2672553
297000.0000000    0.2884983
297040.0000000    0.2846033
297080.0000000    0.2664550
297120.0000000    0.2626258
297160.0000000    0.2540650
297200.0000000    0.2798163
297240.0000000    0.2748186
297280.0000000    0.2699710
297320.0000000    0.2548231
297360.0000000    0.2752476
297400.0000000    0.2643985
297440.0000000    0.2610844
297480.0000000    0.2848256
297520.0000000    0.2835987
297560.0000000    0.2865511
297600.0000000    0.2571403
297640.0000000    0.2709266
297680.0000000    0.2666047
297720.0000000    0.2610199
297760.0000000    0.2731003
297800.0000000    0.2818672
297840.0000000    0.2747173
297880.0000000    0.2713591
297920.0000000    0.2795106
297960.0000000    0.2759940
298000.0000000    0.2771004
298040.0000000    0.2875687
298080.0000000    0.2814947
298120.0000000    0.2821115
298160.0000000    0.2924474
298200.0000000    0.3322527
298240.0000000    0.2952410
298280.0000000    0.2765000
298320.0000000    0.3118756
298360.0000000    0.2643383
298400.0000000    0.2798719
298440.0000000    0.2744747
298480.0000000    0.2704253
298520.0000000    0.2745203
298560.0000000    0.2854707
298600.0000000    0.2929242
298640.0000000    0.2898273
298680.0000000    0.2654967
298720.0000000    0.2853656
298760.0000000    0.2881770
298800.0000000    0.2900975
298840.0000000    0.2857657
298880.0000000    0.2761412
298920.0000000    0.3019144
298960.0000000    0.2815071
299000.0000000    0.2643276
299040.0000000    0.2977083
299080.0000000    0.2975247
299120.0000000    0.2836533
299160.0000000    0.3006603
299200.0000000    0.2852161
299240.0000000    0.2738842
299280.0000000    0.3002110
299320.0000000    0.2719458
299360.0000000    0.2809757
299400.0000000    0.2765170
299440.0000000    0.2925161
299480.0000000    0.2732232
299520.0000000    0.2708178
299560.0000000    0.2724854
299600.0000000    0.2743788
299640.0000000    0.2804968
299680.0000000    0.3060211
299720.0000000    0.3008603
299760.0000000    0.3064923
299800.0000000    0.2792455
299840.0000000    0.3048595
299880.0000000    0.2869176
299920.0000000    0.2856113
299960.0000000    0.2784778
300000.0000000    0.2749329
300040.0000000    0.2810059
300080.0000000    0.2875230
300120.0000000    0.2784351
300160.0000000    0.2723200
300200.0000000    0.2861124
300240.0000000    0.2587050
300280.0000000    0.2689649
300320.0000000    0.2630319
300360.0000000    0.2672513
300400.0000000    0.2636829
300440.0000000    0.2646036
300480.0000000    0.2509692
300520.0000000    0.2653434
300560.0000000    0.2382698
300600.0000000    0.2440058
300640.0000000    0.2593086
300680.0000000    0.2630669
300720.0000000    0.2583173
300760.0000000    0.2631661
300800.0000000    0.2796640
300840.0000000    0.2728820
300880.0000000    0.2647706
300920.0000000    0.2716616
300960.0000000    0.2560695
301000.0000000    0.2668558
301040.0000000    0.2746252
301080.0000000    0.2791609
301120.0000000    0.2673992
301160.0000000    0.2657396
301200.0000000    0.2626319
301240.0000000    0.2677341
301280.0000000    0.2549053
301320.0000000    0.2869401
301360.0000000    0.2859766
301400.0000000    0.3071170
301440.0000000    0.3061265
301480.0000000    0.3058036
301520.0000000    0.3084790
301560.0000000    0.3096152
301600.0000000    0.2920876
301640.0000000    0.2696234
301680.0000000    0.2660789
301720.0000000    0.2833682
301760.0000000    0.2702616
301800.0000000    0.2748613
301840.0000000    0.2687268
301880.0000000    0.2687913
301920.0000000    0.2810453
301960.0000000    0.2561197
302000.0000000    0.2594459
302040.0000000    0.2957694
302080.0000000    0.2870831
302120.0000000    0.2698391
302160.0000000    0.3135799
302200.0000000    0.2931441
302240.0000000    0.2739894
302280.0000000    0.2888074
302320.0000000    0.2937130
302360.0000000    0.2834543
302400.0000000    0.2728834
302440.0000000    0.2733912
302480.0000000    0.2879163
302520.0000000    0.2909087
302560.0000000    0.2814545
302600.0000000    0.2689120
302640.0000000    0.2555326
302680.0000000    0.2728496
302720.0000000    0.2770734
302760.0000000    0.2824508
302800.0000000    0.2762254
302840.0000000    0.2713838
302880.0000000    0.2577026
302920.0000000    0.2863973
302960.0000000    0.2906336
303000.0000000    0.2978281
303040.0000000    0.2828413
303080.0000000    0.2592049
303120.0000000    0.2473156
303160.0000000    0.2775309
303200.0000000    0.2725869
303240.0000000    0.2858384
303280.0000000    0.2725275
303320.0000000    0.2897373
303360.0000000    0.2481474
303400.0000000    0.2772686
303440.0000000    0.2794293
303480.0000000    0.2641492
303520.0000000    0.2747229
303560.0000000    0.2685432
303600.0000000    0.2838210
303640.0000000    0.2616505
303680.0000000    0.2566832
303720.0000000    0.2645671
303760.0000000    0.2608450
303800.0000000    0.2604873
303840.0000000    0.2682039
303880.0000000    0.2736247
303920.0000000    0.2632624
303960.0000000    0.2543648
304000.0000000    0.2635027
304040.0000000    0.2747400
304080.0000000    0.2869692
304120.0000000    0.2592939
304160.0000000    0.2863286
304200.0000000    0.2839023
304240.0000000    0.2965773
304280.0000000    0.2909505
304320.0000000    0.2729369
304360.0000000    0.2531599
304400.0000000    0.2732611
304440.0000000    0.2944593
304480.0000000    0.2678297
304520.0000000    0.2680096
304560.0000000    0.2695140
304600.0000000    0.2823173
304640.0000000    0.2825209
304680.0000000    0.2582265
304720.0000000    0.2574005
304760.0000000    0.2750877
304800.0000000    0.2562211
304840.0000000    0.2619749
304880.0000000    0.2632852
304920.0000000    0.2433051
304960.0000000    0.2628713
305000.0000000    0.2387528
305040.0000000    0.2473016
305080.0000000    0.2566487
305120.0000000    0.2537726
305160.0000000    0.2513840
305200.0000000    0.2694231
305240.0000000    0.2994900
305280.0000000    0.2651549
305320.0000000    0.2648825
305360.0000000    0.2534696
305400.0000000    0.2552065
305440.0000000    0.2496235
305480.0000000    0.2606124
305520.0000000    0.2580222
305560.0000000    0.2557961
305600.0000000    0.2903509
305640.0000000    0.2705328
305680.0000000    0.2628379
305720.0000000    0.2676482
305760.0000000    0.2655196
305800.0000000    0.2599226
305840.0000000    0.2559648
305880.0000000    0.2541840
305920.0000000    0.2647212
305960.0000000    0.2654158
306000.0000000    0.2593581
306040.0000000    0.2675617
306080.0000000    0.2605090
306120.0000000    0.2356755
306160.0000000    0.2544865
306200.0000000    0.2637639
306240.0000000    0.2801840
306280.0000000    0.2829054
306320.0000000    0.2720019
306360.0000000    0.2728305
306400.0000000    0.2610194
306440.0000000    0.2636018
306480.0000000    0.2663175
306520.0000000    0.2678206
306560.0000000    0.2789249
306600.0000000    0.2771002
306640.0000000    0.2700539
306680.0000000    0.2708922
306720.0000000    0.2839292
306760.0000000    0.2609307
306800.0000000    0.2645399
306840.0000000    0.2481857
306880.0000000    0.2528368
306920.0000000    0.2467819
306960.0000000    0.2390353
307000.0000000    0.2666172
307040.0000000    0.2802060
307080.0000000    0.2678969
307120.0000000    0.2728133
307160.0000000    0.2633112
307200.0000000    0.2849240
307240.0000000    0.2759682
307280.0000000    0.2708209
307320.0000000    0.2674500
307360.0000000    0.2706549
307400.0000000    0.2548754
307440.0000000    0.2513123
307480.0000000    0.2501514
307520.0000000    0.2670342
307560.0000000    0.2701884
307600.0000000    0.2623728
307640.0000000    0.2702769
307680.0000000    0.2612212
307720.0000000    0.2793293
307760.0000000    0.2752320
307800.0000000    0.2589174
307840.0000000    0.2726888
307880.0000000    0.2745451
307920.0000000    0.2687269
307960.0000000    0.2888763
308000.0000000    0.2650675
308040.0000000    0.2707487
308080.0000000    0.2832225
308120.0000000    0.2626010
308160.0000000    0.2393197
308200.0000000    0.2502067
308240.0000000    0.2722742
308280.0000000    0.2853074
308320.0000000    0.2948403
308360.0000000    0.2778415
308400.0000000    0.2783903
308440.0000000    0.2817841
308480.0000000    0.2819158
308520.0000000    0.2974350
308560.0000000    0.2674543
308600.0000000    0.2768717
308640.0000000    0.2722187
308680.0000000    0.2590735
308720.0000000    0.2794589
308760.0000000    0.2791243
308800.0000000    0.2798857
308840.0000000    0.2914564
308880.0000000    0.2740990
308920.0000000    0.2707498
308960.0000000    0.2884273
309000.0000000    0.2959740
309040.0000000    0.2938725
309080.0000000    0.3029042
309120.0000000    0.2824889
309160.0000000    0.2972514
309200.0000000    0.2960442
309240.0000000    0.2970204
309280.0000000    0.2914175
309320.0000000    0.2728961
309360.0000000    0.2651934
309400.0000000    0.2644038
309440.0000000    0.2515973
309480.0000000    0.2511744
309520.0000000    0.2483694
309560.0000000    0.2513863
309600.0000000    0.2740257
309640.0000000    0.2433389
309680.0000000    0.2566108
309720.0000000    0.2615168
309760.0000000    0.2635269
309800.0000000    0.2619144
309840.0000000    0.2760726
309880.0000000    0.2783040
309920.0000000    0.2728544
309960.0000000    0.2625675
310000.0000000    0.2605642
310040.0000000    0.2589462
310080.0000000    0.2415428
310120.0000000    0.2626656
310160.0000000    0.2591202
310200.0000000    0.2671374
310240.0000000    0.2760596
310280.0000000    0.2612293
310320.0000000    0.2689237
310360.0000000    0.2721075
310400.0000000    0.2559788
310440.0000000    0.2799320
310480.0000000    0.2586119
310520.0000000    0.2757655
310560.0000000    0.2706409
310600.0000000    0.2596640
310640.0000000    0.2694778
310680.0000000    0.2833169
310720.0000000    0.2623966
310760.0000000    0.2769721
310800.0000000    0.2839381
310840.0000000    0.2633888
310880.0000000    0.2605259
310920.0000000    0.2630766
310960.0000000    0.2589328
311000.0000000    0.2796001
311040.0000000    0.2871990
311080.0000000    0.2534051
311120.0000000    0.2563201
311160.0000000    0.2872883
311200.0000000    0.2650767
311240.0000000    0.2708848
311280.0000000    0.2709149
311320.0000000    0.2715349
311360.0000000    0.2936077
311400.0000000    0.2969597
311440.0000000    0.2653942
311480.0000000    0.2647491
311520.0000000    0.2735907
311560.0000000    0.2676784
311600.0000000    0.2814446
311640.0000000    0.2907973
311680.0000000    0.2679093
311720.0000000    0.2676831
311760.0000000    0.2778910
311800.0000000    0.2754429
311840.0000000    0.2915089
311880.0000000    0.2866813
311920.0000000    0.2544297
311960.0000000    0.2509895
312000.0000000    0.2697925
312040.0000000    0.2718329
312080.0000000    0.2619314
312120.0000000    0.2734317
312160.0000000    0.2794728
312200.0000000    0.2850370
312240.0000000    0.2872685
312280.0000000    0.2665208
312320.0000000    0.2488564
312360.0000000    0.2608191
312400.0000000    0.2666726
312440.0000000    0.2558322
312480.0000000    0.2694078
312520.0000000    0.2673401
312560.0000000    0.2606027
312600.0000000    0.2560418
312640.0000000    0.2624962
312680.0000000    0.2597561
312720.0000000    0.2582721
312760.0000000    0.2786091
312800.0000000    0.2721472
312840.0000000    0.2849410
312880.0000000    0.2696461
312920.0000000    0.2508737
312960.0000000    0.2513328
313000.0000000    0.2431839
313040.0000000    0.2524070
313080.0000000    0.2708626
313120.0000000    0.2478011
313160.0000000    0.2540471
313200.0000000    0.2596001
313240.0000000    0.2655279
313280.0000000    0.2664524
313320.0000000    0.2496101
313360.0000000    0.2824808
313400.0000000    0.2654598
313440.0000000    0.3036762
313480.0000000    0.2804352
313520.0000000    0.2918206
313560.0000000    0.2849505
313600.0000000    0.2897806
313640.0000000    0.2686199
313680.0000000    0.2868923
313720.0000000    0.2773806
313760.0000000    0.2646089
313800.0000000    0.2715569
313840.0000000    0.2718654
313880.0000000    0.2794867
313920.0000000    0.2760727
313960.0000000    0.2879444
314000.0000000    0.2801012
314040.0000000    0.3052945
314080.0000000    0.3155160
314120.0000000    0.2836927
314160.0000000    0.2937305
314200.0000000    0.3014246
314240.0000000    0.2945337
314280.0000000    0.2689433
314320.0000000    0.2733302
314360.0000000    0.2652987
314400.0000000    0.2781044
314440.0000000    0.2839057
314480.0000000    0.2796972
314520.0000000    0.3004952
314560.0000000    0.2819982
314600.0000000    0.2805787
314640.0000000    0.3005025
314680.0000000    0.2897259
314720.0000000    0.2993905
314760.0000000    0.2813844
314800.0000000    0.2933905
314840.0000000    0.2916965
314880.0000000    0.2707008
314920.0000000    0.2719927
314960.0000000    0.2769658
315000.0000000    0.2752400
315040.0000000    0.2963420
315080.0000000    0.2846681
315120.0000000    0.2868695
315160.0000000    0.2932146
315200.0000000    0.2816757
315240.0000000    0.2992739
315280.0000000    0.2769465
315320.0000000    0.2927556
315360.0000000    0.2849315
315400.0000000    0.2815755
315440.0000000    0.2757476
315480.0000000    0.2607752
315520.0000000    0.2765982
315560.0000000    0.2788798
315600.0000000    0.2884239
315640.0000000    0.2605674
315680.0000000    0.2850810
315720.0000000    0.2560045
315760.0000000    0.2660034
315800.0000000    0.2961530
315840.0000000    0.2911718
315880.0000000    0.2991860
315920.0000000    0.2831650
315960.0000000    0.2700127
316000.0000000    0.2786794
316040.0000000    0.2689149
316080.0000000    0.2778184
316120.0000000    0.3073234
316160.0000000    0.3066498
316200.0000000    0.2766161
316240.0000000    0.2983823
316280.0000000    0.2916082
316320.0000000    0.2831330
316360.0000000    0.2586573
316400.0000000    0.2738495
316440.0000000    0.2783987
316480.0000000    0.2708048
316520.0000000    0.2797036
316560.0000000    0.2676785
316600.0000000    0.2619290
316640.0000000    0.2702230
316680.0000000    0.2854197
316720.0000000    0.2756850
316760.0000000    0.2638452
316800.0000000    0.2518005
316840.0000000    0.2786334
316880.0000000    0.2761704
316920.0000000    0.2683883
316960.0000000    0.2637820
317000.0000000    0.2562782
317040.0000000    0.2594036
317080.0000000    0.2826530
317120.0000000    0.2794479
317160.0000000    0.2757315
317200.0000000    0.2727209
317240.0000000    0.2629103
317280.0000000    0.2428868
317320.0000000    0.2664196
317360.0000000    0.2612653
317400.0000000    0.2697344
317440.0000000    0.2696527
317480.0000000    0.2588648
317520.0000000    0.2627218
317560.0000000    0.2613185
317600.0000000    0.2575347
317640.0000000    0.2481652
317680.0000000    0.2485874
317720.0000000    0.2502932
317760.0000000    0.2586992
317800.0000000    0.2787701
317840.0000000    0.2759187
317880.0000000    0.2559450
317920.0000000    0.2508660
317960.0000000    0.2709711
318000.0000000    0.2479866
318040.0000000    0.2726694
318080.0000000    0.2723872
318120.0000000    0.2715705
318160.0000000    0.2716714
318200.0000000    0.2827653
318240.0000000    0.2545862
318280.0000000    0.2880472
318320.0000000    0.2712448
318360.0000000    0.2898319
318400.0000000    0.2644884
318440.0000000    0.2695350
318480.0000000    0.2636344
318520.0000000    0.2713077
318560.0000000    0.2822541
318600.0000000    0.2811524
318640.0000000    0.2748455
318680.0000000    0.2652073
318720.0000000    0.2860328
318760.0000000    0.2513057
318800.0000000    0.2569947
318840.0000000    0.2864602
318880.0000000    0.2633329
318920.0000000    0.2644914
318960.0000000    0.2640179
319000.0000000    0.2584725
319040.0000000    0.2655388
319080.0000000    0.2638137
319120.0000000    0.2522427
319160.0000000    0.2593488
319200.0000000    0.2567261
319240.0000000    0.2637887
319280.0000000    0.2588249
319320.0000000    0.2551852
319360.0000000    0.2261326
319400.0000000    0.2447474
319440.0000000    0.2569393
319480.0000000    0.2677615
319520.0000000    0.2584301
319560.0000000    0.2476278
319600.0000000    0.2566308
319640.0000000    0.2458346
319680.0000000    0.2658454
319720.0000000    0.2589900
319760.0000000    0.2563201
319800.0000000    0.2802186
319840.0000000    0.2650354
319880.0000000    0.2649378
319920.0000000    0.2898168
319960.0000000    0.2767582
320000.0000000    0.2738357
320040.0000000    0.2564020
320080.0000000    0.2659789
320120.0000000    0.2660509
320160.0000000    0.2749974
320200.0000000    0.2701952
320240.0000000    0.2410455
320280.0000000    0.2539709
320320.0000000    0.2686366
320360.0000000    0.2764519
320400.0000000    0.2746668
320440.0000000    0.2733076
320480.0000000    0.2776444
320520.0000000    0.2720230
320560.0000000    0.2698914
320600.0000000    0.2747402
320640.0000000    0.2776310
320680.0000000    0.2687579
320720.0000000    0.2833745
320760.0000000    0.2815466
320800.0000000    0.2764907
320840.0000000    0.2783393
320880.0000000    0.2889033
320920.0000000    0.2606439
320960.0000000    0.2794499
321000.0000000    0.2782313
321040.0000000    0.2440631
321080.0000000    0.2714552
321120.0000000    0.2615235
321160.0000000    0.2630331
321200.0000000    0.2529703
321240.0000000    0.2614190
321280.0000000    0.2667522
321320.0000000    0.2642152
321360.0000000    0.2767759
321400.0000000    0.2835383
321440.0000000    0.2833962
321480.0000000    0.2895069
321520.0000000    0.2965721
321560.0000000    0.2695811
321600.0000000    0.2856534
321640.0000000    0.2840717
321680.0000000    0.2902367
321720.0000000    0.2643379
321760.0000000    0.2756779
321800.0000000    0.2717906
321840.0000000    0.2780204
321880.0000000    0.2692462
321920.0000000    0.2648385
321960.0000000    0.2756399
322000.0000000    0.2792586
322040.0000000    0.2915905
322080.0000000    0.2860631
322120.0000000    0.2836693
322160.0000000    0.2870916
322200.0000000    0.2783600
322240.0000000    0.2780487
322280.0000000    0.2714711
322320.0000000    0.2796499
322360.0000000    0.2942230
322400.0000000    0.2922311
322440.0000000    0.2797534
322480.0000000    0.2752144
322520.0000000    0.2762329
322560.0000000    0.2914225
322600.0000000    0.2766506
322640.0000000    0.2857879
322680.0000000    0.2784169
322720.0000000    0.2837869
322760.0000000    0.2874194
322800.0000000    0.2682643
322840.0000000    0.2730802
322880.0000000    0.2798444
322920.0000000    0.2784871
322960.0000000    0.2672943
323000.0000000    0.2489457
323040.0000000    0.2673889
323080.0000000    0.2551132
323120.0000000    0.2673527
323160.0000000    0.2563061
323200.0000000    0.2649793
323240.0000000    0.2655784
323280.0000000    0.2523750
323320.0000000    0.2685385
323360.0000000    0.2684609
323400.0000000    0.2684079
323440.0000000    0.2579926
323480.0000000    0.2729068
323520.0000000    0.2663276
323560.0000000    0.2845123
323600.0000000    0.2830995
323640.0000000    0.2759474
323680.0000000    0.2758152
323720.0000000    0.2986111
323760.0000000    0.2889916
323800.0000000    0.2756202
323840.0000000    0.2881276
323880.0000000    0.2981228
323920.0000000    0.2594064
323960.0000000    0.2700482
324000.0000000    0.2789854
324040.0000000    0.2581023
324080.0000000    0.2608303
324120.0000000    0.2712347
324160.0000000    0.2752111
324200.0000000    0.2576281
324240.0000000    0.2601135
324280.0000000    0.2834607
324320.0000000    0.2855702
324360.0000000    0.2853089
324400.0000000    0.2655498
324440.0000000    0.2564331
324480.0000000    0.2526224
324520.0000000    0.2586476
324560.0000000    0.2728455
324600.0000000    0.2580550
324640.0000000    0.2763228
324680.0000000    0.2480484
324720.0000000    0.2681134
324760.0000000    0.2681392
324800.0000000    0.2840192
324840.0000000    0.2839667
324880.0000000    0.2575437
324920.0000000    0.2833633
324960.0000000    0.2724518
325000.0000000    0.2811090
325040.0000000    0.2897160
325080.0000000    0.2670594
325120.0000000    0.2640561
325160.0000000    0.2952108
325200.0000000    0.2604202
325240.0000000    0.2639881
325280.0000000    0.2755110
325320.0000000    0.2604769
325360.0000000    0.2879511
325400.0000000    0.2577542
325440.0000000    0.2626234
325480.0000000    0.2783502
325520.0000000    0.2711288
325560.0000000    0.2556092
325600.0000000    0.2712203
325640.0000000    0.2687767
325680.0000000    0.2824344
325720.0000000    0.2961339
325760.0000000    0.2773568
325800.0000000    0.2820780
325840.0000000    0.3042123
325880.0000000    0.3006310
325920.0000000    0.2851149
325960.0000000    0.2786621
326000.0000000    0.2638362
326040.0000000    0.2643455
326080.0000000    0.2820637
326120.0000000    0.2663862
326160.0000000    0.2573128
326200.0000000    0.2644382
326240.0000000    0.2649033
326280.0000000    0.2646059
326320.0000000    0.2700546
326360.0000000    0.2572401
326400.0000000    0.2882268
326440.0000000    0.2634669
326480.0000000    0.2618661
326520.0000000    0.2767583
326560.0000000    0.2908268
326600.0000000    0.2628134
326640.0000000    0.2743178
326680.0000000    0.2724894
326720.0000000    0.2613606
326760.0000000    0.2715378
326800.0000000    0.2872296
326840.0000000    0.2799005
326880.0000000    0.2628331
326920.0000000    0.2713590
326960.0000000    0.2618452
327000.0000000    0.2530369
327040.0000000    0.2603073
327080.0000000    0.2777104
327120.0000000    0.2803225
327160.0000000    0.2698236
327200.0000000    0.2706790
327240.0000000    0.2788298
327280.0000000    0.2701995
327320.0000000    0.2654923
327360.0000000    0.2641473
327400.0000000    0.2518421
327440.0000000    0.2547775
327480.0000000    0.2607626
327520.0000000    0.2633612
327560.0000000    0.2690578
327600.0000000    0.2701798
327640.0000000    0.2530667
327680.0000000    0.2664797
327720.0000000    0.2649734
327760.0000000    0.2610614
327800.0000000    0.2462900
327840.0000000    0.2437002
327880.0000000    0.2631046
327920.0000000    0.2636574
327960.0000000    0.2512038
328000.0000000    0.2690734
328040.0000000    0.2705637
328080.0000000    0.2559387
328120.0000000    0.2703840
328160.0000000    0.2684454
328200.0000000    0.2591929
328240.0000000    0.2583121
328280.0000000    0.2639951
328320.0000000    0.2563130
328360.0000000    0.2638733
328400.0000000    0.2708757
328440.0000000    0.2643381
328480.0000000    0.2663325
328520.0000000    0.2729655
328560.0000000    0.2819773
328600.0000000    0.2750642
328640.0000000    0.2838135
328680.0000000    0.2581485
328720.0000000    0.2578585
328760.0000000    0.2562576
328800.0000000    0.2765903
328840.0000000    0.2904634
328880.0000000    0.2733468
328920.0000000    0.2758590
328960.0000000    0.2851209
329000.0000000    0.2696292
329040.0000000    0.2711266
329080.0000000    0.2691464
329120.0000000    0.2641563
329160.0000000    0.2703614
329200.0000000    0.2743398
329240.0000000    0.2829940
329280.0000000    0.2894220
329320.0000000    0.2831375
329360.0000000    0.2897007
329400.0000000    0.2876724
329440.0000000    0.2873137
329480.0000000    0.2726879
329520.0000000    0.2416998
329560.0000000    0.2590570
329600.0000000    0.2413004
329640.0000000    0.2472695
329680.0000000    0.2550526
329720.0000000    0.2547189
329760.0000000    0.2661344
329800.0000000    0.2874391
329840.0000000    0.2718239
329880.0000000    0.2744939
329920.0000000    0.2775603
329960.0000000    0.2831854
330000.0000000    0.2743697
330040.0000000    0.2635219
330080.0000000    0.2713237
330120.0000000    0.2623221
330160.0000000    0.2750477
330200.0000000    0.2631082
330240.0000000    0.2795513
330280.0000000    0.2594163
330320.0000000    0.2709976
330360.0000000    0.2825353
330400.0000000    0.2766925
330440.0000000    0.2664551
330480.0000000    0.2860174
330520.0000000    0.2800937
330560.0000000    0.2811707
330600.0000000    0.2915833
330640.0000000    0.2874843
330680.0000000    0.2992483
330720.0000000    0.2790993
330760.0000000    0.2898934
330800.0000000    0.2867956
330840.0000000    0.2702648
330880.0000000    0.2806530
330920.0000000    0.2850364
330960.0000000    0.3126413
331000.0000000    0.3025801
331040.0000000    0.2917798
331080.0000000    0.3174522
331120.0000000    0.2806186
331160.0000000    0.2633852
331200.0000000    0.2779548
331240.0000000    0.2796403
331280.0000000    0.2860333
331320.0000000    0.2840261
331360.0000000    0.2858885
331400.0000000    0.2851747
331440.0000000    0.2863614
331480.0000000    0.2895600
331520.0000000    0.2808681
331560.0000000    0.2775101
331600.0000000    0.2857349
331640.0000000    0.2898285
331680.0000000    0.2924613
331720.0000000    0.3015215
331760.0000000    0.2939726
331800.0000000    0.3080522
331840.0000000    0.2850853
331880.0000000    0.2851812
331920.0000000    0.2739507
331960.0000000    0.2934759
332000.0000000    0.2979020
332040.0000000    0.3109027
332080.0000000    0.2923547
332120.0000000    0.2835415
332160.0000000    0.2957580
332200.0000000    0.2774926
332240.0000000    0.2689415
332280.0000000    0.2661062
332320.0000000    0.2725407
332360.0000000    0.2610435
332400.0000000    0.2819387
332440.0000000    0.2946423
332480.0000000    0.2828887
332520.0000000    0.2716617
332560.0000000    0.3129087
332600.0000000    0.2999244
332640.0000000    0.2730472
332680.0000000    0.2748608
332720.0000000    0.2775497
332760.0000000    0.2724448
332800.0000000    0.2986991
332840.0000000    0.2712944
332880.0000000    0.2687609
332920.0000000    0.2743512
332960.0000000    0.2593958
333000.0000000    0.2698179
333040.0000000    0.2575187
333080.0000000    0.2453082
333120.0000000    0.2559259
333160.0000000    0.2497351
333200.0000000    0.2576416
333240.0000000    0.2703287
333280.0000000    0.2683083
333320.0000000    0.2574864
333360.0000000    0.2630506
333400.0000000    0.2649491
333440.0000000    0.2592639
333480.0000000    0.2967660
333520.0000000    0.2633403
333560.0000000    0.2735287
333600.0000000    0.3005939
333640.0000000    0.2795082
333680.0000000    0.2573871
333720.0000000    0.2670031
333760.0000000    0.2552858
333800.0000000    0.2670572
333840.0000000    0.2620669
333880.0000000    0.2868650
333920.0000000    0.2903759
333960.0000000    0.2802978
334000.0000000    0.2689303
334040.0000000    0.2675989
334080.0000000    0.2639615
334120.0000000    0.2669865
334160.0000000    0.2451836
334200.0000000    0.2612411
334240.0000000    0.2508912
334280.0000000    0.2521325
334320.0000000    0.2597066
334360.0000000    0.2502424
334400.0000000    0.2577217
334440.0000000    0.2653944
334480.0000000    0.2529417
334520.0000000    0.2473259
334560.0000000    0.2591063
334600.0000000    0.2400485
334640.0000000    0.2629040
334680.0000000    0.2367393
334720.0000000    0.2603941
334760.0000000    0.2662878
334800.0000000    0.2361465
334840.0000000    0.2410978
334880.0000000    0.2722425
334920.0000000    0.2669561
334960.0000000    0.2704358
335000.0000000    0.2714849
335040.0000000    0.2625524
335080.0000000    0.2699507
335120.0000000    0.2733394
335160.0000000    0.2506605
335200.0000000    0.2440345
335240.0000000    0.2513160
335280.0000000    0.2594091
335320.0000000    0.2563230
335360.0000000    0.2379173
335400.0000000    0.2560892
335440.0000000    0.2779791
335480.0000000    0.2736393
335520.0000000    0.2607595
335560.0000000    0.2359394
335600.0000000    0.2606919
335640.0000000    0.2647663
335680.0000000    0.2544935
335720.0000000    0.2363169
335760.0000000    0.2651781
335800.0000000    0.2831791
335840.0000000    0.3052151
335880.0000000    0.2849041
335920.0000000    0.2759915
335960.0000000    0.2852755
336000.0000000    0.2813173
336040.0000000    0.2646687
336080.0000000    0.2725504
336120.0000000    0.2576809
336160.0000000    0.2482703
336200.0000000    0.2603456
336240.0000000    0.2720184
336280.0000000    0.2667484
336320.0000000    0.2515695
336360.0000000    0.2526951
336400.0000000    0.2720163
336440.0000000    0.2744665
336480.0000000    0.2768009
336520.0000000    0.2560797
336560.0000000    0.2519571
336600.0000000    0.2567208
336640.0000000    0.2513644
336680.0000000    0.2527637
336720.0000000    0.2652765
336760.0000000    0.2615137
336800.0000000    0.2818657
336840.0000000    0.2729330
336880.0000000    0.2766969
336920.0000000    0.3060158
336960.0000000    0.2724293
337000.0000000    0.2602328
337040.0000000    0.2724145
337080.0000000    0.2601752
337120.0000000    0.2759669
337160.0000000    0.2641004
337200.0000000    0.2615981
337240.0000000    0.2674480
337280.0000000    0.2578919
337320.0000000    0.2785915
337360.0000000    0.2651392
337400.0000000    0.2718448
337440.0000000    0.2577753
337480.0000000    0.2720275
337520.0000000    0.2825576
337560.0000000    0.2797851
337600.0000000    0.2958437
337640.0000000    0.2646188
337680.0000000    0.2918687
337720.0000000    0.2768261
337760.0000000    0.2732938
337800.0000000    0.2941263
337840.0000000    0.2714645
337880.0000000    0.2811625
337920.0000000    0.2752214
337960.0000000    0.2863340
338000.0000000    0.2747667
338040.0000000    0.2870889
338080.0000000    0.2713190
338120.0000000    0.2649903
338160.0000000    0.2812349
338200.0000000    0.3039962
338240.0000000    0.2915227
338280.0000000    0.2699137
338320.0000000    0.2708212
338360.0000000    0.2648912
338400.0000000    0.2605277
338440.0000000    0.2914015
338480.0000000    0.2739094
338520.0000000    0.2635746
338560.0000000    0.2522533
338600.0000000    0.2708513
338640.0000000    0.2684296
338680.0000000    0.2862138
338720.0000000    0.2663334
338760.0000000    0.2771820
338800.0000000    0.2598711
338840.0000000    0.2509864
338880.0000000    0.2685998
338920.0000000    0.2699234
338960.0000000    0.2538376
339000.0000000    0.2888464
339040.0000000    0.2624849
339080.0000000    0.2620993
339120.0000000    0.2694772
339160.0000000    0.2929466
339200.0000000    0.2770268
339240.0000000    0.2557761
339280.0000000    0.2767862
339320.0000000    0.2650274
339360.0000000    0.2527690
339400.0000000    0.2439457
339440.0000000    0.2500454
339480.0000000    0.2495752
339520.0000000    0.2480440
339560.0000000    0.2723029
339600.0000000    0.2771493
339640.0000000    0.2498940
339680.0000000    0.2473022
339720.0000000    0.2709368
339760.0000000    0.2547175
339800.0000000    0.2722048
339840.0000000    0.2584131
339880.0000000    0.2758800
339920.0000000    0.2716916
339960.0000000    0.2519667
340000.0000000    0.2775575
340040.0000000    0.2661138
340080.0000000    0.2649259
340120.0000000    0.2628968
340160.0000000    0.2505667
340200.0000000    0.2733821
340240.0000000    0.2612094
340280.0000000    0.2726214
340320.0000000    0.2784352
340360.0000000    0.2807384
340400.0000000    0.2741059
340440.0000000    0.2839832
340480.0000000    0.2813013
340520.0000000    0.2671227
340560.0000000    0.2620170
340600.0000000    0.2675841
340640.0000000    0.2683422
340680.0000000    0.2737935
340720.0000000    0.2955358
340760.0000000    0.2614134
340800.0000000    0.2697945
340840.0000000    0.2659623
340880.0000000    0.2657474
340920.0000000    0.2689270
340960.0000000    0.2473308
341000.0000000    0.2694274
341040.0000000    0.2730675
341080.0000000    0.2906122
341120.0000000    0.2917829
341160.0000000    0.2737251
341200.0000000    0.2792106
341240.0000000    0.2690738
341280.0000000    0.2802293
341320.0000000    0.2779911
341360.0000000    0.2675708
341400.0000000    0.2649706
341440.0000000    0.2470157
341480.0000000    0.2512245
341520.0000000    0.2572535
341560.0000000    0.2865777
341600.0000000    0.2863636
341640.0000000    0.2703236
341680.0000000    0.2777472
341720.0000000    0.2908480
341760.0000000    0.2914621
341800.0000000    0.2757696
341840.0000000    0.2742196
341880.0000000    0.2666585
341920.0000000    0.2827134
341960.0000000    0.2706450
342000.0000000    0.2794091
342040.0000000    0.2956751
342080.0000000    0.2810153
342120.0000000    0.3035152
342160.0000000    0.2967755
342200.0000000    0.2951339
342240.0000000    0.2873808
342280.0000000    0.2948731
342320.0000000    0.2714785
342360.0000000    0.2676257
342400.0000000    0.2617318
342440.0000000    0.2640301
342480.0000000    0.2354124
342520.0000000    0.2442822
342560.0000000    0.2526533
342600.0000000    0.2774619
342640.0000000    0.2678870
342680.0000000    0.2870704
342720.0000000    0.2794588
342760.0000000    0.2727569
342800.0000000    0.2802963
342840.0000000    0.2935775
342880.0000000    0.2880311
342920.0000000    0.2936721
342960.0000000    0.2846353
343000.0000000    0.2904753
343040.0000000    0.2904561
343080.0000000    0.2942042
343120.0000000    0.2743657
343160.0000000    0.2715360
343200.0000000    0.2794530
343240.0000000    0.2574703
343280.0000000    0.2766831
343320.0000000    0.2491307
343360.0000000    0.2457550
343400.0000000    0.2450093
343440.0000000    0.2615024
343480.0000000    0.2798021
343520.0000000    0.2570149
343560.0000000    0.2575740
343600.0000000    0.2643942
343640.0000000    0.2484189
343680.0000000    0.2793151
343720.0000000    0.2772408
343760.0000000    0.2696094
343800.0000000    0.2682837
343840.0000000    0.2809073
343880.0000000    0.2741079
343920.0000000    0.2606871
343960.0000000    0.2857433
344000.0000000    0.2801467
344040.0000000    0.2790748
344080.0000000    0.2662814
344120.0000000    0.2806980
344160.0000000    0.2734582
344200.0000000    0.2796534
344240.0000000    0.2559552
344280.0000000    0.2653222
344320.0000000    0.2703198
344360.0000000    0.2596102
344400.0000000    0.2847914
344440.0000000    0.2662967
344480.0000000    0.2671403
344520.0000000    0.2761550
344560.0000000    0.2735042
344600.0000000    0.2652584
344640.0000000    0.2433416
344680.0000000    0.2513794
344720.0000000    0.2651518
344760.0000000    0.2799082
344800.0000000    0.2489602
344840.0000000    0.2636030
344880.0000000    0.2608074
344920.0000000    0.2470674
344960.0000000    0.2737797
345000.0000000    0.2661191
345040.0000000    0.2632784
345080.0000000    0.2739957
345120.0000000    0.2791480
345160.0000000    0.2498381
345200.0000000    0.2720251
345240.0000000    0.2529152
345280.0000000    0.2595217
345320.0000000    0.2602621
345360.0000000    0.2620529
345400.0000000    0.2383036
345440.0000000    0.2471759
345480.0000000    0.2851747
345520.0000000    0.2486987
345560.0000000    0.2465876
345600.0000000    0.2749019
345640.0000000    0.2548770
345680.0000000    0.2678553
345720.0000000    0.2757549
345760.0000000    0.2872701
345800.0000000    0.2827587
345840.0000000    0.2697182
345880.0000000    0.2706484
345920.0000000    0.2557089
345960.0000000    0.2701019
346000.0000000    0.2835675
346040.0000000    0.2739349
346080.0000000    0.2714571
346120.0000000    0.2705078
346160.0000000    0.2646060
346200.0000000    0.2705555
346240.0000000    0.2790804
346280.0000000    0.2706049
346320.0000000    0.2749881
346360.0000000    0.2795823
346400.0000000    0.2887943
346440.0000000    0.2865325
346480.0000000    0.2686148
346520.0000000    0.2842216
346560.0000000    0.2895613
346600.0000000    0.2726952
346640.0000000    0.3060478
346680.0000000    0.2897819
346720.0000000    0.2776890
346760.0000000    0.2641073
346800.0000000    0.2870041
346840.0000000    0.2832444
346880.0000000    0.2924617
346920.0000000    0.2846818
346960.0000000    0.2655081
347000.0000000    0.2735883
347040.0000000    0.2579065
347080.0000000    0.2659230
347120.0000000    0.2695921
347160.0000000    0.2570912
347200.0000000    0.2825816
347240.0000000    0.2695456
347280.0000000    0.2757806
347320.0000000    0.2750334
347360.0000000    0.2553051
347400.0000000    0.2823176
347440.0000000    0.2785102
347480.0000000    0.2827222
347520.0000000    0.2634634
347560.0000000    0.2458367
347600.0000000    0.2806638
347640.0000000    0.2754461
347680.0000000    0.2826497
347720.0000000    0.2725834
347760.0000000    0.2717646
347800.0000000    0.2615393
347840.0000000    0.2743604
347880.0000000    0.2784052
347920.0000000    0.2561299
347960.0000000    0.2850176
348000.0000000    0.2756550
348040.0000000    0.2874008
348080.0000000    0.2914453
348120.0000000    0.2910096
348160.0000000    0.2789457
348200.0000000    0.2745389
348240.0000000    0.2712100
348280.0000000    0.2744668
348320.0000000    0.2589814
348360.0000000    0.3008463
348400.0000000    0.2773784
348440.0000000    0.2585744
348480.0000000    0.2850164
348520.0000000    0.2949085
348560.0000000    0.2821927
348600.0000000    0.2852205
348640.0000000    0.2803491
348680.0000000    0.2921006
348720.0000000    0.2985537
348760.0000000    0.2955775
348800.0000000    0.2837498
348840.0000000    0.2614973
348880.0000000    0.2516382
348920.0000000    0.2658754
348960.0000000    0.2682171
349000.0000000    0.2859955
349040.0000000    0.2856181
349080.0000000    0.2736059
349120.0000000    0.2725986
349160.0000000    0.2767528
349200.0000000    0.2816007
349240.0000000    0.2917850
349280.0000000    0.2831028
349320.0000000    0.2889282
349360.0000000    0.2815378
349400.0000000    0.2786239
349440.0000000    0.2775500
349480.0000000    0.2565316
349520.0000000    0.2573986
349560.0000000    0.2494570
349600.0000000    0.2611961
349640.0000000    0.2624864
349680.0000000    0.2649561
349720.0000000    0.2593462
349760.0000000    0.2448761
349800.0000000    0.2561910
349840.0000000    0.2601071
349880.0000000    0.2524009
349920.0000000    0.2688822
349960.0000000    0.2547177
350000.0000000    0.2526923
350040.0000000    0.2785196
350080.0000000    0.2741950
350120.0000000    0.2836739
350160.0000000    0.2729609
350200.0000000    0.2480683
350240.0000000    0.2495948
350280.0000000    0.2619748
350320.0000000    0.2700966
350360.0000000    0.2733132
350400.0000000    0.2598400
350440.0000000    0.2608550
350480.0000000    0.2801945
350520.0000000    0.2871683
350560.0000000    0.2583855
350600.0000000    0.2613998
350640.0000000    0.2783593
350680.0000000    0.2786383
350720.0000000    0.2773653
350760.0000000    0.2751768
350800.0000000    0.2855494
350840.0000000    0.2625884
350880.0000000    0.2722267
350920.0000000    0.2696502
350960.0000000    0.2641972
351000.0000000    0.2683462
351040.0000000    0.2887194
351080.0000000    0.2773281
351120.0000000    0.2718015
351160.0000000    0.2863053
351200.0000000    0.2752694
351240.0000000    0.2867234
351280.0000000    0.2716228
351320.0000000    0.2730169
351360.0000000    0.2706787
351400.0000000    0.2792551
351440.0000000    0.2853183
351480.0000000    0.2459623
351520.0000000    0.2652173
351560.0000000    0.2631895
351600.0000000    0.2920605
351640.0000000    0.2962693
351680.0000000    0.2820168
351720.0000000    0.2832527
351760.0000000    0.2912649
351800.0000000    0.2855717
351840.0000000    0.2683516
351880.0000000    0.2996467
351920.0000000    0.2521191
351960.0000000    0.2791184
352000.0000000    0.2550355
352040.0000000    0.2750184
352080.0000000    0.2581182
352120.0000000    0.2697253
352160.0000000    0.2593338
352200.0000000    0.2563563
352240.0000000    0.2629072
352280.0000000    0.2465699
352320.0000000    0.2662976
352360.0000000    0.2621832
352400.0000000    0.2714937
352440.0000000    0.2762671
352480.0000000    0.2648079
352520.0000000    0.2690496
352560.0000000    0.2595621
352600.0000000    0.2620957
352640.0000000    0.2832859
352680.0000000    0.2653431
352720.0000000    0.2643590
352760.0000000    0.2787116
352800.0000000    0.2754973
352840.0000000    0.2839399
352880.0000000    0.2765976
352920.0000000    0.2520539
352960.0000000    0.2698569
353000.0000000    0.2668001
353040.0000000    0.2590130
353080.0000000    0.2805038
353120.0000000    0.2607359
353160.0000000    0.2727684
353200.0000000    0.2584528
353240.0000000    0.2720202
353280.0000000    0.2766693
353320.0000000    0.2448134
353360.0000000    0.2461489
353400.0000000    0.2546563
353440.0000000    0.2568495
353480.0000000    0.2731399
353520.0000000    0.2475445
353560.0000000    0.2447837
353600.0000000    0.2726479
353640.0000000    0.2645744
353680.0000000    0.2576442
353720.0000000    0.2776112
353760.0000000    0.2627089
353800.0000000    0.2583312
353840.0000000    0.2502186
353880.0000000    0.2553031
353920.0000000    0.2591195
353960.0000000    0.2437898
354000.0000000    0.2575009
354040.0000000    0.2591375
354080.0000000    0.2665319
354120.0000000    0.2886817
354160.0000000    0.2780878
354200.0000000    0.2686478
354240.0000000    0.2733403
354280.0000000    0.2746054
354320.0000000    0.2842374
354360.0000000    0.2823835
354400.0000000    0.2615260
354440.0000000    0.2620584
354480.0000000    0.2807035
354520.0000000    0.2647820
354560.0000000    0.2668890
354600.0000000    0.2680269
354640.0000000    0.2526737
354680.0000000    0.2660192
354720.0000000    0.2709708
354760.0000000    0.2894404
354800.0000000    0.2766957
354840.0000000    0.2743277
354880.0000000    0.2896855
354920.0000000    0.2743730
354960.0000000    0.2987301
355000.0000000    0.2741545
355040.0000000    0.2783482
355080.0000000    0.2911476
355120.0000000    0.2853874
355160.0000000    0.3040675
355200.0000000    0.2836717
355240.0000000    0.2872580
355280.0000000    0.2851494
355320.0000000    0.2900476
355360.0000000    0.2819593
355400.0000000    0.2725951
355440.0000000    0.2623124
355480.0000000    0.2668764
355520.0000000    0.2758639
355560.0000000    0.2875921
355600.0000000    0.2670397
355640.0000000    0.2805421
355680.0000000    0.2919857
355720.0000000    0.2712597
355760.0000000    0.2826823
355800.0000000    0.2511190
355840.0000000    0.2724251
355880.0000000    0.2741806
355920.0000000    0.2745371
355960.0000000    0.2876087
356000.0000000    0.2857589
356040.0000000    0.2834548
356080.0000000    0.2683232
356120.0000000    0.2643281
356160.0000000    0.2759331
356200.0000000    0.2753457
356240.0000000    0.2723177
356280.0000000    0.2658656
356320.0000000    0.2644307
356360.0000000    0.2766266
356400.0000000    0.2543242
356440.0000000    0.2646930
356480.0000000    0.2663122
356520.0000000    0.2765561
356560.0000000    0.2931919
356600.0000000    0.2915067
356640.0000000    0.2635021
356680.0000000    0.2972534
356720.0000000    0.2812966
356760.0000000    0.2836564
356800.0000000    0.2588343
356840.0000000    0.2762939
356880.0000000    0.2664158
356920.0000000    0.2723085
356960.0000000    0.2655158
357000.0000000    0.2806039
357040.0000000    0.2825413
357080.0000000    0.2644875
357120.0000000    0.2802977
357160.0000000    0.2950683
357200.0000000    0.2859426
357240.0000000    0.2956683
357280.0000000    0.3010778
357320.0000000    0.2939741
357360.0000000    0.2859216
357400.0000000    0.2760924
357440.0000000    0.2676814
357480.0000000    0.2887629
357520.0000000    0.3005905
357560.0000000    0.2914798
357600.0000000    0.2900670
357640.0000000    0.2924088
357680.0000000    0.2847354
357720.0000000    0.2809785
357760.0000000    0.2927273
357800.0000000    0.3144394
357840.0000000    0.2953568
357880.0000000    0.3055707
357920.0000000    0.2821692
357960.0000000    0.2973531
358000.0000000    0.3060436
358040.0000000    0.2848395
358080.0000000    0.2844330
358120.0000000    0.2878867
358160.0000000    0.2793566
358200.0000000    0.3035224
358240.0000000    0.2750171
358280.0000000    0.2751875
358320.0000000    0.2746861
358360.0000000    0.2615579
358400.0000000    0.2818471
358440.0000000    0.2804610
358480.0000000    0.2808770
358520.0000000    0.2688585
358560.0000000    0.2785784
358600.0000000    0.2629658
358640.0000000    0.2864687
358680.0000000    0.3077725
358720.0000000    0.3122162
358760.0000000    0.2899303
358800.0000000    0.2884800
358840.0000000    0.3154134
358880.0000000    0.3002162
358920.0000000    0.2855904
358960.0000000    0.2680817
359000.0000000    0.2516306
359040.0000000    0.2767066
359080.0000000    0.2580126
359120.0000000    0.2737382
359160.0000000    0.2907265
359200.0000000    0.2634604
359240.0000000    0.2737480
359280.0000000    0.2806536
359320.0000000    0.2816003
359360.0000000    0.2733521
359400.0000000    0.3007849
359440.0000000    0.2971810
359480.0000000    0.2946991
359520.0000000    0.2986405
359560.0000000    0.2789401
359600.0000000    0.2949106
359640.0000000    0.2898909
359680.0000000    0.2926151
359720.0000000    0.3042237
359760.0000000    0.3032166
359800.0000000    0.3153215
359840.0000000    0.3063458
359880.0000000    0.2880308
359920.0000000    0.2946090
359960.0000000    0.2803596
360000.0000000    0.2642468
360040.0000000    0.2766930
360080.0000000    0.2852150
360120.0000000    0.2807513
360160.0000000    0.2879040
360200.0000000    0.2547576
360240.0000000    0.2628993
360280.0000000    0.2628482
360320.0000000    0.2943188
360360.0000000    0.2874067
360400.0000000    0.3101974
360440.0000000    0.2879660
360480.0000000    0.3113530
360520.0000000    0.2793738
360560.0000000    0.2902810
360600.0000000    0.2759678
360640.0000000    0.2840291
360680.0000000    0.2794559
360720.0000000    0.2715856
360760.0000000    0.2730469
360800.0000000    0.2746636
360840.0000000    0.2770326
360880.0000000    0.2522504
360920.0000000    0.2736945
360960.0000000    0.2387078
361000.0000000    0.2691726
361040.0000000    0.2683332
361080.0000000    0.2669066
361120.0000000    0.2426615
361160.0000000    0.2397758
361200.0000000    0.2728431
361240.0000000    0.2638893
361280.0000000    0.2812078
361320.0000000    0.2785896
361360.0000000    0.2846218
361400.0000000    0.2611535
361440.0000000    0.2433249
361480.0000000    0.2643753
361520.0000000    0.2887292
361560.0000000    0.2909067
361600.0000000    0.2877876
361640.0000000    0.2885380
361680.0000000    0.3113483
361720.0000000    0.3007992
361760.0000000    0.2706431
361800.0000000    0.2702737
361840.0000000    0.2898265
361880.0000000    0.2806952
361920.0000000    0.2730432
361960.0000000    0.2872095
362000.0000000    0.2735331
362040.0000000    0.2793729
362080.0000000    0.2589470
362120.0000000    0.2623553
362160.0000000    0.2835874
362200.0000000    0.2741593
362240.0000000    0.2692449
362280.0000000    0.2935167
362320.0000000    0.2920640
362360.0000000    0.2962839
362400.0000000    0.2961213
362440.0000000    0.2842108
362480.0000000    0.2936927
362520.0000000    0.2718943
362560.0000000    0.2964069
362600.0000000    0.2993711
362640.0000000    0.2814859
362680.0000000    0.2929341
362720.0000000    0.2890067
362760.0000000    0.2893976
362800.0000000    0.2829894
362840.0000000    0.2750776
362880.0000000    0.2729931
362920.0000000    0.2615149
362960.0000000    0.2867351
363000.0000000    0.3078772
363040.0000000    0.2971100
363080.0000000    0.2588648
363120.0000000    0.2707123
363160.0000000    0.2787286
363200.0000000    0.2515491
363240.0000000    0.2597106
363280.0000000    0.2717403
363320.0000000    0.2889851
363360.0000000    0.2784977
363400.0000000    0.2788372
363440.0000000    0.2718014
363480.0000000    0.2750390
363520.0000000    0.2777741
363560.0000000    0.2867877
363600.0000000    0.2754181
363640.0000000    0.2730223
363680.0000000    0.2534323
363720.0000000    0.2759804
363760.0000000    0.2688576
363800.0000000    0.2730575
363840.0000000    0.2876327
363880.0000000    0.2700025
363920.0000000    0.2898115
363960.0000000    0.2851742
364000.0000000    0.2900878
364040.0000000    0.2911446
364080.0000000    0.2691354
364120.0000000    0.2709530
364160.0000000    0.2618226
364200.0000000    0.3017467
364240.0000000    0.2805886
364280.0000000    0.2958769
364320.0000000    0.2960639
364360.0000000    0.2932314
364400.0000000    0.3042918
364440.0000000    0.2906300
364480.0000000    0.2867331
364520.0000000    0.2845435
364560.0000000    0.3061552
364600.0000000    0.2840313
364640.0000000    0.2784696
364680.0000000    0.2848161
364720.0000000    0.2928148
364760.0000000    0.2855371
364800.0000000    0.2957340
364840.0000000    0.2981432
364880.0000000    0.2912931
364920.0000000    0.3101692
364960.0000000    0.2816085
365000.0000000    0.2802579
365040.0000000    0.2933896
365080.0000000    0.2865070
365120.0000000    0.2706327
365160.0000000    0.2679245
365200.0000000    0.2694058
365240.0000000    0.2666212
365280.0000000    0.2844470
365320.0000000    0.2922296
365360.0000000    0.2888126
365400.0000000    0.2748339
365440.0000000    0.2898364
365480.0000000    0.2722704
365520.0000000    0.2840098
365560.0000000    0.2646815
365600.0000000    0.2617989
365640.0000000    0.2730134
365680.0000000    0.2782234
365720.0000000    0.2742474
365760.0000000    0.3030573
365800.0000000    0.2975460
365840.0000000    0.2961420
365880.0000000    0.2841208
365920.0000000    0.2601884
365960.0000000    0.2941219
366000.0000000    0.2719402
366040.0000000    0.2862628
366080.0000000    0.2711630
366120.0000000    0.2780973
366160.0000000    0.2923568
366200.0000000    0.2604309
366240.0000000    0.2768801
366280.0000000    0.2869201
366320.0000000    0.2760209
366360.0000000    0.2689946
366400.0000000    0.2982873
366440.0000000    0.2686588
366480.0000000    0.2692505
366520.0000000    0.2698393
366560.0000000    0.2614048
366600.0000000    0.2791604
366640.0000000    0.2722700
366680.0000000    0.2894671
366720.0000000    0.2913635
366760.0000000    0.2675634
366800.0000000    0.2815454
366840.0000000    0.2692448
366880.0000000    0.2721680
366920.0000000    0.2829630
366960.0000000    0.2836801
367000.0000000    0.2787129
367040.0000000    0.2841664
367080.0000000    0.2752845
367120.0000000    0.2681976
367160.0000000    0.2702167
367200.0000000    0.2691006
367240.0000000    0.2639309
367280.0000000    0.2575273
367320.0000000    0.2648876
367360.0000000    0.2831583
367400.0000000    0.2797581
367440.0000000    0.2787388
367480.0000000    0.2761434
367520.0000000    0.2752126
367560.0000000    0.2755365
367600.0000000    0.2734988
367640.0000000    0.2758203
367680.0000000    0.2704045
367720.0000000    0.2624592
367760.0000000    0.2482456
367800.0000000    0.2502589
367840.0000000    0.2578058
367880.0000000    0.2601970
367920.0000000    0.2488167
367960.0000000    0.2582053
368000.0000000    0.2611556
368040.0000000    0.2503642
368080.0000000    0.2475997
368120.0000000    0.2614001
368160.0000000    0.2676193
368200.0000000    0.2969297
368240.0000000    0.2834191
368280.0000000    0.2751452
368320.0000000    0.2859925
368360.0000000    0.2909499
368400.0000000    0.2850742
368440.0000000    0.2660792
368480.0000000    0.2875291
368520.0000000    0.2833750
368560.0000000    0.2790611
368600.0000000    0.2587712
368640.0000000    0.2626835
368680.0000000    0.2907228
368720.0000000    0.2889901
368760.0000000    0.2738284
368800.0000000    0.2823657
368840.0000000    0.2760803
368880.0000000    0.2765907
368920.0000000    0.2894826
368960.0000000    0.2822412
369000.0000000    0.2765078
369040.0000000    0.2726288
369080.0000000    0.2715355
369120.0000000    0.2747532
369160.0000000    0.2933217
369200.0000000    0.2862033
369240.0000000    0.2939147
369280.0000000    0.2805642
369320.0000000    0.2920377
369360.0000000    0.3087622
369400.0000000    0.2777855
369440.0000000    0.2751538
369480.0000000    0.2903851
369520.0000000    0.2853371
369560.0000000    0.3089250
369600.0000000    0.3084581
369640.0000000    0.2826396
369680.0000000    0.2866394
369720.0000000    0.2811370
369760.0000000    0.3122671
369800.0000000    0.2916082
369840.0000000    0.2833110
369880.0000000    0.2916057
369920.0000000    0.2869391
369960.0000000    0.2867543
370000.0000000    0.2927723
370040.0000000    0.2847475
370080.0000000    0.2939811
370120.0000000    0.3023494
370160.0000000    0.2837822
370200.0000000    0.3026903
370240.0000000    0.2890468
370280.0000000    0.2883367
370320.0000000    0.2677666
370360.0000000    0.2902916
370400.0000000    0.2773410
370440.0000000    0.2962053
370480.0000000    0.2727819
370520.0000000    0.2735227
370560.0000000    0.2788488
370600.0000000    0.2776206
370640.0000000    0.2627134
370680.0000000    0.2524503
370720.0000000    0.2756807
370760.0000000    0.2803166
370800.0000000    0.2572756
370840.0000000    0.2806228
370880.0000000    0.2741645
370920.0000000    0.2833378
370960.0000000    0.2785850
371000.0000000    0.2756798
371040.0000000    0.2837287
371080.0000000    0.2782962
371120.0000000    0.2713310
371160.0000000    0.2671216
371200.0000000    0.2714561
371240.0000000    0.2766310
371280.0000000    0.2730431
371320.0000000    0.2799151
371360.0000000    0.2766851
371400.0000000    0.2703312
371440.0000000    0.2836466
371480.0000000    0.2561389
371520.0000000    0.2720360
371560.0000000    0.2565036
371600.0000000    0.2872240
371640.0000000    0.2903543
371680.0000000    0.2772898
371720.0000000    0.2863643
371760.0000000    0.2944697
371800.0000000    0.2786954
371840.0000000    0.2972117
371880.0000000    0.2956657
371920.0000000    0.2882618
371960.0000000    0.2539495
372000.0000000    0.2706825
372040.0000000    0.2781433
372080.0000000    0.2853328
372120.0000000    0.2864743
372160.0000000    0.2737063
372200.0000000    0.2707185
372240.0000000    0.2884528
372280.0000000    0.2549807
372320.0000000    0.2657792
372360.0000000    0.3101319
372400.0000000    0.3022236
372440.0000000    0.2879703
372480.0000000    0.2894301
372520.0000000    0.2999292
372560.0000000    0.3015312
372600.0000000    0.2920785
372640.0000000    0.2860898
372680.0000000    0.2904788
372720.0000000    0.2748604
372760.0000000    0.2958654
372800.0000000    0.2840478
372840.0000000    0.2880219
372880.0000000    0.2807696
372920.0000000    0.2860872
372960.0000000    0.2629000
373000.0000000    0.2783431
373040.0000000    0.2599725
373080.0000000    0.2780008
373120.0000000    0.2779704
373160.0000000    0.2777278
373200.0000000    0.2782438
373240.0000000    0.2687213
373280.0000000    0.2717050
373320.0000000    0.2707372
373360.0000000    0.2767330
373400.0000000    0.2848865
373440.0000000    0.2765573
373480.0000000    0.2867819
373520.0000000    0.2900832
373560.0000000    0.2813396
373600.0000000    0.2752772
373640.0000000    0.2955128
373680.0000000    0.2909172
373720.0000000    0.2839893
373760.0000000    0.2780976
373800.0000000    0.2714877
373840.0000000    0.2704720
373880.0000000    0.2907013
373920.0000000    0.2786964
373960.0000000    0.2501239
374000.0000000    0.2662762
374040.0000000    0.2876512
374080.0000000    0.2842249
374120.0000000    0.2693032
374160.0000000    0.2835661
374200.0000000    0.2749261
374240.0000000    0.2690493
374280.0000000    0.2829487
374320.0000000    0.2557252
374360.0000000    0.2774623
374400.0000000    0.2800845
374440.0000000    0.2859579
374480.0000000    0.2917652
374520.0000000    0.2598656
374560.0000000    0.2900482
374600.0000000    0.2789383
374640.0000000    0.2825732
374680.0000000    0.2829914
374720.0000000    0.2773840
374760.0000000    0.2663113
374800.0000000    0.2763463
374840.0000000    0.2710059
374880.0000000    0.2660450
374920.0000000    0.2743585
374960.0000000    0.2844409
375000.0000000    0.2679637
375040.0000000    0.2790100
375080.0000000    0.2820995
375120.0000000    0.2694965
375160.0000000    0.2830092
375200.0000000    0.2802515
375240.0000000    0.2718752
375280.0000000    0.2623830
375320.0000000    0.2843727
375360.0000000    0.2839015
375400.0000000    0.2851501
375440.0000000    0.2760198
375480.0000000    0.2861241
375520.0000000    0.2599276
375560.0000000    0.2814055
375600.0000000    0.2663788
375640.0000000    0.2748693
375680.0000000    0.2711336
375720.0000000    0.2672178
375760.0000000    0.2798117
375800.0000000    0.2679113
375840.0000000    0.2791350
375880.0000000    0.2854740
375920.0000000    0.2817036
375960.0000000    0.2824006
376000.0000000    0.2938805
376040.0000000    0.2850344
376080.0000000    0.2711487
376120.0000000    0.2796243
376160.0000000    0.2989554
376200.0000000    0.2753194
376240.0000000    0.2756656
376280.0000000    0.2918457
376320.0000000    0.2820640
376360.0000000    0.2896602
376400.0000000    0.3047992
376440.0000000    0.2978880
376480.0000000    0.3031162
376520.0000000    0.2995178
376560.0000000    0.3008095
376600.0000000    0.2903493
376640.0000000    0.2892277
376680.0000000    0.2883860
376720.0000000    0.2823015
376760.0000000    0.2870370
376800.0000000    0.2781896
376840.0000000    0.2884265
376880.0000000    0.2711955
376920.0000000    0.3071721
376960.0000000    0.3035004
377000.0000000    0.3278172
377040.0000000    0.3038278
377080.0000000    0.3146608
377120.0000000    0.2858158
377160.0000000    0.3057843
377200.0000000    0.2973558
377240.0000000    0.2992842
377280.0000000    0.2630207
377320.0000000    0.2796819
377360.0000000    0.2799881
377400.0000000    0.2636991
377440.0000000    0.2926682
377480.0000000    0.2734580
377520.0000000    0.3071509
377560.0000000    0.2805777
377600.0000000    0.2710862
377640.0000000    0.2828239
377680.0000000    0.2853282
377720.0000000    0.2807444
377760.0000000    0.2643609
377800.0000000    0.2835237
377840.0000000    0.2838073
377880.0000000    0.3077431
377920.0000000    0.2866816
377960.0000000    0.2965964
378000.0000000    0.2708871
378040.0000000    0.2852136
378080.0000000    0.2898766
378120.0000000    0.2794757
378160.0000000    0.3049217
378200.0000000    0.3076474
378240.0000000    0.2860406
378280.0000000    0.2810202
378320.0000000    0.2824063
378360.0000000    0.2793010
378400.0000000    0.2942288
378440.0000000    0.2974176
378480.0000000    0.2766890
378520.0000000    0.2891323
378560.0000000    0.2743790
378600.0000000    0.2921906
378640.0000000    0.2888700
378680.0000000    0.2646300
378720.0000000    0.2859374
378760.0000000    0.2865950
378800.0000000    0.2748030
378840.0000000    0.2748905
378880.0000000    0.2928025
378920.0000000    0.2957597
378960.0000000    0.2733692
379000.0000000    0.2627940
379040.0000000    0.2820911
379080.0000000    0.2559521
379120.0000000    0.2681319
379160.0000000    0.2586239
379200.0000000    0.2663498
379240.0000000    0.2716629
379280.0000000    0.2633551
379320.0000000    0.2686299
379360.0000000    0.2779844
379400.0000000    0.2835299
379440.0000000    0.2783050
379480.0000000    0.2583381
379520.0000000    0.2647230
379560.0000000    0.2857926
379600.0000000    0.2950170
379640.0000000    0.2744215
379680.0000000    0.2774304
379720.0000000    0.2799534
379760.0000000    0.2825131
379800.0000000    0.2877395
379840.0000000    0.2574436
379880.0000000    0.2933865
379920.0000000    0.2760842
379960.0000000    0.2844342
380000.0000000    0.2556617
380040.0000000    0.2841962
380080.0000000    0.3031248
380120.0000000    0.2793003
380160.0000000    0.2850465
380200.0000000    0.2749454
380240.0000000    0.2913400
380280.0000000    0.2808716
380320.0000000    0.2729530
380360.0000000    0.2554775
380400.0000000    0.2774356
380440.0000000    0.2613521
380480.0000000    0.2797023
380520.0000000    0.2791446
380560.0000000    0.2858707
380600.0000000    0.2965787
380640.0000000    0.2781045
380680.0000000    0.2814542
380720.0000000    0.2616129
380760.0000000    0.2917217
380800.0000000    0.2855457
380840.0000000    0.2779739
380880.0000000    0.2815445
380920.0000000    0.2936046
380960.0000000    0.2696805
381000.0000000    0.2779981
381040.0000000    0.2769742
381080.0000000    0.2721022
381120.0000000    0.2961081
381160.0000000    0.3113472
381200.0000000    0.2889398
381240.0000000    0.2768372
381280.0000000    0.2694272
381320.0000000    0.2975036
381360.0000000    0.2705303
381400.0000000    0.2815877
381440.0000000    0.2680028
381480.0000000    0.2602355
381520.0000000    0.2810440
381560.0000000    0.2761379
381600.0000000    0.2860597
381640.0000000    0.2817797
381680.0000000    0.2987514
381720.0000000    0.2608314
381760.0000000    0.2822956
381800.0000000    0.2686992
381840.0000000    0.2648842
381880.0000000    0.2623752
381920.0000000    0.2786284
381960.0000000    0.2681458
382000.0000000    0.2769307
382040.0000000    0.2701451
382080.0000000    0.3146382
382120.0000000    0.2558238
382160.0000000    0.2787919
382200.0000000    0.2810061
382240.0000000    0.2676144
382280.0000000    0.2806018
382320.0000000    0.2618299
382360.0000000    0.2910761
382400.0000000    0.2844305
382440.0000000    0.2934400
382480.0000000    0.3000227
382520.0000000    0.2847875
382560.0000000    0.2539431
382600.0000000    0.2639284
382640.0000000    0.2941486
382680.0000000    0.2727996
382720.0000000    0.2966712
382760.0000000    0.2768735
382800.0000000    0.2726250
382840.0000000    0.2764896
382880.0000000    0.2760198
382920.0000000    0.2891319
382960.0000000    0.2748713
383000.0000000    0.2940573
383040.0000000    0.2662800
383080.0000000    0.2765342
383120.0000000    0.2539670
383160.0000000    0.2927462
383200.0000000    0.2666267
383240.0000000    0.2691250
383280.0000000    0.2795250
383320.0000000    0.2752168
383360.0000000    0.2690491
383400.0000000    0.2725272
383440.0000000    0.2865253
383480.0000000    0.2815940
383520.0000000    0.2791565
383560.0000000    0.2872947
383600.0000000    0.2815950
383640.0000000    0.2837949
383680.0000000    0.2835835
383720.0000000    0.2916675
383760.0000000    0.2882616
383800.0000000    0.2823466
383840.0000000    0.2788582
383880.0000000    0.2791620
383920.0000000    0.2770048
383960.0000000    0.2656125
384000.0000000    0.2652477
384040.0000000    0.2939923
384080.0000000    0.2987025
384120.0000000    0.2590850
384160.0000000    0.2664409
384200.0000000    0.2754068
384240.0000000    0.2903833
384280.0000000    0.2926276
384320.0000000    0.2865196
384360.0000000    0.2962487
384400.0000000    0.3091860
384440.0000000    0.2726313
384480.0000000    0.2881094
384520.0000000    0.3035530
384560.0000000    0.2784541
384600.0000000    0.2650083
384640.0000000    0.2838805
384680.0000000    0.2851628
384720.0000000    0.2818963
384760.0000000    0.2791161
384800.0000000    0.2969657
384840.0000000    0.2806757
384880.0000000    0.2647521
384920.0000000    0.2754047
384960.0000000    0.2876646
385000.0000000    0.2842727
385040.0000000    0.2770298
385080.0000000    0.2653170
385120.0000000    0.2898658
385160.0000000    0.3077264
385200.0000000    0.2919894
385240.0000000    0.2902131
385280.0000000    0.2796459
385320.0000000    0.2794245
385360.0000000    0.2663375
385400.0000000    0.2743272
385440.0000000    0.2608435
385480.0000000    0.2832527
385520.0000000    0.2747184
385560.0000000    0.2527615
385600.0000000    0.2495449
385640.0000000    0.2530212
385680.0000000    0.2415130
385720.0000000    0.2687669
385760.0000000    0.2817854
385800.0000000    0.2890299
385840.0000000    0.3167154
385880.0000000    0.2872166
385920.0000000    0.2903424
385960.0000000    0.3052047
386000.0000000    0.3027736
386040.0000000    0.2846704
386080.0000000    0.2751814
386120.0000000    0.2840792
386160.0000000    0.2602346
386200.0000000    0.2677630
386240.0000000    0.2788206
386280.0000000    0.2966089
386320.0000000    0.2905082
386360.0000000    0.2538828
386400.0000000    0.2736264
386440.0000000    0.2676541
386480.0000000    0.2656735
386520.0000000    0.2808280
386560.0000000    0.2787363
386600.0000000    0.2986436
386640.0000000    0.2998680
386680.0000000    0.2843664
386720.0000000    0.2810763
386760.0000000    0.3070514
386800.0000000    0.2873642
386840.0000000    0.2740568
386880.0000000    0.2874250
386920.0000000    0.2772224
386960.0000000    0.2848826
387000.0000000    0.2807936
387040.0000000    0.2786205
387080.0000000    0.2971566
387120.0000000    0.3142308
387160.0000000    0.2891811
387200.0000000    0.3122685
387240.0000000    0.2853601
387280.0000000    0.2924891
387320.0000000    0.2929488
387360.0000000    0.2842148
387400.0000000    0.2794058
387440.0000000    0.2795715
387480.0000000    0.2839030
387520.0000000    0.2911254
387560.0000000    0.2974596
387600.0000000    0.2958989
387640.0000000    0.2668341
387680.0000000    0.2887090
387720.0000000    0.2538709
387760.0000000    0.2727757
387800.0000000    0.2462450
387840.0000000    0.2556980
387880.0000000    0.2819345
387920.0000000    0.2889921
387960.0000000    0.2805854
388000.0000000    0.2671571
388040.0000000    0.2933941
388080.0000000    0.2991865
388120.0000000    0.2631755
388160.0000000    0.2808344
388200.0000000    0.2719579
388240.0000000    0.2736006
388280.0000000    0.2730034
388320.0000000    0.2763314
388360.0000000    0.2732653
388400.0000000    0.2724720
388440.0000000    0.2838244
388480.0000000    0.2988069
388520.0000000    0.2866369
388560.0000000    0.2597905
388600.0000000    0.2841713
388640.0000000    0.2817858
388680.0000000    0.2721265
388720.0000000    0.2916213
388760.0000000    0.2783423
388800.0000000    0.2919844
388840.0000000    0.2734982
388880.0000000    0.2605605
388920.0000000    0.2691885
388960.0000000    0.2684233
389000.0000000    0.2852314
389040.0000000    0.2579991
389080.0000000    0.2605709
389120.0000000    0.2806700
389160.0000000    0.2748100
389200.0000000    0.2561280
389240.0000000    0.2781169
389280.0000000    0.2583750
389320.0000000    0.2543931
389360.0000000    0.2420002
389400.0000000    0.2518496
389440.0000000    0.2468850
389480.0000000    0.2666634
389520.0000000    0.2671606
389560.0000000    0.2556829
389600.0000000    0.2588350
389640.0000000    0.2504524
389680.0000000    0.2593089
389720.0000000    0.2735507
389760.0000000    0.2804129
389800.0000000    0.2675215
389840.0000000    0.2747123
389880.0000000    0.2632146
389920.0000000    0.2868637
389960.0000000    0.2700454
390000.0000000    0.2725967
390040.0000000    0.2807384
390080.0000000    0.2591083
390120.0000000    0.2739421
390160.0000000    0.2871644
390200.0000000    0.2629489
390240.0000000    0.2699727
390280.0000000    0.2628338
390320.0000000    0.2465566
390360.0000000    0.2687081
390400.0000000    0.2588086
390440.0000000    0.2739674
390480.0000000    0.2605865
390520.0000000    0.2523104
390560.0000000    0.2772993
390600.0000000    0.2688689
390640.0000000    0.2712846
390680.0000000    0.2435714
390720.0000000    0.2623778
390760.0000000    0.2601697
390800.0000000    0.2580560
390840.0000000    0.2513977
390880.0000000    0.2522697
390920.0000000    0.2518106
390960.0000000    0.2556381
391000.0000000    0.2507895
391040.0000000    0.2570471
391080.0000000    0.2761660
391120.0000000    0.2563903
391160.0000000    0.2729970
391200.0000000    0.2644587
391240.0000000    0.2779306
391280.0000000    0.2665338
391320.0000000    0.2495789
391360.0000000    0.2769594
391400.0000000    0.2943596
391440.0000000    0.2952370
391480.0000000    0.2831280
391520.0000000    0.2902904
391560.0000000    0.3118989
391600.0000000    0.2944635
391640.0000000    0.2966037
391680.0000000    0.2862227
391720.0000000    0.2854650
391760.0000000    0.2814783
391800.0000000    0.2789992
391840.0000000    0.2820946
391880.0000000    0.2780755
391920.0000000    0.2732554
391960.0000000    0.2810951
392000.0000000    0.2812234
392040.0000000    0.2755924
392080.0000000    0.2717895
392120.0000000    0.2726328
392160.0000000    0.2759448
392200.0000000    0.2542991
392240.0000000    0.2703788
392280.0000000    0.2762815
392320.0000000    0.2748194
392360.0000000    0.2806256
392400.0000000    0.2846945
392440.0000000    0.2673025
392480.0000000    0.2865669
392520.0000000    0.2880954
392560.0000000    0.2716601
392600.0000000    0.2812263
392640.0000000    0.2800079
392680.0000000    0.3067466
392720.0000000    0.2584562
392760.0000000    0.2776649
392800.0000000    0.2932239
392840.0000000    0.2777561
392880.0000000    0.2773485
392920.0000000    0.2776816
392960.0000000    0.2930908
393000.0000000    0.2856362
393040.0000000    0.2920555
393080.0000000    0.2718610
393120.0000000    0.2631108
393160.0000000    0.2702963
393200.0000000    0.2678198
393240.0000000    0.2616716
393280.0000000    0.2702604
393320.0000000    0.2695632
393360.0000000    0.2869537
393400.0000000    0.2765916
393440.0000000    0.2695175
393480.0000000    0.2754836
393520.0000000    0.2697212
393560.0000000    0.2730050
393600.0000000    0.2887547
393640.0000000    0.2612422
393680.0000000    0.2660590
393720.0000000    0.2912145
393760.0000000    0.2839645
393800.0000000    0.2884538
393840.0000000    0.2646084
393880.0000000    0.2583807
393920.0000000    0.2678618
393960.0000000    0.2722673
394000.0000000    0.2677350
394040.0000000    0.2667862
394080.0000000    0.2678933
394120.0000000    0.2629406
394160.0000000    0.2709998
394200.0000000    0.2797769
394240.0000000    0.2860278
394280.0000000    0.2676618
394320.0000000    0.2667988
394360.0000000    0.2506280
394400.0000000    0.2710830
394440.0000000    0.2851512
394480.0000000    0.2650374
394520.0000000    0.2819173
394560.0000000    0.2755260
394600.0000000    0.2676296
394640.0000000    0.2721740
394680.0000000    0.2547450
394720.0000000    0.2481788
394760.0000000    0.2552693
394800.0000000    0.2811846
394840.0000000    0.2749770
394880.0000000    0.2654387
394920.0000000    0.2534127
394960.0000000    0.2756822
395000.0000000    0.2916498
395040.0000000    0.2899022
395080.0000000    0.2804914
395120.0000000    0.2540914
395160.0000000    0.2717102
395200.0000000    0.2562866
395240.0000000    0.2857458
395280.0000000    0.2444450
395320.0000000    0.2424491
395360.0000000    0.2615742
395400.0000000    0.2753024
395440.0000000    0.2753074
395480.0000000    0.2728446
395520.0000000    0.2757753
395560.0000000    0.2643484
395600.0000000    0.2763042
395640.0000000    0.2807632
395680.0000000    0.2689241
395720.0000000    0.2907444
395760.0000000    0.2872376
395800.0000000    0.2781817
395840.0000000    0.2751856
395880.0000000    0.2737011
395920.0000000    0.2841062
395960.0000000    0.2875270
396000.0000000    0.2726244
396040.0000000    0.2625679
396080.0000000    0.2747641
396120.0000000    0.2604740
396160.0000000    0.2563146
396200.0000000    0.2747085
396240.0000000    0.2518766
396280.0000000    0.2642607
396320.0000000    0.2481287
396360.0000000    0.2586028
396400.0000000    0.2717829
396440.0000000    0.2616138
396480.0000000    0.2506644
396520.0000000    0.2385559
396560.0000000    0.2613764
396600.0000000    0.2840202
396640.0000000    0.2749203
396680.0000000    0.2679594
396720.0000000    0.2832084
396760.0000000    0.2822403
396800.0000000    0.3022394
396840.0000000    0.2968755
396880.0000000    0.2907383
396920.0000000    0.2621262
396960.0000000    0.2651200
397000.0000000    0.2706781
397040.0000000    0.2781239
397080.0000000    0.2640214
397120.0000000    0.2749511
397160.0000000    0.2802732
397200.0000000    0.2668386
397240.0000000    0.2802086
397280.0000000    0.2672652
397320.0000000    0.2597014
397360.0000000    0.2955993
397400.0000000    0.2708366
397440.0000000    0.2549351
397480.0000000    0.2666053
397520.0000000    0.2458173
397560.0000000    0.2626623
397600.0000000    0.2768994
397640.0000000    0.2877390
397680.0000000    0.2705697
397720.0000000    0.2719147
397760.0000000    0.2623131
397800.0000000    0.2630997
397840.0000000    0.2683812
397880.0000000    0.2752079
397920.0000000    0.2458767
397960.0000000    0.2649170
398000.0000000    0.2576229
398040.0000000    0.2707020
398080.0000000    0.2692865
398120.0000000    0.2681608
398160.0000000    0.2645077
398200.0000000    0.2848810
398240.0000000    0.2925021
398280.0000000    0.2763993
398320.0000000    0.2830184
398360.0000000    0.2770480
398400.0000000    0.2590223
398440.0000000    0.2774366
398480.0000000    0.2906352
398520.0000000    0.2841743
398560.0000000    0.2984406
398600.0000000    0.2549013
398640.0000000    0.2613959
398680.0000000    0.2804762
398720.0000000    0.2912543
398760.0000000    0.2979969
398800.0000000    0.2850026
398840.0000000    0.2845480
398880.0000000    0.2689314
398920.0000000    0.2851094
398960.0000000    0.2722981
399000.0000000    0.2879584
399040.0000000    0.2795375
399080.0000000    0.2761538
399120.0000000    0.2504682
399160.0000000    0.2645327
399200.0000000    0.2626463
399240.0000000    0.2699116
399280.0000000    0.2543635
399320.0000000    0.2660389
399360.0000000    0.2659663
399400.0000000    0.2855465
399440.0000000    0.2827308
399480.0000000    0.2850518
399520.0000000    0.3055862
399560.0000000    0.2874618
399600.0000000    0.2529974
399640.0000000    0.2768995
399680.0000000    0.2707882
399720.0000000    0.2781228
399760.0000000    0.2651463
399800.0000000    0.2862185
399840.0000000    0.2771038
399880.0000000    0.2701823
399920.0000000    0.2688457
399960.0000000    0.2804849
400000.0000000    0.2799235
400040.0000000    0.2919951
400080.0000000    0.2897921
400120.0000000    0.2908116
400160.0000000    0.2589738
400200.0000000    0.2909961
400240.0000000    0.2865643
400280.0000000    0.2898183
400320.0000000    0.2830162
400360.0000000    0.2542763
400400.0000000    0.2667573
400440.0000000    0.2630865
400480.0000000    0.2679138
400520.0000000    0.2854841
400560.0000000    0.2752641
400600.0000000    0.3044851
400640.0000000    0.2831071
400680.0000000    0.2706165
400720.0000000    0.2644313
400760.0000000    0.2780326
400800.0000000    0.3004387
400840.0000000    0.2677457
400880.0000000    0.2559393
400920.0000000    0.2760409
400960.0000000    0.2787090
401000.0000000    0.2764480
401040.0000000    0.2707054
401080.0000000    0.2412355
401120.0000000    0.2701909
401160.0000000    0.2709118
401200.0000000    0.2591219
401240.0000000    0.2625658
401280.0000000    0.2617663
401320.0000000    0.2661539
401360.0000000    0.2548306
401400.0000000    0.2665206
401440.0000000    0.2515511
401480.0000000    0.2655587
401520.0000000    0.2635033
401560.0000000    0.2714181
401600.0000000    0.2912218
401640.0000000    0.2721679
401680.0000000    0.2679068
401720.0000000    0.2630045
401760.0000000    0.2542585
401800.0000000    0.2598231
401840.0000000    0.2845921
401880.0000000    0.2690909
401920.0000000    0.2802897
401960.0000000    0.2597834
402000.0000000    0.2547252
402040.0000000    0.2623048
402080.0000000    0.2519423
402120.0000000    0.2771528
402160.0000000    0.2763973
402200.0000000    0.2797650
402240.0000000    0.2680428
402280.0000000    0.2657094
402320.0000000    0.2620583
402360.0000000    0.2721775
402400.0000000    0.2746079
402440.0000000    0.2704963
402480.0000000    0.2766757
402520.0000000    0.2817871
402560.0000000    0.2753373
402600.0000000    0.2847661
402640.0000000    0.2748744
402680.0000000    0.2735859
402720.0000000    0.2611312
402760.0000000    0.2602083
402800.0000000    0.2607289
402840.0000000    0.2717600
402880.0000000    0.2678285
402920.0000000    0.2686951
402960.0000000    0.2626559
403000.0000000    0.2625271
403040.0000000    0.2641339
403080.0000000    0.2483810
403120.0000000    0.2546297
403160.0000000    0.2521209
403200.0000000    0.2695490
403240.0000000    0.2529589
403280.0000000    0.2621769
403320.0000000    0.2658314
403360.0000000    0.2558157
403400.0000000    0.2751560
403440.0000000    0.2733419
403480.0000000    0.2641033
403520.0000000    0.2693495
403560.0000000    0.2809551
403600.0000000    0.2522088
403640.0000000    0.2802839
403680.0000000    0.2750841
403720.0000000    0.2625407
403760.0000000    0.2738600
403800.0000000    0.2619211
403840.0000000    0.2427910
403880.0000000    0.2342942
403920.0000000    0.2303670
403960.0000000    0.2419634
404000.0000000    0.2588821
404040.0000000    0.2453100
404080.0000000    0.2680602
404120.0000000    0.2510561
404160.0000000    0.2540349
404200.0000000    0.2643802
404240.0000000    0.2570299
404280.0000000    0.2396667
404320.0000000    0.2591393
404360.0000000    0.2530527
404400.0000000    0.2370848
404440.0000000    0.2577897
404480.0000000    0.2739273
404520.0000000    0.2500313
404560.0000000    0.2571471
404600.0000000    0.2515421
404640.0000000    0.2438369
404680.0000000    0.2684510
404720.0000000    0.2483114
404760.0000000    0.2513611
404800.0000000    0.2581265
404840.0000000    0.2713293
404880.0000000    0.2563196
404920.0000000    0.2490326
404960.0000000    0.2607236
405000.0000000    0.2666596
405040.0000000    0.2819517
405080.0000000    0.2848910
405120.0000000    0.2730205
405160.0000000    0.2752812
405200.0000000    0.2715194
405240.0000000    0.2670354
405280.0000000    0.2812633
405320.0000000    0.2650822
405360.0000000    0.2674552
405400.0000000    0.2687468
405440.0000000    0.2802719
405480.0000000    0.2563607
405520.0000000    0.2680715
405560.0000000    0.2711233
405600.0000000    0.2720692
405640.0000000    0.2610025
405680.0000000    0.2736870
405720.0000000    0.2709717
405760.0000000    0.2574553
405800.0000000    0.2652117
405840.0000000    0.2742236
405880.0000000    0.2618909
405920.0000000    0.2575859
405960.0000000    0.2650001
406000.0000000    0.2547975
406040.0000000    0.2528977
406080.0000000    0.2646997
406120.0000000    0.2626126
406160.0000000    0.2471978
406200.0000000    0.2553862
406240.0000000    0.2589876
406280.0000000    0.2622024
406320.0000000    0.2660105
406360.0000000    0.2581647
406400.0000000    0.2620729
406440.0000000    0.2724279
406480.0000000    0.2869208
406520.0000000    0.3114408
406560.0000000    0.2973104
406600.0000000    0.2698538
406640.0000000    0.2570508
406680.0000000    0.2497555
406720.0000000    0.2520752
406760.0000000    0.2573876
406800.0000000    0.2826566
406840.0000000    0.2648324
406880.0000000    0.2819131
406920.0000000    0.2825990
406960.0000000    0.2531282
407000.0000000    0.2632878
407040.0000000    0.2781261
407080.0000000    0.2880134
407120.0000000    0.2758436
407160.0000000    0.2798186
407200.0000000    0.2881919
407240.0000000    0.2964996
407280.0000000    0.2670649
407320.0000000    0.2869174
407360.0000000    0.2799352
407400.0000000    0.2822229
407440.0000000    0.2941859
407480.0000000    0.2807396
407520.0000000    0.2793873
407560.0000000    0.2544532
407600.0000000    0.2694176
407640.0000000    0.2581150
407680.0000000    0.2667706
407720.0000000    0.2390857
407760.0000000    0.2355612
407800.0000000    0.2328868
407840.0000000    0.2356940
407880.0000000    0.2462970
407920.0000000    0.2400683
407960.0000000    0.2446864
408000.0000000    0.2531831
408040.0000000    0.2391460
408080.0000000    0.2454358
408120.0000000    0.2570239
408160.0000000    0.2423838
408200.0000000    0.2458887
408240.0000000    0.2435477
408280.0000000    0.2524239
408320.0000000    0.2460584
408360.0000000    0.2463390
408400.0000000    0.2541674
408440.0000000    0.2530693
408480.0000000    0.2381922
408520.0000000    0.2452357
408560.0000000    0.2467186
408600.0000000    0.2439120
408640.0000000    0.2613097
408680.0000000    0.2417323
408720.0000000    0.2624513
408760.0000000    0.2651441
408800.0000000    0.2707805
408840.0000000    0.2773955
408880.0000000    0.2496218
408920.0000000    0.2635345
408960.0000000    0.2599903
409000.0000000    0.2602616
409040.0000000    0.2747753
409080.0000000    0.2748215
409120.0000000    0.2767801
409160.0000000    0.2783768
409200.0000000    0.2942707
409240.0000000    0.2877920
409280.0000000    0.2745347
409320.0000000    0.2867145
409360.0000000    0.2925754
409400.0000000    0.2772877
409440.0000000    0.2815453
409480.0000000    0.2851001
409520.0000000    0.2665546
409560.0000000    0.2763043
409600.0000000    0.2658859
409640.0000000    0.2660529
409680.0000000    0.2760066
409720.0000000    0.2480565
409760.0000000    0.2726607
409800.0000000    0.2644219
409840.0000000    0.2518403
409880.0000000    0.2806068
409920.0000000    0.2746873
409960.0000000    0.2913792
410000.0000000    0.2876800
410040.0000000    0.2615995
410080.0000000    0.2627673
410120.0000000    0.2465256
410160.0000000    0.2551294
410200.0000000    0.2659678
410240.0000000    0.2773492
410280.0000000    0.2610151
410320.0000000    0.2465456
410360.0000000    0.2407228
410400.0000000    0.2468140
410440.0000000    0.2506227
410480.0000000    0.2612965
410520.0000000    0.2680641
410560.0000000    0.2747556
410600.0000000    0.2779975
410640.0000000    0.2738971
410680.0000000    0.2738942
410720.0000000    0.2769337
410760.0000000    0.2604766
410800.0000000    0.2767469
410840.0000000    0.2494814
410880.0000000    0.2327703
410920.0000000    0.2608846
410960.0000000    0.2530964
411000.0000000    0.2511653
411040.0000000    0.2579718
411080.0000000    0.2445257
411120.0000000    0.2573164
411160.0000000    0.2559499
411200.0000000    0.2557508
411240.0000000    0.2532147
411280.0000000    0.2490861
411320.0000000    0.2368183
411360.0000000    0.2560047
411400.0000000    0.2634597
411440.0000000    0.2542202
411480.0000000    0.2583686
411520.0000000    0.2431962
411560.0000000    0.2514669
411600.0000000    0.2523785
411640.0000000    0.2770903
411680.0000000    0.2548287
411720.0000000    0.2649468
411760.0000000    0.2517209
411800.0000000    0.2576258
411840.0000000    0.2691792
411880.0000000    0.2410059
411920.0000000    0.2509323
411960.0000000    0.2637612
412000.0000000    0.2552755
412040.0000000    0.2526726
412080.0000000    0.2642653
412120.0000000    0.2778077
412160.0000000    0.2680354
412200.0000000    0.2620064
412240.0000000    0.2505569
412280.0000000    0.2503835
412320.0000000    0.2620506
412360.0000000    0.2729979
412400.0000000    0.2673639
412440.0000000    0.2806103
412480.0000000    0.2651573
412520.0000000    0.2656449
412560.0000000    0.2863067
412600.0000000    0.2606508
412640.0000000    0.2584316
412680.0000000    0.2558121
412720.0000000    0.2446010
412760.0000000    0.2708437
412800.0000000    0.2790229
412840.0000000    0.2846839
412880.0000000    0.2648889
412920.0000000    0.2822225
412960.0000000    0.2775639
413000.0000000    0.2737274
413040.0000000    0.2710826
413080.0000000    0.2491107
413120.0000000    0.2859622
413160.0000000    0.2658958
413200.0000000    0.2885391
413240.0000000    0.2749079
413280.0000000    0.2593360
413320.0000000    0.2469240
413360.0000000    0.2489294
413400.0000000    0.2552933
413440.0000000    0.2461417
413480.0000000    0.2503598
413520.0000000    0.2604223
413560.0000000    0.2725419
413600.0000000    0.2482239
413640.0000000    0.2747609
413680.0000000    0.2697491
413720.0000000    0.2804548
413760.0000000    0.2726142
413800.0000000    0.2713611
413840.0000000    0.2593319
413880.0000000    0.2662005
413920.0000000    0.2507333
413960.0000000    0.2631525
414000.0000000    0.2823824
414040.0000000    0.2740819
414080.0000000    0.2616361
414120.0000000    0.2685121
414160.0000000    0.2538837
414200.0000000    0.2573908
414240.0000000    0.2561997
414280.0000000    0.2449851
414320.0000000    0.2511372
414360.0000000    0.2585389
414400.0000000    0.2482966
414440.0000000    0.2436832
414480.0000000    0.2608421
414520.0000000    0.2606401
414560.0000000    0.2487998
414600.0000000    0.2437736
414640.0000000    0.2456152
414680.0000000    0.2696525
414720.0000000    0.2539585
414760.0000000    0.2485487
414800.0000000    0.2525546
414840.0000000    0.2585841
414880.0000000    0.2573467
414920.0000000    0.2435177
414960.0000000    0.2585437
415000.0000000    0.2414520
415040.0000000    0.2448495
415080.0000000    0.2577601
415120.0000000    0.2412472
415160.0000000    0.2387547
415200.0000000    0.2441310
415240.0000000    0.2488403
415280.0000000    0.2561884
415320.0000000    0.2615602
415360.0000000    0.2571883
415400.0000000    0.2456977
415440.0000000    0.2560575
415480.0000000    0.2541739
415520.0000000    0.2537770
415560.0000000    0.2470358
415600.0000000    0.2364737
415640.0000000    0.2528777
415680.0000000    0.2511781
415720.0000000    0.2620456
415760.0000000    0.2608774
415800.0000000    0.2429612
415840.0000000    0.2457551
415880.0000000    0.2606711
415920.0000000    0.2607231
415960.0000000    0.2359931
416000.0000000    0.2602112
416040.0000000    0.2677597
416080.0000000    0.2539004
416120.0000000    0.2590738
416160.0000000    0.2531257
416200.0000000    0.2634452
416240.0000000    0.2559923
416280.0000000    0.2333409
416320.0000000    0.2638538
416360.0000000    0.2463891
416400.0000000    0.2663882
416440.0000000    0.2631733
416480.0000000    0.2466006
416520.0000000    0.2503903
416560.0000000    0.2506135
416600.0000000    0.2736114
416640.0000000    0.2543459
416680.0000000    0.2623975
416720.0000000    0.2676656
416760.0000000    0.2716648
416800.0000000    0.2750169
416840.0000000    0.2670208
416880.0000000    0.2750553
416920.0000000    0.2632430
416960.0000000    0.2812923
417000.0000000    0.2794028
417040.0000000    0.2718548
417080.0000000    0.2931389
417120.0000000    0.2843124
417160.0000000    0.2666841
417200.0000000    0.2732110
417240.0000000    0.2804197
417280.0000000    0.2612415
417320.0000000    0.2666966
417360.0000000    0.2618335
417400.0000000    0.2728202
417440.0000000    0.2762692
417480.0000000    0.2583670
417520.0000000    0.2661664
417560.0000000    0.2603644
417600.0000000    0.2584307
417640.0000000    0.2403829
417680.0000000    0.2611596
417720.0000000    0.2611823
417760.0000000    0.2571862
417800.0000000    0.2655567
417840.0000000    0.2696980
417880.0000000    0.2642777
417920.0000000    0.2604441
417960.0000000    0.2529394
418000.0000000    0.2668233
418040.0000000    0.2939986
418080.0000000    0.2731985
418120.0000000    0.2601122
418160.0000000    0.2493316
418200.0000000    0.2581699
418240.0000000    0.2538883
418280.0000000    0.2527729
418320.0000000    0.2486223
418360.0000000    0.2843126
418400.0000000    0.2569880
418440.0000000    0.2634075
418480.0000000    0.2522838
418520.0000000    0.2559362
418560.0000000    0.2578416
418600.0000000    0.2558246
418640.0000000    0.2444668
418680.0000000    0.2736930
418720.0000000    0.2699602
418760.0000000    0.2728667
418800.0000000    0.2729750
418840.0000000    0.2795326
418880.0000000    0.2549745
418920.0000000    0.2713906
418960.0000000    0.2653353
419000.0000000    0.2563061
419040.0000000    0.2644593
419080.0000000    0.2687400
419120.0000000    0.2598193
419160.0000000    0.2582035
419200.0000000    0.2591605
419240.0000000    0.2592282
419280.0000000    0.2435262
419320.0000000    0.2556110
419360.0000000    0.2560205
419400.0000000    0.2664068
419440.0000000    0.2579547
419480.0000000    0.2664698
419520.0000000    0.2605202
419560.0000000    0.2514168
419600.0000000    0.2543278
419640.0000000    0.2723997
419680.0000000    0.2626069
419720.0000000    0.2566073
419760.0000000    0.2600368
419800.0000000    0.2439282
419840.0000000    0.2522746
419880.0000000    0.2508742
419920.0000000    0.2482877
419960.0000000    0.2405222
420000.0000000    0.2469884
420040.0000000    0.2487739
420080.0000000    0.2760210
420120.0000000    0.2718646
420160.0000000    0.2694110
420200.0000000    0.2771788
420240.0000000    0.2649040
420280.0000000    0.2650168
420320.0000000    0.2687748
420360.0000000    0.2380343
420400.0000000    0.2769860
420440.0000000    0.2557427
420480.0000000    0.2453341
420520.0000000    0.2576004
420560.0000000    0.2449471
420600.0000000    0.2473553
420640.0000000    0.2512523
420680.0000000    0.2713770
420720.0000000    0.2636440
420760.0000000    0.2471384
420800.0000000    0.2757394
420840.0000000    0.2478316
420880.0000000    0.2624912
420920.0000000    0.2701869
420960.0000000    0.2701019
421000.0000000    0.2761053
421040.0000000    0.2628424
421080.0000000    0.2413016
421120.0000000    0.3000048
421160.0000000    0.2736630
421200.0000000    0.2682359
421240.0000000    0.2619522
421280.0000000    0.2616948
421320.0000000    0.2857899
421360.0000000    0.2572065
421400.0000000    0.2524455
421440.0000000    0.2529632
421480.0000000    0.2569088
421520.0000000    0.2395379
421560.0000000    0.2551933
421600.0000000    0.2616740
421640.0000000    0.2664161
421680.0000000    0.2767205
421720.0000000    0.2764201
421760.0000000    0.2435033
421800.0000000    0.2509526
421840.0000000    0.2683117
421880.0000000    0.2634500
421920.0000000    0.2585936
421960.0000000    0.2484659
422000.0000000    0.2505118
422040.0000000    0.2597924
422080.0000000    0.2464948
422120.0000000    0.2704851
422160.0000000    0.2565044
422200.0000000    0.2672779
422240.0000000    0.2653195
422280.0000000    0.2515268
422320.0000000    0.2738199
422360.0000000    0.2448217
422400.0000000    0.2526868
422440.0000000    0.2364699
422480.0000000    0.2579826
422520.0000000    0.2666929
422560.0000000    0.2444060
422600.0000000    0.2636326
422640.0000000    0.2570471
422680.0000000    0.2498237
422720.0000000    0.2586931
422760.0000000    0.2399311
422800.0000000    0.2651741
422840.0000000    0.2443059
422880.0000000    0.2366111
422920.0000000    0.2230068
422960.0000000    0.2210792
423000.0000000    0.2463330
423040.0000000    0.2478873
423080.0000000    0.2450267
423120.0000000    0.2374581
423160.0000000    0.2491896
423200.0000000    0.2512659
423240.0000000    0.2508543
423280.0000000    0.2336725
423320.0000000    0.2526830
423360.0000000    0.2488968
423400.0000000    0.2568280
423440.0000000    0.2500465
423480.0000000    0.2351286
423520.0000000    0.2623984
423560.0000000    0.2606086
423600.0000000    0.2692135
423640.0000000    0.2747249
423680.0000000    0.2444097
423720.0000000    0.2629102
423760.0000000    0.2488241
423800.0000000    0.2539172
423840.0000000    0.2646838
423880.0000000    0.2683917
423920.0000000    0.2379649
423960.0000000    0.2659886
424000.0000000    0.2823296
424040.0000000    0.2644618
424080.0000000    0.2633792
424120.0000000    0.2805987
424160.0000000    0.2595111
424200.0000000    0.2483987
424240.0000000    0.2341035
424280.0000000    0.2343419
424320.0000000    0.2589786
424360.0000000    0.2737676
424400.0000000    0.2617093
424440.0000000    0.2605803
424480.0000000    0.2501698
424520.0000000    0.2596847
424560.0000000    0.2675856
424600.0000000    0.2581129
424640.0000000    0.2547945
424680.0000000    0.2524945
424720.0000000    0.2612225
424760.0000000    0.2407049
424800.0000000    0.2525097
424840.0000000    0.2414262
424880.0000000    0.2499058
424920.0000000    0.2549427
424960.0000000    0.2494108
425000.0000000    0.2447595
425040.0000000    0.2547725
425080.0000000    0.2607201
425120.0000000    0.2432288
425160.0000000    0.2507114
425200.0000000    0.2398398
425240.0000000    0.2248190
425280.0000000    0.2515109
425320.0000000    0.2429625
425360.0000000    0.2426161
425400.0000000    0.2513807
425440.0000000    0.2349446
425480.0000000    0.2489321
425520.0000000    0.2538921
425560.0000000    0.2595189
425600.0000000    0.2519444
425640.0000000    0.2619905
425680.0000000    0.2697234
425720.0000000    0.2542186
425760.0000000    0.2676805
425800.0000000    0.2579578
425840.0000000    0.2591178
425880.0000000    0.2559693
425920.0000000    0.2408833
425960.0000000    0.2447574
426000.0000000    0.2546785
426040.0000000    0.2668416
426080.0000000    0.2525876
426120.0000000    0.2507565
426160.0000000    0.2141715
426200.0000000    0.2529909
426240.0000000    0.2413317
426280.0000000    0.2560540
426320.0000000    0.2610763
426360.0000000    0.2411889
426400.0000000    0.2478029
426440.0000000    0.2381678
426480.0000000    0.2500154
426520.0000000    0.2423406
426560.0000000    0.2238256
426600.0000000    0.2352385
426640.0000000    0.2574783
426680.0000000    0.2587551
426720.0000000    0.2471833
426760.0000000    0.2667985
426800.0000000    0.2548942
426840.0000000    0.2638055
426880.0000000    0.2671969
426920.0000000    0.2676785
426960.0000000    0.2457860
427000.0000000    0.2304746
427040.0000000    0.2304762
427080.0000000    0.2393740
427120.0000000    0.2314729
427160.0000000    0.2416680
427200.0000000    0.2507803
427240.0000000    0.2304108
427280.0000000    0.2396791
427320.0000000    0.2434457
427360.0000000    0.2524740
427400.0000000    0.2530834
427440.0000000    0.2382362
427480.0000000    0.2371587
427520.0000000    0.2371474
427560.0000000    0.2332704
427600.0000000    0.2500143
427640.0000000    0.2361086
427680.0000000    0.2497662
427720.0000000    0.2581150
427760.0000000    0.2453956
427800.0000000    0.2531160
427840.0000000    0.2564033
427880.0000000    0.2480557
427920.0000000    0.2661368
427960.0000000    0.2610399
428000.0000000    0.2594900
428040.0000000    0.2534297
428080.0000000    0.2631072
428120.0000000    0.2724273
428160.0000000    0.2604603
428200.0000000    0.2359541
428240.0000000    0.2353823
428280.0000000    0.2488159
428320.0000000    0.2349513
428360.0000000    0.2512252
428400.0000000    0.2527598
428440.0000000    0.2439684
428480.0000000    0.2468902
428520.0000000    0.2511390
428560.0000000    0.2469773
428600.0000000    0.2588282
428640.0000000    0.2463638
428680.0000000    0.2548402
428720.0000000    0.2580242
428760.0000000    0.2429376
428800.0000000    0.2602331
428840.0000000    0.2503459
428880.0000000    0.2645298
428920.0000000    0.2608407
428960.0000000    0.2489791
429000.0000000    0.2575177
429040.0000000    0.2529419
429080.0000000    0.2447336
429120.0000000    0.2489037
429160.0000000    0.2520235
429200.0000000    0.2651251
429240.0000000    0.2534416
429280.0000000    0.2620923
429320.0000000    0.2516769
429360.0000000    0.2651165
429400.0000000    0.2690748
429440.0000000    0.2757622
429480.0000000    0.2640191
429520.0000000    0.2701948
429560.0000000    0.2665120
429600.0000000    0.2570021
429640.0000000    0.2755267
429680.0000000    0.2638508
429720.0000000    0.2714050
429760.0000000    0.2747026
429800.0000000    0.2643121
429840.0000000    0.2563190
429880.0000000    0.2798439
429920.0000000    0.2675632
429960.0000000    0.2534499
430000.0000000    0.2651467
430040.0000000    0.2569720
430080.0000000    0.2402604
430120.0000000    0.2655233
430160.0000000    0.2568039
430200.0000000    0.2489794
430240.0000000    0.2567816
430280.0000000    0.2720518
430320.0000000    0.2941646
430360.0000000    0.2661006
430400.0000000    0.2710638
430440.0000000    0.2707570
430480.0000000    0.2767340
430520.0000000    0.2655277
430560.0000000    0.2805242
430600.0000000    0.2561739
430640.0000000    0.2719483
430680.0000000    0.2574618
430720.0000000    0.2417241
430760.0000000    0.2643979
430800.0000000    0.2516511
430840.0000000    0.2681755
430880.0000000    0.2595355
430920.0000000    0.2615775
430960.0000000    0.2429267
431000.0000000    0.2580220
431040.0000000    0.2520516
431080.0000000    0.2654886
431120.0000000    0.2642961
431160.0000000    0.2572719
431200.0000000    0.2552422
431240.0000000    0.2636940
431280.0000000    0.2617832
431320.0000000    0.2709897
431360.0000000    0.2629020
431400.0000000    0.2658702
431440.0000000    0.2508764
431480.0000000    0.2656513
431520.0000000    0.2563265
431560.0000000    0.2592037
431600.0000000    0.2715744
431640.0000000    0.2387200
431680.0000000    0.2319697
431720.0000000    0.2194085
431760.0000000    0.2374924
431800.0000000    0.2447368
431840.0000000    0.2669370
431880.0000000    0.2730685
431920.0000000    0.2704591
431960.0000000    0.2597238
432000.0000000    0.2404547
432040.0000000    0.2418540
432080.0000000    0.2534833
432120.0000000    0.2750137
432160.0000000    0.2707806
432200.0000000    0.2500812
432240.0000000    0.2630699
432280.0000000    0.2431878
432320.0000000    0.2512051
432360.0000000    0.2380351
432400.0000000    0.2704779
432440.0000000    0.2533215
432480.0000000    0.2671866
432520.0000000    0.2523061
432560.0000000    0.2630930
432600.0000000    0.2690161
432640.0000000    0.2888402
432680.0000000    0.2871283
432720.0000000    0.2810065
432760.0000000    0.2739611
432800.0000000    0.2734025
432840.0000000    0.2737279
432880.0000000    0.2704814
432920.0000000    0.2834354
432960.0000000    0.2792489
433000.0000000    0.2864973
433040.0000000    0.2630600
433080.0000000    0.2773755
433120.0000000    0.2698819
433160.0000000    0.2532621
433200.0000000    0.2657931
433240.0000000    0.2629693
433280.0000000    0.2543247
433320.0000000    0.2660547
433360.0000000    0.2615226
433400.0000000    0.2436229
433440.0000000    0.2474051
433480.0000000    0.2626594
433520.0000000    0.2748375
433560.0000000    0.2566437
433600.0000000    0.2664836
433640.0000000    0.2623681
433680.0000000    0.2380667
433720.0000000    0.2345738
433760.0000000    0.2467096
433800.0000000    0.2437883
433840.0000000    0.2379816
433880.0000000    0.2545352
433920.0000000    0.2346451
433960.0000000    0.2598134
434000.0000000    0.2595865
434040.0000000    0.2655905
434080.0000000    0.2527000
434120.0000000    0.2617286
434160.0000000    0.2604592
434200.0000000    0.2587378
434240.0000000    0.2625359
434280.0000000    0.2544422
434320.0000000    0.2285384
434360.0000000    0.2319754
434400.0000000    0.2482872
434440.0000000    0.2354271
434480.0000000    0.2508077
434520.0000000    0.2692629
434560.0000000    0.2609737
434600.0000000    0.2565976
434640.0000000    0.2455334
434680.0000000    0.2459324
434720.0000000    0.2369948
434760.0000000    0.2350946
434800.0000000    0.2461739
434840.0000000    0.2433939
434880.0000000    0.2482491
434920.0000000    0.2517004
434960.0000000    0.2239720
435000.0000000    0.2522324
435040.0000000    0.2522492
435080.0000000    0.2533121
435120.0000000    0.2644204
435160.0000000    0.2700713
435200.0000000    0.2430792
435240.0000000    0.2457422
435280.0000000    0.2285227
435320.0000000    0.2572372
435360.0000000    0.2521727
435400.0000000    0.2401960
435440.0000000    0.2622228
435480.0000000    0.2584352
435520.0000000    0.2242780
435560.0000000    0.2445093
435600.0000000    0.2599806
435640.0000000    0.2346915
435680.0000000    0.2539492
435720.0000000    0.2621635
435760.0000000    0.2329278
435800.0000000    0.2490368
435840.0000000    0.2354459
435880.0000000    0.2548058
435920.0000000    0.2354207
435960.0000000    0.2330261
436000.0000000    0.2508763
436040.0000000    0.2362064
436080.0000000    0.2457814
436120.0000000    0.2563240
436160.0000000    0.2267709
436200.0000000    0.2242736
436240.0000000    0.2272715
436280.0000000    0.2339473
436320.0000000    0.2497890
436360.0000000    0.2472678
436400.0000000    0.2452729
436440.0000000    0.2266860
436480.0000000    0.2650701
436520.0000000    0.2573948
436560.0000000    0.2399551
436600.0000000    0.2382231
436640.0000000    0.2653283
436680.0000000    0.2639034
436720.0000000    0.2549494
436760.0000000    0.2612382
436800.0000000    0.2441793
436840.0000000    0.2382380
436880.0000000    0.2424445
436920.0000000    0.2531157
436960.0000000    0.2464119
437000.0000000    0.2715551
437040.0000000    0.2601837
437080.0000000    0.2554084
437120.0000000    0.2495936
437160.0000000    0.2531278
437200.0000000    0.2493015
437240.0000000    0.2429034
437280.0000000    0.2540685
437320.0000000    0.2663769
437360.0000000    0.2645304
437400.0000000    0.2499613
437440.0000000    0.2664544
437480.0000000    0.2836614
437520.0000000    0.2572998
437560.0000000    0.2766660
437600.0000000    0.2673803
437640.0000000    0.2596117
437680.0000000    0.2809257
437720.0000000    0.2647636
437760.0000000    0.2433921
437800.0000000    0.2412343
437840.0000000    0.2690398
437880.0000000    0.2655612
437920.0000000    0.2618275
437960.0000000    0.2585607
438000.0000000    0.2641713
438040.0000000    0.2621473
438080.0000000    0.2323992
438120.0000000    0.2480239
438160.0000000    0.2329070
438200.0000000    0.2512948
438240.0000000    0.2383674
438280.0000000    0.2311386
438320.0000000    0.2552018
438360.0000000    0.2320220
438400.0000000    0.2479371
438440.0000000    0.2509432
438480.0000000    0.2529340
438520.0000000    0.2518839
438560.0000000    0.2367163
438600.0000000    0.2305893
438640.0000000    0.2527339
438680.0000000    0.2286463
438720.0000000    0.2460181
438760.0000000    0.2653697
438800.0000000    0.2476014
438840.0000000    0.2462180
438880.0000000    0.2614524
438920.0000000    0.2670985
438960.0000000    0.2331734
439000.0000000    0.2347877
439040.0000000    0.2226008
439080.0000000    0.2228652
439120.0000000    0.2376768
439160.0000000    0.2362702
439200.0000000    0.2404255
439240.0000000    0.2479152
439280.0000000    0.2662206
439320.0000000    0.2705396
439360.0000000    0.2628132
439400.0000000    0.2360497
439440.0000000    0.2497860
439480.0000000    0.2677488
439520.0000000    0.2585544
439560.0000000    0.2587437
439600.0000000    0.2457837
439640.0000000    0.2499427
439680.0000000    0.2506378
439720.0000000    0.2520320
439760.0000000    0.2509614
439800.0000000    0.2486523
439840.0000000    0.2475514
439880.0000000    0.2551047
439920.0000000    0.2534638
439960.0000000    0.2538152
440000.0000000    0.2602691
440040.0000000    0.2575700
440080.0000000    0.2446867
440120.0000000    0.2697096
440160.0000000    0.2427168
440200.0000000    0.2555224
440240.0000000    0.2504218
440280.0000000    0.2342912
440320.0000000    0.2396916
440360.0000000    0.2436752
440400.0000000    0.2755304
440440.0000000    0.2593740
440480.0000000    0.2516224
440520.0000000    0.2578322
440560.0000000    0.2653312
440600.0000000    0.2584406
440640.0000000    0.2451153
440680.0000000    0.2689626
440720.0000000    0.2520174
440760.0000000    0.2680997
440800.0000000    0.2526776
440840.0000000    0.2513917
440880.0000000    0.2464311
440920.0000000    0.2485605
440960.0000000    0.2647279
441000.0000000    0.2677456
441040.0000000    0.2587120
441080.0000000    0.2487180
441120.0000000    0.2571015
441160.0000000    0.2854434
441200.0000000    0.2704747
441240.0000000    0.2675870
441280.0000000    0.2934614
441320.0000000    0.2610020
441360.0000000    0.2784348
441400.0000000    0.2689137
441440.0000000    0.2547649
441480.0000000    0.2678961
441520.0000000    0.2825272
441560.0000000    0.2843347
441600.0000000    0.2787250
441640.0000000    0.2862505
441680.0000000    0.2870410
441720.0000000    0.2607911
441760.0000000    0.2610381
441800.0000000    0.2583550
441840.0000000    0.2695993
441880.0000000    0.2733276
441920.0000000    0.2559589
441960.0000000    0.2667757
442000.0000000    0.2679803
442040.0000000    0.2590815
442080.0000000    0.2894381
442120.0000000    0.2933577
442160.0000000    0.2693385
442200.0000000    0.2805334
442240.0000000    0.2640863
442280.0000000    0.2617967
442320.0000000    0.2885739
442360.0000000    0.2994491
442400.0000000    0.2480871
442440.0000000    0.2639197
442480.0000000    0.2642712
442520.0000000    0.2701008
442560.0000000    0.2761846
442600.0000000    0.2907622
442640.0000000    0.2678385
442680.0000000    0.2849194
442720.0000000    0.2887815
442760.0000000    0.2826747
442800.0000000    0.2620245
442840.0000000    0.2543009
442880.0000000    0.2805586
442920.0000000    0.2904670
442960.0000000    0.2774243
443000.0000000    0.2792116
443040.0000000    0.2808418
443080.0000000    0.2783204
443120.0000000    0.2735216
443160.0000000    0.2630751
443200.0000000    0.2845885
443240.0000000    0.2613528
443280.0000000    0.2569085
443320.0000000    0.2675082
443360.0000000    0.2599812
443400.0000000    0.2859822
443440.0000000    0.2707940
443480.0000000    0.2651593
443520.0000000    0.2710211
443560.0000000    0.2897753
443600.0000000    0.2758470
443640.0000000    0.2710114
443680.0000000    0.2538883
443720.0000000    0.2739909
443760.0000000    0.2724258
443800.0000000    0.2659415
443840.0000000    0.2779567
443880.0000000    0.2607043
443920.0000000    0.2744699
443960.0000000    0.2764687
444000.0000000    0.2842588
444040.0000000    0.2730834
444080.0000000    0.2709957
444120.0000000    0.2662961
444160.0000000    0.2812915
444200.0000000    0.2390144
444240.0000000    0.2733298
444280.0000000    0.2659557
444320.0000000    0.2565389
444360.0000000    0.2756334
444400.0000000    0.2673276
444440.0000000    0.2473010
444480.0000000    0.2623947
444520.0000000    0.2711465
444560.0000000    0.2540089
444600.0000000    0.2580611
444640.0000000    0.2583551
444680.0000000    0.2607259
444720.0000000    0.2697852
444760.0000000    0.2490064
444800.0000000    0.2487112
444840.0000000    0.2309176
444880.0000000    0.2569424
444920.0000000    0.2633473
444960.0000000    0.2614875
445000.0000000    0.2592593
445040.0000000    0.2485613
445080.0000000    0.2483783
445120.0000000    0.2640468
445160.0000000    0.2390589
445200.0000000    0.2572131
445240.0000000    0.2600788
445280.0000000    0.2503519
445320.0000000    0.2542293
445360.0000000    0.2429590
445400.0000000    0.2550507
445440.0000000    0.2479316
445480.0000000    0.2522755
445520.0000000    0.2583180
445560.0000000    0.2444478
445600.0000000    0.2489019
445640.0000000    0.2574409
445680.0000000    0.2702003
445720.0000000    0.2618076
445760.0000000    0.2639871
445800.0000000    0.2745400
445840.0000000    0.2498435
445880.0000000    0.2620645
445920.0000000    0.2823558
445960.0000000    0.2512986
446000.0000000    0.2519580
446040.0000000    0.2423992
446080.0000000    0.2341264
446120.0000000    0.2618486
446160.0000000    0.2552361
446200.0000000    0.2675909
446240.0000000    0.2327978
446280.0000000    0.2422727
446320.0000000    0.2576602
446360.0000000    0.2502632
446400.0000000    0.2571462
446440.0000000    0.2521336
446480.0000000    0.2476187
446520.0000000    0.2693855
446560.0000000    0.2565843
446600.0000000    0.2533827
446640.0000000    0.2639743
446680.0000000    0.2428421
446720.0000000    0.2261289
446760.0000000    0.2305677
446800.0000000    0.2281647
446840.0000000    0.2440065
446880.0000000    0.2446249
446920.0000000    0.2443049
446960.0000000    0.2474185
447000.0000000    0.2438438
447040.0000000    0.2549052
447080.0000000    0.2703187
447120.0000000    0.2698433
447160.0000000    0.2731672
447200.0000000    0.2708288
447240.0000000    0.2696936
447280.0000000    0.2552080
447320.0000000    0.2719055
447360.0000000    0.2651742
447400.0000000    0.2747804
447440.0000000    0.2508637
447480.0000000    0.2560693
447520.0000000    0.2544354
447560.0000000    0.2463023
447600.0000000    0.2490864
447640.0000000    0.2640156
447680.0000000    0.2452058
447720.0000000    0.2543706
447760.0000000    0.2509073
447800.0000000    0.2443549
447840.0000000    0.2538044
447880.0000000    0.2518356
447920.0000000    0.2367518
447960.0000000    0.2482385
448000.0000000    0.2577420
448040.0000000    0.2532085
448080.0000000    0.2518659
448120.0000000    0.2647696
448160.0000000    0.2574628
448200.0000000    0.2732941
448240.0000000    0.2423626
448280.0000000    0.2702942
448320.0000000    0.2899226
448360.0000000    0.2675933
448400.0000000    0.2789989
448440.0000000    0.2610137
448480.0000000    0.2467259
448520.0000000    0.2674924
448560.0000000    0.3017998
448600.0000000    0.2601329
448640.0000000    0.2915259
448680.0000000    0.2642604
448720.0000000    0.2570164
448760.0000000    0.2391704
448800.0000000    0.2389285
448840.0000000    0.2431898
448880.0000000    0.2596166
448920.0000000    0.2727861
448960.0000000    0.2679679
449000.0000000    0.2582076
449040.0000000    0.2693417
449080.0000000    0.2748307
449120.0000000    0.2628237
449160.0000000    0.2605291
449200.0000000    0.2636399
449240.0000000    0.2629864
449280.0000000    0.2736561
449320.0000000    0.2634309
449360.0000000    0.2629715
449400.0000000    0.2473644
449440.0000000    0.2680415
449480.0000000    0.2665480
449520.0000000    0.2695422
449560.0000000    0.2795815
449600.0000000    0.2708576
449640.0000000    0.2789150
449680.0000000    0.2789721
449720.0000000    0.2770019
449760.0000000    0.2874529
449800.0000000    0.2809231
449840.0000000    0.2610232
449880.0000000    0.2756986
449920.0000000    0.2761862
449960.0000000    0.2794771
450000.0000000    0.2770182
450040.0000000    0.2678494
450080.0000000    0.2747430
450120.0000000    0.2745424
450160.0000000    0.2963333
450200.0000000    0.2844680
450240.0000000    0.2830540
450280.0000000    0.2912577
450320.0000000    0.2818735
450360.0000000    0.2852796
450400.0000000    0.2817464
450440.0000000    0.2925543
450480.0000000    0.2843645
450520.0000000    0.2871402
450560.0000000    0.2654537
450600.0000000    0.2637298
450640.0000000    0.2764722
450680.0000000    0.2608882
450720.0000000    0.2782446
450760.0000000    0.2734598
450800.0000000    0.2634258
450840.0000000    0.2529112
450880.0000000    0.2634445
450920.0000000    0.2460600
450960.0000000    0.2545893
451000.0000000    0.2573713
451040.0000000    0.2653245
451080.0000000    0.2585033
451120.0000000    0.2747168
451160.0000000    0.2654002
451200.0000000    0.2450577
451240.0000000    0.2442771
451280.0000000    0.2263031
451320.0000000    0.2608700
451360.0000000    0.2491938
451400.0000000    0.2366740
451440.0000000    0.2487827
451480.0000000    0.2440107
451520.0000000    0.2509918
451560.0000000    0.2646870
451600.0000000    0.2458281
451640.0000000    0.2530141
451680.0000000    0.2740223
451720.0000000    0.2568836
451760.0000000    0.2723048
451800.0000000    0.2815482
451840.0000000    0.2689418
451880.0000000    0.2713244
451920.0000000    0.2605808
451960.0000000    0.2544471
452000.0000000    0.2647361
452040.0000000    0.2433775
452080.0000000    0.2531546
452120.0000000    0.2611977
452160.0000000    0.2904977
452200.0000000    0.2772447
452240.0000000    0.2590784
452280.0000000    0.2680151
452320.0000000    0.2814936
452360.0000000    0.2668140
452400.0000000    0.2951136
452440.0000000    0.2754780
452480.0000000    0.2731115
452520.0000000    0.2644443
452560.0000000    0.2752289
452600.0000000    0.2792855
452640.0000000    0.2628238
452680.0000000    0.2604197
452720.0000000    0.2634765
452760.0000000    0.2458972
452800.0000000    0.2776148
452840.0000000    0.2709945
452880.0000000    0.2620319
452920.0000000    0.2681580
452960.0000000    0.2362885
453000.0000000    0.2397573
453040.0000000    0.2559976
453080.0000000    0.2686345
453120.0000000    0.2390178
453160.0000000    0.2496642
453200.0000000    0.2481160
453240.0000000    0.2484666
453280.0000000    0.2746982
453320.0000000    0.2681010
453360.0000000    0.2463356
453400.0000000    0.2484176
453440.0000000    0.2348507
453480.0000000    0.2533740
453520.0000000    0.2583442
453560.0000000    0.2503551
453600.0000000    0.2465477
453640.0000000    0.2450565
453680.0000000    0.2458159
453720.0000000    0.2679138
453760.0000000    0.2911649
453800.0000000    0.2827889
453840.0000000    0.2672814
453880.0000000    0.2434923
453920.0000000    0.2727872
453960.0000000    0.2579227
454000.0000000    0.2649936
454040.0000000    0.2579550
454080.0000000    0.2349257
454120.0000000    0.2475804
454160.0000000    0.2596718
454200.0000000    0.2589829
454240.0000000    0.2600764
454280.0000000    0.2639481
454320.0000000    0.2760519
454360.0000000    0.2776418
454400.0000000    0.2752154
454440.0000000    0.2604820
454480.0000000    0.2697153
454520.0000000    0.2527930
454560.0000000    0.2782038
454600.0000000    0.2685735
454640.0000000    0.2786283
454680.0000000    0.2901518
454720.0000000    0.2649375
454760.0000000    0.2634762
454800.0000000    0.2624808
454840.0000000    0.2677347
454880.0000000    0.2623076
454920.0000000    0.2892072
454960.0000000    0.2703041
455000.0000000    0.2660468
455040.0000000    0.2623360
455080.0000000    0.2613275
455120.0000000    0.2666347
455160.0000000    0.2431354
455200.0000000    0.2407583
455240.0000000    0.2474400
455280.0000000    0.2777697
455320.0000000    0.2817267
455360.0000000    0.2811611
455400.0000000    0.2684865
455440.0000000    0.2841062
455480.0000000    0.2790531
455520.0000000    0.2639494
455560.0000000    0.2920873
455600.0000000    0.2628749
455640.0000000    0.2645765
455680.0000000    0.2802642
455720.0000000    0.2605238
455760.0000000    0.2685990
455800.0000000    0.2544675
455840.0000000    0.2543333
455880.0000000    0.2503774
455920.0000000    0.2574860
455960.0000000    0.2311636
456000.0000000    0.2634850
456040.0000000    0.2609753
456080.0000000    0.2646968
456120.0000000    0.2720756
456160.0000000    0.2459514
456200.0000000    0.2614108
456240.0000000    0.2522331
456280.0000000    0.2630279
456320.0000000    0.2558260
456360.0000000    0.2605085
456400.0000000    0.2752400
456440.0000000    0.2565855
456480.0000000    0.2646766
456520.0000000    0.2694095
456560.0000000    0.2625464
456600.0000000    0.2541569
456640.0000000    0.2659695
456680.0000000    0.2683436
456720.0000000    0.2632297
456760.0000000    0.2546415
456800.0000000    0.2704321
456840.0000000    0.2768130
456880.0000000    0.2650926
456920.0000000    0.2769259
456960.0000000    0.2683667
457000.0000000    0.2839162
457040.0000000    0.2687422
457080.0000000    0.2661493
457120.0000000    0.2672048
457160.0000000    0.2598452
457200.0000000    0.2713565
457240.0000000    0.2568690
457280.0000000    0.2722659
457320.0000000    0.2660915
457360.0000000    0.2551320
457400.0000000    0.2611286
457440.0000000    0.2748700
457480.0000000    0.2605803
457520.0000000    0.2711465
457560.0000000    0.2762319
457600.0000000    0.2661662
457640.0000000    0.2696311
457680.0000000    0.2565364
457720.0000000    0.2589904
457760.0000000    0.2621127
457800.0000000    0.2721888
457840.0000000    0.2825929
457880.0000000    0.2878957
457920.0000000    0.2750266
457960.0000000    0.2650017
458000.0000000    0.2622181
458040.0000000    0.2601376
458080.0000000    0.2899797
458120.0000000    0.2916873
458160.0000000    0.3070608
458200.0000000    0.2803757
458240.0000000    0.2753882
458280.0000000    0.2753806
458320.0000000    0.2778260
458360.0000000    0.2827100
458400.0000000    0.2887114
458440.0000000    0.2751180
458480.0000000    0.2760136
458520.0000000    0.2692133
458560.0000000    0.2906434
458600.0000000    0.2849636
458640.0000000    0.2697962
458680.0000000    0.2748588
458720.0000000    0.2596825
458760.0000000    0.2668043
458800.0000000    0.2643606
458840.0000000    0.2586025
458880.0000000    0.2831008
458920.0000000    0.2703086
458960.0000000    0.2808653
459000.0000000    0.2422584
459040.0000000    0.2561066
459080.0000000    0.2593982
459120.0000000    0.2547982
459160.0000000    0.2683966
459200.0000000    0.2612550
459240.0000000    0.2532885
459280.0000000    0.2637267
459320.0000000    0.2592144
459360.0000000    0.2583747
459400.0000000    0.2611260
459440.0000000    0.2417633
459480.0000000    0.2559004
459520.0000000    0.2715638
459560.0000000    0.2520842
459600.0000000    0.2500472
459640.0000000    0.2601939
459680.0000000    0.2515087
459720.0000000    0.2579417
459760.0000000    0.2595500
459800.0000000    0.2503073
459840.0000000    0.2505645
459880.0000000    0.2482339
459920.0000000    0.2887623
459960.0000000    0.2710465
460000.0000000    0.2469122
460040.0000000    0.2683641
460080.0000000    0.2534491
460120.0000000    0.2544720
460160.0000000    0.2686415
460200.0000000    0.2635867
460240.0000000    0.2439134
460280.0000000    0.2405417
460320.0000000    0.2400752
460360.0000000    0.2606519
460400.0000000    0.2538857
460440.0000000    0.2464880
460480.0000000    0.2617299
460520.0000000    0.2492694
460560.0000000    0.2370517
460600.0000000    0.2510560
460640.0000000    0.2660096
460680.0000000    0.2624936
460720.0000000    0.2587354
460760.0000000    0.2551212
460800.0000000    0.2586891
460840.0000000    0.2654311
460880.0000000    0.2713327
460920.0000000    0.2589459
460960.0000000    0.2595836
461000.0000000    0.2584090
461040.0000000    0.2805112
461080.0000000    0.2862495
461120.0000000    0.2829421
461160.0000000    0.2927262
461200.0000000    0.2955636
461240.0000000    0.2819562
461280.0000000    0.2701087
461320.0000000    0.2620997
461360.0000000    0.2770072
461400.0000000    0.2709834
461440.0000000    0.2888735
461480.0000000    0.2662041
461520.0000000    0.2760798
461560.0000000    0.2719872
461600.0000000    0.2636781
461640.0000000    0.2748362
461680.0000000    0.2800032
461720.0000000    0.3052489
461760.0000000    0.2579141
461800.0000000    0.2720619
461840.0000000    0.2759891
461880.0000000    0.2553057
461920.0000000    0.2911280
461960.0000000    0.2708211
462000.0000000    0.2582668
462040.0000000    0.2480845
462080.0000000    0.2596655
462120.0000000    0.2673714
462160.0000000    0.2820632
462200.0000000    0.2596325
462240.0000000    0.2833375
462280.0000000    0.2803431
462320.0000000    0.2900322
462360.0000000    0.2697702
462400.0000000    0.2640422
462440.0000000    0.2542664
462480.0000000    0.2549763
462520.0000000    0.2606709
462560.0000000    0.2505849
462600.0000000    0.2508748
462640.0000000    0.2591476
462680.0000000    0.2852186
462720.0000000    0.2697118
462760.0000000    0.2497510
462800.0000000    0.2603385
462840.0000000    0.2514900
462880.0000000    0.2563727
462920.0000000    0.2492617
462960.0000000    0.2657468
463000.0000000    0.2833923
463040.0000000    0.2985439
463080.0000000    0.2888300
463120.0000000    0.2896022
463160.0000000    0.3024126
463200.0000000    0.2854777
463240.0000000    0.2710715
463280.0000000    0.2672212
463320.0000000    0.2737977
463360.0000000    0.2789142
463400.0000000    0.2825592
463440.0000000    0.2743458
463480.0000000    0.2661593
463520.0000000    0.2869933
463560.0000000    0.2774625
463600.0000000    0.2468584
463640.0000000    0.2771951
463680.0000000    0.2676994
463720.0000000    0.2823170
463760.0000000    0.2716701
463800.0000000    0.2884925
463840.0000000    0.2689492
463880.0000000    0.2642706
463920.0000000    0.2550482
463960.0000000    0.2444431
464000.0000000    0.2694944
464040.0000000    0.2607150
464080.0000000    0.2681033
464120.0000000    0.2459843
464160.0000000    0.2674475
464200.0000000    0.2732991
464240.0000000    0.2822466
464280.0000000    0.2629650
464320.0000000    0.2645277
464360.0000000    0.2539981
464400.0000000    0.2754628
464440.0000000    0.2871122
464480.0000000    0.2934493
464520.0000000    0.2899036
464560.0000000    0.2905373
464600.0000000    0.2802196
464640.0000000    0.2677972
464680.0000000    0.2689805
464720.0000000    0.2804376
464760.0000000    0.2621003
464800.0000000    0.2718815
464840.0000000    0.2818601
464880.0000000    0.2684903
464920.0000000    0.2715958
464960.0000000    0.2664408
465000.0000000    0.2674803
465040.0000000    0.2701898
465080.0000000    0.2592460
465120.0000000    0.2657902
465160.0000000    0.2728603
465200.0000000    0.2624317
465240.0000000    0.2640322
465280.0000000    0.2695263
465320.0000000    0.2818194
465360.0000000    0.2757780
465400.0000000    0.2906235
465440.0000000    0.2858497
465480.0000000    0.2719329
465520.0000000    0.2827997
465560.0000000    0.3027588
465600.0000000    0.2822344
465640.0000000    0.2837011
465680.0000000    0.2891919
465720.0000000    0.2683841
465760.0000000    0.2842204
465800.0000000    0.2749045
465840.0000000    0.2867345
465880.0000000    0.2581528
465920.0000000    0.2910301
465960.0000000    0.2526996
466000.0000000    0.2733231
466040.0000000    0.2687562
466080.0000000    0.2761844
466120.0000000    0.2795434
466160.0000000    0.2533897
466200.0000000    0.2809886
466240.0000000    0.2685753
466280.0000000    0.2711082
466320.0000000    0.2859255
466360.0000000    0.2653816
466400.0000000    0.2932676
466440.0000000    0.2598786
466480.0000000    0.2789339
466520.0000000    0.2696252
466560.0000000    0.2448436
466600.0000000    0.2676041
466640.0000000    0.2666752
466680.0000000    0.2762447
466720.0000000    0.2890081
466760.0000000    0.2555617
466800.0000000    0.2755948
466840.0000000    0.2713034
466880.0000000    0.2631575
466920.0000000    0.2509966
466960.0000000    0.2736888
467000.0000000    0.2717639
467040.0000000    0.2631325
467080.0000000    0.2778294
467120.0000000    0.2620803
467160.0000000    0.2722148
467200.0000000    0.2583700
467240.0000000    0.2725349
467280.0000000    0.2541583
467320.0000000    0.2805544
467360.0000000    0.2866970
467400.0000000    0.2815520
467440.0000000    0.2612806
467480.0000000    0.2817008
467520.0000000    0.3102609
467560.0000000    0.2828532
467600.0000000    0.2882305
467640.0000000    0.2667259
467680.0000000    0.2615433
467720.0000000    0.2848283
467760.0000000    0.2438219
467800.0000000    0.2710750
467840.0000000    0.2765622
467880.0000000    0.2611334
467920.0000000    0.2712760
467960.0000000    0.2763769
468000.0000000    0.2621180
468040.0000000    0.2685547
468080.0000000    0.2573012
468120.0000000    0.2440441
468160.0000000    0.2616791
468200.0000000    0.2490154
468240.0000000    0.2494125
468280.0000000    0.2598267
468320.0000000    0.2643582
468360.0000000    0.2762175
468400.0000000    0.2639323
468440.0000000    0.2673558
468480.0000000    0.2669359
468520.0000000    0.2763759
468560.0000000    0.2626120
468600.0000000    0.2765415
468640.0000000    0.2730549
468680.0000000    0.2601901
468720.0000000    0.2643104
468760.0000000    0.2655075
468800.0000000    0.2697580
468840.0000000    0.2560126
468880.0000000    0.2668484
468920.0000000    0.2862991
468960.0000000    0.2760949
469000.0000000    0.2492665
469040.0000000    0.2628915
469080.0000000    0.2597693
469120.0000000    0.2689414
469160.0000000    0.2543702
469200.0000000    0.2700580
469240.0000000    0.2516007
469280.0000000    0.2533683
469320.0000000    0.2649548
469360.0000000    0.2805121
469400.0000000    0.2916583
469440.0000000    0.2710190
469480.0000000    0.2636812
469520.0000000    0.2643009
469560.0000000    0.2685654
469600.0000000    0.2734401
469640.0000000    0.2675998
469680.0000000    0.2603234
469720.0000000    0.2462491
469760.0000000    0.2542321
469800.0000000    0.2769378
469840.0000000    0.2503700
469880.0000000    0.2617215
469920.0000000    0.2594935
469960.0000000    0.2559618
470000.0000000    0.2519589
470040.0000000    0.2631327
470080.0000000    0.2528055
470120.0000000    0.2742767
470160.0000000    0.2857266
470200.0000000    0.2800145
470240.0000000    0.2611960
470280.0000000    0.2371673
470320.0000000    0.2572224
470360.0000000    0.2439781
470400.0000000    0.2760315
470440.0000000    0.2611068
470480.0000000    0.2725994
470520.0000000    0.2913322
470560.0000000    0.2715285
470600.0000000    0.2640955
470640.0000000    0.2661410
470680.0000000    0.2704662
470720.0000000    0.2613748
470760.0000000    0.2587709
470800.0000000    0.2517442
470840.0000000    0.2612151
470880.0000000    0.2609017
470920.0000000    0.2816360
470960.0000000    0.2638349
471000.0000000    0.2853871
471040.0000000    0.2604865
471080.0000000    0.2722648
471120.0000000    0.2499364
471160.0000000    0.2571356
471200.0000000    0.2710882
471240.0000000    0.2483229
471280.0000000    0.2707278
471320.0000000    0.2780189
471360.0000000    0.2531196
471400.0000000    0.2452165
471440.0000000    0.2677060
471480.0000000    0.2729715
471520.0000000    0.2647263
471560.0000000    0.2857065
471600.0000000    0.2445860
471640.0000000    0.2510623
471680.0000000    0.2620058
471720.0000000    0.2645990
471760.0000000    0.2790079
471800.0000000    0.2766784
471840.0000000    0.2611382
471880.0000000    0.2663292
471920.0000000    0.2698681
471960.0000000    0.2514254
472000.0000000    0.2609534
472040.0000000    0.2507727
472080.0000000    0.2512414
472120.0000000    0.2362215
472160.0000000    0.2567956
472200.0000000    0.2452970
472240.0000000    0.2442184
472280.0000000    0.2549942
472320.0000000    0.2495596
472360.0000000    0.2543852
472400.0000000    0.2695504
472440.0000000    0.2595651
472480.0000000    0.2573162
472520.0000000    0.2653674
472560.0000000    0.2612854
472600.0000000    0.2803776
472640.0000000    0.2755422
472680.0000000    0.2605444
472720.0000000    0.2701502
472760.0000000    0.2750334
472800.0000000    0.2468207
472840.0000000    0.2553417
472880.0000000    0.2662334
472920.0000000    0.2630721
472960.0000000    0.2696013
473000.0000000    0.2663734
473040.0000000    0.2407165
473080.0000000    0.2677064
473120.0000000    0.2689709
473160.0000000    0.2577640
473200.0000000    0.2748325
473240.0000000    0.2625586
473280.0000000    0.2616039
473320.0000000    0.2701888
473360.0000000    0.2925906
473400.0000000    0.2689057
473440.0000000    0.2579972
473480.0000000    0.2939298
473520.0000000    0.2635149
473560.0000000    0.2716784
473600.0000000    0.2696120
473640.0000000    0.2695621
473680.0000000    0.2875488
473720.0000000    0.2813399
473760.0000000    0.2807761
473800.0000000    0.2704351
473840.0000000    0.2918019
473880.0000000    0.2846980
473920.0000000    0.2826740
473960.0000000    0.2572853
474000.0000000    0.2821785
474040.0000000    0.2779178
474080.0000000    0.3023002
474120.0000000    0.2803262
474160.0000000    0.2625361
474200.0000000    0.2812004
474240.0000000    0.2808904
474280.0000000    0.3038189
474320.0000000    0.2775837
474360.0000000    0.2773221
474400.0000000    0.2921101
474440.0000000    0.2953667
474480.0000000    0.3106348
474520.0000000    0.2984918
474560.0000000    0.2878393
474600.0000000    0.2907126
474640.0000000    0.3113847
474680.0000000    0.2892692
474720.0000000    0.2831140
474760.0000000    0.2710348
474800.0000000    0.2795985
474840.0000000    0.2733757
474880.0000000    0.2611856
474920.0000000    0.2663417
474960.0000000    0.2938961
475000.0000000    0.3007401
475040.0000000    0.2799754
475080.0000000    0.2723136
475120.0000000    0.2675723
475160.0000000    0.2537844
475200.0000000    0.2683423
475240.0000000    0.2619463
475280.0000000    0.2532898
475320.0000000    0.2616172
475360.0000000    0.2675111
475400.0000000    0.2661429
475440.0000000    0.2726104
475480.0000000    0.2686329
475520.0000000    0.2638475
475560.0000000    0.2479756
475600.0000000    0.2530535
475640.0000000    0.2467587
475680.0000000    0.2866942
475720.0000000    0.2833693
475760.0000000    0.2697988
475800.0000000    0.2616041
475840.0000000    0.2673573
475880.0000000    0.2493855
475920.0000000    0.2690848
475960.0000000    0.2623840
476000.0000000    0.2671890
476040.0000000    0.2681569
476080.0000000    0.2786003
476120.0000000    0.2744623
476160.0000000    0.2721826
476200.0000000    0.2521205
476240.0000000    0.2730555
476280.0000000    0.2832437
476320.0000000    0.2928648
476360.0000000    0.2752444
476400.0000000    0.2757286
476440.0000000    0.2959529
476480.0000000    0.2873437
476520.0000000    0.2824505
476560.0000000    0.2767918
476600.0000000    0.2780031
476640.0000000    0.2758732
476680.0000000    0.2946955
476720.0000000    0.2761191
476760.0000000    0.2641622
476800.0000000    0.2483873
476840.0000000    0.2675680
476880.0000000    0.2659802
476920.0000000    0.2765059
476960.0000000    0.2848590
477000.0000000    0.2696032
477040.0000000    0.2632180
477080.0000000    0.2852110
477120.0000000    0.2850520
477160.0000000    0.2587787
477200.0000000    0.2572159
477240.0000000    0.2527268
477280.0000000    0.2500393
477320.0000000    0.2746692
477360.0000000    0.2467595
477400.0000000    0.2693320
477440.0000000    0.2685228
477480.0000000    0.3004229
477520.0000000    0.2826782
477560.0000000    0.2695912
477600.0000000    0.2708111
477640.0000000    0.2925634
477680.0000000    0.2721935
477720.0000000    0.2811821
477760.0000000    0.3018721
477800.0000000    0.2768831
477840.0000000    0.2731206
477880.0000000    0.2666887
477920.0000000    0.2848745
477960.0000000    0.2787887
478000.0000000    0.2664665
478040.0000000    0.2486922
478080.0000000    0.2489444
478120.0000000    0.2566047
478160.0000000    0.2540045
478200.0000000    0.2728246
478240.0000000    0.2719974
478280.0000000    0.2597232
478320.0000000    0.2795850
478360.0000000    0.2713113
478400.0000000    0.2661756
478440.0000000    0.2873392
478480.0000000    0.2691027
478520.0000000    0.2624178
478560.0000000    0.2676091
478600.0000000    0.2642038
478640.0000000    0.2686320
478680.0000000    0.2728038
478720.0000000    0.2784844
478760.0000000    0.2734842
478800.0000000    0.3026763
478840.0000000    0.2739609
478880.0000000    0.2917426
478920.0000000    0.2938939
478960.0000000    0.2756009
479000.0000000    0.3012955
479040.0000000    0.2915949
479080.0000000    0.2989400
479120.0000000    0.3018478
479160.0000000    0.2945423
479200.0000000    0.2666068
479240.0000000    0.2641794
479280.0000000    0.2736518
479320.0000000    0.2637852
479360.0000000    0.2678182
479400.0000000    0.2749065
479440.0000000    0.2746687
479480.0000000    0.2915808
479520.0000000    0.3020699
479560.0000000    0.3030120
479600.0000000    0.3111666
479640.0000000    0.3017305
479680.0000000    0.3015985
479720.0000000    0.3072061
479760.0000000    0.2804374
479800.0000000    0.3079072
479840.0000000    0.2941889
479880.0000000    0.2980668
479920.0000000    0.3224304
479960.0000000    0.2937831
480000.0000000    0.3008443
480040.0000000    0.2962479
480080.0000000    0.3049470
480120.0000000    0.2811896
480160.0000000    0.2838050
480200.0000000    0.2812449
480240.0000000    0.2828310
480280.0000000    0.2804244
480320.0000000    0.2588490
480360.0000000    0.2901489
480400.0000000    0.2903931
480440.0000000    0.2984827
480480.0000000    0.2829311
480520.0000000    0.3001300
480560.0000000    0.2906741
480600.0000000    0.2637687
480640.0000000    0.2602244
480680.0000000    0.3000143
480720.0000000    0.2852787
480760.0000000    0.2892940
480800.0000000    0.2823594
480840.0000000    0.2516917
480880.0000000    0.2476576
480920.0000000    0.2490612
480960.0000000    0.2513271
481000.0000000    0.2818713
481040.0000000    0.2760566
481080.0000000    0.2723599
481120.0000000    0.2993401
481160.0000000    0.2772655
481200.0000000    0.2727348
481240.0000000    0.2776480
481280.0000000    0.2854402
481320.0000000    0.2560551
481360.0000000    0.2754145
481400.0000000    0.2692862
481440.0000000    0.2650455
481480.0000000    0.2736675
481520.0000000    0.2963177
481560.0000000    0.2894455
481600.0000000    0.2976684
481640.0000000    0.2718992
481680.0000000    0.2544973
481720.0000000    0.2686296
481760.0000000    0.2781933
481800.0000000    0.2497873
481840.0000000    0.2596097
481880.0000000    0.2535889
481920.0000000    0.2744578
481960.0000000    0.2681372
482000.0000000    0.2658970
482040.0000000    0.2696459
482080.0000000    0.2616863
482120.0000000    0.2566526
482160.0000000    0.2672147
482200.0000000    0.2860287
482240.0000000    0.2698220
482280.0000000    0.3102036
482320.0000000    0.2645388
482360.0000000    0.2666879
482400.0000000    0.2604053
482440.0000000    0.2789408
482480.0000000    0.2726038
482520.0000000    0.2805306
482560.0000000    0.2665701
482600.0000000    0.2950287
482640.0000000    0.2959218
482680.0000000    0.2743304
482720.0000000    0.2944158
482760.0000000    0.2941588
482800.0000000    0.2819445
482840.0000000    0.2575300
482880.0000000    0.2764979
482920.0000000    0.2971339
482960.0000000    0.2702562
483000.0000000    0.2617855
483040.0000000    0.3032467
483080.0000000    0.2812536
483120.0000000    0.2671755
483160.0000000    0.2817967
483200.0000000    0.2784692
483240.0000000    0.2726336
483280.0000000    0.2904690
483320.0000000    0.2808111
483360.0000000    0.2781617
483400.0000000    0.2860368
483440.0000000    0.2879324
483480.0000000    0.3110575
483520.0000000    0.2825426
483560.0000000    0.3027590
483600.0000000    0.3125791
483640.0000000    0.2871379
483680.0000000    0.2816730
483720.0000000    0.2836636
483760.0000000    0.2901579
483800.0000000    0.2723625
483840.0000000    0.2698873
483880.0000000    0.2708016
483920.0000000    0.2681692
483960.0000000    0.2862544
484000.0000000    0.2831107
484040.0000000    0.2725569
484080.0000000    0.2914593
484120.0000000    0.2655666
484160.0000000    0.2646964
484200.0000000    0.2467785
484240.0000000    0.2515301
484280.0000000    0.2523126
484320.0000000    0.2776321
484360.0000000    0.2726791
484400.0000000    0.2701022
484440.0000000    0.2784610
484480.0000000    0.2803269
484520.0000000    0.2669136
484560.0000000    0.2608192
484600.0000000    0.2652436
484640.0000000    0.2643019
484680.0000000    0.2729606
484720.0000000    0.2580562
484760.0000000    0.2754219
484800.0000000    0.2631935
484840.0000000    0.2988825
484880.0000000    0.2902384
484920.0000000    0.2836698
484960.0000000    0.2824229
485000.0000000    0.2579907
485040.0000000    0.2821462
485080.0000000    0.2435692
485120.0000000    0.2588355
485160.0000000    0.2801411
485200.0000000    0.2542420
485240.0000000    0.2593786
485280.0000000    0.2761840
485320.0000000    0.2631103
485360.0000000    0.2692376
485400.0000000    0.2473987
485440.0000000    0.2650349
485480.0000000    0.2526916
485520.0000000    0.2739523
485560.0000000    0.2406843
485600.0000000    0.2594449
485640.0000000    0.2641781
485680.0000000    0.2632735
485720.0000000    0.2626693
485760.0000000    0.2691708
485800.0000000    0.2565860
485840.0000000    0.2531548
485880.0000000    0.2666499
485920.0000000    0.2618009
485960.0000000    0.2507779
486000.0000000    0.2664878
486040.0000000    0.2837203
486080.0000000    0.2725862
486120.0000000    0.2722246
486160.0000000    0.2772961
486200.0000000    0.2668822
486240.0000000    0.2669633
486280.0000000    0.2582145
486320.0000000    0.2824608
486360.0000000    0.2714753
486400.0000000    0.2701334
486440.0000000    0.2633116
486480.0000000    0.2740735
486520.0000000    0.2567523
486560.0000000    0.2781108
486600.0000000    0.2777910
486640.0000000    0.2568979
486680.0000000    0.2673546
486720.0000000    0.2622356
486760.0000000    0.2777280
486800.0000000    0.2603519
486840.0000000    0.2758935
486880.0000000    0.2608473
486920.0000000    0.2656325
486960.0000000    0.2560426
487000.0000000    0.2461422
487040.0000000    0.2437007
487080.0000000    0.2642409
487120.0000000    0.2555686
487160.0000000    0.2797456
487200.0000000    0.2683922
487240.0000000    0.2749465
487280.0000000    0.2794291
487320.0000000    0.2619103
487360.0000000    0.2793822
487400.0000000    0.2984850
487440.0000000    0.2648368
487480.0000000    0.2690740
487520.0000000    0.2512446
487560.0000000    0.2628117
487600.0000000    0.2527615
487640.0000000    0.2682222
487680.0000000    0.2846763
487720.0000000    0.2606154
487760.0000000    0.2586209
487800.0000000    0.2432988
487840.0000000    0.2682115
487880.0000000    0.2532424
487920.0000000    0.2597226
487960.0000000    0.2492066
488000.0000000    0.2654287
488040.0000000    0.2735699
488080.0000000    0.2820776
488120.0000000    0.2497279
488160.0000000    0.2606916
488200.0000000    0.2577146
488240.0000000    0.2619999
488280.0000000    0.2609009
488320.0000000    0.2411742
488360.0000000    0.2629171
488400.0000000    0.2552325
488440.0000000    0.2664272
488480.0000000    0.2700759
488520.0000000    0.2705169
488560.0000000    0.2747847
488600.0000000    0.2715229
488640.0000000    0.2677101
488680.0000000    0.2640772
488720.0000000    0.2716463
488760.0000000    0.2539968
488800.0000000    0.2662619
488840.0000000    0.2869793
488880.0000000    0.2688274
488920.0000000    0.2824132
488960.0000000    0.2438592
489000.0000000    0.2498457
489040.0000000    0.2545807
489080.0000000    0.2477930
489120.0000000    0.2637768
489160.0000000    0.2881782
489200.0000000    0.2626245
489240.0000000    0.2773368
489280.0000000    0.2488917
489320.0000000    0.2465470
489360.0000000    0.2662916
489400.0000000    0.2756693
489440.0000000    0.2856308
489480.0000000    0.2563894
489520.0000000    0.2567438
489560.0000000    0.2765850
489600.0000000    0.2652740
489640.0000000    0.2854078
489680.0000000    0.2755079
489720.0000000    0.2819239
489760.0000000    0.2755056
489800.0000000    0.2798848
489840.0000000    0.2581572
489880.0000000    0.2624630
489920.0000000    0.2574414
489960.0000000    0.2606542
490000.0000000    0.2609047
490040.0000000    0.2696087
490080.0000000    0.2764597
490120.0000000    0.2334050
490160.0000000    0.2515923
490200.0000000    0.2544909
490240.0000000    0.2371958
490280.0000000    0.2547137
490320.0000000    0.2460202
490360.0000000    0.2592276
490400.0000000    0.2517830
490440.0000000    0.2475309
490480.0000000    0.2388760
490520.0000000    0.2647891
490560.0000000    0.2664854
490600.0000000    0.2593935
490640.0000000    0.2907082
490680.0000000    0.2657753
490720.0000000    0.2816184
490760.0000000    0.2735774
490800.0000000    0.2686382
490840.0000000    0.2731872
490880.0000000    0.2569870
490920.0000000    0.2471350
490960.0000000    0.2548638
491000.0000000    0.2526650
491040.0000000    0.2722137
491080.0000000    0.2555623
491120.0000000    0.2561567
491160.0000000    0.2397956
491200.0000000    0.2452056
491240.0000000    0.2458496
491280.0000000    0.2547198
491320.0000000    0.2506249
491360.0000000    0.2580253
491400.0000000    0.2676800
491440.0000000    0.2646466
491480.0000000    0.2589939
491520.0000000    0.2565539
491560.0000000    0.2799070
491600.0000000    0.2593775
491640.0000000    0.2668364
491680.0000000    0.2571302
491720.0000000    0.2709874
491760.0000000    0.2701241
491800.0000000    0.2639913
491840.0000000    0.2781692
491880.0000000    0.2689388
491920.0000000    0.2524273
491960.0000000    0.2655409
492000.0000000    0.2646829
492040.0000000    0.2648665
492080.0000000    0.2657869
492120.0000000    0.2977498
492160.0000000    0.2724873
492200.0000000    0.2704130
492240.0000000    0.2831180
492280.0000000    0.2897361
492320.0000000    0.2790117
492360.0000000    0.3033399
492400.0000000    0.2745249
492440.0000000    0.2864962
492480.0000000    0.2760397
492520.0000000    0.2687351
492560.0000000    0.2820992
492600.0000000    0.2693070
492640.0000000    0.2687357
492680.0000000    0.2611690
492720.0000000    0.2637126
492760.0000000    0.2788743
492800.0000000    0.2816546
492840.0000000    0.2635869
492880.0000000    0.2710129
492920.0000000    0.2594377
492960.0000000    0.2637523
493000.0000000    0.2722717
493040.0000000    0.2909437
493080.0000000    0.2753871
493120.0000000    0.3049688
493160.0000000    0.3096823
493200.0000000    0.3020552
493240.0000000    0.3075763
493280.0000000    0.3065545
493320.0000000    0.2877558
493360.0000000    0.2810911
493400.0000000    0.2809739
493440.0000000    0.2603720
493480.0000000    0.2790467
493520.0000000    0.2792668
493560.0000000    0.2843858
493600.0000000    0.2873728
493640.0000000    0.2984642
493680.0000000    0.2860389
493720.0000000    0.2802847
493760.0000000    0.2839522
493800.0000000    0.2792039
493840.0000000    0.3004768
493880.0000000    0.2812375
493920.0000000    0.2738698
493960.0000000    0.2672631
494000.0000000    0.2758961
494040.0000000    0.2827049
494080.0000000    0.2652171
494120.0000000    0.2682494
494160.0000000    0.2691540
494200.0000000    0.2341303
494240.0000000    0.2536224
494280.0000000    0.2571182
494320.0000000    0.2835957
494360.0000000    0.2758992
494400.0000000    0.2758121
494440.0000000    0.2684687
494480.0000000    0.2892585
494520.0000000    0.2876979
494560.0000000    0.2769724
494600.0000000    0.2927458
494640.0000000    0.2772516
494680.0000000    0.2547828
494720.0000000    0.2755920
494760.0000000    0.2818635
494800.0000000    0.2728782
494840.0000000    0.2726013
494880.0000000    0.2687031
494920.0000000    0.2617980
494960.0000000    0.2708814
495000.0000000    0.2652179
495040.0000000    0.2563949
495080.0000000    0.2710160
495120.0000000    0.2642624
495160.0000000    0.2702553
495200.0000000    0.2654730
495240.0000000    0.2727295
495280.0000000    0.2692275
495320.0000000    0.2701818
495360.0000000    0.2474328
495400.0000000    0.2533171
495440.0000000    0.2636264
495480.0000000    0.2577706
495520.0000000    0.2575833
495560.0000000    0.2498142
495600.0000000    0.2404599
495640.0000000    0.2549808
495680.0000000    0.2678479
495720.0000000    0.2676706
495760.0000000    0.2856449
495800.0000000    0.2805940
495840.0000000    0.2804739
495880.0000000    0.2732187
495920.0000000    0.2732990
495960.0000000    0.2573894
496000.0000000    0.2654020
496040.0000000    0.2554234
496080.0000000    0.2698824
496120.0000000    0.2828973
496160.0000000    0.2623165
496200.0000000    0.2817832
496240.0000000    0.2832555
496280.0000000    0.2683677
496320.0000000    0.2578452
496360.0000000    0.2561179
496400.0000000    0.2822478
496440.0000000    0.2897992
496480.0000000    0.2774703
496520.0000000    0.2774326
496560.0000000    0.2538587
496600.0000000    0.2545296
496640.0000000    0.2531208
496680.0000000    0.2556309
496720.0000000    0.2514224
496760.0000000    0.2667697
496800.0000000    0.2794788
496840.0000000    0.2705307
496880.0000000    0.2709287
496920.0000000    0.2510733
496960.0000000    0.2545560
497000.0000000    0.2841133
497040.0000000    0.2592048
497080.0000000    0.2824687
497120.0000000    0.2747416
497160.0000000    0.2806535
497200.0000000    0.2722069
497240.0000000    0.2754465
497280.0000000    0.2696573
497320.0000000    0.2683162
497360.0000000    0.2733794
497400.0000000    0.2562651
497440.0000000    0.2778634
497480.0000000    0.2567976
497520.0000000    0.2860900
497560.0000000    0.2699475
497600.0000000    0.2611246
497640.0000000    0.2641858
497680.0000000    0.2668003
497720.0000000    0.2630199
497760.0000000    0.2640077
497800.0000000    0.2640158
497840.0000000    0.2504333
497880.0000000    0.2623706
497920.0000000    0.2666237
497960.0000000    0.2552974
498000.0000000    0.2620634
498040.0000000    0.2684365
498080.0000000    0.2685874
498120.0000000    0.2695126
498160.0000000    0.2501311
498200.0000000    0.2736150
498240.0000000    0.2835409
498280.0000000    0.2797553
498320.0000000    0.2710708
498360.0000000    0.2755476
498400.0000000    0.2769160
498440.0000000    0.2877624
498480.0000000    0.2831737
498520.0000000    0.2762100
498560.0000000    0.2851015
498600.0000000    0.2742798
498640.0000000    0.2717464
498680.0000000    0.2745889
498720.0000000    0.2911018
498760.0000000    0.2808066
498800.0000000    0.2654551
498840.0000000    0.2851408
498880.0000000    0.2748963
498920.0000000    0.2843817
498960.0000000    0.2704047
499000.0000000    0.2787326
499040.0000000    0.2993904
499080.0000000    0.2891547
499120.0000000    0.2613811
499160.0000000    0.2795791
499200.0000000    0.2816372
499240.0000000    0.2841418
499280.0000000    0.2877430
499320.0000000    0.2905912
499360.0000000    0.2762973
499400.0000000    0.2585752
499440.0000000    0.2829470
499480.0000000    0.2663757
499520.0000000    0.2691313
499560.0000000    0.2759537
499600.0000000    0.2595085
499640.0000000    0.2785600
499680.0000000    0.2787854
499720.0000000    0.2753579
499760.0000000    0.2643211
499800.0000000    0.2784643
499840.0000000    0.2945005
499880.0000000    0.2567568
499920.0000000    0.2598828
499960.0000000    0.2798474
500000.0000000    0.2902319
500040.0000000    0.2645542
500080.0000000    0.2547633
500120.0000000    0.2763557
500160.0000000    0.2780336
500200.0000000    0.2605717
500240.0000000    0.2627230
500280.0000000    0.2753384
500320.0000000    0.2637090
500360.0000000    0.2850175
500400.0000000    0.2786137
500440.0000000    0.2490393
500480.0000000    0.2617891
500520.0000000    0.2777291
500560.0000000    0.2634264
500600.0000000    0.2623884
500640.0000000    0.2607174
500680.0000000    0.2676928
500720.0000000    0.2740189
500760.0000000    0.2625450
500800.0000000    0.2718217
500840.0000000    0.2554505
500880.0000000    0.2538452
500920.0000000    0.2732425
500960.0000000    0.2670560
501000.0000000    0.2708075
501040.0000000    0.2781746
501080.0000000    0.2607470
501120.0000000    0.2748673
501160.0000000    0.2635049
501200.0000000    0.2571164
501240.0000000    0.2681332
501280.0000000    0.2700207
501320.0000000    0.2860169
501360.0000000    0.2786561
501400.0000000    0.2686526
501440.0000000    0.2659169
501480.0000000    0.2712828
501520.0000000    0.2586968
501560.0000000    0.2588325
501600.0000000    0.2642981
501640.0000000    0.2551305
501680.0000000    0.2397800
501720.0000000    0.2707139
501760.0000000    0.2644723
501800.0000000    0.2645257
501840.0000000    0.2665762
501880.0000000    0.2599244
501920.0000000    0.2564894
501960.0000000    0.2544731
502000.0000000    0.2765092
502040.0000000    0.2429705
502080.0000000    0.2542078
502120.0000000    0.2650640
502160.0000000    0.2715760
502200.0000000    0.2826419
502240.0000000    0.2774721
502280.0000000    0.2776051
502320.0000000    0.2654880
502360.0000000    0.2655215
502400.0000000    0.2493706
502440.0000000    0.2757289
502480.0000000    0.2381705
502520.0000000    0.2559102
502560.0000000    0.2701878
502600.0000000    0.2523925
502640.0000000    0.2642368
502680.0000000    0.2438256
502720.0000000    0.2580818
502760.0000000    0.2654049
502800.0000000    0.2575772
502840.0000000    0.2544529
502880.0000000    0.2426300
502920.0000000    0.2480198
502960.0000000    0.2740260
503000.0000000    0.2825882
503040.0000000    0.2633565
503080.0000000    0.2744196
503120.0000000    0.2732207
503160.0000000    0.2636560
503200.0000000    0.2551701
503240.0000000    0.2669832
503280.0000000    0.2628933
503320.0000000    0.2709427
503360.0000000    0.2657061
503400.0000000    0.2727762
503440.0000000    0.2744065
503480.0000000    0.2737132
503520.0000000    0.2806832
503560.0000000    0.2804811
503600.0000000    0.2725973
503640.0000000    0.2823274
503680.0000000    0.2759894
503720.0000000    0.2663479
503760.0000000    0.2630738
503800.0000000    0.2589273
503840.0000000    0.2565715
503880.0000000    0.2601313
503920.0000000    0.2683955
503960.0000000    0.2676076
504000.0000000    0.2569844
504040.0000000    0.2729042
504080.0000000    0.2812533
504120.0000000    0.2640704
504160.0000000    0.2385075
504200.0000000    0.2725091
504240.0000000    0.2725967
504280.0000000    0.2696651
504320.0000000    0.2870761
504360.0000000    0.2850135
504400.0000000    0.2859454
504440.0000000    0.2623215
504480.0000000    0.2539317
504520.0000000    0.2709583
504560.0000000    0.2612016
504600.0000000    0.2695374
504640.0000000    0.2710653
504680.0000000    0.2833949
504720.0000000    0.2770319
504760.0000000    0.2840362
504800.0000000    0.2658397
504840.0000000    0.2641799
504880.0000000    0.2761197
504920.0000000    0.2608069
504960.0000000    0.2779368
505000.0000000    0.2880044
505040.0000000    0.2773507
505080.0000000    0.2789187
505120.0000000    0.2524287
505160.0000000    0.2692772
505200.0000000    0.2947048
505240.0000000    0.2715319
505280.0000000    0.2877318
505320.0000000    0.2753589
505360.0000000    0.2845698
505400.0000000    0.2779129
505440.0000000    0.2803835
505480.0000000    0.2766302
505520.0000000    0.2819402
505560.0000000    0.2775184
505600.0000000    0.2833450
505640.0000000    0.2810470
505680.0000000    0.2655482
505720.0000000    0.2606394
505760.0000000    0.2823014
505800.0000000    0.2728676
505840.0000000    0.2634558
505880.0000000    0.2758126
505920.0000000    0.2720595
505960.0000000    0.2819633
506000.0000000    0.2536524
506040.0000000    0.2764945
506080.0000000    0.2728987
506120.0000000    0.2760683
506160.0000000    0.2741731
506200.0000000    0.2695124
506240.0000000    0.2658191
506280.0000000    0.2461109
506320.0000000    0.2651136
506360.0000000    0.2756462
506400.0000000    0.2767892
506440.0000000    0.2833571
506480.0000000    0.2723872
506520.0000000    0.2644532
506560.0000000    0.2716009
506600.0000000    0.2704606
506640.0000000    0.2980268
506680.0000000    0.2868668
506720.0000000    0.2882634
506760.0000000    0.2843462
506800.0000000    0.2850577
506840.0000000    0.2820861
506880.0000000    0.2730719
506920.0000000    0.2630595
506960.0000000    0.2573651
507000.0000000    0.2564235
507040.0000000    0.2456680
507080.0000000    0.2780572
507120.0000000    0.2654400
507160.0000000    0.2764382
507200.0000000    0.2713071
507240.0000000    0.2720649
507280.0000000    0.2874075
507320.0000000    0.2845670
507360.0000000    0.2602191
507400.0000000    0.2453489
507440.0000000    0.2381049
507480.0000000    0.2692975
507520.0000000    0.2609395
507560.0000000    0.2775406
507600.0000000    0.2852696
507640.0000000    0.2832344
507680.0000000    0.3024322
507720.0000000    0.2784246
507760.0000000    0.3001077
507800.0000000    0.2665426
507840.0000000    0.2767350
507880.0000000    0.2695928
507920.0000000    0.2627031
507960.0000000    0.2668075
508000.0000000    0.2669637
508040.0000000    0.2877531
508080.0000000    0.2858015
508120.0000000    0.2659574
508160.0000000    0.2675269
508200.0000000    0.2650485
508240.0000000    0.2723445
508280.0000000    0.2614026
508320.0000000    0.2617111
508360.0000000    0.2492630
508400.0000000    0.2727203
508440.0000000    0.2621878
508480.0000000    0.2573952
508520.0000000    0.2785101
508560.0000000    0.2591978
508600.0000000    0.2568401
508640.0000000    0.2406262
508680.0000000    0.2577711
508720.0000000    0.2551952
508760.0000000    0.2603032
508800.0000000    0.2583622
508840.0000000    0.2376293
508880.0000000    0.2488253
508920.0000000    0.2579350
508960.0000000    0.2532119
509000.0000000    0.2591893
509040.0000000    0.2504037
509080.0000000    0.2797334
509120.0000000    0.2631411
509160.0000000    0.2698183
509200.0000000    0.2635726
509240.0000000    0.2863203
509280.0000000    0.2718526
509320.0000000    0.2822728
509360.0000000    0.2605408
509400.0000000    0.2590668
509440.0000000    0.2577932
509480.0000000    0.2576354
509520.0000000    0.2571903
509560.0000000    0.2751898
509600.0000000    0.2613320
509640.0000000    0.2728724
509680.0000000    0.2793834
509720.0000000    0.2753511
509760.0000000    0.2643876
509800.0000000    0.2816398
509840.0000000    0.2571368
509880.0000000    0.2710303
509920.0000000    0.2544522
509960.0000000    0.2443931
510000.0000000    0.2529713
510040.0000000    0.2598458
510080.0000000    0.2453978
510120.0000000    0.2611932
510160.0000000    0.2373383
510200.0000000    0.2644937
510240.0000000    0.2289605
510280.0000000    0.2593407
510320.0000000    0.2626151
510360.0000000    0.2577350
510400.0000000    0.2544460
510440.0000000    0.2428925
510480.0000000    0.2629547
510520.0000000    0.2495892
510560.0000000    0.2612868
510600.0000000    0.2497493
510640.0000000    0.2706724
510680.0000000    0.2549279
510720.0000000    0.2426954
510760.0000000    0.2406711
510800.0000000    0.2481013
510840.0000000    0.2549179
510880.0000000    0.2484760
510920.0000000    0.2418395
510960.0000000    0.2678546
511000.0000000    0.2609043
511040.0000000    0.2410750
511080.0000000    0.2453789
511120.0000000    0.2431149
511160.0000000    0.2141149
511200.0000000    0.1954900
511240.0000000    0.2287884
511280.0000000    0.2089396
511320.0000000    0.2032560
511360.0000000    0.2070911
511400.0000000    0.1993750
511440.0000000    0.2103139
511480.0000000    0.2248555
511520.0000000    0.1992475
511560.0000000    0.2067100
511600.0000000    0.2055398
511640.0000000    0.2168034
511680.0000000    0.2048099
511720.0000000    0.2265755
511760.0000000    0.2275237
511800.0000000    0.2044226
511840.0000000    0.2045615
511880.0000000    0.2244980
511920.0000000    0.2176236
511960.0000000    0.1991613
512000.0000000    0.2168816
512040.0000000    0.2209096
512080.0000000    0.2166096
512120.0000000    0.2124906
512160.0000000    0.2334802
512200.0000000    0.2025997
512240.0000000    0.2280422
512280.0000000    0.2249534
512320.0000000    0.2283962
512360.0000000    0.2227777
512400.0000000    0.2183659
512440.0000000    0.2313239
512480.0000000    0.2307478
512520.0000000    0.2308133
512560.0000000    0.2196186
512600.0000000    0.2207941
512640.0000000    0.2296380
512680.0000000    0.2301521
512720.0000000    0.2318868
512760.0000000    0.2720127
512800.0000000    0.2528126
512840.0000000    0.2335128
512880.0000000    0.2502495
512920.0000000    0.2361754
512960.0000000    0.2582245
513000.0000000    0.2413474
513040.0000000    0.2463616
513080.0000000    0.2062016
513120.0000000    0.2270231
513160.0000000    0.2328668
513200.0000000    0.2403277
513240.0000000    0.2369891
513280.0000000    0.2297583
513320.0000000    0.2384565
513360.0000000    0.2430624
513400.0000000    0.2294787
513440.0000000    0.2469151
513480.0000000    0.2207772
513520.0000000    0.2313566
513560.0000000    0.2279458
513600.0000000    0.2226307
513640.0000000    0.2229564
513680.0000000    0.2295528
513720.0000000    0.2100056
513760.0000000    0.2158663
513800.0000000    0.2301133
513840.0000000    0.2684346
513880.0000000    0.2481270
513920.0000000    0.2420177
513960.0000000    0.2668098
514000.0000000    0.2533099
514040.0000000    0.2699026
514080.0000000    0.2621314
514120.0000000    0.2718025
514160.0000000    0.2645924
514200.0000000    0.2957672
514240.0000000    0.2565601
514280.0000000    0.2999083
514320.0000000    0.2929958
514360.0000000    0.2814738
514400.0000000    0.2599944
514440.0000000    0.2757397
514480.0000000    0.2636440
514520.0000000    0.2619178
514560.0000000    0.2643190
514600.0000000    0.2760099
514640.0000000    0.2724444
514680.0000000    0.2830247
514720.0000000    0.2644414
514760.0000000    0.2649268
514800.0000000    0.2624260
514840.0000000    0.2830105
514880.0000000    0.2762628
514920.0000000    0.3066697
514960.0000000    0.2739594
515000.0000000    0.2757035
515040.0000000    0.2773363
515080.0000000    0.2741016
515120.0000000    0.2949284
515160.0000000    0.2868654
515200.0000000    0.2735636
515240.0000000    0.3016186
515280.0000000    0.2714680
515320.0000000    0.2675072
515360.0000000    0.2911878
515400.0000000    0.2884080
515440.0000000    0.2734571
515480.0000000    0.2700309
515520.0000000    0.2847396
515560.0000000    0.2819254
515600.0000000    0.2887776
515640.0000000    0.2884803
515680.0000000    0.2963848
515720.0000000    0.2789482
515760.0000000    0.2719680
515800.0000000    0.2684209
515840.0000000    0.2653387
515880.0000000    0.2811395
515920.0000000    0.2711472
515960.0000000    0.2644585
516000.0000000    0.2549063
516040.0000000    0.2487367
516080.0000000    0.2613964
516120.0000000    0.2537557
516160.0000000    0.2680101
516200.0000000    0.2639624
516240.0000000    0.2688764
516280.0000000    0.2508771
516320.0000000    0.2577921
516360.0000000    0.2353451
516400.0000000    0.2695984
516440.0000000    0.2585048
516480.0000000    0.2509158
516520.0000000    0.2724481
516560.0000000    0.2696227
516600.0000000    0.2765341
516640.0000000    0.2391754
516680.0000000    0.2754614
516720.0000000    0.2584345
516760.0000000    0.2596061
516800.0000000    0.2818053
516840.0000000    0.2818338
516880.0000000    0.2801323
516920.0000000    0.2897433
516960.0000000    0.2673691
517000.0000000    0.2688631
517040.0000000    0.2679760
517080.0000000    0.2695112
517120.0000000    0.2818137
517160.0000000    0.2895941
517200.0000000    0.2876442
517240.0000000    0.2685167
517280.0000000    0.2652808
517320.0000000    0.2440194
517360.0000000    0.2516528
517400.0000000    0.2553497
517440.0000000    0.2677420
517480.0000000    0.2720295
517520.0000000    0.2564273
517560.0000000    0.2523075
517600.0000000    0.2582034
517640.0000000    0.2382350
517680.0000000    0.2528268
517720.0000000    0.2736504
517760.0000000    0.2699180
517800.0000000    0.2479998
517840.0000000    0.2434637
517880.0000000    0.2380391
517920.0000000    0.2550091
517960.0000000    0.2398514
518000.0000000    0.2283822
518040.0000000    0.2420451
518080.0000000    0.2229417
518120.0000000    0.2349836
518160.0000000    0.2483974
518200.0000000    0.2579513
518240.0000000    0.2433866
518280.0000000    0.2582952
518320.0000000    0.2735876
518360.0000000    0.2576273
518400.0000000    0.2712898
518440.0000000    0.2745325
518480.0000000    0.2745830
518520.0000000    0.2632349
518560.0000000    0.2788437
518600.0000000    0.2659687
518640.0000000    0.2654115
518680.0000000    0.2805366
518720.0000000    0.2441629
518760.0000000    0.2571847
518800.0000000    0.2509526
518840.0000000    0.2570512
518880.0000000    0.2473536
518920.0000000    0.2566147
518960.0000000    0.2505586
519000.0000000    0.2619349
519040.0000000    0.2624286
519080.0000000    0.2642605
519120.0000000    0.2529444
519160.0000000    0.2718526
519200.0000000    0.2663037
519240.0000000    0.2740073
519280.0000000    0.2774160
519320.0000000    0.2750801
519360.0000000    0.2681575
519400.0000000    0.2807256
519440.0000000    0.2603015
519480.0000000    0.2709735
519520.0000000    0.3035039
519560.0000000    0.2676561
519600.0000000    0.2888258
519640.0000000    0.2705374
519680.0000000    0.2484923
519720.0000000    0.2496820
519760.0000000    0.2949296
519800.0000000    0.2641569
519840.0000000    0.2783495
519880.0000000    0.2546170
519920.0000000    0.2442377
519960.0000000    0.2702404
520000.0000000    0.2710595
520040.0000000    0.2680391
520080.0000000    0.2716164
520120.0000000    0.2731941
520160.0000000    0.2767832
520200.0000000    0.2559653
520240.0000000    0.2563550
520280.0000000    0.2475768
520320.0000000    0.2683428
520360.0000000    0.2839690
520400.0000000    0.2735018
520440.0000000    0.2821231
520480.0000000    0.2770775
520520.0000000    0.2740963
520560.0000000    0.2585761
520600.0000000    0.2697535
520640.0000000    0.2717976
520680.0000000    0.2785950
520720.0000000    0.2662042
520760.0000000    0.2613940
520800.0000000    0.2454794
520840.0000000    0.2590377
520880.0000000    0.2584512
520920.0000000    0.2627461
520960.0000000    0.2717216
521000.0000000    0.2554559
521040.0000000    0.2657396
521080.0000000    0.2458806
521120.0000000    0.2698679
521160.0000000    0.2783845
521200.0000000    0.2645547
521240.0000000    0.2779085
521280.0000000    0.2702935
521320.0000000    0.2628126
521360.0000000    0.2702290
521400.0000000    0.2720047
521440.0000000    0.2527624
521480.0000000    0.2596426
521520.0000000    0.2470330
521560.0000000    0.2501197
521600.0000000    0.2498528
521640.0000000    0.2551839
521680.0000000    0.2574944
521720.0000000    0.2472086
521760.0000000    0.2570124
521800.0000000    0.2692923
521840.0000000    0.2504193
521880.0000000    0.2664479
521920.0000000    0.2766322
521960.0000000    0.2540877
522000.0000000    0.2519301
522040.0000000    0.2488634
522080.0000000    0.2617902
522120.0000000    0.2754785
522160.0000000    0.2682616
522200.0000000    0.2671967
522240.0000000    0.2529984
522280.0000000    0.2639662
522320.0000000    0.2606141
522360.0000000    0.2706247
522400.0000000    0.2910559
522440.0000000    0.2721420
522480.0000000    0.2669421
522520.0000000    0.2721494
522560.0000000    0.2740267
522600.0000000    0.2602670
522640.0000000    0.2599747
522680.0000000    0.2704843
522720.0000000    0.2683730
522760.0000000    0.2842294
522800.0000000    0.2781073
522840.0000000    0.2745407
522880.0000000    0.2874868
522920.0000000    0.2704694
522960.0000000    0.2782294
523000.0000000    0.2861841
523040.0000000    0.2774010
523080.0000000    0.2725824
523120.0000000    0.2857787
523160.0000000    0.2733877
523200.0000000    0.2730648
523240.0000000    0.2854843
523280.0000000    0.2742828
523320.0000000    0.2650594
523360.0000000    0.2812362
523400.0000000    0.2789226
523440.0000000    0.2673144
523480.0000000    0.2917913
523520.0000000    0.2778942
523560.0000000    0.2884334
523600.0000000    0.2622140
523640.0000000    0.2677563
523680.0000000    0.2693642
523720.0000000    0.2562216
523760.0000000    0.2668173
523800.0000000    0.2832707
523840.0000000    0.2709343
523880.0000000    0.2806090
523920.0000000    0.2706940
523960.0000000    0.2724084
524000.0000000    0.2903538
524040.0000000    0.2907862
524080.0000000    0.2696980
524120.0000000    0.2787267
524160.0000000    0.2727985
524200.0000000    0.2765847
524240.0000000    0.2655193
524280.0000000    0.2567105
524320.0000000    0.2660542
524360.0000000    0.2538399
524400.0000000    0.2611279
524440.0000000    0.2758928
524480.0000000    0.2606468
524520.0000000    0.2704597
524560.0000000    0.2662087
524600.0000000    0.2738339
524640.0000000    0.2701183
524680.0000000    0.2843946
524720.0000000    0.2859056
524760.0000000    0.3085012
524800.0000000    0.2698435
524840.0000000    0.2874916
524880.0000000    0.2823545
524920.0000000    0.2951612
524960.0000000    0.2794947
525000.0000000    0.2895414
525040.0000000    0.2866483
525080.0000000    0.2828549
525120.0000000    0.2860454
525160.0000000    0.2915488
525200.0000000    0.2860895
525240.0000000    0.2786835
525280.0000000    0.2631976
525320.0000000    0.2791053
525360.0000000    0.2729627
525400.0000000    0.2750882
525440.0000000    0.2763990
525480.0000000    0.2614861
525520.0000000    0.2844673
525560.0000000    0.2669956
525600.0000000    0.2954167
525640.0000000    0.2868657
525680.0000000    0.2756795
525720.0000000    0.2593168
525760.0000000    0.2698214
525800.0000000    0.2623027
525840.0000000    0.2705969
525880.0000000    0.2583035
525920.0000000    0.2730715
525960.0000000    0.2720791
526000.0000000    0.2560218
526040.0000000    0.2484107
526080.0000000    0.2549591
526120.0000000    0.2651791
526160.0000000    0.2844036
526200.0000000    0.2536961
526240.0000000    0.2690456
526280.0000000    0.2868481
526320.0000000    0.2821269
526360.0000000    0.2656304
526400.0000000    0.2815529
526440.0000000    0.2706788
526480.0000000    0.2645666
526520.0000000    0.2600449
526560.0000000    0.2469229
526600.0000000    0.2357413
526640.0000000    0.2548153
526680.0000000    0.2555368
526720.0000000    0.2563347
526760.0000000    0.2682610
526800.0000000    0.2476303
526840.0000000    0.2755373
526880.0000000    0.2620350
526920.0000000    0.2650926
526960.0000000    0.2814727
527000.0000000    0.2886190
527040.0000000    0.2852352
527080.0000000    0.2794609
527120.0000000    0.2840251
527160.0000000    0.2853696
527200.0000000    0.2680248
527240.0000000    0.2526810
527280.0000000    0.2872114
527320.0000000    0.2812500
527360.0000000    0.2623161
527400.0000000    0.3016306
527440.0000000    0.2922957
527480.0000000    0.2727691
527520.0000000    0.2964976
527560.0000000    0.2763727
527600.0000000    0.2786858
527640.0000000    0.2749225
527680.0000000    0.2939114
527720.0000000    0.2877780
527760.0000000    0.2843271
527800.0000000    0.2897520
527840.0000000    0.2897004
527880.0000000    0.2824996
527920.0000000    0.2764082
527960.0000000    0.3067403
528000.0000000    0.2808257
528040.0000000    0.2743713
528080.0000000    0.2957066
528120.0000000    0.2877871
528160.0000000    0.2905840
528200.0000000    0.2986448
528240.0000000    0.2881172
528280.0000000    0.2836784
528320.0000000    0.3132383
528360.0000000    0.2781468
528400.0000000    0.2994451
528440.0000000    0.2856022
528480.0000000    0.2868200
528520.0000000    0.2719420
528560.0000000    0.2547257
528600.0000000    0.2760068
528640.0000000    0.3007784
528680.0000000    0.2911016
528720.0000000    0.2971860
528760.0000000    0.3292267
528800.0000000    0.3199873
528840.0000000    0.3167876
528880.0000000    0.3144198
528920.0000000    0.3263659
528960.0000000    0.3238287
529000.0000000    0.3058425
529040.0000000    0.3077641
529080.0000000    0.3061316
529120.0000000    0.2931857
529160.0000000    0.3075299
529200.0000000    0.2867531
529240.0000000    0.2823427
529280.0000000    0.3113653
529320.0000000    0.2935533
529360.0000000    0.3005305
529400.0000000    0.2880488
529440.0000000    0.2923991
529480.0000000    0.2791372
529520.0000000    0.2928675
529560.0000000    0.3003644
529600.0000000    0.3145979
529640.0000000    0.3136035
529680.0000000    0.3033458
529720.0000000    0.2950851
529760.0000000    0.3209212
529800.0000000    0.2881371
529840.0000000    0.3015317
529880.0000000    0.2861015
529920.0000000    0.2869172
529960.0000000    0.2831708
530000.0000000    0.2966285
530040.0000000    0.2975016
530080.0000000    0.2836602
530120.0000000    0.2643504
530160.0000000    0.2722987
530200.0000000    0.2849743
530240.0000000    0.2730692
530280.0000000    0.2886071
530320.0000000    0.2921641
530360.0000000    0.2887698
530400.0000000    0.2780056
530440.0000000    0.2867851
530480.0000000    0.2737951
530520.0000000    0.2979467
530560.0000000    0.2666724
530600.0000000    0.2622770
530640.0000000    0.2644355
530680.0000000    0.2575234
530720.0000000    0.2735153
530760.0000000    0.2728600
530800.0000000    0.2782515
530840.0000000    0.3009689
530880.0000000    0.3079367
530920.0000000    0.2924795
530960.0000000    0.2901206
531000.0000000    0.2933818
531040.0000000    0.2587525
531080.0000000    0.2688552
531120.0000000    0.2605612
531160.0000000    0.2788794
531200.0000000    0.2879194
531240.0000000    0.2871751
531280.0000000    0.2862699
531320.0000000    0.2865377
531360.0000000    0.2717364
531400.0000000    0.2713250
531440.0000000    0.2761508
531480.0000000    0.2730416
531520.0000000    0.2655263
531560.0000000    0.2898905
531600.0000000    0.2766732
531640.0000000    0.2879317
531680.0000000    0.2798858
531720.0000000    0.2877201
531760.0000000    0.2711740
531800.0000000    0.2648163
531840.0000000    0.2775275
531880.0000000    0.2936469
531920.0000000    0.2887889
531960.0000000    0.2996503
532000.0000000    0.2631776
532040.0000000    0.2776818
532080.0000000    0.2782324
532120.0000000    0.2853509
532160.0000000    0.2960374
532200.0000000    0.2774706
532240.0000000    0.3105073
532280.0000000    0.2998385
532320.0000000    0.2907630
532360.0000000    0.2822953
532400.0000000    0.2848127
532440.0000000    0.2734871
532480.0000000    0.2813738
532520.0000000    0.2947016
532560.0000000    0.2805834
532600.0000000    0.2790271
532640.0000000    0.2862408
532680.0000000    0.2766715
532720.0000000    0.2793766
532760.0000000    0.2597178
532800.0000000    0.2806324
532840.0000000    0.2697377
532880.0000000    0.2602993
532920.0000000    0.2707618
532960.0000000    0.2576886
533000.0000000    0.2920019
533040.0000000    0.3136648
533080.0000000    0.2643257
533120.0000000    0.2732126
533160.0000000    0.2762128
533200.0000000    0.2950320
533240.0000000    0.2981855
533280.0000000    0.2882847
533320.0000000    0.2751688
533360.0000000    0.2759694
533400.0000000    0.3024932
533440.0000000    0.2900026
533480.0000000    0.2827570
533520.0000000    0.2850337
533560.0000000    0.2603218
533600.0000000    0.2693128
533640.0000000    0.2916071
533680.0000000    0.2678751
533720.0000000    0.2705865
533760.0000000    0.2748822
533800.0000000    0.2683762
533840.0000000    0.2818540
533880.0000000    0.2738296
533920.0000000    0.2774924
533960.0000000    0.2763748
534000.0000000    0.3039712
534040.0000000    0.2828679
534080.0000000    0.2797103
534120.0000000    0.2875622
534160.0000000    0.3002912
534200.0000000    0.3158835
534240.0000000    0.3117889
534280.0000000    0.2992610
534320.0000000    0.3007179
534360.0000000    0.2753661
534400.0000000    0.2748874
534440.0000000    0.2709441
534480.0000000    0.2675843
534520.0000000    0.2584803
534560.0000000    0.2904664
534600.0000000    0.3005435
534640.0000000    0.2906619
534680.0000000    0.3082537
534720.0000000    0.2968391
534760.0000000    0.3095871
534800.0000000    0.2935266
534840.0000000    0.3192733
534880.0000000    0.3147331
534920.0000000    0.2884835
534960.0000000    0.3067983
535000.0000000    0.2968238
535040.0000000    0.3066292
535080.0000000    0.3251197
535120.0000000    0.3031099
535160.0000000    0.3213545
535200.0000000    0.3113343
535240.0000000    0.2978044
535280.0000000    0.3085046
535320.0000000    0.2946763
535360.0000000    0.3066365
535400.0000000    0.3047428
535440.0000000    0.2919796
535480.0000000    0.3201354
535520.0000000    0.3230640
535560.0000000    0.2906252
535600.0000000    0.3222483
535640.0000000    0.3031155
535680.0000000    0.2927396
535720.0000000    0.3010620
535760.0000000    0.2738112
535800.0000000    0.3016102
535840.0000000    0.2921341
535880.0000000    0.3065733
535920.0000000    0.3006943
535960.0000000    0.2990842
536000.0000000    0.3252572
536040.0000000    0.3031808
536080.0000000    0.3153199
536120.0000000    0.3154835
536160.0000000    0.3122214
536200.0000000    0.3191345
536240.0000000    0.3062736
536280.0000000    0.3112146
536320.0000000    0.2988832
536360.0000000    0.2718081
536400.0000000    0.2965113
536440.0000000    0.2869239
536480.0000000    0.2902912
536520.0000000    0.3251889
536560.0000000    0.3340443
536600.0000000    0.3039880
536640.0000000    0.3188140
536680.0000000    0.2924758
536720.0000000    0.2772588
536760.0000000    0.2900657
536800.0000000    0.2778654
536840.0000000    0.2827596
536880.0000000    0.2787186
536920.0000000    0.2811728
536960.0000000    0.2897918
537000.0000000    0.2913491
537040.0000000    0.3027399
537080.0000000    0.3060234
537120.0000000    0.3075399
537160.0000000    0.3107753
537200.0000000    0.2699780
537240.0000000    0.2654463
537280.0000000    0.2772939
537320.0000000    0.2670862
537360.0000000    0.2806568
537400.0000000    0.2516641
537440.0000000    0.2582831
537480.0000000    0.2805061
537520.0000000    0.2802263
537560.0000000    0.2818749
537600.0000000    0.2720833
537640.0000000    0.2851848
537680.0000000    0.2665259
537720.0000000    0.2821172
537760.0000000    0.2648602
537800.0000000    0.2770698
537840.0000000    0.2730766
537880.0000000    0.2557245
537920.0000000    0.2965795
537960.0000000    0.2801781
538000.0000000    0.2532431
538040.0000000    0.2679652
538080.0000000    0.2893308
538120.0000000    0.2751741
538160.0000000    0.2814184
538200.0000000    0.2816014
538240.0000000    0.2745872
538280.0000000    0.2630464
538320.0000000    0.2701508
538360.0000000    0.2685992
538400.0000000    0.2598178
538440.0000000    0.2731829
538480.0000000    0.2772970
538520.0000000    0.3018571
538560.0000000    0.3018879
538600.0000000    0.3018418
538640.0000000    0.3001120
538680.0000000    0.2919262
538720.0000000    0.2961498
538760.0000000    0.2984259
538800.0000000    0.3005557
538840.0000000    0.2807733
538880.0000000    0.2771768
538920.0000000    0.3018746
538960.0000000    0.2935236
539000.0000000    0.2899895
539040.0000000    0.2930464
539080.0000000    0.2939401
539120.0000000    0.3037624
539160.0000000    0.2760523
539200.0000000    0.2707684
539240.0000000    0.3056461
539280.0000000    0.2960686
539320.0000000    0.3028955
539360.0000000    0.2966094
539400.0000000    0.2937718
539440.0000000    0.3000712
539480.0000000    0.2999076
539520.0000000    0.3018776
539560.0000000    0.3000793
539600.0000000    0.2816110
539640.0000000    0.2986151
539680.0000000    0.2750109
539720.0000000    0.2700095
539760.0000000    0.2467716
539800.0000000    0.2748335
539840.0000000    0.2676286
539880.0000000    0.2799049
539920.0000000    0.2806505
539960.0000000    0.2803634
540000.0000000    0.2790273
540040.0000000    0.2755141
540080.0000000    0.2774317
540120.0000000    0.2712102
540160.0000000    0.2723858
540200.0000000    0.2701859
540240.0000000    0.2985617
540280.0000000    0.2927199
540320.0000000    0.2869966
540360.0000000    0.3038254
540400.0000000    0.2743694
540440.0000000    0.2805333
540480.0000000    0.2641165
540520.0000000    0.2858736
540560.0000000    0.3000200
540600.0000000    0.3002335
540640.0000000    0.2769924
540680.0000000    0.2803433
540720.0000000    0.2735265
540760.0000000    0.2672854
540800.0000000    0.2918787
540840.0000000    0.2869031
540880.0000000    0.2749154
540920.0000000    0.2717538
540960.0000000    0.2822250
541000.0000000    0.2735953
541040.0000000    0.2989921
541080.0000000    0.2987052
541120.0000000    0.2924867
541160.0000000    0.2855861
541200.0000000    0.2654029
541240.0000000    0.2707144
541280.0000000    0.2732486
541320.0000000    0.2883425
541360.0000000    0.3123884
541400.0000000    0.3130913
541440.0000000    0.3181391
541480.0000000    0.2885120
541520.0000000    0.2900850
541560.0000000    0.3060212
541600.0000000    0.2747613
541640.0000000    0.3122981
541680.0000000    0.2798387
541720.0000000    0.2845606
541760.0000000    0.3071538
541800.0000000    0.2721453
541840.0000000    0.2866241
541880.0000000    0.2928784
541920.0000000    0.2740409
541960.0000000    0.2716384
542000.0000000    0.2714877
542040.0000000    0.2650910
542080.0000000    0.2729921
542120.0000000    0.2736154
542160.0000000    0.2697197
542200.0000000    0.2666221
542240.0000000    0.2952729
542280.0000000    0.2715794
542320.0000000    0.2668764
542360.0000000    0.2730296
542400.0000000    0.2740166
542440.0000000    0.2729689
542480.0000000    0.2902943
542520.0000000    0.2943946
542560.0000000    0.2769099
542600.0000000    0.2863161
542640.0000000    0.2843437
542680.0000000    0.2885486
542720.0000000    0.2785493
542760.0000000    0.2839501
542800.0000000    0.2673861
542840.0000000    0.2859175
542880.0000000    0.2772551
542920.0000000    0.2941188
542960.0000000    0.2875845
543000.0000000    0.2891431
543040.0000000    0.2757950
543080.0000000    0.2895837
543120.0000000    0.2864645
543160.0000000    0.2840212
543200.0000000    0.2865151
543240.0000000    0.3006381
543280.0000000    0.2864951
543320.0000000    0.2775888
543360.0000000    0.2840419
543400.0000000    0.2769971
543440.0000000    0.2806231
543480.0000000    0.2635947
543520.0000000    0.3007351
543560.0000000    0.2982790
543600.0000000    0.3075587
543640.0000000    0.3004154
543680.0000000    0.2721085
543720.0000000    0.2834225
543760.0000000    0.2828491
543800.0000000    0.2693823
543840.0000000    0.2871594
543880.0000000    0.2965211
543920.0000000    0.2780016
543960.0000000    0.2723883
544000.0000000    0.2707043
544040.0000000    0.2855744
544080.0000000    0.2551685
544120.0000000    0.2775211
544160.0000000    0.2824690
544200.0000000    0.2934258
544240.0000000    0.2839456
544280.0000000    0.2863208
544320.0000000    0.2775495
544360.0000000    0.2870495
544400.0000000    0.2893922
544440.0000000    0.2809043
544480.0000000    0.2645365
544520.0000000    0.2790907
544560.0000000    0.2992009
544600.0000000    0.2868036
544640.0000000    0.2898516
544680.0000000    0.2874554
544720.0000000    0.2898846
544760.0000000    0.2675481
544800.0000000    0.2841551
544840.0000000    0.2983027
544880.0000000    0.2745457
544920.0000000    0.2487865
544960.0000000    0.2731442
545000.0000000    0.2821789
545040.0000000    0.2926288
545080.0000000    0.2669401
545120.0000000    0.2826369
545160.0000000    0.2659595
545200.0000000    0.2863232
545240.0000000    0.3016273
545280.0000000    0.2815821
545320.0000000    0.2625231
545360.0000000    0.2743052
545400.0000000    0.2833169
545440.0000000    0.2725097
545480.0000000    0.2705555
545520.0000000    0.2733154
545560.0000000    0.2955744
545600.0000000    0.2816613
545640.0000000    0.2709796
545680.0000000    0.2830456
545720.0000000    0.2728896
545760.0000000    0.2758209
545800.0000000    0.2504678
545840.0000000    0.2660837
545880.0000000    0.2648716
545920.0000000    0.2654697
545960.0000000    0.2730964
546000.0000000    0.2822210
546040.0000000    0.2962774
546080.0000000    0.2687826
546120.0000000    0.2794850
546160.0000000    0.2872767
546200.0000000    0.2789628
546240.0000000    0.2680172
546280.0000000    0.2645247
546320.0000000    0.2594065
546360.0000000    0.2845301
546400.0000000    0.2978361
546440.0000000    0.2414750
546480.0000000    0.2618254
546520.0000000    0.2635526
546560.0000000    0.2879685
546600.0000000    0.2707490
546640.0000000    0.2654837
546680.0000000    0.2551405
546720.0000000    0.2726496
546760.0000000    0.2825400
546800.0000000    0.2712668
546840.0000000    0.2655767
546880.0000000    0.2699904
546920.0000000    0.2903282
546960.0000000    0.2745109
547000.0000000    0.2653183
547040.0000000    0.2822504
547080.0000000    0.2620395
547120.0000000    0.2605905
547160.0000000    0.2526195
547200.0000000    0.2459534
547240.0000000    0.2723546
547280.0000000    0.2874132
547320.0000000    0.2808169
547360.0000000    0.2865225
547400.0000000    0.2728075
547440.0000000    0.2773397
547480.0000000    0.2773543
547520.0000000    0.2620292
547560.0000000    0.2793833
547600.0000000    0.2713768
547640.0000000    0.2903365
547680.0000000    0.2841184
547720.0000000    0.2779903
547760.0000000    0.2779644
547800.0000000    0.2751117
547840.0000000    0.2648038
547880.0000000    0.2793604
547920.0000000    0.2632635
547960.0000000    0.2710789
548000.0000000    0.2683617
548040.0000000    0.2773119
548080.0000000    0.2879208
548120.0000000    0.2652794
548160.0000000    0.2608521
548200.0000000    0.2714012
548240.0000000    0.2507569
548280.0000000    0.2568951
548320.0000000    0.2656343
548360.0000000    0.2538168
548400.0000000    0.2575715
548440.0000000    0.2860756
548480.0000000    0.2803434
548520.0000000    0.2809970
548560.0000000    0.2800127
548600.0000000    0.2717449
548640.0000000    0.2560281
548680.0000000    0.2747160
548720.0000000    0.2656030
548760.0000000    0.2777172
548800.0000000    0.2535017
548840.0000000    0.2705566
548880.0000000    0.2371644
548920.0000000    0.2590972
548960.0000000    0.2413467
549000.0000000    0.2545995
549040.0000000    0.2630132
549080.0000000    0.2776801
549120.0000000    0.2711777
549160.0000000    0.2661982
549200.0000000    0.2720171
549240.0000000    0.2543583
549280.0000000    0.2564557
549320.0000000    0.2663337
549360.0000000    0.2680771
549400.0000000    0.2519096
549440.0000000    0.2720047
549480.0000000    0.2669801
549520.0000000    0.2865712
549560.0000000    0.2698085
549600.0000000    0.2772477
549640.0000000    0.2749120
549680.0000000    0.2764287
549720.0000000    0.2842736
549760.0000000    0.2825692
549800.0000000    0.2819719
549840.0000000    0.2891093
549880.0000000    0.2792960
549920.0000000    0.2772096
549960.0000000    0.2659856
550000.0000000    0.2719578
550040.0000000    0.2771761
550080.0000000    0.2581955
550120.0000000    0.2696281
550160.0000000    0.2766246
550200.0000000    0.2670809
550240.0000000    0.2715929
550280.0000000    0.2733729
550320.0000000    0.2844415
550360.0000000    0.2565334
550400.0000000    0.2680771
550440.0000000    0.2395417
550480.0000000    0.2666702
550520.0000000    0.2817569
550560.0000000    0.2729047
550600.0000000    0.2892499
550640.0000000    0.2535349
550680.0000000    0.2557032
550720.0000000    0.2715817
550760.0000000    0.2460082
550800.0000000    0.2735364
550840.0000000    0.2725193
550880.0000000    0.2642156
550920.0000000    0.2705801
550960.0000000    0.2724161
551000.0000000    0.2848000
551040.0000000    0.2513866
551080.0000000    0.2784200
551120.0000000    0.2767976
551160.0000000    0.2813076
551200.0000000    0.2815869
551240.0000000    0.2767341
551280.0000000    0.2738501
551320.0000000    0.2733568
551360.0000000    0.2700636
551400.0000000    0.2933291
551440.0000000    0.2884680
551480.0000000    0.2825782
551520.0000000    0.2751099
551560.0000000    0.2783901
551600.0000000    0.2625673
551640.0000000    0.2732832
551680.0000000    0.2669900
551720.0000000    0.2710019
551760.0000000    0.2453039
551800.0000000    0.2433400
551840.0000000    0.2637199
551880.0000000    0.2524790
551920.0000000    0.2743055
551960.0000000    0.2862533
552000.0000000    0.2882346
552040.0000000    0.2644323
552080.0000000    0.2726615
552120.0000000    0.2849712
552160.0000000    0.2722243
552200.0000000    0.2646837
552240.0000000    0.2732132
552280.0000000    0.2721917
552320.0000000    0.2768151
552360.0000000    0.2706760
552400.0000000    0.2883618
552440.0000000    0.2863485
552480.0000000    0.2908354
552520.0000000    0.2823841
552560.0000000    0.2818716
552600.0000000    0.2690907
552640.0000000    0.2631220
552680.0000000    0.2636097
552720.0000000    0.3128118
552760.0000000    0.2992856
552800.0000000    0.2757876
552840.0000000    0.2848869
552880.0000000    0.2769978
552920.0000000    0.2803299
552960.0000000    0.2630530
553000.0000000    0.2871707
553040.0000000    0.2673169
553080.0000000    0.2789112
553120.0000000    0.2841035
553160.0000000    0.2704332
553200.0000000    0.2830773
553240.0000000    0.2721089
553280.0000000    0.2784780
553320.0000000    0.2964526
553360.0000000    0.2957247
553400.0000000    0.2836340
553440.0000000    0.2584059
553480.0000000    0.2813720
553520.0000000    0.2572549
553560.0000000    0.2825747
553600.0000000    0.2896653
553640.0000000    0.2675872
553680.0000000    0.2819104
553720.0000000    0.2799442
553760.0000000    0.2719368
553800.0000000    0.2767948
553840.0000000    0.2898843
553880.0000000    0.2810332
553920.0000000    0.2735375
553960.0000000    0.3003224
554000.0000000    0.2862939
554040.0000000    0.2800331
554080.0000000    0.2706747
554120.0000000    0.2907964
554160.0000000    0.2756924
554200.0000000    0.2888871
554240.0000000    0.2726848
554280.0000000    0.2884230
554320.0000000    0.2800872
554360.0000000    0.2747224
554400.0000000    0.2823904
554440.0000000    0.2748496
554480.0000000    0.2640149
554520.0000000    0.2636666
554560.0000000    0.2478000
554600.0000000    0.2505510
554640.0000000    0.2671514
554680.0000000    0.2737088
554720.0000000    0.2704361
554760.0000000    0.2891208
554800.0000000    0.2859474
554840.0000000    0.2782933
554880.0000000    0.2700516
554920.0000000    0.2606736
554960.0000000    0.2458432
555000.0000000    0.2751281
555040.0000000    0.2878372
555080.0000000    0.2775828
555120.0000000    0.2739917
555160.0000000    0.2704165
555200.0000000    0.2758111
555240.0000000    0.2697653
555280.0000000    0.2656270
555320.0000000    0.2547246
555360.0000000    0.2863452
555400.0000000    0.2681440
555440.0000000    0.2775647
555480.0000000    0.2421981
555520.0000000    0.2584659
555560.0000000    0.2629104
555600.0000000    0.2375573
555640.0000000    0.2671878
555680.0000000    0.2580289
555720.0000000    0.2614838
555760.0000000    0.2551175
555800.0000000    0.2773935
555840.0000000    0.2838225
555880.0000000    0.2776020
555920.0000000    0.2804379
555960.0000000    0.2739767
556000.0000000    0.2826998
556040.0000000    0.2774740
556080.0000000    0.2750164
556120.0000000    0.2892743
556160.0000000    0.2664133
556200.0000000    0.2782765
556240.0000000    0.2750823
556280.0000000    0.2786826
556320.0000000    0.2733914
556360.0000000    0.2766103
556400.0000000    0.2957513
556440.0000000    0.3069745
556480.0000000    0.3010171
556520.0000000    0.2638762
556560.0000000    0.2728571
556600.0000000    0.2712391
556640.0000000    0.2726328
556680.0000000    0.2751164
556720.0000000    0.2630828
556760.0000000    0.2671189
556800.0000000    0.2707826
556840.0000000    0.2592059
556880.0000000    0.2749904
556920.0000000    0.2586397
556960.0000000    0.2588285
557000.0000000    0.2528563
557040.0000000    0.2640404
557080.0000000    0.2876894
557120.0000000    0.2549705
557160.0000000    0.2727986
557200.0000000    0.3020345
557240.0000000    0.2717386
557280.0000000    0.2920406
557320.0000000    0.2856166
557360.0000000    0.2829615
557400.0000000    0.3016699
557440.0000000    0.2987499
557480.0000000    0.3115998
557520.0000000    0.2796727
557560.0000000    0.2720939
557600.0000000    0.2953493
557640.0000000    0.3067452
557680.0000000    0.2891336
557720.0000000    0.2811724
557760.0000000    0.2709014
557800.0000000    0.2541230
557840.0000000    0.2628107
557880.0000000    0.2677896
557920.0000000    0.2649714
557960.0000000    0.2774688
558000.0000000    0.2732104
558040.0000000    0.2589992
558080.0000000    0.2691019
558120.0000000    0.2767348
558160.0000000    0.3017729
558200.0000000    0.2730078
558240.0000000    0.2795849
558280.0000000    0.2683337
558320.0000000    0.2987585
558360.0000000    0.2933782
558400.0000000    0.2852043
558440.0000000    0.2860586
558480.0000000    0.2938617
558520.0000000    0.2772301
558560.0000000    0.2608393
558600.0000000    0.2618397
558640.0000000    0.2915533
558680.0000000    0.2657999
558720.0000000    0.2725239
558760.0000000    0.2761929
558800.0000000    0.2682289
558840.0000000    0.2504988
558880.0000000    0.2733172
558920.0000000    0.2624954
558960.0000000    0.2697240
559000.0000000    0.2821175
559040.0000000    0.2832091
559080.0000000    0.2844159
559120.0000000    0.2900276
559160.0000000    0.2684416
559200.0000000    0.2742239
559240.0000000    0.2574224
559280.0000000    0.2637188
559320.0000000    0.3029349
559360.0000000    0.3003366
559400.0000000    0.2889994
559440.0000000    0.2856319
559480.0000000    0.2837051
559520.0000000    0.2989343
559560.0000000    0.2864876
559600.0000000    0.2800983
559640.0000000    0.2695960
559680.0000000    0.2687574
559720.0000000    0.2759153
559760.0000000    0.2658800
559800.0000000    0.2893369
559840.0000000    0.2924283
559880.0000000    0.2738662
559920.0000000    0.2823050
559960.0000000    0.2783434
560000.0000000    0.2551800
560040.0000000    0.2905545
560080.0000000    0.2749441
560120.0000000    0.2973846
560160.0000000    0.2882235
560200.0000000    0.2676771
560240.0000000    0.2935512
560280.0000000    0.2769535
560320.0000000    0.2724344
560360.0000000    0.2647321
560400.0000000    0.2861044
560440.0000000    0.2767988
560480.0000000    0.2720787
560520.0000000    0.2901095
560560.0000000    0.2665896
560600.0000000    0.2708706
560640.0000000    0.2479585
560680.0000000    0.2730761
560720.0000000    0.2666651
560760.0000000    0.2700668
560800.0000000    0.2803687
560840.0000000    0.2852600
560880.0000000    0.2790494
560920.0000000    0.2924612
560960.0000000    0.2809090
561000.0000000    0.2848414
561040.0000000    0.2784791
561080.0000000    0.2800746
561120.0000000    0.2927422
561160.0000000    0.2985305
561200.0000000    0.2931718
561240.0000000    0.3061008
561280.0000000    0.3175510
561320.0000000    0.2951750
561360.0000000    0.3001997
561400.0000000    0.2881773
561440.0000000    0.2847762
561480.0000000    0.2620722
561520.0000000    0.2708018
561560.0000000    0.2618643
561600.0000000    0.2497977
561640.0000000    0.2753941
561680.0000000    0.2636994
561720.0000000    0.2623125
561760.0000000    0.2731890
561800.0000000    0.2820857
561840.0000000    0.2916328
561880.0000000    0.2724786
561920.0000000    0.2656007
561960.0000000    0.2877886
562000.0000000    0.3049016
562040.0000000    0.3025715
562080.0000000    0.3019621
562120.0000000    0.2769751
562160.0000000    0.2819991
562200.0000000    0.2726781
562240.0000000    0.2752604
562280.0000000    0.2784688
562320.0000000    0.2540728
562360.0000000    0.2473981
562400.0000000    0.2854525
562440.0000000    0.2779927
562480.0000000    0.2855095
562520.0000000    0.2412040
562560.0000000    0.2647589
562600.0000000    0.2698800
562640.0000000    0.2761261
562680.0000000    0.2838418
562720.0000000    0.2680115
562760.0000000    0.2688219
562800.0000000    0.2693766
562840.0000000    0.2644610
562880.0000000    0.2756817
562920.0000000    0.2859600
562960.0000000    0.2763372
563000.0000000    0.2617523
563040.0000000    0.2653998
563080.0000000    0.2473354
563120.0000000    0.2644265
563160.0000000    0.2737517
563200.0000000    0.2713610
563240.0000000    0.2530723
563280.0000000    0.2609585
563320.0000000    0.2553382
563360.0000000    0.2541190
563400.0000000    0.2575616
563440.0000000    0.2661473
563480.0000000    0.2721444
563520.0000000    0.2737055
563560.0000000    0.2968511
563600.0000000    0.2904432
563640.0000000    0.2754033
563680.0000000    0.2699804
563720.0000000    0.2979890
563760.0000000    0.2722578
563800.0000000    0.2858054
563840.0000000    0.2675954
563880.0000000    0.2641756
563920.0000000    0.2747473
563960.0000000    0.2522655
564000.0000000    0.2847664
564040.0000000    0.2783119
564080.0000000    0.2592013
564120.0000000    0.2800361
564160.0000000    0.2657999
564200.0000000    0.2649699
564240.0000000    0.2594895
564280.0000000    0.2681249
564320.0000000    0.2633559
564360.0000000    0.2668043
564400.0000000    0.2606641
564440.0000000    0.2841913
564480.0000000    0.2825971
564520.0000000    0.2762791
564560.0000000    0.2955897
564600.0000000    0.3012040
564640.0000000    0.2840443
564680.0000000    0.2653019
564720.0000000    0.2833537
564760.0000000    0.2821479
564800.0000000    0.2641484
564840.0000000    0.2535259
564880.0000000    0.2793649
564920.0000000    0.2736720
564960.0000000    0.2562424
565000.0000000    0.2722239
565040.0000000    0.2730005
565080.0000000    0.2544482
565120.0000000    0.2822144
565160.0000000    0.2580835
565200.0000000    0.2644620
565240.0000000    0.2769370
565280.0000000    0.2704311
565320.0000000    0.2597861
565360.0000000    0.2591662
565400.0000000    0.2643400
565440.0000000    0.2631669
565480.0000000    0.2551672
565520.0000000    0.2682211
565560.0000000    0.2604235
565600.0000000    0.2698137
565640.0000000    0.2809994
565680.0000000    0.2633777
565720.0000000    0.2719656
565760.0000000    0.2654471
565800.0000000    0.2561772
565840.0000000    0.2418554
565880.0000000    0.2668565
565920.0000000    0.2545960
565960.0000000    0.2509455
566000.0000000    0.2547678
566040.0000000    0.2638475
566080.0000000    0.2492817
566120.0000000    0.2346874
566160.0000000    0.2451946
566200.0000000    0.2468689
566240.0000000    0.2322490
566280.0000000    0.2541323
566320.0000000    0.2474670
566360.0000000    0.2384405
566400.0000000    0.2497630
566440.0000000    0.2212962
566480.0000000    0.2482510
566520.0000000    0.2468763
566560.0000000    0.2705218
566600.0000000    0.2414687
566640.0000000    0.2541516
566680.0000000    0.2667155
566720.0000000    0.2833617
566760.0000000    0.2579524
566800.0000000    0.2742102
566840.0000000    0.2684500
566880.0000000    0.2690156
566920.0000000    0.2635204
566960.0000000    0.2685069
567000.0000000    0.2798952
567040.0000000    0.2691958
567080.0000000    0.2616170
567120.0000000    0.2647603
567160.0000000    0.2610509
567200.0000000    0.2645855
567240.0000000    0.2466198
567280.0000000    0.2538995
567320.0000000    0.2598306
567360.0000000    0.2644219
567400.0000000    0.2458555
567440.0000000    0.2691770
567480.0000000    0.2578815
567520.0000000    0.2477452
567560.0000000    0.2690505
567600.0000000    0.2616402
567640.0000000    0.2706774
567680.0000000    0.2883567
567720.0000000    0.2548493
567760.0000000    0.2790681
567800.0000000    0.2714687
567840.0000000    0.2542382
567880.0000000    0.2415305
567920.0000000    0.2457420
567960.0000000    0.2865809
568000.0000000    0.2638899
568040.0000000    0.2799383
568080.0000000    0.2766630
568120.0000000    0.2668509
568160.0000000    0.2616644
568200.0000000    0.2577440
568240.0000000    0.2466967
568280.0000000    0.2676123
568320.0000000    0.2564003
568360.0000000    0.2592893
568400.0000000    0.2693340
568440.0000000    0.2523250
568480.0000000    0.2675436
568520.0000000    0.2600076
568560.0000000    0.2752577
568600.0000000    0.2896651
568640.0000000    0.2704265
568680.0000000    0.2471145
568720.0000000    0.2390353
568760.0000000    0.2791536
568800.0000000    0.2567621
568840.0000000    0.2693783
568880.0000000    0.2682338
568920.0000000    0.2293002
568960.0000000    0.2655765
569000.0000000    0.2654379
569040.0000000    0.2557754
569080.0000000    0.2385868
569120.0000000    0.2675632
569160.0000000    0.2660368
569200.0000000    0.2766043
569240.0000000    0.2643023
569280.0000000    0.2576389
569320.0000000    0.2566025
569360.0000000    0.2532479
569400.0000000    0.2756643
569440.0000000    0.2625326
569480.0000000    0.2703659
569520.0000000    0.2370875
569560.0000000    0.2571604
569600.0000000    0.2513499
569640.0000000    0.2608496
569680.0000000    0.2871078
569720.0000000    0.2801517
569760.0000000    0.2650828
569800.0000000    0.2705387
569840.0000000    0.2816314
569880.0000000    0.2864649
569920.0000000    0.2806930
569960.0000000    0.2905708
570000.0000000    0.2665999
570040.0000000    0.2765476
570080.0000000    0.2627346
570120.0000000    0.2596506
570160.0000000    0.2571133
570200.0000000    0.2653883
570240.0000000    0.2620628
570280.0000000    0.2668149
570320.0000000    0.2630757
570360.0000000    0.2924089
570400.0000000    0.2618005
570440.0000000    0.2725867
570480.0000000    0.2670843
570520.0000000    0.2946977
570560.0000000    0.2809450
570600.0000000    0.2645942
570640.0000000    0.2738134
570680.0000000    0.2721868
570720.0000000    0.2818156
570760.0000000    0.2792206
570800.0000000    0.2727731
570840.0000000    0.2706101
570880.0000000    0.2875147
570920.0000000    0.2855335
570960.0000000    0.2705816
571000.0000000    0.2620973
571040.0000000    0.2777850
571080.0000000    0.2514119
571120.0000000    0.2563089
571160.0000000    0.2692435
571200.0000000    0.2629094
571240.0000000    0.2556273
571280.0000000    0.2586780
571320.0000000    0.2576118
571360.0000000    0.2606167
571400.0000000    0.2587785
571440.0000000    0.2793590
571480.0000000    0.2659533
571520.0000000    0.2539320
571560.0000000    0.2682802
571600.0000000    0.2778801
571640.0000000    0.2689413
571680.0000000    0.2778955
571720.0000000    0.2544784
571760.0000000    0.2581700
571800.0000000    0.2696411
571840.0000000    0.2713913
571880.0000000    0.2791125
571920.0000000    0.2681674
571960.0000000    0.2537068
572000.0000000    0.2782264
572040.0000000    0.2721766
572080.0000000    0.2583921
572120.0000000    0.2607482
572160.0000000    0.2524538
572200.0000000    0.2720820
572240.0000000    0.2860494
572280.0000000    0.2992977
572320.0000000    0.2873971
572360.0000000    0.2498790
572400.0000000    0.2640184
572440.0000000    0.2699920
572480.0000000    0.2584969
572520.0000000    0.2641875
572560.0000000    0.2560227
572600.0000000    0.2573631
572640.0000000    0.2577353
572680.0000000    0.2721253
572720.0000000    0.2688835
572760.0000000    0.2760031
572800.0000000    0.2931913
572840.0000000    0.2926937
572880.0000000    0.2753593
572920.0000000    0.2807674
572960.0000000    0.2699433
573000.0000000    0.2525753
573040.0000000    0.2648229
573080.0000000    0.2750739
573120.0000000    0.2593795
573160.0000000    0.2505985
573200.0000000    0.2541377
573240.0000000    0.2732154
573280.0000000    0.2686899
573320.0000000    0.2863192
573360.0000000    0.2692461
573400.0000000    0.2761261
573440.0000000    0.3012441
573480.0000000    0.2739102
573520.0000000    0.2727705
573560.0000000    0.2771258
573600.0000000    0.2709464
573640.0000000    0.2860263
573680.0000000    0.2916511
573720.0000000    0.2910765
573760.0000000    0.2931567
573800.0000000    0.2974010
573840.0000000    0.3199914
573880.0000000    0.3060749
573920.0000000    0.3092131
573960.0000000    0.2799530
574000.0000000    0.2798909
574040.0000000    0.2804142
574080.0000000    0.2672570
574120.0000000    0.2652576
574160.0000000    0.2743437
574200.0000000    0.2602454
574240.0000000    0.2867493
574280.0000000    0.2564499
574320.0000000    0.2594599
574360.0000000    0.2594214
[truncated: 297,950 more chars]
