# Supplementary material for: Comment on 'Valid molecular dynamics simulations of human hemoglobin require a surprisingly large box size'
Source: eLife. 2019 Jun 20;8:e44718. doi: 10.7554/eLife.44718 (PMC6586461; doi:10.7554/eLife.44718)
Supplement: Figure 1—source data 1. — The zip archive contains a README file describing which source files correspond to the different panels. [file elife-44718-fig1-data1.zip › figure1/panels_AB/90A/e/rmsd_2dn2.xvg]

# This file was created Sat Nov 10 08:34:42 2018
# Created by:
#             :-) GROMACS - gmx rms, 2018.3-dev-20180823-5d5eb38 (-:
# 
# Executable:   /usr/local/gromacs/2018/2018.3-impi2017-fftw337-gcc640-cuda91/bin/gmx
# Data prefix:  /usr/local/gromacs/2018/2018.3-impi2017-fftw337-gcc640-cuda91
# Working dir:  /home/degroot/hb/2dn2/Meuwly/90a-elife/e
# Command line:
#   gmx rms -s ../topol.tpr -f x.xtc -nice 0 -o rmsd_2dn2.xvg
# gmx rms is part of G R O M A C S:
#
# Georgetown Riga Oslo Madrid Amsterdam Chisinau Stockholm
#
@    title "RMSD"
@    xaxis  label "Time (ps)"
@    yaxis  label "RMSD (nm)"
@TYPE xy
@ subtitle "Backbone after lsq fit to Backbone"
   0.0000000    0.0000005
  40.0000000    0.0779320
  80.0000000    0.0826747
 120.0000000    0.0732115
 160.0000000    0.0876830
 200.0000000    0.0817809
 240.0000000    0.0912480
 280.0000000    0.0899750
 320.0000000    0.0954472
 360.0000000    0.0945393
 400.0000000    0.0887814
 440.0000000    0.0941992
 480.0000000    0.0965397
 520.0000000    0.0876293
 560.0000000    0.1007828
 600.0000000    0.0941398
 640.0000000    0.0968652
 680.0000000    0.0956331
 720.0000000    0.0939517
 760.0000000    0.0924872
 800.0000000    0.0970233
 840.0000000    0.0892240
 880.0000000    0.0935676
 920.0000000    0.0950418
 960.0000000    0.0853413
1000.0000000    0.1064442
1040.0000000    0.0993683
1080.0000000    0.0954008
1120.0000000    0.0982145
1160.0000000    0.1041865
1200.0000000    0.1033586
1240.0000000    0.1029687
1280.0000000    0.0962836
1320.0000000    0.1028549
1360.0000000    0.0986955
1400.0000000    0.1035134
1440.0000000    0.1030217
1480.0000000    0.0980992
1520.0000000    0.0978809
1560.0000000    0.1015965
1600.0000000    0.0985847
1640.0000000    0.0979834
1680.0000000    0.0989264
1720.0000000    0.1038448
1760.0000000    0.0934967
1800.0000000    0.0999661
1840.0000000    0.0915280
1880.0000000    0.0979425
1920.0000000    0.1023062
1960.0000000    0.1059540
2000.0000000    0.0964090
2040.0000000    0.0975698
2080.0000000    0.0950634
2120.0000000    0.0986181
2160.0000000    0.1021946
2200.0000000    0.0990395
2240.0000000    0.1104777
2280.0000000    0.1067281
2320.0000000    0.1016097
2360.0000000    0.1024977
2400.0000000    0.1126958
2440.0000000    0.1009364
2480.0000000    0.0912952
2520.0000000    0.0924344
2560.0000000    0.0926377
2600.0000000    0.1002745
2640.0000000    0.0974978
2680.0000000    0.0918202
2720.0000000    0.1029399
2760.0000000    0.1002230
2800.0000000    0.1023688
2840.0000000    0.0982441
2880.0000000    0.1063407
2920.0000000    0.0965957
2960.0000000    0.1018550
3000.0000000    0.1003099
3040.0000000    0.0952279
3080.0000000    0.1012967
3120.0000000    0.0999578
3160.0000000    0.0997001
3200.0000000    0.0971122
3240.0000000    0.0975816
3280.0000000    0.1044032
3320.0000000    0.1023288
3360.0000000    0.0892634
3400.0000000    0.1013245
3440.0000000    0.0941083
3480.0000000    0.1088084
3520.0000000    0.1052629
3560.0000000    0.1031689
3600.0000000    0.0941195
3640.0000000    0.0984391
3680.0000000    0.1009566
3720.0000000    0.0936307
3760.0000000    0.0910044
3800.0000000    0.0941799
3840.0000000    0.0917124
3880.0000000    0.0920190
3920.0000000    0.0965922
3960.0000000    0.0887041
4000.0000000    0.1016073
4040.0000000    0.0912129
4080.0000000    0.0932984
4120.0000000    0.0855263
4160.0000000    0.0912255
4200.0000000    0.0895531
4240.0000000    0.0868066
4280.0000000    0.0843066
4320.0000000    0.0953454
4360.0000000    0.0922074
4400.0000000    0.0892253
4440.0000000    0.0978223
4480.0000000    0.0903075
4520.0000000    0.1011981
4560.0000000    0.1026913
4600.0000000    0.0924604
4640.0000000    0.0999040
4680.0000000    0.0888079
4720.0000000    0.0875469
4760.0000000    0.0948147
4800.0000000    0.0792297
4840.0000000    0.0847704
4880.0000000    0.0944374
4920.0000000    0.0989537
4960.0000000    0.0848247
5000.0000000    0.0970589
5040.0000000    0.0934255
5080.0000000    0.0897260
5120.0000000    0.0899564
5160.0000000    0.0969003
5200.0000000    0.0928192
5240.0000000    0.1097272
5280.0000000    0.1014888
5320.0000000    0.1079722
5360.0000000    0.0966415
5400.0000000    0.0954740
5440.0000000    0.0969859
5480.0000000    0.0870062
5520.0000000    0.0949589
5560.0000000    0.0842444
5600.0000000    0.0944249
5640.0000000    0.0920443
5680.0000000    0.0944506
5720.0000000    0.0908577
5760.0000000    0.0843293
5800.0000000    0.0934625
5840.0000000    0.0977227
5880.0000000    0.1152973
5920.0000000    0.0953514
5960.0000000    0.1222214
6000.0000000    0.0912833
6040.0000000    0.0999585
6080.0000000    0.1067260
6120.0000000    0.1084769
6160.0000000    0.1175251
6200.0000000    0.1065477
6240.0000000    0.1014839
6280.0000000    0.0912267
6320.0000000    0.1038161
6360.0000000    0.1007286
6400.0000000    0.1056828
6440.0000000    0.0918175
6480.0000000    0.0852046
6520.0000000    0.0865680
6560.0000000    0.0939193
6600.0000000    0.1050522
6640.0000000    0.1094420
6680.0000000    0.1070259
6720.0000000    0.1005328
6760.0000000    0.0958655
6800.0000000    0.0887532
6840.0000000    0.0918658
6880.0000000    0.0885148
6920.0000000    0.0901793
6960.0000000    0.0981426
7000.0000000    0.0951083
7040.0000000    0.1016933
7080.0000000    0.0930001
7120.0000000    0.0934499
7160.0000000    0.0886172
7200.0000000    0.0975673
7240.0000000    0.0987264
7280.0000000    0.1135820
7320.0000000    0.1143273
7360.0000000    0.0987819
7400.0000000    0.0877486
7440.0000000    0.1069475
7480.0000000    0.1048076
7520.0000000    0.1058869
7560.0000000    0.0929992
7600.0000000    0.1026286
7640.0000000    0.0982248
7680.0000000    0.0977945
7720.0000000    0.0927159
7760.0000000    0.1048363
7800.0000000    0.0943618
7840.0000000    0.0830607
7880.0000000    0.0872983
7920.0000000    0.0874701
7960.0000000    0.0854685
8000.0000000    0.0948721
8040.0000000    0.0941731
8080.0000000    0.0894496
8120.0000000    0.0893463
8160.0000000    0.0886870
8200.0000000    0.0916417
8240.0000000    0.1082328
8280.0000000    0.1051622
8320.0000000    0.1053309
8360.0000000    0.1080336
8400.0000000    0.1030368
8440.0000000    0.0853911
8480.0000000    0.1039611
8520.0000000    0.0908269
8560.0000000    0.0932835
8600.0000000    0.0854206
8640.0000000    0.0907207
8680.0000000    0.0903190
8720.0000000    0.1009085
8760.0000000    0.0894412
8800.0000000    0.1078579
8840.0000000    0.0923431
8880.0000000    0.0931525
8920.0000000    0.0938163
8960.0000000    0.1005840
9000.0000000    0.0971089
9040.0000000    0.0918944
9080.0000000    0.0952892
9120.0000000    0.0944251
9160.0000000    0.0980967
9200.0000000    0.1054747
9240.0000000    0.0934954
9280.0000000    0.0955594
9320.0000000    0.0919246
9360.0000000    0.1133733
9400.0000000    0.1128623
9440.0000000    0.1030099
9480.0000000    0.0947143
9520.0000000    0.1049677
9560.0000000    0.1026107
9600.0000000    0.1099042
9640.0000000    0.1064218
9680.0000000    0.0910312
9720.0000000    0.1059194
9760.0000000    0.0972313
9800.0000000    0.1093159
9840.0000000    0.1052921
9880.0000000    0.0997612
9920.0000000    0.1000465
9960.0000000    0.1136496
10000.0000000    0.1067198
10040.0000000    0.1067760
10080.0000000    0.1058618
10120.0000000    0.1095626
10160.0000000    0.1111727
10200.0000000    0.1151630
10240.0000000    0.1208685
10280.0000000    0.1106150
10320.0000000    0.1020338
10360.0000000    0.1100508
10400.0000000    0.1085246
10440.0000000    0.1052280
10480.0000000    0.0985482
10520.0000000    0.1052935
10560.0000000    0.0920235
10600.0000000    0.1022106
10640.0000000    0.1097902
10680.0000000    0.0951673
10720.0000000    0.0915161
10760.0000000    0.0995210
10800.0000000    0.1121840
10840.0000000    0.0957146
10880.0000000    0.1025154
10920.0000000    0.1105862
10960.0000000    0.1066608
11000.0000000    0.1013703
11040.0000000    0.1013092
11080.0000000    0.1185329
11120.0000000    0.0910415
11160.0000000    0.1130745
11200.0000000    0.0995450
11240.0000000    0.1193963
11280.0000000    0.1137266
11320.0000000    0.1096327
11360.0000000    0.1038671
11400.0000000    0.1019646
11440.0000000    0.0954494
11480.0000000    0.0993783
11520.0000000    0.0859347
11560.0000000    0.1020349
11600.0000000    0.0981794
11640.0000000    0.0988283
11680.0000000    0.1056250
11720.0000000    0.1005729
11760.0000000    0.0979147
11800.0000000    0.0910832
11840.0000000    0.1116371
11880.0000000    0.1054802
11920.0000000    0.1041648
11960.0000000    0.1062859
12000.0000000    0.1091072
12040.0000000    0.1098854
12080.0000000    0.1029607
12120.0000000    0.1083891
12160.0000000    0.1010656
12200.0000000    0.1032298
12240.0000000    0.1140146
12280.0000000    0.1161098
12320.0000000    0.1131316
12360.0000000    0.1037464
12400.0000000    0.0949350
12440.0000000    0.1143624
12480.0000000    0.1113050
12520.0000000    0.1212200
12560.0000000    0.1130597
12600.0000000    0.1067365
12640.0000000    0.0946459
12680.0000000    0.1039487
12720.0000000    0.0998821
12760.0000000    0.1074736
12800.0000000    0.1048441
12840.0000000    0.1188008
12880.0000000    0.1023977
12920.0000000    0.0946155
12960.0000000    0.0951059
13000.0000000    0.0943678
13040.0000000    0.1087305
13080.0000000    0.0967043
13120.0000000    0.0962061
13160.0000000    0.0862439
13200.0000000    0.0868965
13240.0000000    0.1060531
13280.0000000    0.0912575
13320.0000000    0.1026549
13360.0000000    0.0977986
13400.0000000    0.1029911
13440.0000000    0.0916864
13480.0000000    0.0979905
13520.0000000    0.1045319
13560.0000000    0.1085222
13600.0000000    0.1063325
13640.0000000    0.1041656
13680.0000000    0.1045248
13720.0000000    0.1021152
13760.0000000    0.1093090
13800.0000000    0.1115314
13840.0000000    0.1073048
13880.0000000    0.1057295
13920.0000000    0.1061597
13960.0000000    0.0980120
14000.0000000    0.1026430
14040.0000000    0.0978342
14080.0000000    0.0941170
14120.0000000    0.0982659
14160.0000000    0.1004836
14200.0000000    0.1177956
14240.0000000    0.1000312
14280.0000000    0.1133917
14320.0000000    0.1027422
14360.0000000    0.1072460
14400.0000000    0.1036463
14440.0000000    0.0974976
14480.0000000    0.0919013
14520.0000000    0.0932528
14560.0000000    0.0995444
14600.0000000    0.1082067
14640.0000000    0.1035367
14680.0000000    0.0925298
14720.0000000    0.0959523
14760.0000000    0.0942380
14800.0000000    0.0951862
14840.0000000    0.0922188
14880.0000000    0.0888740
14920.0000000    0.0951193
14960.0000000    0.0930401
15000.0000000    0.0960955
15040.0000000    0.0938265
15080.0000000    0.1029328
15120.0000000    0.1053887
15160.0000000    0.0983254
15200.0000000    0.1035412
15240.0000000    0.0956113
15280.0000000    0.0950768
15320.0000000    0.0953619
15360.0000000    0.0993439
15400.0000000    0.1017515
15440.0000000    0.1007626
15480.0000000    0.1003134
15520.0000000    0.1000149
15560.0000000    0.0979782
15600.0000000    0.0983289
15640.0000000    0.0966706
15680.0000000    0.0914052
15720.0000000    0.0889144
15760.0000000    0.0863430
15800.0000000    0.0939916
15840.0000000    0.0906972
15880.0000000    0.0924107
15920.0000000    0.0852829
15960.0000000    0.0907528
16000.0000000    0.0871449
16040.0000000    0.0905447
16080.0000000    0.1066379
16120.0000000    0.0995077
16160.0000000    0.0917688
16200.0000000    0.0815825
16240.0000000    0.0831527
16280.0000000    0.0845815
16320.0000000    0.0790070
16360.0000000    0.0831836
16400.0000000    0.0867963
16440.0000000    0.0878555
16480.0000000    0.0826159
16520.0000000    0.0951090
16560.0000000    0.0901667
16600.0000000    0.0807188
16640.0000000    0.0924959
16680.0000000    0.0890836
16720.0000000    0.0915433
16760.0000000    0.0908778
16800.0000000    0.0892870
16840.0000000    0.0924322
16880.0000000    0.0918403
16920.0000000    0.0907588
16960.0000000    0.0877304
17000.0000000    0.0872315
17040.0000000    0.0885090
17080.0000000    0.0947137
17120.0000000    0.0966048
17160.0000000    0.0945615
17200.0000000    0.0908065
17240.0000000    0.0933974
17280.0000000    0.0942453
17320.0000000    0.0889646
17360.0000000    0.0905905
17400.0000000    0.0978161
17440.0000000    0.0941172
17480.0000000    0.0930823
17520.0000000    0.1000389
17560.0000000    0.1059600
17600.0000000    0.0956443
17640.0000000    0.1143480
17680.0000000    0.1106323
17720.0000000    0.1047351
17760.0000000    0.0844923
17800.0000000    0.0989840
17840.0000000    0.0885954
17880.0000000    0.0908737
17920.0000000    0.0894019
17960.0000000    0.0950220
18000.0000000    0.0839350
18040.0000000    0.0906636
18080.0000000    0.0802105
18120.0000000    0.0895406
18160.0000000    0.0805509
18200.0000000    0.0985546
18240.0000000    0.0866427
18280.0000000    0.1024825
18320.0000000    0.0914313
18360.0000000    0.0956733
18400.0000000    0.0937656
18440.0000000    0.0877344
18480.0000000    0.0942305
18520.0000000    0.0891564
18560.0000000    0.0898541
18600.0000000    0.0987068
18640.0000000    0.0905767
18680.0000000    0.0946943
18720.0000000    0.1018191
18760.0000000    0.0978197
18800.0000000    0.1025353
18840.0000000    0.1049356
18880.0000000    0.0906130
18920.0000000    0.0983780
18960.0000000    0.0909297
19000.0000000    0.0948988
19040.0000000    0.0938401
19080.0000000    0.0950703
19120.0000000    0.0934515
19160.0000000    0.0909833
19200.0000000    0.1034198
19240.0000000    0.0913292
19280.0000000    0.0826676
19320.0000000    0.0942752
19360.0000000    0.0928749
19400.0000000    0.0849744
19440.0000000    0.0880292
19480.0000000    0.0966225
19520.0000000    0.1008583
19560.0000000    0.0996063
19600.0000000    0.0959557
19640.0000000    0.1005922
19680.0000000    0.0904654
19720.0000000    0.0887894
19760.0000000    0.1080769
19800.0000000    0.0868061
19840.0000000    0.0960533
19880.0000000    0.0893653
19920.0000000    0.0872535
19960.0000000    0.0975449
20000.0000000    0.0985263
20040.0000000    0.0919783
20080.0000000    0.0928672
20120.0000000    0.0967004
20160.0000000    0.0934185
20200.0000000    0.0917898
20240.0000000    0.0946259
20280.0000000    0.0962245
20320.0000000    0.0900928
20360.0000000    0.0933948
20400.0000000    0.0922593
20440.0000000    0.0870155
20480.0000000    0.0920209
20520.0000000    0.0949468
20560.0000000    0.1080821
20600.0000000    0.1025186
20640.0000000    0.0866368
20680.0000000    0.1044393
20720.0000000    0.0970234
20760.0000000    0.1010538
20800.0000000    0.1045024
20840.0000000    0.1028783
20880.0000000    0.0960827
20920.0000000    0.0976472
20960.0000000    0.0970557
21000.0000000    0.1016189
21040.0000000    0.1106804
21080.0000000    0.1107221
21120.0000000    0.1144389
21160.0000000    0.0976667
21200.0000000    0.0941881
21240.0000000    0.0925416
21280.0000000    0.1020827
21320.0000000    0.1096953
21360.0000000    0.0996230
21400.0000000    0.1053260
21440.0000000    0.1052565
21480.0000000    0.1114540
21520.0000000    0.1056175
21560.0000000    0.1103859
21600.0000000    0.0995145
21640.0000000    0.0931403
21680.0000000    0.0965565
21720.0000000    0.0969005
21760.0000000    0.0928173
21800.0000000    0.0973934
21840.0000000    0.0937762
21880.0000000    0.1015691
21920.0000000    0.1028697
21960.0000000    0.0916213
22000.0000000    0.0919215
22040.0000000    0.0922354
22080.0000000    0.0982212
22120.0000000    0.1124176
22160.0000000    0.0978033
22200.0000000    0.1181217
22240.0000000    0.1032543
22280.0000000    0.1018577
22320.0000000    0.1017043
22360.0000000    0.0866478
22400.0000000    0.0984007
22440.0000000    0.1003397
22480.0000000    0.1010396
22520.0000000    0.0922727
22560.0000000    0.0933123
22600.0000000    0.0960980
22640.0000000    0.0990388
22680.0000000    0.0878844
22720.0000000    0.0972651
22760.0000000    0.0916127
22800.0000000    0.0888826
22840.0000000    0.1045300
22880.0000000    0.0969963
22920.0000000    0.0985522
22960.0000000    0.1044012
23000.0000000    0.0960719
23040.0000000    0.0997625
23080.0000000    0.1061759
23120.0000000    0.1060136
23160.0000000    0.1001949
23200.0000000    0.1042410
23240.0000000    0.0998450
23280.0000000    0.1016410
23320.0000000    0.0997000
23360.0000000    0.1060441
23400.0000000    0.0951765
23440.0000000    0.0912490
23480.0000000    0.0883096
23520.0000000    0.0895144
23560.0000000    0.0993520
23600.0000000    0.0953872
23640.0000000    0.0950836
23680.0000000    0.0951332
23720.0000000    0.0909694
23760.0000000    0.0921489
23800.0000000    0.0958894
23840.0000000    0.0979580
23880.0000000    0.0950672
23920.0000000    0.0916757
23960.0000000    0.0973413
24000.0000000    0.0859350
24040.0000000    0.0962226
24080.0000000    0.0941400
24120.0000000    0.0949412
24160.0000000    0.0904285
24200.0000000    0.0960932
24240.0000000    0.1006492
24280.0000000    0.0931087
24320.0000000    0.0937148
24360.0000000    0.1009963
24400.0000000    0.0867044
24440.0000000    0.0817583
24480.0000000    0.0948300
24520.0000000    0.1059617
24560.0000000    0.0922469
24600.0000000    0.0951347
24640.0000000    0.0979706
24680.0000000    0.0924862
24720.0000000    0.0932610
24760.0000000    0.1011046
24800.0000000    0.0984327
24840.0000000    0.1013860
24880.0000000    0.0887769
24920.0000000    0.0991252
24960.0000000    0.0973139
25000.0000000    0.1021927
25040.0000000    0.1018171
25080.0000000    0.1033705
25120.0000000    0.0913950
25160.0000000    0.0884986
25200.0000000    0.0835706
25240.0000000    0.0911882
25280.0000000    0.0919965
25320.0000000    0.0896797
25360.0000000    0.0931745
25400.0000000    0.0917576
25440.0000000    0.0902332
25480.0000000    0.0935721
25520.0000000    0.0937394
25560.0000000    0.0981342
25600.0000000    0.0915698
25640.0000000    0.1024850
25680.0000000    0.0935825
25720.0000000    0.0932462
25760.0000000    0.0921516
25800.0000000    0.0952710
25840.0000000    0.0920370
25880.0000000    0.0942366
25920.0000000    0.0858871
25960.0000000    0.0860152
26000.0000000    0.0919370
26040.0000000    0.0915678
26080.0000000    0.0977023
26120.0000000    0.1075991
26160.0000000    0.1013716
26200.0000000    0.0998064
26240.0000000    0.1010750
26280.0000000    0.0930358
26320.0000000    0.1009205
26360.0000000    0.1031107
26400.0000000    0.0994100
26440.0000000    0.1011976
26480.0000000    0.0951457
26520.0000000    0.1021458
26560.0000000    0.0992062
26600.0000000    0.0966340
26640.0000000    0.0943420
26680.0000000    0.0960619
26720.0000000    0.0818490
26760.0000000    0.0955538
26800.0000000    0.0920762
26840.0000000    0.0978373
26880.0000000    0.0974581
26920.0000000    0.0949220
26960.0000000    0.0914652
27000.0000000    0.0926030
27040.0000000    0.0934978
27080.0000000    0.0938664
27120.0000000    0.0904991
27160.0000000    0.0897911
27200.0000000    0.1051391
27240.0000000    0.1010520
27280.0000000    0.0968126
27320.0000000    0.0895287
27360.0000000    0.0894440
27400.0000000    0.0967833
27440.0000000    0.0954992
27480.0000000    0.0948958
27520.0000000    0.1031402
27560.0000000    0.1056082
27600.0000000    0.0971949
27640.0000000    0.0920401
27680.0000000    0.0980280
27720.0000000    0.0977813
27760.0000000    0.1015332
27800.0000000    0.0960108
27840.0000000    0.0928325
27880.0000000    0.0986543
27920.0000000    0.0923559
27960.0000000    0.1031739
28000.0000000    0.0985783
28040.0000000    0.0996981
28080.0000000    0.0920196
28120.0000000    0.0955668
28160.0000000    0.0955239
28200.0000000    0.1046138
28240.0000000    0.0995397
28280.0000000    0.1042034
28320.0000000    0.0925268
28360.0000000    0.1045104
28400.0000000    0.1048030
28440.0000000    0.0959382
28480.0000000    0.0983429
28520.0000000    0.0909324
28560.0000000    0.1094929
28600.0000000    0.1068800
28640.0000000    0.1002829
28680.0000000    0.0956403
28720.0000000    0.1022535
28760.0000000    0.0924799
28800.0000000    0.0995796
28840.0000000    0.1071945
28880.0000000    0.1159017
28920.0000000    0.1125341
28960.0000000    0.0999168
29000.0000000    0.1077191
29040.0000000    0.0981672
29080.0000000    0.0980276
29120.0000000    0.0949572
29160.0000000    0.1056472
29200.0000000    0.1011608
29240.0000000    0.0915253
29280.0000000    0.0986691
29320.0000000    0.0949850
29360.0000000    0.0989388
29400.0000000    0.1007054
29440.0000000    0.0923514
29480.0000000    0.0948424
29520.0000000    0.0973021
29560.0000000    0.0903407
29600.0000000    0.0903019
29640.0000000    0.0941922
29680.0000000    0.0884440
29720.0000000    0.0884387
29760.0000000    0.0949676
29800.0000000    0.0947232
29840.0000000    0.0845125
29880.0000000    0.0888384
29920.0000000    0.0881361
29960.0000000    0.0959159
30000.0000000    0.0945432
30040.0000000    0.0954376
30080.0000000    0.1036813
30120.0000000    0.1044646
30160.0000000    0.1006106
30200.0000000    0.0967473
30240.0000000    0.0963049
30280.0000000    0.0883403
30320.0000000    0.0948740
30360.0000000    0.0985382
30400.0000000    0.0894122
30440.0000000    0.0958012
30480.0000000    0.0988311
30520.0000000    0.0889616
30560.0000000    0.0943159
30600.0000000    0.0980816
30640.0000000    0.1062551
30680.0000000    0.1119521
30720.0000000    0.1004577
30760.0000000    0.0966711
30800.0000000    0.1092898
30840.0000000    0.0976073
30880.0000000    0.1114189
30920.0000000    0.1086952
30960.0000000    0.1028351
31000.0000000    0.1105312
31040.0000000    0.1136440
31080.0000000    0.1096465
31120.0000000    0.1110280
31160.0000000    0.1009976
31200.0000000    0.1038198
31240.0000000    0.1114886
31280.0000000    0.1058837
31320.0000000    0.1073810
31360.0000000    0.1016831
31400.0000000    0.1153094
31440.0000000    0.1063621
31480.0000000    0.1059766
31520.0000000    0.1014099
31560.0000000    0.1101003
31600.0000000    0.1003007
31640.0000000    0.0989205
31680.0000000    0.0855813
31720.0000000    0.0915836
31760.0000000    0.1034989
31800.0000000    0.1071605
31840.0000000    0.1044087
31880.0000000    0.1097571
31920.0000000    0.1025325
31960.0000000    0.1013390
32000.0000000    0.1108109
32040.0000000    0.1171841
32080.0000000    0.1123428
32120.0000000    0.0992339
32160.0000000    0.0983797
32200.0000000    0.0969285
32240.0000000    0.1116424
32280.0000000    0.1107075
32320.0000000    0.1069689
32360.0000000    0.1011463
32400.0000000    0.1018774
32440.0000000    0.1004833
32480.0000000    0.1057665
32520.0000000    0.1033666
32560.0000000    0.1058930
32600.0000000    0.0999552
32640.0000000    0.1040013
32680.0000000    0.1039410
32720.0000000    0.1007496
32760.0000000    0.1072451
32800.0000000    0.1099187
32840.0000000    0.1127263
32880.0000000    0.1098495
32920.0000000    0.1122457
32960.0000000    0.1082336
33000.0000000    0.1052310
33040.0000000    0.1072899
33080.0000000    0.1000973
33120.0000000    0.1069989
33160.0000000    0.1075558
33200.0000000    0.1082126
33240.0000000    0.1097588
33280.0000000    0.1133539
33320.0000000    0.1079708
33360.0000000    0.1103164
33400.0000000    0.1048916
33440.0000000    0.1102419
33480.0000000    0.1074471
33520.0000000    0.1001652
33560.0000000    0.0971533
33600.0000000    0.1040261
33640.0000000    0.1006112
33680.0000000    0.1016375
33720.0000000    0.0985067
33760.0000000    0.0952828
33800.0000000    0.1016993
33840.0000000    0.0950101
33880.0000000    0.0915707
33920.0000000    0.1003491
33960.0000000    0.0955328
34000.0000000    0.0892910
34040.0000000    0.0899840
34080.0000000    0.0917129
34120.0000000    0.0935831
34160.0000000    0.1003392
34200.0000000    0.1011980
34240.0000000    0.0923659
34280.0000000    0.0975478
34320.0000000    0.0911007
34360.0000000    0.1009397
34400.0000000    0.0953833
34440.0000000    0.1033620
34480.0000000    0.0924215
34520.0000000    0.1000434
34560.0000000    0.0997229
34600.0000000    0.1014809
34640.0000000    0.0964628
34680.0000000    0.0932778
34720.0000000    0.1047943
34760.0000000    0.1140130
34800.0000000    0.1246180
34840.0000000    0.1150575
34880.0000000    0.1162060
34920.0000000    0.1145621
34960.0000000    0.1063316
35000.0000000    0.1179283
35040.0000000    0.1076434
35080.0000000    0.1186978
35120.0000000    0.1060113
35160.0000000    0.1000593
35200.0000000    0.1022249
35240.0000000    0.1100679
35280.0000000    0.1085202
35320.0000000    0.1114765
35360.0000000    0.1118537
35400.0000000    0.1164456
35440.0000000    0.1052043
35480.0000000    0.1059900
35520.0000000    0.1061270
35560.0000000    0.1148019
35600.0000000    0.1161896
35640.0000000    0.1119997
35680.0000000    0.1116204
35720.0000000    0.1140505
35760.0000000    0.1037458
35800.0000000    0.1049444
35840.0000000    0.1027018
35880.0000000    0.1151053
35920.0000000    0.1056461
35960.0000000    0.1091225
36000.0000000    0.1132315
36040.0000000    0.1045763
36080.0000000    0.1126070
36120.0000000    0.1034366
36160.0000000    0.1070683
36200.0000000    0.1122424
36240.0000000    0.1089497
36280.0000000    0.1082535
36320.0000000    0.1108162
36360.0000000    0.1126863
36400.0000000    0.1019375
36440.0000000    0.0999820
36480.0000000    0.1054239
36520.0000000    0.0987657
36560.0000000    0.1056274
36600.0000000    0.1057824
36640.0000000    0.1023112
36680.0000000    0.1091829
36720.0000000    0.1139546
36760.0000000    0.1095673
36800.0000000    0.1029941
36840.0000000    0.1102653
36880.0000000    0.1128259
36920.0000000    0.1023325
36960.0000000    0.1008699
37000.0000000    0.1116939
37040.0000000    0.1014017
37080.0000000    0.0972047
37120.0000000    0.1075772
37160.0000000    0.0942774
37200.0000000    0.1072062
37240.0000000    0.1178084
37280.0000000    0.1073843
37320.0000000    0.1054247
37360.0000000    0.1072078
37400.0000000    0.1152662
37440.0000000    0.1038947
37480.0000000    0.1051776
37520.0000000    0.1062509
37560.0000000    0.1057678
37600.0000000    0.1027978
37640.0000000    0.1012656
37680.0000000    0.1161870
37720.0000000    0.1127960
37760.0000000    0.1081097
37800.0000000    0.1089635
37840.0000000    0.1012890
37880.0000000    0.1146279
37920.0000000    0.1252473
37960.0000000    0.1340036
38000.0000000    0.1228947
38040.0000000    0.1136035
38080.0000000    0.1220516
38120.0000000    0.1130589
38160.0000000    0.1199082
38200.0000000    0.1228698
38240.0000000    0.1157995
38280.0000000    0.1082224
38320.0000000    0.1097867
38360.0000000    0.0968134
38400.0000000    0.1118927
38440.0000000    0.1076557
38480.0000000    0.1081492
38520.0000000    0.1014805
38560.0000000    0.1145181
38600.0000000    0.1015028
38640.0000000    0.1067228
38680.0000000    0.1056419
38720.0000000    0.1015441
38760.0000000    0.0991230
38800.0000000    0.0995306
38840.0000000    0.1050737
38880.0000000    0.0943138
38920.0000000    0.1054497
38960.0000000    0.1066411
39000.0000000    0.1069759
39040.0000000    0.0963492
39080.0000000    0.1033966
39120.0000000    0.0999676
39160.0000000    0.1005688
39200.0000000    0.0922196
39240.0000000    0.1048646
39280.0000000    0.0974912
39320.0000000    0.1018243
39360.0000000    0.0966567
39400.0000000    0.1061914
39440.0000000    0.0922370
39480.0000000    0.0955061
39520.0000000    0.0979714
39560.0000000    0.0994764
39600.0000000    0.0929891
39640.0000000    0.0997692
39680.0000000    0.0972409
39720.0000000    0.0959564
39760.0000000    0.0915643
39800.0000000    0.0876442
39840.0000000    0.0949766
39880.0000000    0.0968739
39920.0000000    0.0906941
39960.0000000    0.0978282
40000.0000000    0.0911410
40040.0000000    0.0924379
40080.0000000    0.0949731
40120.0000000    0.0964855
40160.0000000    0.0904332
40200.0000000    0.0961612
40240.0000000    0.0944281
40280.0000000    0.1064939
40320.0000000    0.0901526
40360.0000000    0.0955438
40400.0000000    0.1030966
40440.0000000    0.0998423
40480.0000000    0.1059629
40520.0000000    0.0968449
40560.0000000    0.0963963
40600.0000000    0.0942366
40640.0000000    0.0936169
40680.0000000    0.0992433
40720.0000000    0.1008511
40760.0000000    0.0984354
40800.0000000    0.1150292
40840.0000000    0.1074609
40880.0000000    0.1044641
40920.0000000    0.1017182
40960.0000000    0.0992888
41000.0000000    0.1093732
41040.0000000    0.1074275
41080.0000000    0.1035098
41120.0000000    0.1039337
41160.0000000    0.1055835
41200.0000000    0.1069390
41240.0000000    0.1029426
41280.0000000    0.1003867
41320.0000000    0.1025203
41360.0000000    0.1020731
41400.0000000    0.0964830
41440.0000000    0.1013936
41480.0000000    0.0993638
41520.0000000    0.1037647
41560.0000000    0.1060827
41600.0000000    0.1193625
41640.0000000    0.1094517
41680.0000000    0.0998597
41720.0000000    0.1014116
41760.0000000    0.1000725
41800.0000000    0.1053017
41840.0000000    0.0995101
41880.0000000    0.1025651
41920.0000000    0.0984206
41960.0000000    0.1082264
42000.0000000    0.1049316
42040.0000000    0.1153325
42080.0000000    0.1143047
42120.0000000    0.1116269
42160.0000000    0.1096208
42200.0000000    0.1054598
42240.0000000    0.1111178
42280.0000000    0.1089023
42320.0000000    0.1134576
42360.0000000    0.1202658
42400.0000000    0.1193889
42440.0000000    0.1060017
42480.0000000    0.1094826
42520.0000000    0.1061893
42560.0000000    0.1140346
42600.0000000    0.1043121
42640.0000000    0.1070444
42680.0000000    0.1047771
42720.0000000    0.1069268
42760.0000000    0.1024721
42800.0000000    0.1041015
42840.0000000    0.0971973
42880.0000000    0.1051125
42920.0000000    0.0990250
42960.0000000    0.0986039
43000.0000000    0.1050266
43040.0000000    0.1068554
43080.0000000    0.1086446
43120.0000000    0.1085949
43160.0000000    0.1030583
43200.0000000    0.1134846
43240.0000000    0.1199251
43280.0000000    0.1130340
43320.0000000    0.1077531
43360.0000000    0.1101506
43400.0000000    0.0998397
43440.0000000    0.1134370
43480.0000000    0.1162507
43520.0000000    0.1131105
43560.0000000    0.1163233
43600.0000000    0.1078030
43640.0000000    0.1141650
43680.0000000    0.1086556
43720.0000000    0.1076984
43760.0000000    0.1096231
43800.0000000    0.0952951
43840.0000000    0.1080404
43880.0000000    0.0994256
43920.0000000    0.0979266
43960.0000000    0.1069236
44000.0000000    0.0956714
44040.0000000    0.1038695
44080.0000000    0.1024027
44120.0000000    0.0977463
44160.0000000    0.1024045
44200.0000000    0.1084830
44240.0000000    0.1087270
44280.0000000    0.1102281
44320.0000000    0.1144663
44360.0000000    0.1233751
44400.0000000    0.1082729
44440.0000000    0.1007913
44480.0000000    0.0978598
44520.0000000    0.1013800
44560.0000000    0.0930278
44600.0000000    0.1029582
44640.0000000    0.0980928
44680.0000000    0.1045860
44720.0000000    0.1002754
44760.0000000    0.1026290
44800.0000000    0.1104224
44840.0000000    0.1010187
44880.0000000    0.0949436
44920.0000000    0.1061475
44960.0000000    0.0942145
45000.0000000    0.1057198
45040.0000000    0.0984574
45080.0000000    0.0880885
45120.0000000    0.0936540
45160.0000000    0.0882425
45200.0000000    0.0932301
45240.0000000    0.0971064
45280.0000000    0.0914706
45320.0000000    0.0927745
45360.0000000    0.0993245
45400.0000000    0.0901986
45440.0000000    0.0916176
45480.0000000    0.0872759
45520.0000000    0.1023831
45560.0000000    0.0869392
45600.0000000    0.0946914
45640.0000000    0.0891566
45680.0000000    0.0976961
45720.0000000    0.1049156
45760.0000000    0.1030524
45800.0000000    0.1041462
45840.0000000    0.1031688
45880.0000000    0.0862860
45920.0000000    0.0929168
45960.0000000    0.1023949
46000.0000000    0.1002762
46040.0000000    0.1018024
46080.0000000    0.1023290
46120.0000000    0.1062755
46160.0000000    0.0965966
46200.0000000    0.0994469
46240.0000000    0.0979549
46280.0000000    0.1014363
46320.0000000    0.0959552
46360.0000000    0.1005501
46400.0000000    0.1022715
46440.0000000    0.0933497
46480.0000000    0.0932536
46520.0000000    0.0907052
46560.0000000    0.0927323
46600.0000000    0.0956128
46640.0000000    0.0965052
46680.0000000    0.0981089
46720.0000000    0.1024339
46760.0000000    0.1094503
46800.0000000    0.1029489
46840.0000000    0.0926251
46880.0000000    0.0903398
46920.0000000    0.1073044
46960.0000000    0.0928491
47000.0000000    0.0947002
47040.0000000    0.0941008
47080.0000000    0.0975033
47120.0000000    0.0974840
47160.0000000    0.0998286
47200.0000000    0.0913318
47240.0000000    0.0856763
47280.0000000    0.1008414
47320.0000000    0.0941873
47360.0000000    0.0817140
47400.0000000    0.0979817
47440.0000000    0.0797514
47480.0000000    0.0821631
47520.0000000    0.0922448
47560.0000000    0.0909961
47600.0000000    0.0923450
47640.0000000    0.1006357
47680.0000000    0.0851452
47720.0000000    0.1020606
47760.0000000    0.0949690
47800.0000000    0.0834236
47840.0000000    0.0879028
47880.0000000    0.0877181
47920.0000000    0.0917657
47960.0000000    0.0873212
48000.0000000    0.0897845
48040.0000000    0.0901806
48080.0000000    0.0849404
48120.0000000    0.0973781
48160.0000000    0.0961908
48200.0000000    0.0953114
48240.0000000    0.0970433
48280.0000000    0.0930679
48320.0000000    0.0913544
48360.0000000    0.0957492
48400.0000000    0.1035565
48440.0000000    0.0995904
48480.0000000    0.0997174
48520.0000000    0.0889546
48560.0000000    0.0934611
48600.0000000    0.0938535
48640.0000000    0.0986820
48680.0000000    0.0895425
48720.0000000    0.0975386
48760.0000000    0.1072657
48800.0000000    0.1035040
48840.0000000    0.0891490
48880.0000000    0.0921067
48920.0000000    0.0906775
48960.0000000    0.0906631
49000.0000000    0.0916799
49040.0000000    0.0967904
49080.0000000    0.0904172
49120.0000000    0.0961575
49160.0000000    0.0939248
49200.0000000    0.0992574
49240.0000000    0.0991397
49280.0000000    0.0961537
49320.0000000    0.0983649
49360.0000000    0.1048798
49400.0000000    0.1056673
49440.0000000    0.1000149
49480.0000000    0.0949632
49520.0000000    0.0990155
49560.0000000    0.0939447
49600.0000000    0.0907968
49640.0000000    0.0890738
49680.0000000    0.0919555
49720.0000000    0.1023888
49760.0000000    0.1011005
49800.0000000    0.0969759
49840.0000000    0.0939234
49880.0000000    0.0965494
49920.0000000    0.1013424
49960.0000000    0.1033822
50000.0000000    0.1068985
50040.0000000    0.0962452
50080.0000000    0.1032631
50120.0000000    0.1100197
50160.0000000    0.0958472
50200.0000000    0.0916758
50240.0000000    0.0940008
50280.0000000    0.0944311
50320.0000000    0.0977129
50360.0000000    0.0905474
50400.0000000    0.0917556
50440.0000000    0.0847583
50480.0000000    0.0902793
50520.0000000    0.1028253
50560.0000000    0.0854062
50600.0000000    0.1018551
50640.0000000    0.0925749
50680.0000000    0.0997717
50720.0000000    0.0957414
50760.0000000    0.0926366
50800.0000000    0.0949040
50840.0000000    0.1013906
50880.0000000    0.1001395
50920.0000000    0.0987352
50960.0000000    0.0995555
51000.0000000    0.0958070
51040.0000000    0.0913944
51080.0000000    0.1063482
51120.0000000    0.0953088
51160.0000000    0.1018325
51200.0000000    0.0895152
51240.0000000    0.0993446
51280.0000000    0.1006688
51320.0000000    0.1046057
51360.0000000    0.1015051
51400.0000000    0.1111959
51440.0000000    0.1051707
51480.0000000    0.1033409
51520.0000000    0.1065321
51560.0000000    0.1048716
51600.0000000    0.1070270
51640.0000000    0.0990510
51680.0000000    0.1016221
51720.0000000    0.1100250
51760.0000000    0.1087407
51800.0000000    0.0964740
51840.0000000    0.1167379
51880.0000000    0.1123616
51920.0000000    0.1067836
51960.0000000    0.0977163
52000.0000000    0.1128877
52040.0000000    0.1010628
52080.0000000    0.0957700
52120.0000000    0.1045337
52160.0000000    0.0993281
52200.0000000    0.1008484
52240.0000000    0.0947362
52280.0000000    0.0976305
52320.0000000    0.0922659
52360.0000000    0.0963328
52400.0000000    0.1027272
52440.0000000    0.1105829
52480.0000000    0.0981693
52520.0000000    0.0990473
52560.0000000    0.1108887
52600.0000000    0.1001082
52640.0000000    0.1045404
52680.0000000    0.1083082
52720.0000000    0.1024129
52760.0000000    0.1061122
52800.0000000    0.0998494
52840.0000000    0.1059767
52880.0000000    0.0955852
52920.0000000    0.1061619
52960.0000000    0.1088793
53000.0000000    0.1099771
53040.0000000    0.0999197
53080.0000000    0.1106408
53120.0000000    0.1127154
53160.0000000    0.1189592
53200.0000000    0.1122437
53240.0000000    0.0995758
53280.0000000    0.0980428
53320.0000000    0.0974734
53360.0000000    0.1035042
53400.0000000    0.1011124
53440.0000000    0.0973712
53480.0000000    0.1036459
53520.0000000    0.1056002
53560.0000000    0.0952458
53600.0000000    0.1024650
53640.0000000    0.1065643
53680.0000000    0.0973909
53720.0000000    0.1026130
53760.0000000    0.1065429
53800.0000000    0.1031323
53840.0000000    0.1071471
53880.0000000    0.0961944
53920.0000000    0.0950595
53960.0000000    0.0976372
54000.0000000    0.0933959
54040.0000000    0.1078424
54080.0000000    0.0875222
54120.0000000    0.1045162
54160.0000000    0.1014809
54200.0000000    0.1104722
54240.0000000    0.0965444
54280.0000000    0.0949550
54320.0000000    0.0995311
54360.0000000    0.1041172
54400.0000000    0.0942694
54440.0000000    0.1089012
54480.0000000    0.1190632
54520.0000000    0.0967288
54560.0000000    0.0928376
54600.0000000    0.0922226
54640.0000000    0.1021392
54680.0000000    0.1001162
54720.0000000    0.0988632
54760.0000000    0.0975943
54800.0000000    0.1011905
54840.0000000    0.1082205
54880.0000000    0.0914946
54920.0000000    0.0949111
54960.0000000    0.0923688
55000.0000000    0.0953713
55040.0000000    0.0914598
55080.0000000    0.0970473
55120.0000000    0.1020517
55160.0000000    0.0956726
55200.0000000    0.1014212
55240.0000000    0.1044084
55280.0000000    0.1074652
55320.0000000    0.0965287
55360.0000000    0.0942091
55400.0000000    0.0908067
55440.0000000    0.0947021
55480.0000000    0.1022800
55520.0000000    0.1078238
55560.0000000    0.1110411
55600.0000000    0.1015155
55640.0000000    0.1000205
55680.0000000    0.1039443
55720.0000000    0.1043001
55760.0000000    0.1011266
55800.0000000    0.0996428
55840.0000000    0.0941997
55880.0000000    0.1009120
55920.0000000    0.0983458
55960.0000000    0.1004566
56000.0000000    0.1075767
56040.0000000    0.0987962
56080.0000000    0.1122863
56120.0000000    0.1043532
56160.0000000    0.1049873
56200.0000000    0.1020392
56240.0000000    0.1052658
56280.0000000    0.1154924
56320.0000000    0.1184688
56360.0000000    0.1080561
56400.0000000    0.1131045
56440.0000000    0.1119468
56480.0000000    0.1148206
56520.0000000    0.1107415
56560.0000000    0.1054236
56600.0000000    0.1039982
56640.0000000    0.1064975
56680.0000000    0.1044017
56720.0000000    0.1066741
56760.0000000    0.0962658
56800.0000000    0.1036038
56840.0000000    0.1035946
56880.0000000    0.1173194
56920.0000000    0.1038902
56960.0000000    0.0955004
57000.0000000    0.1034443
57040.0000000    0.1101882
57080.0000000    0.0987714
57120.0000000    0.1023445
57160.0000000    0.0969637
57200.0000000    0.0953764
57240.0000000    0.1131169
57280.0000000    0.1130960
57320.0000000    0.1200416
57360.0000000    0.1254678
57400.0000000    0.1251848
57440.0000000    0.1266825
57480.0000000    0.1131363
57520.0000000    0.1187677
57560.0000000    0.1171475
57600.0000000    0.1132961
57640.0000000    0.1114113
57680.0000000    0.1143088
57720.0000000    0.1048804
57760.0000000    0.1054851
57800.0000000    0.1052019
57840.0000000    0.1004628
57880.0000000    0.0886463
57920.0000000    0.0976117
57960.0000000    0.0900814
58000.0000000    0.1065714
58040.0000000    0.1092821
58080.0000000    0.1087022
58120.0000000    0.1047089
58160.0000000    0.0983327
58200.0000000    0.0968218
58240.0000000    0.1114518
58280.0000000    0.1035290
58320.0000000    0.1019766
58360.0000000    0.1027188
58400.0000000    0.1040680
58440.0000000    0.0975407
58480.0000000    0.1012789
58520.0000000    0.1069061
58560.0000000    0.1018985
58600.0000000    0.1013500
58640.0000000    0.0951792
58680.0000000    0.0982728
58720.0000000    0.1018689
58760.0000000    0.0905951
58800.0000000    0.0934977
58840.0000000    0.1032231
58880.0000000    0.1108768
58920.0000000    0.1159529
58960.0000000    0.1072946
59000.0000000    0.1154833
59040.0000000    0.1066079
59080.0000000    0.0944161
59120.0000000    0.1103057
59160.0000000    0.1011425
59200.0000000    0.0947759
59240.0000000    0.1007110
59280.0000000    0.1008954
59320.0000000    0.1088548
59360.0000000    0.0971290
59400.0000000    0.1012348
59440.0000000    0.1070769
59480.0000000    0.1139976
59520.0000000    0.1029982
59560.0000000    0.1050604
59600.0000000    0.1052773
59640.0000000    0.1003028
59680.0000000    0.1032265
59720.0000000    0.0972771
59760.0000000    0.0953962
59800.0000000    0.1004123
59840.0000000    0.1013185
59880.0000000    0.1071454
59920.0000000    0.1034172
59960.0000000    0.1007459
60000.0000000    0.0923174
60040.0000000    0.1064086
60080.0000000    0.0963981
60120.0000000    0.0856099
60160.0000000    0.0905645
60200.0000000    0.0890420
60240.0000000    0.0949133
60280.0000000    0.1044712
60320.0000000    0.1160631
60360.0000000    0.1080062
60400.0000000    0.1115597
60440.0000000    0.1027863
60480.0000000    0.1113057
60520.0000000    0.1098956
60560.0000000    0.1141277
60600.0000000    0.1036964
60640.0000000    0.1009206
60680.0000000    0.1004822
60720.0000000    0.1009180
60760.0000000    0.1047506
60800.0000000    0.0931821
60840.0000000    0.0927321
60880.0000000    0.0986542
60920.0000000    0.1004814
60960.0000000    0.0931516
61000.0000000    0.0989214
61040.0000000    0.1052500
61080.0000000    0.1041258
61120.0000000    0.0856795
61160.0000000    0.1049527
61200.0000000    0.1089370
61240.0000000    0.1046350
61280.0000000    0.1030557
61320.0000000    0.1120509
61360.0000000    0.1071807
61400.0000000    0.1037688
61440.0000000    0.1160884
61480.0000000    0.1135148
61520.0000000    0.0986083
61560.0000000    0.0996741
61600.0000000    0.1016991
61640.0000000    0.0936236
61680.0000000    0.1054469
61720.0000000    0.0994680
61760.0000000    0.0999046
61800.0000000    0.1029246
61840.0000000    0.0964015
61880.0000000    0.0987970
61920.0000000    0.0962368
61960.0000000    0.0992357
62000.0000000    0.1096919
62040.0000000    0.1055237
62080.0000000    0.1012308
62120.0000000    0.1017739
62160.0000000    0.0972432
62200.0000000    0.0924165
62240.0000000    0.0876439
62280.0000000    0.1006157
62320.0000000    0.0968172
62360.0000000    0.0960013
62400.0000000    0.0954806
62440.0000000    0.0930732
62480.0000000    0.1062445
62520.0000000    0.0942846
62560.0000000    0.0904797
62600.0000000    0.1061343
62640.0000000    0.1040474
62680.0000000    0.1027322
62720.0000000    0.1097064
62760.0000000    0.1084893
62800.0000000    0.1084447
62840.0000000    0.0969657
62880.0000000    0.0937757
62920.0000000    0.0955703
62960.0000000    0.1101792
63000.0000000    0.1036712
63040.0000000    0.1047907
63080.0000000    0.0969761
63120.0000000    0.1072005
63160.0000000    0.1130084
63200.0000000    0.0995192
63240.0000000    0.0970254
63280.0000000    0.1064037
63320.0000000    0.1051832
63360.0000000    0.1160709
63400.0000000    0.1191512
63440.0000000    0.1053917
63480.0000000    0.1061151
63520.0000000    0.1031723
63560.0000000    0.1117825
63600.0000000    0.1152209
63640.0000000    0.1134465
63680.0000000    0.1214631
63720.0000000    0.1179091
63760.0000000    0.1057881
63800.0000000    0.0996148
63840.0000000    0.1066127
63880.0000000    0.1112939
63920.0000000    0.1072005
63960.0000000    0.1124918
64000.0000000    0.1043222
64040.0000000    0.0975166
64080.0000000    0.1018461
64120.0000000    0.1041487
64160.0000000    0.1032976
64200.0000000    0.0982533
64240.0000000    0.0961520
64280.0000000    0.0982345
64320.0000000    0.0986212
64360.0000000    0.1037851
64400.0000000    0.0931487
64440.0000000    0.1000203
64480.0000000    0.1057561
64520.0000000    0.1099396
64560.0000000    0.1046839
64600.0000000    0.1178737
64640.0000000    0.1159285
64680.0000000    0.1142250
64720.0000000    0.1113894
64760.0000000    0.1008777
64800.0000000    0.1132552
64840.0000000    0.1064246
64880.0000000    0.0978374
64920.0000000    0.1027006
64960.0000000    0.0978889
65000.0000000    0.0958794
65040.0000000    0.0983673
65080.0000000    0.1045028
65120.0000000    0.1010623
65160.0000000    0.1100049
65200.0000000    0.1041616
65240.0000000    0.1058027
65280.0000000    0.0981892
65320.0000000    0.1025343
65360.0000000    0.1072839
65400.0000000    0.1102965
65440.0000000    0.1089688
65480.0000000    0.1152981
65520.0000000    0.1053083
65560.0000000    0.1051282
65600.0000000    0.1048699
65640.0000000    0.1008479
65680.0000000    0.1065258
65720.0000000    0.1042284
65760.0000000    0.0984931
65800.0000000    0.1178568
65840.0000000    0.1162549
65880.0000000    0.1135849
65920.0000000    0.1121547
65960.0000000    0.1176635
66000.0000000    0.1049639
66040.0000000    0.0993721
66080.0000000    0.1050727
66120.0000000    0.0975926
66160.0000000    0.1028290
66200.0000000    0.1153667
66240.0000000    0.1099016
66280.0000000    0.1148173
66320.0000000    0.1054343
66360.0000000    0.1151251
66400.0000000    0.1082849
66440.0000000    0.1073604
66480.0000000    0.1040582
66520.0000000    0.1049017
66560.0000000    0.1031153
66600.0000000    0.1024906
66640.0000000    0.1092316
66680.0000000    0.0982492
66720.0000000    0.1081037
66760.0000000    0.1106258
66800.0000000    0.1076369
66840.0000000    0.1077665
66880.0000000    0.1070496
66920.0000000    0.1085881
66960.0000000    0.1054624
67000.0000000    0.1042216
67040.0000000    0.1030059
67080.0000000    0.1022617
67120.0000000    0.0927651
67160.0000000    0.1043405
67200.0000000    0.1086051
67240.0000000    0.1034927
67280.0000000    0.1012002
67320.0000000    0.0968180
67360.0000000    0.1008791
67400.0000000    0.1047148
67440.0000000    0.1020806
67480.0000000    0.0954588
67520.0000000    0.1000122
67560.0000000    0.0911242
67600.0000000    0.0925271
67640.0000000    0.1027979
67680.0000000    0.0982458
67720.0000000    0.1014870
67760.0000000    0.1144417
67800.0000000    0.0951820
67840.0000000    0.0997979
67880.0000000    0.0980080
67920.0000000    0.0950262
67960.0000000    0.1018985
68000.0000000    0.0965173
68040.0000000    0.1019407
68080.0000000    0.1036598
68120.0000000    0.1011641
68160.0000000    0.0978369
68200.0000000    0.0995572
68240.0000000    0.0982396
68280.0000000    0.0956170
68320.0000000    0.1055856
68360.0000000    0.1130698
68400.0000000    0.1155932
68440.0000000    0.1173255
68480.0000000    0.1093559
68520.0000000    0.1214914
68560.0000000    0.1063838
68600.0000000    0.1124820
68640.0000000    0.1129230
68680.0000000    0.1093522
68720.0000000    0.1131851
68760.0000000    0.1159832
68800.0000000    0.1169095
68840.0000000    0.1045109
68880.0000000    0.1086756
68920.0000000    0.1011493
68960.0000000    0.1073178
69000.0000000    0.1183207
69040.0000000    0.1201471
69080.0000000    0.1056180
69120.0000000    0.1038351
69160.0000000    0.1099714
69200.0000000    0.0998464
69240.0000000    0.1079143
69280.0000000    0.1070132
69320.0000000    0.1098500
69360.0000000    0.1147533
69400.0000000    0.1135678
69440.0000000    0.1101529
69480.0000000    0.1072641
69520.0000000    0.1150920
69560.0000000    0.1102735
69600.0000000    0.1058341
69640.0000000    0.0992608
69680.0000000    0.1135096
69720.0000000    0.1261136
69760.0000000    0.1228915
69800.0000000    0.1169749
69840.0000000    0.1107778
69880.0000000    0.1153790
69920.0000000    0.1208654
69960.0000000    0.1071555
70000.0000000    0.1197021
70040.0000000    0.1109043
70080.0000000    0.1131124
70120.0000000    0.1075065
70160.0000000    0.1024003
70200.0000000    0.1014841
70240.0000000    0.1029087
70280.0000000    0.1147629
70320.0000000    0.1029205
70360.0000000    0.1017950
70400.0000000    0.1154310
70440.0000000    0.1049494
70480.0000000    0.1141023
70520.0000000    0.1221700
70560.0000000    0.1101633
70600.0000000    0.1120169
70640.0000000    0.1087363
70680.0000000    0.1062090
70720.0000000    0.1091638
70760.0000000    0.1205309
70800.0000000    0.1043345
70840.0000000    0.1121360
70880.0000000    0.1001640
70920.0000000    0.1080039
70960.0000000    0.0990588
71000.0000000    0.0971468
71040.0000000    0.1042632
71080.0000000    0.0962581
71120.0000000    0.1013869
71160.0000000    0.1057433
71200.0000000    0.1025026
71240.0000000    0.1114513
71280.0000000    0.1068148
71320.0000000    0.1104491
71360.0000000    0.1237488
71400.0000000    0.1105031
71440.0000000    0.1123338
71480.0000000    0.1151475
71520.0000000    0.1244757
71560.0000000    0.1157488
71600.0000000    0.1055455
71640.0000000    0.1109350
71680.0000000    0.1180346
71720.0000000    0.1149978
71760.0000000    0.1323386
71800.0000000    0.1202696
71840.0000000    0.1175883
71880.0000000    0.1159727
71920.0000000    0.1231437
71960.0000000    0.1208692
72000.0000000    0.1124464
72040.0000000    0.1212637
72080.0000000    0.1258438
72120.0000000    0.1243240
72160.0000000    0.1230773
72200.0000000    0.1272454
72240.0000000    0.1192990
72280.0000000    0.1065579
72320.0000000    0.1106750
72360.0000000    0.1100092
72400.0000000    0.1057937
72440.0000000    0.1242486
72480.0000000    0.1128268
72520.0000000    0.1243986
72560.0000000    0.1059233
72600.0000000    0.1177640
72640.0000000    0.1084611
72680.0000000    0.1095012
72720.0000000    0.1117498
72760.0000000    0.1151484
72800.0000000    0.1106952
72840.0000000    0.1248715
72880.0000000    0.1142059
72920.0000000    0.1129680
72960.0000000    0.1070992
73000.0000000    0.1121176
73040.0000000    0.1087755
73080.0000000    0.1051688
73120.0000000    0.1141538
73160.0000000    0.1014132
73200.0000000    0.1038748
73240.0000000    0.1065566
73280.0000000    0.1125461
73320.0000000    0.1115587
73360.0000000    0.1127079
73400.0000000    0.1118930
73440.0000000    0.1045578
73480.0000000    0.0982662
73520.0000000    0.1008097
73560.0000000    0.1055018
73600.0000000    0.1046900
73640.0000000    0.1155125
73680.0000000    0.1081535
73720.0000000    0.1259574
73760.0000000    0.1223010
73800.0000000    0.1018794
73840.0000000    0.1107986
73880.0000000    0.1059591
73920.0000000    0.1105603
73960.0000000    0.1113348
74000.0000000    0.1159620
74040.0000000    0.1086928
74080.0000000    0.1233751
74120.0000000    0.1211541
74160.0000000    0.1162930
74200.0000000    0.1083748
74240.0000000    0.1107281
74280.0000000    0.1129795
74320.0000000    0.1163753
74360.0000000    0.1174864
74400.0000000    0.1043904
74440.0000000    0.1103309
74480.0000000    0.1143939
74520.0000000    0.1140358
74560.0000000    0.1246297
74600.0000000    0.1117974
74640.0000000    0.1328426
74680.0000000    0.1219188
74720.0000000    0.1253493
74760.0000000    0.1225012
74800.0000000    0.1160583
74840.0000000    0.1047859
74880.0000000    0.1123830
74920.0000000    0.1101787
74960.0000000    0.1068951
75000.0000000    0.1241494
75040.0000000    0.1119519
75080.0000000    0.1134613
75120.0000000    0.1018397
75160.0000000    0.1133539
75200.0000000    0.1066195
75240.0000000    0.1179319
75280.0000000    0.1071845
75320.0000000    0.1259158
75360.0000000    0.1256588
75400.0000000    0.1214580
75440.0000000    0.1195113
75480.0000000    0.1247874
75520.0000000    0.1178291
75560.0000000    0.1164700
75600.0000000    0.1201369
75640.0000000    0.1213564
75680.0000000    0.1124846
75720.0000000    0.1256277
75760.0000000    0.1276658
75800.0000000    0.1225407
75840.0000000    0.1044504
75880.0000000    0.1224303
75920.0000000    0.1132567
75960.0000000    0.1113891
76000.0000000    0.1147988
76040.0000000    0.1181146
76080.0000000    0.1165832
76120.0000000    0.1019681
76160.0000000    0.1026357
76200.0000000    0.1170581
76240.0000000    0.1261396
76280.0000000    0.1109658
76320.0000000    0.1095691
76360.0000000    0.1034022
76400.0000000    0.1089721
76440.0000000    0.1095023
76480.0000000    0.1133696
76520.0000000    0.1081078
76560.0000000    0.1215795
76600.0000000    0.1106456
76640.0000000    0.1057227
76680.0000000    0.1033380
76720.0000000    0.1048980
76760.0000000    0.1051161
76800.0000000    0.1039551
76840.0000000    0.1153287
76880.0000000    0.1085026
76920.0000000    0.1064641
76960.0000000    0.1164807
77000.0000000    0.1198445
77040.0000000    0.1075800
77080.0000000    0.1043391
77120.0000000    0.1069778
77160.0000000    0.1080169
77200.0000000    0.1119193
77240.0000000    0.1111821
77280.0000000    0.1092057
77320.0000000    0.1152337
77360.0000000    0.1111826
77400.0000000    0.1157628
77440.0000000    0.1052506
77480.0000000    0.1043388
77520.0000000    0.1136261
77560.0000000    0.1074157
77600.0000000    0.1178115
77640.0000000    0.1023144
77680.0000000    0.1022079
77720.0000000    0.0979198
77760.0000000    0.1064593
77800.0000000    0.1095855
77840.0000000    0.1160078
77880.0000000    0.1152272
77920.0000000    0.1221086
77960.0000000    0.1095830
78000.0000000    0.1076569
78040.0000000    0.1046166
78080.0000000    0.1110764
78120.0000000    0.1046851
78160.0000000    0.1102223
78200.0000000    0.1095511
78240.0000000    0.1061269
78280.0000000    0.0972614
78320.0000000    0.1037579
78360.0000000    0.1059545
78400.0000000    0.1224415
78440.0000000    0.1122559
78480.0000000    0.1163399
78520.0000000    0.1077516
78560.0000000    0.1097864
78600.0000000    0.1068716
78640.0000000    0.1200023
78680.0000000    0.1141465
78720.0000000    0.1149806
78760.0000000    0.1104987
78800.0000000    0.1030814
78840.0000000    0.1122237
78880.0000000    0.1092990
78920.0000000    0.1056436
78960.0000000    0.1040567
79000.0000000    0.1033013
79040.0000000    0.1041095
79080.0000000    0.1130847
79120.0000000    0.1172730
79160.0000000    0.1246619
79200.0000000    0.1163254
79240.0000000    0.1451024
79280.0000000    0.1264679
79320.0000000    0.1179505
79360.0000000    0.1125929
79400.0000000    0.1203362
79440.0000000    0.1134149
79480.0000000    0.1187524
79520.0000000    0.1168589
79560.0000000    0.1196371
79600.0000000    0.1149432
79640.0000000    0.1209008
79680.0000000    0.1171087
79720.0000000    0.1263532
79760.0000000    0.1327107
79800.0000000    0.1212890
79840.0000000    0.1212597
79880.0000000    0.1192842
79920.0000000    0.1127341
79960.0000000    0.1204637
80000.0000000    0.1105264
80040.0000000    0.1129918
80080.0000000    0.1078998
80120.0000000    0.1063824
80160.0000000    0.0948412
80200.0000000    0.1119802
80240.0000000    0.1120320
80280.0000000    0.1095881
80320.0000000    0.1075903
80360.0000000    0.1213601
80400.0000000    0.1118959
80440.0000000    0.1151982
80480.0000000    0.1205906
80520.0000000    0.1230754
80560.0000000    0.1154512
80600.0000000    0.1160121
80640.0000000    0.1113365
80680.0000000    0.1058153
80720.0000000    0.1109855
80760.0000000    0.1208278
80800.0000000    0.1084614
80840.0000000    0.1009479
80880.0000000    0.1088186
80920.0000000    0.1064089
80960.0000000    0.1116900
81000.0000000    0.0988098
81040.0000000    0.1134324
81080.0000000    0.1037694
81120.0000000    0.1071302
81160.0000000    0.0984535
81200.0000000    0.1070363
81240.0000000    0.1100230
81280.0000000    0.1021406
81320.0000000    0.0980133
81360.0000000    0.1001474
81400.0000000    0.1024400
81440.0000000    0.1067685
81480.0000000    0.1116562
81520.0000000    0.1118850
81560.0000000    0.1016058
81600.0000000    0.1004865
81640.0000000    0.1127026
81680.0000000    0.1332480
81720.0000000    0.1167918
81760.0000000    0.1057863
81800.0000000    0.1095803
81840.0000000    0.1104723
81880.0000000    0.1221352
81920.0000000    0.1111024
81960.0000000    0.1149921
82000.0000000    0.1104285
82040.0000000    0.1077877
82080.0000000    0.1162774
82120.0000000    0.1089287
82160.0000000    0.1100653
82200.0000000    0.1064729
82240.0000000    0.1053913
82280.0000000    0.1073486
82320.0000000    0.1068985
82360.0000000    0.1036689
82400.0000000    0.1105353
82440.0000000    0.1098737
82480.0000000    0.1118231
82520.0000000    0.1083813
82560.0000000    0.1100050
82600.0000000    0.1135168
82640.0000000    0.1131454
82680.0000000    0.1117659
82720.0000000    0.1149968
82760.0000000    0.1189145
82800.0000000    0.1171667
82840.0000000    0.1123682
82880.0000000    0.1214585
82920.0000000    0.1162143
82960.0000000    0.1244211
83000.0000000    0.1166888
83040.0000000    0.1080983
83080.0000000    0.1144100
83120.0000000    0.1103812
83160.0000000    0.1151859
83200.0000000    0.1205260
83240.0000000    0.1092905
83280.0000000    0.1226086
83320.0000000    0.1157099
83360.0000000    0.1256956
83400.0000000    0.1271725
83440.0000000    0.1218247
83480.0000000    0.1123063
83520.0000000    0.1092247
83560.0000000    0.1153765
83600.0000000    0.1241181
83640.0000000    0.1053693
83680.0000000    0.1100107
83720.0000000    0.1194482
83760.0000000    0.1236696
83800.0000000    0.1228381
83840.0000000    0.1140872
83880.0000000    0.1243588
83920.0000000    0.1181772
83960.0000000    0.1280406
84000.0000000    0.1173105
84040.0000000    0.1120373
84080.0000000    0.1125598
84120.0000000    0.1082030
84160.0000000    0.1151254
84200.0000000    0.1100795
84240.0000000    0.1152553
84280.0000000    0.1207206
84320.0000000    0.1229350
84360.0000000    0.1185377
84400.0000000    0.1072917
84440.0000000    0.1080018
84480.0000000    0.1130801
84520.0000000    0.1011160
84560.0000000    0.1003942
84600.0000000    0.1009997
84640.0000000    0.1111267
84680.0000000    0.0997135
84720.0000000    0.1029566
84760.0000000    0.0947360
84800.0000000    0.1130459
84840.0000000    0.1218343
84880.0000000    0.0999138
84920.0000000    0.1088214
84960.0000000    0.1113655
85000.0000000    0.1130617
85040.0000000    0.1081515
85080.0000000    0.1047418
85120.0000000    0.1065979
85160.0000000    0.1210355
85200.0000000    0.1178050
85240.0000000    0.1091680
85280.0000000    0.0998747
85320.0000000    0.1119926
85360.0000000    0.1097101
85400.0000000    0.1104943
85440.0000000    0.1069073
85480.0000000    0.1149298
85520.0000000    0.1095303
85560.0000000    0.1152708
85600.0000000    0.1161194
85640.0000000    0.1163482
85680.0000000    0.1264098
85720.0000000    0.1144139
85760.0000000    0.1193600
85800.0000000    0.1220099
85840.0000000    0.1131010
85880.0000000    0.1094002
85920.0000000    0.1152155
85960.0000000    0.1197549
86000.0000000    0.1132307
86040.0000000    0.1142047
86080.0000000    0.1147969
86120.0000000    0.1069144
86160.0000000    0.1120828
86200.0000000    0.1098770
86240.0000000    0.1019720
86280.0000000    0.1227304
86320.0000000    0.1179598
86360.0000000    0.1193373
86400.0000000    0.1115341
86440.0000000    0.1225911
86480.0000000    0.1231201
86520.0000000    0.1071106
86560.0000000    0.1026076
86600.0000000    0.1239960
86640.0000000    0.1053701
86680.0000000    0.0936176
86720.0000000    0.1006199
86760.0000000    0.1055039
86800.0000000    0.1138831
86840.0000000    0.1064165
86880.0000000    0.1018062
86920.0000000    0.1028079
86960.0000000    0.1108829
87000.0000000    0.1176675
87040.0000000    0.1048243
87080.0000000    0.1136090
87120.0000000    0.1175595
87160.0000000    0.1154440
87200.0000000    0.1031869
87240.0000000    0.1017058
87280.0000000    0.1141867
87320.0000000    0.1101143
87360.0000000    0.1068654
87400.0000000    0.1052245
87440.0000000    0.1075678
87480.0000000    0.1098533
87520.0000000    0.1204117
87560.0000000    0.1257386
87600.0000000    0.1294419
87640.0000000    0.1222431
87680.0000000    0.1239018
87720.0000000    0.1120512
87760.0000000    0.1055027
87800.0000000    0.1100091
87840.0000000    0.1125088
87880.0000000    0.1142634
87920.0000000    0.1165621
87960.0000000    0.1198948
88000.0000000    0.1167439
88040.0000000    0.1242367
88080.0000000    0.1091029
88120.0000000    0.1116633
88160.0000000    0.1164055
88200.0000000    0.1038084
88240.0000000    0.1119394
88280.0000000    0.1037166
88320.0000000    0.1010833
88360.0000000    0.1123713
88400.0000000    0.1138828
88440.0000000    0.1094704
88480.0000000    0.1232027
88520.0000000    0.1156999
88560.0000000    0.1369428
88600.0000000    0.1194667
88640.0000000    0.1041859
88680.0000000    0.1155421
88720.0000000    0.1100725
88760.0000000    0.1011904
88800.0000000    0.1197394
88840.0000000    0.0985040
88880.0000000    0.1141993
88920.0000000    0.1216729
88960.0000000    0.1081797
89000.0000000    0.1050163
89040.0000000    0.1110545
89080.0000000    0.1029011
89120.0000000    0.1135197
89160.0000000    0.1131689
89200.0000000    0.1133577
89240.0000000    0.1086990
89280.0000000    0.1066872
89320.0000000    0.1039808
89360.0000000    0.1159228
89400.0000000    0.1146751
89440.0000000    0.1132191
89480.0000000    0.1140557
89520.0000000    0.1081912
89560.0000000    0.1121627
89600.0000000    0.1148351
89640.0000000    0.1186057
89680.0000000    0.1132096
89720.0000000    0.1113997
89760.0000000    0.1047873
89800.0000000    0.1124678
89840.0000000    0.1039971
89880.0000000    0.1155108
89920.0000000    0.1117406
89960.0000000    0.1042918
90000.0000000    0.1151571
90040.0000000    0.1199860
90080.0000000    0.1132281
90120.0000000    0.1217617
90160.0000000    0.1094327
90200.0000000    0.1074850
90240.0000000    0.1081589
90280.0000000    0.1108402
90320.0000000    0.1170924
90360.0000000    0.1134832
90400.0000000    0.1150487
90440.0000000    0.1213562
90480.0000000    0.1107436
90520.0000000    0.1104846
90560.0000000    0.1189342
90600.0000000    0.1080744
90640.0000000    0.1032737
90680.0000000    0.1091569
90720.0000000    0.1198848
90760.0000000    0.1141671
90800.0000000    0.1063392
90840.0000000    0.1075952
90880.0000000    0.1176035
90920.0000000    0.1121067
90960.0000000    0.1119666
91000.0000000    0.1157490
91040.0000000    0.1042090
91080.0000000    0.1089298
91120.0000000    0.1113052
91160.0000000    0.1081804
91200.0000000    0.1091445
91240.0000000    0.1073246
91280.0000000    0.1111559
91320.0000000    0.1268493
91360.0000000    0.1120841
91400.0000000    0.1151536
91440.0000000    0.1144781
91480.0000000    0.1266859
91520.0000000    0.1163643
91560.0000000    0.1043563
91600.0000000    0.1198621
91640.0000000    0.1164911
91680.0000000    0.1100554
91720.0000000    0.1293540
91760.0000000    0.1299504
91800.0000000    0.1279954
91840.0000000    0.1382424
91880.0000000    0.1277504
91920.0000000    0.1228783
91960.0000000    0.1315293
92000.0000000    0.1083114
92040.0000000    0.1116150
92080.0000000    0.1184515
92120.0000000    0.1228786
92160.0000000    0.1276575
92200.0000000    0.1140175
92240.0000000    0.1064631
92280.0000000    0.1165984
92320.0000000    0.1203483
92360.0000000    0.1230843
92400.0000000    0.0993052
92440.0000000    0.1222840
92480.0000000    0.1152633
92520.0000000    0.1182851
92560.0000000    0.1096292
92600.0000000    0.1169474
92640.0000000    0.1120783
92680.0000000    0.1158646
92720.0000000    0.1150336
92760.0000000    0.1119770
92800.0000000    0.1012374
92840.0000000    0.1123898
92880.0000000    0.1143686
92920.0000000    0.1058837
92960.0000000    0.1103734
93000.0000000    0.1113040
93040.0000000    0.1077708
93080.0000000    0.1069729
93120.0000000    0.1073766
93160.0000000    0.1117472
93200.0000000    0.1136935
93240.0000000    0.1096573
93280.0000000    0.1178634
93320.0000000    0.1108167
93360.0000000    0.1146216
93400.0000000    0.1212381
93440.0000000    0.1199044
93480.0000000    0.1112887
93520.0000000    0.1104146
93560.0000000    0.1222432
93600.0000000    0.1310035
93640.0000000    0.1268524
93680.0000000    0.1272796
93720.0000000    0.1138868
93760.0000000    0.1247916
93800.0000000    0.1307934
93840.0000000    0.1208288
93880.0000000    0.1216425
93920.0000000    0.1189473
93960.0000000    0.1202889
94000.0000000    0.1237710
94040.0000000    0.1209961
94080.0000000    0.1286296
94120.0000000    0.1391871
94160.0000000    0.1306853
94200.0000000    0.1302248
94240.0000000    0.1308033
94280.0000000    0.1321539
94320.0000000    0.1134372
94360.0000000    0.1159267
94400.0000000    0.1284056
94440.0000000    0.1227953
94480.0000000    0.1198715
94520.0000000    0.1112313
94560.0000000    0.1278915
94600.0000000    0.1174447
94640.0000000    0.1166485
94680.0000000    0.1124302
94720.0000000    0.1175299
94760.0000000    0.1202590
94800.0000000    0.1232923
94840.0000000    0.1166692
94880.0000000    0.1153986
94920.0000000    0.1144171
94960.0000000    0.1132112
95000.0000000    0.1129220
95040.0000000    0.1207696
95080.0000000    0.1244360
95120.0000000    0.1137352
95160.0000000    0.1175289
95200.0000000    0.1169460
95240.0000000    0.1244281
95280.0000000    0.1215550
95320.0000000    0.1208161
95360.0000000    0.1325154
95400.0000000    0.1123202
95440.0000000    0.1111113
95480.0000000    0.1199889
95520.0000000    0.1114861
95560.0000000    0.1062757
95600.0000000    0.1077581
95640.0000000    0.1211597
95680.0000000    0.1239514
95720.0000000    0.1231263
95760.0000000    0.1152661
95800.0000000    0.1204317
95840.0000000    0.1259110
95880.0000000    0.1134708
95920.0000000    0.1169203
95960.0000000    0.1242278
96000.0000000    0.1224871
96040.0000000    0.1149090
96080.0000000    0.1231123
96120.0000000    0.1266844
96160.0000000    0.1229470
96200.0000000    0.1162577
96240.0000000    0.1216089
96280.0000000    0.1275596
96320.0000000    0.1269559
96360.0000000    0.1136893
96400.0000000    0.1150873
96440.0000000    0.1082595
96480.0000000    0.1131842
96520.0000000    0.1078731
96560.0000000    0.0983738
96600.0000000    0.1158843
96640.0000000    0.1113094
96680.0000000    0.1200092
96720.0000000    0.1032146
96760.0000000    0.1131443
96800.0000000    0.1156760
96840.0000000    0.1168625
96880.0000000    0.1171484
96920.0000000    0.1041646
96960.0000000    0.1204812
97000.0000000    0.1330104
97040.0000000    0.1277133
97080.0000000    0.1211066
97120.0000000    0.1283474
97160.0000000    0.1350043
97200.0000000    0.1261757
97240.0000000    0.1147998
97280.0000000    0.1113868
97320.0000000    0.1288739
97360.0000000    0.1264753
97400.0000000    0.1156694
97440.0000000    0.1125062
97480.0000000    0.1171362
97520.0000000    0.1120184
97560.0000000    0.1115759
97600.0000000    0.1276837
97640.0000000    0.1231164
97680.0000000    0.1115823
97720.0000000    0.1240901
97760.0000000    0.1235338
97800.0000000    0.1347114
97840.0000000    0.1101807
97880.0000000    0.1235952
97920.0000000    0.1125433
97960.0000000    0.1173178
98000.0000000    0.1152813
98040.0000000    0.1171250
98080.0000000    0.1230381
98120.0000000    0.1211823
98160.0000000    0.1144449
98200.0000000    0.1239969
98240.0000000    0.1212294
98280.0000000    0.1179118
98320.0000000    0.1270260
98360.0000000    0.1152460
98400.0000000    0.1096484
98440.0000000    0.1175535
98480.0000000    0.1058262
98520.0000000    0.1192417
98560.0000000    0.1161209
98600.0000000    0.1118887
98640.0000000    0.1197246
98680.0000000    0.1233816
98720.0000000    0.1215571
98760.0000000    0.1123844
98800.0000000    0.1212109
98840.0000000    0.1143896
98880.0000000    0.1262514
98920.0000000    0.1144709
98960.0000000    0.1227739
99000.0000000    0.1192639
99040.0000000    0.1175237
99080.0000000    0.1070730
99120.0000000    0.1181916
99160.0000000    0.1170992
99200.0000000    0.1112917
99240.0000000    0.1182141
99280.0000000    0.1201022
99320.0000000    0.1162889
99360.0000000    0.1202072
99400.0000000    0.1297404
99440.0000000    0.1106639
99480.0000000    0.1148601
99520.0000000    0.1121435
99560.0000000    0.1193023
99600.0000000    0.1092940
99640.0000000    0.1126899
99680.0000000    0.1084241
99720.0000000    0.1081180
99760.0000000    0.1094750
99800.0000000    0.1082968
99840.0000000    0.0971555
99880.0000000    0.1090994
99920.0000000    0.1153213
99960.0000000    0.1133158
100000.0000000    0.1042102
100040.0000000    0.1123678
100080.0000000    0.1182319
100120.0000000    0.1054941
100160.0000000    0.1131698
100200.0000000    0.1142562
100240.0000000    0.1096546
100280.0000000    0.1128587
100320.0000000    0.1109539
100360.0000000    0.1107449
100400.0000000    0.1037975
100440.0000000    0.1091384
100480.0000000    0.1137951
100520.0000000    0.1129228
100560.0000000    0.1196470
100600.0000000    0.1172799
100640.0000000    0.1107102
100680.0000000    0.1110957
100720.0000000    0.1098817
100760.0000000    0.1146696
100800.0000000    0.1096287
100840.0000000    0.1124270
100880.0000000    0.1026503
100920.0000000    0.1081575
100960.0000000    0.1084138
101000.0000000    0.1256972
101040.0000000    0.1039461
101080.0000000    0.1087799
101120.0000000    0.1130278
101160.0000000    0.1180387
101200.0000000    0.1128455
101240.0000000    0.1017332
101280.0000000    0.1075681
101320.0000000    0.1127870
101360.0000000    0.1173822
101400.0000000    0.1177239
101440.0000000    0.1207707
101480.0000000    0.1193584
101520.0000000    0.1139006
101560.0000000    0.1194289
101600.0000000    0.1159760
101640.0000000    0.1201318
101680.0000000    0.1183184
101720.0000000    0.1218005
101760.0000000    0.1031731
101800.0000000    0.1023836
101840.0000000    0.1154461
101880.0000000    0.1265905
101920.0000000    0.1092284
101960.0000000    0.1077392
102000.0000000    0.1005195
102040.0000000    0.1127738
102080.0000000    0.1039110
102120.0000000    0.1070414
102160.0000000    0.1203189
102200.0000000    0.1081584
102240.0000000    0.1081616
102280.0000000    0.1027563
102320.0000000    0.1052468
102360.0000000    0.1091684
102400.0000000    0.1089710
102440.0000000    0.0997654
102480.0000000    0.0985666
102520.0000000    0.1070743
102560.0000000    0.1070114
102600.0000000    0.1182469
102640.0000000    0.1117030
102680.0000000    0.1039694
102720.0000000    0.1161542
102760.0000000    0.1010439
102800.0000000    0.1046905
102840.0000000    0.1049149
102880.0000000    0.1022362
102920.0000000    0.1001888
102960.0000000    0.0965522
103000.0000000    0.1008398
103040.0000000    0.1003113
103080.0000000    0.0997149
103120.0000000    0.0958935
103160.0000000    0.1093279
103200.0000000    0.1114255
103240.0000000    0.1086600
103280.0000000    0.1167598
103320.0000000    0.1127873
103360.0000000    0.1115784
103400.0000000    0.1076559
103440.0000000    0.1117239
103480.0000000    0.1164218
103520.0000000    0.1108294
103560.0000000    0.1151524
103600.0000000    0.1041055
103640.0000000    0.1090784
103680.0000000    0.1119487
103720.0000000    0.1054424
103760.0000000    0.1083862
103800.0000000    0.1060383
103840.0000000    0.1011903
103880.0000000    0.0952018
103920.0000000    0.1172127
103960.0000000    0.1158614
104000.0000000    0.1132242
104040.0000000    0.1050946
104080.0000000    0.1033080
104120.0000000    0.1020379
104160.0000000    0.1156002
104200.0000000    0.1075497
104240.0000000    0.1087253
104280.0000000    0.1074890
104320.0000000    0.1100091
104360.0000000    0.1091728
104400.0000000    0.1100411
104440.0000000    0.0988486
104480.0000000    0.1026545
104520.0000000    0.1070475
104560.0000000    0.1145222
104600.0000000    0.1152517
104640.0000000    0.1039171
104680.0000000    0.1119095
104720.0000000    0.1134274
104760.0000000    0.1167051
104800.0000000    0.1132684
104840.0000000    0.1143324
104880.0000000    0.1150587
104920.0000000    0.1080496
104960.0000000    0.1210805
105000.0000000    0.1055521
105040.0000000    0.1109137
105080.0000000    0.1137742
105120.0000000    0.1124030
105160.0000000    0.1132426
105200.0000000    0.1090549
105240.0000000    0.1112519
105280.0000000    0.1059106
105320.0000000    0.1127098
105360.0000000    0.1135714
105400.0000000    0.1169938
105440.0000000    0.1111868
105480.0000000    0.1111863
105520.0000000    0.1090331
105560.0000000    0.1112409
105600.0000000    0.1019302
105640.0000000    0.1080424
105680.0000000    0.1010431
105720.0000000    0.1010473
105760.0000000    0.1078965
105800.0000000    0.0994176
105840.0000000    0.1069533
105880.0000000    0.0995537
105920.0000000    0.1025309
105960.0000000    0.1013084
106000.0000000    0.1083270
106040.0000000    0.1117236
106080.0000000    0.1039294
106120.0000000    0.1121975
106160.0000000    0.1097448
106200.0000000    0.1064171
106240.0000000    0.1058610
106280.0000000    0.0985058
106320.0000000    0.1055878
106360.0000000    0.1103782
106400.0000000    0.1110054
106440.0000000    0.1110945
106480.0000000    0.1214872
106520.0000000    0.1058224
106560.0000000    0.1040914
106600.0000000    0.1067552
106640.0000000    0.1195934
106680.0000000    0.1107640
106720.0000000    0.1134986
106760.0000000    0.1074265
106800.0000000    0.1163893
106840.0000000    0.1116315
106880.0000000    0.1028244
106920.0000000    0.1114786
106960.0000000    0.1108431
107000.0000000    0.1122728
107040.0000000    0.1190143
107080.0000000    0.1199391
107120.0000000    0.1209992
107160.0000000    0.1195029
107200.0000000    0.1224043
107240.0000000    0.1197565
107280.0000000    0.1102718
107320.0000000    0.1145358
107360.0000000    0.1242874
107400.0000000    0.1248693
107440.0000000    0.1186273
107480.0000000    0.1217231
107520.0000000    0.1169441
107560.0000000    0.1184762
107600.0000000    0.1144506
107640.0000000    0.1130343
107680.0000000    0.1120253
107720.0000000    0.1193119
107760.0000000    0.1091889
107800.0000000    0.1130576
107840.0000000    0.1180058
107880.0000000    0.1172697
107920.0000000    0.1250311
107960.0000000    0.1136987
108000.0000000    0.1311888
108040.0000000    0.1227194
108080.0000000    0.1162868
108120.0000000    0.1174680
108160.0000000    0.1278118
108200.0000000    0.1289458
108240.0000000    0.1161484
108280.0000000    0.1275899
108320.0000000    0.1177992
108360.0000000    0.1166290
108400.0000000    0.1175422
108440.0000000    0.1240504
108480.0000000    0.1198831
108520.0000000    0.1149302
108560.0000000    0.1229345
108600.0000000    0.1200688
108640.0000000    0.1229694
108680.0000000    0.1231530
108720.0000000    0.1303114
108760.0000000    0.1258146
108800.0000000    0.1194887
108840.0000000    0.1236810
108880.0000000    0.1260838
108920.0000000    0.1233199
108960.0000000    0.1207306
109000.0000000    0.1263533
109040.0000000    0.1410247
109080.0000000    0.1262868
109120.0000000    0.1238195
109160.0000000    0.1250902
109200.0000000    0.1364931
109240.0000000    0.1266519
109280.0000000    0.1297794
109320.0000000    0.1267678
109360.0000000    0.1401657
109400.0000000    0.1132225
109440.0000000    0.1243099
109480.0000000    0.1157318
109520.0000000    0.1265236
109560.0000000    0.1283441
109600.0000000    0.1401469
109640.0000000    0.1291871
109680.0000000    0.1249841
109720.0000000    0.1310422
109760.0000000    0.1226925
109800.0000000    0.1240951
109840.0000000    0.1120900
109880.0000000    0.1228729
109920.0000000    0.1202175
109960.0000000    0.1151934
110000.0000000    0.1181669
110040.0000000    0.1094604
110080.0000000    0.1191249
110120.0000000    0.1149803
110160.0000000    0.1102936
110200.0000000    0.1241167
110240.0000000    0.1260854
110280.0000000    0.1237168
110320.0000000    0.1163386
110360.0000000    0.1144903
110400.0000000    0.1157441
110440.0000000    0.1094692
110480.0000000    0.1079303
110520.0000000    0.1068063
110560.0000000    0.1097803
110600.0000000    0.1126505
110640.0000000    0.1201937
110680.0000000    0.1163407
110720.0000000    0.1172980
110760.0000000    0.1075341
110800.0000000    0.1266619
110840.0000000    0.1237644
110880.0000000    0.1190570
110920.0000000    0.1275416
110960.0000000    0.1144957
111000.0000000    0.1189464
111040.0000000    0.1241754
111080.0000000    0.1137244
111120.0000000    0.1160742
111160.0000000    0.1160929
111200.0000000    0.1240850
111240.0000000    0.1421322
111280.0000000    0.1389671
111320.0000000    0.1343661
111360.0000000    0.1270541
111400.0000000    0.1258257
111440.0000000    0.1138656
111480.0000000    0.1229959
111520.0000000    0.1212907
111560.0000000    0.1215644
111600.0000000    0.1155411
111640.0000000    0.1293583
111680.0000000    0.1343401
111720.0000000    0.1210176
111760.0000000    0.1175363
111800.0000000    0.1282649
111840.0000000    0.1150051
111880.0000000    0.1178081
111920.0000000    0.1169612
111960.0000000    0.1193367
112000.0000000    0.1176107
112040.0000000    0.1224727
112080.0000000    0.1232802
112120.0000000    0.1219597
112160.0000000    0.1095157
112200.0000000    0.1274343
112240.0000000    0.1154301
112280.0000000    0.1165367
112320.0000000    0.1167441
112360.0000000    0.1134799
112400.0000000    0.1228849
112440.0000000    0.1251937
112480.0000000    0.1233140
112520.0000000    0.1260830
112560.0000000    0.1264709
112600.0000000    0.1281276
112640.0000000    0.1324761
112680.0000000    0.1432212
112720.0000000    0.1305603
112760.0000000    0.1346077
112800.0000000    0.1401331
112840.0000000    0.1396921
112880.0000000    0.1422655
112920.0000000    0.1349030
112960.0000000    0.1221456
113000.0000000    0.1376044
113040.0000000    0.1225571
113080.0000000    0.1287204
113120.0000000    0.1421260
113160.0000000    0.1310786
113200.0000000    0.1342508
113240.0000000    0.1428625
113280.0000000    0.1244337
113320.0000000    0.1215591
113360.0000000    0.1255091
113400.0000000    0.1285659
113440.0000000    0.1260393
113480.0000000    0.1265894
113520.0000000    0.1234938
113560.0000000    0.1200512
113600.0000000    0.1149821
113640.0000000    0.1126392
113680.0000000    0.1061414
113720.0000000    0.1162534
113760.0000000    0.1117434
113800.0000000    0.1158522
113840.0000000    0.1104003
113880.0000000    0.1085546
113920.0000000    0.1177790
113960.0000000    0.1199363
114000.0000000    0.1209998
114040.0000000    0.1106708
114080.0000000    0.1148214
114120.0000000    0.1184333
114160.0000000    0.1097696
114200.0000000    0.1170803
114240.0000000    0.1081588
114280.0000000    0.1099790
114320.0000000    0.1207867
114360.0000000    0.1095472
114400.0000000    0.1190247
114440.0000000    0.1199711
114480.0000000    0.1237415
114520.0000000    0.1210440
114560.0000000    0.1138159
114600.0000000    0.1260148
114640.0000000    0.1331168
114680.0000000    0.1206444
114720.0000000    0.1359897
114760.0000000    0.1376275
114800.0000000    0.1211426
114840.0000000    0.1265427
114880.0000000    0.1355188
114920.0000000    0.1252547
114960.0000000    0.1246958
115000.0000000    0.1274922
115040.0000000    0.1186978
115080.0000000    0.1225288
115120.0000000    0.1255431
115160.0000000    0.1269998
115200.0000000    0.1259113
115240.0000000    0.1195853
115280.0000000    0.1044807
115320.0000000    0.1099202
115360.0000000    0.1150230
115400.0000000    0.1069976
115440.0000000    0.1148858
115480.0000000    0.1109862
115520.0000000    0.1271721
115560.0000000    0.1307765
115600.0000000    0.1106480
115640.0000000    0.1191309
115680.0000000    0.1121949
115720.0000000    0.1067483
115760.0000000    0.1138980
115800.0000000    0.1022777
115840.0000000    0.1057502
115880.0000000    0.1138879
115920.0000000    0.1159214
115960.0000000    0.1049665
116000.0000000    0.1014943
116040.0000000    0.1033379
116080.0000000    0.1004475
116120.0000000    0.1074547
116160.0000000    0.0998016
116200.0000000    0.1014815
116240.0000000    0.1096738
116280.0000000    0.1076903
116320.0000000    0.1041356
116360.0000000    0.1070875
116400.0000000    0.1060346
116440.0000000    0.1120155
116480.0000000    0.1028455
116520.0000000    0.1109268
116560.0000000    0.1167963
116600.0000000    0.1124485
116640.0000000    0.1134052
116680.0000000    0.1060581
116720.0000000    0.1059675
116760.0000000    0.1072312
116800.0000000    0.1088264
116840.0000000    0.1052974
116880.0000000    0.1173421
116920.0000000    0.1150356
116960.0000000    0.1144821
117000.0000000    0.1158847
117040.0000000    0.1247863
117080.0000000    0.1154644
117120.0000000    0.1202542
117160.0000000    0.1063505
117200.0000000    0.1035989
117240.0000000    0.1001330
117280.0000000    0.1112537
117320.0000000    0.1099025
117360.0000000    0.1061641
117400.0000000    0.1105365
117440.0000000    0.1117387
117480.0000000    0.1173308
117520.0000000    0.1088031
117560.0000000    0.1082360
117600.0000000    0.1111542
117640.0000000    0.1114039
117680.0000000    0.1114838
117720.0000000    0.1157026
117760.0000000    0.1108795
117800.0000000    0.1045978
117840.0000000    0.1107573
117880.0000000    0.1051309
117920.0000000    0.1173002
117960.0000000    0.1059068
118000.0000000    0.1063746
118040.0000000    0.1083566
118080.0000000    0.1088616
118120.0000000    0.1054268
118160.0000000    0.1086244
118200.0000000    0.1045273
118240.0000000    0.1118289
118280.0000000    0.1102647
118320.0000000    0.1037350
118360.0000000    0.1093130
118400.0000000    0.1090118
118440.0000000    0.1082516
118480.0000000    0.1104752
118520.0000000    0.1186678
118560.0000000    0.1187399
118600.0000000    0.1076919
118640.0000000    0.1140429
118680.0000000    0.1067748
118720.0000000    0.1022161
118760.0000000    0.1102394
118800.0000000    0.1188351
118840.0000000    0.1192337
118880.0000000    0.1232353
118920.0000000    0.1186758
118960.0000000    0.1166389
119000.0000000    0.1187634
119040.0000000    0.1120592
119080.0000000    0.1202782
119120.0000000    0.1101348
119160.0000000    0.1116874
119200.0000000    0.1100955
119240.0000000    0.1073713
119280.0000000    0.1082551
119320.0000000    0.1124535
119360.0000000    0.1118416
119400.0000000    0.1234532
119440.0000000    0.1167853
119480.0000000    0.1108810
119520.0000000    0.1137441
119560.0000000    0.1153799
119600.0000000    0.1228478
119640.0000000    0.1222504
119680.0000000    0.1243541
119720.0000000    0.1245551
119760.0000000    0.1170525
119800.0000000    0.1171246
119840.0000000    0.1246446
119880.0000000    0.1279893
119920.0000000    0.1214487
119960.0000000    0.1134330
120000.0000000    0.1222943
120040.0000000    0.1260879
120080.0000000    0.1168687
120120.0000000    0.1168151
120160.0000000    0.1197945
120200.0000000    0.1118327
120240.0000000    0.1162255
120280.0000000    0.1162278
120320.0000000    0.1067376
120360.0000000    0.1182032
120400.0000000    0.1125158
120440.0000000    0.1162414
120480.0000000    0.1281839
120520.0000000    0.1144696
120560.0000000    0.1250336
120600.0000000    0.1174204
120640.0000000    0.1189859
120680.0000000    0.1213579
120720.0000000    0.1159895
120760.0000000    0.1291083
120800.0000000    0.1166527
120840.0000000    0.1173264
120880.0000000    0.1218279
120920.0000000    0.1165408
120960.0000000    0.1064436
121000.0000000    0.1145355
121040.0000000    0.1216948
121080.0000000    0.1109064
121120.0000000    0.1142497
121160.0000000    0.1138742
121200.0000000    0.1213869
121240.0000000    0.1178168
121280.0000000    0.1191491
121320.0000000    0.1255676
121360.0000000    0.1255894
121400.0000000    0.1221210
121440.0000000    0.1199784
121480.0000000    0.1145172
121520.0000000    0.1184168
121560.0000000    0.1183794
121600.0000000    0.1257216
121640.0000000    0.1198245
121680.0000000    0.1191304
121720.0000000    0.1175240
121760.0000000    0.1244387
121800.0000000    0.1282273
121840.0000000    0.1279300
121880.0000000    0.1314403
121920.0000000    0.1353977
121960.0000000    0.1181508
122000.0000000    0.1337444
122040.0000000    0.1149882
122080.0000000    0.1231546
122120.0000000    0.1195447
122160.0000000    0.1190002
122200.0000000    0.1271373
122240.0000000    0.1102950
122280.0000000    0.1151219
122320.0000000    0.1121038
122360.0000000    0.1192771
122400.0000000    0.1153082
122440.0000000    0.1158527
122480.0000000    0.1207806
122520.0000000    0.1194671
122560.0000000    0.1155024
122600.0000000    0.1156473
122640.0000000    0.1154017
122680.0000000    0.1246082
122720.0000000    0.1214533
122760.0000000    0.1287667
122800.0000000    0.1147742
122840.0000000    0.1151032
122880.0000000    0.1198507
122920.0000000    0.1176509
122960.0000000    0.1248445
123000.0000000    0.1138087
123040.0000000    0.1126456
123080.0000000    0.1165218
123120.0000000    0.1115324
123160.0000000    0.1151616
123200.0000000    0.1099485
123240.0000000    0.1040039
123280.0000000    0.1230790
123320.0000000    0.1209347
123360.0000000    0.1191576
123400.0000000    0.1135023
123440.0000000    0.1197150
123480.0000000    0.1187912
123520.0000000    0.1161085
123560.0000000    0.1235073
123600.0000000    0.1146944
123640.0000000    0.1149964
123680.0000000    0.1215113
123720.0000000    0.1089857
123760.0000000    0.1080816
123800.0000000    0.0992298
123840.0000000    0.1068761
123880.0000000    0.1187904
123920.0000000    0.1070065
123960.0000000    0.1104924
124000.0000000    0.1302049
124040.0000000    0.1006272
124080.0000000    0.1050008
124120.0000000    0.1217208
124160.0000000    0.1112249
124200.0000000    0.1053305
124240.0000000    0.1163041
124280.0000000    0.1160956
124320.0000000    0.1224993
124360.0000000    0.1128346
124400.0000000    0.1111576
124440.0000000    0.1150010
124480.0000000    0.1145188
124520.0000000    0.1052595
124560.0000000    0.1057880
124600.0000000    0.1166730
124640.0000000    0.1118934
124680.0000000    0.1175933
124720.0000000    0.1144005
124760.0000000    0.1117726
124800.0000000    0.1163262
124840.0000000    0.1085868
124880.0000000    0.1122596
124920.0000000    0.1103743
124960.0000000    0.1112891
125000.0000000    0.1056180
125040.0000000    0.1040491
125080.0000000    0.1158999
125120.0000000    0.0999385
125160.0000000    0.1102694
125200.0000000    0.1145569
125240.0000000    0.1170871
125280.0000000    0.1217054
125320.0000000    0.1150729
125360.0000000    0.1246205
125400.0000000    0.1269371
125440.0000000    0.1259643
125480.0000000    0.1248813
125520.0000000    0.1245400
125560.0000000    0.1268077
125600.0000000    0.1225089
125640.0000000    0.1256251
125680.0000000    0.1268111
125720.0000000    0.1211202
125760.0000000    0.1274149
125800.0000000    0.1277870
125840.0000000    0.1207106
125880.0000000    0.1199886
125920.0000000    0.1143707
125960.0000000    0.1236705
126000.0000000    0.1228673
126040.0000000    0.1260812
126080.0000000    0.1168662
126120.0000000    0.1230848
126160.0000000    0.1210218
126200.0000000    0.1214544
126240.0000000    0.1187204
126280.0000000    0.1227439
126320.0000000    0.1225986
126360.0000000    0.1190491
126400.0000000    0.1083271
126440.0000000    0.1232200
126480.0000000    0.1161169
126520.0000000    0.1268973
126560.0000000    0.1275574
126600.0000000    0.1219357
126640.0000000    0.1165006
126680.0000000    0.1168058
126720.0000000    0.1085352
126760.0000000    0.1105691
126800.0000000    0.1027688
126840.0000000    0.1102526
126880.0000000    0.1102810
126920.0000000    0.1051787
126960.0000000    0.1065712
127000.0000000    0.1177800
127040.0000000    0.1006611
127080.0000000    0.1062581
127120.0000000    0.1208668
127160.0000000    0.1184280
127200.0000000    0.1074324
127240.0000000    0.1270970
127280.0000000    0.1136203
127320.0000000    0.1235889
127360.0000000    0.1198845
127400.0000000    0.1217962
127440.0000000    0.1239540
127480.0000000    0.1274158
127520.0000000    0.1264613
127560.0000000    0.1267685
127600.0000000    0.1200980
127640.0000000    0.1274994
127680.0000000    0.1307964
127720.0000000    0.1202407
127760.0000000    0.1207421
127800.0000000    0.1032602
127840.0000000    0.1078547
127880.0000000    0.1067763
127920.0000000    0.1153657
127960.0000000    0.1067077
128000.0000000    0.1118191
128040.0000000    0.1058678
128080.0000000    0.1163522
128120.0000000    0.1103530
128160.0000000    0.1201217
128200.0000000    0.1253557
128240.0000000    0.1295976
128280.0000000    0.1220472
128320.0000000    0.1178769
128360.0000000    0.1120295
128400.0000000    0.1141941
128440.0000000    0.1110301
128480.0000000    0.1056106
128520.0000000    0.1079079
128560.0000000    0.1097603
128600.0000000    0.1102769
128640.0000000    0.1175005
128680.0000000    0.1111972
128720.0000000    0.1152558
128760.0000000    0.1165821
128800.0000000    0.1131012
128840.0000000    0.1091098
128880.0000000    0.1181850
128920.0000000    0.1144758
128960.0000000    0.1099217
129000.0000000    0.1126376
129040.0000000    0.1114039
129080.0000000    0.1153126
129120.0000000    0.1057507
129160.0000000    0.1117279
129200.0000000    0.1266471
129240.0000000    0.1050294
129280.0000000    0.1054418
129320.0000000    0.1080926
129360.0000000    0.1194130
129400.0000000    0.1299136
129440.0000000    0.1148036
129480.0000000    0.1082363
129520.0000000    0.1137476
129560.0000000    0.1168220
129600.0000000    0.1156554
129640.0000000    0.1155659
129680.0000000    0.1165290
129720.0000000    0.1124812
129760.0000000    0.1052950
129800.0000000    0.1060170
129840.0000000    0.1267265
129880.0000000    0.1189178
129920.0000000    0.1049420
129960.0000000    0.1083023
130000.0000000    0.1092009
130040.0000000    0.1009469
130080.0000000    0.1018403
130120.0000000    0.1121798
130160.0000000    0.1237299
130200.0000000    0.1139103
130240.0000000    0.1151000
130280.0000000    0.1111129
130320.0000000    0.1277418
130360.0000000    0.1120479
130400.0000000    0.1112318
130440.0000000    0.1125902
130480.0000000    0.1034376
130520.0000000    0.1052380
130560.0000000    0.1107303
130600.0000000    0.1229587
130640.0000000    0.1169115
130680.0000000    0.1124294
130720.0000000    0.1033811
130760.0000000    0.1045746
130800.0000000    0.1069903
130840.0000000    0.1125454
130880.0000000    0.1053069
130920.0000000    0.1135710
130960.0000000    0.1046473
131000.0000000    0.1204670
131040.0000000    0.1040624
131080.0000000    0.1174991
131120.0000000    0.1071995
131160.0000000    0.1003068
131200.0000000    0.1016241
131240.0000000    0.1099766
131280.0000000    0.1000582
131320.0000000    0.1052331
131360.0000000    0.1035146
131400.0000000    0.1074491
131440.0000000    0.1089503
131480.0000000    0.1113019
131520.0000000    0.1079375
131560.0000000    0.1112303
131600.0000000    0.1112404
131640.0000000    0.1051747
131680.0000000    0.1007563
131720.0000000    0.1080860
131760.0000000    0.1011203
131800.0000000    0.1092245
131840.0000000    0.1068558
131880.0000000    0.1214524
131920.0000000    0.1110942
131960.0000000    0.1139652
132000.0000000    0.1162672
132040.0000000    0.1024203
132080.0000000    0.1050116
132120.0000000    0.1165786
132160.0000000    0.1118165
132200.0000000    0.1202285
132240.0000000    0.1162170
132280.0000000    0.1163082
132320.0000000    0.1130511
132360.0000000    0.1036097
132400.0000000    0.1092205
132440.0000000    0.1113933
132480.0000000    0.1128502
132520.0000000    0.1191668
132560.0000000    0.1049029
132600.0000000    0.1091489
132640.0000000    0.1145618
132680.0000000    0.1119297
132720.0000000    0.1066171
132760.0000000    0.1104014
132800.0000000    0.1043249
132840.0000000    0.0977717
132880.0000000    0.1032455
132920.0000000    0.1107937
132960.0000000    0.1041320
133000.0000000    0.1171262
133040.0000000    0.1055514
133080.0000000    0.1063492
133120.0000000    0.1097128
133160.0000000    0.1084026
133200.0000000    0.1087023
133240.0000000    0.1069383
133280.0000000    0.1172096
133320.0000000    0.1104956
133360.0000000    0.1169749
133400.0000000    0.1106784
133440.0000000    0.1107646
133480.0000000    0.1060489
133520.0000000    0.0991431
133560.0000000    0.1109398
133600.0000000    0.1075460
133640.0000000    0.1137497
133680.0000000    0.1096507
133720.0000000    0.1141082
133760.0000000    0.1072875
133800.0000000    0.1136850
133840.0000000    0.1093638
133880.0000000    0.1090917
133920.0000000    0.1012953
133960.0000000    0.1122677
134000.0000000    0.1115391
134040.0000000    0.1098320
134080.0000000    0.0996863
134120.0000000    0.1083571
134160.0000000    0.1103259
134200.0000000    0.1115545
134240.0000000    0.1024629
134280.0000000    0.1146195
134320.0000000    0.1049419
134360.0000000    0.1043743
134400.0000000    0.1076398
134440.0000000    0.1067083
134480.0000000    0.1029220
134520.0000000    0.1027256
134560.0000000    0.1171689
134600.0000000    0.1044286
134640.0000000    0.1088258
134680.0000000    0.1173195
134720.0000000    0.1036309
134760.0000000    0.1066401
134800.0000000    0.1119101
134840.0000000    0.1095180
134880.0000000    0.1092753
134920.0000000    0.1071048
134960.0000000    0.1093228
135000.0000000    0.1124905
135040.0000000    0.1110812
135080.0000000    0.1119509
135120.0000000    0.1111989
135160.0000000    0.1160859
135200.0000000    0.1100026
135240.0000000    0.1173089
135280.0000000    0.1218823
135320.0000000    0.1138841
135360.0000000    0.1132614
135400.0000000    0.1229800
135440.0000000    0.1132283
135480.0000000    0.1175229
135520.0000000    0.1138510
135560.0000000    0.1145340
135600.0000000    0.1117769
135640.0000000    0.1160756
135680.0000000    0.1187293
135720.0000000    0.1137092
135760.0000000    0.1242236
135800.0000000    0.1143562
135840.0000000    0.1119853
135880.0000000    0.1304825
135920.0000000    0.1303055
135960.0000000    0.1297067
136000.0000000    0.1425294
136040.0000000    0.1228685
136080.0000000    0.1274734
136120.0000000    0.1191287
136160.0000000    0.1278922
136200.0000000    0.1249232
136240.0000000    0.1252735
136280.0000000    0.1344911
136320.0000000    0.1349007
136360.0000000    0.1260378
136400.0000000    0.1358132
136440.0000000    0.1397523
136480.0000000    0.1399390
136520.0000000    0.1301322
136560.0000000    0.1372705
136600.0000000    0.1228207
136640.0000000    0.1164638
136680.0000000    0.1194399
136720.0000000    0.1267787
136760.0000000    0.1243067
136800.0000000    0.1251921
136840.0000000    0.1230203
136880.0000000    0.1196334
136920.0000000    0.1094603
136960.0000000    0.1189270
137000.0000000    0.1112835
137040.0000000    0.1180113
137080.0000000    0.1152397
137120.0000000    0.1084448
137160.0000000    0.1206321
137200.0000000    0.1238853
137240.0000000    0.1182092
137280.0000000    0.1128609
137320.0000000    0.1053859
137360.0000000    0.1108046
137400.0000000    0.1202390
137440.0000000    0.1198285
137480.0000000    0.1156517
137520.0000000    0.1170103
137560.0000000    0.1124651
137600.0000000    0.1242647
137640.0000000    0.1070897
137680.0000000    0.1099497
137720.0000000    0.1104554
137760.0000000    0.1069244
137800.0000000    0.1153526
137840.0000000    0.1221156
137880.0000000    0.1142261
137920.0000000    0.1124075
137960.0000000    0.1068316
138000.0000000    0.1195697
138040.0000000    0.1098889
138080.0000000    0.1129428
138120.0000000    0.1126128
138160.0000000    0.1078018
138200.0000000    0.1228236
138240.0000000    0.1132648
138280.0000000    0.1081198
138320.0000000    0.1123715
138360.0000000    0.1206059
138400.0000000    0.1173218
138440.0000000    0.1170897
138480.0000000    0.1046350
138520.0000000    0.1089835
138560.0000000    0.1138513
138600.0000000    0.1179620
138640.0000000    0.1154619
138680.0000000    0.1152268
138720.0000000    0.1070544
138760.0000000    0.1054496
138800.0000000    0.1099794
138840.0000000    0.1195133
138880.0000000    0.1330588
138920.0000000    0.1103733
138960.0000000    0.1278043
139000.0000000    0.1258944
139040.0000000    0.1224137
139080.0000000    0.1160480
139120.0000000    0.1130472
139160.0000000    0.1284208
139200.0000000    0.1244566
139240.0000000    0.1344314
139280.0000000    0.1188283
139320.0000000    0.1151770
139360.0000000    0.1195876
139400.0000000    0.1249121
139440.0000000    0.1238583
139480.0000000    0.1187399
139520.0000000    0.1214418
139560.0000000    0.1217194
139600.0000000    0.1182379
139640.0000000    0.1076173
139680.0000000    0.1211276
139720.0000000    0.1233742
139760.0000000    0.1160492
139800.0000000    0.1116781
139840.0000000    0.1147689
139880.0000000    0.1246789
139920.0000000    0.1249758
139960.0000000    0.1245082
140000.0000000    0.1137582
140040.0000000    0.1248497
140080.0000000    0.1274680
140120.0000000    0.1140091
140160.0000000    0.1182255
140200.0000000    0.1142813
140240.0000000    0.1142387
140280.0000000    0.1067536
140320.0000000    0.1137214
140360.0000000    0.1095986
140400.0000000    0.1152266
140440.0000000    0.1086372
140480.0000000    0.1111290
140520.0000000    0.1145229
140560.0000000    0.1107753
140600.0000000    0.1159204
140640.0000000    0.1106177
140680.0000000    0.1139696
140720.0000000    0.1127677
140760.0000000    0.1100630
140800.0000000    0.1055831
140840.0000000    0.1140927
140880.0000000    0.1141728
140920.0000000    0.1130139
140960.0000000    0.1047159
141000.0000000    0.1169426
141040.0000000    0.1038761
141080.0000000    0.1136303
141120.0000000    0.1200192
141160.0000000    0.1235372
141200.0000000    0.1144045
141240.0000000    0.1141763
141280.0000000    0.0960131
141320.0000000    0.1100381
141360.0000000    0.1059343
141400.0000000    0.1073746
141440.0000000    0.1106865
141480.0000000    0.1059464
141520.0000000    0.1050546
141560.0000000    0.0993305
141600.0000000    0.1105250
141640.0000000    0.1039230
141680.0000000    0.1043140
141720.0000000    0.1070659
141760.0000000    0.1149884
141800.0000000    0.1272016
141840.0000000    0.1074564
141880.0000000    0.1025534
141920.0000000    0.1193136
141960.0000000    0.1237131
142000.0000000    0.1154705
142040.0000000    0.1063245
142080.0000000    0.1084829
142120.0000000    0.1169417
142160.0000000    0.1120100
142200.0000000    0.1051932
142240.0000000    0.1100508
142280.0000000    0.1091352
142320.0000000    0.1160137
142360.0000000    0.1137218
142400.0000000    0.1127289
142440.0000000    0.1092002
142480.0000000    0.1262197
142520.0000000    0.1156301
142560.0000000    0.1048056
142600.0000000    0.1088394
142640.0000000    0.1081005
142680.0000000    0.1088339
142720.0000000    0.1020797
142760.0000000    0.0998221
142800.0000000    0.1172868
142840.0000000    0.1195573
142880.0000000    0.1096345
142920.0000000    0.1018655
142960.0000000    0.1073239
143000.0000000    0.1092956
143040.0000000    0.1121844
143080.0000000    0.1138204
143120.0000000    0.1093603
143160.0000000    0.1044029
143200.0000000    0.1004155
143240.0000000    0.1093715
143280.0000000    0.1127662
143320.0000000    0.1143101
143360.0000000    0.1058541
143400.0000000    0.1025624
143440.0000000    0.1097666
143480.0000000    0.1128357
143520.0000000    0.1084782
143560.0000000    0.1040251
143600.0000000    0.0988820
143640.0000000    0.1029509
143680.0000000    0.1077905
143720.0000000    0.1015690
143760.0000000    0.1148335
143800.0000000    0.1126446
143840.0000000    0.1136919
143880.0000000    0.1126441
143920.0000000    0.1260955
143960.0000000    0.1027781
144000.0000000    0.1127160
144040.0000000    0.1158326
144080.0000000    0.1095307
144120.0000000    0.1079751
144160.0000000    0.1096732
144200.0000000    0.1087458
144240.0000000    0.1128765
144280.0000000    0.1198851
144320.0000000    0.1091823
144360.0000000    0.1038192
144400.0000000    0.1109219
144440.0000000    0.1086181
144480.0000000    0.1045717
144520.0000000    0.1234943
144560.0000000    0.1146365
144600.0000000    0.1180513
144640.0000000    0.1219491
144680.0000000    0.1240847
144720.0000000    0.1215474
144760.0000000    0.1230335
144800.0000000    0.1104231
144840.0000000    0.1156516
144880.0000000    0.1122473
144920.0000000    0.1176352
144960.0000000    0.1215438
145000.0000000    0.1113111
145040.0000000    0.1139025
145080.0000000    0.1130898
145120.0000000    0.1166584
145160.0000000    0.1259876
145200.0000000    0.1158277
145240.0000000    0.1049721
145280.0000000    0.1132573
145320.0000000    0.1087603
145360.0000000    0.1034062
145400.0000000    0.1134295
145440.0000000    0.1070504
145480.0000000    0.1068306
145520.0000000    0.1078989
145560.0000000    0.1278322
145600.0000000    0.1110007
145640.0000000    0.1192134
145680.0000000    0.1158133
145720.0000000    0.1167662
145760.0000000    0.1121789
145800.0000000    0.1133171
145840.0000000    0.1202637
145880.0000000    0.1165036
145920.0000000    0.1090801
145960.0000000    0.1199852
146000.0000000    0.1153991
146040.0000000    0.1107499
146080.0000000    0.1245929
146120.0000000    0.1177789
146160.0000000    0.1181571
146200.0000000    0.1151107
146240.0000000    0.1048118
146280.0000000    0.1104200
146320.0000000    0.1166449
146360.0000000    0.1229710
146400.0000000    0.1185305
146440.0000000    0.1137698
146480.0000000    0.1099618
146520.0000000    0.1178826
146560.0000000    0.1158303
146600.0000000    0.1135911
146640.0000000    0.1135564
146680.0000000    0.1164827
146720.0000000    0.1365521
146760.0000000    0.1231338
146800.0000000    0.1287794
146840.0000000    0.1264808
146880.0000000    0.1338445
146920.0000000    0.1218511
146960.0000000    0.1308804
147000.0000000    0.1178384
147040.0000000    0.1214618
147080.0000000    0.1260096
147120.0000000    0.1293709
147160.0000000    0.1133269
147200.0000000    0.1267376
147240.0000000    0.1275862
147280.0000000    0.1290018
147320.0000000    0.1122886
147360.0000000    0.1184069
147400.0000000    0.1246567
147440.0000000    0.1114428
147480.0000000    0.1170414
147520.0000000    0.1172406
147560.0000000    0.1245272
147600.0000000    0.1316456
147640.0000000    0.1201516
147680.0000000    0.1094332
147720.0000000    0.1147817
147760.0000000    0.1123279
147800.0000000    0.1146920
147840.0000000    0.1167112
147880.0000000    0.1215676
147920.0000000    0.1168608
147960.0000000    0.1200961
148000.0000000    0.1180627
148040.0000000    0.1142226
148080.0000000    0.1209784
148120.0000000    0.1201495
148160.0000000    0.1238767
148200.0000000    0.1232260
148240.0000000    0.1232409
148280.0000000    0.1129776
148320.0000000    0.1200592
148360.0000000    0.1204076
148400.0000000    0.1209803
148440.0000000    0.1122919
148480.0000000    0.1153900
148520.0000000    0.1215998
148560.0000000    0.1123601
148600.0000000    0.1109560
148640.0000000    0.1145266
148680.0000000    0.1105229
148720.0000000    0.1229363
148760.0000000    0.1111923
148800.0000000    0.1164364
148840.0000000    0.1188071
148880.0000000    0.1108489
148920.0000000    0.1146490
148960.0000000    0.1267093
149000.0000000    0.1206944
149040.0000000    0.1184367
149080.0000000    0.1188868
149120.0000000    0.1158336
149160.0000000    0.1175719
149200.0000000    0.1338217
149240.0000000    0.1209970
149280.0000000    0.1184599
149320.0000000    0.1223823
149360.0000000    0.1184760
149400.0000000    0.1126363
149440.0000000    0.1150829
149480.0000000    0.1169494
149520.0000000    0.1213515
149560.0000000    0.1120924
149600.0000000    0.1199290
149640.0000000    0.1350191
149680.0000000    0.1158190
149720.0000000    0.1164934
149760.0000000    0.1224385
149800.0000000    0.1258427
149840.0000000    0.1210726
149880.0000000    0.1276968
149920.0000000    0.1296922
149960.0000000    0.1270591
150000.0000000    0.1136038
150040.0000000    0.1205762
150080.0000000    0.1213784
150120.0000000    0.1214665
150160.0000000    0.1177832
150200.0000000    0.1163469
150240.0000000    0.1172116
150280.0000000    0.1125709
150320.0000000    0.1167135
150360.0000000    0.1161637
150400.0000000    0.1128288
150440.0000000    0.1131203
150480.0000000    0.1193811
150520.0000000    0.1119266
150560.0000000    0.1203141
150600.0000000    0.1196654
150640.0000000    0.1012228
150680.0000000    0.1181511
150720.0000000    0.1260630
150760.0000000    0.1037297
150800.0000000    0.1149726
150840.0000000    0.1202805
150880.0000000    0.1176861
150920.0000000    0.1088283
150960.0000000    0.1121789
151000.0000000    0.1099968
151040.0000000    0.1036301
151080.0000000    0.1016844
151120.0000000    0.1043624
151160.0000000    0.1088991
151200.0000000    0.1209657
151240.0000000    0.1141674
151280.0000000    0.1147355
151320.0000000    0.1143065
151360.0000000    0.1147395
151400.0000000    0.1142564
151440.0000000    0.1149599
151480.0000000    0.1186834
151520.0000000    0.1158505
151560.0000000    0.1129296
151600.0000000    0.1160827
151640.0000000    0.1069821
151680.0000000    0.1083248
151720.0000000    0.1120237
151760.0000000    0.1023707
151800.0000000    0.1069620
151840.0000000    0.1114003
151880.0000000    0.1072532
151920.0000000    0.1197004
151960.0000000    0.1294135
152000.0000000    0.1141549
152040.0000000    0.1179975
152080.0000000    0.1218391
152120.0000000    0.1253847
152160.0000000    0.1212665
152200.0000000    0.1119647
152240.0000000    0.1055324
152280.0000000    0.1031979
152320.0000000    0.1175169
152360.0000000    0.1180143
152400.0000000    0.1196507
152440.0000000    0.1091380
152480.0000000    0.1095512
152520.0000000    0.1166838
152560.0000000    0.1176357
152600.0000000    0.1093347
152640.0000000    0.1127720
152680.0000000    0.1185136
152720.0000000    0.1060671
152760.0000000    0.1155178
152800.0000000    0.1192272
152840.0000000    0.1125099
152880.0000000    0.1019424
152920.0000000    0.1258819
152960.0000000    0.1225740
153000.0000000    0.1238093
153040.0000000    0.1083221
153080.0000000    0.1025491
153120.0000000    0.1010302
153160.0000000    0.1145859
153200.0000000    0.1185773
153240.0000000    0.1087976
153280.0000000    0.1011276
153320.0000000    0.1113238
153360.0000000    0.1135854
153400.0000000    0.1064492
153440.0000000    0.1157196
153480.0000000    0.1131294
153520.0000000    0.1164291
153560.0000000    0.1123310
153600.0000000    0.1089764
153640.0000000    0.1090813
153680.0000000    0.1112035
153720.0000000    0.1115014
153760.0000000    0.1173302
153800.0000000    0.1064742
153840.0000000    0.1087422
153880.0000000    0.1167769
153920.0000000    0.1279545
153960.0000000    0.1247603
154000.0000000    0.1115674
154040.0000000    0.1225194
154080.0000000    0.1181869
154120.0000000    0.1269784
154160.0000000    0.1246067
154200.0000000    0.1247268
154240.0000000    0.1197403
154280.0000000    0.1283873
154320.0000000    0.1269225
154360.0000000    0.1217072
154400.0000000    0.1269992
154440.0000000    0.1164603
154480.0000000    0.1249623
154520.0000000    0.1232156
154560.0000000    0.1212952
154600.0000000    0.1181469
154640.0000000    0.1236121
154680.0000000    0.1067812
154720.0000000    0.1105045
154760.0000000    0.1161185
154800.0000000    0.1190757
154840.0000000    0.1124433
154880.0000000    0.1181246
154920.0000000    0.1175820
154960.0000000    0.1155896
155000.0000000    0.1177371
155040.0000000    0.1241150
155080.0000000    0.1092446
155120.0000000    0.1073107
155160.0000000    0.1102795
155200.0000000    0.1114519
155240.0000000    0.1135633
155280.0000000    0.1105120
155320.0000000    0.1168274
155360.0000000    0.1091368
155400.0000000    0.1102284
155440.0000000    0.1086784
155480.0000000    0.1049045
155520.0000000    0.1134625
155560.0000000    0.1106762
155600.0000000    0.1117780
155640.0000000    0.1192706
155680.0000000    0.1133229
155720.0000000    0.1136720
155760.0000000    0.1119319
155800.0000000    0.1214838
155840.0000000    0.1079283
155880.0000000    0.1131201
155920.0000000    0.1147763
155960.0000000    0.1168995
156000.0000000    0.1222396
156040.0000000    0.1298918
156080.0000000    0.1432546
156120.0000000    0.1290253
156160.0000000    0.1244741
156200.0000000    0.1237061
156240.0000000    0.1329457
156280.0000000    0.1193310
156320.0000000    0.1282443
156360.0000000    0.1327580
156400.0000000    0.1288857
156440.0000000    0.1281493
156480.0000000    0.1360826
156520.0000000    0.1523951
156560.0000000    0.1262837
156600.0000000    0.1264706
156640.0000000    0.1347930
156680.0000000    0.1161918
156720.0000000    0.1163759
156760.0000000    0.1189593
156800.0000000    0.1158322
156840.0000000    0.1198572
156880.0000000    0.1266474
156920.0000000    0.1179001
156960.0000000    0.1103251
157000.0000000    0.1124599
157040.0000000    0.1177873
157080.0000000    0.1178648
157120.0000000    0.1193074
157160.0000000    0.1185958
157200.0000000    0.1270679
157240.0000000    0.1162440
157280.0000000    0.1163374
157320.0000000    0.1043807
157360.0000000    0.1041659
157400.0000000    0.1157933
157440.0000000    0.1058283
157480.0000000    0.1011375
157520.0000000    0.1077502
157560.0000000    0.1074757
157600.0000000    0.1110308
157640.0000000    0.1005487
157680.0000000    0.1119216
157720.0000000    0.1101125
157760.0000000    0.1017558
157800.0000000    0.0995208
157840.0000000    0.1120958
157880.0000000    0.1038321
157920.0000000    0.1099055
157960.0000000    0.1072117
158000.0000000    0.1114667
158040.0000000    0.1016990
158080.0000000    0.1012725
158120.0000000    0.1060809
158160.0000000    0.0978897
158200.0000000    0.1030996
158240.0000000    0.1076719
158280.0000000    0.1121325
158320.0000000    0.1131057
158360.0000000    0.1203598
158400.0000000    0.1135784
158440.0000000    0.1130326
158480.0000000    0.1130764
158520.0000000    0.1181776
158560.0000000    0.1160450
158600.0000000    0.1059837
158640.0000000    0.1220864
158680.0000000    0.1284196
158720.0000000    0.1385724
158760.0000000    0.1396571
158800.0000000    0.1217100
158840.0000000    0.1042306
158880.0000000    0.1199664
158920.0000000    0.1200709
158960.0000000    0.1156544
159000.0000000    0.1143390
159040.0000000    0.1083965
159080.0000000    0.1137852
159120.0000000    0.1169450
159160.0000000    0.1278009
159200.0000000    0.1317912
159240.0000000    0.1145698
159280.0000000    0.1069174
159320.0000000    0.1302352
159360.0000000    0.1178815
159400.0000000    0.1148088
159440.0000000    0.1253453
159480.0000000    0.1140308
159520.0000000    0.1119610
159560.0000000    0.1146847
159600.0000000    0.1184328
159640.0000000    0.1195301
159680.0000000    0.1071346
159720.0000000    0.1118949
159760.0000000    0.1387318
159800.0000000    0.1228624
159840.0000000    0.1167600
159880.0000000    0.1160479
159920.0000000    0.1137089
159960.0000000    0.1100793
160000.0000000    0.1148380
160040.0000000    0.1032903
160080.0000000    0.1089970
160120.0000000    0.1104686
160160.0000000    0.1170603
160200.0000000    0.1144150
160240.0000000    0.1252443
160280.0000000    0.1219839
160320.0000000    0.1218208
160360.0000000    0.1214896
160400.0000000    0.1196452
160440.0000000    0.1226833
160480.0000000    0.1196166
160520.0000000    0.1255581
160560.0000000    0.1298973
160600.0000000    0.1356827
160640.0000000    0.1312312
160680.0000000    0.1238447
160720.0000000    0.1131974
160760.0000000    0.1175149
160800.0000000    0.1130609
160840.0000000    0.1160237
160880.0000000    0.1116642
160920.0000000    0.1110038
160960.0000000    0.1213569
161000.0000000    0.1179154
161040.0000000    0.1180396
161080.0000000    0.1202189
161120.0000000    0.1216019
161160.0000000    0.1207366
161200.0000000    0.1109996
161240.0000000    0.1242123
161280.0000000    0.1184840
161320.0000000    0.1196744
161360.0000000    0.1298901
161400.0000000    0.1283357
161440.0000000    0.1337762
161480.0000000    0.1212273
161520.0000000    0.1123643
161560.0000000    0.1146069
161600.0000000    0.1103852
161640.0000000    0.1102350
161680.0000000    0.1194229
161720.0000000    0.1121840
161760.0000000    0.1106041
161800.0000000    0.1293274
161840.0000000    0.1188485
161880.0000000    0.1178218
161920.0000000    0.1273328
161960.0000000    0.1255042
162000.0000000    0.1149326
162040.0000000    0.1222368
162080.0000000    0.1220239
162120.0000000    0.1160942
162160.0000000    0.1145211
162200.0000000    0.1281957
162240.0000000    0.1177659
162280.0000000    0.1132769
162320.0000000    0.1151171
162360.0000000    0.1323685
162400.0000000    0.1197450
162440.0000000    0.1191749
162480.0000000    0.1226579
162520.0000000    0.1253656
162560.0000000    0.1334344
162600.0000000    0.1236962
162640.0000000    0.1281821
162680.0000000    0.1315330
162720.0000000    0.1364098
162760.0000000    0.1268591
162800.0000000    0.1120936
162840.0000000    0.1104337
162880.0000000    0.1279523
162920.0000000    0.1236204
162960.0000000    0.1178638
163000.0000000    0.1146995
163040.0000000    0.1172863
163080.0000000    0.1127179
163120.0000000    0.1136034
163160.0000000    0.1172936
163200.0000000    0.1145925
163240.0000000    0.1176720
163280.0000000    0.1150694
163320.0000000    0.1201533
163360.0000000    0.1119421
163400.0000000    0.1150872
163440.0000000    0.1180180
163480.0000000    0.1194081
163520.0000000    0.1191305
163560.0000000    0.1182748
163600.0000000    0.1179462
163640.0000000    0.1155357
163680.0000000    0.1159226
163720.0000000    0.1217188
163760.0000000    0.1178046
163800.0000000    0.1223306
163840.0000000    0.1235278
163880.0000000    0.1202183
163920.0000000    0.1215996
163960.0000000    0.1198193
164000.0000000    0.1156664
164040.0000000    0.1249648
164080.0000000    0.1185425
164120.0000000    0.1134565
164160.0000000    0.1176078
164200.0000000    0.1113623
164240.0000000    0.1271934
164280.0000000    0.1149434
164320.0000000    0.1175875
164360.0000000    0.1294450
164400.0000000    0.1158993
164440.0000000    0.1189631
164480.0000000    0.1248086
164520.0000000    0.1232822
164560.0000000    0.1165984
164600.0000000    0.1304764
164640.0000000    0.1283223
164680.0000000    0.1267992
164720.0000000    0.1251038
164760.0000000    0.1205037
164800.0000000    0.1244423
164840.0000000    0.1219329
164880.0000000    0.1357366
164920.0000000    0.1250831
164960.0000000    0.1240750
165000.0000000    0.1306801
165040.0000000    0.1242573
165080.0000000    0.1281362
165120.0000000    0.1340443
165160.0000000    0.1281009
165200.0000000    0.1283961
165240.0000000    0.1347999
165280.0000000    0.1319591
165320.0000000    0.1332633
165360.0000000    0.1295385
165400.0000000    0.1186673
165440.0000000    0.1294882
165480.0000000    0.1218267
165520.0000000    0.1185193
165560.0000000    0.1210181
165600.0000000    0.1165760
165640.0000000    0.1200501
165680.0000000    0.1190318
165720.0000000    0.1274363
165760.0000000    0.1218855
165800.0000000    0.1310713
165840.0000000    0.1291622
165880.0000000    0.1330237
165920.0000000    0.1395690
165960.0000000    0.1256256
166000.0000000    0.1241603
166040.0000000    0.1327219
166080.0000000    0.1271225
166120.0000000    0.1305128
166160.0000000    0.1224347
166200.0000000    0.1351898
166240.0000000    0.1201670
166280.0000000    0.1298735
166320.0000000    0.1281722
166360.0000000    0.1273517
166400.0000000    0.1286703
166440.0000000    0.1211681
166480.0000000    0.1244115
166520.0000000    0.1269381
166560.0000000    0.1319932
166600.0000000    0.1099416
166640.0000000    0.1148945
166680.0000000    0.1224258
166720.0000000    0.1215044
166760.0000000    0.1155314
166800.0000000    0.1135954
166840.0000000    0.1164175
166880.0000000    0.1175160
166920.0000000    0.1248464
166960.0000000    0.1190251
167000.0000000    0.1196922
167040.0000000    0.1233101
167080.0000000    0.1192925
167120.0000000    0.1160154
167160.0000000    0.1191919
167200.0000000    0.1139070
167240.0000000    0.1246848
167280.0000000    0.1205904
167320.0000000    0.1223144
167360.0000000    0.1184389
167400.0000000    0.1243452
167440.0000000    0.1185959
167480.0000000    0.1179966
167520.0000000    0.1257807
167560.0000000    0.1280640
167600.0000000    0.1207941
167640.0000000    0.1238271
167680.0000000    0.1256293
167720.0000000    0.1114476
167760.0000000    0.1119341
167800.0000000    0.1066541
167840.0000000    0.1124971
167880.0000000    0.1202942
167920.0000000    0.1294726
167960.0000000    0.1061852
168000.0000000    0.1229767
168040.0000000    0.1419512
168080.0000000    0.1224475
168120.0000000    0.1257671
168160.0000000    0.1199800
168200.0000000    0.1213570
168240.0000000    0.1215257
168280.0000000    0.1314445
168320.0000000    0.1165857
168360.0000000    0.1223147
168400.0000000    0.1177965
168440.0000000    0.1211194
168480.0000000    0.1268461
168520.0000000    0.1343207
168560.0000000    0.1271987
168600.0000000    0.1166090
168640.0000000    0.1208706
168680.0000000    0.1309399
168720.0000000    0.1250268
168760.0000000    0.1186933
168800.0000000    0.1294550
168840.0000000    0.1403912
168880.0000000    0.1247846
168920.0000000    0.1198474
168960.0000000    0.1253883
169000.0000000    0.1286401
169040.0000000    0.1258135
169080.0000000    0.1381592
169120.0000000    0.1371454
169160.0000000    0.1339863
169200.0000000    0.1277743
169240.0000000    0.1200139
169280.0000000    0.1169054
169320.0000000    0.1172613
169360.0000000    0.1184869
169400.0000000    0.1294394
169440.0000000    0.1291084
169480.0000000    0.1206436
169520.0000000    0.1198558
169560.0000000    0.1152621
169600.0000000    0.1136567
169640.0000000    0.1076929
169680.0000000    0.1179959
169720.0000000    0.1231065
169760.0000000    0.1371153
169800.0000000    0.1300948
169840.0000000    0.1259076
169880.0000000    0.1199692
169920.0000000    0.1175190
169960.0000000    0.1173865
170000.0000000    0.1096123
170040.0000000    0.1143957
170080.0000000    0.1143332
170120.0000000    0.1176910
170160.0000000    0.1116794
170200.0000000    0.1121324
170240.0000000    0.1096435
170280.0000000    0.1201742
170320.0000000    0.1178050
170360.0000000    0.1204669
170400.0000000    0.1183537
170440.0000000    0.1167171
170480.0000000    0.1117687
170520.0000000    0.1129072
170560.0000000    0.1086656
170600.0000000    0.1162024
170640.0000000    0.1093639
170680.0000000    0.1057083
170720.0000000    0.1086797
170760.0000000    0.1085642
170800.0000000    0.1077031
170840.0000000    0.1094764
170880.0000000    0.1102957
170920.0000000    0.1118906
170960.0000000    0.1056504
171000.0000000    0.1102124
171040.0000000    0.1161266
171080.0000000    0.1136589
171120.0000000    0.1100741
171160.0000000    0.1040741
171200.0000000    0.1117454
171240.0000000    0.1107576
171280.0000000    0.1217525
171320.0000000    0.1087290
171360.0000000    0.1011210
171400.0000000    0.1064733
171440.0000000    0.1149159
171480.0000000    0.1187568
171520.0000000    0.1155907
171560.0000000    0.1054165
171600.0000000    0.1113796
171640.0000000    0.1110059
171680.0000000    0.1016187
171720.0000000    0.1042986
171760.0000000    0.1133773
171800.0000000    0.1113462
171840.0000000    0.1237875
171880.0000000    0.1204436
171920.0000000    0.1207822
171960.0000000    0.1118532
172000.0000000    0.1115151
172040.0000000    0.1281486
172080.0000000    0.1147484
172120.0000000    0.1213144
172160.0000000    0.1341965
172200.0000000    0.1363981
172240.0000000    0.1221230
172280.0000000    0.1195995
172320.0000000    0.1083434
172360.0000000    0.1161745
172400.0000000    0.1141911
172440.0000000    0.1159281
172480.0000000    0.1191358
172520.0000000    0.1161063
172560.0000000    0.1231728
172600.0000000    0.1241759
172640.0000000    0.1324130
172680.0000000    0.1197523
172720.0000000    0.1077511
172760.0000000    0.1157182
172800.0000000    0.1158800
172840.0000000    0.1145058
172880.0000000    0.1207068
172920.0000000    0.1203063
172960.0000000    0.1189126
173000.0000000    0.1219216
173040.0000000    0.1125505
173080.0000000    0.1117226
173120.0000000    0.1271949
173160.0000000    0.1116083
173200.0000000    0.1214738
173240.0000000    0.1306464
173280.0000000    0.1318911
173320.0000000    0.1375656
173360.0000000    0.1266250
173400.0000000    0.1378406
173440.0000000    0.1244459
173480.0000000    0.1181714
173520.0000000    0.1245089
173560.0000000    0.1392587
173600.0000000    0.1131046
173640.0000000    0.1211393
173680.0000000    0.1210292
173720.0000000    0.1289061
173760.0000000    0.1230475
173800.0000000    0.1378335
173840.0000000    0.1271199
173880.0000000    0.1169154
173920.0000000    0.1265343
173960.0000000    0.1238178
174000.0000000    0.1258129
174040.0000000    0.1213919
174080.0000000    0.1089730
174120.0000000    0.1074799
174160.0000000    0.1095483
174200.0000000    0.1217046
174240.0000000    0.1165049
174280.0000000    0.1314036
174320.0000000    0.1130364
174360.0000000    0.1186251
174400.0000000    0.1163633
174440.0000000    0.1178624
174480.0000000    0.1172761
174520.0000000    0.1184595
174560.0000000    0.1073939
174600.0000000    0.1132890
174640.0000000    0.1215667
174680.0000000    0.1258086
174720.0000000    0.1355706
174760.0000000    0.1453348
174800.0000000    0.1410986
174840.0000000    0.1282334
174880.0000000    0.1386862
174920.0000000    0.1264754
174960.0000000    0.1146110
175000.0000000    0.1257320
175040.0000000    0.1152126
175080.0000000    0.1226787
175120.0000000    0.1109612
175160.0000000    0.1149591
175200.0000000    0.1266359
175240.0000000    0.1099574
175280.0000000    0.1207662
175320.0000000    0.1023450
175360.0000000    0.1096464
175400.0000000    0.1105025
175440.0000000    0.1122763
175480.0000000    0.1105923
175520.0000000    0.1116923
175560.0000000    0.1290058
175600.0000000    0.1184299
175640.0000000    0.1131217
175680.0000000    0.1193328
175720.0000000    0.1229380
175760.0000000    0.1137264
175800.0000000    0.1167678
175840.0000000    0.1208651
175880.0000000    0.1226362
175920.0000000    0.1221054
175960.0000000    0.1307568
176000.0000000    0.1358834
176040.0000000    0.1358314
176080.0000000    0.1401704
176120.0000000    0.1358723
176160.0000000    0.1432114
176200.0000000    0.1404196
176240.0000000    0.1394897
176280.0000000    0.1418274
176320.0000000    0.1395626
176360.0000000    0.1269352
176400.0000000    0.1238718
176440.0000000    0.1373073
176480.0000000    0.1391973
176520.0000000    0.1483193
176560.0000000    0.1558705
176600.0000000    0.1411815
176640.0000000    0.1376253
176680.0000000    0.1366920
176720.0000000    0.1551567
176760.0000000    0.1295844
176800.0000000    0.1281139
176840.0000000    0.1573232
176880.0000000    0.1203589
176920.0000000    0.1205578
176960.0000000    0.1274947
177000.0000000    0.1332580
177040.0000000    0.1354103
177080.0000000    0.1331332
177120.0000000    0.1135014
177160.0000000    0.1294143
177200.0000000    0.1277470
177240.0000000    0.1325306
177280.0000000    0.1242360
177320.0000000    0.1111580
177360.0000000    0.1173022
177400.0000000    0.1254573
177440.0000000    0.1199220
177480.0000000    0.1343621
177520.0000000    0.1298515
177560.0000000    0.1288117
177600.0000000    0.1250753
177640.0000000    0.1172691
177680.0000000    0.1349836
177720.0000000    0.1216276
177760.0000000    0.1409733
177800.0000000    0.1333597
177840.0000000    0.1133932
177880.0000000    0.1385781
177920.0000000    0.1252581
177960.0000000    0.1274692
178000.0000000    0.1259317
178040.0000000    0.1240626
178080.0000000    0.1358467
178120.0000000    0.1309447
178160.0000000    0.1313747
178200.0000000    0.1290322
178240.0000000    0.1284180
178280.0000000    0.1399201
178320.0000000    0.1481208
178360.0000000    0.1429109
178400.0000000    0.1394510
178440.0000000    0.1399692
178480.0000000    0.1538613
178520.0000000    0.1446623
178560.0000000    0.1365695
178600.0000000    0.1525276
178640.0000000    0.1506110
178680.0000000    0.1456888
178720.0000000    0.1448547
178760.0000000    0.1307478
178800.0000000    0.1311421
178840.0000000    0.1352470
178880.0000000    0.1413298
178920.0000000    0.1487437
178960.0000000    0.1394576
179000.0000000    0.1430309
179040.0000000    0.1266140
179080.0000000    0.1293195
179120.0000000    0.1185529
179160.0000000    0.1331303
179200.0000000    0.1276320
179240.0000000    0.1361284
179280.0000000    0.1337009
179320.0000000    0.1321974
179360.0000000    0.1336388
179400.0000000    0.1285053
179440.0000000    0.1152351
179480.0000000    0.1088715
179520.0000000    0.1142571
179560.0000000    0.1187348
179600.0000000    0.1205261
179640.0000000    0.1176626
179680.0000000    0.1103657
179720.0000000    0.1123621
179760.0000000    0.1243966
179800.0000000    0.1222750
179840.0000000    0.1121796
179880.0000000    0.1148538
179920.0000000    0.1171842
179960.0000000    0.1110448
180000.0000000    0.1219441
180040.0000000    0.1047568
180080.0000000    0.1135147
180120.0000000    0.1113949
180160.0000000    0.1302277
180200.0000000    0.1128552
180240.0000000    0.1328344
180280.0000000    0.1221588
180320.0000000    0.1345573
180360.0000000    0.1185245
180400.0000000    0.1208720
180440.0000000    0.1147160
180480.0000000    0.1330597
180520.0000000    0.1257602
180560.0000000    0.1287486
180600.0000000    0.1252491
180640.0000000    0.1159918
180680.0000000    0.1193097
180720.0000000    0.1191889
180760.0000000    0.1189323
180800.0000000    0.1329853
180840.0000000    0.1227026
180880.0000000    0.1276587
180920.0000000    0.1236016
180960.0000000    0.1286391
181000.0000000    0.1250592
181040.0000000    0.1288678
181080.0000000    0.1424492
181120.0000000    0.1325748
181160.0000000    0.1424920
181200.0000000    0.1373038
181240.0000000    0.1273384
181280.0000000    0.1315889
181320.0000000    0.1397336
181360.0000000    0.1428641
181400.0000000    0.1519658
181440.0000000    0.1479743
181480.0000000    0.1571741
181520.0000000    0.1403946
181560.0000000    0.1451961
181600.0000000    0.1615846
181640.0000000    0.1521145
181680.0000000    0.1571720
181720.0000000    0.1593439
181760.0000000    0.1322496
181800.0000000    0.1450794
181840.0000000    0.1327295
181880.0000000    0.1205755
181920.0000000    0.1246739
181960.0000000    0.1215309
182000.0000000    0.1304365
182040.0000000    0.1345986
182080.0000000    0.1245198
182120.0000000    0.1263277
182160.0000000    0.1310082
182200.0000000    0.1368412
182240.0000000    0.1330398
182280.0000000    0.1349522
182320.0000000    0.1165243
182360.0000000    0.1281702
182400.0000000    0.1233632
182440.0000000    0.1257420
182480.0000000    0.1307756
182520.0000000    0.1221001
182560.0000000    0.1323816
182600.0000000    0.1354311
182640.0000000    0.1257625
182680.0000000    0.1220262
182720.0000000    0.1143200
182760.0000000    0.1221824
182800.0000000    0.1218035
182840.0000000    0.1139571
182880.0000000    0.1221254
182920.0000000    0.1147148
182960.0000000    0.1207181
183000.0000000    0.1099212
183040.0000000    0.1261555
183080.0000000    0.1197812
183120.0000000    0.1404994
183160.0000000    0.1415441
183200.0000000    0.1255664
183240.0000000    0.1190184
183280.0000000    0.1254290
183320.0000000    0.1255972
183360.0000000    0.1331681
183400.0000000    0.1227168
183440.0000000    0.1197552
183480.0000000    0.1155029
183520.0000000    0.1225850
183560.0000000    0.1380943
183600.0000000    0.1408565
183640.0000000    0.1246006
183680.0000000    0.1238623
183720.0000000    0.1256444
183760.0000000    0.1133086
183800.0000000    0.1301464
183840.0000000    0.1249444
183880.0000000    0.1331583
183920.0000000    0.1262791
183960.0000000    0.1312249
184000.0000000    0.1368177
184040.0000000    0.1339884
184080.0000000    0.1351255
184120.0000000    0.1199870
184160.0000000    0.1464303
184200.0000000    0.1354728
184240.0000000    0.1509632
184280.0000000    0.1261229
184320.0000000    0.1323709
184360.0000000    0.1550976
184400.0000000    0.1354478
184440.0000000    0.1334969
184480.0000000    0.1385983
184520.0000000    0.1392012
184560.0000000    0.1470590
184600.0000000    0.1089812
184640.0000000    0.1127888
184680.0000000    0.1226241
184720.0000000    0.1294746
184760.0000000    0.1238103
184800.0000000    0.1431001
184840.0000000    0.1348574
184880.0000000    0.1366070
184920.0000000    0.1235631
184960.0000000    0.1252457
185000.0000000    0.1296487
185040.0000000    0.1246685
185080.0000000    0.1234650
185120.0000000    0.1297149
185160.0000000    0.1292594
185200.0000000    0.1341778
185240.0000000    0.1341801
185280.0000000    0.1239181
185320.0000000    0.1252952
185360.0000000    0.1293069
185400.0000000    0.1260497
185440.0000000    0.1234518
185480.0000000    0.1320376
185520.0000000    0.1161395
185560.0000000    0.1350418
185600.0000000    0.1262537
185640.0000000    0.1239808
185680.0000000    0.1193756
185720.0000000    0.1329452
185760.0000000    0.1398470
185800.0000000    0.1412562
185840.0000000    0.1328015
185880.0000000    0.1343527
185920.0000000    0.1342610
185960.0000000    0.1440509
186000.0000000    0.1381903
186040.0000000    0.1434326
186080.0000000    0.1312994
186120.0000000    0.1339983
186160.0000000    0.1334951
186200.0000000    0.1463738
186240.0000000    0.1528687
186280.0000000    0.1296892
186320.0000000    0.1376927
186360.0000000    0.1253877
186400.0000000    0.1354563
186440.0000000    0.1305842
186480.0000000    0.1278367
186520.0000000    0.1297491
186560.0000000    0.1344865
186600.0000000    0.1367636
186640.0000000    0.1388317
186680.0000000    0.1373634
186720.0000000    0.1294527
186760.0000000    0.1261624
186800.0000000    0.1305196
186840.0000000    0.1187117
186880.0000000    0.1214039
186920.0000000    0.1380829
186960.0000000    0.1361020
187000.0000000    0.1212348
187040.0000000    0.1295799
187080.0000000    0.1341908
187120.0000000    0.1377447
187160.0000000    0.1301734
187200.0000000    0.1216706
187240.0000000    0.1281880
187280.0000000    0.1292096
187320.0000000    0.1337247
187360.0000000    0.1258560
187400.0000000    0.1328743
187440.0000000    0.1164032
187480.0000000    0.1176682
187520.0000000    0.1101449
187560.0000000    0.1142761
187600.0000000    0.1260377
187640.0000000    0.1254167
187680.0000000    0.1304417
187720.0000000    0.1229137
187760.0000000    0.1316709
187800.0000000    0.1312983
187840.0000000    0.1275209
187880.0000000    0.1234372
187920.0000000    0.1444818
187960.0000000    0.1356825
188000.0000000    0.1392813
188040.0000000    0.1352600
188080.0000000    0.1244700
188120.0000000    0.1209509
188160.0000000    0.1310964
188200.0000000    0.1271714
188240.0000000    0.1347348
188280.0000000    0.1370917
188320.0000000    0.1410822
188360.0000000    0.1449792
188400.0000000    0.1333758
188440.0000000    0.1335689
188480.0000000    0.1152393
188520.0000000    0.1271518
188560.0000000    0.1301737
188600.0000000    0.1275966
188640.0000000    0.1322305
188680.0000000    0.1250921
188720.0000000    0.1403422
188760.0000000    0.1321703
188800.0000000    0.1256044
188840.0000000    0.1212771
188880.0000000    0.1301532
188920.0000000    0.1319280
188960.0000000    0.1324529
189000.0000000    0.1209824
189040.0000000    0.1199517
189080.0000000    0.1130785
189120.0000000    0.1210206
189160.0000000    0.1231911
189200.0000000    0.1351405
189240.0000000    0.1251572
189280.0000000    0.1301809
189320.0000000    0.1138997
189360.0000000    0.1296054
189400.0000000    0.1413838
189440.0000000    0.1325149
189480.0000000    0.1321745
189520.0000000    0.1407952
189560.0000000    0.1297416
189600.0000000    0.1388304
189640.0000000    0.1358674
189680.0000000    0.1433724
189720.0000000    0.1274070
189760.0000000    0.1273606
189800.0000000    0.1396300
189840.0000000    0.1323270
189880.0000000    0.1521840
189920.0000000    0.1305979
189960.0000000    0.1279369
190000.0000000    0.1306563
190040.0000000    0.1322715
190080.0000000    0.1404185
190120.0000000    0.1391679
190160.0000000    0.1392448
190200.0000000    0.1366148
190240.0000000    0.1191377
190280.0000000    0.1332619
190320.0000000    0.1390741
190360.0000000    0.1349372
190400.0000000    0.1353376
190440.0000000    0.1349505
190480.0000000    0.1247843
190520.0000000    0.1283555
190560.0000000    0.1357821
190600.0000000    0.1233455
190640.0000000    0.1435373
190680.0000000    0.1263216
190720.0000000    0.1288669
190760.0000000    0.1259221
190800.0000000    0.1263871
190840.0000000    0.1291910
190880.0000000    0.1236282
190920.0000000    0.1232875
190960.0000000    0.1282762
191000.0000000    0.1329490
191040.0000000    0.1372865
191080.0000000    0.1379709
191120.0000000    0.1338999
191160.0000000    0.1520533
191200.0000000    0.1561998
191240.0000000    0.1295232
191280.0000000    0.1454943
191320.0000000    0.1388352
191360.0000000    0.1178489
191400.0000000    0.1269124
191440.0000000    0.1312487
191480.0000000    0.1409124
191520.0000000    0.1534507
191560.0000000    0.1357102
191600.0000000    0.1545654
191640.0000000    0.1438892
191680.0000000    0.1519380
191720.0000000    0.1577644
191760.0000000    0.1375929
191800.0000000    0.1378943
191840.0000000    0.1410987
191880.0000000    0.1359266
191920.0000000    0.1387174
191960.0000000    0.1304367
192000.0000000    0.1477345
192040.0000000    0.1477439
192080.0000000    0.1350359
192120.0000000    0.1250913
192160.0000000    0.1318055
192200.0000000    0.1387533
192240.0000000    0.1295525
192280.0000000    0.1295426
192320.0000000    0.1352845
192360.0000000    0.1551577
192400.0000000    0.1427989
192440.0000000    0.1357361
192480.0000000    0.1402864
192520.0000000    0.1438119
192560.0000000    0.1318540
192600.0000000    0.1475887
192640.0000000    0.1342582
192680.0000000    0.1298581
192720.0000000    0.1477002
192760.0000000    0.1492219
192800.0000000    0.1410682
192840.0000000    0.1497528
192880.0000000    0.1491593
192920.0000000    0.1550623
192960.0000000    0.1475963
193000.0000000    0.1352293
193040.0000000    0.1386399
193080.0000000    0.1231075
193120.0000000    0.1327565
193160.0000000    0.1427458
193200.0000000    0.1314466
193240.0000000    0.1309078
193280.0000000    0.1347782
193320.0000000    0.1399205
193360.0000000    0.1356977
193400.0000000    0.1379328
193440.0000000    0.1466606
193480.0000000    0.1533847
193520.0000000    0.1302410
193560.0000000    0.1321500
193600.0000000    0.1312447
193640.0000000    0.1388462
193680.0000000    0.1290169
193720.0000000    0.1223826
193760.0000000    0.1277427
193800.0000000    0.1300329
193840.0000000    0.1391867
193880.0000000    0.1325409
193920.0000000    0.1223092
193960.0000000    0.1231222
194000.0000000    0.1221056
194040.0000000    0.1148525
194080.0000000    0.1123852
194120.0000000    0.1290360
194160.0000000    0.1179659
194200.0000000    0.1344765
194240.0000000    0.1418325
194280.0000000    0.1373752
194320.0000000    0.1396956
194360.0000000    0.1402779
194400.0000000    0.1258058
194440.0000000    0.1291594
194480.0000000    0.1326607
194520.0000000    0.1268035
194560.0000000    0.1304267
194600.0000000    0.1244385
194640.0000000    0.1310400
194680.0000000    0.1330669
194720.0000000    0.1305148
194760.0000000    0.1153731
194800.0000000    0.1150968
194840.0000000    0.1111346
194880.0000000    0.1222216
194920.0000000    0.1159206
194960.0000000    0.1132982
195000.0000000    0.1129920
195040.0000000    0.1188316
195080.0000000    0.1186404
195120.0000000    0.1311821
195160.0000000    0.1310949
195200.0000000    0.1266301
195240.0000000    0.1404748
195280.0000000    0.1353481
195320.0000000    0.1267107
195360.0000000    0.1431884
195400.0000000    0.1383417
195440.0000000    0.1285427
195480.0000000    0.1262835
195520.0000000    0.1263413
195560.0000000    0.1311360
195600.0000000    0.1379074
195640.0000000    0.1269956
195680.0000000    0.1291444
195720.0000000    0.1438987
195760.0000000    0.1268820
195800.0000000    0.1232208
195840.0000000    0.1355705
195880.0000000    0.1181336
195920.0000000    0.1368462
195960.0000000    0.1277445
196000.0000000    0.1479975
196040.0000000    0.1230739
196080.0000000    0.1257580
196120.0000000    0.1330339
196160.0000000    0.1340711
196200.0000000    0.1329540
196240.0000000    0.1321182
196280.0000000    0.1299086
196320.0000000    0.1282992
196360.0000000    0.1236595
196400.0000000    0.1178898
196440.0000000    0.1228300
196480.0000000    0.1228259
196520.0000000    0.1267190
196560.0000000    0.1264417
196600.0000000    0.1453238
196640.0000000    0.1197571
196680.0000000    0.1230856
196720.0000000    0.1224471
196760.0000000    0.1259928
196800.0000000    0.1188615
196840.0000000    0.1375891
196880.0000000    0.1282040
196920.0000000    0.1261585
196960.0000000    0.1380038
197000.0000000    0.1314826
197040.0000000    0.1161257
197080.0000000    0.1226685
197120.0000000    0.1198142
197160.0000000    0.1246684
197200.0000000    0.1191881
197240.0000000    0.1359397
197280.0000000    0.1212708
197320.0000000    0.1210365
197360.0000000    0.1085363
197400.0000000    0.1176740
197440.0000000    0.1178952
197480.0000000    0.1135175
197520.0000000    0.1162313
197560.0000000    0.1189909
197600.0000000    0.1393248
197640.0000000    0.1182268
197680.0000000    0.1149937
197720.0000000    0.1131420
197760.0000000    0.1000620
197800.0000000    0.1131465
197840.0000000    0.1094181
197880.0000000    0.1114622
197920.0000000    0.1124367
197960.0000000    0.1146485
198000.0000000    0.1148080
198040.0000000    0.1231146
198080.0000000    0.1220328
198120.0000000    0.1263338
198160.0000000    0.1203930
198200.0000000    0.1162282
198240.0000000    0.1277964
198280.0000000    0.1251233
198320.0000000    0.1363798
198360.0000000    0.1371922
198400.0000000    0.1319164
198440.0000000    0.1326018
198480.0000000    0.1344521
198520.0000000    0.1270978
198560.0000000    0.1233956
198600.0000000    0.1277578
198640.0000000    0.1314683
198680.0000000    0.1243135
198720.0000000    0.1320605
198760.0000000    0.1144095
198800.0000000    0.1269562
198840.0000000    0.1401519
198880.0000000    0.1265739
198920.0000000    0.1251645
198960.0000000    0.1375314
199000.0000000    0.1243880
199040.0000000    0.1206552
199080.0000000    0.1173544
199120.0000000    0.1126429
199160.0000000    0.1226899
199200.0000000    0.1089879
199240.0000000    0.1389873
199280.0000000    0.1252499
199320.0000000    0.1156245
199360.0000000    0.1136607
199400.0000000    0.1182620
199440.0000000    0.1213583
199480.0000000    0.1218156
199520.0000000    0.1210243
199560.0000000    0.1151430
199600.0000000    0.1171111
199640.0000000    0.1174352
199680.0000000    0.1219318
199720.0000000    0.1167074
199760.0000000    0.1165515
199800.0000000    0.1197649
199840.0000000    0.1172698
199880.0000000    0.1256666
199920.0000000    0.1264245
199960.0000000    0.1354856
200000.0000000    0.1145833
200040.0000000    0.1172478
200080.0000000    0.1192540
200120.0000000    0.1156758
200160.0000000    0.1215163
200200.0000000    0.1265697
200240.0000000    0.1329736
200280.0000000    0.1276761
200320.0000000    0.1358804
200360.0000000    0.1330079
200400.0000000    0.1337903
200440.0000000    0.1314918
200480.0000000    0.1436259
200520.0000000    0.1363268
200560.0000000    0.1365568
200600.0000000    0.1292752
200640.0000000    0.1261452
200680.0000000    0.1396596
200720.0000000    0.1346647
200760.0000000    0.1328425
200800.0000000    0.1379058
200840.0000000    0.1240979
200880.0000000    0.1348548
200920.0000000    0.1277262
200960.0000000    0.1255845
201000.0000000    0.1267669
201040.0000000    0.1313331
201080.0000000    0.1269568
201120.0000000    0.1439789
201160.0000000    0.1338280
201200.0000000    0.1356654
201240.0000000    0.1432586
201280.0000000    0.1318084
201320.0000000    0.1286277
201360.0000000    0.1354082
201400.0000000    0.1404463
201440.0000000    0.1354997
201480.0000000    0.1238187
201520.0000000    0.1175266
201560.0000000    0.1184760
201600.0000000    0.1230571
201640.0000000    0.1108858
201680.0000000    0.1333404
201720.0000000    0.1332442
201760.0000000    0.1207411
201800.0000000    0.1276700
201840.0000000    0.1378969
201880.0000000    0.1288594
201920.0000000    0.1197775
201960.0000000    0.1320552
202000.0000000    0.1393585
202040.0000000    0.1404632
202080.0000000    0.1310145
202120.0000000    0.1298469
202160.0000000    0.1341269
202200.0000000    0.1470459
202240.0000000    0.1278490
202280.0000000    0.1398025
202320.0000000    0.1342075
202360.0000000    0.1227936
202400.0000000    0.1424664
202440.0000000    0.1288009
202480.0000000    0.1243002
202520.0000000    0.1360955
202560.0000000    0.1265283
202600.0000000    0.1309061
202640.0000000    0.1233429
202680.0000000    0.1418007
202720.0000000    0.1466125
202760.0000000    0.1397922
202800.0000000    0.1483167
202840.0000000    0.1442668
202880.0000000    0.1252095
202920.0000000    0.1261951
202960.0000000    0.1206667
203000.0000000    0.1312911
203040.0000000    0.1221148
203080.0000000    0.1193224
203120.0000000    0.1398739
203160.0000000    0.1308202
203200.0000000    0.1199503
203240.0000000    0.1278636
203280.0000000    0.1342182
203320.0000000    0.1266742
203360.0000000    0.1219406
203400.0000000    0.1321182
203440.0000000    0.1399778
203480.0000000    0.1369962
203520.0000000    0.1267073
203560.0000000    0.1233074
203600.0000000    0.1168599
203640.0000000    0.1417714
203680.0000000    0.1207627
203720.0000000    0.1262091
203760.0000000    0.1288833
203800.0000000    0.1263857
203840.0000000    0.1238823
203880.0000000    0.1179804
203920.0000000    0.1295658
203960.0000000    0.1280837
204000.0000000    0.1258162
204040.0000000    0.1316373
204080.0000000    0.1339541
204120.0000000    0.1392463
204160.0000000    0.1229678
204200.0000000    0.1382789
204240.0000000    0.1299570
204280.0000000    0.1255402
204320.0000000    0.1272212
204360.0000000    0.1359147
204400.0000000    0.1418591
204440.0000000    0.1147646
204480.0000000    0.1140523
204520.0000000    0.1313883
204560.0000000    0.1136362
204600.0000000    0.1236050
204640.0000000    0.1146748
204680.0000000    0.1159562
204720.0000000    0.1073023
204760.0000000    0.1188040
204800.0000000    0.1067890
204840.0000000    0.1183534
204880.0000000    0.1134566
204920.0000000    0.1064403
204960.0000000    0.1128255
205000.0000000    0.1143359
205040.0000000    0.1222985
205080.0000000    0.1216937
205120.0000000    0.1194994
205160.0000000    0.1175142
205200.0000000    0.1244708
205240.0000000    0.1159895
205280.0000000    0.1249454
205320.0000000    0.1296726
205360.0000000    0.1193829
205400.0000000    0.1226319
205440.0000000    0.1199910
205480.0000000    0.1194672
205520.0000000    0.1315933
205560.0000000    0.1295893
205600.0000000    0.1251317
205640.0000000    0.1301970
205680.0000000    0.1330191
205720.0000000    0.1267801
205760.0000000    0.1220216
205800.0000000    0.1327503
205840.0000000    0.1182448
205880.0000000    0.1327205
205920.0000000    0.1329563
205960.0000000    0.1347257
206000.0000000    0.1315346
206040.0000000    0.1237700
206080.0000000    0.1292735
206120.0000000    0.1293838
206160.0000000    0.1241213
206200.0000000    0.1291813
206240.0000000    0.1394238
206280.0000000    0.1285458
206320.0000000    0.1320854
206360.0000000    0.1303971
206400.0000000    0.1356801
206440.0000000    0.1153544
206480.0000000    0.1247128
206520.0000000    0.1131568
206560.0000000    0.1284903
206600.0000000    0.1423137
206640.0000000    0.1307340
206680.0000000    0.1212486
206720.0000000    0.1306487
206760.0000000    0.1433748
206800.0000000    0.1247389
206840.0000000    0.1321074
206880.0000000    0.1224925
206920.0000000    0.1236933
206960.0000000    0.1327396
207000.0000000    0.1328065
207040.0000000    0.1374995
207080.0000000    0.1432325
207120.0000000    0.1362863
207160.0000000    0.1392799
207200.0000000    0.1417879
207240.0000000    0.1402359
207280.0000000    0.1509834
207320.0000000    0.1345640
207360.0000000    0.1329634
207400.0000000    0.1408528
207440.0000000    0.1402561
207480.0000000    0.1353136
207520.0000000    0.1379009
207560.0000000    0.1478953
207600.0000000    0.1322579
207640.0000000    0.1303220
207680.0000000    0.1352329
207720.0000000    0.1373251
207760.0000000    0.1215900
207800.0000000    0.1239304
207840.0000000    0.1273778
207880.0000000    0.1250315
207920.0000000    0.1193185
207960.0000000    0.1285999
208000.0000000    0.1193828
208040.0000000    0.1210776
208080.0000000    0.1232310
208120.0000000    0.1153922
208160.0000000    0.1270956
208200.0000000    0.1201176
208240.0000000    0.1173117
208280.0000000    0.1264962
208320.0000000    0.1275036
208360.0000000    0.1258928
208400.0000000    0.1307328
208440.0000000    0.1202135
208480.0000000    0.1192191
208520.0000000    0.1260920
208560.0000000    0.1357610
208600.0000000    0.1256585
208640.0000000    0.1407675
208680.0000000    0.1317996
208720.0000000    0.1359611
208760.0000000    0.1279537
208800.0000000    0.1362924
208840.0000000    0.1515505
208880.0000000    0.1451830
208920.0000000    0.1570059
208960.0000000    0.1482334
209000.0000000    0.1448916
209040.0000000    0.1645281
209080.0000000    0.1412840
209120.0000000    0.1526989
209160.0000000    0.1455186
209200.0000000    0.1285449
209240.0000000    0.1512050
209280.0000000    0.1332383
209320.0000000    0.1391681
209360.0000000    0.1325914
209400.0000000    0.1382378
209440.0000000    0.1344448
209480.0000000    0.1351987
209520.0000000    0.1273895
209560.0000000    0.1393730
209600.0000000    0.1266974
209640.0000000    0.1199168
209680.0000000    0.1325617
209720.0000000    0.1281254
209760.0000000    0.1298630
209800.0000000    0.1481259
209840.0000000    0.1327540
209880.0000000    0.1347399
209920.0000000    0.1316076
209960.0000000    0.1237554
210000.0000000    0.1196213
210040.0000000    0.1294859
210080.0000000    0.1252161
210120.0000000    0.1357104
210160.0000000    0.1349719
210200.0000000    0.1464840
210240.0000000    0.1460436
210280.0000000    0.1393200
210320.0000000    0.1307903
210360.0000000    0.1303134
210400.0000000    0.1250260
210440.0000000    0.1342815
210480.0000000    0.1302826
210520.0000000    0.1213752
210560.0000000    0.1366372
210600.0000000    0.1313115
210640.0000000    0.1394485
210680.0000000    0.1400715
210720.0000000    0.1502463
210760.0000000    0.1344910
210800.0000000    0.1436195
210840.0000000    0.1434285
210880.0000000    0.1562893
210920.0000000    0.1472276
210960.0000000    0.1519599
211000.0000000    0.1338289
211040.0000000    0.1198163
211080.0000000    0.1329031
211120.0000000    0.1176953
211160.0000000    0.1193197
211200.0000000    0.1285807
211240.0000000    0.1315251
211280.0000000    0.1319368
211320.0000000    0.1274812
211360.0000000    0.1274441
211400.0000000    0.1446970
211440.0000000    0.1472571
211480.0000000    0.1413198
211520.0000000    0.1460990
211560.0000000    0.1442214
211600.0000000    0.1376112
211640.0000000    0.1315009
211680.0000000    0.1402256
211720.0000000    0.1327541
211760.0000000    0.1288971
211800.0000000    0.1403539
211840.0000000    0.1227180
211880.0000000    0.1285889
211920.0000000    0.1333434
211960.0000000    0.1346293
212000.0000000    0.1353027
212040.0000000    0.1364125
212080.0000000    0.1436442
212120.0000000    0.1480246
212160.0000000    0.1474125
212200.0000000    0.1461862
212240.0000000    0.1399772
212280.0000000    0.1357010
212320.0000000    0.1534659
212360.0000000    0.1306738
212400.0000000    0.1246558
212440.0000000    0.1267428
212480.0000000    0.1223246
212520.0000000    0.1212187
212560.0000000    0.1233636
212600.0000000    0.1459836
212640.0000000    0.1267428
212680.0000000    0.1305101
212720.0000000    0.1334081
212760.0000000    0.1191050
212800.0000000    0.1272062
212840.0000000    0.1311519
212880.0000000    0.1319727
212920.0000000    0.1427134
212960.0000000    0.1308394
213000.0000000    0.1401940
213040.0000000    0.1586286
213080.0000000    0.1520572
213120.0000000    0.1403588
213160.0000000    0.1309698
213200.0000000    0.1334269
213240.0000000    0.1293447
213280.0000000    0.1429594
213320.0000000    0.1374389
213360.0000000    0.1380594
213400.0000000    0.1653222
213440.0000000    0.1479982
213480.0000000    0.1439799
213520.0000000    0.1329830
213560.0000000    0.1467578
213600.0000000    0.1363806
213640.0000000    0.1414802
213680.0000000    0.1468108
213720.0000000    0.1268955
213760.0000000    0.1382928
213800.0000000    0.1489313
213840.0000000    0.1331687
213880.0000000    0.1471781
213920.0000000    0.1255086
213960.0000000    0.1298069
214000.0000000    0.1231363
214040.0000000    0.1185493
214080.0000000    0.1259461
214120.0000000    0.1190330
214160.0000000    0.1354511
214200.0000000    0.1258331
214240.0000000    0.1314673
214280.0000000    0.1422968
214320.0000000    0.1489530
214360.0000000    0.1366894
214400.0000000    0.1273944
214440.0000000    0.1447505
214480.0000000    0.1342946
214520.0000000    0.1262602
214560.0000000    0.1242649
214600.0000000    0.1199368
214640.0000000    0.1243360
214680.0000000    0.1224638
214720.0000000    0.1334030
214760.0000000    0.1282769
214800.0000000    0.1372049
214840.0000000    0.1494356
214880.0000000    0.1450860
214920.0000000    0.1506870
214960.0000000    0.1470661
215000.0000000    0.1465081
215040.0000000    0.1411055
215080.0000000    0.1310561
215120.0000000    0.1352471
215160.0000000    0.1347534
215200.0000000    0.1221661
215240.0000000    0.1208188
215280.0000000    0.1386019
215320.0000000    0.1367604
215360.0000000    0.1412915
215400.0000000    0.1344769
215440.0000000    0.1413371
215480.0000000    0.1446323
215520.0000000    0.1260471
215560.0000000    0.1211642
215600.0000000    0.1223533
215640.0000000    0.1329508
215680.0000000    0.1372699
215720.0000000    0.1287079
215760.0000000    0.1285648
215800.0000000    0.1224437
215840.0000000    0.1243498
215880.0000000    0.1269969
215920.0000000    0.1223326
215960.0000000    0.1255135
216000.0000000    0.1212313
216040.0000000    0.1168392
216080.0000000    0.1181876
216120.0000000    0.1202240
216160.0000000    0.1217905
216200.0000000    0.1307269
216240.0000000    0.1223640
216280.0000000    0.1273074
216320.0000000    0.1373165
216360.0000000    0.1299724
216400.0000000    0.1248574
216440.0000000    0.1229590
216480.0000000    0.1256155
216520.0000000    0.1288220
216560.0000000    0.1303518
216600.0000000    0.1295374
216640.0000000    0.1334199
216680.0000000    0.1270042
216720.0000000    0.1225883
216760.0000000    0.1166239
216800.0000000    0.1214989
216840.0000000    0.1275952
216880.0000000    0.1392874
216920.0000000    0.1375084
216960.0000000    0.1461449
217000.0000000    0.1415979
217040.0000000    0.1196245
217080.0000000    0.1200003
217120.0000000    0.1202841
217160.0000000    0.1217559
217200.0000000    0.1170869
217240.0000000    0.1183320
217280.0000000    0.1258065
217320.0000000    0.1215647
217360.0000000    0.1212300
217400.0000000    0.1270339
217440.0000000    0.1271578
217480.0000000    0.1260563
217520.0000000    0.1204500
217560.0000000    0.1292160
217600.0000000    0.1279445
217640.0000000    0.1313957
217680.0000000    0.1313162
217720.0000000    0.1311791
217760.0000000    0.1290698
217800.0000000    0.1280438
217840.0000000    0.1248419
217880.0000000    0.1368278
217920.0000000    0.1244977
217960.0000000    0.1295992
218000.0000000    0.1377563
218040.0000000    0.1258257
218080.0000000    0.1233701
218120.0000000    0.1397661
218160.0000000    0.1338037
218200.0000000    0.1405387
218240.0000000    0.1414959
218280.0000000    0.1441966
218320.0000000    0.1411603
218360.0000000    0.1342137
218400.0000000    0.1381844
218440.0000000    0.1228796
218480.0000000    0.1249234
218520.0000000    0.1316545
218560.0000000    0.1209152
218600.0000000    0.1243716
218640.0000000    0.1291100
218680.0000000    0.1353121
218720.0000000    0.1253698
218760.0000000    0.1414162
218800.0000000    0.1294784
218840.0000000    0.1374406
218880.0000000    0.1204072
218920.0000000    0.1324142
218960.0000000    0.1312554
219000.0000000    0.1317172
219040.0000000    0.1244932
219080.0000000    0.1313252
219120.0000000    0.1390371
219160.0000000    0.1231250
219200.0000000    0.1419545
219240.0000000    0.1339558
219280.0000000    0.1246861
219320.0000000    0.1326667
219360.0000000    0.1269667
219400.0000000    0.1374316
219440.0000000    0.1253034
219480.0000000    0.1402716
219520.0000000    0.1372730
219560.0000000    0.1314251
219600.0000000    0.1276202
219640.0000000    0.1317227
219680.0000000    0.1299013
219720.0000000    0.1283672
219760.0000000    0.1224732
219800.0000000    0.1321162
219840.0000000    0.1219859
219880.0000000    0.1194902
219920.0000000    0.1220211
219960.0000000    0.1323215
220000.0000000    0.1282906
220040.0000000    0.1336192
220080.0000000    0.1318838
220120.0000000    0.1291976
220160.0000000    0.1260038
220200.0000000    0.1343687
220240.0000000    0.1335820
220280.0000000    0.1595728
220320.0000000    0.1326514
220360.0000000    0.1364804
220400.0000000    0.1353679
220440.0000000    0.1281311
220480.0000000    0.1230913
220520.0000000    0.1150514
220560.0000000    0.1271789
220600.0000000    0.1398024
220640.0000000    0.1139223
220680.0000000    0.1270177
220720.0000000    0.1292150
220760.0000000    0.1307856
220800.0000000    0.1208485
220840.0000000    0.1369319
220880.0000000    0.1414233
220920.0000000    0.1327175
220960.0000000    0.1209255
221000.0000000    0.1285135
221040.0000000    0.1242459
221080.0000000    0.1224915
221120.0000000    0.1242225
221160.0000000    0.1339080
221200.0000000    0.1405821
221240.0000000    0.1288040
221280.0000000    0.1216877
221320.0000000    0.1257667
221360.0000000    0.1207919
221400.0000000    0.1208190
221440.0000000    0.1345375
221480.0000000    0.1261175
221520.0000000    0.1234061
221560.0000000    0.1318028
221600.0000000    0.1229151
221640.0000000    0.1211065
221680.0000000    0.1271111
221720.0000000    0.1112265
221760.0000000    0.1311099
221800.0000000    0.1300572
221840.0000000    0.1252404
221880.0000000    0.1366636
221920.0000000    0.1429672
221960.0000000    0.1440132
222000.0000000    0.1392508
222040.0000000    0.1366036
222080.0000000    0.1350002
222120.0000000    0.1236790
222160.0000000    0.1340429
222200.0000000    0.1365015
222240.0000000    0.1255698
222280.0000000    0.1221809
222320.0000000    0.1248972
222360.0000000    0.1330817
222400.0000000    0.1362042
222440.0000000    0.1408878
222480.0000000    0.1293466
222520.0000000    0.1521556
222560.0000000    0.1539904
222600.0000000    0.1491204
222640.0000000    0.1480096
222680.0000000    0.1462834
222720.0000000    0.1246915
222760.0000000    0.1332030
222800.0000000    0.1354667
222840.0000000    0.1262387
222880.0000000    0.1226123
222920.0000000    0.1128731
222960.0000000    0.1251798
223000.0000000    0.1290405
223040.0000000    0.1303839
223080.0000000    0.1330846
223120.0000000    0.1375427
223160.0000000    0.1356100
223200.0000000    0.1417222
223240.0000000    0.1419837
223280.0000000    0.1335852
223320.0000000    0.1412072
223360.0000000    0.1482823
223400.0000000    0.1425107
223440.0000000    0.1478267
223480.0000000    0.1379190
223520.0000000    0.1455880
223560.0000000    0.1390593
223600.0000000    0.1471379
223640.0000000    0.1455036
223680.0000000    0.1424770
223720.0000000    0.1379132
223760.0000000    0.1361088
223800.0000000    0.1262235
223840.0000000    0.1281070
223880.0000000    0.1225568
223920.0000000    0.1302845
223960.0000000    0.1286101
224000.0000000    0.1255540
224040.0000000    0.1369714
224080.0000000    0.1461491
224120.0000000    0.1428706
224160.0000000    0.1439048
224200.0000000    0.1444073
224240.0000000    0.1367740
224280.0000000    0.1291804
224320.0000000    0.1395741
224360.0000000    0.1331080
224400.0000000    0.1330945
224440.0000000    0.1289106
224480.0000000    0.1221375
224520.0000000    0.1228938
224560.0000000    0.1308246
224600.0000000    0.1209183
224640.0000000    0.1277738
224680.0000000    0.1435770
224720.0000000    0.1384434
224760.0000000    0.1222436
224800.0000000    0.1287077
224840.0000000    0.1413277
224880.0000000    0.1220332
224920.0000000    0.1181446
224960.0000000    0.1237691
225000.0000000    0.1375257
225040.0000000    0.1216246
225080.0000000    0.1282773
225120.0000000    0.1315423
225160.0000000    0.1331997
225200.0000000    0.1233296
225240.0000000    0.1361432
225280.0000000    0.1202185
225320.0000000    0.1254000
225360.0000000    0.1113606
225400.0000000    0.1452046
225440.0000000    0.1309435
225480.0000000    0.1480673
225520.0000000    0.1326966
225560.0000000    0.1497820
225600.0000000    0.1465630
225640.0000000    0.1526809
225680.0000000    0.1553091
225720.0000000    0.1508080
225760.0000000    0.1480956
225800.0000000    0.1399956
225840.0000000    0.1442015
225880.0000000    0.1450473
225920.0000000    0.1335046
225960.0000000    0.1332931
226000.0000000    0.1365234
226040.0000000    0.1374653
226080.0000000    0.1334671
226120.0000000    0.1324941
226160.0000000    0.1349718
226200.0000000    0.1374153
226240.0000000    0.1477757
226280.0000000    0.1307381
226320.0000000    0.1326339
226360.0000000    0.1308917
226400.0000000    0.1306587
226440.0000000    0.1372970
226480.0000000    0.1315072
226520.0000000    0.1371589
226560.0000000    0.1332548
226600.0000000    0.1376637
226640.0000000    0.1373865
226680.0000000    0.1464609
226720.0000000    0.1298722
226760.0000000    0.1469885
226800.0000000    0.1322434
226840.0000000    0.1223709
226880.0000000    0.1248070
226920.0000000    0.1333043
226960.0000000    0.1200698
227000.0000000    0.1233776
227040.0000000    0.1289457
227080.0000000    0.1319199
227120.0000000    0.1432327
227160.0000000    0.1321001
227200.0000000    0.1412848
227240.0000000    0.1407130
227280.0000000    0.1359362
227320.0000000    0.1588209
227360.0000000    0.1353394
227400.0000000    0.1413178
227440.0000000    0.1308777
227480.0000000    0.1400638
227520.0000000    0.1336119
227560.0000000    0.1293272
227600.0000000    0.1376331
227640.0000000    0.1229052
227680.0000000    0.1262526
227720.0000000    0.1230716
227760.0000000    0.1322084
227800.0000000    0.1173329
227840.0000000    0.1130557
227880.0000000    0.1319650
227920.0000000    0.1215840
227960.0000000    0.1452842
228000.0000000    0.1294156
228040.0000000    0.1333461
228080.0000000    0.1153143
228120.0000000    0.1229565
228160.0000000    0.1335978
228200.0000000    0.1233647
228240.0000000    0.1266368
228280.0000000    0.1325231
228320.0000000    0.1389163
228360.0000000    0.1442065
228400.0000000    0.1300308
228440.0000000    0.1341849
228480.0000000    0.1330205
228520.0000000    0.1330176
228560.0000000    0.1459999
228600.0000000    0.1362324
228640.0000000    0.1525572
228680.0000000    0.1431989
228720.0000000    0.1402378
228760.0000000    0.1410154
228800.0000000    0.1404725
228840.0000000    0.1433903
228880.0000000    0.1401500
228920.0000000    0.1380583
228960.0000000    0.1463275
229000.0000000    0.1466926
229040.0000000    0.1330864
229080.0000000    0.1413730
229120.0000000    0.1407153
229160.0000000    0.1242112
229200.0000000    0.1280262
229240.0000000    0.1335580
229280.0000000    0.1430120
229320.0000000    0.1352071
229360.0000000    0.1323881
229400.0000000    0.1359771
229440.0000000    0.1331902
229480.0000000    0.1485083
229520.0000000    0.1437273
229560.0000000    0.1515181
229600.0000000    0.1438420
229640.0000000    0.1261530
229680.0000000    0.1349504
229720.0000000    0.1442165
229760.0000000    0.1310065
229800.0000000    0.1464242
229840.0000000    0.1348829
229880.0000000    0.1451408
229920.0000000    0.1455923
229960.0000000    0.1313934
230000.0000000    0.1411132
230040.0000000    0.1360105
230080.0000000    0.1303086
230120.0000000    0.1239798
230160.0000000    0.1334567
230200.0000000    0.1334037
230240.0000000    0.1270570
230280.0000000    0.1243307
230320.0000000    0.1206596
230360.0000000    0.1261798
230400.0000000    0.1167775
230440.0000000    0.1195771
230480.0000000    0.1155571
230520.0000000    0.1283407
230560.0000000    0.1279882
230600.0000000    0.1284471
230640.0000000    0.1458780
230680.0000000    0.1357708
230720.0000000    0.1348970
230760.0000000    0.1272683
230800.0000000    0.1286402
230840.0000000    0.1265298
230880.0000000    0.1285718
230920.0000000    0.1261976
230960.0000000    0.1218293
231000.0000000    0.1260493
231040.0000000    0.1261873
231080.0000000    0.1348808
231120.0000000    0.1230314
231160.0000000    0.1306162
231200.0000000    0.1285229
231240.0000000    0.1283673
231280.0000000    0.1163173
231320.0000000    0.1243513
231360.0000000    0.1186226
231400.0000000    0.1194322
231440.0000000    0.1224300
231480.0000000    0.1256629
231520.0000000    0.1144661
231560.0000000    0.1167055
231600.0000000    0.1177741
231640.0000000    0.1144725
231680.0000000    0.1257944
231720.0000000    0.1309278
231760.0000000    0.1240299
231800.0000000    0.1346685
231840.0000000    0.1342863
231880.0000000    0.1319710
231920.0000000    0.1268415
231960.0000000    0.1444195
232000.0000000    0.1435402
232040.0000000    0.1361051
232080.0000000    0.1321981
232120.0000000    0.1394304
232160.0000000    0.1525016
232200.0000000    0.1274676
232240.0000000    0.1333679
232280.0000000    0.1273256
232320.0000000    0.1294907
232360.0000000    0.1320770
232400.0000000    0.1403813
232440.0000000    0.1539143
232480.0000000    0.1524244
232520.0000000    0.1428743
232560.0000000    0.1258546
232600.0000000    0.1257872
232640.0000000    0.1246864
232680.0000000    0.1314482
232720.0000000    0.1284093
232760.0000000    0.1279890
232800.0000000    0.1232513
232840.0000000    0.1231182
232880.0000000    0.1286665
232920.0000000    0.1208873
232960.0000000    0.1304312
233000.0000000    0.1282246
233040.0000000    0.1169653
233080.0000000    0.1224129
233120.0000000    0.1326253
233160.0000000    0.1352140
233200.0000000    0.1378535
233240.0000000    0.1378644
233280.0000000    0.1397459
233320.0000000    0.1326356
233360.0000000    0.1375822
233400.0000000    0.1385182
233440.0000000    0.1533462
233480.0000000    0.1427021
233520.0000000    0.1361690
233560.0000000    0.1413683
233600.0000000    0.1346608
233640.0000000    0.1273491
233680.0000000    0.1330067
233720.0000000    0.1275141
233760.0000000    0.1290976
233800.0000000    0.1173491
233840.0000000    0.1344558
233880.0000000    0.1379493
233920.0000000    0.1396265
233960.0000000    0.1186232
234000.0000000    0.1222825
234040.0000000    0.1153977
234080.0000000    0.1061653
234120.0000000    0.1189221
234160.0000000    0.1119917
234200.0000000    0.1124423
234240.0000000    0.1106165
234280.0000000    0.1132218
234320.0000000    0.1230832
234360.0000000    0.1183639
234400.0000000    0.1206518
234440.0000000    0.1179141
234480.0000000    0.1310142
234520.0000000    0.1199793
234560.0000000    0.1383734
234600.0000000    0.1181036
234640.0000000    0.1139267
234680.0000000    0.1176000
234720.0000000    0.1357458
234760.0000000    0.1260998
234800.0000000    0.1371142
234840.0000000    0.1302455
234880.0000000    0.1323720
234920.0000000    0.1407802
234960.0000000    0.1256918
235000.0000000    0.1314723
235040.0000000    0.1355072
235080.0000000    0.1256251
235120.0000000    0.1324503
235160.0000000    0.1239151
235200.0000000    0.1305334
235240.0000000    0.1287583
235280.0000000    0.1464569
235320.0000000    0.1291505
235360.0000000    0.1385828
235400.0000000    0.1382517
235440.0000000    0.1491838
235480.0000000    0.1429251
235520.0000000    0.1379535
235560.0000000    0.1252462
235600.0000000    0.1288493
235640.0000000    0.1404372
235680.0000000    0.1204966
235720.0000000    0.1276050
235760.0000000    0.1140976
235800.0000000    0.1305967
235840.0000000    0.1277795
235880.0000000    0.1367273
235920.0000000    0.1432501
235960.0000000    0.1378963
236000.0000000    0.1462091
236040.0000000    0.1554514
236080.0000000    0.1427950
236120.0000000    0.1382527
236160.0000000    0.1334405
236200.0000000    0.1372008
236240.0000000    0.1373586
236280.0000000    0.1466561
236320.0000000    0.1364587
236360.0000000    0.1284037
236400.0000000    0.1213628
236440.0000000    0.1280257
236480.0000000    0.1545898
236520.0000000    0.1329031
236560.0000000    0.1286139
236600.0000000    0.1384527
236640.0000000    0.1295778
236680.0000000    0.1280752
236720.0000000    0.1285226
236760.0000000    0.1429978
236800.0000000    0.1305724
236840.0000000    0.1210680
236880.0000000    0.1134016
236920.0000000    0.1271466
236960.0000000    0.1164240
237000.0000000    0.1214378
237040.0000000    0.1300238
237080.0000000    0.1177976
237120.0000000    0.1290857
237160.0000000    0.1204701
237200.0000000    0.1279829
237240.0000000    0.1161723
237280.0000000    0.1211625
237320.0000000    0.1296336
237360.0000000    0.1221000
237400.0000000    0.1298940
237440.0000000    0.1266575
237480.0000000    0.1318960
237520.0000000    0.1351366
237560.0000000    0.1331774
237600.0000000    0.1246871
237640.0000000    0.1308326
237680.0000000    0.1298602
237720.0000000    0.1341429
237760.0000000    0.1262470
237800.0000000    0.1417567
237840.0000000    0.1410615
237880.0000000    0.1483015
237920.0000000    0.1416917
237960.0000000    0.1433539
238000.0000000    0.1570759
238040.0000000    0.1744941
238080.0000000    0.1373451
238120.0000000    0.1519406
238160.0000000    0.1427474
238200.0000000    0.1284899
238240.0000000    0.1370711
238280.0000000    0.1241347
238320.0000000    0.1437057
238360.0000000    0.1465522
238400.0000000    0.1369804
238440.0000000    0.1382449
238480.0000000    0.1348092
238520.0000000    0.1275407
238560.0000000    0.1129033
238600.0000000    0.1290770
238640.0000000    0.1369850
238680.0000000    0.1370839
238720.0000000    0.1245348
238760.0000000    0.1255750
238800.0000000    0.1266858
238840.0000000    0.1286286
238880.0000000    0.1229356
238920.0000000    0.1318346
238960.0000000    0.1225187
239000.0000000    0.1299493
239040.0000000    0.1330453
239080.0000000    0.1371469
239120.0000000    0.1257181
239160.0000000    0.1275052
239200.0000000    0.1280431
239240.0000000    0.1284378
239280.0000000    0.1477861
239320.0000000    0.1302603
239360.0000000    0.1316237
239400.0000000    0.1385247
239440.0000000    0.1419731
239480.0000000    0.1484421
239520.0000000    0.1452285
239560.0000000    0.1364408
239600.0000000    0.1517859
239640.0000000    0.1312548
239680.0000000    0.1436066
239720.0000000    0.1424852
239760.0000000    0.1392451
239800.0000000    0.1409121
239840.0000000    0.1499033
239880.0000000    0.1470540
239920.0000000    0.1369683
239960.0000000    0.1341581
240000.0000000    0.1433048
240040.0000000    0.1391470
240080.0000000    0.1424726
240120.0000000    0.1399969
240160.0000000    0.1614957
240200.0000000    0.1632247
240240.0000000    0.1570792
240280.0000000    0.1629087
240320.0000000    0.1649776
240360.0000000    0.1469438
240400.0000000    0.1431568
240440.0000000    0.1446785
240480.0000000    0.1448380
240520.0000000    0.1416252
240560.0000000    0.1465321
240600.0000000    0.1461323
240640.0000000    0.1463834
240680.0000000    0.1394911
240720.0000000    0.1480215
240760.0000000    0.1525642
240800.0000000    0.1523416
240840.0000000    0.1479259
240880.0000000    0.1463171
240920.0000000    0.1372892
240960.0000000    0.1319144
241000.0000000    0.1422974
241040.0000000    0.1400028
241080.0000000    0.1372619
241120.0000000    0.1383893
241160.0000000    0.1387809
241200.0000000    0.1398388
241240.0000000    0.1417961
241280.0000000    0.1416064
241320.0000000    0.1275335
241360.0000000    0.1297749
241400.0000000    0.1289282
241440.0000000    0.1250141
241480.0000000    0.1242024
241520.0000000    0.1371211
241560.0000000    0.1311541
241600.0000000    0.1361340
241640.0000000    0.1399338
241680.0000000    0.1334064
241720.0000000    0.1347846
241760.0000000    0.1375327
241800.0000000    0.1457848
241840.0000000    0.1320164
241880.0000000    0.1453746
241920.0000000    0.1393228
241960.0000000    0.1297026
242000.0000000    0.1313304
242040.0000000    0.1362846
242080.0000000    0.1296645
242120.0000000    0.1282372
242160.0000000    0.1329940
242200.0000000    0.1352752
242240.0000000    0.1190907
242280.0000000    0.1319941
242320.0000000    0.1388777
242360.0000000    0.1263583
242400.0000000    0.1365547
242440.0000000    0.1439167
242480.0000000    0.1353084
242520.0000000    0.1354878
242560.0000000    0.1321270
242600.0000000    0.1510017
242640.0000000    0.1369670
242680.0000000    0.1487215
242720.0000000    0.1490207
242760.0000000    0.1499897
242800.0000000    0.1328747
242840.0000000    0.1323664
242880.0000000    0.1518599
242920.0000000    0.1481252
242960.0000000    0.1375190
243000.0000000    0.1401258
243040.0000000    0.1379376
243080.0000000    0.1490474
243120.0000000    0.1436438
243160.0000000    0.1448332
243200.0000000    0.1444256
243240.0000000    0.1424460
243280.0000000    0.1315537
243320.0000000    0.1491052
243360.0000000    0.1439743
243400.0000000    0.1361350
243440.0000000    0.1457157
243480.0000000    0.1371777
243520.0000000    0.1370840
243560.0000000    0.1215421
243600.0000000    0.1283360
243640.0000000    0.1277839
243680.0000000    0.1279936
243720.0000000    0.1321899
243760.0000000    0.1287219
243800.0000000    0.1168711
243840.0000000    0.1184537
243880.0000000    0.1138109
243920.0000000    0.1248147
243960.0000000    0.1308267
244000.0000000    0.1233324
244040.0000000    0.1251847
244080.0000000    0.1257325
244120.0000000    0.1329879
244160.0000000    0.1254235
244200.0000000    0.1252116
244240.0000000    0.1143116
244280.0000000    0.1180246
244320.0000000    0.1257295
244360.0000000    0.1238665
244400.0000000    0.1324839
244440.0000000    0.1525646
244480.0000000    0.1385074
244520.0000000    0.1480313
244560.0000000    0.1463318
244600.0000000    0.1257763
244640.0000000    0.1201822
244680.0000000    0.1368801
244720.0000000    0.1374322
244760.0000000    0.1328508
244800.0000000    0.1353254
244840.0000000    0.1414504
244880.0000000    0.1380703
244920.0000000    0.1336955
244960.0000000    0.1203070
245000.0000000    0.1415358
245040.0000000    0.1448440
245080.0000000    0.1378025
245120.0000000    0.1223063
245160.0000000    0.1330025
245200.0000000    0.1332940
245240.0000000    0.1382123
245280.0000000    0.1372720
245320.0000000    0.1306666
245360.0000000    0.1386242
245400.0000000    0.1392847
245440.0000000    0.1348925
245480.0000000    0.1463209
245520.0000000    0.1340946
245560.0000000    0.1282235
245600.0000000    0.1493368
245640.0000000    0.1358784
245680.0000000    0.1437659
245720.0000000    0.1329669
245760.0000000    0.1446789
245800.0000000    0.1349638
245840.0000000    0.1318900
245880.0000000    0.1303083
245920.0000000    0.1224781
245960.0000000    0.1481279
246000.0000000    0.1507767
246040.0000000    0.1468825
246080.0000000    0.1523753
246120.0000000    0.1410848
246160.0000000    0.1390002
246200.0000000    0.1347160
246240.0000000    0.1376528
246280.0000000    0.1393374
246320.0000000    0.1567838
246360.0000000    0.1559636
246400.0000000    0.1518445
246440.0000000    0.1558333
246480.0000000    0.1438697
246520.0000000    0.1392025
246560.0000000    0.1387774
246600.0000000    0.1535730
246640.0000000    0.1439622
246680.0000000    0.1478505
246720.0000000    0.1555840
246760.0000000    0.1442743
246800.0000000    0.1529535
246840.0000000    0.1438511
246880.0000000    0.1446228
246920.0000000    0.1400313
246960.0000000    0.1401571
247000.0000000    0.1418451
247040.0000000    0.1342990
247080.0000000    0.1357939
247120.0000000    0.1244400
247160.0000000    0.1461425
247200.0000000    0.1311383
247240.0000000    0.1349756
247280.0000000    0.1324207
247320.0000000    0.1368434
247360.0000000    0.1459263
247400.0000000    0.1446894
247440.0000000    0.1529937
247480.0000000    0.1550249
247520.0000000    0.1454334
247560.0000000    0.1457092
247600.0000000    0.1431871
247640.0000000    0.1467413
247680.0000000    0.1398352
247720.0000000    0.1501571
247760.0000000    0.1551059
247800.0000000    0.1502685
247840.0000000    0.1513354
247880.0000000    0.1368564
247920.0000000    0.1353189
247960.0000000    0.1345142
248000.0000000    0.1382453
248040.0000000    0.1321188
248080.0000000    0.1360817
248120.0000000    0.1461354
248160.0000000    0.1422310
248200.0000000    0.1477119
248240.0000000    0.1494393
248280.0000000    0.1404286
248320.0000000    0.1406409
248360.0000000    0.1529993
248400.0000000    0.1472780
248440.0000000    0.1424944
248480.0000000    0.1376897
248520.0000000    0.1473076
248560.0000000    0.1412068
248600.0000000    0.1314722
248640.0000000    0.1469742
248680.0000000    0.1454364
248720.0000000    0.1605985
248760.0000000    0.1442667
248800.0000000    0.1345343
248840.0000000    0.1359508
248880.0000000    0.1530971
248920.0000000    0.1462935
248960.0000000    0.1441281
249000.0000000    0.1438233
249040.0000000    0.1411596
249080.0000000    0.1410627
249120.0000000    0.1442130
249160.0000000    0.1440758
249200.0000000    0.1362732
249240.0000000    0.1326561
249280.0000000    0.1354255
249320.0000000    0.1410873
249360.0000000    0.1338116
249400.0000000    0.1271661
249440.0000000    0.1320704
249480.0000000    0.1357837
249520.0000000    0.1318215
249560.0000000    0.1250291
249600.0000000    0.1352315
249640.0000000    0.1439328
249680.0000000    0.1305842
249720.0000000    0.1516076
249760.0000000    0.1340838
249800.0000000    0.1482307
249840.0000000    0.1576751
249880.0000000    0.1473009
249920.0000000    0.1573210
249960.0000000    0.1473131
250000.0000000    0.1457770
250040.0000000    0.1488185
250080.0000000    0.1473126
250120.0000000    0.1391564
250160.0000000    0.1392946
250200.0000000    0.1355436
250240.0000000    0.1505563
250280.0000000    0.1376833
250320.0000000    0.1404607
250360.0000000    0.1455235
250400.0000000    0.1410244
250440.0000000    0.1422215
250480.0000000    0.1367177
250520.0000000    0.1334621
250560.0000000    0.1276713
250600.0000000    0.1296854
250640.0000000    0.1417418
250680.0000000    0.1414557
250720.0000000    0.1503040
250760.0000000    0.1428813
250800.0000000    0.1353306
250840.0000000    0.1338023
250880.0000000    0.1469481
250920.0000000    0.1291150
250960.0000000    0.1191272
251000.0000000    0.1375253
251040.0000000    0.1332809
251080.0000000    0.1316068
251120.0000000    0.1486463
251160.0000000    0.1358019
251200.0000000    0.1302542
251240.0000000    0.1323572
251280.0000000    0.1262726
251320.0000000    0.1420315
251360.0000000    0.1368615
251400.0000000    0.1446110
251440.0000000    0.1341560
251480.0000000    0.1332849
251520.0000000    0.1368494
251560.0000000    0.1223014
251600.0000000    0.1407471
251640.0000000    0.1428410
251680.0000000    0.1442867
251720.0000000    0.1369993
251760.0000000    0.1379909
251800.0000000    0.1446285
251840.0000000    0.1463426
251880.0000000    0.1385011
251920.0000000    0.1407866
251960.0000000    0.1473428
252000.0000000    0.1287123
252040.0000000    0.1378332
252080.0000000    0.1383578
252120.0000000    0.1309170
252160.0000000    0.1461726
252200.0000000    0.1394288
252240.0000000    0.1254071
252280.0000000    0.1380411
252320.0000000    0.1307908
252360.0000000    0.1330304
252400.0000000    0.1351345
252440.0000000    0.1342853
252480.0000000    0.1484066
252520.0000000    0.1408274
252560.0000000    0.1454643
252600.0000000    0.1309360
252640.0000000    0.1304546
252680.0000000    0.1376468
252720.0000000    0.1465743
252760.0000000    0.1393258
252800.0000000    0.1338796
252840.0000000    0.1394639
252880.0000000    0.1468089
252920.0000000    0.1388069
252960.0000000    0.1468327
253000.0000000    0.1394057
253040.0000000    0.1562976
253080.0000000    0.1475918
253120.0000000    0.1440579
253160.0000000    0.1301052
253200.0000000    0.1367259
253240.0000000    0.1317182
253280.0000000    0.1192906
253320.0000000    0.1370942
253360.0000000    0.1414185
253400.0000000    0.1374989
253440.0000000    0.1439860
253480.0000000    0.1234933
253520.0000000    0.1248316
253560.0000000    0.1226899
253600.0000000    0.1363368
253640.0000000    0.1430742
253680.0000000    0.1456693
253720.0000000    0.1413049
253760.0000000    0.1660099
253800.0000000    0.1411898
253840.0000000    0.1435425
253880.0000000    0.1398636
253920.0000000    0.1283597
253960.0000000    0.1211308
254000.0000000    0.1270001
254040.0000000    0.1281388
254080.0000000    0.1195910
254120.0000000    0.1204620
254160.0000000    0.1340895
254200.0000000    0.1299730
254240.0000000    0.1324171
254280.0000000    0.1261065
254320.0000000    0.1240825
254360.0000000    0.1343582
254400.0000000    0.1388284
254440.0000000    0.1398845
254480.0000000    0.1398860
254520.0000000    0.1373595
254560.0000000    0.1464556
254600.0000000    0.1364243
254640.0000000    0.1287612
254680.0000000    0.1277604
254720.0000000    0.1540148
254760.0000000    0.1317658
254800.0000000    0.1280715
254840.0000000    0.1272729
254880.0000000    0.1493928
254920.0000000    0.1388350
254960.0000000    0.1339003
255000.0000000    0.1351449
255040.0000000    0.1270842
255080.0000000    0.1258522
255120.0000000    0.1426658
255160.0000000    0.1385228
255200.0000000    0.1290250
255240.0000000    0.1272582
255280.0000000    0.1228558
255320.0000000    0.1360990
255360.0000000    0.1228914
255400.0000000    0.1403565
255440.0000000    0.1311292
255480.0000000    0.1385465
255520.0000000    0.1448398
255560.0000000    0.1351126
255600.0000000    0.1490530
255640.0000000    0.1376910
255680.0000000    0.1411310
255720.0000000    0.1414157
255760.0000000    0.1426075
255800.0000000    0.1349802
255840.0000000    0.1494688
255880.0000000    0.1487552
255920.0000000    0.1376677
255960.0000000    0.1396236
256000.0000000    0.1337119
256040.0000000    0.1335260
256080.0000000    0.1356015
256120.0000000    0.1385649
256160.0000000    0.1236261
256200.0000000    0.1551061
256240.0000000    0.1340145
256280.0000000    0.1381258
256320.0000000    0.1490637
256360.0000000    0.1458673
256400.0000000    0.1414915
256440.0000000    0.1374273
256480.0000000    0.1415024
256520.0000000    0.1399649
256560.0000000    0.1392394
256600.0000000    0.1412878
256640.0000000    0.1315438
256680.0000000    0.1364728
256720.0000000    0.1377336
256760.0000000    0.1456333
256800.0000000    0.1431216
256840.0000000    0.1441008
256880.0000000    0.1552522
256920.0000000    0.1541975
256960.0000000    0.1580129
257000.0000000    0.1508219
257040.0000000    0.1436240
257080.0000000    0.1477244
257120.0000000    0.1517168
257160.0000000    0.1303235
257200.0000000    0.1522902
257240.0000000    0.1493049
257280.0000000    0.1612657
257320.0000000    0.1487209
257360.0000000    0.1439330
257400.0000000    0.1394499
257440.0000000    0.1267797
257480.0000000    0.1399521
257520.0000000    0.1436890
257560.0000000    0.1381678
257600.0000000    0.1398827
257640.0000000    0.1311241
257680.0000000    0.1285381
257720.0000000    0.1358615
257760.0000000    0.1423495
257800.0000000    0.1491161
257840.0000000    0.1430948
257880.0000000    0.1353315
257920.0000000    0.1344866
257960.0000000    0.1321526
258000.0000000    0.1467250
258040.0000000    0.1223897
258080.0000000    0.1292761
258120.0000000    0.1312466
258160.0000000    0.1354951
258200.0000000    0.1354627
258240.0000000    0.1240057
258280.0000000    0.1536714
258320.0000000    0.1399359
258360.0000000    0.1296027
258400.0000000    0.1370193
258440.0000000    0.1259888
258480.0000000    0.1217705
258520.0000000    0.1210831
258560.0000000    0.1335846
258600.0000000    0.1266794
258640.0000000    0.1438856
258680.0000000    0.1331299
258720.0000000    0.1232916
258760.0000000    0.1198208
258800.0000000    0.1439805
258840.0000000    0.1260567
258880.0000000    0.1258417
258920.0000000    0.1268363
258960.0000000    0.1447558
259000.0000000    0.1349605
259040.0000000    0.1380693
259080.0000000    0.1451707
259120.0000000    0.1367816
259160.0000000    0.1424177
259200.0000000    0.1422199
259240.0000000    0.1289098
259280.0000000    0.1566403
259320.0000000    0.1505110
259360.0000000    0.1491252
259400.0000000    0.1440968
259440.0000000    0.1348071
259480.0000000    0.1358021
259520.0000000    0.1444305
259560.0000000    0.1343517
259600.0000000    0.1329397
259640.0000000    0.1344838
259680.0000000    0.1406355
259720.0000000    0.1301694
259760.0000000    0.1349827
259800.0000000    0.1352742
259840.0000000    0.1268392
259880.0000000    0.1390917
259920.0000000    0.1481808
259960.0000000    0.1411159
260000.0000000    0.1324798
260040.0000000    0.1206136
260080.0000000    0.1260460
260120.0000000    0.1348018
260160.0000000    0.1420308
260200.0000000    0.1312602
260240.0000000    0.1422570
260280.0000000    0.1363664
260320.0000000    0.1337281
260360.0000000    0.1347141
260400.0000000    0.1376788
260440.0000000    0.1340131
260480.0000000    0.1348989
260520.0000000    0.1432294
260560.0000000    0.1211608
260600.0000000    0.1388751
260640.0000000    0.1526726
260680.0000000    0.1289617
260720.0000000    0.1386542
260760.0000000    0.1399795
260800.0000000    0.1522025
260840.0000000    0.1431821
260880.0000000    0.1389318
260920.0000000    0.1542263
260960.0000000    0.1470975
261000.0000000    0.1435670
261040.0000000    0.1503380
261080.0000000    0.1538758
261120.0000000    0.1452893
261160.0000000    0.1441097
261200.0000000    0.1545092
261240.0000000    0.1462294
261280.0000000    0.1438733
261320.0000000    0.1449533
261360.0000000    0.1509824
261400.0000000    0.1431547
261440.0000000    0.1392979
261480.0000000    0.1343510
261520.0000000    0.1438231
261560.0000000    0.1427537
261600.0000000    0.1349461
261640.0000000    0.1445953
261680.0000000    0.1357689
261720.0000000    0.1410415
261760.0000000    0.1461716
261800.0000000    0.1517691
261840.0000000    0.1432368
261880.0000000    0.1541754
261920.0000000    0.1329612
261960.0000000    0.1453530
262000.0000000    0.1316576
262040.0000000    0.1337211
262080.0000000    0.1315235
262120.0000000    0.1229951
262160.0000000    0.1377624
262200.0000000    0.1231108
262240.0000000    0.1241799
262280.0000000    0.1288130
262320.0000000    0.1231233
262360.0000000    0.1473353
262400.0000000    0.1236641
262440.0000000    0.1440919
262480.0000000    0.1503797
262520.0000000    0.1429756
262560.0000000    0.1460191
262600.0000000    0.1422155
262640.0000000    0.1340799
262680.0000000    0.1379866
262720.0000000    0.1420384
262760.0000000    0.1329941
262800.0000000    0.1372208
262840.0000000    0.1330595
262880.0000000    0.1411955
262920.0000000    0.1384591
262960.0000000    0.1351491
263000.0000000    0.1361176
263040.0000000    0.1214531
263080.0000000    0.1236862
263120.0000000    0.1400231
263160.0000000    0.1387695
263200.0000000    0.1356725
263240.0000000    0.1353265
263280.0000000    0.1443370
263320.0000000    0.1475946
263360.0000000    0.1300134
263400.0000000    0.1411228
263440.0000000    0.1348996
263480.0000000    0.1463611
263520.0000000    0.1463103
263560.0000000    0.1354402
263600.0000000    0.1273641
263640.0000000    0.1367421
263680.0000000    0.1476235
263720.0000000    0.1325150
263760.0000000    0.1405249
263800.0000000    0.1424362
263840.0000000    0.1430578
263880.0000000    0.1529613
263920.0000000    0.1394068
263960.0000000    0.1305577
264000.0000000    0.1439773
264040.0000000    0.1348848
264080.0000000    0.1363143
264120.0000000    0.1408691
264160.0000000    0.1298826
264200.0000000    0.1417861
264240.0000000    0.1337667
264280.0000000    0.1290424
264320.0000000    0.1519555
264360.0000000    0.1371354
264400.0000000    0.1499213
264440.0000000    0.1516877
264480.0000000    0.1484620
264520.0000000    0.1429933
264560.0000000    0.1409853
264600.0000000    0.1273214
264640.0000000    0.1331777
264680.0000000    0.1415351
264720.0000000    0.1343455
264760.0000000    0.1389824
264800.0000000    0.1448904
264840.0000000    0.1261108
264880.0000000    0.1359763
264920.0000000    0.1341133
264960.0000000    0.1380305
265000.0000000    0.1419380
265040.0000000    0.1459563
265080.0000000    0.1595692
265120.0000000    0.1365636
265160.0000000    0.1341723
265200.0000000    0.1315041
265240.0000000    0.1361940
265280.0000000    0.1362404
265320.0000000    0.1303375
265360.0000000    0.1329954
265400.0000000    0.1354695
265440.0000000    0.1374438
265480.0000000    0.1409759
265520.0000000    0.1387202
265560.0000000    0.1408126
265600.0000000    0.1358203
265640.0000000    0.1258713
265680.0000000    0.1330410
265720.0000000    0.1304453
265760.0000000    0.1289313
265800.0000000    0.1276569
265840.0000000    0.1262940
265880.0000000    0.1379807
265920.0000000    0.1427446
265960.0000000    0.1418771
266000.0000000    0.1247733
266040.0000000    0.1345219
266080.0000000    0.1278043
266120.0000000    0.1310013
266160.0000000    0.1446585
266200.0000000    0.1412938
266240.0000000    0.1401835
266280.0000000    0.1315779
266320.0000000    0.1340100
266360.0000000    0.1374094
266400.0000000    0.1389410
266440.0000000    0.1359017
266480.0000000    0.1315859
266520.0000000    0.1305733
266560.0000000    0.1389906
266600.0000000    0.1357826
266640.0000000    0.1291953
266680.0000000    0.1405581
266720.0000000    0.1287114
266760.0000000    0.1382739
266800.0000000    0.1451293
266840.0000000    0.1309341
266880.0000000    0.1312881
266920.0000000    0.1422153
266960.0000000    0.1400512
267000.0000000    0.1364859
267040.0000000    0.1340714
267080.0000000    0.1388287
267120.0000000    0.1485768
267160.0000000    0.1316349
267200.0000000    0.1262529
267240.0000000    0.1381228
267280.0000000    0.1426993
267320.0000000    0.1333295
267360.0000000    0.1335092
267400.0000000    0.1372374
267440.0000000    0.1400380
267480.0000000    0.1303444
267520.0000000    0.1491616
267560.0000000    0.1419459
267600.0000000    0.1295665
267640.0000000    0.1334210
267680.0000000    0.1430125
267720.0000000    0.1365665
267760.0000000    0.1345475
267800.0000000    0.1361319
267840.0000000    0.1409208
267880.0000000    0.1429997
267920.0000000    0.1315440
267960.0000000    0.1287438
268000.0000000    0.1411906
268040.0000000    0.1499602
268080.0000000    0.1495730
268120.0000000    0.1455167
268160.0000000    0.1473187
268200.0000000    0.1451295
268240.0000000    0.1484058
268280.0000000    0.1625039
268320.0000000    0.1496580
268360.0000000    0.1606885
268400.0000000    0.1373130
268440.0000000    0.1510774
268480.0000000    0.1361677
268520.0000000    0.1432438
268560.0000000    0.1463341
268600.0000000    0.1425127
268640.0000000    0.1451402
268680.0000000    0.1448687
268720.0000000    0.1263809
268760.0000000    0.1410362
268800.0000000    0.1508865
268840.0000000    0.1465087
268880.0000000    0.1420382
268920.0000000    0.1585767
268960.0000000    0.1440848
269000.0000000    0.1490573
269040.0000000    0.1499361
269080.0000000    0.1378714
269120.0000000    0.1557078
269160.0000000    0.1470223
269200.0000000    0.1521037
269240.0000000    0.1479311
269280.0000000    0.1429567
269320.0000000    0.1313569
269360.0000000    0.1367943
269400.0000000    0.1363041
269440.0000000    0.1191523
269480.0000000    0.1345391
269520.0000000    0.1465391
269560.0000000    0.1325175
269600.0000000    0.1332482
269640.0000000    0.1515888
269680.0000000    0.1545933
269720.0000000    0.1425890
269760.0000000    0.1255649
269800.0000000    0.1368985
269840.0000000    0.1543825
269880.0000000    0.1446423
269920.0000000    0.1455256
269960.0000000    0.1571593
270000.0000000    0.1445432
270040.0000000    0.1493483
270080.0000000    0.1344415
270120.0000000    0.1492753
270160.0000000    0.1239582
270200.0000000    0.1374828
270240.0000000    0.1348176
270280.0000000    0.1269748
270320.0000000    0.1298536
270360.0000000    0.1353048
270400.0000000    0.1337740
270440.0000000    0.1362088
270480.0000000    0.1197925
270520.0000000    0.1392293
270560.0000000    0.1489397
270600.0000000    0.1287647
270640.0000000    0.1264176
270680.0000000    0.1369130
270720.0000000    0.1371883
270760.0000000    0.1399954
270800.0000000    0.1357573
270840.0000000    0.1459832
270880.0000000    0.1482851
270920.0000000    0.1441465
270960.0000000    0.1372304
271000.0000000    0.1364334
271040.0000000    0.1431771
271080.0000000    0.1361094
271120.0000000    0.1542180
271160.0000000    0.1428172
271200.0000000    0.1259090
271240.0000000    0.1488774
271280.0000000    0.1308247
271320.0000000    0.1420382
271360.0000000    0.1371888
271400.0000000    0.1404212
271440.0000000    0.1395794
271480.0000000    0.1384971
271520.0000000    0.1414222
271560.0000000    0.1336636
271600.0000000    0.1254559
271640.0000000    0.1396092
271680.0000000    0.1394020
271720.0000000    0.1387833
271760.0000000    0.1365168
271800.0000000    0.1404959
271840.0000000    0.1408209
271880.0000000    0.1452326
271920.0000000    0.1391313
271960.0000000    0.1379107
272000.0000000    0.1480590
272040.0000000    0.1377409
272080.0000000    0.1385645
272120.0000000    0.1323957
272160.0000000    0.1548311
272200.0000000    0.1484792
272240.0000000    0.1333411
272280.0000000    0.1383391
272320.0000000    0.1323918
272360.0000000    0.1407613
272400.0000000    0.1446963
272440.0000000    0.1424199
272480.0000000    0.1370708
272520.0000000    0.1344950
272560.0000000    0.1447738
272600.0000000    0.1432178
272640.0000000    0.1266639
272680.0000000    0.1359570
272720.0000000    0.1491744
272760.0000000    0.1431367
272800.0000000    0.1349096
272840.0000000    0.1397678
272880.0000000    0.1398839
272920.0000000    0.1285303
272960.0000000    0.1528718
273000.0000000    0.1460684
273040.0000000    0.1408432
273080.0000000    0.1364208
273120.0000000    0.1567644
273160.0000000    0.1490904
273200.0000000    0.1409647
273240.0000000    0.1342676
273280.0000000    0.1441039
273320.0000000    0.1478476
273360.0000000    0.1489591
273400.0000000    0.1550948
273440.0000000    0.1380132
273480.0000000    0.1426845
273520.0000000    0.1383479
273560.0000000    0.1418732
273600.0000000    0.1409508
273640.0000000    0.1357871
273680.0000000    0.1597303
273720.0000000    0.1507497
273760.0000000    0.1627734
273800.0000000    0.1696080
273840.0000000    0.1651010
273880.0000000    0.1347129
273920.0000000    0.1549059
273960.0000000    0.1588453
274000.0000000    0.1553447
274040.0000000    0.1438925
274080.0000000    0.1786088
274120.0000000    0.1559425
274160.0000000    0.1581262
274200.0000000    0.1323073
274240.0000000    0.1543554
274280.0000000    0.1456925
274320.0000000    0.1517212
274360.0000000    0.1483684
274400.0000000    0.1684931
274440.0000000    0.1567414
274480.0000000    0.1422394
274520.0000000    0.1449679
274560.0000000    0.1453619
274600.0000000    0.1394261
274640.0000000    0.1418784
274680.0000000    0.1467105
274720.0000000    0.1462008
274760.0000000    0.1405859
274800.0000000    0.1422597
274840.0000000    0.1523997
274880.0000000    0.1486830
274920.0000000    0.1388880
274960.0000000    0.1387732
275000.0000000    0.1463432
275040.0000000    0.1571881
275080.0000000    0.1510898
275120.0000000    0.1505989
275160.0000000    0.1415812
275200.0000000    0.1442842
275240.0000000    0.1328042
275280.0000000    0.1388094
275320.0000000    0.1313106
275360.0000000    0.1357949
275400.0000000    0.1451999
275440.0000000    0.1491110
275480.0000000    0.1353796
275520.0000000    0.1308784
275560.0000000    0.1253707
275600.0000000    0.1241996
275640.0000000    0.1219067
275680.0000000    0.1234391
275720.0000000    0.1212426
275760.0000000    0.1157446
275800.0000000    0.1280655
275840.0000000    0.1204094
275880.0000000    0.1157283
275920.0000000    0.1214486
275960.0000000    0.1305247
276000.0000000    0.1195603
276040.0000000    0.1130127
276080.0000000    0.1223012
276120.0000000    0.1247206
276160.0000000    0.1236755
276200.0000000    0.1191337
276240.0000000    0.1146518
276280.0000000    0.1188245
276320.0000000    0.1247900
276360.0000000    0.1207496
276400.0000000    0.1253758
276440.0000000    0.1406845
276480.0000000    0.1264323
276520.0000000    0.1267321
276560.0000000    0.1172979
276600.0000000    0.1149910
276640.0000000    0.1298760
276680.0000000    0.1279616
276720.0000000    0.1141304
276760.0000000    0.1108283
276800.0000000    0.1146532
276840.0000000    0.1130376
276880.0000000    0.1232267
276920.0000000    0.1202985
276960.0000000    0.1226804
277000.0000000    0.1164982
277040.0000000    0.1252280
277080.0000000    0.1302905
277120.0000000    0.1213066
277160.0000000    0.1175084
277200.0000000    0.1160670
277240.0000000    0.1251118
277280.0000000    0.1058384
277320.0000000    0.1147125
277360.0000000    0.1158964
277400.0000000    0.1297915
277440.0000000    0.1256975
277480.0000000    0.1359862
277520.0000000    0.1176013
277560.0000000    0.1248123
277600.0000000    0.1401046
277640.0000000    0.1269888
277680.0000000    0.1235628
277720.0000000    0.1271970
277760.0000000    0.1190853
277800.0000000    0.1072641
277840.0000000    0.1185024
277880.0000000    0.1164408
277920.0000000    0.1125332
277960.0000000    0.1137022
278000.0000000    0.1123220
278040.0000000    0.1183338
278080.0000000    0.1143231
278120.0000000    0.1187431
278160.0000000    0.1149071
278200.0000000    0.1182939
278240.0000000    0.1164280
278280.0000000    0.1175911
278320.0000000    0.1156749
278360.0000000    0.1050713
278400.0000000    0.1136955
278440.0000000    0.1077216
278480.0000000    0.1129799
278520.0000000    0.1139899
278560.0000000    0.1078852
278600.0000000    0.1124194
278640.0000000    0.1238374
278680.0000000    0.1108225
278720.0000000    0.1111505
278760.0000000    0.1199552
278800.0000000    0.1245087
278840.0000000    0.1075361
278880.0000000    0.1054811
278920.0000000    0.1091116
278960.0000000    0.1144426
279000.0000000    0.1104705
279040.0000000    0.1153729
279080.0000000    0.1208282
279120.0000000    0.1110715
279160.0000000    0.1062505
279200.0000000    0.1105729
279240.0000000    0.1202966
279280.0000000    0.1078937
279320.0000000    0.1113997
279360.0000000    0.1163239
279400.0000000    0.1111213
279440.0000000    0.1238832
279480.0000000    0.1179009
279520.0000000    0.1246723
279560.0000000    0.1066118
279600.0000000    0.1003083
279640.0000000    0.1063214
279680.0000000    0.1146702
279720.0000000    0.1089285
279760.0000000    0.1112529
279800.0000000    0.0999678
279840.0000000    0.1059564
279880.0000000    0.1159885
279920.0000000    0.1135382
279960.0000000    0.1117864
280000.0000000    0.1139985
280040.0000000    0.1124293
280080.0000000    0.1273819
280120.0000000    0.1236423
280160.0000000    0.1211202
280200.0000000    0.1127720
280240.0000000    0.1093013
280280.0000000    0.1156032
280320.0000000    0.1196060
280360.0000000    0.1204034
280400.0000000    0.1185391
280440.0000000    0.1234712
280480.0000000    0.1098848
280520.0000000    0.1143749
280560.0000000    0.1111381
280600.0000000    0.1052748
280640.0000000    0.1062425
280680.0000000    0.1114864
280720.0000000    0.1051714
280760.0000000    0.1070465
280800.0000000    0.1075415
280840.0000000    0.1104793
280880.0000000    0.1032436
280920.0000000    0.1136381
280960.0000000    0.1075033
281000.0000000    0.1126015
281040.0000000    0.1149663
281080.0000000    0.1146154
281120.0000000    0.1103006
281160.0000000    0.1065741
281200.0000000    0.1123610
281240.0000000    0.1087921
281280.0000000    0.1091619
281320.0000000    0.1148603
281360.0000000    0.1132491
281400.0000000    0.1107778
281440.0000000    0.1142405
281480.0000000    0.1084465
281520.0000000    0.1053491
281560.0000000    0.1204570
281600.0000000    0.1099464
281640.0000000    0.1122136
281680.0000000    0.1232527
281720.0000000    0.1249655
281760.0000000    0.1233716
281800.0000000    0.1168760
281840.0000000    0.1129215
281880.0000000    0.1066236
281920.0000000    0.1113163
281960.0000000    0.1173691
282000.0000000    0.1204653
282040.0000000    0.1136442
282080.0000000    0.1100972
282120.0000000    0.1209743
282160.0000000    0.1228067
282200.0000000    0.1167100
282240.0000000    0.1143131
282280.0000000    0.1152935
282320.0000000    0.1166065
282360.0000000    0.1172330
282400.0000000    0.1245532
282440.0000000    0.1244382
282480.0000000    0.1220128
282520.0000000    0.1228493
282560.0000000    0.1228608
282600.0000000    0.1162914
282640.0000000    0.1216027
282680.0000000    0.1265338
282720.0000000    0.1169501
282760.0000000    0.1068329
282800.0000000    0.1040309
282840.0000000    0.1112717
282880.0000000    0.1137491
282920.0000000    0.1110429
282960.0000000    0.1117822
283000.0000000    0.1201814
283040.0000000    0.1201800
283080.0000000    0.1247388
283120.0000000    0.1296916
283160.0000000    0.1219150
283200.0000000    0.1134011
283240.0000000    0.1146698
283280.0000000    0.1206468
283320.0000000    0.1169371
283360.0000000    0.1154310
283400.0000000    0.1149836
283440.0000000    0.1174920
283480.0000000    0.1145164
283520.0000000    0.1174869
283560.0000000    0.1169886
283600.0000000    0.1250426
283640.0000000    0.1214634
283680.0000000    0.1169994
283720.0000000    0.1238372
283760.0000000    0.1240601
283800.0000000    0.1150534
283840.0000000    0.1231164
283880.0000000    0.1220115
283920.0000000    0.1221162
283960.0000000    0.1191371
284000.0000000    0.1083093
284040.0000000    0.1152149
284080.0000000    0.1172817
284120.0000000    0.1206814
284160.0000000    0.1083071
284200.0000000    0.1153010
284240.0000000    0.1168604
284280.0000000    0.1139816
284320.0000000    0.1144618
284360.0000000    0.1189807
284400.0000000    0.1322864
284440.0000000    0.1278964
284480.0000000    0.1199190
284520.0000000    0.1119253
284560.0000000    0.1220042
284600.0000000    0.1216152
284640.0000000    0.1223931
284680.0000000    0.1214844
284720.0000000    0.1151532
284760.0000000    0.1175586
284800.0000000    0.1311587
284840.0000000    0.1307784
284880.0000000    0.1197174
284920.0000000    0.1233617
284960.0000000    0.1247075
285000.0000000    0.1193459
285040.0000000    0.1222299
285080.0000000    0.1250529
285120.0000000    0.1168798
285160.0000000    0.1256289
285200.0000000    0.1297687
285240.0000000    0.1266417
285280.0000000    0.1231835
285320.0000000    0.1298845
285360.0000000    0.1302934
285400.0000000    0.1328578
285440.0000000    0.1216358
285480.0000000    0.1120463
285520.0000000    0.1189437
285560.0000000    0.1167598
285600.0000000    0.1160538
285640.0000000    0.1161614
285680.0000000    0.1226194
285720.0000000    0.1228245
285760.0000000    0.1296380
285800.0000000    0.1296476
285840.0000000    0.1232123
285880.0000000    0.1202368
285920.0000000    0.1142002
285960.0000000    0.1200249
286000.0000000    0.1204943
286040.0000000    0.1250360
286080.0000000    0.1267056
286120.0000000    0.1228057
286160.0000000    0.1270728
286200.0000000    0.1296885
286240.0000000    0.1234113
286280.0000000    0.1167099
286320.0000000    0.1164362
286360.0000000    0.1192339
286400.0000000    0.1157788
286440.0000000    0.1140326
286480.0000000    0.1157529
286520.0000000    0.1221635
286560.0000000    0.1195613
286600.0000000    0.1252662
286640.0000000    0.1244477
286680.0000000    0.1136016
286720.0000000    0.1236677
286760.0000000    0.1142547
286800.0000000    0.1174977
286840.0000000    0.1190048
286880.0000000    0.1082538
286920.0000000    0.1134683
286960.0000000    0.1148052
287000.0000000    0.1101708
287040.0000000    0.1168995
287080.0000000    0.1102410
287120.0000000    0.1101944
287160.0000000    0.1175546
287200.0000000    0.1240600
287240.0000000    0.1268750
287280.0000000    0.1217262
287320.0000000    0.1281315
287360.0000000    0.1271588
287400.0000000    0.1253933
287440.0000000    0.1274933
287480.0000000    0.1294268
287520.0000000    0.1307630
287560.0000000    0.1212642
287600.0000000    0.1186119
287640.0000000    0.1251696
287680.0000000    0.1190111
287720.0000000    0.1162828
287760.0000000    0.1228178
287800.0000000    0.1186879
287840.0000000    0.1180899
287880.0000000    0.1189541
287920.0000000    0.1219052
287960.0000000    0.1240869
288000.0000000    0.1189130
288040.0000000    0.1224920
288080.0000000    0.1191049
288120.0000000    0.1205744
288160.0000000    0.1247063
288200.0000000    0.1169297
288240.0000000    0.1192715
288280.0000000    0.1215052
288320.0000000    0.1208865
288360.0000000    0.1203162
288400.0000000    0.1244642
288440.0000000    0.1211873
288480.0000000    0.1236848
288520.0000000    0.1211019
288560.0000000    0.1271320
288600.0000000    0.1186499
288640.0000000    0.1134974
288680.0000000    0.1127099
288720.0000000    0.1204768
288760.0000000    0.1106673
288800.0000000    0.1208195
288840.0000000    0.1245772
288880.0000000    0.1197202
288920.0000000    0.1260805
288960.0000000    0.1243463
289000.0000000    0.1182837
289040.0000000    0.1268678
289080.0000000    0.1210223
289120.0000000    0.1325802
289160.0000000    0.1255540
289200.0000000    0.1217772
289240.0000000    0.1168478
289280.0000000    0.1190991
289320.0000000    0.1256806
289360.0000000    0.1209833
289400.0000000    0.1183104
289440.0000000    0.1180602
289480.0000000    0.1263286
289520.0000000    0.1223807
289560.0000000    0.1261714
289600.0000000    0.1211226
289640.0000000    0.1246692
289680.0000000    0.1157478
289720.0000000    0.1232536
289760.0000000    0.1315768
289800.0000000    0.1213781
289840.0000000    0.1232529
289880.0000000    0.1193863
289920.0000000    0.1191349
289960.0000000    0.1193461
290000.0000000    0.1251510
290040.0000000    0.1204368
290080.0000000    0.1249578
290120.0000000    0.1209566
290160.0000000    0.1212086
290200.0000000    0.1270336
290240.0000000    0.1248418
290280.0000000    0.1251648
290320.0000000    0.1190556
290360.0000000    0.1180529
290400.0000000    0.1253571
290440.0000000    0.1204447
290480.0000000    0.1188186
290520.0000000    0.1273718
290560.0000000    0.1329095
290600.0000000    0.1260197
290640.0000000    0.1251851
290680.0000000    0.1191634
290720.0000000    0.1308054
290760.0000000    0.1291049
290800.0000000    0.1335437
290840.0000000    0.1300317
290880.0000000    0.1364786
290920.0000000    0.1281356
290960.0000000    0.1265534
291000.0000000    0.1298094
291040.0000000    0.1198685
291080.0000000    0.1258073
291120.0000000    0.1349280
291160.0000000    0.1297287
291200.0000000    0.1372495
291240.0000000    0.1346202
291280.0000000    0.1199726
291320.0000000    0.1254366
291360.0000000    0.1187568
291400.0000000    0.1204377
291440.0000000    0.1302689
291480.0000000    0.1266421
291520.0000000    0.1213790
291560.0000000    0.1294627
291600.0000000    0.1220093
291640.0000000    0.1132917
291680.0000000    0.1183868
291720.0000000    0.1314367
291760.0000000    0.1263711
291800.0000000    0.1175222
291840.0000000    0.1198527
291880.0000000    0.1118102
291920.0000000    0.1231658
291960.0000000    0.1287436
292000.0000000    0.1295359
292040.0000000    0.1204199
292080.0000000    0.1245885
292120.0000000    0.1215352
292160.0000000    0.1226303
292200.0000000    0.1151990
292240.0000000    0.1192650
292280.0000000    0.1086475
292320.0000000    0.1069797
292360.0000000    0.1063595
292400.0000000    0.1100597
292440.0000000    0.1132969
292480.0000000    0.1177427
292520.0000000    0.1042845
292560.0000000    0.1125599
292600.0000000    0.1148514
292640.0000000    0.1087302
292680.0000000    0.1183177
292720.0000000    0.1210105
292760.0000000    0.1222216
292800.0000000    0.1066331
292840.0000000    0.1116988
292880.0000000    0.1147518
292920.0000000    0.1140156
292960.0000000    0.1141882
293000.0000000    0.1144188
293040.0000000    0.1063146
293080.0000000    0.1057019
293120.0000000    0.1027698
293160.0000000    0.1096865
293200.0000000    0.1150622
293240.0000000    0.1111977
293280.0000000    0.1093679
293320.0000000    0.1163764
293360.0000000    0.1256405
293400.0000000    0.1152845
293440.0000000    0.1158937
293480.0000000    0.1141927
293520.0000000    0.1138734
293560.0000000    0.1102653
293600.0000000    0.1199218
293640.0000000    0.1146118
293680.0000000    0.1170021
293720.0000000    0.1297464
293760.0000000    0.1197438
293800.0000000    0.1180783
293840.0000000    0.1052816
293880.0000000    0.1043576
293920.0000000    0.1182246
293960.0000000    0.1080199
294000.0000000    0.1178749
294040.0000000    0.1221986
294080.0000000    0.1161395
294120.0000000    0.1084944
294160.0000000    0.1126287
294200.0000000    0.1150078
294240.0000000    0.1144689
294280.0000000    0.1151822
294320.0000000    0.1084961
294360.0000000    0.1167635
294400.0000000    0.1139873
294440.0000000    0.1122539
294480.0000000    0.1139437
294520.0000000    0.1177424
294560.0000000    0.1126266
294600.0000000    0.1031867
294640.0000000    0.1084152
294680.0000000    0.1041612
294720.0000000    0.1076943
294760.0000000    0.1060774
294800.0000000    0.1079654
294840.0000000    0.1203628
294880.0000000    0.1070715
294920.0000000    0.1110780
294960.0000000    0.1049619
295000.0000000    0.1121314
295040.0000000    0.1129084
295080.0000000    0.1137411
295120.0000000    0.1124866
295160.0000000    0.1113696
295200.0000000    0.1091608
295240.0000000    0.1149401
295280.0000000    0.1186549
295320.0000000    0.1143713
295360.0000000    0.1093409
295400.0000000    0.1042096
295440.0000000    0.1166057
295480.0000000    0.1024190
295520.0000000    0.1128508
295560.0000000    0.1122205
295600.0000000    0.1158898
295640.0000000    0.1156094
295680.0000000    0.1147834
295720.0000000    0.1129740
295760.0000000    0.1095504
295800.0000000    0.1054952
295840.0000000    0.1081641
295880.0000000    0.1132755
295920.0000000    0.1167868
295960.0000000    0.1206132
296000.0000000    0.1112091
296040.0000000    0.1138584
296080.0000000    0.1074076
296120.0000000    0.1107220
296160.0000000    0.1111355
296200.0000000    0.1133282
296240.0000000    0.1115846
296280.0000000    0.1157999
296320.0000000    0.1127250
296360.0000000    0.1246590
296400.0000000    0.1159319
296440.0000000    0.1198724
296480.0000000    0.1184837
296520.0000000    0.1132511
296560.0000000    0.1121481
296600.0000000    0.1131310
296640.0000000    0.1081398
296680.0000000    0.1179350
296720.0000000    0.1120617
296760.0000000    0.1152225
296800.0000000    0.1209397
296840.0000000    0.1221152
296880.0000000    0.1123900
296920.0000000    0.1154177
296960.0000000    0.1131726
297000.0000000    0.1124883
297040.0000000    0.1146059
297080.0000000    0.1146046
297120.0000000    0.1179703
297160.0000000    0.1106856
297200.0000000    0.1198610
297240.0000000    0.1213652
297280.0000000    0.1138023
297320.0000000    0.1062282
297360.0000000    0.1174906
297400.0000000    0.1132646
297440.0000000    0.1185326
297480.0000000    0.1126649
297520.0000000    0.1186880
297560.0000000    0.1197698
297600.0000000    0.1192460
297640.0000000    0.1165820
297680.0000000    0.1256201
297720.0000000    0.1160155
297760.0000000    0.1256475
297800.0000000    0.1264998
297840.0000000    0.1170280
297880.0000000    0.1220055
297920.0000000    0.1306124
297960.0000000    0.1307041
298000.0000000    0.1309742
298040.0000000    0.1321910
298080.0000000    0.1270633
298120.0000000    0.1236449
298160.0000000    0.1302285
298200.0000000    0.1268846
298240.0000000    0.1186765
298280.0000000    0.1157558
298320.0000000    0.1142667
298360.0000000    0.1163371
298400.0000000    0.1126865
298440.0000000    0.1118401
298480.0000000    0.1074841
298520.0000000    0.1263459
298560.0000000    0.1057638
298600.0000000    0.1141391
298640.0000000    0.1156823
298680.0000000    0.1213110
298720.0000000    0.1215031
298760.0000000    0.1180601
298800.0000000    0.1163259
298840.0000000    0.1157223
298880.0000000    0.1157079
298920.0000000    0.1180691
298960.0000000    0.1284089
299000.0000000    0.1114448
299040.0000000    0.1237261
299080.0000000    0.1210026
299120.0000000    0.1197243
299160.0000000    0.1081514
299200.0000000    0.1127618
299240.0000000    0.1172670
299280.0000000    0.1106685
299320.0000000    0.1156874
299360.0000000    0.1160610
299400.0000000    0.1117308
299440.0000000    0.1157314
299480.0000000    0.1202308
299520.0000000    0.1229326
299560.0000000    0.1188880
299600.0000000    0.1245021
299640.0000000    0.1139665
299680.0000000    0.1187819
299720.0000000    0.1129045
299760.0000000    0.1359396
299800.0000000    0.1222954
299840.0000000    0.1167301
299880.0000000    0.1151124
299920.0000000    0.1207904
299960.0000000    0.1139228
300000.0000000    0.1287551
300040.0000000    0.1138723
300080.0000000    0.1199745
300120.0000000    0.1193051
300160.0000000    0.1258808
300200.0000000    0.1339274
300240.0000000    0.1242614
300280.0000000    0.1298374
300320.0000000    0.1215015
300360.0000000    0.1314512
300400.0000000    0.1166678
300440.0000000    0.1192703
300480.0000000    0.1112614
300520.0000000    0.1314555
300560.0000000    0.1209124
300600.0000000    0.1160513
300640.0000000    0.1220168
300680.0000000    0.1204075
300720.0000000    0.1256032
300760.0000000    0.1141386
300800.0000000    0.1176555
300840.0000000    0.1167365
300880.0000000    0.1269495
300920.0000000    0.1267072
300960.0000000    0.1132032
301000.0000000    0.1088539
301040.0000000    0.1117481
301080.0000000    0.1200325
301120.0000000    0.1235610
301160.0000000    0.1228833
301200.0000000    0.1253049
301240.0000000    0.1164371
301280.0000000    0.1222250
301320.0000000    0.1241174
301360.0000000    0.1119257
301400.0000000    0.1260427
301440.0000000    0.1140393
301480.0000000    0.1223153
301520.0000000    0.1122134
301560.0000000    0.1129844
301600.0000000    0.1258847
301640.0000000    0.1204631
301680.0000000    0.1276406
301720.0000000    0.1222151
301760.0000000    0.1191691
301800.0000000    0.1201756
301840.0000000    0.1218568
301880.0000000    0.1306774
301920.0000000    0.1181182
301960.0000000    0.1281775
302000.0000000    0.1226518
302040.0000000    0.1246611
302080.0000000    0.1202150
302120.0000000    0.1190683
302160.0000000    0.1133092
302200.0000000    0.1145392
302240.0000000    0.1123838
302280.0000000    0.1210114
302320.0000000    0.1157878
302360.0000000    0.1169786
302400.0000000    0.1188958
302440.0000000    0.1118392
302480.0000000    0.1183676
302520.0000000    0.1177059
302560.0000000    0.1107929
302600.0000000    0.1164278
302640.0000000    0.1196664
302680.0000000    0.1171619
302720.0000000    0.1226689
302760.0000000    0.1208361
302800.0000000    0.1178941
302840.0000000    0.1240007
302880.0000000    0.1148522
302920.0000000    0.1168434
302960.0000000    0.1161954
303000.0000000    0.1193009
303040.0000000    0.1226355
303080.0000000    0.1020620
303120.0000000    0.1089916
303160.0000000    0.1084102
303200.0000000    0.1117913
303240.0000000    0.1120296
303280.0000000    0.1126628
303320.0000000    0.1165826
303360.0000000    0.1174898
303400.0000000    0.1050427
303440.0000000    0.1159661
303480.0000000    0.1111147
303520.0000000    0.1238016
303560.0000000    0.1142813
303600.0000000    0.1138975
303640.0000000    0.1163584
303680.0000000    0.1128001
303720.0000000    0.1138350
303760.0000000    0.1179613
303800.0000000    0.1270819
303840.0000000    0.1179901
303880.0000000    0.1183205
303920.0000000    0.1181978
303960.0000000    0.1230370
304000.0000000    0.1107557
304040.0000000    0.1146227
304080.0000000    0.1147389
304120.0000000    0.1191659
304160.0000000    0.1160269
304200.0000000    0.1183521
304240.0000000    0.1125949
304280.0000000    0.1165195
304320.0000000    0.1161271
304360.0000000    0.1247911
304400.0000000    0.1259510
304440.0000000    0.1234688
304480.0000000    0.1229121
304520.0000000    0.1216667
304560.0000000    0.1179513
304600.0000000    0.1233324
304640.0000000    0.1204014
304680.0000000    0.1174983
304720.0000000    0.1112950
304760.0000000    0.1047050
304800.0000000    0.1124300
304840.0000000    0.1185125
304880.0000000    0.1166175
304920.0000000    0.1150747
304960.0000000    0.1125958
305000.0000000    0.1165239
305040.0000000    0.1178121
305080.0000000    0.1224303
305120.0000000    0.1263845
305160.0000000    0.1235134
305200.0000000    0.1138364
305240.0000000    0.1185618
305280.0000000    0.1198194
305320.0000000    0.1201419
305360.0000000    0.1172352
305400.0000000    0.1210009
305440.0000000    0.1264900
305480.0000000    0.1182803
305520.0000000    0.1189128
305560.0000000    0.1093105
305600.0000000    0.1203508
305640.0000000    0.1161772
305680.0000000    0.1191525
305720.0000000    0.1110487
305760.0000000    0.1125115
305800.0000000    0.1236197
305840.0000000    0.1126840
305880.0000000    0.1206084
305920.0000000    0.1127150
305960.0000000    0.1179461
306000.0000000    0.1185788
306040.0000000    0.1094594
306080.0000000    0.1180252
306120.0000000    0.1128466
306160.0000000    0.1181527
306200.0000000    0.1197503
306240.0000000    0.1087179
306280.0000000    0.1142634
306320.0000000    0.1202766
306360.0000000    0.1149426
306400.0000000    0.1137796
306440.0000000    0.1125809
306480.0000000    0.1146216
306520.0000000    0.1056657
306560.0000000    0.1103925
306600.0000000    0.1226604
306640.0000000    0.1176384
306680.0000000    0.1169789
306720.0000000    0.1209255
306760.0000000    0.1303768
306800.0000000    0.1202626
306840.0000000    0.1128803
306880.0000000    0.1107708
306920.0000000    0.1156359
306960.0000000    0.1173262
307000.0000000    0.1197072
307040.0000000    0.1144104
307080.0000000    0.1159687
307120.0000000    0.1139430
307160.0000000    0.1078397
307200.0000000    0.1092773
307240.0000000    0.1069143
307280.0000000    0.1113082
307320.0000000    0.1167762
307360.0000000    0.1149749
307400.0000000    0.1218777
307440.0000000    0.1185177
307480.0000000    0.1095547
307520.0000000    0.1163287
307560.0000000    0.1202635
307600.0000000    0.1167364
307640.0000000    0.1180992
307680.0000000    0.1188196
307720.0000000    0.1022627
307760.0000000    0.1112966
307800.0000000    0.1199712
307840.0000000    0.1100467
307880.0000000    0.1032311
307920.0000000    0.1051282
307960.0000000    0.1086091
308000.0000000    0.1150407
308040.0000000    0.1075392
308080.0000000    0.1156534
308120.0000000    0.1102212
308160.0000000    0.1058221
308200.0000000    0.1094659
308240.0000000    0.1070320
308280.0000000    0.1151063
308320.0000000    0.1100308
308360.0000000    0.1126438
308400.0000000    0.1047545
308440.0000000    0.1179316
308480.0000000    0.1068302
308520.0000000    0.1224265
308560.0000000    0.1106271
308600.0000000    0.1072102
308640.0000000    0.1037111
308680.0000000    0.1126280
308720.0000000    0.1077098
308760.0000000    0.1114342
308800.0000000    0.1104288
308840.0000000    0.1014093
308880.0000000    0.1140207
308920.0000000    0.1123133
308960.0000000    0.1106037
309000.0000000    0.0994475
309040.0000000    0.1085697
309080.0000000    0.1130604
309120.0000000    0.1002431
309160.0000000    0.1053992
309200.0000000    0.1122048
309240.0000000    0.1131856
309280.0000000    0.1099536
309320.0000000    0.1105309
309360.0000000    0.1198457
309400.0000000    0.1169131
309440.0000000    0.1077448
309480.0000000    0.1016089
309520.0000000    0.1114941
309560.0000000    0.1113997
309600.0000000    0.1020957
309640.0000000    0.1052112
309680.0000000    0.1081063
309720.0000000    0.1115502
309760.0000000    0.1063667
309800.0000000    0.1113462
309840.0000000    0.1003677
309880.0000000    0.1091098
309920.0000000    0.1067687
309960.0000000    0.1102978
310000.0000000    0.1078257
310040.0000000    0.1062857
310080.0000000    0.1015730
310120.0000000    0.1069674
310160.0000000    0.1012086
310200.0000000    0.1216379
310240.0000000    0.1203826
310280.0000000    0.1145224
310320.0000000    0.1120195
310360.0000000    0.1124512
310400.0000000    0.1165890
310440.0000000    0.1088653
310480.0000000    0.1107870
310520.0000000    0.1169167
310560.0000000    0.1199528
310600.0000000    0.1078935
310640.0000000    0.1089303
310680.0000000    0.1184736
310720.0000000    0.1185094
310760.0000000    0.1136628
310800.0000000    0.1078271
310840.0000000    0.1000617
310880.0000000    0.1081507
310920.0000000    0.1086589
310960.0000000    0.1102765
311000.0000000    0.1100580
311040.0000000    0.1073523
311080.0000000    0.1060768
311120.0000000    0.1229368
311160.0000000    0.1192685
311200.0000000    0.1190621
311240.0000000    0.1140910
311280.0000000    0.1158974
311320.0000000    0.1121539
311360.0000000    0.1240484
311400.0000000    0.1200458
311440.0000000    0.1063396
311480.0000000    0.1142507
311520.0000000    0.1044213
311560.0000000    0.1048758
311600.0000000    0.1073694
311640.0000000    0.1079090
311680.0000000    0.1048238
311720.0000000    0.1110902
311760.0000000    0.1060883
311800.0000000    0.1110833
311840.0000000    0.1122803
311880.0000000    0.1193296
311920.0000000    0.1087265
311960.0000000    0.1112363
312000.0000000    0.1080313
312040.0000000    0.1107352
312080.0000000    0.1070460
312120.0000000    0.1107463
312160.0000000    0.1123283
312200.0000000    0.1049144
312240.0000000    0.1083722
312280.0000000    0.1091037
312320.0000000    0.1090697
312360.0000000    0.1126328
312400.0000000    0.1156394
312440.0000000    0.1146824
312480.0000000    0.1089795
312520.0000000    0.1142777
312560.0000000    0.1111656
312600.0000000    0.1116321
312640.0000000    0.1099102
312680.0000000    0.1076596
312720.0000000    0.1075573
312760.0000000    0.0983653
312800.0000000    0.1063290
312840.0000000    0.1019232
312880.0000000    0.1101505
312920.0000000    0.1114147
312960.0000000    0.1055136
313000.0000000    0.1090513
313040.0000000    0.1055320
313080.0000000    0.1082627
313120.0000000    0.1146225
313160.0000000    0.1037464
313200.0000000    0.1147195
313240.0000000    0.1083781
313280.0000000    0.1138428
313320.0000000    0.1014937
313360.0000000    0.1202070
313400.0000000    0.1050616
313440.0000000    0.1073924
313480.0000000    0.1185089
313520.0000000    0.1165430
313560.0000000    0.1158069
313600.0000000    0.1153583
313640.0000000    0.1205836
313680.0000000    0.1163418
313720.0000000    0.1153602
313760.0000000    0.1189483
313800.0000000    0.1124993
313840.0000000    0.1086777
313880.0000000    0.1106985
313920.0000000    0.1077852
313960.0000000    0.1150697
314000.0000000    0.1110447
314040.0000000    0.1099845
314080.0000000    0.1080686
314120.0000000    0.1091304
314160.0000000    0.1081923
314200.0000000    0.1050315
314240.0000000    0.1112067
314280.0000000    0.1111679
314320.0000000    0.1072818
314360.0000000    0.1091052
314400.0000000    0.1160697
314440.0000000    0.0996387
314480.0000000    0.1026006
314520.0000000    0.1069286
314560.0000000    0.1099625
314600.0000000    0.1133886
314640.0000000    0.1129751
314680.0000000    0.1217660
314720.0000000    0.1074613
314760.0000000    0.1100938
314800.0000000    0.1155343
314840.0000000    0.1231782
314880.0000000    0.1022378
314920.0000000    0.1049426
314960.0000000    0.1034857
315000.0000000    0.1050126
315040.0000000    0.1033229
315080.0000000    0.1126882
315120.0000000    0.1137976
315160.0000000    0.1203481
315200.0000000    0.1035018
315240.0000000    0.1029979
315280.0000000    0.1019161
315320.0000000    0.1056927
315360.0000000    0.1073872
315400.0000000    0.0991715
315440.0000000    0.0994852
315480.0000000    0.1017779
315520.0000000    0.0990760
315560.0000000    0.1053432
315600.0000000    0.1138226
315640.0000000    0.1071470
315680.0000000    0.1035674
315720.0000000    0.1167369
315760.0000000    0.1207517
315800.0000000    0.1047228
315840.0000000    0.1134352
315880.0000000    0.1071874
315920.0000000    0.1170493
315960.0000000    0.1155627
316000.0000000    0.1069334
316040.0000000    0.1117116
316080.0000000    0.1116898
316120.0000000    0.1124476
316160.0000000    0.1085796
316200.0000000    0.1031873
316240.0000000    0.1118354
316280.0000000    0.1133509
316320.0000000    0.0992680
316360.0000000    0.1072318
316400.0000000    0.1044075
316440.0000000    0.1138352
316480.0000000    0.1138103
316520.0000000    0.1128436
316560.0000000    0.1091159
316600.0000000    0.1090656
316640.0000000    0.1155165
316680.0000000    0.1194344
316720.0000000    0.1064596
316760.0000000    0.1091748
316800.0000000    0.1117281
316840.0000000    0.1113247
316880.0000000    0.1079441
316920.0000000    0.1156326
316960.0000000    0.1174533
317000.0000000    0.1199653
317040.0000000    0.1129303
317080.0000000    0.1155186
317120.0000000    0.1296080
317160.0000000    0.1144509
317200.0000000    0.1197439
317240.0000000    0.1179536
317280.0000000    0.1206995
317320.0000000    0.1201012
317360.0000000    0.1105785
317400.0000000    0.1168730
317440.0000000    0.1087645
317480.0000000    0.1098408
317520.0000000    0.1037105
317560.0000000    0.1082091
317600.0000000    0.1078640
317640.0000000    0.1083825
317680.0000000    0.1132441
317720.0000000    0.1118490
317760.0000000    0.1035129
317800.0000000    0.1070738
317840.0000000    0.1108968
317880.0000000    0.1213026
317920.0000000    0.1109207
317960.0000000    0.1160867
318000.0000000    0.1139498
318040.0000000    0.1052609
318080.0000000    0.1104388
318120.0000000    0.1142403
318160.0000000    0.1155024
318200.0000000    0.1070109
318240.0000000    0.1050144
318280.0000000    0.1055660
318320.0000000    0.1056555
318360.0000000    0.1100154
318400.0000000    0.1169012
318440.0000000    0.1184697
318480.0000000    0.1085495
318520.0000000    0.1268389
318560.0000000    0.1124568
318600.0000000    0.1151820
318640.0000000    0.1085532
318680.0000000    0.1112531
318720.0000000    0.1168574
318760.0000000    0.1122486
318800.0000000    0.1205870
318840.0000000    0.1227301
318880.0000000    0.1224830
318920.0000000    0.1100564
318960.0000000    0.1191082
319000.0000000    0.1240962
319040.0000000    0.1254258
319080.0000000    0.1240184
319120.0000000    0.1261899
319160.0000000    0.1160173
319200.0000000    0.1234939
319240.0000000    0.1244020
319280.0000000    0.1293401
319320.0000000    0.1238774
319360.0000000    0.1328949
319400.0000000    0.1186840
319440.0000000    0.1127377
319480.0000000    0.1153256
319520.0000000    0.1205225
319560.0000000    0.1199274
319600.0000000    0.1261166
319640.0000000    0.1229205
319680.0000000    0.1203858
319720.0000000    0.1149748
319760.0000000    0.1114809
319800.0000000    0.1158871
319840.0000000    0.1223223
319880.0000000    0.1152104
319920.0000000    0.1114254
319960.0000000    0.1187342
320000.0000000    0.1154232
320040.0000000    0.1113976
320080.0000000    0.1129041
320120.0000000    0.1161799
320160.0000000    0.1124166
320200.0000000    0.1154652
320240.0000000    0.1126256
320280.0000000    0.1075498
320320.0000000    0.1260894
320360.0000000    0.1135323
320400.0000000    0.1158174
320440.0000000    0.1219912
320480.0000000    0.1220582
320520.0000000    0.1181883
320560.0000000    0.1240241
320600.0000000    0.1149324
320640.0000000    0.1218588
320680.0000000    0.1190601
320720.0000000    0.1096314
320760.0000000    0.1146792
320800.0000000    0.1118305
320840.0000000    0.1135743
320880.0000000    0.1147134
320920.0000000    0.1161748
320960.0000000    0.1180333
321000.0000000    0.1174957
321040.0000000    0.1210054
321080.0000000    0.1228547
321120.0000000    0.1226295
321160.0000000    0.1125833
321200.0000000    0.1194585
321240.0000000    0.1104584
321280.0000000    0.1053222
321320.0000000    0.1164565
321360.0000000    0.1146447
321400.0000000    0.1152468
321440.0000000    0.1153210
321480.0000000    0.1142651
321520.0000000    0.1150497
321560.0000000    0.1233279
321600.0000000    0.1225884
321640.0000000    0.1132803
321680.0000000    0.1210658
321720.0000000    0.1227827
321760.0000000    0.1257718
321800.0000000    0.1064096
321840.0000000    0.1158963
321880.0000000    0.1235992
321920.0000000    0.1089720
321960.0000000    0.1126376
322000.0000000    0.1225172
322040.0000000    0.1154905
322080.0000000    0.1105602
322120.0000000    0.1246878
322160.0000000    0.1228828
322200.0000000    0.1314493
322240.0000000    0.1127589
322280.0000000    0.1166276
322320.0000000    0.1130036
322360.0000000    0.1224182
322400.0000000    0.1147926
322440.0000000    0.1231273
322480.0000000    0.1192179
322520.0000000    0.1244549
322560.0000000    0.1142679
322600.0000000    0.1097264
322640.0000000    0.1187630
322680.0000000    0.1284478
322720.0000000    0.1138939
322760.0000000    0.1204609
322800.0000000    0.1184704
322840.0000000    0.1067621
322880.0000000    0.1140909
322920.0000000    0.1062153
322960.0000000    0.1186794
323000.0000000    0.1122959
323040.0000000    0.1196761
323080.0000000    0.1190539
323120.0000000    0.1156610
323160.0000000    0.1206739
323200.0000000    0.1184834
323240.0000000    0.1168687
323280.0000000    0.1166492
323320.0000000    0.1094212
323360.0000000    0.1154895
323400.0000000    0.1218176
323440.0000000    0.1205820
323480.0000000    0.1236254
323520.0000000    0.1220365
323560.0000000    0.1163163
323600.0000000    0.1152779
323640.0000000    0.1136998
323680.0000000    0.1213984
323720.0000000    0.1212401
323760.0000000    0.1151343
323800.0000000    0.1197197
323840.0000000    0.1099816
323880.0000000    0.1124691
323920.0000000    0.1165798
323960.0000000    0.1150284
324000.0000000    0.1121445
324040.0000000    0.1140605
324080.0000000    0.1156975
324120.0000000    0.1181910
324160.0000000    0.1207885
324200.0000000    0.1135927
324240.0000000    0.1148166
324280.0000000    0.1121044
324320.0000000    0.1179173
324360.0000000    0.1081205
324400.0000000    0.1086323
324440.0000000    0.1173593
324480.0000000    0.1134986
324520.0000000    0.1089046
324560.0000000    0.1062667
324600.0000000    0.1139879
324640.0000000    0.1081495
324680.0000000    0.1151776
324720.0000000    0.1107239
324760.0000000    0.1152843
324800.0000000    0.1230631
324840.0000000    0.1277453
324880.0000000    0.1244751
324920.0000000    0.1170919
324960.0000000    0.1257223
325000.0000000    0.1206140
325040.0000000    0.1183939
325080.0000000    0.1331241
325120.0000000    0.1180186
325160.0000000    0.1164423
325200.0000000    0.1177660
325240.0000000    0.1261208
325280.0000000    0.1232610
325320.0000000    0.1199641
325360.0000000    0.1124156
325400.0000000    0.1199740
325440.0000000    0.1134478
325480.0000000    0.1117503
325520.0000000    0.1150250
325560.0000000    0.1146844
325600.0000000    0.1199114
325640.0000000    0.1219368
325680.0000000    0.1237216
325720.0000000    0.1265907
325760.0000000    0.1185979
325800.0000000    0.1189278
325840.0000000    0.1333094
325880.0000000    0.1253867
325920.0000000    0.1179237
325960.0000000    0.1237514
326000.0000000    0.1137784
326040.0000000    0.1151595
326080.0000000    0.1188956
326120.0000000    0.1278145
326160.0000000    0.1230792
326200.0000000    0.1206572
326240.0000000    0.1231817
326280.0000000    0.1101395
326320.0000000    0.1215132
326360.0000000    0.1141994
326400.0000000    0.1246517
326440.0000000    0.1118462
326480.0000000    0.1211648
326520.0000000    0.1096570
326560.0000000    0.1114539
326600.0000000    0.1123565
326640.0000000    0.1139970
326680.0000000    0.1150085
326720.0000000    0.1146940
326760.0000000    0.1141111
326800.0000000    0.1160477
326840.0000000    0.1192396
326880.0000000    0.1172725
326920.0000000    0.1206955
326960.0000000    0.1178050
327000.0000000    0.1186481
327040.0000000    0.1296197
327080.0000000    0.1188044
327120.0000000    0.1231315
327160.0000000    0.1221712
327200.0000000    0.1196025
327240.0000000    0.1194912
327280.0000000    0.1291544
327320.0000000    0.1270621
327360.0000000    0.1182434
327400.0000000    0.1243225
327440.0000000    0.1191785
327480.0000000    0.1225926
327520.0000000    0.1146116
327560.0000000    0.1148703
327600.0000000    0.1117480
327640.0000000    0.1165633
327680.0000000    0.1224898
327720.0000000    0.1193829
327760.0000000    0.1281545
327800.0000000    0.1177930
327840.0000000    0.1234336
327880.0000000    0.1179261
327920.0000000    0.1138178
327960.0000000    0.1229433
328000.0000000    0.1179626
328040.0000000    0.1220950
328080.0000000    0.1305066
328120.0000000    0.1122602
328160.0000000    0.1221397
328200.0000000    0.1186176
328240.0000000    0.1141456
328280.0000000    0.1287930
328320.0000000    0.1266433
328360.0000000    0.1289603
328400.0000000    0.1313332
328440.0000000    0.1187571
328480.0000000    0.1263324
328520.0000000    0.1294306
328560.0000000    0.1223241
328600.0000000    0.1173520
328640.0000000    0.1252579
328680.0000000    0.1397644
328720.0000000    0.1272094
328760.0000000    0.1173055
328800.0000000    0.1168407
328840.0000000    0.1281911
328880.0000000    0.1129024
328920.0000000    0.1181147
328960.0000000    0.1214363
329000.0000000    0.1220220
329040.0000000    0.1148481
329080.0000000    0.1241015
329120.0000000    0.1242816
329160.0000000    0.1227570
329200.0000000    0.1272253
329240.0000000    0.1174463
329280.0000000    0.1236488
329320.0000000    0.1144322
329360.0000000    0.1260334
329400.0000000    0.1324084
329440.0000000    0.1280857
329480.0000000    0.1259400
329520.0000000    0.1242758
329560.0000000    0.1258400
329600.0000000    0.1274050
329640.0000000    0.1207064
329680.0000000    0.1282195
329720.0000000    0.1312892
329760.0000000    0.1194234
329800.0000000    0.1237030
329840.0000000    0.1234150
329880.0000000    0.1252770
329920.0000000    0.1244061
329960.0000000    0.1197442
330000.0000000    0.1237010
330040.0000000    0.1232263
330080.0000000    0.1138615
330120.0000000    0.1158120
330160.0000000    0.1182883
330200.0000000    0.1245629
330240.0000000    0.1150537
330280.0000000    0.1157839
330320.0000000    0.1188577
330360.0000000    0.1189427
330400.0000000    0.1310024
330440.0000000    0.1208541
330480.0000000    0.1272321
330520.0000000    0.1173292
330560.0000000    0.1312236
330600.0000000    0.1195965
330640.0000000    0.1151085
330680.0000000    0.1178718
330720.0000000    0.1266058
330760.0000000    0.1271377
330800.0000000    0.1261633
330840.0000000    0.1267897
330880.0000000    0.1301441
330920.0000000    0.1213067
330960.0000000    0.1195403
331000.0000000    0.1405116
331040.0000000    0.1257380
331080.0000000    0.1129691
331120.0000000    0.1225951
331160.0000000    0.1138982
331200.0000000    0.1217306
331240.0000000    0.1185362
331280.0000000    0.1160575
331320.0000000    0.1222590
331360.0000000    0.1266298
331400.0000000    0.1183212
331440.0000000    0.1164096
331480.0000000    0.1189693
331520.0000000    0.1177863
331560.0000000    0.1167394
331600.0000000    0.1215184
331640.0000000    0.1300595
331680.0000000    0.1164681
331720.0000000    0.1246255
331760.0000000    0.1204874
331800.0000000    0.1232470
331840.0000000    0.1191575
331880.0000000    0.1197402
331920.0000000    0.1243935
331960.0000000    0.1248157
332000.0000000    0.1232965
332040.0000000    0.1258160
332080.0000000    0.1237727
332120.0000000    0.1174251
332160.0000000    0.1202592
332200.0000000    0.1294108
332240.0000000    0.1228535
332280.0000000    0.1218908
332320.0000000    0.1229120
332360.0000000    0.1241940
332400.0000000    0.1283509
332440.0000000    0.1203662
332480.0000000    0.1164854
332520.0000000    0.1245683
332560.0000000    0.1220549
332600.0000000    0.1233931
332640.0000000    0.1193468
332680.0000000    0.1244105
332720.0000000    0.1156670
332760.0000000    0.1187207
332800.0000000    0.1196058
332840.0000000    0.1205702
332880.0000000    0.1266898
332920.0000000    0.1198972
332960.0000000    0.1222572
333000.0000000    0.1184956
333040.0000000    0.1162806
333080.0000000    0.1244209
333120.0000000    0.1195626
333160.0000000    0.1159024
333200.0000000    0.1236307
333240.0000000    0.1191299
333280.0000000    0.1196389
333320.0000000    0.1276301
333360.0000000    0.1241536
333400.0000000    0.1202392
333440.0000000    0.1308370
333480.0000000    0.1238730
333520.0000000    0.1204763
333560.0000000    0.1163027
333600.0000000    0.1154958
333640.0000000    0.1296747
333680.0000000    0.1129633
333720.0000000    0.1185210
333760.0000000    0.1174695
333800.0000000    0.1167105
333840.0000000    0.1213351
333880.0000000    0.1181035
333920.0000000    0.1144616
333960.0000000    0.1257114
334000.0000000    0.1225890
334040.0000000    0.1168988
334080.0000000    0.1195091
334120.0000000    0.1179804
334160.0000000    0.1255438
334200.0000000    0.1192296
334240.0000000    0.1195231
334280.0000000    0.1158043
334320.0000000    0.1174162
334360.0000000    0.1187233
334400.0000000    0.1165016
334440.0000000    0.1210282
334480.0000000    0.1200876
334520.0000000    0.1172343
334560.0000000    0.1240040
334600.0000000    0.1140360
334640.0000000    0.1166699
334680.0000000    0.1155368
334720.0000000    0.1090506
334760.0000000    0.1186889
334800.0000000    0.1111296
334840.0000000    0.1155364
334880.0000000    0.1130014
334920.0000000    0.1128488
334960.0000000    0.1177240
335000.0000000    0.1171774
335040.0000000    0.1171901
335080.0000000    0.1166555
335120.0000000    0.1163316
335160.0000000    0.1166479
335200.0000000    0.1227985
335240.0000000    0.1194217
335280.0000000    0.1100941
335320.0000000    0.1106586
335360.0000000    0.1146974
335400.0000000    0.1153233
335440.0000000    0.1193016
335480.0000000    0.1252498
335520.0000000    0.1192945
335560.0000000    0.1148857
335600.0000000    0.1138574
335640.0000000    0.1136849
335680.0000000    0.1195683
335720.0000000    0.1154178
335760.0000000    0.1147748
335800.0000000    0.1089804
335840.0000000    0.1177281
335880.0000000    0.1162443
335920.0000000    0.1159172
335960.0000000    0.1181183
336000.0000000    0.1194961
336040.0000000    0.1137526
336080.0000000    0.1216143
336120.0000000    0.1246778
336160.0000000    0.1166137
336200.0000000    0.1158287
336240.0000000    0.1188071
336280.0000000    0.1210471
336320.0000000    0.1212240
336360.0000000    0.1294268
336400.0000000    0.1218073
336440.0000000    0.1269626
336480.0000000    0.1248048
336520.0000000    0.1198335
336560.0000000    0.1161668
336600.0000000    0.1208256
336640.0000000    0.1227006
336680.0000000    0.1273026
336720.0000000    0.1288820
336760.0000000    0.1306889
336800.0000000    0.1213404
336840.0000000    0.1171354
336880.0000000    0.1252995
336920.0000000    0.1123407
336960.0000000    0.1253729
337000.0000000    0.1095840
337040.0000000    0.1162406
337080.0000000    0.1137407
337120.0000000    0.1138149
337160.0000000    0.1078333
337200.0000000    0.1213991
337240.0000000    0.1202064
337280.0000000    0.1190774
337320.0000000    0.1226449
337360.0000000    0.1200615
337400.0000000    0.1152121
337440.0000000    0.1210807
337480.0000000    0.1166814
337520.0000000    0.1207172
337560.0000000    0.1284086
337600.0000000    0.1337256
337640.0000000    0.1229002
337680.0000000    0.1278208
337720.0000000    0.1196014
337760.0000000    0.1260357
337800.0000000    0.1228505
337840.0000000    0.1232632
337880.0000000    0.1189030
337920.0000000    0.1286564
337960.0000000    0.1277765
338000.0000000    0.1268828
338040.0000000    0.1165780
338080.0000000    0.1189547
338120.0000000    0.1193207
338160.0000000    0.1189984
338200.0000000    0.1149717
338240.0000000    0.1127574
338280.0000000    0.1323705
338320.0000000    0.1262750
338360.0000000    0.1370753
338400.0000000    0.1225474
338440.0000000    0.1147613
338480.0000000    0.1263658
338520.0000000    0.1217977
338560.0000000    0.1193101
338600.0000000    0.1176971
338640.0000000    0.1170543
338680.0000000    0.1160974
338720.0000000    0.1103418
338760.0000000    0.1097001
338800.0000000    0.1175933
338840.0000000    0.1101390
338880.0000000    0.1144795
338920.0000000    0.1168170
338960.0000000    0.1178363
339000.0000000    0.1159043
339040.0000000    0.1128437
339080.0000000    0.1173842
339120.0000000    0.1169438
339160.0000000    0.1172794
339200.0000000    0.1178340
339240.0000000    0.1188431
339280.0000000    0.1166527
339320.0000000    0.1121465
339360.0000000    0.1196355
339400.0000000    0.1190008
339440.0000000    0.1304803
339480.0000000    0.1221592
339520.0000000    0.1227931
339560.0000000    0.1211932
339600.0000000    0.1205296
339640.0000000    0.1219473
339680.0000000    0.1194968
339720.0000000    0.1226763
339760.0000000    0.1220251
339800.0000000    0.1188559
339840.0000000    0.1229901
339880.0000000    0.1159329
339920.0000000    0.1259243
339960.0000000    0.1241165
340000.0000000    0.1250631
340040.0000000    0.1204606
340080.0000000    0.1289663
340120.0000000    0.1350314
340160.0000000    0.1274938
340200.0000000    0.1226459
340240.0000000    0.1251261
340280.0000000    0.1177265
340320.0000000    0.1242410
340360.0000000    0.1279154
340400.0000000    0.1238437
340440.0000000    0.1200520
340480.0000000    0.1208061
340520.0000000    0.1242301
340560.0000000    0.1141350
340600.0000000    0.1257742
340640.0000000    0.1211316
340680.0000000    0.1334506
340720.0000000    0.1269805
340760.0000000    0.1232165
340800.0000000    0.1150800
340840.0000000    0.1137596
340880.0000000    0.1238126
340920.0000000    0.1017120
340960.0000000    0.1080747
341000.0000000    0.1024286
341040.0000000    0.1101243
341080.0000000    0.1113468
341120.0000000    0.1087921
341160.0000000    0.1203081
341200.0000000    0.1254140
341240.0000000    0.1248424
341280.0000000    0.1236427
341320.0000000    0.1344710
341360.0000000    0.1261865
341400.0000000    0.1151640
341440.0000000    0.1138185
341480.0000000    0.1251139
341520.0000000    0.1189392
341560.0000000    0.1240195
341600.0000000    0.1225840
341640.0000000    0.1202062
341680.0000000    0.1096830
341720.0000000    0.1183637
341760.0000000    0.1168728
341800.0000000    0.1125722
341840.0000000    0.1010058
341880.0000000    0.1122049
341920.0000000    0.1106823
341960.0000000    0.1120943
342000.0000000    0.1202844
342040.0000000    0.1094549
342080.0000000    0.1133694
342120.0000000    0.1158667
342160.0000000    0.1103880
342200.0000000    0.1083745
342240.0000000    0.1136986
342280.0000000    0.1196416
342320.0000000    0.1113685
342360.0000000    0.1179701
342400.0000000    0.1118612
342440.0000000    0.1155009
342480.0000000    0.1169480
342520.0000000    0.1173423
342560.0000000    0.1080460
342600.0000000    0.1110248
342640.0000000    0.1056699
342680.0000000    0.1161326
342720.0000000    0.1118291
342760.0000000    0.1101601
342800.0000000    0.1098571
342840.0000000    0.1190580
342880.0000000    0.1143259
342920.0000000    0.1105560
342960.0000000    0.1134014
343000.0000000    0.1174912
343040.0000000    0.1184649
343080.0000000    0.1188530
343120.0000000    0.1232675
343160.0000000    0.1212890
343200.0000000    0.1112369
343240.0000000    0.1152065
343280.0000000    0.1171180
343320.0000000    0.1223520
343360.0000000    0.1184766
343400.0000000    0.1228581
343440.0000000    0.1114687
343480.0000000    0.1253537
343520.0000000    0.1145384
343560.0000000    0.1109553
343600.0000000    0.1081803
343640.0000000    0.1178156
343680.0000000    0.1100812
343720.0000000    0.1149315
343760.0000000    0.1082539
343800.0000000    0.1257187
343840.0000000    0.1167472
343880.0000000    0.1224967
343920.0000000    0.1190601
343960.0000000    0.1161077
344000.0000000    0.1133472
344040.0000000    0.1108605
344080.0000000    0.1144538
344120.0000000    0.1183635
344160.0000000    0.1222861
344200.0000000    0.1152978
344240.0000000    0.1082871
344280.0000000    0.1212852
344320.0000000    0.1157348
344360.0000000    0.1146825
344400.0000000    0.1081732
344440.0000000    0.1105553
344480.0000000    0.1089770
344520.0000000    0.1071123
344560.0000000    0.1143914
344600.0000000    0.1072932
344640.0000000    0.1112008
344680.0000000    0.1077856
344720.0000000    0.1053000
344760.0000000    0.1083910
344800.0000000    0.1126769
344840.0000000    0.1156136
344880.0000000    0.1179236
344920.0000000    0.1109123
344960.0000000    0.1291082
345000.0000000    0.1221470
345040.0000000    0.1154159
345080.0000000    0.1196752
345120.0000000    0.1298973
345160.0000000    0.1157522
345200.0000000    0.1151913
345240.0000000    0.1108783
345280.0000000    0.1129814
345320.0000000    0.1175401
345360.0000000    0.1145579
345400.0000000    0.1170585
345440.0000000    0.1174369
345480.0000000    0.1099242
345520.0000000    0.1115780
345560.0000000    0.1040535
345600.0000000    0.1080165
345640.0000000    0.1149747
345680.0000000    0.1085898
345720.0000000    0.1194145
345760.0000000    0.1111174
345800.0000000    0.1143873
345840.0000000    0.1126326
345880.0000000    0.1076564
345920.0000000    0.1116698
345960.0000000    0.1160850
346000.0000000    0.1127093
346040.0000000    0.1168753
346080.0000000    0.1067588
346120.0000000    0.1175674
346160.0000000    0.1019884
346200.0000000    0.1104388
346240.0000000    0.1116982
346280.0000000    0.1127032
346320.0000000    0.1152625
346360.0000000    0.1131982
346400.0000000    0.1018101
346440.0000000    0.1109568
346480.0000000    0.1089953
346520.0000000    0.1042757
346560.0000000    0.1255136
346600.0000000    0.1181621
346640.0000000    0.1167302
346680.0000000    0.1168569
346720.0000000    0.1188723
346760.0000000    0.1091599
346800.0000000    0.1139651
346840.0000000    0.1082238
346880.0000000    0.1107529
346920.0000000    0.1169840
346960.0000000    0.1131046
347000.0000000    0.1162455
347040.0000000    0.1057690
347080.0000000    0.1170049
347120.0000000    0.1114456
347160.0000000    0.1103388
347200.0000000    0.1159312
347240.0000000    0.1140290
347280.0000000    0.1172608
347320.0000000    0.1301067
347360.0000000    0.1231636
347400.0000000    0.1272214
347440.0000000    0.1164782
347480.0000000    0.1195319
347520.0000000    0.1248100
347560.0000000    0.1261298
347600.0000000    0.1251776
347640.0000000    0.1165671
347680.0000000    0.1195034
347720.0000000    0.1215599
347760.0000000    0.1120280
347800.0000000    0.1280099
347840.0000000    0.1139476
347880.0000000    0.1190290
347920.0000000    0.1182979
347960.0000000    0.1105946
348000.0000000    0.1096702
348040.0000000    0.1317502
348080.0000000    0.1084788
348120.0000000    0.1202777
348160.0000000    0.1219583
348200.0000000    0.1146423
348240.0000000    0.1121018
348280.0000000    0.1146620
348320.0000000    0.1040928
348360.0000000    0.1081793
348400.0000000    0.1161523
348440.0000000    0.1111655
348480.0000000    0.1142174
348520.0000000    0.1102740
348560.0000000    0.1113727
348600.0000000    0.1177850
348640.0000000    0.1151630
348680.0000000    0.1193005
348720.0000000    0.1144073
348760.0000000    0.1130370
348800.0000000    0.1116799
348840.0000000    0.1122642
348880.0000000    0.1159837
348920.0000000    0.1124049
348960.0000000    0.1170438
349000.0000000    0.1186353
349040.0000000    0.1167653
349080.0000000    0.1175645
349120.0000000    0.1234724
349160.0000000    0.1253082
349200.0000000    0.1196644
349240.0000000    0.1223134
349280.0000000    0.1211917
349320.0000000    0.1193583
349360.0000000    0.1238490
349400.0000000    0.1205146
349440.0000000    0.1206555
349480.0000000    0.1174475
349520.0000000    0.1192766
349560.0000000    0.1192283
349600.0000000    0.1188085
349640.0000000    0.1187373
349680.0000000    0.1215332
349720.0000000    0.1314949
349760.0000000    0.1187036
349800.0000000    0.1185014
349840.0000000    0.1192824
349880.0000000    0.1178368
349920.0000000    0.1307146
349960.0000000    0.1254258
350000.0000000    0.1306381
350040.0000000    0.1258630
350080.0000000    0.1245632
350120.0000000    0.1329955
350160.0000000    0.1240268
350200.0000000    0.1230426
350240.0000000    0.1284729
350280.0000000    0.1228646
350320.0000000    0.1190612
350360.0000000    0.1231212
350400.0000000    0.1271079
350440.0000000    0.1231100
350480.0000000    0.1215458
350520.0000000    0.1249427
350560.0000000    0.1295352
350600.0000000    0.1274035
350640.0000000    0.1274140
350680.0000000    0.1214544
350720.0000000    0.1174469
350760.0000000    0.1132611
350800.0000000    0.1242680
350840.0000000    0.1276068
350880.0000000    0.1248706
350920.0000000    0.1319168
350960.0000000    0.1241649
351000.0000000    0.1310094
351040.0000000    0.1226905
351080.0000000    0.1277896
351120.0000000    0.1283030
351160.0000000    0.1265770
351200.0000000    0.1273557
351240.0000000    0.1234643
351280.0000000    0.1303522
351320.0000000    0.1281656
351360.0000000    0.1200784
351400.0000000    0.1226292
351440.0000000    0.1266773
351480.0000000    0.1272791
351520.0000000    0.1343429
351560.0000000    0.1290810
351600.0000000    0.1284954
351640.0000000    0.1327696
351680.0000000    0.1251927
351720.0000000    0.1328567
351760.0000000    0.1311876
351800.0000000    0.1307659
351840.0000000    0.1339156
351880.0000000    0.1228802
351920.0000000    0.1335937
351960.0000000    0.1262943
352000.0000000    0.1263788
352040.0000000    0.1224394
352080.0000000    0.1216425
352120.0000000    0.1233516
352160.0000000    0.1166753
352200.0000000    0.1159426
352240.0000000    0.1223895
352280.0000000    0.1167223
352320.0000000    0.1173170
352360.0000000    0.1216716
352400.0000000    0.1230767
352440.0000000    0.1243192
352480.0000000    0.1281085
352520.0000000    0.1336031
352560.0000000    0.1215994
352600.0000000    0.1205962
352640.0000000    0.1220731
352680.0000000    0.1186344
352720.0000000    0.1174105
352760.0000000    0.1208299
352800.0000000    0.1162136
352840.0000000    0.1148060
352880.0000000    0.1264912
352920.0000000    0.1289295
352960.0000000    0.1302278
353000.0000000    0.1261335
353040.0000000    0.1342363
353080.0000000    0.1360795
353120.0000000    0.1379421
353160.0000000    0.1376698
353200.0000000    0.1285871
353240.0000000    0.1371495
353280.0000000    0.1319845
353320.0000000    0.1338899
353360.0000000    0.1281293
353400.0000000    0.1283943
353440.0000000    0.1246746
353480.0000000    0.1172333
353520.0000000    0.1231885
353560.0000000    0.1146312
353600.0000000    0.1335482
353640.0000000    0.1169132
353680.0000000    0.1222253
353720.0000000    0.1235529
353760.0000000    0.1261589
353800.0000000    0.1223444
353840.0000000    0.1225690
353880.0000000    0.1248010
353920.0000000    0.1257057
353960.0000000    0.1234003
354000.0000000    0.1282810
354040.0000000    0.1238569
354080.0000000    0.1227862
354120.0000000    0.1228846
354160.0000000    0.1173664
354200.0000000    0.1203798
354240.0000000    0.1235363
354280.0000000    0.1263343
354320.0000000    0.1276326
354360.0000000    0.1280028
354400.0000000    0.1262419
354440.0000000    0.1326874
354480.0000000    0.1258915
354520.0000000    0.1277363
354560.0000000    0.1336328
354600.0000000    0.1266343
354640.0000000    0.1208628
354680.0000000    0.1263491
354720.0000000    0.1361343
354760.0000000    0.1279492
354800.0000000    0.1312526
354840.0000000    0.1352149
354880.0000000    0.1305209
354920.0000000    0.1300966
354960.0000000    0.1379370
355000.0000000    0.1317943
355040.0000000    0.1382405
355080.0000000    0.1362543
355120.0000000    0.1230851
355160.0000000    0.1270205
355200.0000000    0.1314927
355240.0000000    0.1341963
355280.0000000    0.1346080
355320.0000000    0.1328247
355360.0000000    0.1299670
355400.0000000    0.1311372
355440.0000000    0.1358777
355480.0000000    0.1364389
355520.0000000    0.1336602
355560.0000000    0.1333282
355600.0000000    0.1411460
355640.0000000    0.1298992
355680.0000000    0.1320116
355720.0000000    0.1308527
355760.0000000    0.1294707
355800.0000000    0.1276823
355840.0000000    0.1260830
355880.0000000    0.1257420
355920.0000000    0.1335410
355960.0000000    0.1380558
356000.0000000    0.1340937
356040.0000000    0.1361607
356080.0000000    0.1320312
356120.0000000    0.1306539
356160.0000000    0.1285826
356200.0000000    0.1286853
356240.0000000    0.1295429
356280.0000000    0.1355833
356320.0000000    0.1322757
356360.0000000    0.1348821
356400.0000000    0.1295090
356440.0000000    0.1254046
356480.0000000    0.1272441
356520.0000000    0.1257729
356560.0000000    0.1296075
356600.0000000    0.1238585
356640.0000000    0.1224303
356680.0000000    0.1275718
356720.0000000    0.1354565
356760.0000000    0.1391720
356800.0000000    0.1324450
356840.0000000    0.1361878
356880.0000000    0.1297770
356920.0000000    0.1355206
356960.0000000    0.1249152
357000.0000000    0.1331028
357040.0000000    0.1270202
357080.0000000    0.1268897
357120.0000000    0.1277551
357160.0000000    0.1305453
357200.0000000    0.1243891
357240.0000000    0.1183920
357280.0000000    0.1257637
357320.0000000    0.1197065
357360.0000000    0.1229352
357400.0000000    0.1227702
357440.0000000    0.1220952
357480.0000000    0.1190799
357520.0000000    0.1306571
357560.0000000    0.1224454
357600.0000000    0.1241949
357640.0000000    0.1241431
357680.0000000    0.1273686
357720.0000000    0.1229790
357760.0000000    0.1227686
357800.0000000    0.1201644
357840.0000000    0.1251117
357880.0000000    0.1400691
357920.0000000    0.1315512
357960.0000000    0.1310454
358000.0000000    0.1232314
358040.0000000    0.1217046
358080.0000000    0.1280453
358120.0000000    0.1216891
358160.0000000    0.1235135
358200.0000000    0.1366541
358240.0000000    0.1202792
358280.0000000    0.1153050
358320.0000000    0.1161481
358360.0000000    0.1127659
358400.0000000    0.1244204
358440.0000000    0.1312975
358480.0000000    0.1247534
358520.0000000    0.1176639
358560.0000000    0.1255310
358600.0000000    0.1196204
358640.0000000    0.1219405
358680.0000000    0.1158287
358720.0000000    0.1215571
358760.0000000    0.1298291
358800.0000000    0.1310913
358840.0000000    0.1186706
358880.0000000    0.1257022
358920.0000000    0.1173588
358960.0000000    0.1210770
359000.0000000    0.1213146
359040.0000000    0.1231544
359080.0000000    0.1258305
359120.0000000    0.1380525
359160.0000000    0.1269643
359200.0000000    0.1208166
359240.0000000    0.1324223
359280.0000000    0.1282943
359320.0000000    0.1226947
359360.0000000    0.1212160
359400.0000000    0.1217773
359440.0000000    0.1277357
359480.0000000    0.1327001
359520.0000000    0.1328112
359560.0000000    0.1217208
359600.0000000    0.1156216
359640.0000000    0.1243515
359680.0000000    0.1225054
359720.0000000    0.1233096
359760.0000000    0.1268325
359800.0000000    0.1244138
359840.0000000    0.1249227
359880.0000000    0.1208962
359920.0000000    0.1259402
359960.0000000    0.1250171
360000.0000000    0.1205594
360040.0000000    0.1272331
360080.0000000    0.1377329
360120.0000000    0.1297190
360160.0000000    0.1268694
360200.0000000    0.1334739
360240.0000000    0.1268705
360280.0000000    0.1294999
360320.0000000    0.1297256
360360.0000000    0.1284297
360400.0000000    0.1300125
360440.0000000    0.1273699
360480.0000000    0.1197327
360520.0000000    0.1267612
360560.0000000    0.1395739
360600.0000000    0.1276229
360640.0000000    0.1337055
360680.0000000    0.1264798
360720.0000000    0.1324704
360760.0000000    0.1286881
360800.0000000    0.1337103
360840.0000000    0.1246817
360880.0000000    0.1221804
360920.0000000    0.1256650
360960.0000000    0.1245836
361000.0000000    0.1304857
361040.0000000    0.1251589
361080.0000000    0.1271915
361120.0000000    0.1288003
361160.0000000    0.1250301
361200.0000000    0.1218183
361240.0000000    0.1240188
361280.0000000    0.1250910
361320.0000000    0.1301301
361360.0000000    0.1280270
361400.0000000    0.1297259
361440.0000000    0.1218417
361480.0000000    0.1335799
361520.0000000    0.1252891
361560.0000000    0.1203306
361600.0000000    0.1258930
361640.0000000    0.1237979
361680.0000000    0.1249054
361720.0000000    0.1339389
361760.0000000    0.1314014
361800.0000000    0.1297533
361840.0000000    0.1301713
361880.0000000    0.1266651
361920.0000000    0.1289565
361960.0000000    0.1251047
362000.0000000    0.1251592
362040.0000000    0.1222412
362080.0000000    0.1302616
362120.0000000    0.1297867
362160.0000000    0.1284706
362200.0000000    0.1261512
362240.0000000    0.1350715
362280.0000000    0.1267890
362320.0000000    0.1322164
362360.0000000    0.1303613
362400.0000000    0.1267342
362440.0000000    0.1330704
362480.0000000    0.1238029
362520.0000000    0.1238385
362560.0000000    0.1304450
362600.0000000    0.1259568
362640.0000000    0.1258698
362680.0000000    0.1234872
362720.0000000    0.1234299
362760.0000000    0.1239384
362800.0000000    0.1211476
362840.0000000    0.1270301
362880.0000000    0.1268466
362920.0000000    0.1228084
362960.0000000    0.1244463
363000.0000000    0.1241097
363040.0000000    0.1242605
363080.0000000    0.1279349
363120.0000000    0.1179716
363160.0000000    0.1270725
363200.0000000    0.1253082
363240.0000000    0.1281668
363280.0000000    0.1279722
363320.0000000    0.1281520
363360.0000000    0.1219761
363400.0000000    0.1253194
363440.0000000    0.1282198
363480.0000000    0.1304415
363520.0000000    0.1297690
363560.0000000    0.1274333
363600.0000000    0.1300433
363640.0000000    0.1198789
363680.0000000    0.1312712
363720.0000000    0.1261240
363760.0000000    0.1279432
363800.0000000    0.1332338
363840.0000000    0.1254498
363880.0000000    0.1217459
363920.0000000    0.1216721
363960.0000000    0.1286570
364000.0000000    0.1278461
364040.0000000    0.1248039
364080.0000000    0.1278781
364120.0000000    0.1204493
364160.0000000    0.1213243
364200.0000000    0.1189836
364240.0000000    0.1218495
364280.0000000    0.1254767
364320.0000000    0.1223035
364360.0000000    0.1245301
364400.0000000    0.1211316
364440.0000000    0.1278951
364480.0000000    0.1220458
364520.0000000    0.1235081
364560.0000000    0.1152925
364600.0000000    0.1309075
364640.0000000    0.1208062
364680.0000000    0.1254183
364720.0000000    0.1213074
364760.0000000    0.1159791
364800.0000000    0.1199116
364840.0000000    0.1313642
364880.0000000    0.1171389
364920.0000000    0.1261646
364960.0000000    0.1123275
365000.0000000    0.1162467
365040.0000000    0.1249318
365080.0000000    0.1206657
365120.0000000    0.1179395
365160.0000000    0.1188162
365200.0000000    0.1264328
365240.0000000    0.1229502
365280.0000000    0.1253567
365320.0000000    0.1186757
365360.0000000    0.1219480
365400.0000000    0.1179649
365440.0000000    0.1303477
365480.0000000    0.1166268
365520.0000000    0.1241681
365560.0000000    0.1242552
365600.0000000    0.1202835
365640.0000000    0.1236131
365680.0000000    0.1223542
365720.0000000    0.1172680
365760.0000000    0.1227263
365800.0000000    0.1215609
365840.0000000    0.1224630
365880.0000000    0.1259364
365920.0000000    0.1211455
365960.0000000    0.1225391
366000.0000000    0.1246871
366040.0000000    0.1222019
366080.0000000    0.1303385
366120.0000000    0.1253338
366160.0000000    0.1258447
366200.0000000    0.1153040
366240.0000000    0.1209693
366280.0000000    0.1246236
366320.0000000    0.1259553
366360.0000000    0.1316693
366400.0000000    0.1270041
366440.0000000    0.1225256
366480.0000000    0.1212662
366520.0000000    0.1207151
366560.0000000    0.1191360
366600.0000000    0.1198580
366640.0000000    0.1195660
366680.0000000    0.1208396
366720.0000000    0.1249861
366760.0000000    0.1383625
366800.0000000    0.1237130
366840.0000000    0.1319215
366880.0000000    0.1293676
366920.0000000    0.1222247
366960.0000000    0.1257053
367000.0000000    0.1194770
367040.0000000    0.1230536
367080.0000000    0.1168392
367120.0000000    0.1261747
367160.0000000    0.1266381
367200.0000000    0.1196027
367240.0000000    0.1268422
367280.0000000    0.1280308
367320.0000000    0.1215024
367360.0000000    0.1299691
367400.0000000    0.1258363
367440.0000000    0.1279489
367480.0000000    0.1260329
367520.0000000    0.1305041
367560.0000000    0.1215980
367600.0000000    0.1272576
367640.0000000    0.1195952
367680.0000000    0.1187299
367720.0000000    0.1247060
367760.0000000    0.1209882
367800.0000000    0.1254400
367840.0000000    0.1225471
367880.0000000    0.1247633
367920.0000000    0.1247037
367960.0000000    0.1190621
368000.0000000    0.1189095
368040.0000000    0.1166977
368080.0000000    0.1259740
368120.0000000    0.1189718
368160.0000000    0.1242240
368200.0000000    0.1208001
368240.0000000    0.1155755
368280.0000000    0.1175458
368320.0000000    0.1292441
368360.0000000    0.1239412
368400.0000000    0.1263962
368440.0000000    0.1267674
368480.0000000    0.1216678
368520.0000000    0.1306613
368560.0000000    0.1291696
368600.0000000    0.1327312
368640.0000000    0.1396600
368680.0000000    0.1325688
368720.0000000    0.1442159
368760.0000000    0.1305373
368800.0000000    0.1327410
368840.0000000    0.1288791
368880.0000000    0.1294160
368920.0000000    0.1225707
368960.0000000    0.1221559
369000.0000000    0.1219538
369040.0000000    0.1195135
369080.0000000    0.1143540
369120.0000000    0.1294299
369160.0000000    0.1278423
369200.0000000    0.1234482
369240.0000000    0.1304043
369280.0000000    0.1295169
369320.0000000    0.1259892
369360.0000000    0.1300619
369400.0000000    0.1280678
369440.0000000    0.1268452
369480.0000000    0.1178132
369520.0000000    0.1202592
369560.0000000    0.1255651
369600.0000000    0.1173863
369640.0000000    0.1248576
369680.0000000    0.1268725
369720.0000000    0.1274667
369760.0000000    0.1192117
369800.0000000    0.1168801
369840.0000000    0.1252470
369880.0000000    0.1184227
369920.0000000    0.1209135
369960.0000000    0.1330101
370000.0000000    0.1287490
370040.0000000    0.1277963
370080.0000000    0.1246168
370120.0000000    0.1208345
370160.0000000    0.1200954
370200.0000000    0.1244899
370240.0000000    0.1341705
370280.0000000    0.1230453
370320.0000000    0.1296409
370360.0000000    0.1289897
370400.0000000    0.1397281
370440.0000000    0.1321479
370480.0000000    0.1297179
370520.0000000    0.1253745
370560.0000000    0.1182624
370600.0000000    0.1147281
370640.0000000    0.1194509
370680.0000000    0.1260034
370720.0000000    0.1132111
370760.0000000    0.1133284
370800.0000000    0.1195427
370840.0000000    0.1161084
370880.0000000    0.1155786
370920.0000000    0.1152364
370960.0000000    0.1153727
371000.0000000    0.1118039
371040.0000000    0.1085074
371080.0000000    0.1112818
371120.0000000    0.1110506
371160.0000000    0.1208999
371200.0000000    0.1238176
371240.0000000    0.1248116
371280.0000000    0.1185333
371320.0000000    0.1174104
371360.0000000    0.1123315
371400.0000000    0.1195402
371440.0000000    0.1093796
371480.0000000    0.1160963
371520.0000000    0.1204080
371560.0000000    0.1130595
371600.0000000    0.1109300
371640.0000000    0.1140240
371680.0000000    0.1095226
371720.0000000    0.1101013
371760.0000000    0.1106871
371800.0000000    0.1206786
371840.0000000    0.1127936
371880.0000000    0.1060543
371920.0000000    0.1150330
371960.0000000    0.1149487
372000.0000000    0.1253108
372040.0000000    0.1059848
372080.0000000    0.1103632
372120.0000000    0.1085553
372160.0000000    0.1173052
372200.0000000    0.1161651
372240.0000000    0.1141876
372280.0000000    0.1199820
372320.0000000    0.1090399
372360.0000000    0.1132200
372400.0000000    0.1117883
372440.0000000    0.1082950
372480.0000000    0.1091625
372520.0000000    0.1113499
372560.0000000    0.1095561
372600.0000000    0.1106154
372640.0000000    0.1066751
372680.0000000    0.1045543
372720.0000000    0.1097562
372760.0000000    0.1130136
372800.0000000    0.1136042
372840.0000000    0.1022768
372880.0000000    0.1050288
372920.0000000    0.1196238
372960.0000000    0.1165530
373000.0000000    0.1172285
373040.0000000    0.1201291
373080.0000000    0.1107938
373120.0000000    0.1068759
373160.0000000    0.1045429
373200.0000000    0.1122592
373240.0000000    0.1140366
373280.0000000    0.1059177
373320.0000000    0.1073349
373360.0000000    0.1109197
373400.0000000    0.1248867
373440.0000000    0.1183408
373480.0000000    0.1137734
373520.0000000    0.1112415
373560.0000000    0.1054069
373600.0000000    0.1118826
373640.0000000    0.1194858
373680.0000000    0.1129364
373720.0000000    0.1116551
373760.0000000    0.1202221
373800.0000000    0.1194650
373840.0000000    0.1118520
373880.0000000    0.1242615
373920.0000000    0.1209258
373960.0000000    0.1207201
374000.0000000    0.1205022
374040.0000000    0.1194742
374080.0000000    0.1167950
374120.0000000    0.1194045
374160.0000000    0.1232377
374200.0000000    0.1213824
374240.0000000    0.1123918
374280.0000000    0.1098057
374320.0000000    0.1145289
374360.0000000    0.1152217
374400.0000000    0.1144913
374440.0000000    0.1166294
374480.0000000    0.1162772
374520.0000000    0.1125840
374560.0000000    0.1201681
374600.0000000    0.1210982
374640.0000000    0.1163101
374680.0000000    0.1258653
374720.0000000    0.1224173
374760.0000000    0.1178267
374800.0000000    0.1215615
374840.0000000    0.1253822
374880.0000000    0.1261719
374920.0000000    0.1180645
374960.0000000    0.1092466
375000.0000000    0.1110239
375040.0000000    0.1106795
375080.0000000    0.1115607
375120.0000000    0.1228887
375160.0000000    0.1052739
375200.0000000    0.1052273
375240.0000000    0.1106455
375280.0000000    0.1146831
375320.0000000    0.1054631
375360.0000000    0.1060638
375400.0000000    0.1114199
375440.0000000    0.1124822
375480.0000000    0.1114685
375520.0000000    0.1044379
375560.0000000    0.1151542
375600.0000000    0.1159432
375640.0000000    0.1156922
375680.0000000    0.1196597
375720.0000000    0.1138729
375760.0000000    0.1141871
375800.0000000    0.1181372
375840.0000000    0.1174609
375880.0000000    0.1169976
375920.0000000    0.1122178
375960.0000000    0.1115738
376000.0000000    0.1202715
376040.0000000    0.1145830
376080.0000000    0.1225575
376120.0000000    0.1255642
376160.0000000    0.1210402
376200.0000000    0.1164627
376240.0000000    0.1193439
376280.0000000    0.1262750
376320.0000000    0.1233082
376360.0000000    0.1174941
376400.0000000    0.1257026
376440.0000000    0.1107509
376480.0000000    0.1172294
376520.0000000    0.1191040
376560.0000000    0.1145728
376600.0000000    0.1130644
376640.0000000    0.1230082
376680.0000000    0.1246519
376720.0000000    0.1204577
376760.0000000    0.1225349
376800.0000000    0.1189324
376840.0000000    0.1354495
376880.0000000    0.1240515
376920.0000000    0.1200924
376960.0000000    0.1271600
377000.0000000    0.1237133
377040.0000000    0.1217956
377080.0000000    0.1146002
377120.0000000    0.1295242
377160.0000000    0.1212965
377200.0000000    0.1152784
377240.0000000    0.1246915
377280.0000000    0.1106947
377320.0000000    0.1379200
377360.0000000    0.1237606
377400.0000000    0.1213819
377440.0000000    0.1236385
377480.0000000    0.1121807
377520.0000000    0.1188162
377560.0000000    0.1239054
377600.0000000    0.1129744
377640.0000000    0.1147656
377680.0000000    0.1157408
377720.0000000    0.1183149
377760.0000000    0.1179457
377800.0000000    0.1189734
377840.0000000    0.1231867
377880.0000000    0.1148187
377920.0000000    0.1136880
377960.0000000    0.1121612
378000.0000000    0.1229719
378040.0000000    0.1221889
378080.0000000    0.1295194
378120.0000000    0.1250771
378160.0000000    0.1326139
378200.0000000    0.1266508
378240.0000000    0.1227151
378280.0000000    0.1260755
378320.0000000    0.1265888
378360.0000000    0.1218475
378400.0000000    0.1155223
378440.0000000    0.1134577
378480.0000000    0.1239913
378520.0000000    0.1243691
378560.0000000    0.1177342
378600.0000000    0.1197004
378640.0000000    0.1161157
378680.0000000    0.1209071
378720.0000000    0.1125297
378760.0000000    0.1153350
378800.0000000    0.1172395
378840.0000000    0.1199754
378880.0000000    0.1139879
378920.0000000    0.1124639
378960.0000000    0.1110229
379000.0000000    0.1177247
379040.0000000    0.1061202
379080.0000000    0.1121669
379120.0000000    0.1273809
379160.0000000    0.1074556
379200.0000000    0.1159743
379240.0000000    0.1082977
379280.0000000    0.1125185
379320.0000000    0.1131505
379360.0000000    0.1127879
379400.0000000    0.1180026
379440.0000000    0.1161961
379480.0000000    0.1042437
379520.0000000    0.1135707
379560.0000000    0.1072871
379600.0000000    0.1087631
379640.0000000    0.1118079
379680.0000000    0.1071338
379720.0000000    0.1086592
379760.0000000    0.1090105
379800.0000000    0.1129063
379840.0000000    0.1145717
379880.0000000    0.1216456
379920.0000000    0.1142334
379960.0000000    0.1098165
380000.0000000    0.1021195
380040.0000000    0.1189847
380080.0000000    0.1097311
380120.0000000    0.1164524
380160.0000000    0.1133942
380200.0000000    0.1145492
380240.0000000    0.1185637
380280.0000000    0.1094471
380320.0000000    0.1161411
380360.0000000    0.1109597
380400.0000000    0.1064175
380440.0000000    0.1108343
380480.0000000    0.1113658
380520.0000000    0.1132097
380560.0000000    0.1156815
380600.0000000    0.1116623
380640.0000000    0.1170164
380680.0000000    0.1177162
380720.0000000    0.1247626
380760.0000000    0.1192274
380800.0000000    0.1229162
380840.0000000    0.1167431
380880.0000000    0.1171962
380920.0000000    0.1106837
380960.0000000    0.1162453
381000.0000000    0.1119621
381040.0000000    0.1224382
381080.0000000    0.1146211
381120.0000000    0.1176184
381160.0000000    0.1089581
381200.0000000    0.1100305
381240.0000000    0.1125372
381280.0000000    0.1154459
381320.0000000    0.1152923
381360.0000000    0.1107953
381400.0000000    0.1073791
381440.0000000    0.1142418
381480.0000000    0.1213872
381520.0000000    0.1167707
381560.0000000    0.1142153
381600.0000000    0.1166479
381640.0000000    0.1083904
381680.0000000    0.1104280
381720.0000000    0.1102646
381760.0000000    0.1184800
381800.0000000    0.1117218
381840.0000000    0.1149684
381880.0000000    0.1161845
381920.0000000    0.1107550
381960.0000000    0.1205571
382000.0000000    0.1051213
382040.0000000    0.1189581
382080.0000000    0.1275366
382120.0000000    0.1238118
382160.0000000    0.1120000
382200.0000000    0.1301782
382240.0000000    0.1239496
382280.0000000    0.1208873
382320.0000000    0.1196797
382360.0000000    0.1218086
382400.0000000    0.1182793
382440.0000000    0.1162344
382480.0000000    0.1273459
382520.0000000    0.1204140
382560.0000000    0.1236292
382600.0000000    0.1253666
382640.0000000    0.1127912
382680.0000000    0.1252839
382720.0000000    0.1320472
382760.0000000    0.1224007
382800.0000000    0.1237292
382840.0000000    0.1139753
382880.0000000    0.1269396
382920.0000000    0.1233523
382960.0000000    0.1214105
383000.0000000    0.1160855
383040.0000000    0.1212835
383080.0000000    0.1234606
383120.0000000    0.1228216
383160.0000000    0.1222592
383200.0000000    0.1235221
383240.0000000    0.1183532
383280.0000000    0.1135734
383320.0000000    0.1202892
383360.0000000    0.1230064
383400.0000000    0.1138056
383440.0000000    0.1196702
383480.0000000    0.1137019
383520.0000000    0.1184071
383560.0000000    0.1178404
383600.0000000    0.1195847
383640.0000000    0.1245975
383680.0000000    0.1186194
383720.0000000    0.1265666
383760.0000000    0.1210948
383800.0000000    0.1168953
383840.0000000    0.1164604
383880.0000000    0.1193178
383920.0000000    0.1192831
383960.0000000    0.1263139
384000.0000000    0.1179461
384040.0000000    0.1166503
384080.0000000    0.1124415
384120.0000000    0.1133441
384160.0000000    0.1202264
384200.0000000    0.1238163
384240.0000000    0.1118415
384280.0000000    0.1145165
384320.0000000    0.1215970
384360.0000000    0.1208210
384400.0000000    0.1197148
384440.0000000    0.1144177
384480.0000000    0.1188197
384520.0000000    0.1196043
384560.0000000    0.1198744
384600.0000000    0.1133373
384640.0000000    0.1191147
384680.0000000    0.1149400
384720.0000000    0.1175112
384760.0000000    0.1107211
384800.0000000    0.1151699
384840.0000000    0.1116161
384880.0000000    0.1143961
384920.0000000    0.1123067
384960.0000000    0.1098215
385000.0000000    0.1295860
385040.0000000    0.1179448
385080.0000000    0.1097038
385120.0000000    0.1069166
385160.0000000    0.1076332
385200.0000000    0.1096317
385240.0000000    0.1099620
385280.0000000    0.1144416
385320.0000000    0.1190984
385360.0000000    0.1054325
385400.0000000    0.1144385
385440.0000000    0.1031345
385480.0000000    0.1115792
385520.0000000    0.1165655
385560.0000000    0.1190579
385600.0000000    0.1298584
385640.0000000    0.1157805
385680.0000000    0.1142093
385720.0000000    0.1150758
385760.0000000    0.1082850
385800.0000000    0.1183321
385840.0000000    0.1170459
385880.0000000    0.1187131
385920.0000000    0.1164654
385960.0000000    0.1163340
386000.0000000    0.1189965
386040.0000000    0.1130847
386080.0000000    0.1110468
386120.0000000    0.1175082
386160.0000000    0.1213856
386200.0000000    0.1199271
386240.0000000    0.1150904
386280.0000000    0.1209923
386320.0000000    0.1141777
386360.0000000    0.1165784
386400.0000000    0.1248973
386440.0000000    0.1245850
386480.0000000    0.1121795
386520.0000000    0.1284879
386560.0000000    0.1236082
386600.0000000    0.1181772
386640.0000000    0.1301353
386680.0000000    0.1213908
386720.0000000    0.1140421
386760.0000000    0.1230024
386800.0000000    0.1315864
386840.0000000    0.1233655
386880.0000000    0.1197251
386920.0000000    0.1262841
386960.0000000    0.1183224
387000.0000000    0.1158270
387040.0000000    0.1169014
387080.0000000    0.1197503
387120.0000000    0.1178927
387160.0000000    0.1248293
387200.0000000    0.1156415
387240.0000000    0.1210638
387280.0000000    0.1271390
387320.0000000    0.1121085
387360.0000000    0.1155679
387400.0000000    0.1158975
387440.0000000    0.1198820
387480.0000000    0.1209013
387520.0000000    0.1086065
387560.0000000    0.1177376
387600.0000000    0.1156373
387640.0000000    0.1141511
387680.0000000    0.1142653
387720.0000000    0.1290792
387760.0000000    0.1174413
387800.0000000    0.1131741
387840.0000000    0.1131210
387880.0000000    0.1204989
387920.0000000    0.1273437
387960.0000000    0.1224269
388000.0000000    0.1202793
388040.0000000    0.1181836
388080.0000000    0.1180187
388120.0000000    0.1162574
388160.0000000    0.1098851
388200.0000000    0.1161586
388240.0000000    0.1211001
388280.0000000    0.1228189
388320.0000000    0.1294286
388360.0000000    0.1193007
388400.0000000    0.1182161
388440.0000000    0.1236761
388480.0000000    0.1168707
388520.0000000    0.1256292
388560.0000000    0.1323227
388600.0000000    0.1256830
388640.0000000    0.1400496
388680.0000000    0.1324490
388720.0000000    0.1284940
388760.0000000    0.1295470
388800.0000000    0.1212968
388840.0000000    0.1193952
388880.0000000    0.1155381
388920.0000000    0.1141250
388960.0000000    0.1287856
389000.0000000    0.1259762
389040.0000000    0.1359559
389080.0000000    0.1222585
389120.0000000    0.1236955
389160.0000000    0.1127806
389200.0000000    0.1167158
389240.0000000    0.1128787
389280.0000000    0.1087765
389320.0000000    0.1327264
389360.0000000    0.1199059
389400.0000000    0.1211172
389440.0000000    0.1255103
389480.0000000    0.1239774
389520.0000000    0.1092718
389560.0000000    0.1192122
389600.0000000    0.1229350
389640.0000000    0.1139433
389680.0000000    0.1137961
389720.0000000    0.1212959
389760.0000000    0.1132749
389800.0000000    0.1185410
389840.0000000    0.1216597
389880.0000000    0.1182415
389920.0000000    0.1189834
389960.0000000    0.1106542
390000.0000000    0.1194690
390040.0000000    0.1159069
390080.0000000    0.1256292
390120.0000000    0.1221115
390160.0000000    0.1189533
390200.0000000    0.1213693
390240.0000000    0.1208731
390280.0000000    0.1164157
390320.0000000    0.1160111
390360.0000000    0.1150495
390400.0000000    0.1175556
390440.0000000    0.1166312
390480.0000000    0.1246601
390520.0000000    0.1125895
390560.0000000    0.1158722
390600.0000000    0.1223947
390640.0000000    0.1187354
390680.0000000    0.1214979
390720.0000000    0.1172448
390760.0000000    0.1199004
390800.0000000    0.1201426
390840.0000000    0.1181305
390880.0000000    0.1257840
390920.0000000    0.1190911
390960.0000000    0.1185161
391000.0000000    0.1137174
391040.0000000    0.1075507
391080.0000000    0.1124309
391120.0000000    0.1169184
391160.0000000    0.1029609
391200.0000000    0.1129505
391240.0000000    0.1124305
391280.0000000    0.1029044
391320.0000000    0.1114999
391360.0000000    0.1215892
391400.0000000    0.1060746
391440.0000000    0.1073797
391480.0000000    0.1066038
391520.0000000    0.1061275
391560.0000000    0.0999643
391600.0000000    0.1076468
391640.0000000    0.1030307
391680.0000000    0.1079704
391720.0000000    0.1087440
391760.0000000    0.1134683
391800.0000000    0.1064082
391840.0000000    0.1013331
391880.0000000    0.1093349
391920.0000000    0.1105566
391960.0000000    0.0994707
392000.0000000    0.1085813
392040.0000000    0.1085273
392080.0000000    0.1087327
392120.0000000    0.1068915
392160.0000000    0.1073802
392200.0000000    0.1114491
392240.0000000    0.1099758
392280.0000000    0.1096354
392320.0000000    0.1095026
392360.0000000    0.1167710
392400.0000000    0.1177184
392440.0000000    0.1144938
392480.0000000    0.1128287
392520.0000000    0.1096679
392560.0000000    0.1062573
392600.0000000    0.1175815
392640.0000000    0.1085043
392680.0000000    0.1018009
392720.0000000    0.1042525
392760.0000000    0.1126277
392800.0000000    0.1053378
392840.0000000    0.1024166
392880.0000000    0.1073773
392920.0000000    0.1136174
392960.0000000    0.1109952
393000.0000000    0.1258528
393040.0000000    0.1155637
393080.0000000    0.1174626
393120.0000000    0.1180823
393160.0000000    0.1284056
393200.0000000    0.1080198
393240.0000000    0.1095409
393280.0000000    0.1252720
393320.0000000    0.1200968
393360.0000000    0.1196538
393400.0000000    0.1241270
393440.0000000    0.1293989
393480.0000000    0.1286465
393520.0000000    0.1205999
393560.0000000    0.1201855
393600.0000000    0.1225293
393640.0000000    0.1237771
393680.0000000    0.1213700
393720.0000000    0.1305257
393760.0000000    0.1201780
393800.0000000    0.1170168
393840.0000000    0.1261423
393880.0000000    0.1197885
393920.0000000    0.1256679
393960.0000000    0.1129149
394000.0000000    0.1193031
394040.0000000    0.1311419
394080.0000000    0.1156844
394120.0000000    0.1190220
394160.0000000    0.1131832
394200.0000000    0.1191963
394240.0000000    0.1142567
394280.0000000    0.1209113
394320.0000000    0.1070653
394360.0000000    0.1070609
394400.0000000    0.1206026
394440.0000000    0.1208363
394480.0000000    0.1284902
394520.0000000    0.1328649
394560.0000000    0.1373233
394600.0000000    0.1316911
394640.0000000    0.1237046
394680.0000000    0.1331483
394720.0000000    0.1149662
394760.0000000    0.1262830
394800.0000000    0.1215784
394840.0000000    0.1334991
394880.0000000    0.1169491
394920.0000000    0.1265413
394960.0000000    0.1228059
395000.0000000    0.1233264
395040.0000000    0.1298065
395080.0000000    0.1331714
395120.0000000    0.1226183
395160.0000000    0.1257216
395200.0000000    0.1237865
395240.0000000    0.1290892
395280.0000000    0.1197031
395320.0000000    0.1219799
395360.0000000    0.1254919
395400.0000000    0.1219185
395440.0000000    0.1308768
395480.0000000    0.1236665
395520.0000000    0.1190447
395560.0000000    0.1273081
395600.0000000    0.1340507
395640.0000000    0.1217047
395680.0000000    0.1265363
395720.0000000    0.1204073
395760.0000000    0.1312492
395800.0000000    0.1378954
395840.0000000    0.1297662
395880.0000000    0.1372497
395920.0000000    0.1308211
395960.0000000    0.1257301
396000.0000000    0.1274269
396040.0000000    0.1225424
396080.0000000    0.1313335
396120.0000000    0.1264026
396160.0000000    0.1296415
396200.0000000    0.1242621
396240.0000000    0.1260296
396280.0000000    0.1225774
396320.0000000    0.1213114
396360.0000000    0.1319020
396400.0000000    0.1283064
396440.0000000    0.1314314
396480.0000000    0.1254420
396520.0000000    0.1251268
396560.0000000    0.1184766
396600.0000000    0.1190193
396640.0000000    0.1286540
396680.0000000    0.1370479
396720.0000000    0.1246808
396760.0000000    0.1285566
396800.0000000    0.1291712
396840.0000000    0.1229585
396880.0000000    0.1312070
396920.0000000    0.1353503
396960.0000000    0.1423195
397000.0000000    0.1319589
397040.0000000    0.1383372
397080.0000000    0.1352927
397120.0000000    0.1362127
397160.0000000    0.1377788
397200.0000000    0.1202194
397240.0000000    0.1285996
397280.0000000    0.1309902
397320.0000000    0.1279452
397360.0000000    0.1239664
397400.0000000    0.1225756
397440.0000000    0.1285948
397480.0000000    0.1441146
397520.0000000    0.1431983
397560.0000000    0.1267672
397600.0000000    0.1369620
397640.0000000    0.1293460
397680.0000000    0.1322489
397720.0000000    0.1329819
397760.0000000    0.1436028
397800.0000000    0.1315740
397840.0000000    0.1269050
397880.0000000    0.1344600
397920.0000000    0.1360068
397960.0000000    0.1387004
398000.0000000    0.1288407
398040.0000000    0.1335814
398080.0000000    0.1301759
398120.0000000    0.1318779
398160.0000000    0.1287064
398200.0000000    0.1276112
398240.0000000    0.1315228
398280.0000000    0.1327732
398320.0000000    0.1221227
398360.0000000    0.1216136
398400.0000000    0.1298758
398440.0000000    0.1300989
398480.0000000    0.1245742
398520.0000000    0.1344771
398560.0000000    0.1285715
398600.0000000    0.1268305
398640.0000000    0.1357554
398680.0000000    0.1285284
398720.0000000    0.1171810
398760.0000000    0.1229034
398800.0000000    0.1217900
398840.0000000    0.1273654
398880.0000000    0.1246431
398920.0000000    0.1323581
398960.0000000    0.1288117
399000.0000000    0.1220408
399040.0000000    0.1256256
399080.0000000    0.1185576
399120.0000000    0.1236146
399160.0000000    0.1351148
399200.0000000    0.1310949
399240.0000000    0.1268751
399280.0000000    0.1264386
399320.0000000    0.1253572
399360.0000000    0.1320030
399400.0000000    0.1317973
399440.0000000    0.1406682
399480.0000000    0.1380116
399520.0000000    0.1343072
399560.0000000    0.1311214
399600.0000000    0.1331079
399640.0000000    0.1447198
399680.0000000    0.1287387
399720.0000000    0.1267558
399760.0000000    0.1226838
399800.0000000    0.1351471
399840.0000000    0.1335905
399880.0000000    0.1291577
399920.0000000    0.1234260
399960.0000000    0.1251386
400000.0000000    0.1282726
400040.0000000    0.1322487
400080.0000000    0.1228742
400120.0000000    0.1282745
400160.0000000    0.1369947
400200.0000000    0.1314699
400240.0000000    0.1214965
400280.0000000    0.1216420
400320.0000000    0.1234595
400360.0000000    0.1239780
400400.0000000    0.1247464
400440.0000000    0.1276731
400480.0000000    0.1285204
400520.0000000    0.1346321
400560.0000000    0.1375183
400600.0000000    0.1298410
400640.0000000    0.1412273
400680.0000000    0.1298176
400720.0000000    0.1336699
400760.0000000    0.1380685
400800.0000000    0.1273347
400840.0000000    0.1402871
400880.0000000    0.1329611
400920.0000000    0.1340816
400960.0000000    0.1374109
401000.0000000    0.1272965
401040.0000000    0.1259524
401080.0000000    0.1399120
401120.0000000    0.1332775
401160.0000000    0.1348738
401200.0000000    0.1334252
401240.0000000    0.1388378
401280.0000000    0.1320094
401320.0000000    0.1290041
401360.0000000    0.1322962
401400.0000000    0.1404266
401440.0000000    0.1346125
401480.0000000    0.1274778
401520.0000000    0.1283319
401560.0000000    0.1351091
401600.0000000    0.1296915
401640.0000000    0.1286294
401680.0000000    0.1334659
401720.0000000    0.1347034
401760.0000000    0.1231538
401800.0000000    0.1284099
401840.0000000    0.1178734
401880.0000000    0.1260568
401920.0000000    0.1326294
401960.0000000    0.1361911
402000.0000000    0.1335114
402040.0000000    0.1336104
402080.0000000    0.1336316
402120.0000000    0.1297042
402160.0000000    0.1201751
402200.0000000    0.1247579
402240.0000000    0.1190569
402280.0000000    0.1131975
402320.0000000    0.1170317
402360.0000000    0.1137471
402400.0000000    0.1228256
402440.0000000    0.1270048
402480.0000000    0.1270732
402520.0000000    0.1369189
402560.0000000    0.1303135
402600.0000000    0.1309837
402640.0000000    0.1273431
402680.0000000    0.1171740
402720.0000000    0.1301708
402760.0000000    0.1309632
402800.0000000    0.1194633
402840.0000000    0.1231043
402880.0000000    0.1268896
402920.0000000    0.1242014
402960.0000000    0.1252851
403000.0000000    0.1252982
403040.0000000    0.1289326
403080.0000000    0.1223646
403120.0000000    0.1192810
403160.0000000    0.1250873
403200.0000000    0.1231974
403240.0000000    0.1193065
403280.0000000    0.1260208
403320.0000000    0.1302641
403360.0000000    0.1315454
403400.0000000    0.1181138
403440.0000000    0.1210216
403480.0000000    0.1344943
403520.0000000    0.1417593
403560.0000000    0.1310508
403600.0000000    0.1356284
403640.0000000    0.1288032
403680.0000000    0.1299745
403720.0000000    0.1244985
403760.0000000    0.1438660
403800.0000000    0.1296289
403840.0000000    0.1192271
403880.0000000    0.1345484
403920.0000000    0.1325139
403960.0000000    0.1263584
404000.0000000    0.1313309
404040.0000000    0.1409884
404080.0000000    0.1412633
404120.0000000    0.1440084
404160.0000000    0.1397240
404200.0000000    0.1369686
404240.0000000    0.1353264
404280.0000000    0.1309873
404320.0000000    0.1394243
404360.0000000    0.1361505
404400.0000000    0.1379139
404440.0000000    0.1299997
404480.0000000    0.1261322
404520.0000000    0.1276485
404560.0000000    0.1311406
404600.0000000    0.1359911
404640.0000000    0.1322832
404680.0000000    0.1294781
404720.0000000    0.1247441
404760.0000000    0.1363774
404800.0000000    0.1286453
404840.0000000    0.1314538
404880.0000000    0.1411625
404920.0000000    0.1334220
404960.0000000    0.1317278
405000.0000000    0.1310959
405040.0000000    0.1407176
405080.0000000    0.1443957
405120.0000000    0.1395454
405160.0000000    0.1391267
405200.0000000    0.1357731
405240.0000000    0.1412153
405280.0000000    0.1448445
405320.0000000    0.1523425
405360.0000000    0.1419404
405400.0000000    0.1364113
405440.0000000    0.1474824
405480.0000000    0.1415670
405520.0000000    0.1368467
405560.0000000    0.1411285
405600.0000000    0.1338529
405640.0000000    0.1352270
405680.0000000    0.1317137
405720.0000000    0.1211915
405760.0000000    0.1222750
405800.0000000    0.1241510
405840.0000000    0.1285160
405880.0000000    0.1323398
405920.0000000    0.1271097
405960.0000000    0.1294522
406000.0000000    0.1272543
406040.0000000    0.1271002
406080.0000000    0.1154118
406120.0000000    0.1166717
406160.0000000    0.1246224
406200.0000000    0.1307157
406240.0000000    0.1284224
406280.0000000    0.1248490
406320.0000000    0.1300889
406360.0000000    0.1303038
406400.0000000    0.1335434
406440.0000000    0.1288322
406480.0000000    0.1343327
406520.0000000    0.1385376
406560.0000000    0.1287048
406600.0000000    0.1484195
406640.0000000    0.1374787
406680.0000000    0.1366232
406720.0000000    0.1334313
406760.0000000    0.1329390
406800.0000000    0.1357515
406840.0000000    0.1426050
406880.0000000    0.1378501
406920.0000000    0.1425848
406960.0000000    0.1221908
407000.0000000    0.1187243
407040.0000000    0.1323883
407080.0000000    0.1374009
407120.0000000    0.1214661
407160.0000000    0.1312881
407200.0000000    0.1376517
407240.0000000    0.1394835
407280.0000000    0.1312177
407320.0000000    0.1375350
407360.0000000    0.1399975
407400.0000000    0.1236274
407440.0000000    0.1255052
407480.0000000    0.1279724
407520.0000000    0.1278902
407560.0000000    0.1235944
407600.0000000    0.1361995
407640.0000000    0.1369081
407680.0000000    0.1462064
407720.0000000    0.1320872
407760.0000000    0.1321926
407800.0000000    0.1311166
407840.0000000    0.1297669
407880.0000000    0.1251596
407920.0000000    0.1118755
407960.0000000    0.1230279
408000.0000000    0.1163992
408040.0000000    0.1143089
408080.0000000    0.1189971
408120.0000000    0.1094993
408160.0000000    0.1096040
408200.0000000    0.1113409
408240.0000000    0.1098940
408280.0000000    0.1176885
408320.0000000    0.1121679
408360.0000000    0.1115647
408400.0000000    0.0979041
408440.0000000    0.1155858
408480.0000000    0.1124208
408520.0000000    0.1136925
408560.0000000    0.1189209
408600.0000000    0.1182724
408640.0000000    0.1338555
408680.0000000    0.1276016
408720.0000000    0.1257689
408760.0000000    0.1175823
408800.0000000    0.1183420
408840.0000000    0.1199805
408880.0000000    0.1215084
408920.0000000    0.1191846
408960.0000000    0.1173334
409000.0000000    0.1146100
409040.0000000    0.1044290
409080.0000000    0.1154826
409120.0000000    0.1195299
409160.0000000    0.1211850
409200.0000000    0.1100193
409240.0000000    0.1252326
409280.0000000    0.1196530
409320.0000000    0.1192057
409360.0000000    0.1152834
409400.0000000    0.1194511
409440.0000000    0.1182340
409480.0000000    0.1202807
409520.0000000    0.1158498
409560.0000000    0.1214058
409600.0000000    0.1188322
409640.0000000    0.1162698
409680.0000000    0.1199263
409720.0000000    0.1125930
409760.0000000    0.1176356
409800.0000000    0.1436605
409840.0000000    0.1310304
409880.0000000    0.1183092
409920.0000000    0.1211554
409960.0000000    0.1385528
410000.0000000    0.1279821
410040.0000000    0.1239494
410080.0000000    0.1223695
410120.0000000    0.1176425
410160.0000000    0.1214713
410200.0000000    0.1226572
410240.0000000    0.1185539
410280.0000000    0.1212610
410320.0000000    0.1177653
410360.0000000    0.1169937
410400.0000000    0.1209958
410440.0000000    0.1133596
410480.0000000    0.1169827
410520.0000000    0.1338574
410560.0000000    0.1176988
410600.0000000    0.1206021
410640.0000000    0.1209321
410680.0000000    0.1292194
410720.0000000    0.1223411
410760.0000000    0.1312447
410800.0000000    0.1260739
410840.0000000    0.1183143
410880.0000000    0.1218080
410920.0000000    0.1247574
410960.0000000    0.1153005
411000.0000000    0.1210479
411040.0000000    0.1140087
411080.0000000    0.1179298
411120.0000000    0.1254746
411160.0000000    0.1382867
411200.0000000    0.1124264
411240.0000000    0.1190079
411280.0000000    0.1126143
411320.0000000    0.1190987
411360.0000000    0.1145044
411400.0000000    0.1046448
411440.0000000    0.1135237
411480.0000000    0.1196366
411520.0000000    0.1087036
411560.0000000    0.1248148
411600.0000000    0.1120258
411640.0000000    0.1085161
411680.0000000    0.1166412
411720.0000000    0.1078669
411760.0000000    0.1180488
411800.0000000    0.1235990
411840.0000000    0.1224995
411880.0000000    0.1096701
411920.0000000    0.1244416
411960.0000000    0.1114076
412000.0000000    0.1098394
412040.0000000    0.1183383
412080.0000000    0.1077809
412120.0000000    0.1144854
412160.0000000    0.1093741
412200.0000000    0.1115282
412240.0000000    0.1163883
412280.0000000    0.1024247
412320.0000000    0.0995727
412360.0000000    0.1089463
412400.0000000    0.1364208
412440.0000000    0.1271207
412480.0000000    0.1161245
412520.0000000    0.1197377
412560.0000000    0.1155338
412600.0000000    0.1290425
412640.0000000    0.1205139
412680.0000000    0.1160494
412720.0000000    0.1251527
412760.0000000    0.1327773
412800.0000000    0.1237306
412840.0000000    0.1251347
412880.0000000    0.1279141
412920.0000000    0.1351500
412960.0000000    0.1200912
413000.0000000    0.1320079
413040.0000000    0.1293571
413080.0000000    0.1191778
413120.0000000    0.1220096
413160.0000000    0.1304579
413200.0000000    0.1359199
413240.0000000    0.1271601
413280.0000000    0.1206394
413320.0000000    0.1274873
413360.0000000    0.1233464
413400.0000000    0.1300072
413440.0000000    0.1293802
413480.0000000    0.1249507
413520.0000000    0.1194287
413560.0000000    0.1176434
413600.0000000    0.1299757
413640.0000000    0.1355300
413680.0000000    0.1272173
413720.0000000    0.1298384
413760.0000000    0.1219682
413800.0000000    0.1267326
413840.0000000    0.1290924
413880.0000000    0.1254365
413920.0000000    0.1251428
413960.0000000    0.1309493
414000.0000000    0.1327669
414040.0000000    0.1251936
414080.0000000    0.1302839
414120.0000000    0.1271236
414160.0000000    0.1269705
414200.0000000    0.1260788
414240.0000000    0.1305254
414280.0000000    0.1391377
414320.0000000    0.1298474
414360.0000000    0.1266677
414400.0000000    0.1202544
414440.0000000    0.1296849
414480.0000000    0.1300052
414520.0000000    0.1347946
414560.0000000    0.1212178
414600.0000000    0.1255020
414640.0000000    0.1334891
414680.0000000    0.1174847
414720.0000000    0.1253573
414760.0000000    0.1180474
414800.0000000    0.1301662
414840.0000000    0.1197775
414880.0000000    0.1200419
414920.0000000    0.1295113
414960.0000000    0.1160388
415000.0000000    0.1229188
415040.0000000    0.1379045
415080.0000000    0.1287972
415120.0000000    0.1178282
415160.0000000    0.1285424
415200.0000000    0.1235401
415240.0000000    0.1251601
415280.0000000    0.1244503
415320.0000000    0.1172764
415360.0000000    0.1083452
415400.0000000    0.1171777
415440.0000000    0.1044165
415480.0000000    0.1088951
415520.0000000    0.1124959
415560.0000000    0.1173662
415600.0000000    0.1121999
415640.0000000    0.1181109
415680.0000000    0.1210704
415720.0000000    0.1195812
415760.0000000    0.1196726
415800.0000000    0.1100803
415840.0000000    0.1250804
415880.0000000    0.1271258
415920.0000000    0.1147611
415960.0000000    0.1227523
416000.0000000    0.1142639
416040.0000000    0.1204967
416080.0000000    0.1227838
416120.0000000    0.1258347
416160.0000000    0.1241935
416200.0000000    0.1174164
416240.0000000    0.1179710
416280.0000000    0.1294623
416320.0000000    0.1171857
416360.0000000    0.1324577
416400.0000000    0.1208473
416440.0000000    0.1253392
416480.0000000    0.1264252
416520.0000000    0.1236473
416560.0000000    0.1327230
416600.0000000    0.1280402
416640.0000000    0.1374818
416680.0000000    0.1299149
416720.0000000    0.1333211
416760.0000000    0.1258999
416800.0000000    0.1224099
416840.0000000    0.1244579
416880.0000000    0.1272633
416920.0000000    0.1289096
416960.0000000    0.1191392
417000.0000000    0.1277070
417040.0000000    0.1357187
417080.0000000    0.1268650
417120.0000000    0.1186630
417160.0000000    0.1249299
417200.0000000    0.1297230
417240.0000000    0.1280893
417280.0000000    0.1267960
417320.0000000    0.1272219
417360.0000000    0.1205656
417400.0000000    0.1215622
417440.0000000    0.1243117
417480.0000000    0.1213100
417520.0000000    0.1154891
417560.0000000    0.1229414
417600.0000000    0.1177245
417640.0000000    0.1213552
417680.0000000    0.1241253
417720.0000000    0.1193971
417760.0000000    0.1282387
417800.0000000    0.1249365
417840.0000000    0.1268751
417880.0000000    0.1271153
417920.0000000    0.1282063
417960.0000000    0.1301971
418000.0000000    0.1185450
418040.0000000    0.1229199
418080.0000000    0.1217399
418120.0000000    0.1238914
418160.0000000    0.1168700
418200.0000000    0.1343645
418240.0000000    0.1376299
418280.0000000    0.1320910
418320.0000000    0.1228911
418360.0000000    0.1342347
418400.0000000    0.1213278
418440.0000000    0.1129756
418480.0000000    0.1359038
418520.0000000    0.1312385
418560.0000000    0.1228975
418600.0000000    0.1215323
418640.0000000    0.1229454
418680.0000000    0.1207823
418720.0000000    0.1058221
418760.0000000    0.1186353
418800.0000000    0.1044645
418840.0000000    0.1109675
418880.0000000    0.1150543
418920.0000000    0.1217495
418960.0000000    0.1098813
419000.0000000    0.1144994
419040.0000000    0.1114159
419080.0000000    0.1225219
419120.0000000    0.1221139
419160.0000000    0.1133755
419200.0000000    0.1205855
419240.0000000    0.1141402
419280.0000000    0.1081764
419320.0000000    0.1105822
419360.0000000    0.1200893
419400.0000000    0.1179436
419440.0000000    0.1144219
419480.0000000    0.1031246
419520.0000000    0.1115971
419560.0000000    0.1082531
419600.0000000    0.1130341
419640.0000000    0.1114231
419680.0000000    0.1092605
419720.0000000    0.1072935
419760.0000000    0.1043926
419800.0000000    0.1178399
419840.0000000    0.1160414
419880.0000000    0.1102407
419920.0000000    0.1214307
419960.0000000    0.1111399
420000.0000000    0.1140482
420040.0000000    0.1149408
420080.0000000    0.1064513
420120.0000000    0.1109273
420160.0000000    0.1042538
420200.0000000    0.1022277
420240.0000000    0.1119112
420280.0000000    0.1081050
420320.0000000    0.1158317
420360.0000000    0.1014373
420400.0000000    0.1023543
420440.0000000    0.1030952
420480.0000000    0.1183719
420520.0000000    0.1123006
420560.0000000    0.1138248
420600.0000000    0.1145243
420640.0000000    0.1205995
420680.0000000    0.1095704
420720.0000000    0.1159495
420760.0000000    0.1222652
420800.0000000    0.1191660
420840.0000000    0.1179556
420880.0000000    0.1120717
420920.0000000    0.1235572
420960.0000000    0.1215222
421000.0000000    0.1113611
421040.0000000    0.1103021
421080.0000000    0.1208359
421120.0000000    0.1257431
421160.0000000    0.1128011
421200.0000000    0.1190471
421240.0000000    0.1172132
421280.0000000    0.1133060
421320.0000000    0.1304419
421360.0000000    0.1295831
421400.0000000    0.1132959
421440.0000000    0.1097506
421480.0000000    0.1064878
421520.0000000    0.1044132
421560.0000000    0.1121616
421600.0000000    0.1065029
421640.0000000    0.1113373
421680.0000000    0.1141062
421720.0000000    0.1108032
421760.0000000    0.1196982
421800.0000000    0.1251674
421840.0000000    0.1144389
421880.0000000    0.1113460
421920.0000000    0.1130398
421960.0000000    0.1138163
422000.0000000    0.1166875
422040.0000000    0.1129734
422080.0000000    0.0929975
422120.0000000    0.1065907
422160.0000000    0.1113803
422200.0000000    0.1069923
422240.0000000    0.1191604
422280.0000000    0.1089756
422320.0000000    0.1161864
422360.0000000    0.1264086
422400.0000000    0.1136722
422440.0000000    0.1102128
422480.0000000    0.1130785
422520.0000000    0.1283423
422560.0000000    0.1131459
422600.0000000    0.1160702
422640.0000000    0.1152329
422680.0000000    0.1142248
422720.0000000    0.1142719
422760.0000000    0.1101101
422800.0000000    0.1055004
422840.0000000    0.1074177
422880.0000000    0.1118683
422920.0000000    0.1083939
422960.0000000    0.1157649
423000.0000000    0.1142495
423040.0000000    0.1228032
423080.0000000    0.1170427
423120.0000000    0.1121819
423160.0000000    0.1244626
423200.0000000    0.1094952
423240.0000000    0.1237206
423280.0000000    0.1169222
423320.0000000    0.1228501
423360.0000000    0.1191651
423400.0000000    0.1146529
423440.0000000    0.1120716
423480.0000000    0.1163403
423520.0000000    0.1241991
423560.0000000    0.1192275
423600.0000000    0.1261103
423640.0000000    0.1175702
423680.0000000    0.1127713
423720.0000000    0.1272489
423760.0000000    0.1075321
423800.0000000    0.1068127
423840.0000000    0.1169349
423880.0000000    0.1135696
423920.0000000    0.1060377
423960.0000000    0.1135564
424000.0000000    0.1068002
424040.0000000    0.1091538
424080.0000000    0.1172098
424120.0000000    0.1155770
424160.0000000    0.1039339
424200.0000000    0.1012654
424240.0000000    0.1168630
424280.0000000    0.1278352
424320.0000000    0.1139500
424360.0000000    0.1311990
424400.0000000    0.1135325
424440.0000000    0.1193732
424480.0000000    0.1198434
424520.0000000    0.1198858
424560.0000000    0.1294506
424600.0000000    0.1264048
424640.0000000    0.1130670
424680.0000000    0.1160789
424720.0000000    0.1153876
424760.0000000    0.1069317
424800.0000000    0.1112931
424840.0000000    0.1060450
424880.0000000    0.1007779
424920.0000000    0.1093372
424960.0000000    0.1082663
425000.0000000    0.1089921
425040.0000000    0.1012811
425080.0000000    0.1047062
425120.0000000    0.1046647
425160.0000000    0.0992709
425200.0000000    0.1055789
425240.0000000    0.1108924
425280.0000000    0.1161272
425320.0000000    0.1100916
425360.0000000    0.1170227
425400.0000000    0.1131385
425440.0000000    0.1249018
425480.0000000    0.1180131
425520.0000000    0.1231091
425560.0000000    0.1118849
425600.0000000    0.1109419
425640.0000000    0.1240140
425680.0000000    0.1180553
425720.0000000    0.1043114
425760.0000000    0.1111233
425800.0000000    0.1213206
425840.0000000    0.1179254
425880.0000000    0.1287430
425920.0000000    0.1209861
425960.0000000    0.1185446
426000.0000000    0.1182627
426040.0000000    0.1232951
426080.0000000    0.1118416
426120.0000000    0.1153099
426160.0000000    0.1200193
426200.0000000    0.1116663
426240.0000000    0.1202536
426280.0000000    0.1160539
426320.0000000    0.1161353
426360.0000000    0.1138176
426400.0000000    0.1204198
426440.0000000    0.1243437
426480.0000000    0.1250370
426520.0000000    0.1206204
426560.0000000    0.1310612
426600.0000000    0.1144984
426640.0000000    0.1129088
426680.0000000    0.1166658
426720.0000000    0.1094374
426760.0000000    0.1223117
426800.0000000    0.1231603
426840.0000000    0.1246058
426880.0000000    0.1243753
426920.0000000    0.1248472
426960.0000000    0.1120283
427000.0000000    0.1238423
427040.0000000    0.1204862
427080.0000000    0.1129985
427120.0000000    0.1130292
427160.0000000    0.1269520
427200.0000000    0.1261051
427240.0000000    0.1273314
427280.0000000    0.1255527
427320.0000000    0.1226293
427360.0000000    0.1244037
427400.0000000    0.1172433
427440.0000000    0.1118226
427480.0000000    0.1096983
427520.0000000    0.1230798
427560.0000000    0.1130259
427600.0000000    0.1115625
427640.0000000    0.1043809
427680.0000000    0.1232268
427720.0000000    0.1162430
427760.0000000    0.1119531
427800.0000000    0.1143475
427840.0000000    0.0998995
427880.0000000    0.1017953
427920.0000000    0.1059532
427960.0000000    0.1116674
428000.0000000    0.1143967
428040.0000000    0.1203247
428080.0000000    0.1065768
428120.0000000    0.1115634
428160.0000000    0.1093002
428200.0000000    0.1108936
428240.0000000    0.1078656
428280.0000000    0.1193647
428320.0000000    0.1189555
428360.0000000    0.1117731
428400.0000000    0.1148724
428440.0000000    0.1103388
428480.0000000    0.1256046
428520.0000000    0.1191144
428560.0000000    0.1175996
428600.0000000    0.1191360
428640.0000000    0.1169764
428680.0000000    0.1111333
428720.0000000    0.1086023
428760.0000000    0.1162508
428800.0000000    0.1111257
428840.0000000    0.1149225
428880.0000000    0.1243984
428920.0000000    0.1080182
428960.0000000    0.1101817
429000.0000000    0.1120394
429040.0000000    0.1048142
429080.0000000    0.1073301
429120.0000000    0.1135112
429160.0000000    0.1196790
429200.0000000    0.1140294
429240.0000000    0.1159524
429280.0000000    0.1207117
429320.0000000    0.1144459
429360.0000000    0.1113020
429400.0000000    0.1105193
429440.0000000    0.1177412
429480.0000000    0.1183860
429520.0000000    0.1349134
429560.0000000    0.1118662
429600.0000000    0.1124939
429640.0000000    0.1285039
429680.0000000    0.1168488
429720.0000000    0.1203423
429760.0000000    0.1134218
429800.0000000    0.1149098
429840.0000000    0.1147408
429880.0000000    0.1173873
429920.0000000    0.1206617
429960.0000000    0.1169406
430000.0000000    0.1062257
430040.0000000    0.1065648
430080.0000000    0.1080925
430120.0000000    0.1147061
430160.0000000    0.1132708
430200.0000000    0.1104509
430240.0000000    0.1166517
430280.0000000    0.1140075
430320.0000000    0.1114861
430360.0000000    0.1136613
430400.0000000    0.1066687
430440.0000000    0.1117641
430480.0000000    0.1150089
430520.0000000    0.1136457
430560.0000000    0.1101357
430600.0000000    0.1095602
430640.0000000    0.1093817
430680.0000000    0.1099143
430720.0000000    0.1095810
430760.0000000    0.1005826
430800.0000000    0.1145285
430840.0000000    0.1227058
430880.0000000    0.1068564
430920.0000000    0.1049673
430960.0000000    0.1081375
431000.0000000    0.1136271
431040.0000000    0.1071378
431080.0000000    0.1084400
431120.0000000    0.1094911
431160.0000000    0.1150934
431200.0000000    0.1180325
431240.0000000    0.1186519
431280.0000000    0.1107519
431320.0000000    0.1066352
431360.0000000    0.1123096
431400.0000000    0.1197477
431440.0000000    0.1264518
431480.0000000    0.1302658
431520.0000000    0.1214722
431560.0000000    0.1147044
431600.0000000    0.1175631
431640.0000000    0.1165449
431680.0000000    0.1140280
431720.0000000    0.1129085
431760.0000000    0.1096869
431800.0000000    0.1180008
431840.0000000    0.1280824
431880.0000000    0.1223633
431920.0000000    0.1199898
431960.0000000    0.1256146
432000.0000000    0.1185456
432040.0000000    0.1243294
432080.0000000    0.1271338
432120.0000000    0.1155224
432160.0000000    0.1174123
432200.0000000    0.1288008
432240.0000000    0.1219227
432280.0000000    0.1303507
432320.0000000    0.1205482
432360.0000000    0.1297473
432400.0000000    0.1226441
432440.0000000    0.1238975
432480.0000000    0.1207910
432520.0000000    0.1296477
432560.0000000    0.1251390
432600.0000000    0.1259547
432640.0000000    0.1379737
432680.0000000    0.1219431
432720.0000000    0.1236935
432760.0000000    0.1391630
432800.0000000    0.1255688
432840.0000000    0.1262724
432880.0000000    0.1350854
432920.0000000    0.1298364
432960.0000000    0.1328972
433000.0000000    0.1314463
433040.0000000    0.1330837
433080.0000000    0.1316247
433120.0000000    0.1312240
433160.0000000    0.1308285
433200.0000000    0.1239825
433240.0000000    0.1261112
433280.0000000    0.1200302
433320.0000000    0.1285039
433360.0000000    0.1272116
433400.0000000    0.1275136
433440.0000000    0.1225603
433480.0000000    0.1219531
433520.0000000    0.1230258
433560.0000000    0.1173242
433600.0000000    0.1185044
433640.0000000    0.1155653
433680.0000000    0.1169437
433720.0000000    0.1198256
433760.0000000    0.1259636
433800.0000000    0.1234100
433840.0000000    0.1238572
433880.0000000    0.1301617
433920.0000000    0.1192002
433960.0000000    0.1189180
434000.0000000    0.1298164
434040.0000000    0.1230060
434080.0000000    0.1228676
434120.0000000    0.1329120
434160.0000000    0.1284156
434200.0000000    0.1187342
434240.0000000    0.1201807
434280.0000000    0.1380664
434320.0000000    0.1246469
434360.0000000    0.1307468
434400.0000000    0.1307199
434440.0000000    0.1248925
434480.0000000    0.1291002
434520.0000000    0.1276009
434560.0000000    0.1407425
434600.0000000    0.1213317
434640.0000000    0.1304719
434680.0000000    0.1233958
434720.0000000    0.1435456
434760.0000000    0.1363324
434800.0000000    0.1264053
434840.0000000    0.1179226
434880.0000000    0.1293105
434920.0000000    0.1360273
434960.0000000    0.1341048
435000.0000000    0.1320846
435040.0000000    0.1315593
435080.0000000    0.1247254
435120.0000000    0.1275860
435160.0000000    0.1223273
435200.0000000    0.1276734
435240.0000000    0.1253992
435280.0000000    0.1228056
435320.0000000    0.1270291
435360.0000000    0.1264360
435400.0000000    0.1274011
435440.0000000    0.1350057
435480.0000000    0.1188651
435520.0000000    0.1271341
435560.0000000    0.1220746
435600.0000000    0.1181081
435640.0000000    0.1128268
435680.0000000    0.1222272
435720.0000000    0.1181446
435760.0000000    0.1103650
435800.0000000    0.1262684
435840.0000000    0.1230752
435880.0000000    0.1153785
435920.0000000    0.1119203
435960.0000000    0.1168525
436000.0000000    0.1117257
436040.0000000    0.1060539
436080.0000000    0.1200856
436120.0000000    0.1202320
436160.0000000    0.1159480
436200.0000000    0.1202811
436240.0000000    0.1224025
436280.0000000    0.1151840
436320.0000000    0.1267634
436360.0000000    0.1310146
436400.0000000    0.1285664
436440.0000000    0.1238495
436480.0000000    0.1285797
436520.0000000    0.1219968
436560.0000000    0.1219750
436600.0000000    0.1153906
436640.0000000    0.1191073
436680.0000000    0.1248957
436720.0000000    0.1224335
436760.0000000    0.1201529
436800.0000000    0.1268800
436840.0000000    0.1228939
436880.0000000    0.1210567
436920.0000000    0.1277459
436960.0000000    0.1195529
437000.0000000    0.1138274
437040.0000000    0.1220763
437080.0000000    0.1129280
437120.0000000    0.1158073
437160.0000000    0.1139833
437200.0000000    0.1203261
437240.0000000    0.1253830
437280.0000000    0.1205169
437320.0000000    0.1226790
437360.0000000    0.1182764
437400.0000000    0.1142722
437440.0000000    0.1200699
437480.0000000    0.1095966
437520.0000000    0.1214649
437560.0000000    0.1224781
437600.0000000    0.1098536
437640.0000000    0.1137848
437680.0000000    0.1165603
437720.0000000    0.1173484
437760.0000000    0.1127414
437800.0000000    0.1169970
437840.0000000    0.1182034
437880.0000000    0.1060406
437920.0000000    0.1120396
437960.0000000    0.1192460
438000.0000000    0.1231929
438040.0000000    0.1187633
438080.0000000    0.1152020
438120.0000000    0.1214370
438160.0000000    0.1258888
438200.0000000    0.1182651
438240.0000000    0.1176743
438280.0000000    0.1144413
438320.0000000    0.1224428
438360.0000000    0.1207317
438400.0000000    0.1167705
438440.0000000    0.1181645
438480.0000000    0.1116942
438520.0000000    0.1146596
438560.0000000    0.1191024
438600.0000000    0.1291265
438640.0000000    0.1278363
438680.0000000    0.1221027
438720.0000000    0.1215160
438760.0000000    0.1235012
438800.0000000    0.1215883
438840.0000000    0.1342777
438880.0000000    0.1134899
438920.0000000    0.1242246
438960.0000000    0.1232286
439000.0000000    0.1286148
439040.0000000    0.1301787
439080.0000000    0.1364335
439120.0000000    0.1249561
439160.0000000    0.1340363
439200.0000000    0.1201196
439240.0000000    0.1125492
439280.0000000    0.1161075
439320.0000000    0.1148994
439360.0000000    0.1149565
439400.0000000    0.1125529
439440.0000000    0.1262600
439480.0000000    0.1296074
439520.0000000    0.1215191
439560.0000000    0.1307720
439600.0000000    0.1281617
439640.0000000    0.1259165
439680.0000000    0.1229253
439720.0000000    0.1255088
439760.0000000    0.1198522
439800.0000000    0.1283642
439840.0000000    0.1212392
439880.0000000    0.1473005
439920.0000000    0.1371998
439960.0000000    0.1253647
440000.0000000    0.1273219
440040.0000000    0.1311169
440080.0000000    0.1178459
440120.0000000    0.1210519
440160.0000000    0.1127760
440200.0000000    0.1234768
440240.0000000    0.1232398
440280.0000000    0.1139769
440320.0000000    0.1197505
440360.0000000    0.1138828
440400.0000000    0.1207948
440440.0000000    0.1244427
440480.0000000    0.1270875
440520.0000000    0.1235931
440560.0000000    0.1287166
440600.0000000    0.1275127
440640.0000000    0.1185081
440680.0000000    0.1181292
440720.0000000    0.1119685
440760.0000000    0.1187268
440800.0000000    0.1134232
440840.0000000    0.1071479
440880.0000000    0.1101413
440920.0000000    0.1020550
440960.0000000    0.1101938
441000.0000000    0.1079044
441040.0000000    0.1060558
441080.0000000    0.1114876
441120.0000000    0.1170797
441160.0000000    0.1182725
441200.0000000    0.1156350
441240.0000000    0.1189192
441280.0000000    0.1123610
441320.0000000    0.1216460
441360.0000000    0.1123415
441400.0000000    0.1297631
441440.0000000    0.1203924
441480.0000000    0.1217731
441520.0000000    0.1276359
441560.0000000    0.1291011
441600.0000000    0.1171760
441640.0000000    0.1111150
441680.0000000    0.1224919
441720.0000000    0.1356163
441760.0000000    0.1341886
441800.0000000    0.1242901
441840.0000000    0.1273883
441880.0000000    0.1208260
441920.0000000    0.1260927
441960.0000000    0.1204583
442000.0000000    0.1203098
442040.0000000    0.1104880
442080.0000000    0.1183370
442120.0000000    0.1197369
442160.0000000    0.1206719
442200.0000000    0.1185300
442240.0000000    0.1130902
442280.0000000    0.1289205
442320.0000000    0.1214706
442360.0000000    0.1249288
442400.0000000    0.1106095
442440.0000000    0.1260222
442480.0000000    0.1265483
442520.0000000    0.1155734
442560.0000000    0.1227990
442600.0000000    0.1257677
442640.0000000    0.1315263
442680.0000000    0.1288921
442720.0000000    0.1247615
442760.0000000    0.1254567
442800.0000000    0.1139908
442840.0000000    0.1297777
442880.0000000    0.1311070
442920.0000000    0.1279273
442960.0000000    0.1299306
443000.0000000    0.1253596
443040.0000000    0.1419041
443080.0000000    0.1334406
443120.0000000    0.1330206
443160.0000000    0.1318876
443200.0000000    0.1200170
443240.0000000    0.1150845
443280.0000000    0.1170325
443320.0000000    0.1235941
443360.0000000    0.1164959
443400.0000000    0.1218741
443440.0000000    0.1157795
443480.0000000    0.1134388
443520.0000000    0.1226882
443560.0000000    0.1161894
443600.0000000    0.1118111
443640.0000000    0.1234494
443680.0000000    0.1164756
443720.0000000    0.1164625
443760.0000000    0.1241898
443800.0000000    0.1186450
443840.0000000    0.1146110
443880.0000000    0.1197060
443920.0000000    0.1227393
443960.0000000    0.1243919
444000.0000000    0.1159908
444040.0000000    0.1188207
444080.0000000    0.1140785
444120.0000000    0.1387474
444160.0000000    0.1233181
444200.0000000    0.1294764
444240.0000000    0.1246871
444280.0000000    0.1228832
444320.0000000    0.1297604
444360.0000000    0.1318765
444400.0000000    0.1250867
444440.0000000    0.1190134
444480.0000000    0.1171020
444520.0000000    0.1172735
444560.0000000    0.1402322
444600.0000000    0.1179996
444640.0000000    0.1188395
444680.0000000    0.1180755
444720.0000000    0.1255313
444760.0000000    0.1320658
444800.0000000    0.1288030
444840.0000000    0.1332995
444880.0000000    0.1346710
444920.0000000    0.1445419
444960.0000000    0.1358451
445000.0000000    0.1244641
445040.0000000    0.1221607
445080.0000000    0.1138631
445120.0000000    0.1228483
445160.0000000    0.1228202
445200.0000000    0.1233792
445240.0000000    0.1129210
445280.0000000    0.1182273
445320.0000000    0.1101065
445360.0000000    0.1109432
445400.0000000    0.1111066
445440.0000000    0.1146403
445480.0000000    0.1171498
445520.0000000    0.1348706
445560.0000000    0.1281076
445600.0000000    0.1266283
445640.0000000    0.1229151
445680.0000000    0.1261300
445720.0000000    0.1284381
445760.0000000    0.1262365
445800.0000000    0.1259076
445840.0000000    0.1422912
445880.0000000    0.1382625
445920.0000000    0.1341988
445960.0000000    0.1232648
446000.0000000    0.1394170
446040.0000000    0.1301862
446080.0000000    0.1303216
446120.0000000    0.1285062
446160.0000000    0.1278042
446200.0000000    0.1287538
446240.0000000    0.1162961
446280.0000000    0.1191849
446320.0000000    0.1155236
446360.0000000    0.1185552
446400.0000000    0.1092003
446440.0000000    0.1184376
446480.0000000    0.1235567
446520.0000000    0.1347449
446560.0000000    0.1350582
446600.0000000    0.1384614
446640.0000000    0.1321303
446680.0000000    0.1373497
446720.0000000    0.1363388
446760.0000000    0.1294516
446800.0000000    0.1319293
446840.0000000    0.1264851
446880.0000000    0.1208051
446920.0000000    0.1163933
446960.0000000    0.1157111
447000.0000000    0.1236978
447040.0000000    0.1403772
447080.0000000    0.1322519
447120.0000000    0.1265698
447160.0000000    0.1234580
447200.0000000    0.1356087
447240.0000000    0.1354389
447280.0000000    0.1306247
447320.0000000    0.1436721
447360.0000000    0.1298585
447400.0000000    0.1365378
447440.0000000    0.1332352
447480.0000000    0.1313309
447520.0000000    0.1213094
447560.0000000    0.1231827
447600.0000000    0.1305102
447640.0000000    0.1306583
447680.0000000    0.1469123
447720.0000000    0.1255210
447760.0000000    0.1335909
447800.0000000    0.1342852
447840.0000000    0.1425901
447880.0000000    0.1326767
447920.0000000    0.1296520
447960.0000000    0.1419501
448000.0000000    0.1207146
448040.0000000    0.1134214
448080.0000000    0.1259905
448120.0000000    0.1087870
448160.0000000    0.1217389
448200.0000000    0.1112858
448240.0000000    0.1179582
448280.0000000    0.1192901
448320.0000000    0.1140051
448360.0000000    0.1043544
448400.0000000    0.1108111
448440.0000000    0.1153462
448480.0000000    0.1287787
448520.0000000    0.1289672
448560.0000000    0.1349913
448600.0000000    0.1316602
448640.0000000    0.1272447
448680.0000000    0.1100039
448720.0000000    0.1147163
448760.0000000    0.1190353
448800.0000000    0.1274559
448840.0000000    0.1203987
448880.0000000    0.1256997
448920.0000000    0.1323718
448960.0000000    0.1275132
449000.0000000    0.1294658
449040.0000000    0.1215139
449080.0000000    0.1287904
449120.0000000    0.1315303
449160.0000000    0.1182218
449200.0000000    0.1182482
449240.0000000    0.1275778
449280.0000000    0.1221134
449320.0000000    0.1172984
449360.0000000    0.1096267
449400.0000000    0.1248945
449440.0000000    0.1172641
449480.0000000    0.1210029
449520.0000000    0.1261222
449560.0000000    0.1237911
449600.0000000    0.1242362
449640.0000000    0.1244586
449680.0000000    0.1262203
449720.0000000    0.1220493
449760.0000000    0.1220543
449800.0000000    0.1259343
449840.0000000    0.1148550
449880.0000000    0.1295214
449920.0000000    0.1274331
449960.0000000    0.1251880
450000.0000000    0.1309501
450040.0000000    0.1179748
450080.0000000    0.1182893
450120.0000000    0.1198599
450160.0000000    0.1177530
450200.0000000    0.1274014
450240.0000000    0.1205883
450280.0000000    0.1187413
450320.0000000    0.1209046
450360.0000000    0.1183122
450400.0000000    0.1256507
450440.0000000    0.1216298
450480.0000000    0.1320040
450520.0000000    0.1356145
450560.0000000    0.1227966
450600.0000000    0.1247218
450640.0000000    0.1300993
450680.0000000    0.1286666
450720.0000000    0.1302742
450760.0000000    0.1359336
450800.0000000    0.1327288
450840.0000000    0.1393614
450880.0000000    0.1338780
450920.0000000    0.1221496
450960.0000000    0.1277041
451000.0000000    0.1224439
451040.0000000    0.1293090
451080.0000000    0.1263917
451120.0000000    0.1233392
451160.0000000    0.1322683
451200.0000000    0.1300564
451240.0000000    0.1369047
451280.0000000    0.1316584
451320.0000000    0.1304344
451360.0000000    0.1235196
451400.0000000    0.1345825
451440.0000000    0.1251338
451480.0000000    0.1309278
451520.0000000    0.1215168
451560.0000000    0.1409983
451600.0000000    0.1249666
451640.0000000    0.1320979
451680.0000000    0.1366099
451720.0000000    0.1343798
451760.0000000    0.1180487
451800.0000000    0.1220433
451840.0000000    0.1238482
451880.0000000    0.1324798
451920.0000000    0.1258954
451960.0000000    0.1282134
452000.0000000    0.1380578
452040.0000000    0.1298360
452080.0000000    0.1333727
452120.0000000    0.1267209
452160.0000000    0.1117696
452200.0000000    0.1241394
452240.0000000    0.1170820
452280.0000000    0.1170821
452320.0000000    0.1230820
452360.0000000    0.1212776
452400.0000000    0.1164096
452440.0000000    0.1120221
452480.0000000    0.1117756
452520.0000000    0.1231927
452560.0000000    0.1088419
452600.0000000    0.1145899
452640.0000000    0.1220157
452680.0000000    0.1176594
452720.0000000    0.1176149
452760.0000000    0.1200991
452800.0000000    0.1194837
452840.0000000    0.1205644
452880.0000000    0.1145952
452920.0000000    0.1171969
452960.0000000    0.1202461
453000.0000000    0.1207646
453040.0000000    0.1231639
453080.0000000    0.1155981
453120.0000000    0.1134710
453160.0000000    0.1074369
453200.0000000    0.1199839
453240.0000000    0.1151467
453280.0000000    0.1172920
453320.0000000    0.1279914
453360.0000000    0.1160330
453400.0000000    0.1186513
453440.0000000    0.1137909
453480.0000000    0.1168578
453520.0000000    0.1123026
453560.0000000    0.1212561
453600.0000000    0.1216520
453640.0000000    0.1262367
453680.0000000    0.1163125
453720.0000000    0.1288361
453760.0000000    0.1242886
453800.0000000    0.1200897
453840.0000000    0.1267780
453880.0000000    0.1151328
453920.0000000    0.1299089
453960.0000000    0.1275195
454000.0000000    0.1239465
454040.0000000    0.1242158
454080.0000000    0.1194546
454120.0000000    0.1262905
454160.0000000    0.1243276
454200.0000000    0.1258513
454240.0000000    0.1378427
454280.0000000    0.1437099
454320.0000000    0.1363828
454360.0000000    0.1344707
454400.0000000    0.1372039
454440.0000000    0.1404240
454480.0000000    0.1375691
454520.0000000    0.1347133
454560.0000000    0.1301762
454600.0000000    0.1360189
454640.0000000    0.1423689
454680.0000000    0.1472710
454720.0000000    0.1369615
454760.0000000    0.1300791
454800.0000000    0.1318184
454840.0000000    0.1469665
454880.0000000    0.1416505
454920.0000000    0.1388278
454960.0000000    0.1359463
455000.0000000    0.1309268
455040.0000000    0.1333999
455080.0000000    0.1317046
455120.0000000    0.1274694
455160.0000000    0.1342429
455200.0000000    0.1330600
455240.0000000    0.1244692
455280.0000000    0.1214300
455320.0000000    0.1311008
455360.0000000    0.1292650
455400.0000000    0.1297216
455440.0000000    0.1285766
455480.0000000    0.1303992
455520.0000000    0.1266068
455560.0000000    0.1242255
455600.0000000    0.1220837
455640.0000000    0.1242108
455680.0000000    0.1275488
455720.0000000    0.1245762
455760.0000000    0.1263786
455800.0000000    0.1173567
455840.0000000    0.1178560
455880.0000000    0.1161766
455920.0000000    0.1208370
455960.0000000    0.1146747
456000.0000000    0.1194136
456040.0000000    0.1202992
456080.0000000    0.1107677
456120.0000000    0.1173752
456160.0000000    0.1136088
456200.0000000    0.1246329
456240.0000000    0.1110139
456280.0000000    0.1147184
456320.0000000    0.1201596
456360.0000000    0.1190454
456400.0000000    0.1195332
456440.0000000    0.1191249
456480.0000000    0.1118169
456520.0000000    0.1163454
456560.0000000    0.1162947
456600.0000000    0.1186593
456640.0000000    0.1134740
456680.0000000    0.1217259
456720.0000000    0.1148085
456760.0000000    0.1176795
456800.0000000    0.1261979
456840.0000000    0.1220478
456880.0000000    0.1273721
456920.0000000    0.1226463
456960.0000000    0.1246210
457000.0000000    0.1196821
457040.0000000    0.1257176
457080.0000000    0.1245143
457120.0000000    0.1370450
457160.0000000    0.1152143
457200.0000000    0.1264515
457240.0000000    0.1142972
457280.0000000    0.1370375
457320.0000000    0.1316407
457360.0000000    0.1371392
457400.0000000    0.1327671
457440.0000000    0.1149997
457480.0000000    0.1258997
457520.0000000    0.1288289
457560.0000000    0.1460407
457600.0000000    0.1371623
457640.0000000    0.1254551
457680.0000000    0.1391945
457720.0000000    0.1275859
457760.0000000    0.1267873
457800.0000000    0.1199296
457840.0000000    0.1204484
457880.0000000    0.1224120
457920.0000000    0.1272259
457960.0000000    0.1164262
458000.0000000    0.1166519
458040.0000000    0.1181599
458080.0000000    0.1122635
458120.0000000    0.1228964
458160.0000000    0.1061373
458200.0000000    0.1208226
458240.0000000    0.1188304
458280.0000000    0.1239355
458320.0000000    0.1182989
458360.0000000    0.1129473
458400.0000000    0.1110059
458440.0000000    0.1198971
458480.0000000    0.1253306
458520.0000000    0.1161643
458560.0000000    0.1226381
458600.0000000    0.1240451
458640.0000000    0.1230411
458680.0000000    0.1152741
458720.0000000    0.1143544
458760.0000000    0.1160161
458800.0000000    0.1194842
458840.0000000    0.1268147
458880.0000000    0.1193579
458920.0000000    0.1208781
458960.0000000    0.1279306
459000.0000000    0.1191627
459040.0000000    0.1242537
459080.0000000    0.1136493
459120.0000000    0.1099219
459160.0000000    0.1221540
459200.0000000    0.1269944
459240.0000000    0.1261725
459280.0000000    0.1297642
459320.0000000    0.1178051
459360.0000000    0.1322851
459400.0000000    0.1351500
459440.0000000    0.1308308
459480.0000000    0.1349968
459520.0000000    0.1339067
459560.0000000    0.1248415
459600.0000000    0.1222314
459640.0000000    0.1289936
459680.0000000    0.1356324
459720.0000000    0.1191381
459760.0000000    0.1208892
459800.0000000    0.1222658
459840.0000000    0.1292868
459880.0000000    0.1220460
459920.0000000    0.1239783
459960.0000000    0.1278081
460000.0000000    0.1141490
460040.0000000    0.1100439
460080.0000000    0.1115099
460120.0000000    0.1205503
460160.0000000    0.1231235
460200.0000000    0.1176161
460240.0000000    0.1349452
460280.0000000    0.1230091
460320.0000000    0.1249159
460360.0000000    0.1179601
460400.0000000    0.1211262
460440.0000000    0.1335428
460480.0000000    0.1271942
460520.0000000    0.1285886
460560.0000000    0.1252397
460600.0000000    0.1242598
460640.0000000    0.1321512
460680.0000000    0.1218275
460720.0000000    0.1288170
460760.0000000    0.1255213
460800.0000000    0.1257274
460840.0000000    0.1297340
460880.0000000    0.1240721
460920.0000000    0.1244154
460960.0000000    0.1158399
461000.0000000    0.1278756
461040.0000000    0.1237820
461080.0000000    0.1212853
461120.0000000    0.1066140
461160.0000000    0.1244210
461200.0000000    0.1242345
461240.0000000    0.1221479
461280.0000000    0.1223834
461320.0000000    0.1183015
461360.0000000    0.1248331
461400.0000000    0.1419176
461440.0000000    0.1372542
461480.0000000    0.1381297
461520.0000000    0.1408443
461560.0000000    0.1275720
461600.0000000    0.1359137
461640.0000000    0.1346807
461680.0000000    0.1373868
461720.0000000    0.1296658
461760.0000000    0.1227183
461800.0000000    0.1284222
461840.0000000    0.1202794
461880.0000000    0.1213024
461920.0000000    0.1285306
461960.0000000    0.1329934
462000.0000000    0.1178157
462040.0000000    0.1270972
462080.0000000    0.1306735
462120.0000000    0.1406438
462160.0000000    0.1215927
462200.0000000    0.1295673
462240.0000000    0.1307552
462280.0000000    0.1231851
462320.0000000    0.1363935
462360.0000000    0.1229960
462400.0000000    0.1334576
462440.0000000    0.1394528
462480.0000000    0.1237764
462520.0000000    0.1206910
462560.0000000    0.1156470
462600.0000000    0.1163257
462640.0000000    0.1194250
462680.0000000    0.1155233
462720.0000000    0.1222703
462760.0000000    0.1153934
462800.0000000    0.1141794
462840.0000000    0.1170270
462880.0000000    0.1147239
462920.0000000    0.1225940
462960.0000000    0.1300310
463000.0000000    0.1127179
463040.0000000    0.1134181
463080.0000000    0.1104935
463120.0000000    0.1172692
463160.0000000    0.1234256
463200.0000000    0.1186922
463240.0000000    0.1220426
463280.0000000    0.1142807
463320.0000000    0.1146608
463360.0000000    0.1272611
463400.0000000    0.1179623
463440.0000000    0.1226025
463480.0000000    0.1204582
463520.0000000    0.1272801
463560.0000000    0.1246682
463600.0000000    0.1269373
463640.0000000    0.1306920
463680.0000000    0.1158306
463720.0000000    0.1205171
463760.0000000    0.1232762
463800.0000000    0.1276339
463840.0000000    0.1224557
463880.0000000    0.1240282
463920.0000000    0.1167280
463960.0000000    0.1249526
464000.0000000    0.1289856
464040.0000000    0.1330286
464080.0000000    0.1264343
464120.0000000    0.1459736
464160.0000000    0.1246541
464200.0000000    0.1264953
464240.0000000    0.1324509
464280.0000000    0.1359370
464320.0000000    0.1237432
464360.0000000    0.1198774
464400.0000000    0.1272970
464440.0000000    0.1230635
464480.0000000    0.1134197
464520.0000000    0.1228237
464560.0000000    0.1281660
464600.0000000    0.1244348
464640.0000000    0.1268257
464680.0000000    0.1186774
464720.0000000    0.1342472
464760.0000000    0.1321879
464800.0000000    0.1130397
464840.0000000    0.1242555
464880.0000000    0.1159690
464920.0000000    0.1184548
464960.0000000    0.1254660
465000.0000000    0.1360690
465040.0000000    0.1326433
465080.0000000    0.1365654
465120.0000000    0.1316605
465160.0000000    0.1378424
465200.0000000    0.1286501
465240.0000000    0.1298181
465280.0000000    0.1281096
465320.0000000    0.1264967
465360.0000000    0.1373022
465400.0000000    0.1322258
465440.0000000    0.1282053
465480.0000000    0.1245565
465520.0000000    0.1221632
465560.0000000    0.1328984
465600.0000000    0.1319176
465640.0000000    0.1272108
465680.0000000    0.1324920
465720.0000000    0.1325742
465760.0000000    0.1378182
465800.0000000    0.1322484
465840.0000000    0.1323861
465880.0000000    0.1291753
465920.0000000    0.1378058
465960.0000000    0.1159104
466000.0000000    0.1249720
466040.0000000    0.1444612
466080.0000000    0.1275834
466120.0000000    0.1344848
466160.0000000    0.1273864
466200.0000000    0.1432021
466240.0000000    0.1440458
466280.0000000    0.1434764
466320.0000000    0.1299578
466360.0000000    0.1350821
466400.0000000    0.1371288
466440.0000000    0.1257164
466480.0000000    0.1389230
466520.0000000    0.1297074
466560.0000000    0.1193620
466600.0000000    0.1115313
466640.0000000    0.1250563
466680.0000000    0.1217585
466720.0000000    0.1357839
466760.0000000    0.1263042
466800.0000000    0.1286023
466840.0000000    0.1276703
466880.0000000    0.1274778
466920.0000000    0.1226764
466960.0000000    0.1394680
467000.0000000    0.1339649
467040.0000000    0.1302583
467080.0000000    0.1243430
467120.0000000    0.1351788
467160.0000000    0.1233220
467200.0000000    0.1192673
467240.0000000    0.1319828
467280.0000000    0.1283338
467320.0000000    0.1321955
467360.0000000    0.1368365
467400.0000000    0.1252883
467440.0000000    0.1223974
467480.0000000    0.1304634
467520.0000000    0.1290400
467560.0000000    0.1320820
467600.0000000    0.1402792
467640.0000000    0.1348777
467680.0000000    0.1342806
467720.0000000    0.1338414
467760.0000000    0.1297149
467800.0000000    0.1261498
467840.0000000    0.1216427
467880.0000000    0.1180172
467920.0000000    0.1261132
467960.0000000    0.1189288
468000.0000000    0.1347775
468040.0000000    0.1255467
468080.0000000    0.1256925
468120.0000000    0.1345835
468160.0000000    0.1338366
468200.0000000    0.1387097
468240.0000000    0.1427139
468280.0000000    0.1346396
468320.0000000    0.1312642
468360.0000000    0.1292637
468400.0000000    0.1304401
468440.0000000    0.1297297
468480.0000000    0.1439754
468520.0000000    0.1215336
468560.0000000    0.1275977
468600.0000000    0.1306509
468640.0000000    0.1307113
468680.0000000    0.1331520
468720.0000000    0.1248693
468760.0000000    0.1313074
468800.0000000    0.1301164
468840.0000000    0.1320437
468880.0000000    0.1236732
468920.0000000    0.1204837
468960.0000000    0.1334654
469000.0000000    0.1242624
469040.0000000    0.1379646
469080.0000000    0.1333483
469120.0000000    0.1301426
469160.0000000    0.1250438
469200.0000000    0.1283143
469240.0000000    0.1199857
469280.0000000    0.1274664
469320.0000000    0.1264997
469360.0000000    0.1174289
469400.0000000    0.1264321
469440.0000000    0.1294600
469480.0000000    0.1406394
469520.0000000    0.1336048
469560.0000000    0.1172492
469600.0000000    0.1263465
469640.0000000    0.1240968
469680.0000000    0.1272568
469720.0000000    0.1288307
469760.0000000    0.1344462
469800.0000000    0.1310360
469840.0000000    0.1373242
469880.0000000    0.1441101
469920.0000000    0.1233305
469960.0000000    0.1259668
470000.0000000    0.1258805
470040.0000000    0.1290162
470080.0000000    0.1271181
470120.0000000    0.1284989
470160.0000000    0.1233497
470200.0000000    0.1289537
470240.0000000    0.1269138
470280.0000000    0.1283517
470320.0000000    0.1432867
470360.0000000    0.1379870
470400.0000000    0.1290002
470440.0000000    0.1288253
470480.0000000    0.1231983
470520.0000000    0.1349481
470560.0000000    0.1365864
470600.0000000    0.1353177
470640.0000000    0.1349360
470680.0000000    0.1341118
470720.0000000    0.1338739
470760.0000000    0.1321068
470800.0000000    0.1287171
470840.0000000    0.1331169
470880.0000000    0.1331434
470920.0000000    0.1257723
470960.0000000    0.1280043
471000.0000000    0.1317903
471040.0000000    0.1207399
471080.0000000    0.1364299
471120.0000000    0.1288161
471160.0000000    0.1303688
471200.0000000    0.1346595
471240.0000000    0.1411630
471280.0000000    0.1335827
471320.0000000    0.1302525
471360.0000000    0.1185912
471400.0000000    0.1212219
471440.0000000    0.1290259
471480.0000000    0.1287371
471520.0000000    0.1210215
471560.0000000    0.1267925
471600.0000000    0.1352739
471640.0000000    0.1313954
471680.0000000    0.1388028
471720.0000000    0.1374925
471760.0000000    0.1288620
471800.0000000    0.1236796
471840.0000000    0.1337742
471880.0000000    0.1306575
471920.0000000    0.1252188
471960.0000000    0.1286738
472000.0000000    0.1280056
472040.0000000    0.1330062
472080.0000000    0.1385286
472120.0000000    0.1266910
472160.0000000    0.1276407
472200.0000000    0.1314992
472240.0000000    0.1324504
472280.0000000    0.1389924
472320.0000000    0.1374966
472360.0000000    0.1285314
472400.0000000    0.1272654
472440.0000000    0.1317899
472480.0000000    0.1380036
472520.0000000    0.1260900
472560.0000000    0.1289230
472600.0000000    0.1238691
472640.0000000    0.1239934
472680.0000000    0.1237590
472720.0000000    0.1233677
472760.0000000    0.1352256
472800.0000000    0.1325307
472840.0000000    0.1353557
472880.0000000    0.1381683
472920.0000000    0.1442654
472960.0000000    0.1289337
473000.0000000    0.1377871
473040.0000000    0.1372126
473080.0000000    0.1299762
473120.0000000    0.1343907
473160.0000000    0.1329220
473200.0000000    0.1366653
473240.0000000    0.1341026
473280.0000000    0.1297146
473320.0000000    0.1480933
473360.0000000    0.1424841
473400.0000000    0.1424830
473440.0000000    0.1413139
473480.0000000    0.1315740
473520.0000000    0.1338134
473560.0000000    0.1378797
473600.0000000    0.1414455
473640.0000000    0.1435402
473680.0000000    0.1256088
473720.0000000    0.1364402
473760.0000000    0.1332373
473800.0000000    0.1338273
473840.0000000    0.1354619
473880.0000000    0.1278408
473920.0000000    0.1294318
473960.0000000    0.1243542
474000.0000000    0.1254966
474040.0000000    0.1217544
474080.0000000    0.1136329
474120.0000000    0.1311036
474160.0000000    0.1363371
474200.0000000    0.1298054
474240.0000000    0.1276329
474280.0000000    0.1287089
474320.0000000    0.1278592
474360.0000000    0.1398767
474400.0000000    0.1377585
474440.0000000    0.1277244
474480.0000000    0.1305763
474520.0000000    0.1293235
474560.0000000    0.1305332
474600.0000000    0.1382511
474640.0000000    0.1314241
474680.0000000    0.1318845
474720.0000000    0.1251543
474760.0000000    0.1354114
474800.0000000    0.1299131
474840.0000000    0.1173515
474880.0000000    0.1229599
474920.0000000    0.1269761
474960.0000000    0.1238619
475000.0000000    0.1217895
475040.0000000    0.1208927
475080.0000000    0.1278770
475120.0000000    0.1263632
475160.0000000    0.1224244
475200.0000000    0.1298911
475240.0000000    0.1220328
475280.0000000    0.1287976
475320.0000000    0.1271836
475360.0000000    0.1218141
475400.0000000    0.1197679
475440.0000000    0.1271292
475480.0000000    0.1319326
475520.0000000    0.1243563
475560.0000000    0.1253631
475600.0000000    0.1277747
475640.0000000    0.1219870
475680.0000000    0.1230578
475720.0000000    0.1185306
475760.0000000    0.1278498
475800.0000000    0.1200687
475840.0000000    0.1280697
475880.0000000    0.1186132
475920.0000000    0.1216190
475960.0000000    0.1213120
476000.0000000    0.1222349
476040.0000000    0.1207742
476080.0000000    0.1178453
476120.0000000    0.1200195
476160.0000000    0.1176881
476200.0000000    0.1206796
476240.0000000    0.1300452
476280.0000000    0.1275706
476320.0000000    0.1207782
476360.0000000    0.1216259
476400.0000000    0.1271869
476440.0000000    0.1208891
476480.0000000    0.1203356
476520.0000000    0.1169052
476560.0000000    0.1246506
476600.0000000    0.1221212
476640.0000000    0.1111825
476680.0000000    0.1256619
476720.0000000    0.1258938
476760.0000000    0.1213525
476800.0000000    0.1190695
476840.0000000    0.1282957
476880.0000000    0.1268936
476920.0000000    0.1270307
476960.0000000    0.1258397
477000.0000000    0.1211442
477040.0000000    0.1247431
477080.0000000    0.1138789
477120.0000000    0.1255376
477160.0000000    0.1265474
477200.0000000    0.1143353
477240.0000000    0.1195398
477280.0000000    0.1256261
477320.0000000    0.1225810
477360.0000000    0.1188203
477400.0000000    0.1211654
477440.0000000    0.1213616
477480.0000000    0.1298752
477520.0000000    0.1236619
477560.0000000    0.1313272
477600.0000000    0.1230068
477640.0000000    0.1222387
477680.0000000    0.1275751
477720.0000000    0.1213436
477760.0000000    0.1206102
477800.0000000    0.1224626
477840.0000000    0.1324093
477880.0000000    0.1183198
477920.0000000    0.1189728
477960.0000000    0.1329459
478000.0000000    0.1283585
478040.0000000    0.1266092
478080.0000000    0.1319022
478120.0000000    0.1242439
478160.0000000    0.1275842
478200.0000000    0.1230648
478240.0000000    0.1237217
478280.0000000    0.1223913
478320.0000000    0.1254737
478360.0000000    0.1234005
478400.0000000    0.1227218
478440.0000000    0.1226757
478480.0000000    0.1316511
478520.0000000    0.1232839
478560.0000000    0.1212514
478600.0000000    0.1291133
478640.0000000    0.1245920
478680.0000000    0.1232701
478720.0000000    0.1185581
478760.0000000    0.1322685
478800.0000000    0.1282419
478840.0000000    0.1264818
478880.0000000    0.1256580
478920.0000000    0.1169983
478960.0000000    0.1265887
479000.0000000    0.1247802
479040.0000000    0.1246591
479080.0000000    0.1209592
479120.0000000    0.1307305
479160.0000000    0.1290035
479200.0000000    0.1276384
479240.0000000    0.1170713
479280.0000000    0.1161194
479320.0000000    0.1184899
479360.0000000    0.1155991
479400.0000000    0.1153437
479440.0000000    0.1184115
479480.0000000    0.1164026
479520.0000000    0.1096533
479560.0000000    0.1168137
479600.0000000    0.1222857
479640.0000000    0.1214677
479680.0000000    0.1255123
479720.0000000    0.1281313
479760.0000000    0.1304889
479800.0000000    0.1246282
479840.0000000    0.1326178
479880.0000000    0.1263021
479920.0000000    0.1254627
479960.0000000    0.1283510
480000.0000000    0.1295602
480040.0000000    0.1342901
480080.0000000    0.1414778
480120.0000000    0.1296925
480160.0000000    0.1288768
480200.0000000    0.1278593
480240.0000000    0.1299010
480280.0000000    0.1286750
480320.0000000    0.1408766
480360.0000000    0.1439256
480400.0000000    0.1343962
480440.0000000    0.1323522
480480.0000000    0.1350934
480520.0000000    0.1369411
480560.0000000    0.1299074
480600.0000000    0.1374578
480640.0000000    0.1372738
480680.0000000    0.1312360
480720.0000000    0.1324633
480760.0000000    0.1254042
480800.0000000    0.1182570
480840.0000000    0.1283823
480880.0000000    0.1272463
480920.0000000    0.1393473
480960.0000000    0.1321874
481000.0000000    0.1401340
481040.0000000    0.1491946
481080.0000000    0.1344309
481120.0000000    0.1481105
481160.0000000    0.1349386
481200.0000000    0.1344007
481240.0000000    0.1267253
481280.0000000    0.1082459
481320.0000000    0.1198520
481360.0000000    0.1303587
481400.0000000    0.1328819
481440.0000000    0.1325768
481480.0000000    0.1233092
481520.0000000    0.1323191
481560.0000000    0.1284090
481600.0000000    0.1370455
481640.0000000    0.1288377
481680.0000000    0.1273870
481720.0000000    0.1250442
481760.0000000    0.1277964
481800.0000000    0.1441659
481840.0000000    0.1304065
481880.0000000    0.1269267
481920.0000000    0.1300431
481960.0000000    0.1333579
482000.0000000    0.1281435
482040.0000000    0.1246212
482080.0000000    0.1261879
482120.0000000    0.1179452
482160.0000000    0.1237084
482200.0000000    0.1237289
482240.0000000    0.1282213
482280.0000000    0.1338774
482320.0000000    0.1255383
482360.0000000    0.1269630
482400.0000000    0.1290797
482440.0000000    0.1220165
482480.0000000    0.1256360
482520.0000000    0.1316752
482560.0000000    0.1419238
482600.0000000    0.1277377
482640.0000000    0.1333897
482680.0000000    0.1422446
482720.0000000    0.1359724
482760.0000000    0.1263869
482800.0000000    0.1348044
482840.0000000    0.1298334
482880.0000000    0.1156418
482920.0000000    0.1361978
482960.0000000    0.1246235
483000.0000000    0.1172921
483040.0000000    0.1304811
483080.0000000    0.1320480
483120.0000000    0.1249702
483160.0000000    0.1317872
483200.0000000    0.1325519
483240.0000000    0.1346255
483280.0000000    0.1311880
483320.0000000    0.1262166
483360.0000000    0.1312444
483400.0000000    0.1298187
483440.0000000    0.1269356
483480.0000000    0.1187137
483520.0000000    0.1270055
483560.0000000    0.1236370
483600.0000000    0.1359422
483640.0000000    0.1263562
483680.0000000    0.1254933
483720.0000000    0.1325279
483760.0000000    0.1247934
483800.0000000    0.1184602
483840.0000000    0.1199588
483880.0000000    0.1287235
483920.0000000    0.1385776
483960.0000000    0.1209793
484000.0000000    0.1284450
484040.0000000    0.1307855
484080.0000000    0.1320240
484120.0000000    0.1268860
484160.0000000    0.1325628
484200.0000000    0.1286211
484240.0000000    0.1302391
484280.0000000    0.1222865
484320.0000000    0.1299035
484360.0000000    0.1346727
484400.0000000    0.1289607
484440.0000000    0.1172398
484480.0000000    0.1238984
484520.0000000    0.1283186
484560.0000000    0.1205823
484600.0000000    0.1337141
484640.0000000    0.1213900
484680.0000000    0.1293486
484720.0000000    0.1271153
484760.0000000    0.1202519
484800.0000000    0.1266564
484840.0000000    0.1362126
484880.0000000    0.1245207
484920.0000000    0.1188906
484960.0000000    0.1357789
485000.0000000    0.1343217
485040.0000000    0.1313029
485080.0000000    0.1369373
485120.0000000    0.1428398
485160.0000000    0.1195844
485200.0000000    0.1263553
485240.0000000    0.1243278
485280.0000000    0.1290089
485320.0000000    0.1187237
485360.0000000    0.1170804
485400.0000000    0.1229596
485440.0000000    0.1344196
485480.0000000    0.1305063
485520.0000000    0.1346779
485560.0000000    0.1220538
485600.0000000    0.1246369
485640.0000000    0.1314415
485680.0000000    0.1283507
485720.0000000    0.1199224
485760.0000000    0.1185816
485800.0000000    0.1235451
485840.0000000    0.1247303
485880.0000000    0.1198464
485920.0000000    0.1219334
485960.0000000    0.1203698
486000.0000000    0.1267464
486040.0000000    0.1238154
486080.0000000    0.1245778
486120.0000000    0.1257523
486160.0000000    0.1251394
486200.0000000    0.1293833
486240.0000000    0.1312740
486280.0000000    0.1339449
486320.0000000    0.1253149
486360.0000000    0.1291802
486400.0000000    0.1278755
486440.0000000    0.1252495
486480.0000000    0.1388326
486520.0000000    0.1243114
486560.0000000    0.1285886
486600.0000000    0.1256359
486640.0000000    0.1183135
486680.0000000    0.1278353
486720.0000000    0.1227860
486760.0000000    0.1150857
486800.0000000    0.1270339
486840.0000000    0.1305596
486880.0000000    0.1208990
486920.0000000    0.1184554
486960.0000000    0.1247488
487000.0000000    0.1161247
487040.0000000    0.1313889
487080.0000000    0.1321011
487120.0000000    0.1304798
487160.0000000    0.1268732
487200.0000000    0.1228885
487240.0000000    0.1314811
487280.0000000    0.1348781
487320.0000000    0.1335837
487360.0000000    0.1260302
487400.0000000    0.1353076
487440.0000000    0.1342053
487480.0000000    0.1304339
487520.0000000    0.1473353
487560.0000000    0.1410831
487600.0000000    0.1447683
487640.0000000    0.1441389
487680.0000000    0.1363517
487720.0000000    0.1287534
487760.0000000    0.1353163
487800.0000000    0.1349179
487840.0000000    0.1232346
487880.0000000    0.1258186
487920.0000000    0.1261066
487960.0000000    0.1316652
488000.0000000    0.1346373
488040.0000000    0.1318415
488080.0000000    0.1350096
488120.0000000    0.1351844
488160.0000000    0.1334975
488200.0000000    0.1393628
488240.0000000    0.1315401
488280.0000000    0.1377580
488320.0000000    0.1330188
488360.0000000    0.1275618
488400.0000000    0.1264971
488440.0000000    0.1391002
488480.0000000    0.1258949
488520.0000000    0.1238231
488560.0000000    0.1302070
488600.0000000    0.1308801
488640.0000000    0.1270720
488680.0000000    0.1420161
488720.0000000    0.1364357
488760.0000000    0.1288478
488800.0000000    0.1231022
488840.0000000    0.1245239
488880.0000000    0.1287513
488920.0000000    0.1341870
488960.0000000    0.1276934
489000.0000000    0.1331138
489040.0000000    0.1227547
489080.0000000    0.1290654
489120.0000000    0.1271886
489160.0000000    0.1344786
489200.0000000    0.1254620
489240.0000000    0.1237266
489280.0000000    0.1292952
489320.0000000    0.1296244
489360.0000000    0.1287706
489400.0000000    0.1211547
489440.0000000    0.1296124
489480.0000000    0.1174501
489520.0000000    0.1336317
489560.0000000    0.1277512
489600.0000000    0.1261233
489640.0000000    0.1173425
489680.0000000    0.1325833
489720.0000000    0.1317635
489760.0000000    0.1329352
489800.0000000    0.1374402
489840.0000000    0.1414495
489880.0000000    0.1178461
489920.0000000    0.1265492
489960.0000000    0.1328049
490000.0000000    0.1254325
490040.0000000    0.1229208
490080.0000000    0.1275377
490120.0000000    0.1326133
490160.0000000    0.1251393
490200.0000000    0.1354103
490240.0000000    0.1326703
490280.0000000    0.1292263
490320.0000000    0.1267391
490360.0000000    0.1236091
490400.0000000    0.1211791
490440.0000000    0.1354944
490480.0000000    0.1339480
490520.0000000    0.1308654
490560.0000000    0.1343568
490600.0000000    0.1286144
490640.0000000    0.1287918
490680.0000000    0.1233070
490720.0000000    0.1229855
490760.0000000    0.1270747
490800.0000000    0.1344552
490840.0000000    0.1317153
490880.0000000    0.1319525
490920.0000000    0.1328488
490960.0000000    0.1320776
491000.0000000    0.1305129
491040.0000000    0.1282120
491080.0000000    0.1300455
491120.0000000    0.1264946
491160.0000000    0.1270856
491200.0000000    0.1332252
491240.0000000    0.1331746
491280.0000000    0.1209078
491320.0000000    0.1424272
491360.0000000    0.1333061
491400.0000000    0.1398478
491440.0000000    0.1341070
491480.0000000    0.1379257
491520.0000000    0.1370816
491560.0000000    0.1377960
491600.0000000    0.1313648
491640.0000000    0.1526522
491680.0000000    0.1356936
491720.0000000    0.1334687
491760.0000000    0.1313100
491800.0000000    0.1262326
491840.0000000    0.1320689
491880.0000000    0.1333302
491920.0000000    0.1242784
491960.0000000    0.1354926
492000.0000000    0.1376159
492040.0000000    0.1342526
492080.0000000    0.1407436
492120.0000000    0.1383785
492160.0000000    0.1424617
492200.0000000    0.1332520
492240.0000000    0.1313171
492280.0000000    0.1359090
492320.0000000    0.1419285
492360.0000000    0.1293153
492400.0000000    0.1351879
492440.0000000    0.1365448
492480.0000000    0.1356725
492520.0000000    0.1391637
492560.0000000    0.1308291
492600.0000000    0.1306960
492640.0000000    0.1470308
492680.0000000    0.1324936
492720.0000000    0.1404623
492760.0000000    0.1303581
492800.0000000    0.1354736
492840.0000000    0.1304648
492880.0000000    0.1309203
492920.0000000    0.1313635
492960.0000000    0.1293058
493000.0000000    0.1304104
493040.0000000    0.1317749
493080.0000000    0.1290760
493120.0000000    0.1294782
493160.0000000    0.1256063
493200.0000000    0.1308974
493240.0000000    0.1361693
493280.0000000    0.1311954
493320.0000000    0.1339540
493360.0000000    0.1327530
493400.0000000    0.1362027
493440.0000000    0.1279745
493480.0000000    0.1239089
493520.0000000    0.1260318
493560.0000000    0.1288833
493600.0000000    0.1266511
493640.0000000    0.1330616
493680.0000000    0.1242022
493720.0000000    0.1245090
493760.0000000    0.1316175
493800.0000000    0.1319335
493840.0000000    0.1294564
493880.0000000    0.1307071
493920.0000000    0.1414889
493960.0000000    0.1421127
494000.0000000    0.1316303
494040.0000000    0.1274970
494080.0000000    0.1272690
494120.0000000    0.1265771
494160.0000000    0.1287708
494200.0000000    0.1378456
494240.0000000    0.1270806
494280.0000000    0.1292392
494320.0000000    0.1315727
494360.0000000    0.1306290
494400.0000000    0.1261908
494440.0000000    0.1355193
494480.0000000    0.1195809
494520.0000000    0.1282728
494560.0000000    0.1256607
494600.0000000    0.1250629
494640.0000000    0.1177012
494680.0000000    0.1270737
494720.0000000    0.1224466
494760.0000000    0.1239851
494800.0000000    0.1358412
494840.0000000    0.1227614
494880.0000000    0.1261245
494920.0000000    0.1315062
494960.0000000    0.1235893
495000.0000000    0.1254483
495040.0000000    0.1281622
495080.0000000    0.1292309
495120.0000000    0.1326266
495160.0000000    0.1216272
495200.0000000    0.1191872
495240.0000000    0.1251566
495280.0000000    0.1327259
495320.0000000    0.1397193
495360.0000000    0.1253097
495400.0000000    0.1277612
495440.0000000    0.1280094
495480.0000000    0.1249139
495520.0000000    0.1425453
495560.0000000    0.1278351
495600.0000000    0.1417934
495640.0000000    0.1303456
495680.0000000    0.1224402
495720.0000000    0.1262592
495760.0000000    0.1209734
495800.0000000    0.1294752
495840.0000000    0.1190645
495880.0000000    0.1238756
495920.0000000    0.1280398
495960.0000000    0.1289298
496000.0000000    0.1358533
496040.0000000    0.1259771
496080.0000000    0.1447962
496120.0000000    0.1308677
496160.0000000    0.1292368
496200.0000000    0.1268238
496240.0000000    0.1304534
496280.0000000    0.1191354
496320.0000000    0.1305213
496360.0000000    0.1306863
496400.0000000    0.1276456
496440.0000000    0.1238447
496480.0000000    0.1242975
496520.0000000    0.1299854
496560.0000000    0.1322272
496600.0000000    0.1288254
496640.0000000    0.1290349
496680.0000000    0.1302186
496720.0000000    0.1243115
496760.0000000    0.1310213
496800.0000000    0.1385306
496840.0000000    0.1388250
496880.0000000    0.1354160
496920.0000000    0.1312434
496960.0000000    0.1332176
497000.0000000    0.1382032
497040.0000000    0.1392051
497080.0000000    0.1337110
497120.0000000    0.1340891
497160.0000000    0.1347187
497200.0000000    0.1326237
497240.0000000    0.1446596
497280.0000000    0.1385885
497320.0000000    0.1406970
497360.0000000    0.1285963
497400.0000000    0.1362873
497440.0000000    0.1404060
497480.0000000    0.1390572
497520.0000000    0.1356237
497560.0000000    0.1307447
497600.0000000    0.1339442
497640.0000000    0.1246526
497680.0000000    0.1301642
497720.0000000    0.1235540
497760.0000000    0.1274229
497800.0000000    0.1305352
497840.0000000    0.1316752
497880.0000000    0.1309937
497920.0000000    0.1309777
497960.0000000    0.1310063
498000.0000000    0.1253947
498040.0000000    0.1322851
498080.0000000    0.1311201
498120.0000000    0.1262855
498160.0000000    0.1263086
498200.0000000    0.1383778
498240.0000000    0.1382182
498280.0000000    0.1460233
498320.0000000    0.1422083
498360.0000000    0.1429505
498400.0000000    0.1471467
498440.0000000    0.1408304
498480.0000000    0.1327957
498520.0000000    0.1281029
498560.0000000    0.1453752
498600.0000000    0.1430671
498640.0000000    0.1373883
498680.0000000    0.1491701
498720.0000000    0.1307383
498760.0000000    0.1373659
498800.0000000    0.1394053
498840.0000000    0.1375197
498880.0000000    0.1329811
498920.0000000    0.1400775
498960.0000000    0.1258628
499000.0000000    0.1366707
499040.0000000    0.1241202
499080.0000000    0.1360654
499120.0000000    0.1364414
499160.0000000    0.1284494
499200.0000000    0.1308150
499240.0000000    0.1317686
499280.0000000    0.1319844
499320.0000000    0.1309524
499360.0000000    0.1285518
499400.0000000    0.1247218
499440.0000000    0.1299728
499480.0000000    0.1347746
499520.0000000    0.1307585
499560.0000000    0.1314128
499600.0000000    0.1354971
499640.0000000    0.1306036
499680.0000000    0.1343809
499720.0000000    0.1268621
499760.0000000    0.1332217
499800.0000000    0.1384303
499840.0000000    0.1392463
499880.0000000    0.1356913
499920.0000000    0.1267216
499960.0000000    0.1318606
500000.0000000    0.1363346
500040.0000000    0.1383500
500080.0000000    0.1430821
500120.0000000    0.1356455
500160.0000000    0.1297159
500200.0000000    0.1363329
500240.0000000    0.1372646
500280.0000000    0.1407859
500320.0000000    0.1400120
500360.0000000    0.1347920
500400.0000000    0.1264781
500440.0000000    0.1317963
500480.0000000    0.1343701
500520.0000000    0.1367238
500560.0000000    0.1319828
500600.0000000    0.1321352
500640.0000000    0.1404318
500680.0000000    0.1245223
500720.0000000    0.1315776
500760.0000000    0.1315334
500800.0000000    0.1395407
500840.0000000    0.1339011
500880.0000000    0.1354651
500920.0000000    0.1393704
500960.0000000    0.1423662
501000.0000000    0.1357687
501040.0000000    0.1232069
501080.0000000    0.1332309
501120.0000000    0.1422383
501160.0000000    0.1282782
501200.0000000    0.1297528
501240.0000000    0.1328796
501280.0000000    0.1304830
501320.0000000    0.1300926
501360.0000000    0.1328624
501400.0000000    0.1339064
501440.0000000    0.1336263
501480.0000000    0.1345626
501520.0000000    0.1365192
501560.0000000    0.1370956
501600.0000000    0.1395654
501640.0000000    0.1281442
501680.0000000    0.1432083
501720.0000000    0.1263901
501760.0000000    0.1375456
501800.0000000    0.1364210
501840.0000000    0.1335886
501880.0000000    0.1326896
501920.0000000    0.1322615
501960.0000000    0.1341200
502000.0000000    0.1329354
502040.0000000    0.1451846
502080.0000000    0.1393497
502120.0000000    0.1356347
502160.0000000    0.1480531
502200.0000000    0.1356613
502240.0000000    0.1429231
502280.0000000    0.1472033
502320.0000000    0.1332428
502360.0000000    0.1418394
502400.0000000    0.1369569
502440.0000000    0.1364213
502480.0000000    0.1360169
502520.0000000    0.1445121
502560.0000000    0.1417924
502600.0000000    0.1392671
502640.0000000    0.1340715
502680.0000000    0.1381421
502720.0000000    0.1319499
502760.0000000    0.1363942
502800.0000000    0.1393831
502840.0000000    0.1302042
502880.0000000    0.1284574
502920.0000000    0.1266142
502960.0000000    0.1398791
503000.0000000    0.1280856
503040.0000000    0.1319413
503080.0000000    0.1354659
503120.0000000    0.1494294
503160.0000000    0.1425632
503200.0000000    0.1373814
503240.0000000    0.1339201
503280.0000000    0.1352142
503320.0000000    0.1444961
503360.0000000    0.1389148
503400.0000000    0.1462908
503440.0000000    0.1415179
503480.0000000    0.1381851
503520.0000000    0.1324888
503560.0000000    0.1373669
503600.0000000    0.1285467
503640.0000000    0.1308705
503680.0000000    0.1325495
503720.0000000    0.1305392
503760.0000000    0.1357478
503800.0000000    0.1390338
503840.0000000    0.1327760
503880.0000000    0.1280843
503920.0000000    0.1271266
503960.0000000    0.1350508
504000.0000000    0.1346276
504040.0000000    0.1255548
504080.0000000    0.1246510
504120.0000000    0.1307484
504160.0000000    0.1284952
504200.0000000    0.1310204
504240.0000000    0.1271882
504280.0000000    0.1244837
504320.0000000    0.1293972
504360.0000000    0.1410072
504400.0000000    0.1392974
504440.0000000    0.1329336
504480.0000000    0.1278862
504520.0000000    0.1369368
504560.0000000    0.1266717
504600.0000000    0.1272361
504640.0000000    0.1194380
504680.0000000    0.1297049
504720.0000000    0.1196877
504760.0000000    0.1256306
504800.0000000    0.1271072
504840.0000000    0.1245061
504880.0000000    0.1214717
504920.0000000    0.1230566
504960.0000000    0.1267009
505000.0000000    0.1273211
505040.0000000    0.1271029
505080.0000000    0.1237178
505120.0000000    0.1185087
505160.0000000    0.1240727
505200.0000000    0.1244842
505240.0000000    0.1327779
505280.0000000    0.1321251
505320.0000000    0.1405234
505360.0000000    0.1326575
505400.0000000    0.1343732
505440.0000000    0.1372163
505480.0000000    0.1371637
505520.0000000    0.1293185
505560.0000000    0.1270480
505600.0000000    0.1221517
505640.0000000    0.1283140
505680.0000000    0.1224809
505720.0000000    0.1253799
505760.0000000    0.1222392
505800.0000000    0.1383395
505840.0000000    0.1205903
505880.0000000    0.1236696
505920.0000000    0.1253288
505960.0000000    0.1195637
506000.0000000    0.1294456
506040.0000000    0.1291469
506080.0000000    0.1270911
506120.0000000    0.1349266
506160.0000000    0.1236242
506200.0000000    0.1320993
506240.0000000    0.1322886
506280.0000000    0.1272884
506320.0000000    0.1229890
506360.0000000    0.1366013
506400.0000000    0.1400607
506440.0000000    0.1297342
506480.0000000    0.1348199
506520.0000000    0.1329053
506560.0000000    0.1339266
506600.0000000    0.1306870
506640.0000000    0.1304542
506680.0000000    0.1328711
506720.0000000    0.1362667
506760.0000000    0.1408689
506800.0000000    0.1397290
506840.0000000    0.1443475
506880.0000000    0.1312885
506920.0000000    0.1378596
506960.0000000    0.1376264
507000.0000000    0.1399255
507040.0000000    0.1395348
507080.0000000    0.1355923
507120.0000000    0.1309275
507160.0000000    0.1360597
507200.0000000    0.1247785
507240.0000000    0.1318150
507280.0000000    0.1416136
507320.0000000    0.1404834
507360.0000000    0.1261144
507400.0000000    0.1431956
507440.0000000    0.1312804
507480.0000000    0.1382972
507520.0000000    0.1327202
507560.0000000    0.1391846
507600.0000000    0.1263824
507640.0000000    0.1316086
507680.0000000    0.1269705
507720.0000000    0.1212362
507760.0000000    0.1359370
507800.0000000    0.1379153
507840.0000000    0.1261198
507880.0000000    0.1320592
507920.0000000    0.1217103
507960.0000000    0.1325101
508000.0000000    0.1200857
508040.0000000    0.1357138
508080.0000000    0.1270252
508120.0000000    0.1312914
508160.0000000    0.1272625
508200.0000000    0.1256970
508240.0000000    0.1319253
508280.0000000    0.1298414
508320.0000000    0.1307954
508360.0000000    0.1360741
508400.0000000    0.1327233
508440.0000000    0.1291632
508480.0000000    0.1232749
508520.0000000    0.1407345
508560.0000000    0.1230726
508600.0000000    0.1302902
508640.0000000    0.1296852
508680.0000000    0.1288324
508720.0000000    0.1217458
508760.0000000    0.1377275
508800.0000000    0.1228118
508840.0000000    0.1293271
508880.0000000    0.1303697
508920.0000000    0.1319503
508960.0000000    0.1281626
509000.0000000    0.1256431
509040.0000000    0.1247323
509080.0000000    0.1332507
509120.0000000    0.1335699
509160.0000000    0.1323777
509200.0000000    0.1371063
509240.0000000    0.1259825
509280.0000000    0.1308139
509320.0000000    0.1373641
509360.0000000    0.1348495
509400.0000000    0.1252969
509440.0000000    0.1193859
509480.0000000    0.1262187
509520.0000000    0.1277114
509560.0000000    0.1259000
509600.0000000    0.1230809
509640.0000000    0.1243788
509680.0000000    0.1209619
509720.0000000    0.1318009
509760.0000000    0.1273576
509800.0000000    0.1217699
509840.0000000    0.1325506
509880.0000000    0.1272246
509920.0000000    0.1255622
509960.0000000    0.1321770
510000.0000000    0.1283898
510040.0000000    0.1340098
510080.0000000    0.1288474
510120.0000000    0.1198698
510160.0000000    0.1273297
510200.0000000    0.1232397
510240.0000000    0.1258970
510280.0000000    0.1375094
510320.0000000    0.1170415
510360.0000000    0.1323912
510400.0000000    0.1282126
510440.0000000    0.1354995
510480.0000000    0.1288674
510520.0000000    0.1312146
510560.0000000    0.1306680
510600.0000000    0.1356961
510640.0000000    0.1268595
510680.0000000    0.1282670
510720.0000000    0.1291830
510760.0000000    0.1339640
510800.0000000    0.1228809
510840.0000000    0.1389562
510880.0000000    0.1280284
510920.0000000    0.1283986
510960.0000000    0.1262468
511000.0000000    0.1179865
511040.0000000    0.1302700
511080.0000000    0.1312556
511120.0000000    0.1250430
511160.0000000    0.1206207
511200.0000000    0.1222648
511240.0000000    0.1263883
511280.0000000    0.1361576
511320.0000000    0.1300959
511360.0000000    0.1225256
511400.0000000    0.1263465
511440.0000000    0.1250543
511480.0000000    0.1302832
511520.0000000    0.1328939
511560.0000000    0.1208474
511600.0000000    0.1269411
511640.0000000    0.1320700
511680.0000000    0.1248451
511720.0000000    0.1301038
511760.0000000    0.1347636
511800.0000000    0.1332859
511840.0000000    0.1271844
511880.0000000    0.1277728
511920.0000000    0.1294995
511960.0000000    0.1288289
512000.0000000    0.1333451
512040.0000000    0.1317109
512080.0000000    0.1500083
512120.0000000    0.1364893
512160.0000000    0.1440955
512200.0000000    0.1401017
512240.0000000    0.1399170
512280.0000000    0.1377515
512320.0000000    0.1333714
512360.0000000    0.1359930
512400.0000000    0.1357743
512440.0000000    0.1356318
512480.0000000    0.1407754
512520.0000000    0.1353154
512560.0000000    0.1400300
512600.0000000    0.1363256
512640.0000000    0.1364470
512680.0000000    0.1352460
512720.0000000    0.1379647
512760.0000000    0.1321791
512800.0000000    0.1364076
512840.0000000    0.1288784
512880.0000000    0.1433439
512920.0000000    0.1359720
512960.0000000    0.1283633
513000.0000000    0.1351573
513040.0000000    0.1321521
513080.0000000    0.1392901
513120.0000000    0.1379440
513160.0000000    0.1331588
513200.0000000    0.1311289
513240.0000000    0.1316036
513280.0000000    0.1423147
513320.0000000    0.1325457
513360.0000000    0.1401947
513400.0000000    0.1419879
513440.0000000    0.1438933
513480.0000000    0.1376199
513520.0000000    0.1314992
513560.0000000    0.1356444
513600.0000000    0.1435945
513640.0000000    0.1405329
513680.0000000    0.1478684
513720.0000000    0.1474337
513760.0000000    0.1305055
513800.0000000    0.1388407
513840.0000000    0.1426194
513880.0000000    0.1464956
513920.0000000    0.1484940
513960.0000000    0.1462816
514000.0000000    0.1586534
514040.0000000    0.1378377
514080.0000000    0.1365946
514120.0000000    0.1310720
514160.0000000    0.1395127
514200.0000000    0.1274577
514240.0000000    0.1395731
514280.0000000    0.1395630
514320.0000000    0.1341216
514360.0000000    0.1386500
514400.0000000    0.1325406
514440.0000000    0.1366771
514480.0000000    0.1377395
514520.0000000    0.1415182
514560.0000000    0.1566881
514600.0000000    0.1564367
514640.0000000    0.1426882
514680.0000000    0.1353089
514720.0000000    0.1333958
514760.0000000    0.1506450
514800.0000000    0.1530779
514840.0000000    0.1531807
514880.0000000    0.1472314
514920.0000000    0.1498570
514960.0000000    0.1368702
515000.0000000    0.1377329
515040.0000000    0.1353669
515080.0000000    0.1420578
515120.0000000    0.1323894
515160.0000000    0.1332171
515200.0000000    0.1366710
515240.0000000    0.1400412
515280.0000000    0.1368439
515320.0000000    0.1373815
515360.0000000    0.1349712
515400.0000000    0.1396723
515440.0000000    0.1345516
515480.0000000    0.1342837
515520.0000000    0.1453817
515560.0000000    0.1407520
515600.0000000    0.1324375
515640.0000000    0.1308158
515680.0000000    0.1278069
515720.0000000    0.1403417
515760.0000000    0.1407875
515800.0000000    0.1417995
515840.0000000    0.1477415
515880.0000000    0.1431309
515920.0000000    0.1494413
515960.0000000    0.1467800
516000.0000000    0.1476510
516040.0000000    0.1426111
516080.0000000    0.1478242
516120.0000000    0.1333956
516160.0000000    0.1348135
516200.0000000    0.1356128
516240.0000000    0.1385888
516280.0000000    0.1467210
516320.0000000    0.1578868
516360.0000000    0.1388956
516400.0000000    0.1377537
516440.0000000    0.1492619
516480.0000000    0.1392345
516520.0000000    0.1442188
516560.0000000    0.1403651
516600.0000000    0.1478644
516640.0000000    0.1473339
516680.0000000    0.1363564
516720.0000000    0.1570589
516760.0000000    0.1400244
516800.0000000    0.1476925
516840.0000000    0.1622356
516880.0000000    0.1598964
516920.0000000    0.1511389
516960.0000000    0.1511968
517000.0000000    0.1504140
517040.0000000    0.1509897
517080.0000000    0.1546517
517120.0000000    0.1490693
517160.0000000    0.1347229
517200.0000000    0.1554444
517240.0000000    0.1598967
517280.0000000    0.1480423
517320.0000000    0.1522808
517360.0000000    0.1578125
517400.0000000    0.1494491
517440.0000000    0.1448413
517480.0000000    0.1426480
517520.0000000    0.1456924
517560.0000000    0.1474970
517600.0000000    0.1466224
517640.0000000    0.1325113
517680.0000000    0.1557508
517720.0000000    0.1555512
517760.0000000    0.1448027
517800.0000000    0.1396329
517840.0000000    0.1351429
517880.0000000    0.1402673
517920.0000000    0.1354783
517960.0000000    0.1519208
518000.0000000    0.1444193
518040.0000000    0.1387484
518080.0000000    0.1444670
518120.0000000    0.1335066
518160.0000000    0.1401989
518200.0000000    0.1403282
518240.0000000    0.1334078
518280.0000000    0.1450432
518320.0000000    0.1503733
518360.0000000    0.1282497
518400.0000000    0.1416904
518440.0000000    0.1432900
518480.0000000    0.1349944
518520.0000000    0.1403388
518560.0000000    0.1369286
518600.0000000    0.1319688
518640.0000000    0.1426685
518680.0000000    0.1314582
518720.0000000    0.1410191
518760.0000000    0.1390495
518800.0000000    0.1341241
518840.0000000    0.1427462
518880.0000000    0.1402614
518920.0000000    0.1293762
518960.0000000    0.1347896
519000.0000000    0.1404091
519040.0000000    0.1315514
519080.0000000    0.1383288
519120.0000000    0.1370674
519160.0000000    0.1458129
519200.0000000    0.1367816
519240.0000000    0.1369221
519280.0000000    0.1393279
519320.0000000    0.1313692
519360.0000000    0.1371316
519400.0000000    0.1276167
519440.0000000    0.1290019
519480.0000000    0.1352115
519520.0000000    0.1479253
519560.0000000    0.1454517
519600.0000000    0.1275812
519640.0000000    0.1340237
519680.0000000    0.1345242
519720.0000000    0.1366538
519760.0000000    0.1323338
519800.0000000    0.1455994
519840.0000000    0.1425302
519880.0000000    0.1330781
519920.0000000    0.1240527
519960.0000000    0.1411712
520000.0000000    0.1379639
520040.0000000    0.1368353
520080.0000000    0.1381533
520120.0000000    0.1323723
520160.0000000    0.1440729
520200.0000000    0.1363281
520240.0000000    0.1395157
520280.0000000    0.1264894
520320.0000000    0.1303557
520360.0000000    0.1288117
520400.0000000    0.1372508
520440.0000000    0.1386817
520480.0000000    0.1384370
520520.0000000    0.1393148
520560.0000000    0.1391675
520600.0000000    0.1355000
520640.0000000    0.1360746
520680.0000000    0.1427809
520720.0000000    0.1480477
520760.0000000    0.1480871
520800.0000000    0.1523660
520840.0000000    0.1509229
520880.0000000    0.1385572
520920.0000000    0.1404048
520960.0000000    0.1347076
521000.0000000    0.1363932
521040.0000000    0.1283912
521080.0000000    0.1226398
521120.0000000    0.1351532
521160.0000000    0.1430943
521200.0000000    0.1305324
521240.0000000    0.1395304
521280.0000000    0.1476343
521320.0000000    0.1436854
521360.0000000    0.1542076
521400.0000000    0.1483711
521440.0000000    0.1538545
521480.0000000    0.1457653
521520.0000000    0.1595809
521560.0000000    0.1620152
521600.0000000    0.1615794
521640.0000000    0.1444619
521680.0000000    0.1472131
521720.0000000    0.1455112
521760.0000000    0.1446575
521800.0000000    0.1366341
521840.0000000    0.1311178
521880.0000000    0.1255646
521920.0000000    0.1299334
521960.0000000    0.1422538
522000.0000000    0.1483793
522040.0000000    0.1467056
522080.0000000    0.1530015
522120.0000000    0.1395157
522160.0000000    0.1480526
522200.0000000    0.1509867
522240.0000000    0.1423904
522280.0000000    0.1438367
522320.0000000    0.1350479
522360.0000000    0.1393455
522400.0000000    0.1353271
522440.0000000    0.1454323
522480.0000000    0.1536104
522520.0000000    0.1477728
522560.0000000    0.1394313
522600.0000000    0.1333593
522640.0000000    0.1382175
522680.0000000    0.1320712
522720.0000000    0.1418127
522760.0000000    0.1418671
522800.0000000    0.1293267
522840.0000000    0.1415972
522880.0000000    0.1263654
522920.0000000    0.1399127
522960.0000000    0.1285301
523000.0000000    0.1335687
523040.0000000    0.1358174
523080.0000000    0.1382547
523120.0000000    0.1416938
523160.0000000    0.1400578
523200.0000000    0.1446489
523240.0000000    0.1475146
523280.0000000    0.1473659
523320.0000000    0.1359654
523360.0000000    0.1385845
523400.0000000    0.1398235
523440.0000000    0.1386327
523480.0000000    0.1530194
523520.0000000    0.1323280
523560.0000000    0.1320281
523600.0000000    0.1411736
523640.0000000    0.1343140
523680.0000000    0.1383919
523720.0000000    0.1341923
523760.0000000    0.1348624
523800.0000000    0.1325734
523840.0000000    0.1280246
523880.0000000    0.1396530
523920.0000000    0.1403370
523960.0000000    0.1343236
524000.0000000    0.1348768
524040.0000000    0.1419908
524080.0000000    0.1402110
524120.0000000    0.1494782
524160.0000000    0.1361702
524200.0000000    0.1426397
524240.0000000    0.1441907
524280.0000000    0.1456731
524320.0000000    0.1463106
524360.0000000    0.1422207
524400.0000000    0.1481712
524440.0000000    0.1420049
524480.0000000    0.1369171
524520.0000000    0.1384420
524560.0000000    0.1504638
524600.0000000    0.1500254
524640.0000000    0.1337558
524680.0000000    0.1458721
524720.0000000    0.1390306
524760.0000000    0.1468361
524800.0000000    0.1391803
524840.0000000    0.1431417
524880.0000000    0.1392292
524920.0000000    0.1394440
524960.0000000    0.1407359
525000.0000000    0.1342285
525040.0000000    0.1431519
525080.0000000    0.1291862
525120.0000000    0.1360400
525160.0000000    0.1293758
525200.0000000    0.1308278
525240.0000000    0.1339803
525280.0000000    0.1341463
525320.0000000    0.1345970
525360.0000000    0.1396299
525400.0000000    0.1444701
525440.0000000    0.1645054
525480.0000000    0.1448344
525520.0000000    0.1412013
525560.0000000    0.1439645
525600.0000000    0.1443086
525640.0000000    0.1510298
525680.0000000    0.1514976
525720.0000000    0.1531816
525760.0000000    0.1376806
525800.0000000    0.1306902
525840.0000000    0.1404366
525880.0000000    0.1416883
525920.0000000    0.1202038
525960.0000000    0.1404642
526000.0000000    0.1344387
526040.0000000    0.1427388
526080.0000000    0.1335094
526120.0000000    0.1412096
526160.0000000    0.1413435
526200.0000000    0.1430549
526240.0000000    0.1387752
526280.0000000    0.1504896
526320.0000000    0.1504470
526360.0000000    0.1355782
526400.0000000    0.1338743
526440.0000000    0.1380609
526480.0000000    0.1576997
526520.0000000    0.1454023
526560.0000000    0.1499785
526600.0000000    0.1520825
526640.0000000    0.1548904
526680.0000000    0.1476019
526720.0000000    0.1487878
526760.0000000    0.1486550
526800.0000000    0.1493752
526840.0000000    0.1535859
526880.0000000    0.1472008
526920.0000000    0.1498950
526960.0000000    0.1497220
527000.0000000    0.1455758
527040.0000000    0.1531134
527080.0000000    0.1420342
527120.0000000    0.1356676
527160.0000000    0.1422271
527200.0000000    0.1438871
527240.0000000    0.1419203
527280.0000000    0.1404643
527320.0000000    0.1317922
527360.0000000    0.1510510
527400.0000000    0.1416007
527440.0000000    0.1325480
527480.0000000    0.1375467
527520.0000000    0.1426448
527560.0000000    0.1416422
527600.0000000    0.1325782
527640.0000000    0.1450906
527680.0000000    0.1267958
527720.0000000    0.1261785
527760.0000000    0.1396438
527800.0000000    0.1248355
527840.0000000    0.1382735
527880.0000000    0.1268667
527920.0000000    0.1295820
527960.0000000    0.1289569
528000.0000000    0.1283675
528040.0000000    0.1341737
528080.0000000    0.1384817
528120.0000000    0.1465834
528160.0000000    0.1432459
528200.0000000    0.1318116
528240.0000000    0.1394542
528280.0000000    0.1461728
528320.0000000    0.1303996
528360.0000000    0.1246072
528400.0000000    0.1227065
528440.0000000    0.1320459
528480.0000000    0.1243880
528520.0000000    0.1282237
528560.0000000    0.1477571
528600.0000000    0.1456800
528640.0000000    0.1510406
528680.0000000    0.1438544
528720.0000000    0.1439908
528760.0000000    0.1392564
528800.0000000    0.1482597
528840.0000000    0.1389746
528880.0000000    0.1469953
528920.0000000    0.1442047
528960.0000000    0.1564856
529000.0000000    0.1495314
529040.0000000    0.1432846
529080.0000000    0.1450832
529120.0000000    0.1503003
529160.0000000    0.1542283
529200.0000000    0.1443909
529240.0000000    0.1467747
529280.0000000    0.1408558
529320.0000000    0.1320890
529360.0000000    0.1433422
529400.0000000    0.1444661
529440.0000000    0.1418684
529480.0000000    0.1314867
529520.0000000    0.1431657
529560.0000000    0.1400920
529600.0000000    0.1434718
529640.0000000    0.1446535
529680.0000000    0.1459082
529720.0000000    0.1554373
529760.0000000    0.1619660
529800.0000000    0.1683490
529840.0000000    0.1566664
529880.0000000    0.1581724
529920.0000000    0.1497592
529960.0000000    0.1461639
530000.0000000    0.1475022
530040.0000000    0.1427222
530080.0000000    0.1412122
530120.0000000    0.1497139
530160.0000000    0.1516491
530200.0000000    0.1576320
530240.0000000    0.1574788
530280.0000000    0.1553847
530320.0000000    0.1598385
530360.0000000    0.1578722
530400.0000000    0.1488838
530440.0000000    0.1427606
530480.0000000    0.1506698
530520.0000000    0.1575849
530560.0000000    0.1523609
530600.0000000    0.1519387
530640.0000000    0.1372624
530680.0000000    0.1467831
530720.0000000    0.1522565
530760.0000000    0.1402900
530800.0000000    0.1403072
530840.0000000    0.1386420
530880.0000000    0.1438114
530920.0000000    0.1441919
530960.0000000    0.1466593
531000.0000000    0.1408718
531040.0000000    0.1432310
531080.0000000    0.1432939
531120.0000000    0.1402657
531160.0000000    0.1465374
531200.0000000    0.1450413
531240.0000000    0.1493203
531280.0000000    0.1576754
531320.0000000    0.1577762
531360.0000000    0.1540656
531400.0000000    0.1497480
531440.0000000    0.1348426
531480.0000000    0.1470007
531520.0000000    0.1459236
531560.0000000    0.1464548
531600.0000000    0.1440275
531640.0000000    0.1443107
531680.0000000    0.1422797
531720.0000000    0.1528306
531760.0000000    0.1497044
531800.0000000    0.1578360
531840.0000000    0.1638922
531880.0000000    0.1587986
531920.0000000    0.1545895
531960.0000000    0.1496541
532000.0000000    0.1590587
532040.0000000    0.1566878
532080.0000000    0.1615055
532120.0000000    0.1554580
532160.0000000    0.1448718
532200.0000000    0.1444653
532240.0000000    0.1451062
532280.0000000    0.1356305
532320.0000000    0.1397012
532360.0000000    0.1443075
532400.0000000    0.1463855
532440.0000000    0.1447220
532480.0000000    0.1404129
532520.0000000    0.1421813
532560.0000000    0.1412517
532600.0000000    0.1485227
532640.0000000    0.1381707
532680.0000000    0.1459349
532720.0000000    0.1468250
532760.0000000    0.1439183
532800.0000000    0.1414325
532840.0000000    0.1375066
532880.0000000    0.1401924
532920.0000000    0.1431470
532960.0000000    0.1432432
533000.0000000    0.1501613
533040.0000000    0.1496924
533080.0000000    0.1454881
533120.0000000    0.1665423
533160.0000000    0.1529920
533200.0000000    0.1653373
533240.0000000    0.1579413
533280.0000000    0.1449571
533320.0000000    0.1513686
533360.0000000    0.1538374
533400.0000000    0.1535751
533440.0000000    0.1574413
533480.0000000    0.1593057
533520.0000000    0.1472010
533560.0000000    0.1447176
533600.0000000    0.1513785
533640.0000000    0.1548047
533680.0000000    0.1461708
533720.0000000    0.1534726
533760.0000000    0.1708965
533800.0000000    0.1510907
533840.0000000    0.1687068
533880.0000000    0.1548238
533920.0000000    0.1559676
533960.0000000    0.1473131
534000.0000000    0.1558421
534040.0000000    0.1527804
534080.0000000    0.1545489
534120.0000000    0.1585012
534160.0000000    0.1486322
534200.0000000    0.1408480
534240.0000000    0.1443138
534280.0000000    0.1462228
534320.0000000    0.1452567
534360.0000000    0.1456944
534400.0000000    0.1506820
534440.0000000    0.1492317
534480.0000000    0.1571900
534520.0000000    0.1584006
534560.0000000    0.1582344
534600.0000000    0.1447812
534640.0000000    0.1547819
534680.0000000    0.1481275
534720.0000000    0.1462229
534760.0000000    0.1508837
534800.0000000    0.1585846
534840.0000000    0.1512425
534880.0000000    0.1516781
534920.0000000    0.1470914
534960.0000000    0.1479061
535000.0000000    0.1468057
535040.0000000    0.1486466
535080.0000000    0.1522719
535120.0000000    0.1453405
535160.0000000    0.1459502
535200.0000000    0.1413148
535240.0000000    0.1531072
535280.0000000    0.1497273
535320.0000000    0.1539675
535360.0000000    0.1657832
535400.0000000    0.1597786
535440.0000000    0.1550921
535480.0000000    0.1637593
535520.0000000    0.1490600
535560.0000000    0.1466913
535600.0000000    0.1562211
535640.0000000    0.1422012
535680.0000000    0.1494108
535720.0000000    0.1624635
535760.0000000    0.1589488
535800.0000000    0.1572032
535840.0000000    0.1541798
535880.0000000    0.1529703
535920.0000000    0.1664702
535960.0000000    0.1569134
536000.0000000    0.1522650
536040.0000000    0.1556739
536080.0000000    0.1628485
536120.0000000    0.1493797
536160.0000000    0.1528801
536200.0000000    0.1628635
536240.0000000    0.1608291
536280.0000000    0.1467717
536320.0000000    0.1535207
536360.0000000    0.1465149
536400.0000000    0.1524336
536440.0000000    0.1558539
536480.0000000    0.1643083
536520.0000000    0.1491281
536560.0000000    0.1542391
536600.0000000    0.1468222
536640.0000000    0.1526620
536680.0000000    0.1458641
536720.0000000    0.1537059
536760.0000000    0.1489872
536800.0000000    0.1511317
536840.0000000    0.1481769
536880.0000000    0.1425672
536920.0000000    0.1535786
536960.0000000    0.1490508
537000.0000000    0.1615083
537040.0000000    0.1511438
537080.0000000    0.1515151
537120.0000000    0.1650185
537160.0000000    0.1591739
537200.0000000    0.1471024
537240.0000000    0.1651491
537280.0000000    0.1443282
537320.0000000    0.1533913
537360.0000000    0.1615849
537400.0000000    0.1517939
537440.0000000    0.1561465
537480.0000000    0.1398291
537520.0000000    0.1466475
537560.0000000    0.1398613
537600.0000000    0.1548661
537640.0000000    0.1417873
537680.0000000    0.1448903
537720.0000000    0.1397513
537760.0000000    0.1456706
537800.0000000    0.1429914
537840.0000000    0.1460634
537880.0000000    0.1458779
537920.0000000    0.1386510
537960.0000000    0.1420463
538000.0000000    0.1450722
538040.0000000    0.1361468
538080.0000000    0.1290018
538120.0000000    0.1331050
538160.0000000    0.1401645
538200.0000000    0.1480419
538240.0000000    0.1444799
538280.0000000    0.1491391
538320.0000000    0.1399469
538360.0000000    0.1491971
538400.0000000    0.1422056
538440.0000000    0.1441807
538480.0000000    0.1381048
538520.0000000    0.1390631
538560.0000000    0.1412341
538600.0000000    0.1509031
538640.0000000    0.1447456
538680.0000000    0.1420380
538720.0000000    0.1365984
538760.0000000    0.1391315
538800.0000000    0.1386019
538840.0000000    0.1336316
538880.0000000    0.1356568
538920.0000000    0.1474142
538960.0000000    0.1320004
539000.0000000    0.1431934
539040.0000000    0.1375209
539080.0000000    0.1572842
539120.0000000    0.1501163
539160.0000000    0.1487203
539200.0000000    0.1404054
539240.0000000    0.1393391
539280.0000000    0.1483542
539320.0000000    0.1286179
539360.0000000    0.1401045
539400.0000000    0.1367636
539440.0000000    0.1444283
539480.0000000    0.1357774
539520.0000000    0.1387889
539560.0000000    0.1441428
539600.0000000    0.1350003
539640.0000000    0.1475902
539680.0000000    0.1441802
539720.0000000    0.1486981
539760.0000000    0.1411760
539800.0000000    0.1352322
539840.0000000    0.1391083
539880.0000000    0.1370897
539920.0000000    0.1351535
539960.0000000    0.1353365
540000.0000000    0.1425147
540040.0000000    0.1356062
540080.0000000    0.1562416
540120.0000000    0.1437275
540160.0000000    0.1452534
540200.0000000    0.1446287
540240.0000000    0.1349970
540280.0000000    0.1501447
540320.0000000    0.1403626
540360.0000000    0.1503749
540400.0000000    0.1460396
540440.0000000    0.1514204
540480.0000000    0.1366118
540520.0000000    0.1380225
540560.0000000    0.1364058
540600.0000000    0.1420011
540640.0000000    0.1415086
540680.0000000    0.1304938
540720.0000000    0.1295131
540760.0000000    0.1406375
540800.0000000    0.1367686
540840.0000000    0.1464527
540880.0000000    0.1346864
540920.0000000    0.1464031
540960.0000000    0.1292546
541000.0000000    0.1440559
541040.0000000    0.1478050
541080.0000000    0.1425279
541120.0000000    0.1316450
541160.0000000    0.1464164
541200.0000000    0.1431220
541240.0000000    0.1431127
541280.0000000    0.1357352
541320.0000000    0.1206591
541360.0000000    0.1288610
541400.0000000    0.1412483
541440.0000000    0.1337541
541480.0000000    0.1352252
541520.0000000    0.1366358
541560.0000000    0.1349593
541600.0000000    0.1430586
541640.0000000    0.1553323
541680.0000000    0.1491774
541720.0000000    0.1463833
541760.0000000    0.1403712
541800.0000000    0.1519133
541840.0000000    0.1480639
541880.0000000    0.1493249
541920.0000000    0.1610563
541960.0000000    0.1383674
542000.0000000    0.1552849
542040.0000000    0.1453387
542080.0000000    0.1446133
542120.0000000    0.1488189
542160.0000000    0.1461679
542200.0000000    0.1388939
542240.0000000    0.1338510
542280.0000000    0.1289686
542320.0000000    0.1426483
542360.0000000    0.1445940
542400.0000000    0.1494176
542440.0000000    0.1565907
542480.0000000    0.1475978
542520.0000000    0.1568414
542560.0000000    0.1438043
542600.0000000    0.1442923
542640.0000000    0.1401460
542680.0000000    0.1568509
542720.0000000    0.1554404
542760.0000000    0.1604018
542800.0000000    0.1523135
542840.0000000    0.1565832
542880.0000000    0.1455533
542920.0000000    0.1502082
542960.0000000    0.1585645
543000.0000000    0.1370258
543040.0000000    0.1511634
543080.0000000    0.1560197
543120.0000000    0.1454659
543160.0000000    0.1462415
543200.0000000    0.1327291
543240.0000000    0.1512170
543280.0000000    0.1426469
543320.0000000    0.1449272
543360.0000000    0.1517114
543400.0000000    0.1461045
543440.0000000    0.1499073
543480.0000000    0.1501726
543520.0000000    0.1655078
543560.0000000    0.1485816
543600.0000000    0.1380139
543640.0000000    0.1401860
543680.0000000    0.1516240
543720.0000000    0.1572511
543760.0000000    0.1487333
543800.0000000    0.1633970
543840.0000000    0.1694047
543880.0000000    0.1660611
543920.0000000    0.1547965
543960.0000000    0.1521127
544000.0000000    0.1532104
544040.0000000    0.1497575
544080.0000000    0.1430824
544120.0000000    0.1402736
544160.0000000    0.1424306
544200.0000000    0.1495564
544240.0000000    0.1506561
544280.0000000    0.1341094
544320.0000000    0.1461533
544360.0000000    0.1471563
544400.0000000    0.1414580
544440.0000000    0.1421179
544480.0000000    0.1455384
544520.0000000    0.1425591
544560.0000000    0.1432471
544600.0000000    0.1406237
544640.0000000    0.1421514
544680.0000000    0.1553233
544720.0000000    0.1423842
544760.0000000    0.1476156
544800.0000000    0.1345169
544840.0000000    0.1395770
544880.0000000    0.1477803
544920.0000000    0.1432171
544960.0000000    0.1473845
545000.0000000    0.1483569
545040.0000000    0.1507548
545080.0000000    0.1526591
545120.0000000    0.1537884
545160.0000000    0.1492250
545200.0000000    0.1464048
545240.0000000    0.1556740
545280.0000000    0.1428653
545320.0000000    0.1522676
545360.0000000    0.1491341
545400.0000000    0.1519512
545440.0000000    0.1583332
545480.0000000    0.1640665
545520.0000000    0.1475156
545560.0000000    0.1456895
545600.0000000    0.1497460
545640.0000000    0.1519346
545680.0000000    0.1507498
545720.0000000    0.1478034
545760.0000000    0.1507688
545800.0000000    0.1534763
545840.0000000    0.1623242
545880.0000000    0.1679126
545920.0000000    0.1529627
545960.0000000    0.1390896
546000.0000000    0.1556001
546040.0000000    0.1360623
546080.0000000    0.1401517
546120.0000000    0.1538316
546160.0000000    0.1390790
546200.0000000    0.1337170
546240.0000000    0.1486465
546280.0000000    0.1518594
546320.0000000    0.1565761
546360.0000000    0.1515154
546400.0000000    0.1662129
546440.0000000    0.1507332
546480.0000000    0.1426221
546520.0000000    0.1503183
546560.0000000    0.1687997
546600.0000000    0.1705406
546640.0000000    0.1528656
546680.0000000    0.1525435
546720.0000000    0.1575821
546760.0000000    0.1596376
546800.0000000    0.1623143
546840.0000000    0.1459451
546880.0000000    0.1434090
546920.0000000    0.1523163
546960.0000000    0.1556510
547000.0000000    0.1552217
547040.0000000    0.1411178
547080.0000000    0.1353799
547120.0000000    0.1435896
547160.0000000    0.1502577
547200.0000000    0.1373802
547240.0000000    0.1500823
547280.0000000    0.1446616
547320.0000000    0.1421966
547360.0000000    0.1398023
547400.0000000    0.1476832
547440.0000000    0.1349762
547480.0000000    0.1408671
547520.0000000    0.1349169
547560.0000000    0.1456145
547600.0000000    0.1403207
547640.0000000    0.1382698
547680.0000000    0.1399677
547720.0000000    0.1398425
547760.0000000    0.1295051
547800.0000000    0.1341596
547840.0000000    0.1399056
547880.0000000    0.1406030
547920.0000000    0.1406942
547960.0000000    0.1398824
548000.0000000    0.1373363
548040.0000000    0.1332955
548080.0000000    0.1357799
548120.0000000    0.1399878
548160.0000000    0.1563458
548200.0000000    0.1526996
548240.0000000    0.1499008
548280.0000000    0.1341556
548320.0000000    0.1423071
548360.0000000    0.1358496
548400.0000000    0.1425092
548440.0000000    0.1542570
548480.0000000    0.1514072
548520.0000000    0.1545928
548560.0000000    0.1656124
548600.0000000    0.1564643
548640.0000000    0.1463629
548680.0000000    0.1508527
548720.0000000    0.1430077
548760.0000000    0.1502075
548800.0000000    0.1495176
548840.0000000    0.1537060
548880.0000000    0.1529547
548920.0000000    0.1525567
548960.0000000    0.1560624
549000.0000000    0.1500250
549040.0000000    0.1459380
549080.0000000    0.1451463
549120.0000000    0.1431183
549160.0000000    0.1460229
549200.0000000    0.1560150
549240.0000000    0.1512992
549280.0000000    0.1479088
549320.0000000    0.1575924
549360.0000000    0.1551672
549400.0000000    0.1513166
549440.0000000    0.1566101
549480.0000000    0.1526334
549520.0000000    0.1563414
549560.0000000    0.1465392
549600.0000000    0.1412370
549640.0000000    0.1334995
549680.0000000    0.1446779
549720.0000000    0.1286523
549760.0000000    0.1409137
549800.0000000    0.1499851
549840.0000000    0.1710351
549880.0000000    0.1646323
549920.0000000    0.1652887
549960.0000000    0.1654617
550000.0000000    0.1683558
550040.0000000    0.1440270
550080.0000000    0.1423964
550120.0000000    0.1514790
550160.0000000    0.1437013
550200.0000000    0.1371863
550240.0000000    0.1346198
550280.0000000    0.1457642
550320.0000000    0.1435305
550360.0000000    0.1456309
550400.0000000    0.1472179
550440.0000000    0.1541262
550480.0000000    0.1611614
550520.0000000    0.1533613
550560.0000000    0.1308521
550600.0000000    0.1409457
550640.0000000    0.1446098
550680.0000000    0.1462259
550720.0000000    0.1325747
550760.0000000    0.1475679
550800.0000000    0.1538402
550840.0000000    0.1424660
550880.0000000    0.1613874
550920.0000000    0.1420937
550960.0000000    0.1503916
551000.0000000    0.1492130
551040.0000000    0.1667276
551080.0000000    0.1533522
551120.0000000    0.1451795
551160.0000000    0.1571156
551200.0000000    0.1611734
551240.0000000    0.1541732
551280.0000000    0.1451979
551320.0000000    0.1417028
551360.0000000    0.1393765
551400.0000000    0.1426829
551440.0000000    0.1474962
551480.0000000    0.1403069
551520.0000000    0.1334751
551560.0000000    0.1407519
551600.0000000    0.1356030
551640.0000000    0.1372279
551680.0000000    0.1622989
551720.0000000    0.1527026
551760.0000000    0.1486501
551800.0000000    0.1468107
551840.0000000    0.1371655
551880.0000000    0.1474469
551920.0000000    0.1496532
551960.0000000    0.1376057
552000.0000000    0.1525157
552040.0000000    0.1293273
552080.0000000    0.1335665
552120.0000000    0.1324560
552160.0000000    0.1283937
552200.0000000    0.1434925
552240.0000000    0.1400771
552280.0000000    0.1389053
552320.0000000    0.1346652
552360.0000000    0.1376682
552400.0000000    0.1410189
552440.0000000    0.1340871
552480.0000000    0.1267384
552520.0000000    0.1439612
552560.0000000    0.1328324
552600.0000000    0.1442233
552640.0000000    0.1387037
552680.0000000    0.1340564
552720.0000000    0.1487134
552760.0000000    0.1531027
552800.0000000    0.1293054
552840.0000000    0.1325815
552880.0000000    0.1243355
552920.0000000    0.1421872
552960.0000000    0.1499016
553000.0000000    0.1304534
553040.0000000    0.1500608
553080.0000000    0.1351776
553120.0000000    0.1251917
553160.0000000    0.1346825
553200.0000000    0.1276842
553240.0000000    0.1419994
553280.0000000    0.1314848
553320.0000000    0.1314192
553360.0000000    0.1418141
553400.0000000    0.1351528
553440.0000000    0.1537675
553480.0000000    0.1387582
553520.0000000    0.1348625
553560.0000000    0.1360110
553600.0000000    0.1271422
553640.0000000    0.1270460
553680.0000000    0.1250293
553720.0000000    0.1144226
553760.0000000    0.1288314
553800.0000000    0.1273569
553840.0000000    0.1433469
553880.0000000    0.1503638
553920.0000000    0.1276024
553960.0000000    0.1214745
554000.0000000    0.1473901
554040.0000000    0.1338113
554080.0000000    0.1432876
554120.0000000    0.1277763
554160.0000000    0.1285501
554200.0000000    0.1332603
554240.0000000    0.1229799
554280.0000000    0.1324032
554320.0000000    0.1291355
554360.0000000    0.1406322
554400.0000000    0.1288744
554440.0000000    0.1373480
554480.0000000    0.1289415
554520.0000000    0.1255442
554560.0000000    0.1332963
554600.0000000    0.1275243
554640.0000000    0.1273613
554680.0000000    0.1295209
554720.0000000    0.1288599
554760.0000000    0.1402816
554800.0000000    0.1330692
554840.0000000    0.1312851
554880.0000000    0.1341864
554920.0000000    0.1337889
554960.0000000    0.1297476
555000.0000000    0.1164855
555040.0000000    0.1331138
555080.0000000    0.1264626
555120.0000000    0.1179332
555160.0000000    0.1264370
555200.0000000    0.1329765
555240.0000000    0.1383555
555280.0000000    0.1362927
555320.0000000    0.1345562
555360.0000000    0.1388871
555400.0000000    0.1439676
555440.0000000    0.1302842
555480.0000000    0.1234842
555520.0000000    0.1368021
555560.0000000    0.1360235
555600.0000000    0.1486540
555640.0000000    0.1198937
555680.0000000    0.1292959
555720.0000000    0.1321282
555760.0000000    0.1479344
555800.0000000    0.1253829
555840.0000000    0.1233837
555880.0000000    0.1186013
555920.0000000    0.1276190
555960.0000000    0.1220679
556000.0000000    0.1208024
556040.0000000    0.1110357
556080.0000000    0.1256952
556120.0000000    0.1315167
556160.0000000    0.1154183
556200.0000000    0.1279558
556240.0000000    0.1281197
556280.0000000    0.1119099
556320.0000000    0.1203824
556360.0000000    0.1184638
556400.0000000    0.1110312
556440.0000000    0.1112349
556480.0000000    0.1069572
556520.0000000    0.1235842
556560.0000000    0.1177923
556600.0000000    0.1171560
556640.0000000    0.1157360
556680.0000000    0.1113397
556720.0000000    0.1146745
556760.0000000    0.1326839
556800.0000000    0.1250755
556840.0000000    0.1158842
556880.0000000    0.1218681
556920.0000000    0.1264758
556960.0000000    0.1198000
557000.0000000    0.1233698
557040.0000000    0.1132990
557080.0000000    0.1125677
557120.0000000    0.1240800
557160.0000000    0.1168151
557200.0000000    0.1199563
557240.0000000    0.1182581
557280.0000000    0.1260061
557320.0000000    0.1166839
557360.0000000    0.1174143
557400.0000000    0.1325208
557440.0000000    0.1220421
557480.0000000    0.1224714
557520.0000000    0.1116508
557560.0000000    0.1166229
557600.0000000    0.1105105
557640.0000000    0.1189117
557680.0000000    0.1168467
557720.0000000    0.1083304
557760.0000000    0.1063443
557800.0000000    0.1133210
557840.0000000    0.1231633
557880.0000000    0.1209600
557920.0000000    0.1309054
557960.0000000    0.1464580
558000.0000000    0.1490972
558040.0000000    0.1435705
558080.0000000    0.1305409
558120.0000000    0.1217441
558160.0000000    0.1154029
558200.0000000    0.1136912
558240.0000000    0.1242314
558280.0000000    0.1158787
558320.0000000    0.1150134
558360.0000000    0.1213523
558400.0000000    0.1158412
558440.0000000    0.1142102
558480.0000000    0.1238468
558520.0000000    0.1398428
558560.0000000    0.1453635
558600.0000000    0.1203030
558640.0000000    0.1205216
558680.0000000    0.1117234
558720.0000000    0.1190249
558760.0000000    0.1262121
558800.0000000    0.1195528
558840.0000000    0.1239148
558880.0000000    0.1246336
558920.0000000    0.1235507
558960.0000000    0.1319756
559000.0000000    0.1313757
559040.0000000    0.1282580
559080.0000000    0.1303838
559120.0000000    0.1215655
559160.0000000    0.1346689
559200.0000000    0.1338669
559240.0000000    0.1266421
559280.0000000    0.1294708
559320.0000000    0.1291937
559360.0000000    0.1433906
559400.0000000    0.1386420
559440.0000000    0.1588682
559480.0000000    0.1383579
559520.0000000    0.1257925
559560.0000000    0.1176109
559600.0000000    0.1278591
559640.0000000    0.1159882
559680.0000000    0.1172577
559720.0000000    0.1229502
559760.0000000    0.1238591
559800.0000000    0.1391193
559840.0000000    0.1388903
559880.0000000    0.1478258
559920.0000000    0.1494066
559960.0000000    0.1407287
560000.0000000    0.1371073
560040.0000000    0.1513075
560080.0000000    0.1372573
560120.0000000    0.1363417
560160.0000000    0.1501278
560200.0000000    0.1313688
560240.0000000    0.1336951
560280.0000000    0.1389781
560320.0000000    0.1200031
560360.0000000    0.1319265
560400.0000000    0.1210938
560440.0000000    0.1293790
560480.0000000    0.1336760
560520.0000000    0.1175357
560560.0000000    0.1347667
560600.0000000    0.1581345
560640.0000000    0.1530473
560680.0000000    0.1333871
560720.0000000    0.1498900
560760.0000000    0.1527472
560800.0000000    0.1330141
560840.0000000    0.1372081
560880.0000000    0.1216154
560920.0000000    0.1249038
560960.0000000    0.1202308
561000.0000000    0.1189339
561040.0000000    0.1188213
561080.0000000    0.1237096
561120.0000000    0.1250696
561160.0000000    0.1150526
561200.0000000    0.1234671
561240.0000000    0.1212701
561280.0000000    0.1108287
561320.0000000    0.1155623
561360.0000000    0.1245256
561400.0000000    0.1360786
561440.0000000    0.1242202
561480.0000000    0.1140817
561520.0000000    0.1078106
561560.0000000    0.1125641
561600.0000000    0.1221585
561640.0000000    0.1119897
561680.0000000    0.1199440
561720.0000000    0.1170554
561760.0000000    0.1209499
561800.0000000    0.1173411
561840.0000000    0.1194611
561880.0000000    0.1113049
561920.0000000    0.1090420
561960.0000000    0.1197075
562000.0000000    0.1212359
562040.0000000    0.1222858
562080.0000000    0.1329193
562120.0000000    0.1298882
562160.0000000    0.1247977
562200.0000000    0.1236638
562240.0000000    0.1231279
562280.0000000    0.1392660
562320.0000000    0.1263602
562360.0000000    0.1106924
562400.0000000    0.1381887
562440.0000000    0.1478287
562480.0000000    0.1302129
562520.0000000    0.1327772
562560.0000000    0.1351386
562600.0000000    0.1283229
562640.0000000    0.1268394
562680.0000000    0.1374259
562720.0000000    0.1204819
562760.0000000    0.1207059
562800.0000000    0.1321401
562840.0000000    0.1480581
562880.0000000    0.1444898
562920.0000000    0.1372227
562960.0000000    0.1200220
563000.0000000    0.1249626
563040.0000000    0.1317814
563080.0000000    0.1478898
563120.0000000    0.1478779
563160.0000000    0.1387103
563200.0000000    0.1299213
563240.0000000    0.1349889
563280.0000000    0.1251069
563320.0000000    0.1211522
563360.0000000    0.1281744
563400.0000000    0.1345346
563440.0000000    0.1264992
563480.0000000    0.1364131
563520.0000000    0.1256680
563560.0000000    0.1367424
563600.0000000    0.1251598
563640.0000000    0.1155826
563680.0000000    0.1267742
563720.0000000    0.1261624
563760.0000000    0.1277669
563800.0000000    0.1408622
563840.0000000    0.1232750
563880.0000000    0.1366128
563920.0000000    0.1213904
563960.0000000    0.1367255
564000.0000000    0.1263787
564040.0000000    0.1253351
564080.0000000    0.1240710
564120.0000000    0.1325774
564160.0000000    0.1225983
564200.0000000    0.1240317
564240.0000000    0.1257338
564280.0000000    0.1230486
564320.0000000    0.1296773
564360.0000000    0.1311335
564400.0000000    0.1347017
564440.0000000    0.1397396
564480.0000000    0.1270169
564520.0000000    0.1259689
564560.0000000    0.1309365
564600.0000000    0.1395338
564640.0000000    0.1399553
564680.0000000    0.1390295
564720.0000000    0.1230296
564760.0000000    0.1331243
564800.0000000    0.1363985
564840.0000000    0.1320299
564880.0000000    0.1242078
564920.0000000    0.1236369
564960.0000000    0.1394172
565000.0000000    0.1166364
565040.0000000    0.1357845
565080.0000000    0.1399607
565120.0000000    0.1321028
565160.0000000    0.1229798
565200.0000000    0.1330887
565240.0000000    0.1320754
565280.0000000    0.1150090
565320.0000000    0.1294806
565360.0000000    0.1299450
565400.0000000    0.1305265
565440.0000000    0.1324459
565480.0000000    0.1385145
565520.0000000    0.1223425
565560.0000000    0.1315256
565600.0000000    0.1239909
565640.0000000    0.1259396
565680.0000000    0.1207536
565720.0000000    0.1177590
565760.0000000    0.1243002
565800.0000000    0.1335718
565840.0000000    0.1242727
565880.0000000    0.1309953
565920.0000000    0.1421618
565960.0000000    0.1426678
566000.0000000    0.1473011
566040.0000000    0.1311742
566080.0000000    0.1454339
566120.0000000    0.1297452
566160.0000000    0.1379685
566200.0000000    0.1206946
566240.0000000    0.1382225
566280.0000000    0.1204502
566320.0000000    0.1154396
566360.0000000    0.1261364
566400.0000000    0.1273937
566440.0000000    0.1250874
566480.0000000    0.1357112
566520.0000000    0.1246656
566560.0000000    0.1414120
566600.0000000    0.1359665
566640.0000000    0.1313478
566680.0000000    0.1414291
566720.0000000    0.1346504
566760.0000000    0.1392903
566800.0000000    0.1413107
566840.0000000    0.1380415
566880.0000000    0.1493702
566920.0000000    0.1425015
566960.0000000    0.1487637
567000.0000000    0.1461414
567040.0000000    0.1418318
567080.0000000    0.1393619
567120.0000000    0.1405334
567160.0000000    0.1284284
567200.0000000    0.1304141
567240.0000000    0.1176580
567280.0000000    0.1224821
567320.0000000    0.1372552
567360.0000000    0.1183067
567400.0000000    0.1102115
567440.0000000    0.1253476
567480.0000000    0.1285064
567520.0000000    0.1275418
567560.0000000    0.1232268
567600.0000000    0.1153354
567640.0000000    0.1195783
567680.0000000    0.1339056
567720.0000000    0.1332999
567760.0000000    0.1134936
567800.0000000    0.1210373
567840.0000000    0.1144371
567880.0000000    0.1280111
567920.0000000    0.1298497
567960.0000000    0.1134040
568000.0000000    0.1382014
568040.0000000    0.1289969
568080.0000000    0.1197464
568120.0000000    0.1244096
568160.0000000    0.1121792
568200.0000000    0.1088878
568240.0000000    0.1139857
568280.0000000    0.1137304
568320.0000000    0.1266517
568360.0000000    0.1192785
568400.0000000    0.1204608
568440.0000000    0.1233352
568480.0000000    0.1227075
568520.0000000    0.1200504
568560.0000000    0.1302180
568600.0000000    0.1160196
568640.0000000    0.1259753
568680.0000000    0.1263371
568720.0000000    0.1232536
568760.0000000    0.1332495
568800.0000000    0.1232223
568840.0000000    0.1262079
568880.0000000    0.1209538
568920.0000000    0.1169769
568960.0000000    0.1190771
569000.0000000    0.1214519
569040.0000000    0.1236068
569080.0000000    0.1221062
569120.0000000    0.1315731
569160.0000000    0.1331844
569200.0000000    0.1237762
569240.0000000    0.1181246
569280.0000000    0.1227740
569320.0000000    0.1290365
569360.0000000    0.1211757
569400.0000000    0.1221729
569440.0000000    0.1257454
569480.0000000    0.1170637
569520.0000000    0.1263855
569560.0000000    0.1182252
569600.0000000    0.1142766
569640.0000000    0.1197075
569680.0000000    0.1196372
569720.0000000    0.1178529
569760.0000000    0.1230326
569800.0000000    0.1044385
569840.0000000    0.1125153
569880.0000000    0.1253812
569920.0000000    0.1128614
569960.0000000    0.1271522
570000.0000000    0.1341129
570040.0000000    0.1269712
570080.0000000    0.1256357
570120.0000000    0.1325821
570160.0000000    0.1155074
570200.0000000    0.1177853
570240.0000000    0.1271432
570280.0000000    0.1257284
570320.0000000    0.1198350
570360.0000000    0.1242216
570400.0000000    0.1283541
570440.0000000    0.1249250
570480.0000000    0.1317312
570520.0000000    0.1320887
570560.0000000    0.1220252
570600.0000000    0.1262647
570640.0000000    0.1241235
570680.0000000    0.1295993
570720.0000000    0.1125346
570760.0000000    0.1231641
570800.0000000    0.1298123
570840.0000000    0.1239388
570880.0000000    0.1178964
570920.0000000    0.1264361
570960.0000000    0.1251439
571000.0000000    0.1201296
571040.0000000    0.1274749
571080.0000000    0.1168300
571120.0000000    0.1238748
571160.0000000    0.1230858
571200.0000000    0.1300056
571240.0000000    0.1219839
571280.0000000    0.1272477
571320.0000000    0.1298445
571360.0000000    0.1236973
571400.0000000    0.1250577
571440.0000000    0.1274129
571480.0000000    0.1224513
571520.0000000    0.1213321
571560.0000000    0.1156391
571600.0000000    0.1222366
571640.0000000    0.1354292
571680.0000000    0.1204013
571720.0000000    0.1136598
571760.0000000    0.1300921
571800.0000000    0.1271238
571840.0000000    0.1258491
571880.0000000    0.1320254
571920.0000000    0.1381717
571960.0000000    0.1382118
572000.0000000    0.1359131
572040.0000000    0.1409187
572080.0000000    0.1238978
572120.0000000    0.1386808
572160.0000000    0.1300793
572200.0000000    0.1268773
572240.0000000    0.1371969
572280.0000000    0.1341810
572320.0000000    0.1380664
572360.0000000    0.1383284
572400.0000000    0.1389133
572440.0000000    0.1340445
572480.0000000    0.1328274
572520.0000000    0.1292147
572560.0000000    0.1316915
572600.0000000    0.1267859
572640.0000000    0.1180242
572680.0000000    0.1252868
572720.0000000    0.1186508
572760.0000000    0.1333868
572800.0000000    0.1377773
572840.0000000    0.1388373
572880.0000000    0.1286980
572920.0000000    0.1229998
572960.0000000    0.1362529
573000.0000000    0.1327950
573040.0000000    0.1348481
573080.0000000    0.1393399
573120.0000000    0.1499093
573160.0000000    0.1389094
573200.0000000    0.1338170
573240.0000000    0.1335216
573280.0000000    0.1311429
573320.0000000    0.1336516
573360.0000000    0.1310811
573400.0000000    0.1252228
573440.0000000    0.1315172
573480.0000000    0.1341356
573520.0000000    0.1200768
573560.0000000    0.1207634
573600.0000000    0.1238137
573640.0000000    0.1328302
573680.0000000    0.1372155
573720.0000000    0.1289955
573760.0000000    0.1292328
573800.0000000    0.1393348
573840.0000000    0.1386762
573880.0000000    0.1357572
573920.0000000    0.1319242
573960.0000000    0.1465579
574000.0000000    0.1387517
574040.0000000    0.1288953
574080.0000000    0.1267473
574120.0000000    0.1486566
574160.0000000    0.1372164
574200.0000000    0.1303471
574240.0000000    0.1330457
574280.0000000    0.1343553
574320.0000000    0.1405192
574360.0000000    0.1434571
[truncated: 297,950 more chars]
