# Supplementary material for: Comment on 'Valid molecular dynamics simulations of human hemoglobin require a surprisingly large box size'
Source: eLife. 2019 Jun 20;8:e44718. doi: 10.7554/eLife.44718 (PMC6586461; doi:10.7554/eLife.44718)
Supplement: Figure 1—source data 1. — The zip archive contains a README file describing which source files correspond to the different panels. [file elife-44718-fig1-data1.zip › figure1/panels_AB/90A/e/rmsd_2dn3.xvg]

# This file was created Sat Nov 10 08:34:21 2018
# Created by:
#             :-) GROMACS - gmx rms, 2018.3-dev-20180823-5d5eb38 (-:
# 
# Executable:   /usr/local/gromacs/2018/2018.3-impi2017-fftw337-gcc640-cuda91/bin/gmx
# Data prefix:  /usr/local/gromacs/2018/2018.3-impi2017-fftw337-gcc640-cuda91
# Working dir:  /home/degroot/hb/2dn2/Meuwly/90a-elife/e
# Command line:
#   gmx rms -s ../../../2dn3/conf.pdb -f xx.xtc -o rmsd_2dn3.xvg -nice 0
# gmx rms is part of G R O M A C S:
#
# Gallium Rubidium Oxygen Manganese Argon Carbon Silicon
#
@    title "RMSD"
@    xaxis  label "Time (ps)"
@    yaxis  label "RMSD (nm)"
@TYPE xy
@ subtitle "Backbone after lsq fit to Backbone"
   0.0000000    0.2453844
  40.0000000    0.2621180
  80.0000000    0.2455047
 120.0000000    0.2622889
 160.0000000    0.2792714
 200.0000000    0.2579296
 240.0000000    0.2516774
 280.0000000    0.2639664
 320.0000000    0.2326555
 360.0000000    0.2376296
 400.0000000    0.2443424
 440.0000000    0.2296602
 480.0000000    0.2643292
 520.0000000    0.2616471
 560.0000000    0.2717629
 600.0000000    0.2564392
 640.0000000    0.2847137
 680.0000000    0.2340985
 720.0000000    0.2381156
 760.0000000    0.2551396
 800.0000000    0.2683780
 840.0000000    0.2604603
 880.0000000    0.2748868
 920.0000000    0.2662665
 960.0000000    0.2484126
1000.0000000    0.2846611
1040.0000000    0.2692463
1080.0000000    0.2431165
1120.0000000    0.2615960
1160.0000000    0.2915079
1200.0000000    0.2396323
1240.0000000    0.2722908
1280.0000000    0.2594467
1320.0000000    0.2584042
1360.0000000    0.2546979
1400.0000000    0.2427426
1440.0000000    0.2515604
1480.0000000    0.2480405
1520.0000000    0.2546554
1560.0000000    0.2621927
1600.0000000    0.2538567
1640.0000000    0.2599855
1680.0000000    0.2672994
1720.0000000    0.2681960
1760.0000000    0.2528954
1800.0000000    0.2570086
1840.0000000    0.2712031
1880.0000000    0.2645798
1920.0000000    0.2715140
1960.0000000    0.2510573
2000.0000000    0.2641107
2040.0000000    0.2680801
2080.0000000    0.2682087
2120.0000000    0.2755094
2160.0000000    0.2642241
2200.0000000    0.2689205
2240.0000000    0.2874335
2280.0000000    0.2808469
2320.0000000    0.2477612
2360.0000000    0.2499357
2400.0000000    0.2432355
2440.0000000    0.2366123
2480.0000000    0.2640313
2520.0000000    0.2548413
2560.0000000    0.2605558
2600.0000000    0.2622796
2640.0000000    0.2633567
2680.0000000    0.2683081
2720.0000000    0.2505009
2760.0000000    0.2750159
2800.0000000    0.2762527
2840.0000000    0.2624984
2880.0000000    0.2739102
2920.0000000    0.2700437
2960.0000000    0.2848734
3000.0000000    0.2780505
3040.0000000    0.2633721
3080.0000000    0.2586679
3120.0000000    0.2635406
3160.0000000    0.2473898
3200.0000000    0.2577536
3240.0000000    0.2758546
3280.0000000    0.2864175
3320.0000000    0.2819652
3360.0000000    0.2707070
3400.0000000    0.2649950
3440.0000000    0.2753245
3480.0000000    0.2671318
3520.0000000    0.2729560
3560.0000000    0.2700289
3600.0000000    0.2491343
3640.0000000    0.2559380
3680.0000000    0.2627714
3720.0000000    0.2633653
3760.0000000    0.2717877
3800.0000000    0.2611593
3840.0000000    0.2639544
3880.0000000    0.2646540
3920.0000000    0.2767360
3960.0000000    0.2473354
4000.0000000    0.2323788
4040.0000000    0.2241629
4080.0000000    0.2462990
4120.0000000    0.2560034
4160.0000000    0.2459365
4200.0000000    0.2580477
4240.0000000    0.2749028
4280.0000000    0.2698066
4320.0000000    0.2648869
4360.0000000    0.2576416
4400.0000000    0.2556811
4440.0000000    0.2832036
4480.0000000    0.2669257
4520.0000000    0.2648903
4560.0000000    0.2807140
4600.0000000    0.2613338
4640.0000000    0.2855493
4680.0000000    0.2718266
4720.0000000    0.2580858
4760.0000000    0.2803606
4800.0000000    0.2608090
4840.0000000    0.2703878
4880.0000000    0.2793081
4920.0000000    0.2905715
4960.0000000    0.2665748
5000.0000000    0.2841513
5040.0000000    0.2843467
5080.0000000    0.2756352
5120.0000000    0.2598731
5160.0000000    0.2858088
5200.0000000    0.2573169
5240.0000000    0.2659910
5280.0000000    0.2818166
5320.0000000    0.2758584
5360.0000000    0.2606837
5400.0000000    0.2630532
5440.0000000    0.2713753
5480.0000000    0.2602674
5520.0000000    0.2745926
5560.0000000    0.2637055
5600.0000000    0.2722005
5640.0000000    0.2814346
5680.0000000    0.2838156
5720.0000000    0.2629377
5760.0000000    0.2639631
5800.0000000    0.2697208
5840.0000000    0.2786136
5880.0000000    0.3074209
5920.0000000    0.2813061
5960.0000000    0.3087135
6000.0000000    0.2688929
6040.0000000    0.2813494
6080.0000000    0.2794336
6120.0000000    0.2959414
6160.0000000    0.3055756
6200.0000000    0.2876662
6240.0000000    0.2824904
6280.0000000    0.2728646
6320.0000000    0.2775252
6360.0000000    0.2781829
6400.0000000    0.2861720
6440.0000000    0.2718642
6480.0000000    0.2656005
6520.0000000    0.2458335
6560.0000000    0.2538152
6600.0000000    0.2586743
6640.0000000    0.2712514
6680.0000000    0.2682900
6720.0000000    0.2534937
6760.0000000    0.2745900
6800.0000000    0.2669877
6840.0000000    0.2556795
6880.0000000    0.2649963
6920.0000000    0.2787134
6960.0000000    0.2937026
7000.0000000    0.2845557
7040.0000000    0.2961074
7080.0000000    0.2829098
7120.0000000    0.2783865
7160.0000000    0.2640627
7200.0000000    0.2863358
7240.0000000    0.2936448
7280.0000000    0.3072694
7320.0000000    0.3172949
7360.0000000    0.2931082
7400.0000000    0.2821664
7440.0000000    0.2984413
7480.0000000    0.2940441
7520.0000000    0.2936406
7560.0000000    0.2843650
7600.0000000    0.2901691
7640.0000000    0.2752642
7680.0000000    0.2432988
7720.0000000    0.2763003
7760.0000000    0.2710057
7800.0000000    0.2746638
7840.0000000    0.2483829
7880.0000000    0.2768598
7920.0000000    0.2681048
7960.0000000    0.2613097
8000.0000000    0.2654323
8040.0000000    0.2622864
8080.0000000    0.2632754
8120.0000000    0.2737195
8160.0000000    0.2744135
8200.0000000    0.2716686
8240.0000000    0.3049606
8280.0000000    0.3090032
8320.0000000    0.2938902
8360.0000000    0.3020274
8400.0000000    0.2956198
8440.0000000    0.2599686
8480.0000000    0.2853445
8520.0000000    0.2836689
8560.0000000    0.2876934
8600.0000000    0.2684729
8640.0000000    0.2682838
8680.0000000    0.2579115
8720.0000000    0.2913061
8760.0000000    0.2576002
8800.0000000    0.2677177
8840.0000000    0.2647053
8880.0000000    0.2526776
8920.0000000    0.2808219
8960.0000000    0.2780401
9000.0000000    0.2832640
9040.0000000    0.2667813
9080.0000000    0.2640733
9120.0000000    0.2740110
9160.0000000    0.2685782
9200.0000000    0.2862437
9240.0000000    0.2687127
9280.0000000    0.2755702
9320.0000000    0.2770514
9360.0000000    0.2982999
9400.0000000    0.3090982
9440.0000000    0.2906530
9480.0000000    0.2779459
9520.0000000    0.2918570
9560.0000000    0.2829660
9600.0000000    0.2817823
9640.0000000    0.2544495
9680.0000000    0.2559406
9720.0000000    0.2789524
9760.0000000    0.2641566
9800.0000000    0.2678567
9840.0000000    0.2553279
9880.0000000    0.2675983
9920.0000000    0.2692948
9960.0000000    0.2993142
10000.0000000    0.2723154
10040.0000000    0.2841791
10080.0000000    0.2800206
10120.0000000    0.2930980
10160.0000000    0.2774221
10200.0000000    0.2776029
10240.0000000    0.2839081
10280.0000000    0.2692475
10320.0000000    0.2816375
10360.0000000    0.2600372
10400.0000000    0.2709628
10440.0000000    0.2616344
10480.0000000    0.2651346
10520.0000000    0.2633780
10560.0000000    0.2734354
10600.0000000    0.2812852
10640.0000000    0.2670065
10680.0000000    0.2582534
10720.0000000    0.2528302
10760.0000000    0.2621490
10800.0000000    0.2881624
10840.0000000    0.2724978
10880.0000000    0.2708281
10920.0000000    0.2802401
10960.0000000    0.2881570
11000.0000000    0.2733579
11040.0000000    0.2639136
11080.0000000    0.2737009
11120.0000000    0.2571739
11160.0000000    0.2824614
11200.0000000    0.2677592
11240.0000000    0.2868686
11280.0000000    0.3001013
11320.0000000    0.2869025
11360.0000000    0.2618786
11400.0000000    0.2617310
11440.0000000    0.2676015
11480.0000000    0.2639031
11520.0000000    0.2527201
11560.0000000    0.2876354
11600.0000000    0.2735856
11640.0000000    0.2813041
11680.0000000    0.2731559
11720.0000000    0.2778415
11760.0000000    0.2712352
11800.0000000    0.2722057
11840.0000000    0.2932789
11880.0000000    0.2891224
11920.0000000    0.2856649
11960.0000000    0.2922051
12000.0000000    0.3066917
12040.0000000    0.2921083
12080.0000000    0.2936267
12120.0000000    0.2896859
12160.0000000    0.2746191
12200.0000000    0.2811806
12240.0000000    0.3047993
12280.0000000    0.3106938
12320.0000000    0.3006937
12360.0000000    0.2882137
12400.0000000    0.2733600
12440.0000000    0.2932051
12480.0000000    0.2906370
12520.0000000    0.3101750
12560.0000000    0.3123308
12600.0000000    0.2845669
12640.0000000    0.2789867
12680.0000000    0.2836465
12720.0000000    0.2781705
12760.0000000    0.2890244
12800.0000000    0.2767459
12840.0000000    0.2860742
12880.0000000    0.2868930
12920.0000000    0.2638791
12960.0000000    0.2670691
13000.0000000    0.2603800
13040.0000000    0.2803622
13080.0000000    0.2678350
13120.0000000    0.2846887
13160.0000000    0.2464537
13200.0000000    0.2615812
13240.0000000    0.2774909
13280.0000000    0.2766714
13320.0000000    0.2862968
13360.0000000    0.2680500
13400.0000000    0.2823667
13440.0000000    0.2681096
13480.0000000    0.2825057
13520.0000000    0.2754357
13560.0000000    0.2822649
13600.0000000    0.2835015
13640.0000000    0.2841082
13680.0000000    0.2958276
13720.0000000    0.2822947
13760.0000000    0.2764032
13800.0000000    0.2752206
13840.0000000    0.2564472
13880.0000000    0.2738547
13920.0000000    0.2627931
13960.0000000    0.2524298
14000.0000000    0.2607135
14040.0000000    0.2534187
14080.0000000    0.2556428
14120.0000000    0.2758450
14160.0000000    0.2766929
14200.0000000    0.2912650
14240.0000000    0.2557370
14280.0000000    0.2830438
14320.0000000    0.2822525
14360.0000000    0.2825064
14400.0000000    0.2746381
14440.0000000    0.2713462
14480.0000000    0.2663862
14520.0000000    0.2683267
14560.0000000    0.2806000
14600.0000000    0.2792667
14640.0000000    0.2818882
14680.0000000    0.2595945
14720.0000000    0.2605194
14760.0000000    0.2728037
14800.0000000    0.2614152
14840.0000000    0.2555062
14880.0000000    0.2398506
14920.0000000    0.2538304
14960.0000000    0.2599084
15000.0000000    0.2463697
15040.0000000    0.2446219
15080.0000000    0.2432468
15120.0000000    0.2259021
15160.0000000    0.2555537
15200.0000000    0.2450640
15240.0000000    0.2529398
15280.0000000    0.2341207
15320.0000000    0.2532373
15360.0000000    0.2613751
15400.0000000    0.2336933
15440.0000000    0.2540010
15480.0000000    0.2571780
15520.0000000    0.2845134
15560.0000000    0.2706109
15600.0000000    0.2793978
15640.0000000    0.2706641
15680.0000000    0.2556719
15720.0000000    0.2425510
15760.0000000    0.2600537
15800.0000000    0.2762907
15840.0000000    0.2442178
15880.0000000    0.2600492
15920.0000000    0.2466024
15960.0000000    0.2434923
16000.0000000    0.2642475
16040.0000000    0.2618679
16080.0000000    0.2813491
16120.0000000    0.2428237
16160.0000000    0.2416062
16200.0000000    0.2267740
16240.0000000    0.2491839
16280.0000000    0.2305187
16320.0000000    0.2432172
16360.0000000    0.2639068
16400.0000000    0.2512465
16440.0000000    0.2461592
16480.0000000    0.2379175
16520.0000000    0.2455226
16560.0000000    0.2412142
16600.0000000    0.2463751
16640.0000000    0.2476464
16680.0000000    0.2398977
16720.0000000    0.2747276
16760.0000000    0.2567799
16800.0000000    0.2437383
16840.0000000    0.2675284
16880.0000000    0.2514695
16920.0000000    0.2572701
16960.0000000    0.2498694
17000.0000000    0.2668704
17040.0000000    0.2663831
17080.0000000    0.2732194
17120.0000000    0.2723137
17160.0000000    0.2607850
17200.0000000    0.2518688
17240.0000000    0.2378294
17280.0000000    0.2626126
17320.0000000    0.2560402
17360.0000000    0.2401201
17400.0000000    0.2805713
17440.0000000    0.2778393
17480.0000000    0.2779269
17520.0000000    0.2773867
17560.0000000    0.2890517
17600.0000000    0.2833136
17640.0000000    0.2999240
17680.0000000    0.2886637
17720.0000000    0.2769015
17760.0000000    0.2665338
17800.0000000    0.2984598
17840.0000000    0.2797729
17880.0000000    0.2745088
17920.0000000    0.2841043
17960.0000000    0.2911599
18000.0000000    0.2750798
18040.0000000    0.2751929
18080.0000000    0.2637065
18120.0000000    0.2722962
18160.0000000    0.2517911
18200.0000000    0.2863950
18240.0000000    0.2741466
18280.0000000    0.2866103
18320.0000000    0.2728401
18360.0000000    0.2559488
18400.0000000    0.2654075
18440.0000000    0.2623284
18480.0000000    0.2680915
18520.0000000    0.2533913
18560.0000000    0.2701582
18600.0000000    0.2773459
18640.0000000    0.2636659
18680.0000000    0.2694626
18720.0000000    0.2503791
18760.0000000    0.2586409
18800.0000000    0.2553162
18840.0000000    0.2877745
18880.0000000    0.2714264
18920.0000000    0.2800348
18960.0000000    0.2697697
19000.0000000    0.2827869
19040.0000000    0.2769571
19080.0000000    0.2905219
19120.0000000    0.2705123
19160.0000000    0.2711465
19200.0000000    0.3021397
19240.0000000    0.2801928
19280.0000000    0.2700437
19320.0000000    0.2627552
19360.0000000    0.2607371
19400.0000000    0.2757237
19440.0000000    0.2710943
19480.0000000    0.2864581
19520.0000000    0.2985960
19560.0000000    0.2857597
19600.0000000    0.2919514
19640.0000000    0.2871119
19680.0000000    0.2795502
19720.0000000    0.2629924
19760.0000000    0.3006746
19800.0000000    0.2554120
19840.0000000    0.2513200
19880.0000000    0.2551107
19920.0000000    0.2628049
19960.0000000    0.2533413
20000.0000000    0.2671218
20040.0000000    0.2758190
20080.0000000    0.2549307
20120.0000000    0.2719580
20160.0000000    0.2535332
20200.0000000    0.2363768
20240.0000000    0.2584557
20280.0000000    0.2540830
20320.0000000    0.2464740
20360.0000000    0.2433426
20400.0000000    0.2574508
20440.0000000    0.2670642
20480.0000000    0.2575662
20520.0000000    0.2554009
20560.0000000    0.2967941
20600.0000000    0.2699466
20640.0000000    0.2610898
20680.0000000    0.2725869
20720.0000000    0.2602216
20760.0000000    0.2262693
20800.0000000    0.2346786
20840.0000000    0.2265627
20880.0000000    0.2369236
20920.0000000    0.2464925
20960.0000000    0.2513096
21000.0000000    0.2435124
21040.0000000    0.2423827
21080.0000000    0.2350050
21120.0000000    0.2229045
21160.0000000    0.2558684
21200.0000000    0.2306037
21240.0000000    0.2364552
21280.0000000    0.2600303
21320.0000000    0.2330645
21360.0000000    0.2542744
21400.0000000    0.2357691
21440.0000000    0.2528433
21480.0000000    0.2376779
21520.0000000    0.2395993
21560.0000000    0.2464707
21600.0000000    0.2756728
21640.0000000    0.2714719
21680.0000000    0.2747000
21720.0000000    0.2585069
21760.0000000    0.2492451
21800.0000000    0.2597899
21840.0000000    0.2685481
21880.0000000    0.2564122
21920.0000000    0.2424728
21960.0000000    0.2355128
22000.0000000    0.2480587
22040.0000000    0.2492495
22080.0000000    0.2831394
22120.0000000    0.2967287
22160.0000000    0.2521649
22200.0000000    0.2787252
22240.0000000    0.2627746
22280.0000000    0.2634496
22320.0000000    0.2893198
22360.0000000    0.2615214
22400.0000000    0.2751006
22440.0000000    0.2519129
22480.0000000    0.2717934
22520.0000000    0.2570841
22560.0000000    0.2669963
22600.0000000    0.2796288
22640.0000000    0.2827560
22680.0000000    0.2619413
22720.0000000    0.2847456
22760.0000000    0.2595062
22800.0000000    0.2601123
22840.0000000    0.2371639
22880.0000000    0.2389405
22920.0000000    0.2581671
22960.0000000    0.2804396
23000.0000000    0.2597463
23040.0000000    0.2608421
23080.0000000    0.2705542
23120.0000000    0.2522023
23160.0000000    0.2684065
23200.0000000    0.2372819
23240.0000000    0.2717881
23280.0000000    0.2717056
23320.0000000    0.2693907
23360.0000000    0.2755429
23400.0000000    0.2771515
23440.0000000    0.2606851
23480.0000000    0.2495262
23520.0000000    0.2485718
23560.0000000    0.2455629
23600.0000000    0.2589133
23640.0000000    0.2686485
23680.0000000    0.2550413
23720.0000000    0.2569223
23760.0000000    0.2610567
23800.0000000    0.2593468
23840.0000000    0.2468114
23880.0000000    0.2298760
23920.0000000    0.2715393
23960.0000000    0.2695347
24000.0000000    0.2635454
24040.0000000    0.2762032
24080.0000000    0.2699158
24120.0000000    0.2665402
24160.0000000    0.2630873
24200.0000000    0.2543910
24240.0000000    0.2781964
24280.0000000    0.2486787
24320.0000000    0.2424343
24360.0000000    0.2481618
24400.0000000    0.2472667
24440.0000000    0.2492891
24480.0000000    0.2657889
24520.0000000    0.2414733
24560.0000000    0.2631333
24600.0000000    0.2296117
24640.0000000    0.2392604
24680.0000000    0.2461641
24720.0000000    0.2630149
24760.0000000    0.2718122
24800.0000000    0.2687183
24840.0000000    0.2604845
24880.0000000    0.2548125
24920.0000000    0.2786194
24960.0000000    0.2628872
25000.0000000    0.2587470
25040.0000000    0.2729940
25080.0000000    0.2825958
25120.0000000    0.2537372
25160.0000000    0.2524911
25200.0000000    0.2532513
25240.0000000    0.2646706
25280.0000000    0.2362925
25320.0000000    0.2502753
25360.0000000    0.2519365
25400.0000000    0.2648790
25440.0000000    0.2715537
25480.0000000    0.2703021
25520.0000000    0.2558579
25560.0000000    0.2569885
25600.0000000    0.2695326
25640.0000000    0.2422376
25680.0000000    0.2523179
25720.0000000    0.2316717
25760.0000000    0.2581589
25800.0000000    0.2474794
25840.0000000    0.2600909
25880.0000000    0.2379546
25920.0000000    0.2332345
25960.0000000    0.2562498
26000.0000000    0.2506407
26040.0000000    0.2603557
26080.0000000    0.2822085
26120.0000000    0.2736969
26160.0000000    0.2779174
26200.0000000    0.2863876
26240.0000000    0.2935307
26280.0000000    0.2592938
26320.0000000    0.2726208
26360.0000000    0.2836795
26400.0000000    0.2683944
26440.0000000    0.2610334
26480.0000000    0.2648514
26520.0000000    0.2710405
26560.0000000    0.2653518
26600.0000000    0.2743794
26640.0000000    0.2586538
26680.0000000    0.2748775
26720.0000000    0.2554638
26760.0000000    0.2740627
26800.0000000    0.2766224
26840.0000000    0.2661243
26880.0000000    0.2872414
26920.0000000    0.2688548
26960.0000000    0.2677434
27000.0000000    0.2552372
27040.0000000    0.2647022
27080.0000000    0.2709810
27120.0000000    0.2499309
27160.0000000    0.2726745
27200.0000000    0.2873523
27240.0000000    0.2854725
27280.0000000    0.2860210
27320.0000000    0.2633841
27360.0000000    0.2475328
27400.0000000    0.2677873
27440.0000000    0.2745425
27480.0000000    0.2823773
27520.0000000    0.2691295
27560.0000000    0.2841180
27600.0000000    0.2658940
27640.0000000    0.2524216
27680.0000000    0.2453243
27720.0000000    0.2359827
27760.0000000    0.2553935
27800.0000000    0.2514973
27840.0000000    0.2622771
27880.0000000    0.2737096
27920.0000000    0.2705145
27960.0000000    0.2825553
28000.0000000    0.2824527
28040.0000000    0.2597188
28080.0000000    0.2583586
28120.0000000    0.2668479
28160.0000000    0.2782838
28200.0000000    0.2694308
28240.0000000    0.2549692
28280.0000000    0.2561032
28320.0000000    0.2449820
28360.0000000    0.2821849
28400.0000000    0.2845539
28440.0000000    0.2716506
28480.0000000    0.2582384
28520.0000000    0.2710563
28560.0000000    0.2911875
28600.0000000    0.2871056
28640.0000000    0.2674104
28680.0000000    0.2550052
28720.0000000    0.2721329
28760.0000000    0.2580740
28800.0000000    0.2873518
28840.0000000    0.2701108
28880.0000000    0.2700737
28920.0000000    0.3017476
28960.0000000    0.2580962
29000.0000000    0.2882353
29040.0000000    0.2775264
29080.0000000    0.2625594
29120.0000000    0.2752766
29160.0000000    0.2834025
29200.0000000    0.2825867
29240.0000000    0.2540775
29280.0000000    0.2615311
29320.0000000    0.2604835
29360.0000000    0.2462670
29400.0000000    0.2441655
29440.0000000    0.2594775
29480.0000000    0.2395414
29520.0000000    0.2626513
29560.0000000    0.2494224
29600.0000000    0.2395988
29640.0000000    0.2524540
29680.0000000    0.2581103
29720.0000000    0.2573151
29760.0000000    0.2765534
29800.0000000    0.2517588
29840.0000000    0.2556327
29880.0000000    0.2535021
29920.0000000    0.2608199
29960.0000000    0.2697412
30000.0000000    0.2476407
30040.0000000    0.2391860
30080.0000000    0.2467005
30120.0000000    0.2356163
30160.0000000    0.2308938
30200.0000000    0.2706564
30240.0000000    0.2573730
30280.0000000    0.2391212
30320.0000000    0.2495728
30360.0000000    0.2522038
30400.0000000    0.2545723
30440.0000000    0.2638567
30480.0000000    0.2628828
30520.0000000    0.2504675
30560.0000000    0.2642138
30600.0000000    0.2530509
30640.0000000    0.2392071
30680.0000000    0.2819895
30720.0000000    0.2664360
30760.0000000    0.2547969
30800.0000000    0.2799669
30840.0000000    0.2552026
30880.0000000    0.2640916
30920.0000000    0.2684887
30960.0000000    0.2538098
31000.0000000    0.2267063
31040.0000000    0.2230368
31080.0000000    0.2864955
31120.0000000    0.2612225
31160.0000000    0.2494907
31200.0000000    0.2417315
31240.0000000    0.2370494
31280.0000000    0.2594588
31320.0000000    0.2423912
31360.0000000    0.2566465
31400.0000000    0.2513699
31440.0000000    0.2459230
31480.0000000    0.2534180
31520.0000000    0.2410795
31560.0000000    0.2573023
31600.0000000    0.2434279
31640.0000000    0.2436634
31680.0000000    0.2439599
31720.0000000    0.2549157
31760.0000000    0.2418568
31800.0000000    0.2634131
31840.0000000    0.2355423
31880.0000000    0.2242896
31920.0000000    0.2450888
31960.0000000    0.2532982
32000.0000000    0.2700593
32040.0000000    0.2259547
32080.0000000    0.2429329
32120.0000000    0.2602288
32160.0000000    0.2410605
32200.0000000    0.2447725
32240.0000000    0.2209188
32280.0000000    0.2483674
32320.0000000    0.2402198
32360.0000000    0.2480174
32400.0000000    0.2489850
32440.0000000    0.2497713
32480.0000000    0.2403322
32520.0000000    0.2415317
32560.0000000    0.2538235
32600.0000000    0.2684666
32640.0000000    0.2328844
32680.0000000    0.2580215
32720.0000000    0.2418949
32760.0000000    0.2412726
32800.0000000    0.2548267
32840.0000000    0.2439883
32880.0000000    0.2724272
32920.0000000    0.2368882
32960.0000000    0.2406360
33000.0000000    0.2272129
33040.0000000    0.2509239
33080.0000000    0.2490457
33120.0000000    0.2430965
33160.0000000    0.2504252
33200.0000000    0.2490958
33240.0000000    0.2372973
33280.0000000    0.2300208
33320.0000000    0.2633888
33360.0000000    0.2462638
33400.0000000    0.2577136
33440.0000000    0.2459803
33480.0000000    0.2543541
33520.0000000    0.2720571
33560.0000000    0.2738158
33600.0000000    0.2849193
33640.0000000    0.2723648
33680.0000000    0.2836950
33720.0000000    0.2470394
33760.0000000    0.2513539
33800.0000000    0.2683847
33840.0000000    0.2777660
33880.0000000    0.2650720
33920.0000000    0.2638508
33960.0000000    0.2601981
34000.0000000    0.2681289
34040.0000000    0.2628037
34080.0000000    0.2643672
34120.0000000    0.2580465
34160.0000000    0.2606932
34200.0000000    0.2840049
34240.0000000    0.2652658
34280.0000000    0.2737547
34320.0000000    0.2543076
34360.0000000    0.2264980
34400.0000000    0.2478921
34440.0000000    0.2583345
34480.0000000    0.2717008
34520.0000000    0.2832273
34560.0000000    0.2751264
34600.0000000    0.2692631
34640.0000000    0.2657418
34680.0000000    0.2625356
34720.0000000    0.2747420
34760.0000000    0.3005108
34800.0000000    0.2885942
34840.0000000    0.2869830
34880.0000000    0.2899674
34920.0000000    0.2704458
34960.0000000    0.2693261
35000.0000000    0.2855378
35040.0000000    0.2816759
35080.0000000    0.2777865
35120.0000000    0.2725469
35160.0000000    0.2670244
35200.0000000    0.2542498
35240.0000000    0.2732052
35280.0000000    0.2479308
35320.0000000    0.2374336
35360.0000000    0.2568758
35400.0000000    0.2503987
35440.0000000    0.2538926
35480.0000000    0.2614609
35520.0000000    0.2700911
35560.0000000    0.2523292
35600.0000000    0.2787831
35640.0000000    0.2671029
35680.0000000    0.2425258
35720.0000000    0.2567438
35760.0000000    0.2553575
35800.0000000    0.2441107
35840.0000000    0.2484338
35880.0000000    0.2389840
35920.0000000    0.2442746
35960.0000000    0.2543477
36000.0000000    0.2580920
36040.0000000    0.2530533
36080.0000000    0.2511295
36120.0000000    0.2365362
36160.0000000    0.2390762
36200.0000000    0.2636337
36240.0000000    0.2657686
36280.0000000    0.2464861
36320.0000000    0.2690576
36360.0000000    0.2717655
36400.0000000    0.2432511
36440.0000000    0.2621722
36480.0000000    0.2674060
36520.0000000    0.2763502
36560.0000000    0.2839954
36600.0000000    0.2645591
36640.0000000    0.2755219
36680.0000000    0.2620350
36720.0000000    0.2885589
36760.0000000    0.2841298
36800.0000000    0.2874308
36840.0000000    0.2652684
36880.0000000    0.2966033
36920.0000000    0.2674555
36960.0000000    0.2642284
37000.0000000    0.2803965
37040.0000000    0.2765341
37080.0000000    0.2781488
37120.0000000    0.2864642
37160.0000000    0.2796596
37200.0000000    0.2913373
37240.0000000    0.3072838
37280.0000000    0.2678754
37320.0000000    0.2663802
37360.0000000    0.2876326
37400.0000000    0.2748006
37440.0000000    0.2728166
37480.0000000    0.2788639
37520.0000000    0.2651640
37560.0000000    0.2766447
37600.0000000    0.2741330
37640.0000000    0.2660195
37680.0000000    0.2843975
37720.0000000    0.2827606
37760.0000000    0.2774493
37800.0000000    0.2746130
37840.0000000    0.2591983
37880.0000000    0.2613667
37920.0000000    0.2738387
37960.0000000    0.3009963
38000.0000000    0.2926328
38040.0000000    0.2863497
38080.0000000    0.2988414
38120.0000000    0.2783276
38160.0000000    0.2956335
38200.0000000    0.2993048
38240.0000000    0.2837035
38280.0000000    0.2952711
38320.0000000    0.2900214
38360.0000000    0.2752859
38400.0000000    0.2681077
38440.0000000    0.2686153
38480.0000000    0.2824211
38520.0000000    0.2856940
38560.0000000    0.3022396
38600.0000000    0.2921816
38640.0000000    0.2921610
38680.0000000    0.2880727
38720.0000000    0.2757214
38760.0000000    0.2674017
38800.0000000    0.2850862
38840.0000000    0.2759327
38880.0000000    0.2612405
38920.0000000    0.2776487
38960.0000000    0.2589242
39000.0000000    0.2560379
39040.0000000    0.2553526
39080.0000000    0.2696485
39120.0000000    0.2711703
39160.0000000    0.2766023
39200.0000000    0.2633360
39240.0000000    0.2649954
39280.0000000    0.2559236
39320.0000000    0.2691901
39360.0000000    0.2539203
39400.0000000    0.2226397
39440.0000000    0.2518755
39480.0000000    0.2646687
39520.0000000    0.2687418
39560.0000000    0.2491613
39600.0000000    0.2636524
39640.0000000    0.2742228
39680.0000000    0.2754292
39720.0000000    0.2749206
39760.0000000    0.2655845
39800.0000000    0.2652799
39840.0000000    0.2737014
39880.0000000    0.2728398
39920.0000000    0.2502164
39960.0000000    0.2586136
40000.0000000    0.2708346
40040.0000000    0.2698517
40080.0000000    0.2831066
40120.0000000    0.2774377
40160.0000000    0.2750503
40200.0000000    0.2671266
40240.0000000    0.2897840
40280.0000000    0.2725351
40320.0000000    0.2663504
40360.0000000    0.2547964
40400.0000000    0.2779858
40440.0000000    0.2581292
40480.0000000    0.2723435
40520.0000000    0.2783170
40560.0000000    0.2681768
40600.0000000    0.2537204
40640.0000000    0.2600033
40680.0000000    0.2397770
40720.0000000    0.2444221
40760.0000000    0.2511783
40800.0000000    0.2296433
40840.0000000    0.2412871
40880.0000000    0.2332894
40920.0000000    0.2648583
40960.0000000    0.2591149
41000.0000000    0.2661918
41040.0000000    0.2796837
41080.0000000    0.2823299
41120.0000000    0.2799892
41160.0000000    0.2647405
41200.0000000    0.2678978
41240.0000000    0.2636299
41280.0000000    0.2672700
41320.0000000    0.2574694
41360.0000000    0.2676295
41400.0000000    0.2665724
41440.0000000    0.2578443
41480.0000000    0.2565809
41520.0000000    0.2393952
41560.0000000    0.2665194
41600.0000000    0.2369565
41640.0000000    0.2758418
41680.0000000    0.2660516
41720.0000000    0.2829268
41760.0000000    0.2445196
41800.0000000    0.2387689
41840.0000000    0.2660407
41880.0000000    0.2608101
41920.0000000    0.2413484
41960.0000000    0.2574621
42000.0000000    0.2514337
42040.0000000    0.2451177
42080.0000000    0.2747022
42120.0000000    0.2581792
42160.0000000    0.2471547
42200.0000000    0.2609679
42240.0000000    0.2745861
42280.0000000    0.2759021
42320.0000000    0.3001440
42360.0000000    0.2865661
42400.0000000    0.2947209
42440.0000000    0.2718891
42480.0000000    0.2858070
42520.0000000    0.2717809
42560.0000000    0.2724539
42600.0000000    0.2684684
42640.0000000    0.2659182
42680.0000000    0.2891330
42720.0000000    0.2672401
42760.0000000    0.2635838
42800.0000000    0.2731909
42840.0000000    0.2589707
42880.0000000    0.2474354
42920.0000000    0.2718765
42960.0000000    0.2614202
43000.0000000    0.2695049
43040.0000000    0.2763402
43080.0000000    0.2504548
43120.0000000    0.2477840
43160.0000000    0.2549857
43200.0000000    0.2668966
43240.0000000    0.2768419
43280.0000000    0.2651390
43320.0000000    0.2428244
43360.0000000    0.2450116
43400.0000000    0.2606213
43440.0000000    0.2631473
43480.0000000    0.2859717
43520.0000000    0.2877601
43560.0000000    0.2917645
43600.0000000    0.2720639
43640.0000000    0.2893251
43680.0000000    0.2831983
43720.0000000    0.2629232
43760.0000000    0.2465869
43800.0000000    0.2552529
43840.0000000    0.2660636
43880.0000000    0.2556607
43920.0000000    0.2580363
43960.0000000    0.2427270
44000.0000000    0.2589807
44040.0000000    0.2361096
44080.0000000    0.2514801
44120.0000000    0.2728074
44160.0000000    0.2511569
44200.0000000    0.2731385
44240.0000000    0.2792068
44280.0000000    0.2733894
44320.0000000    0.2655421
44360.0000000    0.2954464
44400.0000000    0.2579215
44440.0000000    0.2563924
44480.0000000    0.2701658
44520.0000000    0.2685483
44560.0000000    0.2564945
44600.0000000    0.2548988
44640.0000000    0.2624792
44680.0000000    0.2691875
44720.0000000    0.2764525
44760.0000000    0.2749179
44800.0000000    0.2581973
44840.0000000    0.2676143
44880.0000000    0.2577572
44920.0000000    0.2553450
44960.0000000    0.2548704
45000.0000000    0.2752139
45040.0000000    0.2781108
45080.0000000    0.2595801
45120.0000000    0.2700439
45160.0000000    0.2658791
45200.0000000    0.2402512
45240.0000000    0.2455726
45280.0000000    0.2457181
45320.0000000    0.2488337
45360.0000000    0.2443653
45400.0000000    0.2680574
45440.0000000    0.2798431
45480.0000000    0.2779709
45520.0000000    0.2651396
45560.0000000    0.2493266
45600.0000000    0.2802463
45640.0000000    0.2683701
45680.0000000    0.2854120
45720.0000000    0.2790976
45760.0000000    0.2792565
45800.0000000    0.2829540
45840.0000000    0.2758536
45880.0000000    0.2658382
45920.0000000    0.2866350
45960.0000000    0.2646312
46000.0000000    0.2884594
46040.0000000    0.2503899
46080.0000000    0.2637547
46120.0000000    0.2690405
46160.0000000    0.2540915
46200.0000000    0.2584138
46240.0000000    0.2598894
46280.0000000    0.2648568
46320.0000000    0.2658300
46360.0000000    0.2560860
46400.0000000    0.2777309
46440.0000000    0.2618158
46480.0000000    0.2715600
46520.0000000    0.2710180
46560.0000000    0.2482489
46600.0000000    0.2442624
46640.0000000    0.2262084
46680.0000000    0.2356441
46720.0000000    0.2527521
46760.0000000    0.2305043
46800.0000000    0.2392721
46840.0000000    0.2554875
46880.0000000    0.2455042
46920.0000000    0.2575614
46960.0000000    0.2551803
47000.0000000    0.2851335
47040.0000000    0.2727912
47080.0000000    0.2797714
47120.0000000    0.2935443
47160.0000000    0.2783885
47200.0000000    0.2543788
47240.0000000    0.2668199
47280.0000000    0.2986639
47320.0000000    0.2521791
47360.0000000    0.2542236
47400.0000000    0.2554164
47440.0000000    0.2659892
47480.0000000    0.2621266
47520.0000000    0.2766898
47560.0000000    0.2709408
47600.0000000    0.2539037
47640.0000000    0.2863187
47680.0000000    0.2501861
47720.0000000    0.2832634
47760.0000000    0.2608164
47800.0000000    0.2569440
47840.0000000    0.2440033
47880.0000000    0.2626606
47920.0000000    0.2674938
47960.0000000    0.2607875
48000.0000000    0.2622269
48040.0000000    0.2726611
48080.0000000    0.2540521
48120.0000000    0.2855406
48160.0000000    0.2554543
48200.0000000    0.2749663
48240.0000000    0.2721483
48280.0000000    0.2718697
48320.0000000    0.2715781
48360.0000000    0.2891634
48400.0000000    0.3011354
48440.0000000    0.2973770
48480.0000000    0.2830180
48520.0000000    0.2698243
48560.0000000    0.2770366
48600.0000000    0.2657191
48640.0000000    0.2771310
48680.0000000    0.2729640
48720.0000000    0.2683429
48760.0000000    0.2780658
48800.0000000    0.2645404
48840.0000000    0.2619492
48880.0000000    0.2733154
48920.0000000    0.2578285
48960.0000000    0.2481695
49000.0000000    0.2583631
49040.0000000    0.2624553
49080.0000000    0.2533855
49120.0000000    0.2609972
49160.0000000    0.2521453
49200.0000000    0.2670661
49240.0000000    0.2493181
49280.0000000    0.2605435
49320.0000000    0.2827750
49360.0000000    0.2725522
49400.0000000    0.2756135
49440.0000000    0.2584003
49480.0000000    0.2565214
49520.0000000    0.2566512
49560.0000000    0.2568118
49600.0000000    0.2606639
49640.0000000    0.2710495
49680.0000000    0.2632582
49720.0000000    0.2527565
49760.0000000    0.2743237
49800.0000000    0.2711720
49840.0000000    0.2402184
49880.0000000    0.2652579
49920.0000000    0.2601699
49960.0000000    0.2687696
50000.0000000    0.2609746
50040.0000000    0.2666577
50080.0000000    0.2819827
50120.0000000    0.2784592
50160.0000000    0.2510283
50200.0000000    0.2552051
50240.0000000    0.2689137
50280.0000000    0.2508883
50320.0000000    0.2587726
50360.0000000    0.2627783
50400.0000000    0.2565537
50440.0000000    0.2503429
50480.0000000    0.2519747
50520.0000000    0.2832991
50560.0000000    0.2608037
50600.0000000    0.2877575
50640.0000000    0.2669871
50680.0000000    0.2769766
50720.0000000    0.2533503
50760.0000000    0.2535748
50800.0000000    0.2599616
50840.0000000    0.2822155
50880.0000000    0.2795090
50920.0000000    0.2742417
50960.0000000    0.2760017
51000.0000000    0.2620696
51040.0000000    0.2496540
51080.0000000    0.2863163
51120.0000000    0.2644432
51160.0000000    0.2641926
51200.0000000    0.2801271
51240.0000000    0.2592268
51280.0000000    0.2765692
51320.0000000    0.2321680
51360.0000000    0.2402743
51400.0000000    0.2314342
51440.0000000    0.2568549
51480.0000000    0.2370942
51520.0000000    0.2326240
51560.0000000    0.2544865
51600.0000000    0.2554979
51640.0000000    0.2464488
51680.0000000    0.2690519
51720.0000000    0.2258430
51760.0000000    0.2215652
51800.0000000    0.2417119
51840.0000000    0.2379010
51880.0000000    0.2236633
51920.0000000    0.2455417
51960.0000000    0.2552738
52000.0000000    0.2578576
52040.0000000    0.2545659
52080.0000000    0.2346465
52120.0000000    0.2480042
52160.0000000    0.2683791
52200.0000000    0.2613308
52240.0000000    0.2388571
52280.0000000    0.2596800
52320.0000000    0.2497756
52360.0000000    0.2428559
52400.0000000    0.2323036
52440.0000000    0.2514692
52480.0000000    0.2464615
52520.0000000    0.2538632
52560.0000000    0.2868180
52600.0000000    0.2604582
52640.0000000    0.2601573
52680.0000000    0.2845706
52720.0000000    0.2686534
52760.0000000    0.2598617
52800.0000000    0.2605408
52840.0000000    0.2550908
52880.0000000    0.2499361
52920.0000000    0.2584564
52960.0000000    0.2527393
53000.0000000    0.2412536
53040.0000000    0.2480329
53080.0000000    0.2408430
53120.0000000    0.2333518
53160.0000000    0.2215638
53200.0000000    0.2288591
53240.0000000    0.2454862
53280.0000000    0.2452395
53320.0000000    0.2465670
53360.0000000    0.2602166
53400.0000000    0.2398577
53440.0000000    0.2402062
53480.0000000    0.2458797
53520.0000000    0.2304104
53560.0000000    0.2386702
53600.0000000    0.2377638
53640.0000000    0.2212777
53680.0000000    0.2424993
53720.0000000    0.2450955
53760.0000000    0.2524308
53800.0000000    0.2642049
53840.0000000    0.2590829
53880.0000000    0.2605626
53920.0000000    0.2396257
53960.0000000    0.2857265
54000.0000000    0.2736493
54040.0000000    0.2336362
54080.0000000    0.2471493
54120.0000000    0.2439785
54160.0000000    0.2416169
54200.0000000    0.2242768
54240.0000000    0.2336297
54280.0000000    0.2502239
54320.0000000    0.2377155
54360.0000000    0.2450561
54400.0000000    0.2522878
54440.0000000    0.2460372
54480.0000000    0.2196872
54520.0000000    0.2355171
54560.0000000    0.2510157
54600.0000000    0.2641840
54640.0000000    0.2467408
54680.0000000    0.2398526
54720.0000000    0.2527150
54760.0000000    0.2489897
54800.0000000    0.2612622
54840.0000000    0.2768663
54880.0000000    0.2573759
54920.0000000    0.2665813
54960.0000000    0.2391271
55000.0000000    0.2431109
55040.0000000    0.2529492
55080.0000000    0.2561980
55120.0000000    0.2615828
55160.0000000    0.2640947
55200.0000000    0.2627156
55240.0000000    0.2527125
55280.0000000    0.2656550
55320.0000000    0.2460644
55360.0000000    0.2597255
55400.0000000    0.2596512
55440.0000000    0.2367733
55480.0000000    0.2447066
55520.0000000    0.2402816
55560.0000000    0.2623603
55600.0000000    0.2650203
55640.0000000    0.2634061
55680.0000000    0.2430179
55720.0000000    0.2530662
55760.0000000    0.2744256
55800.0000000    0.2743130
55840.0000000    0.2576992
55880.0000000    0.2698995
55920.0000000    0.2567993
55960.0000000    0.2463090
56000.0000000    0.2456599
56040.0000000    0.2488160
56080.0000000    0.2542333
56120.0000000    0.2367400
56160.0000000    0.2587426
56200.0000000    0.2521067
56240.0000000    0.2467280
56280.0000000    0.2502601
56320.0000000    0.2385006
56360.0000000    0.2547129
56400.0000000    0.2522613
56440.0000000    0.2326002
56480.0000000    0.2632537
56520.0000000    0.2546742
56560.0000000    0.2529323
56600.0000000    0.2601933
56640.0000000    0.2673883
56680.0000000    0.2650570
56720.0000000    0.2588012
56760.0000000    0.2666857
56800.0000000    0.2420721
56840.0000000    0.2448679
56880.0000000    0.2498357
56920.0000000    0.2477770
56960.0000000    0.2480979
57000.0000000    0.2366170
57040.0000000    0.2380944
57080.0000000    0.2478048
57120.0000000    0.2301630
57160.0000000    0.2414929
57200.0000000    0.2390323
57240.0000000    0.2332871
57280.0000000    0.2228717
57320.0000000    0.2156828
57360.0000000    0.2126477
57400.0000000    0.2138692
57440.0000000    0.2308967
57480.0000000    0.2379798
57520.0000000    0.2123035
57560.0000000    0.2193938
57600.0000000    0.2175598
57640.0000000    0.2255496
57680.0000000    0.2331764
57720.0000000    0.2217896
57760.0000000    0.2228954
57800.0000000    0.2268091
57840.0000000    0.2376620
57880.0000000    0.2513039
57920.0000000    0.2383811
57960.0000000    0.2342431
58000.0000000    0.2432405
58040.0000000    0.2551811
58080.0000000    0.2543778
58120.0000000    0.2626135
58160.0000000    0.2479892
58200.0000000    0.2411858
58240.0000000    0.2428753
58280.0000000    0.2350740
58320.0000000    0.2447229
58360.0000000    0.2411437
58400.0000000    0.2383185
58440.0000000    0.2351366
58480.0000000    0.2466781
58520.0000000    0.2504942
58560.0000000    0.2614386
58600.0000000    0.2415520
58640.0000000    0.2500996
58680.0000000    0.2463918
58720.0000000    0.2517667
58760.0000000    0.2457173
58800.0000000    0.2429384
58840.0000000    0.2406332
58880.0000000    0.2354513
58920.0000000    0.2177599
58960.0000000    0.2293220
59000.0000000    0.2266458
59040.0000000    0.2180978
59080.0000000    0.2381802
59120.0000000    0.2502838
59160.0000000    0.2546155
59200.0000000    0.2499538
59240.0000000    0.2492653
59280.0000000    0.2523368
59320.0000000    0.2307012
59360.0000000    0.2561035
59400.0000000    0.2537753
59440.0000000    0.2458428
59480.0000000    0.2453636
59520.0000000    0.2624891
59560.0000000    0.2521853
59600.0000000    0.2475882
59640.0000000    0.2503108
59680.0000000    0.2558590
59720.0000000    0.2436382
59760.0000000    0.2551425
59800.0000000    0.2272089
59840.0000000    0.2343803
59880.0000000    0.2548202
59920.0000000    0.2389396
59960.0000000    0.2642661
60000.0000000    0.2264396
60040.0000000    0.2299742
60080.0000000    0.2381239
60120.0000000    0.2486994
60160.0000000    0.2423830
60200.0000000    0.2609113
60240.0000000    0.2438336
60280.0000000    0.2370248
60320.0000000    0.2447446
60360.0000000    0.2602920
60400.0000000    0.2642209
60440.0000000    0.2279442
60480.0000000    0.2240851
60520.0000000    0.2174024
60560.0000000    0.2221539
60600.0000000    0.2336617
60640.0000000    0.2602134
60680.0000000    0.2412839
60720.0000000    0.2492158
60760.0000000    0.2656666
60800.0000000    0.2471398
60840.0000000    0.2425001
60880.0000000    0.2313891
60920.0000000    0.2391736
60960.0000000    0.2435666
61000.0000000    0.2276243
61040.0000000    0.2128651
61080.0000000    0.2280131
61120.0000000    0.2500981
61160.0000000    0.2511511
61200.0000000    0.2448153
61240.0000000    0.2478910
61280.0000000    0.2615842
61320.0000000    0.2452231
61360.0000000    0.2725538
61400.0000000    0.2288878
61440.0000000    0.2469062
61480.0000000    0.2775741
61520.0000000    0.2431934
61560.0000000    0.2513715
61600.0000000    0.2586059
61640.0000000    0.2498467
61680.0000000    0.2616528
61720.0000000    0.2539570
61760.0000000    0.2596338
61800.0000000    0.2346799
61840.0000000    0.2423282
61880.0000000    0.2463245
61920.0000000    0.2395765
61960.0000000    0.2420595
62000.0000000    0.2441784
62040.0000000    0.2470803
62080.0000000    0.2578693
62120.0000000    0.2547058
62160.0000000    0.2698765
62200.0000000    0.2534142
62240.0000000    0.2542091
62280.0000000    0.2703866
62320.0000000    0.2564276
62360.0000000    0.2640001
62400.0000000    0.2502972
62440.0000000    0.2805433
62480.0000000    0.2695435
62520.0000000    0.2533565
62560.0000000    0.2654841
62600.0000000    0.2860753
62640.0000000    0.2510118
62680.0000000    0.2442467
62720.0000000    0.2540676
62760.0000000    0.2398518
62800.0000000    0.2400974
62840.0000000    0.2453552
62880.0000000    0.2524107
62920.0000000    0.2525959
62960.0000000    0.2333890
63000.0000000    0.2703178
63040.0000000    0.2317305
63080.0000000    0.2306020
63120.0000000    0.2268660
63160.0000000    0.2561588
63200.0000000    0.2611523
63240.0000000    0.2731579
63280.0000000    0.2755002
63320.0000000    0.2670825
63360.0000000    0.2382570
63400.0000000    0.2562874
63440.0000000    0.2618331
63480.0000000    0.2583858
63520.0000000    0.2597791
63560.0000000    0.2620718
63600.0000000    0.2442141
63640.0000000    0.2446987
63680.0000000    0.2401511
63720.0000000    0.2491297
63760.0000000    0.2563025
63800.0000000    0.2522761
63840.0000000    0.2620214
63880.0000000    0.2545341
63920.0000000    0.2488936
63960.0000000    0.2560494
64000.0000000    0.2584935
64040.0000000    0.2674139
64080.0000000    0.2509668
64120.0000000    0.2532413
64160.0000000    0.2594848
64200.0000000    0.2478821
64240.0000000    0.2361678
64280.0000000    0.2433389
64320.0000000    0.2540415
64360.0000000    0.2628259
64400.0000000    0.2415341
64440.0000000    0.2461204
64480.0000000    0.2426065
64520.0000000    0.2528539
64560.0000000    0.2412215
64600.0000000    0.2337719
64640.0000000    0.2405654
64680.0000000    0.2253308
64720.0000000    0.2375029
64760.0000000    0.2586456
64800.0000000    0.2373756
64840.0000000    0.2563792
64880.0000000    0.2560194
64920.0000000    0.2612288
64960.0000000    0.2515745
65000.0000000    0.2672028
65040.0000000    0.2492067
65080.0000000    0.2620213
65120.0000000    0.2640729
65160.0000000    0.2371402
65200.0000000    0.2549827
65240.0000000    0.2602775
65280.0000000    0.2290637
65320.0000000    0.2518061
65360.0000000    0.2501428
65400.0000000    0.2663840
65440.0000000    0.2436213
65480.0000000    0.2704585
65520.0000000    0.2614807
65560.0000000    0.2497068
65600.0000000    0.2555482
65640.0000000    0.2434259
65680.0000000    0.2604323
65720.0000000    0.2619878
65760.0000000    0.2429312
65800.0000000    0.2439812
65840.0000000    0.2364724
65880.0000000    0.2350757
65920.0000000    0.2505044
65960.0000000    0.2466486
66000.0000000    0.2516519
66040.0000000    0.2585734
66080.0000000    0.2321149
66120.0000000    0.2422007
66160.0000000    0.2402167
66200.0000000    0.2413956
66240.0000000    0.2306337
66280.0000000    0.2309456
66320.0000000    0.2388397
66360.0000000    0.2377201
66400.0000000    0.2374745
66440.0000000    0.2589826
66480.0000000    0.2438098
66520.0000000    0.2541391
66560.0000000    0.2631566
66600.0000000    0.2608004
66640.0000000    0.2376085
66680.0000000    0.2572995
66720.0000000    0.2679025
66760.0000000    0.2669517
66800.0000000    0.2493827
66840.0000000    0.2699523
66880.0000000    0.2612943
66920.0000000    0.2833877
66960.0000000    0.2623049
67000.0000000    0.2649763
67040.0000000    0.2598412
67080.0000000    0.2623272
67120.0000000    0.2727735
67160.0000000    0.2560663
67200.0000000    0.2394242
67240.0000000    0.2555914
67280.0000000    0.2808400
67320.0000000    0.2686879
67360.0000000    0.2578835
67400.0000000    0.2653987
67440.0000000    0.2496510
67480.0000000    0.2674094
67520.0000000    0.2610026
67560.0000000    0.2568478
67600.0000000    0.2656282
67640.0000000    0.2718674
67680.0000000    0.2653670
67720.0000000    0.2484998
67760.0000000    0.2442418
67800.0000000    0.2407095
67840.0000000    0.2426422
67880.0000000    0.2503178
67920.0000000    0.2557933
67960.0000000    0.2460866
68000.0000000    0.2538478
68040.0000000    0.2516041
68080.0000000    0.2535567
68120.0000000    0.2553609
68160.0000000    0.2378231
68200.0000000    0.2618400
68240.0000000    0.2537293
68280.0000000    0.2553063
68320.0000000    0.2238382
68360.0000000    0.2167386
68400.0000000    0.2386772
68440.0000000    0.2220254
68480.0000000    0.2428071
68520.0000000    0.2345131
68560.0000000    0.2408589
68600.0000000    0.2518898
68640.0000000    0.2513168
68680.0000000    0.2628848
68720.0000000    0.2528036
68760.0000000    0.2334668
68800.0000000    0.2464521
68840.0000000    0.2474501
68880.0000000    0.2395899
68920.0000000    0.2445904
68960.0000000    0.2431083
69000.0000000    0.2386248
69040.0000000    0.2455088
69080.0000000    0.2591822
69120.0000000    0.2723304
69160.0000000    0.2786870
69200.0000000    0.2597113
69240.0000000    0.2807616
69280.0000000    0.2250143
69320.0000000    0.2604828
69360.0000000    0.2461012
69400.0000000    0.2500043
69440.0000000    0.2636090
69480.0000000    0.2467910
69520.0000000    0.2484803
69560.0000000    0.2441991
69600.0000000    0.2656516
69640.0000000    0.2508261
69680.0000000    0.2475481
69720.0000000    0.2423606
69760.0000000    0.2244800
69800.0000000    0.2377041
69840.0000000    0.2495262
69880.0000000    0.2418397
69920.0000000    0.2282932
69960.0000000    0.2388105
70000.0000000    0.2284553
70040.0000000    0.2331125
70080.0000000    0.2457483
70120.0000000    0.2464602
70160.0000000    0.2642352
70200.0000000    0.2629119
70240.0000000    0.2633881
70280.0000000    0.2522388
70320.0000000    0.2523678
70360.0000000    0.2500685
70400.0000000    0.2316252
70440.0000000    0.2535871
70480.0000000    0.2341824
70520.0000000    0.2251579
70560.0000000    0.2353668
70600.0000000    0.2287381
70640.0000000    0.2289190
70680.0000000    0.2207591
70720.0000000    0.2310518
70760.0000000    0.2063786
70800.0000000    0.2344979
70840.0000000    0.2189364
70880.0000000    0.2395008
70920.0000000    0.2666360
70960.0000000    0.2434389
71000.0000000    0.2545372
71040.0000000    0.2657814
71080.0000000    0.2482637
71120.0000000    0.2555974
71160.0000000    0.2519475
71200.0000000    0.2566456
71240.0000000    0.2374730
71280.0000000    0.2416360
71320.0000000    0.2325146
71360.0000000    0.2290441
71400.0000000    0.2309952
71440.0000000    0.2279561
71480.0000000    0.2419806
71520.0000000    0.2233424
71560.0000000    0.2176673
71600.0000000    0.2403333
71640.0000000    0.2332344
71680.0000000    0.2247166
71720.0000000    0.2254889
71760.0000000    0.2171922
71800.0000000    0.2141739
71840.0000000    0.2266056
71880.0000000    0.2238330
71920.0000000    0.2165355
71960.0000000    0.2187434
72000.0000000    0.2200944
72040.0000000    0.2146292
72080.0000000    0.2319471
72120.0000000    0.2247411
72160.0000000    0.2330721
72200.0000000    0.2340804
72240.0000000    0.2392616
72280.0000000    0.2335404
72320.0000000    0.2408595
72360.0000000    0.2663997
72400.0000000    0.2448110
72440.0000000    0.2249862
72480.0000000    0.2394043
72520.0000000    0.2418382
72560.0000000    0.2504783
72600.0000000    0.2412605
72640.0000000    0.2620207
72680.0000000    0.2299932
72720.0000000    0.2567197
72760.0000000    0.2421220
72800.0000000    0.2412554
72840.0000000    0.2452862
72880.0000000    0.2498120
72920.0000000    0.2350108
72960.0000000    0.2358493
73000.0000000    0.2543960
73040.0000000    0.2360417
73080.0000000    0.2265028
73120.0000000    0.2226304
73160.0000000    0.2424066
73200.0000000    0.2294085
73240.0000000    0.2338272
73280.0000000    0.2278536
73320.0000000    0.2378898
73360.0000000    0.2164173
73400.0000000    0.2341977
73440.0000000    0.2481929
73480.0000000    0.2516328
73520.0000000    0.2473325
73560.0000000    0.2496555
73600.0000000    0.2510351
73640.0000000    0.2608436
73680.0000000    0.2414558
73720.0000000    0.2434899
73760.0000000    0.2403876
73800.0000000    0.2537104
73840.0000000    0.2348738
73880.0000000    0.2508541
73920.0000000    0.2284405
73960.0000000    0.2510877
74000.0000000    0.2462977
74040.0000000    0.2529446
74080.0000000    0.2147570
74120.0000000    0.2542760
74160.0000000    0.2296134
74200.0000000    0.2366120
74240.0000000    0.2598531
74280.0000000    0.2357414
74320.0000000    0.2197217
74360.0000000    0.2210291
74400.0000000    0.2408236
74440.0000000    0.2180473
74480.0000000    0.2246240
74520.0000000    0.2282876
74560.0000000    0.2125541
74600.0000000    0.2339377
74640.0000000    0.2084036
74680.0000000    0.2399090
74720.0000000    0.2307855
74760.0000000    0.2391156
74800.0000000    0.2341734
74840.0000000    0.2407452
74880.0000000    0.2228606
74920.0000000    0.2245938
74960.0000000    0.2366345
75000.0000000    0.2115834
75040.0000000    0.2222718
75080.0000000    0.2174964
75120.0000000    0.2362452
75160.0000000    0.2206465
75200.0000000    0.2161452
75240.0000000    0.2113609
75280.0000000    0.2118062
75320.0000000    0.1970631
75360.0000000    0.2199356
75400.0000000    0.2038700
75440.0000000    0.2109587
75480.0000000    0.2179165
75520.0000000    0.2332271
75560.0000000    0.2240001
75600.0000000    0.2088814
75640.0000000    0.2090006
75680.0000000    0.2230251
75720.0000000    0.2121134
75760.0000000    0.2295403
75800.0000000    0.2242770
75840.0000000    0.2411421
75880.0000000    0.2718949
75920.0000000    0.2315584
75960.0000000    0.2443698
76000.0000000    0.2422125
76040.0000000    0.2152756
76080.0000000    0.2358390
76120.0000000    0.2372029
76160.0000000    0.2490152
76200.0000000    0.2313819
76240.0000000    0.2265863
76280.0000000    0.2559208
76320.0000000    0.2480178
76360.0000000    0.2671073
76400.0000000    0.2324634
76440.0000000    0.2485752
76480.0000000    0.2480672
76520.0000000    0.2279447
76560.0000000    0.2337892
76600.0000000    0.2342081
76640.0000000    0.2281934
76680.0000000    0.2301150
76720.0000000    0.2434388
76760.0000000    0.2412200
76800.0000000    0.2353790
76840.0000000    0.2405706
76880.0000000    0.2363612
76920.0000000    0.2442038
76960.0000000    0.2251856
77000.0000000    0.2224108
77040.0000000    0.2402733
77080.0000000    0.2362405
77120.0000000    0.2459428
77160.0000000    0.2599896
77200.0000000    0.2366235
77240.0000000    0.2320129
77280.0000000    0.2589243
77320.0000000    0.2636537
77360.0000000    0.2586889
77400.0000000    0.2595496
77440.0000000    0.2229154
77480.0000000    0.2467084
77520.0000000    0.2220760
77560.0000000    0.2535651
77600.0000000    0.2488312
77640.0000000    0.2410030
77680.0000000    0.2470361
77720.0000000    0.2493000
77760.0000000    0.2497698
77800.0000000    0.2414805
77840.0000000    0.2491746
77880.0000000    0.2345085
77920.0000000    0.2703560
77960.0000000    0.2463665
78000.0000000    0.2601732
78040.0000000    0.2510099
78080.0000000    0.2701264
78120.0000000    0.2647406
78160.0000000    0.2378478
78200.0000000    0.2582696
78240.0000000    0.2623628
78280.0000000    0.2641545
78320.0000000    0.2489438
78360.0000000    0.2597252
78400.0000000    0.2284321
78440.0000000    0.2265102
78480.0000000    0.2518903
78520.0000000    0.2299510
78560.0000000    0.2468821
78600.0000000    0.2565008
78640.0000000    0.2524192
78680.0000000    0.2534441
78720.0000000    0.2398653
78760.0000000    0.2416859
78800.0000000    0.2392776
78840.0000000    0.2558292
78880.0000000    0.2580848
78920.0000000    0.2593979
78960.0000000    0.2612261
79000.0000000    0.2503721
79040.0000000    0.2609841
79080.0000000    0.2538818
79120.0000000    0.2457198
79160.0000000    0.2570360
79200.0000000    0.2370215
79240.0000000    0.2170054
79280.0000000    0.2172926
79320.0000000    0.2621769
79360.0000000    0.2527449
79400.0000000    0.2791634
79440.0000000    0.2650039
79480.0000000    0.2602013
79520.0000000    0.2656848
79560.0000000    0.2500196
79600.0000000    0.2305657
79640.0000000    0.2452762
79680.0000000    0.2537977
79720.0000000    0.2582243
79760.0000000    0.2587919
79800.0000000    0.2456808
79840.0000000    0.2258922
79880.0000000    0.2417974
79920.0000000    0.2418616
79960.0000000    0.2363783
80000.0000000    0.2473749
80040.0000000    0.2475465
80080.0000000    0.2732453
80120.0000000    0.2601626
80160.0000000    0.2434689
80200.0000000    0.2302744
80240.0000000    0.2498857
80280.0000000    0.2590019
80320.0000000    0.2430015
80360.0000000    0.2496181
80400.0000000    0.2276250
80440.0000000    0.2461716
80480.0000000    0.2589273
80520.0000000    0.2317101
80560.0000000    0.2400983
80600.0000000    0.2729777
80640.0000000    0.2797674
80680.0000000    0.2767097
80720.0000000    0.2681896
80760.0000000    0.2659844
80800.0000000    0.2674599
80840.0000000    0.2631764
80880.0000000    0.2681947
80920.0000000    0.2571109
80960.0000000    0.2438402
81000.0000000    0.2442023
81040.0000000    0.2990218
81080.0000000    0.2724286
81120.0000000    0.2536865
81160.0000000    0.2657498
81200.0000000    0.2740161
81240.0000000    0.2888377
81280.0000000    0.2587227
81320.0000000    0.2679394
81360.0000000    0.2778782
81400.0000000    0.2747093
81440.0000000    0.2796666
81480.0000000    0.2968026
81520.0000000    0.2595518
81560.0000000    0.2797451
81600.0000000    0.2684623
81640.0000000    0.2854538
81680.0000000    0.3063830
81720.0000000    0.2903661
81760.0000000    0.2734585
81800.0000000    0.2797089
81840.0000000    0.2873954
81880.0000000    0.3042369
81920.0000000    0.2756702
81960.0000000    0.2861077
82000.0000000    0.2792448
82040.0000000    0.2906540
82080.0000000    0.2786515
82120.0000000    0.2637330
82160.0000000    0.2713456
82200.0000000    0.2657874
82240.0000000    0.2709692
82280.0000000    0.2639882
82320.0000000    0.2663558
82360.0000000    0.2552703
82400.0000000    0.2731263
82440.0000000    0.2610408
82480.0000000    0.2716558
82520.0000000    0.2667288
82560.0000000    0.2558942
82600.0000000    0.2855502
82640.0000000    0.2643819
82680.0000000    0.2757587
82720.0000000    0.2763516
82760.0000000    0.2457541
82800.0000000    0.2676083
82840.0000000    0.2640357
82880.0000000    0.2787033
82920.0000000    0.2664240
82960.0000000    0.2616220
83000.0000000    0.2739375
83040.0000000    0.2789377
83080.0000000    0.2632146
83120.0000000    0.2746179
83160.0000000    0.2574348
83200.0000000    0.2690435
83240.0000000    0.2552441
83280.0000000    0.2549379
83320.0000000    0.2760316
83360.0000000    0.2598096
83400.0000000    0.2954164
83440.0000000    0.2860236
83480.0000000    0.2621297
83520.0000000    0.2690444
83560.0000000    0.2819000
83600.0000000    0.2904752
83640.0000000    0.2790580
83680.0000000    0.2674305
83720.0000000    0.2758296
83760.0000000    0.2854708
83800.0000000    0.2804573
83840.0000000    0.2839989
83880.0000000    0.2961622
83920.0000000    0.2622068
83960.0000000    0.2959493
84000.0000000    0.2950796
84040.0000000    0.2918788
84080.0000000    0.2733890
84120.0000000    0.2699508
84160.0000000    0.2940141
84200.0000000    0.2722166
84240.0000000    0.2795991
84280.0000000    0.2721285
84320.0000000    0.3006075
84360.0000000    0.2795501
84400.0000000    0.2804681
84440.0000000    0.2656238
84480.0000000    0.2683829
84520.0000000    0.2625228
84560.0000000    0.2661574
84600.0000000    0.2732881
84640.0000000    0.2685928
84680.0000000    0.2763565
84720.0000000    0.2537994
84760.0000000    0.2655715
84800.0000000    0.2897198
84840.0000000    0.3026928
84880.0000000    0.2627572
84920.0000000    0.2730910
84960.0000000    0.2840974
85000.0000000    0.2867255
85040.0000000    0.2800883
85080.0000000    0.2841632
85120.0000000    0.2747459
85160.0000000    0.2594882
85200.0000000    0.2905355
85240.0000000    0.2847686
85280.0000000    0.2511123
85320.0000000    0.2542885
85360.0000000    0.2499740
85400.0000000    0.2739398
85440.0000000    0.2714649
85480.0000000    0.2810233
85520.0000000    0.2721253
85560.0000000    0.2708535
85600.0000000    0.2688799
85640.0000000    0.2639660
85680.0000000    0.2557915
85720.0000000    0.2411879
85760.0000000    0.2779788
85800.0000000    0.2638127
85840.0000000    0.2789402
85880.0000000    0.2509704
85920.0000000    0.2514282
85960.0000000    0.2583385
86000.0000000    0.2733917
86040.0000000    0.2769788
86080.0000000    0.2643574
86120.0000000    0.2642716
86160.0000000    0.2515211
86200.0000000    0.2779446
86240.0000000    0.2560982
86280.0000000    0.2867337
86320.0000000    0.2992576
86360.0000000    0.2901030
86400.0000000    0.2931155
86440.0000000    0.2911968
86480.0000000    0.2906385
86520.0000000    0.2773032
86560.0000000    0.2802823
86600.0000000    0.3138039
86640.0000000    0.2852831
86680.0000000    0.2585101
86720.0000000    0.2738160
86760.0000000    0.2705698
86800.0000000    0.2882456
86840.0000000    0.2669406
86880.0000000    0.2718646
86920.0000000    0.2606047
86960.0000000    0.2752832
87000.0000000    0.2848744
87040.0000000    0.2741210
87080.0000000    0.2802396
87120.0000000    0.2525448
87160.0000000    0.2777600
87200.0000000    0.2581227
87240.0000000    0.2638590
87280.0000000    0.2740543
87320.0000000    0.2640363
87360.0000000    0.2578514
87400.0000000    0.2366739
87440.0000000    0.2466856
87480.0000000    0.2562208
87520.0000000    0.2739295
87560.0000000    0.2556605
87600.0000000    0.2639597
87640.0000000    0.2503829
87680.0000000    0.2545738
87720.0000000    0.2713373
87760.0000000    0.2682374
87800.0000000    0.2528112
87840.0000000    0.2612177
87880.0000000    0.2630003
87920.0000000    0.2663652
87960.0000000    0.2587565
88000.0000000    0.2387562
88040.0000000    0.2442602
88080.0000000    0.2633101
88120.0000000    0.2515065
88160.0000000    0.2704160
88200.0000000    0.2627259
88240.0000000    0.2770564
88280.0000000    0.2723097
88320.0000000    0.2828894
88360.0000000    0.2873360
88400.0000000    0.2583972
88440.0000000    0.2562438
88480.0000000    0.2618774
88520.0000000    0.2502470
88560.0000000    0.2750314
88600.0000000    0.2502059
88640.0000000    0.2672654
88680.0000000    0.2698319
88720.0000000    0.2812656
88760.0000000    0.2722998
88800.0000000    0.2980025
88840.0000000    0.2696451
88880.0000000    0.2821001
88920.0000000    0.2797636
88960.0000000    0.2642908
89000.0000000    0.2774370
89040.0000000    0.2622094
89080.0000000    0.2750211
89120.0000000    0.2823523
89160.0000000    0.2561434
89200.0000000    0.2666056
89240.0000000    0.2750665
89280.0000000    0.2584620
89320.0000000    0.2470498
89360.0000000    0.2688331
89400.0000000    0.2569955
89440.0000000    0.2666425
89480.0000000    0.2598676
89520.0000000    0.2406666
89560.0000000    0.2349443
89600.0000000    0.2209393
89640.0000000    0.2388069
89680.0000000    0.2380131
89720.0000000    0.2415063
89760.0000000    0.2594204
89800.0000000    0.2637606
89840.0000000    0.2437020
89880.0000000    0.2579108
89920.0000000    0.2653236
89960.0000000    0.2528319
90000.0000000    0.2593490
90040.0000000    0.2675938
90080.0000000    0.2486891
90120.0000000    0.2492749
90160.0000000    0.2346006
90200.0000000    0.2613417
90240.0000000    0.2518126
90280.0000000    0.2655872
90320.0000000    0.2516289
90360.0000000    0.2756852
90400.0000000    0.2860805
90440.0000000    0.2808134
90480.0000000    0.2495895
90520.0000000    0.2491654
90560.0000000    0.2721767
90600.0000000    0.2501174
90640.0000000    0.2484064
90680.0000000    0.2556083
90720.0000000    0.2622108
90760.0000000    0.2790445
90800.0000000    0.2514493
90840.0000000    0.2660392
90880.0000000    0.2739137
90920.0000000    0.2696871
90960.0000000    0.2536209
91000.0000000    0.2523449
91040.0000000    0.2533227
91080.0000000    0.2623901
91120.0000000    0.2267202
91160.0000000    0.2408375
91200.0000000    0.2499794
91240.0000000    0.2585447
91280.0000000    0.2695565
91320.0000000    0.2544678
91360.0000000    0.2723212
91400.0000000    0.2637264
91440.0000000    0.2585741
91480.0000000    0.2673583
91520.0000000    0.2625251
91560.0000000    0.2548092
91600.0000000    0.2455548
91640.0000000    0.2439559
91680.0000000    0.2512653
91720.0000000    0.2521574
91760.0000000    0.2470583
91800.0000000    0.2420334
91840.0000000    0.2377834
91880.0000000    0.2392506
91920.0000000    0.2359499
91960.0000000    0.2779216
92000.0000000    0.2578931
92040.0000000    0.2797454
92080.0000000    0.2499368
92120.0000000    0.2545545
92160.0000000    0.2587523
92200.0000000    0.2652290
92240.0000000    0.2587129
92280.0000000    0.2799964
92320.0000000    0.2913524
92360.0000000    0.2696485
92400.0000000    0.2700336
92440.0000000    0.2934313
92480.0000000    0.2708400
92520.0000000    0.2785136
92560.0000000    0.2716936
92600.0000000    0.2998095
92640.0000000    0.2698596
92680.0000000    0.2831939
92720.0000000    0.2550938
92760.0000000    0.2537694
92800.0000000    0.2586645
92840.0000000    0.2472441
92880.0000000    0.2500294
92920.0000000    0.2613238
92960.0000000    0.2720251
93000.0000000    0.2614380
93040.0000000    0.2545627
93080.0000000    0.2541064
93120.0000000    0.2587562
93160.0000000    0.2355697
93200.0000000    0.2660325
93240.0000000    0.2677147
93280.0000000    0.2717603
93320.0000000    0.2630435
93360.0000000    0.2435912
93400.0000000    0.2496834
93440.0000000    0.2611879
93480.0000000    0.2416053
93520.0000000    0.2507405
93560.0000000    0.2648210
93600.0000000    0.2595138
93640.0000000    0.2669739
93680.0000000    0.2516653
93720.0000000    0.2581630
93760.0000000    0.2622730
93800.0000000    0.2728953
93840.0000000    0.2695574
93880.0000000    0.2666065
93920.0000000    0.2534127
93960.0000000    0.2729181
94000.0000000    0.2843754
94040.0000000    0.2567989
94080.0000000    0.2546861
94120.0000000    0.2511685
94160.0000000    0.2695442
94200.0000000    0.2615411
94240.0000000    0.2858843
94280.0000000    0.2502719
94320.0000000    0.2579326
94360.0000000    0.2609595
94400.0000000    0.2417172
94440.0000000    0.2591047
94480.0000000    0.2527646
94520.0000000    0.2477936
94560.0000000    0.2546507
94600.0000000    0.2605068
94640.0000000    0.2651335
94680.0000000    0.2572984
94720.0000000    0.2552058
94760.0000000    0.2734197
94800.0000000    0.2738281
94840.0000000    0.2750647
94880.0000000    0.2589946
94920.0000000    0.2673194
94960.0000000    0.2753012
95000.0000000    0.2453193
95040.0000000    0.2678404
95080.0000000    0.2686195
95120.0000000    0.2706012
95160.0000000    0.2638911
95200.0000000    0.2642863
95240.0000000    0.2511412
95280.0000000    0.2753725
95320.0000000    0.2640690
95360.0000000    0.2779825
95400.0000000    0.2606949
95440.0000000    0.2540858
95480.0000000    0.2837742
95520.0000000    0.2495163
95560.0000000    0.2567070
95600.0000000    0.2459544
95640.0000000    0.2775319
95680.0000000    0.2668076
95720.0000000    0.2672125
95760.0000000    0.2528724
95800.0000000    0.2838240
95840.0000000    0.2789878
95880.0000000    0.2767839
95920.0000000    0.2508399
95960.0000000    0.2553120
96000.0000000    0.2687080
96040.0000000    0.2678834
96080.0000000    0.2593419
96120.0000000    0.2537286
96160.0000000    0.2583143
96200.0000000    0.2396382
96240.0000000    0.2496809
96280.0000000    0.2580156
96320.0000000    0.2567873
96360.0000000    0.2336574
96400.0000000    0.2459353
96440.0000000    0.2647798
96480.0000000    0.2663362
96520.0000000    0.2714888
96560.0000000    0.2640745
96600.0000000    0.2871180
96640.0000000    0.2801158
96680.0000000    0.2924197
96720.0000000    0.2552778
96760.0000000    0.2594023
96800.0000000    0.2538358
96840.0000000    0.2716619
96880.0000000    0.2645518
96920.0000000    0.2568399
96960.0000000    0.2714419
97000.0000000    0.2678172
97040.0000000    0.2471456
97080.0000000    0.2543102
97120.0000000    0.2546587
97160.0000000    0.2812907
97200.0000000    0.2667938
97240.0000000    0.2775577
97280.0000000    0.2627732
97320.0000000    0.2830759
97360.0000000    0.2688197
97400.0000000    0.2677693
97440.0000000    0.2675539
97480.0000000    0.2621665
97520.0000000    0.2794445
97560.0000000    0.2729746
97600.0000000    0.2744311
97640.0000000    0.2845514
97680.0000000    0.2555357
97720.0000000    0.2691331
97760.0000000    0.2777270
97800.0000000    0.2921340
97840.0000000    0.2680481
97880.0000000    0.2985147
97920.0000000    0.2568553
97960.0000000    0.2747706
98000.0000000    0.2847879
98040.0000000    0.2785014
98080.0000000    0.2744405
98120.0000000    0.2846785
98160.0000000    0.2872440
98200.0000000    0.2944679
98240.0000000    0.2777611
98280.0000000    0.2840225
98320.0000000    0.3165444
98360.0000000    0.2655236
98400.0000000    0.2735918
98440.0000000    0.2949348
98480.0000000    0.2872545
98520.0000000    0.3014680
98560.0000000    0.2920377
98600.0000000    0.2754439
98640.0000000    0.2803921
98680.0000000    0.2521796
98720.0000000    0.2720818
98760.0000000    0.2601335
98800.0000000    0.2870301
98840.0000000    0.2635165
98880.0000000    0.2718047
98920.0000000    0.2537364
98960.0000000    0.2956960
99000.0000000    0.2852476
99040.0000000    0.2721912
99080.0000000    0.2661156
99120.0000000    0.2647234
99160.0000000    0.2784866
99200.0000000    0.2670625
99240.0000000    0.2945011
99280.0000000    0.2766626
99320.0000000    0.2758172
99360.0000000    0.2886272
99400.0000000    0.2868384
99440.0000000    0.2758726
99480.0000000    0.2826125
99520.0000000    0.2900396
99560.0000000    0.2803796
99600.0000000    0.2543432
99640.0000000    0.2584427
99680.0000000    0.2699825
99720.0000000    0.2721407
99760.0000000    0.2680081
99800.0000000    0.2712443
99840.0000000    0.2629195
99880.0000000    0.2678687
99920.0000000    0.2816220
99960.0000000    0.2634616
100000.0000000    0.2510063
100040.0000000    0.2731389
100080.0000000    0.2464132
100120.0000000    0.2659821
100160.0000000    0.2811026
100200.0000000    0.2740596
100240.0000000    0.2712647
100280.0000000    0.2799666
100320.0000000    0.2583601
100360.0000000    0.2690451
100400.0000000    0.2622983
100440.0000000    0.2647067
100480.0000000    0.2641131
100520.0000000    0.2714818
100560.0000000    0.2943709
100600.0000000    0.2964192
100640.0000000    0.2716649
100680.0000000    0.2650302
100720.0000000    0.2839852
100760.0000000    0.2665421
100800.0000000    0.2732057
100840.0000000    0.2861630
100880.0000000    0.2583230
100920.0000000    0.2676015
100960.0000000    0.2726722
101000.0000000    0.3017215
101040.0000000    0.2750450
101080.0000000    0.2866964
101120.0000000    0.2702090
101160.0000000    0.2899167
101200.0000000    0.2875015
101240.0000000    0.2663445
101280.0000000    0.2639947
101320.0000000    0.2703509
101360.0000000    0.2943721
101400.0000000    0.2868363
101440.0000000    0.2947540
101480.0000000    0.2669576
101520.0000000    0.2583125
101560.0000000    0.2977488
101600.0000000    0.2826886
101640.0000000    0.2732152
101680.0000000    0.2770325
101720.0000000    0.2889955
101760.0000000    0.2518927
101800.0000000    0.2683374
101840.0000000    0.2859155
101880.0000000    0.3061434
101920.0000000    0.2790992
101960.0000000    0.2743287
102000.0000000    0.2591572
102040.0000000    0.2819155
102080.0000000    0.2577884
102120.0000000    0.2722670
102160.0000000    0.2740670
102200.0000000    0.2753525
102240.0000000    0.2628334
102280.0000000    0.2662829
102320.0000000    0.2559257
102360.0000000    0.2353445
102400.0000000    0.2675636
102440.0000000    0.2484428
102480.0000000    0.2465152
102520.0000000    0.2283384
102560.0000000    0.2586286
102600.0000000    0.2646224
102640.0000000    0.2433695
102680.0000000    0.2508593
102720.0000000    0.2411836
102760.0000000    0.2478887
102800.0000000    0.2633519
102840.0000000    0.2480544
102880.0000000    0.2661248
102920.0000000    0.2494586
102960.0000000    0.2538623
103000.0000000    0.2473954
103040.0000000    0.2568319
103080.0000000    0.2437816
103120.0000000    0.2490392
103160.0000000    0.2723351
103200.0000000    0.2972461
103240.0000000    0.2949595
103280.0000000    0.3031099
103320.0000000    0.2904881
103360.0000000    0.2837173
103400.0000000    0.2737887
103440.0000000    0.2887383
103480.0000000    0.2924832
103520.0000000    0.2687201
103560.0000000    0.2949393
103600.0000000    0.2731191
103640.0000000    0.2636038
103680.0000000    0.2755820
103720.0000000    0.2857922
103760.0000000    0.2830298
103800.0000000    0.2891508
103840.0000000    0.2753377
103880.0000000    0.2695509
103920.0000000    0.3076396
103960.0000000    0.2931141
104000.0000000    0.2843025
104040.0000000    0.2737332
104080.0000000    0.2657567
104120.0000000    0.2613864
104160.0000000    0.2474335
104200.0000000    0.2658814
104240.0000000    0.2656907
104280.0000000    0.2582260
104320.0000000    0.2785406
104360.0000000    0.2723355
104400.0000000    0.2647689
104440.0000000    0.2656184
104480.0000000    0.2471015
104520.0000000    0.2631303
104560.0000000    0.2752480
104600.0000000    0.2684444
104640.0000000    0.2499785
104680.0000000    0.2690435
104720.0000000    0.2642562
104760.0000000    0.2896568
104800.0000000    0.2599942
104840.0000000    0.2752079
104880.0000000    0.2656905
104920.0000000    0.2470798
104960.0000000    0.2693302
105000.0000000    0.2503387
105040.0000000    0.2569657
105080.0000000    0.2613890
105120.0000000    0.2742810
105160.0000000    0.2855281
105200.0000000    0.2760325
105240.0000000    0.2805794
105280.0000000    0.2791056
105320.0000000    0.2815244
105360.0000000    0.2761822
105400.0000000    0.2830798
105440.0000000    0.2892885
105480.0000000    0.2771951
105520.0000000    0.2781618
105560.0000000    0.2686035
105600.0000000    0.2646439
105640.0000000    0.2744235
105680.0000000    0.2502310
105720.0000000    0.2523560
105760.0000000    0.2630202
105800.0000000    0.2593022
105840.0000000    0.2783668
105880.0000000    0.2529183
105920.0000000    0.2631119
105960.0000000    0.2762930
106000.0000000    0.2601806
106040.0000000    0.2627387
106080.0000000    0.2683017
106120.0000000    0.2803942
106160.0000000    0.2584190
106200.0000000    0.2468885
106240.0000000    0.2562740
106280.0000000    0.2490905
106320.0000000    0.2519788
106360.0000000    0.2743712
106400.0000000    0.2876670
106440.0000000    0.2525239
106480.0000000    0.2780121
106520.0000000    0.2716744
106560.0000000    0.2493094
106600.0000000    0.2486148
106640.0000000    0.2520392
106680.0000000    0.2593972
106720.0000000    0.2815228
106760.0000000    0.2656676
106800.0000000    0.2526005
106840.0000000    0.2366972
106880.0000000    0.2495419
106920.0000000    0.2725182
106960.0000000    0.2666054
107000.0000000    0.2717504
107040.0000000    0.2741694
107080.0000000    0.2830102
107120.0000000    0.2809256
107160.0000000    0.2810750
107200.0000000    0.2723117
107240.0000000    0.2564681
107280.0000000    0.2621187
107320.0000000    0.2762679
107360.0000000    0.2642274
107400.0000000    0.2633058
107440.0000000    0.2836544
107480.0000000    0.2688036
107520.0000000    0.2664888
107560.0000000    0.2731402
107600.0000000    0.2670400
107640.0000000    0.2481141
107680.0000000    0.2448257
107720.0000000    0.2744260
107760.0000000    0.2618636
107800.0000000    0.2530841
107840.0000000    0.2934109
107880.0000000    0.2712594
107920.0000000    0.2537498
107960.0000000    0.2574626
108000.0000000    0.2980393
108040.0000000    0.2705460
108080.0000000    0.2770815
108120.0000000    0.2887610
108160.0000000    0.2980335
108200.0000000    0.2981740
108240.0000000    0.2841778
108280.0000000    0.2834578
108320.0000000    0.2512949
108360.0000000    0.2462244
108400.0000000    0.2653026
108440.0000000    0.2739751
108480.0000000    0.2812880
108520.0000000    0.2657062
108560.0000000    0.2829679
108600.0000000    0.2544744
108640.0000000    0.2689113
108680.0000000    0.2721485
108720.0000000    0.2681938
108760.0000000    0.2562392
108800.0000000    0.2420180
108840.0000000    0.2437570
108880.0000000    0.2655573
108920.0000000    0.2588287
108960.0000000    0.2690438
109000.0000000    0.2677366
109040.0000000    0.2832127
109080.0000000    0.2796036
109120.0000000    0.2780337
109160.0000000    0.2660746
109200.0000000    0.2818424
109240.0000000    0.2668248
109280.0000000    0.2796441
109320.0000000    0.2867326
109360.0000000    0.2993092
109400.0000000    0.2764790
109440.0000000    0.2660735
109480.0000000    0.2716523
109520.0000000    0.2739018
109560.0000000    0.2790306
109600.0000000    0.2897283
109640.0000000    0.2861423
109680.0000000    0.2978097
109720.0000000    0.2979502
109760.0000000    0.2603759
109800.0000000    0.2674362
109840.0000000    0.2543606
109880.0000000    0.2571186
109920.0000000    0.2689640
109960.0000000    0.2780540
110000.0000000    0.2626198
110040.0000000    0.2775260
110080.0000000    0.2729589
110120.0000000    0.2463710
110160.0000000    0.2775358
110200.0000000    0.2754478
110240.0000000    0.2520334
110280.0000000    0.2811589
110320.0000000    0.2718570
110360.0000000    0.2767735
110400.0000000    0.2584054
110440.0000000    0.2640752
110480.0000000    0.2649620
110520.0000000    0.2614847
110560.0000000    0.2656625
110600.0000000    0.2515293
110640.0000000    0.2595787
110680.0000000    0.2782887
110720.0000000    0.2536706
110760.0000000    0.2472025
110800.0000000    0.2594621
110840.0000000    0.2544980
110880.0000000    0.2292855
110920.0000000    0.2438836
110960.0000000    0.2463999
111000.0000000    0.2633503
111040.0000000    0.2943434
111080.0000000    0.2548846
111120.0000000    0.2564501
111160.0000000    0.2407387
111200.0000000    0.2481179
111240.0000000    0.2395773
111280.0000000    0.2429865
111320.0000000    0.2586474
111360.0000000    0.2529221
111400.0000000    0.2472192
111440.0000000    0.2513156
111480.0000000    0.2398292
111520.0000000    0.2683154
111560.0000000    0.2689632
111600.0000000    0.2484906
111640.0000000    0.2457961
111680.0000000    0.2431601
111720.0000000    0.2467910
111760.0000000    0.2541922
111800.0000000    0.2614988
111840.0000000    0.2572359
111880.0000000    0.2611218
111920.0000000    0.2768883
111960.0000000    0.2842310
112000.0000000    0.2741935
112040.0000000    0.2595617
112080.0000000    0.2705446
112120.0000000    0.2440744
112160.0000000    0.2434627
112200.0000000    0.2622341
112240.0000000    0.2597806
112280.0000000    0.2550714
112320.0000000    0.2809657
112360.0000000    0.2595446
112400.0000000    0.2843839
112440.0000000    0.2534389
112480.0000000    0.2576884
112520.0000000    0.2471941
112560.0000000    0.2469787
112600.0000000    0.2587170
112640.0000000    0.2362032
112680.0000000    0.2704120
112720.0000000    0.2690734
112760.0000000    0.2645814
112800.0000000    0.2523447
112840.0000000    0.2523783
112880.0000000    0.2491261
112920.0000000    0.2430630
112960.0000000    0.2439312
113000.0000000    0.2348047
113040.0000000    0.2614296
113080.0000000    0.2660212
113120.0000000    0.2703031
113160.0000000    0.2576289
113200.0000000    0.2522290
113240.0000000    0.2764307
113280.0000000    0.2449765
113320.0000000    0.2714772
113360.0000000    0.2711574
113400.0000000    0.2807394
113440.0000000    0.2752680
113480.0000000    0.2551355
113520.0000000    0.2620643
113560.0000000    0.2471930
113600.0000000    0.2535286
113640.0000000    0.2594496
113680.0000000    0.2540272
113720.0000000    0.2662621
113760.0000000    0.2485483
113800.0000000    0.2589887
113840.0000000    0.2621067
113880.0000000    0.2640684
113920.0000000    0.2774321
113960.0000000    0.2574875
114000.0000000    0.2663047
114040.0000000    0.2610638
114080.0000000    0.2541769
114120.0000000    0.2782832
114160.0000000    0.2779694
114200.0000000    0.2789627
114240.0000000    0.2761685
114280.0000000    0.2649713
114320.0000000    0.2489746
114360.0000000    0.2418120
114400.0000000    0.2606096
114440.0000000    0.2671647
114480.0000000    0.2673201
114520.0000000    0.2507945
114560.0000000    0.2538296
114600.0000000    0.2419098
114640.0000000    0.2751750
114680.0000000    0.2708749
114720.0000000    0.2554367
114760.0000000    0.2635207
114800.0000000    0.2528629
114840.0000000    0.2539301
114880.0000000    0.2500401
114920.0000000    0.2478208
114960.0000000    0.2403068
115000.0000000    0.2589496
115040.0000000    0.2498517
115080.0000000    0.2355102
115120.0000000    0.2439328
115160.0000000    0.2417533
115200.0000000    0.2282902
115240.0000000    0.2362938
115280.0000000    0.2479159
115320.0000000    0.2585773
115360.0000000    0.2682853
115400.0000000    0.2723089
115440.0000000    0.2628774
115480.0000000    0.2564366
115520.0000000    0.2608923
115560.0000000    0.2609331
115600.0000000    0.2670371
115640.0000000    0.2528884
115680.0000000    0.2789834
115720.0000000    0.2775831
115760.0000000    0.2782828
115800.0000000    0.2656286
115840.0000000    0.2771570
115880.0000000    0.2841469
115920.0000000    0.2697776
115960.0000000    0.2681007
116000.0000000    0.2639452
116040.0000000    0.2694417
116080.0000000    0.2568209
116120.0000000    0.2800793
116160.0000000    0.2633843
116200.0000000    0.2525969
116240.0000000    0.2521844
116280.0000000    0.2638473
116320.0000000    0.2690316
116360.0000000    0.2553772
116400.0000000    0.2716123
116440.0000000    0.2601194
116480.0000000    0.2718948
116520.0000000    0.2730780
116560.0000000    0.2961026
116600.0000000    0.2861121
116640.0000000    0.2879080
116680.0000000    0.2522306
116720.0000000    0.2532448
116760.0000000    0.2569671
116800.0000000    0.2589344
116840.0000000    0.2602793
116880.0000000    0.2819246
116920.0000000    0.2693126
116960.0000000    0.2480717
117000.0000000    0.2744977
117040.0000000    0.2784077
117080.0000000    0.2666576
117120.0000000    0.2799957
117160.0000000    0.2596919
117200.0000000    0.2614419
117240.0000000    0.2722341
117280.0000000    0.2822428
117320.0000000    0.2692710
117360.0000000    0.2473857
117400.0000000    0.2609492
117440.0000000    0.2665367
117480.0000000    0.2681430
117520.0000000    0.2607484
117560.0000000    0.2747693
117600.0000000    0.2759072
117640.0000000    0.2554429
117680.0000000    0.2468407
117720.0000000    0.2458944
117760.0000000    0.2562096
117800.0000000    0.2482801
117840.0000000    0.2521557
117880.0000000    0.2433631
117920.0000000    0.2686805
117960.0000000    0.2526798
118000.0000000    0.2647775
118040.0000000    0.2587574
118080.0000000    0.2657591
118120.0000000    0.2594483
118160.0000000    0.2572282
118200.0000000    0.2481351
118240.0000000    0.2697562
118280.0000000    0.2699947
118320.0000000    0.2580446
118360.0000000    0.2420122
118400.0000000    0.2499001
118440.0000000    0.2664844
118480.0000000    0.2689353
118520.0000000    0.2880160
118560.0000000    0.2692273
118600.0000000    0.2660182
118640.0000000    0.2613181
118680.0000000    0.2583816
118720.0000000    0.2459103
118760.0000000    0.2632755
118800.0000000    0.2575785
118840.0000000    0.2589213
118880.0000000    0.2701125
118920.0000000    0.2544037
118960.0000000    0.2635817
119000.0000000    0.2457425
119040.0000000    0.2612044
119080.0000000    0.2557982
119120.0000000    0.2627743
119160.0000000    0.2531483
119200.0000000    0.2664231
119240.0000000    0.2743471
119280.0000000    0.2508469
119320.0000000    0.2615713
119360.0000000    0.2659968
119400.0000000    0.2845030
119440.0000000    0.2702742
119480.0000000    0.2578664
119520.0000000    0.2524573
119560.0000000    0.2674376
119600.0000000    0.2610144
119640.0000000    0.2607103
119680.0000000    0.2610375
119720.0000000    0.2652909
119760.0000000    0.2813803
119800.0000000    0.2847202
119840.0000000    0.2392736
119880.0000000    0.2623909
119920.0000000    0.2600863
119960.0000000    0.2708957
120000.0000000    0.2823060
120040.0000000    0.2804150
120080.0000000    0.2507195
120120.0000000    0.2611255
120160.0000000    0.2486932
120200.0000000    0.2644488
120240.0000000    0.2447677
120280.0000000    0.2484581
120320.0000000    0.2473542
120360.0000000    0.2496265
120400.0000000    0.2629412
120440.0000000    0.2475030
120480.0000000    0.2337537
120520.0000000    0.2592651
120560.0000000    0.2565196
120600.0000000    0.2523356
120640.0000000    0.2356434
120680.0000000    0.2300222
120720.0000000    0.2460630
120760.0000000    0.2385406
120800.0000000    0.2536552
120840.0000000    0.2533100
120880.0000000    0.2519842
120920.0000000    0.2576875
120960.0000000    0.2685967
121000.0000000    0.2566169
121040.0000000    0.2547665
121080.0000000    0.2790641
121120.0000000    0.2635156
121160.0000000    0.2566404
121200.0000000    0.2879521
121240.0000000    0.2729088
121280.0000000    0.2781004
121320.0000000    0.2719018
121360.0000000    0.2799931
121400.0000000    0.2670286
121440.0000000    0.2565316
121480.0000000    0.2524424
121520.0000000    0.2440582
121560.0000000    0.2419528
121600.0000000    0.2503133
121640.0000000    0.2367552
121680.0000000    0.2483910
121720.0000000    0.2491265
121760.0000000    0.2367327
121800.0000000    0.2504162
121840.0000000    0.2477943
121880.0000000    0.2592182
121920.0000000    0.2512342
121960.0000000    0.2558477
122000.0000000    0.2319534
122040.0000000    0.2501621
122080.0000000    0.2680299
122120.0000000    0.2588181
122160.0000000    0.2608983
122200.0000000    0.2683274
122240.0000000    0.2635596
122280.0000000    0.2602718
122320.0000000    0.2572766
122360.0000000    0.2646228
122400.0000000    0.2807107
122440.0000000    0.2818854
122480.0000000    0.2777635
122520.0000000    0.2721795
122560.0000000    0.2654150
122600.0000000    0.2587537
122640.0000000    0.2604642
122680.0000000    0.2724221
122720.0000000    0.2379125
122760.0000000    0.3135867
122800.0000000    0.2556085
122840.0000000    0.2751987
122880.0000000    0.2709578
122920.0000000    0.2477269
122960.0000000    0.2797879
123000.0000000    0.2617815
123040.0000000    0.2472895
123080.0000000    0.2393749
123120.0000000    0.2638167
123160.0000000    0.2663814
123200.0000000    0.2481690
123240.0000000    0.2610021
123280.0000000    0.2827274
123320.0000000    0.2937310
123360.0000000    0.2802089
123400.0000000    0.2838686
123440.0000000    0.2930005
123480.0000000    0.2937180
123520.0000000    0.2750830
123560.0000000    0.2786130
123600.0000000    0.2925636
123640.0000000    0.2899565
123680.0000000    0.3066697
123720.0000000    0.2754203
123760.0000000    0.2709093
123800.0000000    0.2594860
123840.0000000    0.2793831
123880.0000000    0.2783802
123920.0000000    0.2673585
123960.0000000    0.2883805
124000.0000000    0.2656096
124040.0000000    0.2450793
124080.0000000    0.2645176
124120.0000000    0.2899244
124160.0000000    0.2684005
124200.0000000    0.2621315
124240.0000000    0.2755521
124280.0000000    0.2665677
124320.0000000    0.2818103
124360.0000000    0.2631694
124400.0000000    0.2659023
124440.0000000    0.2572170
124480.0000000    0.2587025
124520.0000000    0.2730603
124560.0000000    0.2814056
124600.0000000    0.2868594
124640.0000000    0.2472438
124680.0000000    0.2690343
124720.0000000    0.2758901
124760.0000000    0.2738473
124800.0000000    0.2655896
124840.0000000    0.2601531
124880.0000000    0.2692787
124920.0000000    0.2514707
124960.0000000    0.2655796
125000.0000000    0.2737913
125040.0000000    0.2587291
125080.0000000    0.2891663
125120.0000000    0.2434497
125160.0000000    0.2694374
125200.0000000    0.2540608
125240.0000000    0.2575170
125280.0000000    0.2515593
125320.0000000    0.2592193
125360.0000000    0.2742791
125400.0000000    0.2613380
125440.0000000    0.2728058
125480.0000000    0.2615720
125520.0000000    0.2673638
125560.0000000    0.2544705
125600.0000000    0.2443894
125640.0000000    0.2571329
125680.0000000    0.2668279
125720.0000000    0.2640881
125760.0000000    0.2605549
125800.0000000    0.2489686
125840.0000000    0.2472616
125880.0000000    0.2665437
125920.0000000    0.2631512
125960.0000000    0.2612598
126000.0000000    0.2510231
126040.0000000    0.2561638
126080.0000000    0.2475321
126120.0000000    0.2389707
126160.0000000    0.2500995
126200.0000000    0.2620560
126240.0000000    0.2439301
126280.0000000    0.2655260
126320.0000000    0.2690646
126360.0000000    0.2658499
126400.0000000    0.2688924
126440.0000000    0.2832147
126480.0000000    0.2597282
126520.0000000    0.2832729
126560.0000000    0.2975297
126600.0000000    0.2862561
126640.0000000    0.2747108
126680.0000000    0.2740915
126720.0000000    0.2719467
126760.0000000    0.2600686
126800.0000000    0.2625023
126840.0000000    0.2748569
126880.0000000    0.2774519
126920.0000000    0.2631807
126960.0000000    0.2613515
127000.0000000    0.2807525
127040.0000000    0.2590972
127080.0000000    0.2484386
127120.0000000    0.2484583
127160.0000000    0.2533591
127200.0000000    0.2601919
127240.0000000    0.2569534
127280.0000000    0.2627987
127320.0000000    0.2547741
127360.0000000    0.2643235
127400.0000000    0.2764077
127440.0000000    0.2719871
127480.0000000    0.2692652
127520.0000000    0.2561246
127560.0000000    0.2744004
127600.0000000    0.2704673
127640.0000000    0.2590307
127680.0000000    0.2569465
127720.0000000    0.2646477
127760.0000000    0.2595610
127800.0000000    0.2583603
127840.0000000    0.2629295
127880.0000000    0.2510636
127920.0000000    0.2619875
127960.0000000    0.2485222
128000.0000000    0.2569792
128040.0000000    0.2590085
128080.0000000    0.2534195
128120.0000000    0.2506599
128160.0000000    0.2655450
128200.0000000    0.2467831
128240.0000000    0.2693140
128280.0000000    0.2529342
128320.0000000    0.2747792
128360.0000000    0.2597589
128400.0000000    0.2595675
128440.0000000    0.2745546
128480.0000000    0.2518370
128520.0000000    0.2705837
128560.0000000    0.2467923
128600.0000000    0.2557041
128640.0000000    0.2694577
128680.0000000    0.2426403
128720.0000000    0.2518277
128760.0000000    0.2609347
128800.0000000    0.2518788
128840.0000000    0.2685333
128880.0000000    0.2690549
128920.0000000    0.2675150
128960.0000000    0.2558728
129000.0000000    0.2708810
129040.0000000    0.2707684
129080.0000000    0.2528659
129120.0000000    0.2703203
129160.0000000    0.2435251
129200.0000000    0.2598273
129240.0000000    0.2666875
129280.0000000    0.2568151
129320.0000000    0.2633440
129360.0000000    0.2452312
129400.0000000    0.2413056
129440.0000000    0.2441645
129480.0000000    0.2586419
129520.0000000    0.2708745
129560.0000000    0.2523654
129600.0000000    0.2580755
129640.0000000    0.2691129
129680.0000000    0.2499321
129720.0000000    0.2451505
129760.0000000    0.2575376
129800.0000000    0.2458133
129840.0000000    0.2226188
129880.0000000    0.2332526
129920.0000000    0.2616873
129960.0000000    0.2489854
130000.0000000    0.2514022
130040.0000000    0.2587230
130080.0000000    0.2536899
130120.0000000    0.2454140
130160.0000000    0.2702997
130200.0000000    0.2697376
130240.0000000    0.2600154
130280.0000000    0.2667665
130320.0000000    0.2635850
130360.0000000    0.2542009
130400.0000000    0.2697279
130440.0000000    0.2656446
130480.0000000    0.2674936
130520.0000000    0.2592435
130560.0000000    0.2432354
130600.0000000    0.2540864
130640.0000000    0.2564988
130680.0000000    0.2394936
130720.0000000    0.2525228
130760.0000000    0.2502477
130800.0000000    0.2633608
130840.0000000    0.2363579
130880.0000000    0.2522544
130920.0000000    0.2554706
130960.0000000    0.2431668
131000.0000000    0.2327411
131040.0000000    0.2698009
131080.0000000    0.2466041
131120.0000000    0.2569324
131160.0000000    0.2445858
131200.0000000    0.2685578
131240.0000000    0.2395242
131280.0000000    0.2607652
131320.0000000    0.2399846
131360.0000000    0.2588756
131400.0000000    0.2446634
131440.0000000    0.2618867
131480.0000000    0.2581607
131520.0000000    0.2575949
131560.0000000    0.2678501
131600.0000000    0.2633502
131640.0000000    0.2620295
131680.0000000    0.2520428
131720.0000000    0.2592026
131760.0000000    0.2570976
131800.0000000    0.2558921
131840.0000000    0.2657640
131880.0000000    0.2843643
131920.0000000    0.2584735
131960.0000000    0.2715208
132000.0000000    0.2459084
132040.0000000    0.2625740
132080.0000000    0.2674384
132120.0000000    0.2535917
132160.0000000    0.2559296
132200.0000000    0.2598936
132240.0000000    0.2629549
132280.0000000    0.2306379
132320.0000000    0.2374230
132360.0000000    0.2574085
132400.0000000    0.2729439
132440.0000000    0.2665562
132480.0000000    0.2531472
132520.0000000    0.2599407
132560.0000000    0.2722508
132600.0000000    0.2726097
132640.0000000    0.2567075
132680.0000000    0.2656042
132720.0000000    0.2705283
132760.0000000    0.2539057
132800.0000000    0.2596493
132840.0000000    0.2753092
132880.0000000    0.2516939
132920.0000000    0.2296900
132960.0000000    0.2621233
133000.0000000    0.2736190
133040.0000000    0.2745630
133080.0000000    0.2669503
133120.0000000    0.2877401
133160.0000000    0.2863542
133200.0000000    0.2730779
133240.0000000    0.2619531
133280.0000000    0.2724056
133320.0000000    0.2772161
133360.0000000    0.2502652
133400.0000000    0.2694885
133440.0000000    0.2415891
133480.0000000    0.2497129
133520.0000000    0.2613882
133560.0000000    0.2788270
133600.0000000    0.2813399
133640.0000000    0.2547532
133680.0000000    0.2554705
133720.0000000    0.2794818
133760.0000000    0.2783669
133800.0000000    0.2722852
133840.0000000    0.2575804
133880.0000000    0.2821162
133920.0000000    0.2580028
133960.0000000    0.2673279
134000.0000000    0.2699415
134040.0000000    0.2721716
134080.0000000    0.2519227
134120.0000000    0.2466747
134160.0000000    0.2634730
134200.0000000    0.2616031
134240.0000000    0.2695403
134280.0000000    0.3096825
134320.0000000    0.2782020
134360.0000000    0.2686889
134400.0000000    0.2662204
134440.0000000    0.2667853
134480.0000000    0.2657959
134520.0000000    0.2535235
134560.0000000    0.2475708
134600.0000000    0.2542019
134640.0000000    0.2691123
134680.0000000    0.2739641
134720.0000000    0.2585552
134760.0000000    0.2680690
134800.0000000    0.2673695
134840.0000000    0.2414445
134880.0000000    0.2728073
134920.0000000    0.2722437
134960.0000000    0.2532454
135000.0000000    0.2615055
135040.0000000    0.2367383
135080.0000000    0.2424461
135120.0000000    0.2486290
135160.0000000    0.2569498
135200.0000000    0.2488567
135240.0000000    0.2621558
135280.0000000    0.2438304
135320.0000000    0.2561023
135360.0000000    0.2580912
135400.0000000    0.2590342
135440.0000000    0.2604762
135480.0000000    0.2629808
135520.0000000    0.2675760
135560.0000000    0.2712079
135600.0000000    0.2729462
135640.0000000    0.2777484
135680.0000000    0.2648976
135720.0000000    0.2586938
135760.0000000    0.2752982
135800.0000000    0.2570780
135840.0000000    0.2594514
135880.0000000    0.2674945
135920.0000000    0.2495301
135960.0000000    0.2741646
136000.0000000    0.2588520
136040.0000000    0.2611109
136080.0000000    0.2827710
136120.0000000    0.2596362
136160.0000000    0.2337956
136200.0000000    0.2497841
136240.0000000    0.2649843
136280.0000000    0.2508289
136320.0000000    0.2604820
136360.0000000    0.2645638
136400.0000000    0.2411642
136440.0000000    0.2382673
136480.0000000    0.2685423
136520.0000000    0.2675167
136560.0000000    0.2818709
136600.0000000    0.2620264
136640.0000000    0.2709252
136680.0000000    0.2575209
136720.0000000    0.2886879
136760.0000000    0.2875665
136800.0000000    0.2883673
136840.0000000    0.2693729
136880.0000000    0.2712546
136920.0000000    0.2620392
136960.0000000    0.2691845
137000.0000000    0.2615789
137040.0000000    0.2886774
137080.0000000    0.2735007
137120.0000000    0.2670551
137160.0000000    0.2908754
137200.0000000    0.2766884
137240.0000000    0.2556548
137280.0000000    0.2586657
137320.0000000    0.2677030
137360.0000000    0.2524466
137400.0000000    0.2573645
137440.0000000    0.2653817
137480.0000000    0.2658504
137520.0000000    0.2786515
137560.0000000    0.2698707
137600.0000000    0.2526860
137640.0000000    0.2694280
137680.0000000    0.2617073
137720.0000000    0.2503814
137760.0000000    0.2409956
137800.0000000    0.2761306
137840.0000000    0.2837683
137880.0000000    0.2623307
137920.0000000    0.2597859
137960.0000000    0.2696395
138000.0000000    0.2794890
138040.0000000    0.2759515
138080.0000000    0.2634669
138120.0000000    0.2588527
138160.0000000    0.2740599
138200.0000000    0.2632813
138240.0000000    0.2373388
138280.0000000    0.2673900
138320.0000000    0.2539130
138360.0000000    0.2731936
138400.0000000    0.2626469
138440.0000000    0.2407880
138480.0000000    0.2455239
138520.0000000    0.2515223
138560.0000000    0.2585806
138600.0000000    0.2658105
138640.0000000    0.2647843
138680.0000000    0.2801040
138720.0000000    0.2700818
138760.0000000    0.2374211
138800.0000000    0.2502322
138840.0000000    0.2488027
138880.0000000    0.2433001
138920.0000000    0.2567326
138960.0000000    0.2496195
139000.0000000    0.2470651
139040.0000000    0.2503625
139080.0000000    0.2675571
139120.0000000    0.2500666
139160.0000000    0.2759302
139200.0000000    0.2822513
139240.0000000    0.2880062
139280.0000000    0.2657930
139320.0000000    0.2727533
139360.0000000    0.2562304
139400.0000000    0.2834645
139440.0000000    0.2677832
139480.0000000    0.2557475
139520.0000000    0.2789477
139560.0000000    0.2700401
139600.0000000    0.2507741
139640.0000000    0.2519411
139680.0000000    0.2683961
139720.0000000    0.2620113
139760.0000000    0.2569059
139800.0000000    0.2593396
139840.0000000    0.2721417
139880.0000000    0.2576429
139920.0000000    0.2754244
139960.0000000    0.2660552
140000.0000000    0.2577600
140040.0000000    0.2665508
140080.0000000    0.2633832
140120.0000000    0.2669562
140160.0000000    0.2792408
140200.0000000    0.2651448
140240.0000000    0.2678703
140280.0000000    0.2822332
140320.0000000    0.2892002
140360.0000000    0.2843778
140400.0000000    0.2823966
140440.0000000    0.2629952
140480.0000000    0.2702076
140520.0000000    0.2388126
140560.0000000    0.2537339
140600.0000000    0.2664819
140640.0000000    0.2504855
140680.0000000    0.2363564
140720.0000000    0.2610166
140760.0000000    0.2456081
140800.0000000    0.2470532
140840.0000000    0.2794447
140880.0000000    0.2588207
140920.0000000    0.2680642
140960.0000000    0.2643000
141000.0000000    0.2861595
141040.0000000    0.2626302
141080.0000000    0.2508997
141120.0000000    0.2657812
141160.0000000    0.2896802
141200.0000000    0.2611540
141240.0000000    0.2494912
141280.0000000    0.2517925
141320.0000000    0.2596098
141360.0000000    0.2707782
141400.0000000    0.2748326
141440.0000000    0.2882007
141480.0000000    0.2551623
141520.0000000    0.2541673
141560.0000000    0.2549845
141600.0000000    0.2589816
141640.0000000    0.2442483
141680.0000000    0.2372161
141720.0000000    0.2424686
141760.0000000    0.2243025
141800.0000000    0.2295857
141840.0000000    0.2383193
141880.0000000    0.2402935
141920.0000000    0.2505442
141960.0000000    0.2381833
142000.0000000    0.2261747
142040.0000000    0.2458258
142080.0000000    0.2535850
142120.0000000    0.2427630
142160.0000000    0.2509075
142200.0000000    0.2346156
142240.0000000    0.2510604
142280.0000000    0.2577894
142320.0000000    0.2615910
142360.0000000    0.2452462
142400.0000000    0.2392931
142440.0000000    0.2400607
142480.0000000    0.2479790
142520.0000000    0.2294582
142560.0000000    0.2235956
142600.0000000    0.2336285
142640.0000000    0.2497266
142680.0000000    0.2226812
142720.0000000    0.2380535
142760.0000000    0.2371103
142800.0000000    0.2491292
142840.0000000    0.2418212
142880.0000000    0.2590015
142920.0000000    0.2458664
142960.0000000    0.2501543
143000.0000000    0.2706701
143040.0000000    0.2707339
143080.0000000    0.2620939
143120.0000000    0.2547326
143160.0000000    0.2448592
143200.0000000    0.2471615
143240.0000000    0.2491319
143280.0000000    0.2431806
143320.0000000    0.2422749
143360.0000000    0.2420438
143400.0000000    0.2450664
143440.0000000    0.2493334
143480.0000000    0.2317966
143520.0000000    0.2457417
143560.0000000    0.2387656
143600.0000000    0.2382980
143640.0000000    0.2421187
143680.0000000    0.2487282
143720.0000000    0.2571211
143760.0000000    0.2612521
143800.0000000    0.2566341
143840.0000000    0.2344424
143880.0000000    0.2498608
143920.0000000    0.2378831
143960.0000000    0.2425894
144000.0000000    0.2367604
144040.0000000    0.2387301
144080.0000000    0.2424807
144120.0000000    0.2411960
144160.0000000    0.2562112
144200.0000000    0.2582570
144240.0000000    0.2484371
144280.0000000    0.2321150
144320.0000000    0.2443262
144360.0000000    0.2441211
144400.0000000    0.2470631
144440.0000000    0.2463436
144480.0000000    0.2500203
144520.0000000    0.2675540
144560.0000000    0.2659110
144600.0000000    0.2437870
144640.0000000    0.2680981
144680.0000000    0.2419868
144720.0000000    0.2479952
144760.0000000    0.2493184
144800.0000000    0.2339468
144840.0000000    0.2547520
144880.0000000    0.2735727
144920.0000000    0.2436537
144960.0000000    0.2507668
145000.0000000    0.2528714
145040.0000000    0.2517349
145080.0000000    0.2328309
145120.0000000    0.2771700
145160.0000000    0.2520458
145200.0000000    0.2525640
145240.0000000    0.2538802
145280.0000000    0.2466414
145320.0000000    0.2451501
145360.0000000    0.2525659
145400.0000000    0.2343815
145440.0000000    0.2501753
145480.0000000    0.2499091
145520.0000000    0.2405675
145560.0000000    0.2250013
145600.0000000    0.2478632
145640.0000000    0.2430921
145680.0000000    0.2424385
145720.0000000    0.2725748
145760.0000000    0.2418956
145800.0000000    0.2351375
145840.0000000    0.2311254
145880.0000000    0.2468356
145920.0000000    0.2495194
145960.0000000    0.2461570
146000.0000000    0.2533284
146040.0000000    0.2526610
146080.0000000    0.2391602
146120.0000000    0.2370565
146160.0000000    0.2648587
146200.0000000    0.2613558
146240.0000000    0.2447089
146280.0000000    0.2649211
146320.0000000    0.2551879
146360.0000000    0.2458416
146400.0000000    0.2624934
146440.0000000    0.2604612
146480.0000000    0.2539142
146520.0000000    0.2545185
146560.0000000    0.2638352
146600.0000000    0.2574226
146640.0000000    0.2584387
146680.0000000    0.2769138
146720.0000000    0.2641686
146760.0000000    0.2713532
146800.0000000    0.2810673
146840.0000000    0.2661526
146880.0000000    0.2773904
146920.0000000    0.2847816
146960.0000000    0.2771807
147000.0000000    0.2757044
147040.0000000    0.2842089
147080.0000000    0.2689668
147120.0000000    0.2730141
147160.0000000    0.2644406
147200.0000000    0.2885707
147240.0000000    0.2797432
147280.0000000    0.2780942
147320.0000000    0.2688934
147360.0000000    0.2719570
147400.0000000    0.2990686
147440.0000000    0.2789805
147480.0000000    0.2766367
147520.0000000    0.2720245
147560.0000000    0.2608141
147600.0000000    0.2579553
147640.0000000    0.2578992
147680.0000000    0.2522337
147720.0000000    0.2449121
147760.0000000    0.2555937
147800.0000000    0.2376573
147840.0000000    0.2633711
147880.0000000    0.2638532
147920.0000000    0.2622643
147960.0000000    0.2603470
148000.0000000    0.2850024
148040.0000000    0.2691649
148080.0000000    0.2763771
148120.0000000    0.2700418
148160.0000000    0.2506866
148200.0000000    0.2811287
148240.0000000    0.2821819
148280.0000000    0.2679574
148320.0000000    0.2579343
148360.0000000    0.2608254
148400.0000000    0.2553983
148440.0000000    0.2700796
148480.0000000    0.2612171
148520.0000000    0.2754997
148560.0000000    0.2542138
148600.0000000    0.2677191
148640.0000000    0.2676659
148680.0000000    0.2608241
148720.0000000    0.2678329
148760.0000000    0.2651737
148800.0000000    0.2544683
148840.0000000    0.2684296
148880.0000000    0.2768468
148920.0000000    0.2644596
148960.0000000    0.2931769
149000.0000000    0.2761936
149040.0000000    0.2744615
149080.0000000    0.2794979
149120.0000000    0.2761584
149160.0000000    0.2772885
149200.0000000    0.2928836
149240.0000000    0.2830948
149280.0000000    0.2759157
149320.0000000    0.2607261
149360.0000000    0.2863783
149400.0000000    0.2889435
149440.0000000    0.2717832
149480.0000000    0.2607055
149520.0000000    0.2673557
149560.0000000    0.2698993
149600.0000000    0.2537373
149640.0000000    0.2699085
149680.0000000    0.2563769
149720.0000000    0.2672983
149760.0000000    0.2600587
149800.0000000    0.2587945
149840.0000000    0.2632934
149880.0000000    0.2363897
149920.0000000    0.2554603
149960.0000000    0.2478767
150000.0000000    0.2598179
150040.0000000    0.2506191
150080.0000000    0.2645121
150120.0000000    0.2666170
150160.0000000    0.2809958
150200.0000000    0.2736262
150240.0000000    0.2532934
150280.0000000    0.2543557
150320.0000000    0.2661524
150360.0000000    0.2334405
150400.0000000    0.2518422
150440.0000000    0.2543879
150480.0000000    0.2598939
150520.0000000    0.2579822
150560.0000000    0.2770272
150600.0000000    0.2807786
150640.0000000    0.2521755
150680.0000000    0.2630298
150720.0000000    0.2499458
150760.0000000    0.2421769
150800.0000000    0.2700062
150840.0000000    0.2395540
150880.0000000    0.2490411
150920.0000000    0.2398599
150960.0000000    0.2836626
151000.0000000    0.2761819
151040.0000000    0.2742383
151080.0000000    0.2712311
151120.0000000    0.2790383
151160.0000000    0.2848365
151200.0000000    0.2970675
151240.0000000    0.2826924
151280.0000000    0.2773266
151320.0000000    0.2663092
151360.0000000    0.2556974
151400.0000000    0.2628405
151440.0000000    0.2561966
151480.0000000    0.2526745
151520.0000000    0.2706771
151560.0000000    0.2463236
151600.0000000    0.2767026
151640.0000000    0.2555352
151680.0000000    0.2459535
151720.0000000    0.2801908
151760.0000000    0.2655798
151800.0000000    0.2536945
151840.0000000    0.2622994
151880.0000000    0.2564859
151920.0000000    0.2703963
151960.0000000    0.2970302
152000.0000000    0.2707327
152040.0000000    0.2731062
152080.0000000    0.2818196
152120.0000000    0.2792163
152160.0000000    0.2744339
152200.0000000    0.2772731
152240.0000000    0.2572538
152280.0000000    0.2661404
152320.0000000    0.2737820
152360.0000000    0.2838569
152400.0000000    0.2731781
152440.0000000    0.2756313
152480.0000000    0.2753174
152520.0000000    0.2650876
152560.0000000    0.2902897
152600.0000000    0.2728022
152640.0000000    0.2751265
152680.0000000    0.2736210
152720.0000000    0.2704013
152760.0000000    0.2789501
152800.0000000    0.2627959
152840.0000000    0.2649438
152880.0000000    0.2660010
152920.0000000    0.2835799
152960.0000000    0.2787096
153000.0000000    0.2864499
153040.0000000    0.2716376
153080.0000000    0.2661652
153120.0000000    0.2660806
153160.0000000    0.2652071
153200.0000000    0.2899992
153240.0000000    0.2757711
153280.0000000    0.2513914
153320.0000000    0.2532403
153360.0000000    0.2789738
153400.0000000    0.2562359
153440.0000000    0.2690912
153480.0000000    0.2555442
153520.0000000    0.2503530
153560.0000000    0.2695998
153600.0000000    0.2537214
153640.0000000    0.2633950
153680.0000000    0.2681294
153720.0000000    0.2642350
153760.0000000    0.2454243
153800.0000000    0.2725594
153840.0000000    0.2619150
153880.0000000    0.2711541
153920.0000000    0.2683939
153960.0000000    0.2756768
154000.0000000    0.2606207
154040.0000000    0.2583901
154080.0000000    0.2478404
154120.0000000    0.2605103
154160.0000000    0.2569223
154200.0000000    0.2735845
154240.0000000    0.2539592
154280.0000000    0.2788743
154320.0000000    0.2532014
154360.0000000    0.2764617
154400.0000000    0.2731113
154440.0000000    0.2455571
154480.0000000    0.2505289
154520.0000000    0.2492421
154560.0000000    0.2604704
154600.0000000    0.2360056
154640.0000000    0.2402947
154680.0000000    0.2527733
154720.0000000    0.2779065
154760.0000000    0.2518585
154800.0000000    0.2613674
154840.0000000    0.2570333
154880.0000000    0.2331633
154920.0000000    0.2667488
154960.0000000    0.2379551
155000.0000000    0.2827138
155040.0000000    0.2797371
155080.0000000    0.2630794
155120.0000000    0.2660131
155160.0000000    0.2682851
155200.0000000    0.2496785
155240.0000000    0.2711446
155280.0000000    0.2591767
155320.0000000    0.2585642
155360.0000000    0.2711730
155400.0000000    0.2531526
155440.0000000    0.2527129
155480.0000000    0.2593575
155520.0000000    0.2519893
155560.0000000    0.2503379
155600.0000000    0.2492234
155640.0000000    0.2595623
155680.0000000    0.2481367
155720.0000000    0.2675185
155760.0000000    0.2671204
155800.0000000    0.2796552
155840.0000000    0.2526321
155880.0000000    0.2597828
155920.0000000    0.2577168
155960.0000000    0.2684447
156000.0000000    0.2555888
156040.0000000    0.2384880
156080.0000000    0.2419475
156120.0000000    0.2500933
156160.0000000    0.2700346
156200.0000000    0.2505024
156240.0000000    0.2528929
156280.0000000    0.2457514
156320.0000000    0.2459432
156360.0000000    0.2486345
156400.0000000    0.2641951
156440.0000000    0.2780927
156480.0000000    0.2516350
156520.0000000    0.2627587
156560.0000000    0.2620293
156600.0000000    0.2816945
156640.0000000    0.2682723
156680.0000000    0.2685632
156720.0000000    0.2676281
156760.0000000    0.2623443
156800.0000000    0.2848517
156840.0000000    0.2788403
156880.0000000    0.2993828
156920.0000000    0.2863116
156960.0000000    0.2806908
157000.0000000    0.2883781
157040.0000000    0.2665076
157080.0000000    0.2506527
157120.0000000    0.2874488
157160.0000000    0.2765292
157200.0000000    0.2941672
157240.0000000    0.2950948
157280.0000000    0.2666080
157320.0000000    0.2670211
157360.0000000    0.2895633
157400.0000000    0.2868636
157440.0000000    0.2784875
157480.0000000    0.2765999
157520.0000000    0.2689669
157560.0000000    0.2640937
157600.0000000    0.2905204
157640.0000000    0.2707958
157680.0000000    0.2660939
157720.0000000    0.2620302
157760.0000000    0.2679905
157800.0000000    0.2680313
157840.0000000    0.2933782
157880.0000000    0.2794306
157920.0000000    0.2740093
157960.0000000    0.2855018
158000.0000000    0.2859552
158040.0000000    0.2739517
158080.0000000    0.2641290
158120.0000000    0.2740252
158160.0000000    0.2590617
158200.0000000    0.2832507
158240.0000000    0.2652060
158280.0000000    0.2583888
158320.0000000    0.2516842
158360.0000000    0.2605876
158400.0000000    0.2539291
158440.0000000    0.2559264
158480.0000000    0.2397148
158520.0000000    0.2483405
158560.0000000    0.2537684
158600.0000000    0.2652736
158640.0000000    0.2436660
158680.0000000    0.2397971
158720.0000000    0.2361561
158760.0000000    0.2480237
158800.0000000    0.2652754
158840.0000000    0.2690946
158880.0000000    0.2809498
158920.0000000    0.2798352
158960.0000000    0.2603787
159000.0000000    0.2673581
159040.0000000    0.2808463
159080.0000000    0.2777999
159120.0000000    0.2863669
159160.0000000    0.3084697
159200.0000000    0.3056119
159240.0000000    0.2881359
159280.0000000    0.2809910
159320.0000000    0.3003837
159360.0000000    0.2877823
159400.0000000    0.2900453
159440.0000000    0.2985158
159480.0000000    0.2808927
159520.0000000    0.2984377
159560.0000000    0.2668440
159600.0000000    0.2736791
159640.0000000    0.3011175
159680.0000000    0.2522799
159720.0000000    0.2652309
159760.0000000    0.2561825
159800.0000000    0.2527050
159840.0000000    0.2618038
159880.0000000    0.2546367
159920.0000000    0.2637855
159960.0000000    0.2589558
160000.0000000    0.2627539
160040.0000000    0.2407758
160080.0000000    0.2439182
160120.0000000    0.2668681
160160.0000000    0.2642012
160200.0000000    0.2524744
160240.0000000    0.2490961
160280.0000000    0.2777464
160320.0000000    0.2687050
160360.0000000    0.2623096
160400.0000000    0.2695278
160440.0000000    0.2807868
160480.0000000    0.2704442
160520.0000000    0.2886029
160560.0000000    0.2893571
160600.0000000    0.3055642
160640.0000000    0.2930698
160680.0000000    0.2845498
160720.0000000    0.2689401
160760.0000000    0.2887310
160800.0000000    0.2763876
160840.0000000    0.2849691
160880.0000000    0.2629111
160920.0000000    0.2711637
160960.0000000    0.3065710
161000.0000000    0.2909087
161040.0000000    0.2788357
161080.0000000    0.2901129
161120.0000000    0.2891336
161160.0000000    0.2929386
161200.0000000    0.2539096
161240.0000000    0.3028199
161280.0000000    0.2762396
161320.0000000    0.2952872
161360.0000000    0.2949505
161400.0000000    0.2856843
161440.0000000    0.3097450
161480.0000000    0.2866654
161520.0000000    0.2723284
161560.0000000    0.2849392
161600.0000000    0.2620250
161640.0000000    0.2804079
161680.0000000    0.2889242
161720.0000000    0.2674624
161760.0000000    0.2679792
161800.0000000    0.2952046
161840.0000000    0.2802613
161880.0000000    0.2767486
161920.0000000    0.2768719
161960.0000000    0.2992420
162000.0000000    0.2858622
162040.0000000    0.3014419
162080.0000000    0.2831673
162120.0000000    0.2769654
162160.0000000    0.2647938
162200.0000000    0.2867117
162240.0000000    0.2768973
162280.0000000    0.2731403
162320.0000000    0.2706432
162360.0000000    0.2774831
162400.0000000    0.2786576
162440.0000000    0.2913019
162480.0000000    0.2766238
162520.0000000    0.2833398
162560.0000000    0.2858820
162600.0000000    0.2836621
162640.0000000    0.2916467
162680.0000000    0.2827856
162720.0000000    0.2969574
162760.0000000    0.2889916
162800.0000000    0.2776856
162840.0000000    0.2767054
162880.0000000    0.2788027
162920.0000000    0.2845089
162960.0000000    0.2820830
163000.0000000    0.2746752
163040.0000000    0.2942522
163080.0000000    0.2786537
163120.0000000    0.2861299
163160.0000000    0.2745339
163200.0000000    0.2952914
163240.0000000    0.2937757
163280.0000000    0.2589441
163320.0000000    0.2596196
163360.0000000    0.2540735
163400.0000000    0.2676583
163440.0000000    0.2596547
163480.0000000    0.2643030
163520.0000000    0.2831889
163560.0000000    0.2769371
163600.0000000    0.2615759
163640.0000000    0.2521162
163680.0000000    0.2456639
163720.0000000    0.2515275
163760.0000000    0.2597926
163800.0000000    0.2733405
163840.0000000    0.2381328
163880.0000000    0.2525348
163920.0000000    0.2557682
163960.0000000    0.2452160
164000.0000000    0.2423140
164040.0000000    0.2367014
164080.0000000    0.2551154
164120.0000000    0.2484183
164160.0000000    0.2479925
164200.0000000    0.2523414
164240.0000000    0.2496069
164280.0000000    0.2511002
164320.0000000    0.2533117
164360.0000000    0.2970035
164400.0000000    0.2575965
164440.0000000    0.2527781
164480.0000000    0.2454844
164520.0000000    0.2635872
164560.0000000    0.2723306
164600.0000000    0.2725712
164640.0000000    0.2607020
164680.0000000    0.2592201
164720.0000000    0.2603188
164760.0000000    0.2664542
164800.0000000    0.2719749
164840.0000000    0.2498211
164880.0000000    0.2565266
164920.0000000    0.2590768
164960.0000000    0.2455862
165000.0000000    0.2501153
165040.0000000    0.2493175
165080.0000000    0.2574588
165120.0000000    0.2645017
165160.0000000    0.2553419
165200.0000000    0.2502491
165240.0000000    0.2268744
165280.0000000    0.2434218
165320.0000000    0.2566278
165360.0000000    0.2570925
165400.0000000    0.2631029
165440.0000000    0.2526426
165480.0000000    0.2419057
165520.0000000    0.2481728
165560.0000000    0.2527373
165600.0000000    0.2541444
165640.0000000    0.2616483
165680.0000000    0.2459321
165720.0000000    0.2504547
165760.0000000    0.2596268
165800.0000000    0.2603353
165840.0000000    0.2649431
165880.0000000    0.2525017
165920.0000000    0.2505406
165960.0000000    0.2478143
166000.0000000    0.2702309
166040.0000000    0.2371263
166080.0000000    0.2368365
166120.0000000    0.2361109
166160.0000000    0.2466216
166200.0000000    0.2339574
166240.0000000    0.2598283
166280.0000000    0.2655078
166320.0000000    0.2701911
166360.0000000    0.2621621
166400.0000000    0.2615163
166440.0000000    0.2701157
166480.0000000    0.2728589
166520.0000000    0.2910404
166560.0000000    0.2930321
166600.0000000    0.2814893
166640.0000000    0.2552567
166680.0000000    0.2870745
166720.0000000    0.3014997
166760.0000000    0.2906048
166800.0000000    0.2801521
166840.0000000    0.2821292
166880.0000000    0.2554745
166920.0000000    0.2691153
166960.0000000    0.2608785
167000.0000000    0.2617021
167040.0000000    0.2689875
167080.0000000    0.2571305
167120.0000000    0.2503789
167160.0000000    0.2821810
167200.0000000    0.2819797
167240.0000000    0.2799236
167280.0000000    0.2848536
167320.0000000    0.2744076
167360.0000000    0.2672872
167400.0000000    0.2710319
167440.0000000    0.2674136
167480.0000000    0.2628134
167520.0000000    0.2660394
167560.0000000    0.2643840
167600.0000000    0.2499439
167640.0000000    0.2568533
167680.0000000    0.2410079
167720.0000000    0.2535731
167760.0000000    0.2604139
167800.0000000    0.2623237
167840.0000000    0.2441964
167880.0000000    0.2512767
167920.0000000    0.2509379
167960.0000000    0.2542613
168000.0000000    0.2531222
168040.0000000    0.2541017
168080.0000000    0.2686893
168120.0000000    0.2822152
168160.0000000    0.2506107
168200.0000000    0.2493810
168240.0000000    0.2694240
168280.0000000    0.2534492
168320.0000000    0.2839625
168360.0000000    0.2953630
168400.0000000    0.2886875
168440.0000000    0.2654050
168480.0000000    0.2713607
168520.0000000    0.2623442
168560.0000000    0.2660539
168600.0000000    0.2511921
168640.0000000    0.2675516
168680.0000000    0.2634068
168720.0000000    0.2501298
168760.0000000    0.2486391
168800.0000000    0.2577103
168840.0000000    0.2416559
168880.0000000    0.2717142
168920.0000000    0.2565693
168960.0000000    0.2568974
169000.0000000    0.2650494
169040.0000000    0.2701475
169080.0000000    0.2523458
169120.0000000    0.2543353
169160.0000000    0.2661214
169200.0000000    0.2537158
169240.0000000    0.2514149
169280.0000000    0.2571704
169320.0000000    0.2624623
169360.0000000    0.2593648
169400.0000000    0.2830846
169440.0000000    0.2891494
169480.0000000    0.2756200
169520.0000000    0.2732704
169560.0000000    0.2512360
169600.0000000    0.2885618
169640.0000000    0.2808065
169680.0000000    0.2806147
169720.0000000    0.2759783
169760.0000000    0.2916440
169800.0000000    0.3013290
169840.0000000    0.2887678
169880.0000000    0.2943058
169920.0000000    0.2978975
169960.0000000    0.2597797
170000.0000000    0.2788957
170040.0000000    0.2479301
170080.0000000    0.2677571
170120.0000000    0.2657290
170160.0000000    0.2783247
170200.0000000    0.2600231
170240.0000000    0.2738779
170280.0000000    0.2593536
170320.0000000    0.2550154
170360.0000000    0.2533472
170400.0000000    0.2537466
170440.0000000    0.2550867
170480.0000000    0.2509564
170520.0000000    0.2569175
170560.0000000    0.2556285
170600.0000000    0.2627458
170640.0000000    0.2552311
170680.0000000    0.2468129
170720.0000000    0.2638240
170760.0000000    0.2646795
170800.0000000    0.2534067
170840.0000000    0.2586525
170880.0000000    0.2338770
170920.0000000    0.2444969
170960.0000000    0.2505490
171000.0000000    0.2563173
171040.0000000    0.2402182
171080.0000000    0.2496860
171120.0000000    0.2487167
171160.0000000    0.2740277
171200.0000000    0.2425589
171240.0000000    0.2352189
171280.0000000    0.2401097
171320.0000000    0.2462196
171360.0000000    0.2582846
171400.0000000    0.2465902
171440.0000000    0.2442035
171480.0000000    0.2309404
171520.0000000    0.2542646
171560.0000000    0.2526002
171600.0000000    0.2866724
171640.0000000    0.2458666
171680.0000000    0.2455551
171720.0000000    0.2619228
171760.0000000    0.2620389
171800.0000000    0.2393757
171840.0000000    0.2317924
171880.0000000    0.2188939
171920.0000000    0.2487049
171960.0000000    0.2353289
172000.0000000    0.2429490
172040.0000000    0.2184064
172080.0000000    0.2388113
172120.0000000    0.2379579
172160.0000000    0.2335849
172200.0000000    0.2152299
172240.0000000    0.2341276
172280.0000000    0.2232171
172320.0000000    0.2411522
172360.0000000    0.2483361
172400.0000000    0.2779331
172440.0000000    0.2579896
172480.0000000    0.2555607
172520.0000000    0.2489794
172560.0000000    0.2488637
172600.0000000    0.2330884
172640.0000000    0.2193598
172680.0000000    0.2282471
172720.0000000    0.2367694
172760.0000000    0.2182496
172800.0000000    0.2321790
172840.0000000    0.2183932
172880.0000000    0.2267797
172920.0000000    0.2364666
172960.0000000    0.2459188
173000.0000000    0.2379348
173040.0000000    0.2540084
173080.0000000    0.2436650
173120.0000000    0.2208011
173160.0000000    0.2459910
173200.0000000    0.2442897
173240.0000000    0.2311204
173280.0000000    0.2654120
173320.0000000    0.2452633
173360.0000000    0.2419679
173400.0000000    0.2501980
173440.0000000    0.2671440
173480.0000000    0.2469052
173520.0000000    0.2329781
173560.0000000    0.2215812
173600.0000000    0.2372508
173640.0000000    0.2420762
173680.0000000    0.2371281
173720.0000000    0.2316733
173760.0000000    0.2539837
173800.0000000    0.2520820
173840.0000000    0.2252344
173880.0000000    0.2385503
173920.0000000    0.2401282
173960.0000000    0.2354910
174000.0000000    0.2428426
174040.0000000    0.2627532
174080.0000000    0.2603443
174120.0000000    0.2419698
174160.0000000    0.2425106
174200.0000000    0.2478912
174240.0000000    0.2316423
174280.0000000    0.2534980
174320.0000000    0.2471037
174360.0000000    0.2285985
174400.0000000    0.2390064
174440.0000000    0.2304556
174480.0000000    0.2330613
174520.0000000    0.2086776
174560.0000000    0.2308124
174600.0000000    0.2152551
174640.0000000    0.2165634
174680.0000000    0.2241876
174720.0000000    0.2121047
174760.0000000    0.2067648
174800.0000000    0.2139625
174840.0000000    0.2074480
174880.0000000    0.1968762
174920.0000000    0.2197869
174960.0000000    0.2276002
175000.0000000    0.2267861
175040.0000000    0.2228769
175080.0000000    0.2077098
175120.0000000    0.2201116
175160.0000000    0.2503381
175200.0000000    0.1953296
175240.0000000    0.2455993
175280.0000000    0.2480377
175320.0000000    0.2380193
175360.0000000    0.2371941
175400.0000000    0.2392031
175440.0000000    0.2394847
175480.0000000    0.2310323
175520.0000000    0.2232289
175560.0000000    0.2411314
175600.0000000    0.2374726
175640.0000000    0.2471920
175680.0000000    0.2207690
175720.0000000    0.2079742
175760.0000000    0.2209845
175800.0000000    0.2373946
175840.0000000    0.2394033
175880.0000000    0.2487081
175920.0000000    0.2286336
175960.0000000    0.2384141
176000.0000000    0.2111676
176040.0000000    0.2179370
176080.0000000    0.2123104
176120.0000000    0.2198098
176160.0000000    0.2002352
176200.0000000    0.2045030
176240.0000000    0.1966048
176280.0000000    0.1911706
176320.0000000    0.1943714
176360.0000000    0.2070016
176400.0000000    0.2089837
176440.0000000    0.2114148
176480.0000000    0.1999005
176520.0000000    0.2026435
176560.0000000    0.2167972
176600.0000000    0.1918957
176640.0000000    0.2102472
176680.0000000    0.2303799
176720.0000000    0.1958288
176760.0000000    0.2119388
176800.0000000    0.2173462
176840.0000000    0.1982181
176880.0000000    0.2142387
176920.0000000    0.2330618
176960.0000000    0.2266965
177000.0000000    0.2243176
177040.0000000    0.2170109
177080.0000000    0.2059409
177120.0000000    0.2162529
177160.0000000    0.2133626
177200.0000000    0.2081738
177240.0000000    0.2029862
177280.0000000    0.2019909
177320.0000000    0.2195232
177360.0000000    0.2132858
177400.0000000    0.2074012
177440.0000000    0.2126664
177480.0000000    0.2058329
177520.0000000    0.2069788
177560.0000000    0.2037812
177600.0000000    0.2083734
177640.0000000    0.2144562
177680.0000000    0.2063965
177720.0000000    0.2293115
177760.0000000    0.2221393
177800.0000000    0.2158115
177840.0000000    0.2325400
177880.0000000    0.2089412
177920.0000000    0.2104689
177960.0000000    0.2114620
178000.0000000    0.2399684
178040.0000000    0.2429058
178080.0000000    0.2300446
178120.0000000    0.2297661
178160.0000000    0.2219233
178200.0000000    0.2363547
178240.0000000    0.2286373
178280.0000000    0.2292126
178320.0000000    0.2143223
178360.0000000    0.2223373
178400.0000000    0.2222503
178440.0000000    0.2423531
178480.0000000    0.2039990
178520.0000000    0.2123402
178560.0000000    0.1992120
178600.0000000    0.2073160
178640.0000000    0.2172773
178680.0000000    0.2181815
178720.0000000    0.2020173
178760.0000000    0.2171027
178800.0000000    0.2137282
178840.0000000    0.2064466
178880.0000000    0.2186119
178920.0000000    0.2078143
178960.0000000    0.1998819
179000.0000000    0.1936274
179040.0000000    0.2158262
179080.0000000    0.2137115
179120.0000000    0.2170401
179160.0000000    0.2370425
179200.0000000    0.2365980
179240.0000000    0.2086879
179280.0000000    0.2364950
179320.0000000    0.2592249
179360.0000000    0.2281619
179400.0000000    0.2318090
179440.0000000    0.2308062
179480.0000000    0.2527015
179520.0000000    0.2401280
179560.0000000    0.2231515
179600.0000000    0.2370343
179640.0000000    0.2223292
179680.0000000    0.2387391
179720.0000000    0.2296264
179760.0000000    0.2007857
179800.0000000    0.2115754
179840.0000000    0.2329242
179880.0000000    0.2398064
179920.0000000    0.2258227
179960.0000000    0.2266727
180000.0000000    0.2183917
180040.0000000    0.2302447
180080.0000000    0.2377836
180120.0000000    0.2388925
180160.0000000    0.2211864
180200.0000000    0.2217328
180240.0000000    0.2251850
180280.0000000    0.2224649
180320.0000000    0.2070560
180360.0000000    0.2201090
180400.0000000    0.2279024
180440.0000000    0.2295398
180480.0000000    0.2226707
180520.0000000    0.2222183
180560.0000000    0.1989345
180600.0000000    0.2189541
180640.0000000    0.2247987
180680.0000000    0.2373656
180720.0000000    0.2192558
180760.0000000    0.2269518
180800.0000000    0.2316059
180840.0000000    0.2319196
180880.0000000    0.2367991
180920.0000000    0.2322372
180960.0000000    0.2469202
181000.0000000    0.2321496
181040.0000000    0.2097868
181080.0000000    0.2137768
181120.0000000    0.2319592
181160.0000000    0.2291334
181200.0000000    0.2217560
181240.0000000    0.2259685
181280.0000000    0.2087727
181320.0000000    0.2031952
181360.0000000    0.2160548
181400.0000000    0.2080520
181440.0000000    0.2138274
181480.0000000    0.2220853
181520.0000000    0.2104655
181560.0000000    0.2002933
181600.0000000    0.2044657
181640.0000000    0.2081128
181680.0000000    0.2017645
181720.0000000    0.1930637
181760.0000000    0.2180792
181800.0000000    0.1999413
181840.0000000    0.2038180
181880.0000000    0.2106207
181920.0000000    0.2054212
181960.0000000    0.2036979
182000.0000000    0.2037417
182040.0000000    0.2036134
182080.0000000    0.2247382
182120.0000000    0.2108258
182160.0000000    0.2015813
182200.0000000    0.2076059
182240.0000000    0.2163529
182280.0000000    0.2130820
182320.0000000    0.2159185
182360.0000000    0.2054897
182400.0000000    0.2080340
182440.0000000    0.2103693
182480.0000000    0.2050190
182520.0000000    0.1975508
182560.0000000    0.1936315
182600.0000000    0.2104704
182640.0000000    0.2115611
182680.0000000    0.2116386
182720.0000000    0.2129691
182760.0000000    0.2042907
182800.0000000    0.2091849
182840.0000000    0.2162914
182880.0000000    0.2391546
182920.0000000    0.2222954
182960.0000000    0.2237206
183000.0000000    0.2194133
183040.0000000    0.2166459
183080.0000000    0.2329848
183120.0000000    0.2203679
183160.0000000    0.1915638
183200.0000000    0.2029973
183240.0000000    0.2217959
183280.0000000    0.2237342
183320.0000000    0.1982671
183360.0000000    0.2268534
183400.0000000    0.2195252
183440.0000000    0.2276896
183480.0000000    0.2086718
183520.0000000    0.2170451
183560.0000000    0.2150562
183600.0000000    0.1914673
183640.0000000    0.2060890
183680.0000000    0.2132648
183720.0000000    0.2202055
183760.0000000    0.2076773
183800.0000000    0.2202470
183840.0000000    0.2192219
183880.0000000    0.2132186
183920.0000000    0.2226167
183960.0000000    0.1963082
184000.0000000    0.2134020
184040.0000000    0.1921729
184080.0000000    0.2146549
184120.0000000    0.2167338
184160.0000000    0.2021524
184200.0000000    0.1947265
184240.0000000    0.1976766
184280.0000000    0.2081752
184320.0000000    0.2087150
184360.0000000    0.2035833
184400.0000000    0.2061910
184440.0000000    0.2116275
184480.0000000    0.2174197
184520.0000000    0.1951211
184560.0000000    0.2023938
184600.0000000    0.2418328
184640.0000000    0.2287259
184680.0000000    0.2034921
184720.0000000    0.2168547
184760.0000000    0.1996097
184800.0000000    0.1891453
184840.0000000    0.2078101
184880.0000000    0.2156453
184920.0000000    0.2255886
184960.0000000    0.2204283
185000.0000000    0.2084035
185040.0000000    0.2165385
185080.0000000    0.2032105
185120.0000000    0.1975806
185160.0000000    0.2049021
185200.0000000    0.2002453
185240.0000000    0.1911027
185280.0000000    0.2124843
185320.0000000    0.2066661
185360.0000000    0.2073682
185400.0000000    0.2072442
185440.0000000    0.2072013
185480.0000000    0.2099762
185520.0000000    0.2201530
185560.0000000    0.1987867
185600.0000000    0.1988547
185640.0000000    0.2005519
185680.0000000    0.2189899
185720.0000000    0.2271337
185760.0000000    0.2066606
185800.0000000    0.2126447
185840.0000000    0.2252253
185880.0000000    0.2000440
185920.0000000    0.2014459
185960.0000000    0.2091090
186000.0000000    0.2066828
186040.0000000    0.2027995
186080.0000000    0.2222416
186120.0000000    0.2213172
186160.0000000    0.2473933
186200.0000000    0.1927228
186240.0000000    0.2062752
186280.0000000    0.2187018
186320.0000000    0.2418476
186360.0000000    0.2496078
186400.0000000    0.2382603
186440.0000000    0.2566088
186480.0000000    0.2212879
186520.0000000    0.2164805
186560.0000000    0.2325951
186600.0000000    0.2242509
186640.0000000    0.2405422
186680.0000000    0.2238396
186720.0000000    0.2212075
186760.0000000    0.2204902
186800.0000000    0.2075260
186840.0000000    0.2260494
186880.0000000    0.2074633
186920.0000000    0.2065143
186960.0000000    0.2093983
187000.0000000    0.2131032
187040.0000000    0.2153272
187080.0000000    0.1946134
187120.0000000    0.1934372
187160.0000000    0.2199434
187200.0000000    0.2177399
187240.0000000    0.2110802
187280.0000000    0.2138199
187320.0000000    0.2039224
187360.0000000    0.2198598
187400.0000000    0.2269113
187440.0000000    0.2139986
187480.0000000    0.2111465
187520.0000000    0.2254111
187560.0000000    0.2418927
187600.0000000    0.2244800
187640.0000000    0.2315663
187680.0000000    0.2364991
187720.0000000    0.2475226
187760.0000000    0.2223390
187800.0000000    0.2187462
187840.0000000    0.2202145
187880.0000000    0.2075474
187920.0000000    0.1975871
187960.0000000    0.2152211
188000.0000000    0.1947024
188040.0000000    0.1942654
188080.0000000    0.2373737
188120.0000000    0.2229641
188160.0000000    0.2197799
188200.0000000    0.2375843
188240.0000000    0.2193980
188280.0000000    0.2249440
188320.0000000    0.2177546
188360.0000000    0.2344476
188400.0000000    0.2379450
188440.0000000    0.2482589
188480.0000000    0.2290539
188520.0000000    0.2250621
188560.0000000    0.2258414
188600.0000000    0.2134939
188640.0000000    0.2071890
188680.0000000    0.2305276
188720.0000000    0.2172315
188760.0000000    0.2166878
188800.0000000    0.2200952
188840.0000000    0.2226030
188880.0000000    0.2356406
188920.0000000    0.2401360
188960.0000000    0.2114477
189000.0000000    0.2281867
189040.0000000    0.2301722
189080.0000000    0.2260588
189120.0000000    0.2355661
189160.0000000    0.2260302
189200.0000000    0.2100235
189240.0000000    0.2098292
189280.0000000    0.2213816
189320.0000000    0.2247799
189360.0000000    0.2251372
189400.0000000    0.2068013
189440.0000000    0.2099418
189480.0000000    0.2127219
189520.0000000    0.2002462
189560.0000000    0.2052130
189600.0000000    0.1935840
189640.0000000    0.1979550
189680.0000000    0.1898694
189720.0000000    0.2039450
189760.0000000    0.2159714
189800.0000000    0.2060692
189840.0000000    0.2100716
189880.0000000    0.1917133
189920.0000000    0.2052050
189960.0000000    0.2107313
190000.0000000    0.2035837
190040.0000000    0.1999591
190080.0000000    0.1956142
190120.0000000    0.2110026
190160.0000000    0.2208994
190200.0000000    0.2019617
190240.0000000    0.2122275
190280.0000000    0.1973715
190320.0000000    0.1903773
190360.0000000    0.2083698
190400.0000000    0.1975838
190440.0000000    0.2027360
190480.0000000    0.2092326
190520.0000000    0.2046404
190560.0000000    0.1858122
190600.0000000    0.1979674
190640.0000000    0.1826470
190680.0000000    0.2009659
190720.0000000    0.1989290
190760.0000000    0.1984016
190800.0000000    0.2060822
190840.0000000    0.2117777
190880.0000000    0.2126411
190920.0000000    0.2143995
190960.0000000    0.2003678
191000.0000000    0.2024096
191040.0000000    0.1920845
191080.0000000    0.2027209
191120.0000000    0.2068879
191160.0000000    0.1873310
191200.0000000    0.1878260
191240.0000000    0.1965855
191280.0000000    0.1968847
191320.0000000    0.2142917
191360.0000000    0.2166999
191400.0000000    0.2068009
191440.0000000    0.2129967
191480.0000000    0.2109673
191520.0000000    0.1813459
191560.0000000    0.1848393
191600.0000000    0.1808673
191640.0000000    0.1914092
191680.0000000    0.1816378
191720.0000000    0.1782158
191760.0000000    0.1965963
191800.0000000    0.2063101
191840.0000000    0.2107808
191880.0000000    0.2040453
191920.0000000    0.2089940
191960.0000000    0.2082536
192000.0000000    0.2026268
192040.0000000    0.1921712
192080.0000000    0.2113387
192120.0000000    0.2124972
192160.0000000    0.2128799
192200.0000000    0.2054729
192240.0000000    0.2163082
192280.0000000    0.2066032
192320.0000000    0.2104990
192360.0000000    0.2059411
192400.0000000    0.2132367
192440.0000000    0.2383816
192480.0000000    0.2102719
192520.0000000    0.2084062
192560.0000000    0.2080862
192600.0000000    0.2150999
192640.0000000    0.2078229
192680.0000000    0.2169417
192720.0000000    0.2040130
192760.0000000    0.2039640
192800.0000000    0.2085715
192840.0000000    0.2034939
192880.0000000    0.2035522
192920.0000000    0.1954160
192960.0000000    0.2041055
193000.0000000    0.2095695
193040.0000000    0.2033907
193080.0000000    0.2197569
193120.0000000    0.1987708
193160.0000000    0.1947081
193200.0000000    0.2091126
193240.0000000    0.2037372
193280.0000000    0.2021783
193320.0000000    0.1918493
193360.0000000    0.1990882
193400.0000000    0.2092072
193440.0000000    0.1966507
193480.0000000    0.1922861
193520.0000000    0.2096663
193560.0000000    0.2153858
193600.0000000    0.2024067
193640.0000000    0.1889325
193680.0000000    0.2087578
193720.0000000    0.2081506
193760.0000000    0.2147820
193800.0000000    0.2039357
193840.0000000    0.1922700
193880.0000000    0.1958313
193920.0000000    0.2065080
193960.0000000    0.2132203
194000.0000000    0.2230074
194040.0000000    0.2285820
194080.0000000    0.2190503
194120.0000000    0.2088541
194160.0000000    0.2257466
194200.0000000    0.2065188
194240.0000000    0.1995310
194280.0000000    0.1926786
194320.0000000    0.1882409
194360.0000000    0.1837700
194400.0000000    0.2121621
194440.0000000    0.2012410
194480.0000000    0.2085255
194520.0000000    0.2023201
194560.0000000    0.2056590
194600.0000000    0.2060228
194640.0000000    0.2140451
194680.0000000    0.2095581
194720.0000000    0.2109592
194760.0000000    0.2162147
194800.0000000    0.2151651
194840.0000000    0.2544923
194880.0000000    0.2280752
194920.0000000    0.2343893
194960.0000000    0.2304875
195000.0000000    0.2259998
195040.0000000    0.2104881
195080.0000000    0.2104709
195120.0000000    0.2065115
195160.0000000    0.2035816
195200.0000000    0.2047983
195240.0000000    0.1970988
195280.0000000    0.2077895
195320.0000000    0.2117775
195360.0000000    0.1896442
195400.0000000    0.2135868
195440.0000000    0.1975045
195480.0000000    0.2170028
195520.0000000    0.2223989
195560.0000000    0.2044056
195600.0000000    0.1931778
195640.0000000    0.2041240
195680.0000000    0.1975814
195720.0000000    0.1862278
195760.0000000    0.2085651
195800.0000000    0.2087295
195840.0000000    0.1913883
195880.0000000    0.2139136
195920.0000000    0.1967892
195960.0000000    0.2266985
196000.0000000    0.1883820
196040.0000000    0.2154090
196080.0000000    0.2095623
196120.0000000    0.2179789
196160.0000000    0.2229072
196200.0000000    0.2209798
196240.0000000    0.2353626
196280.0000000    0.2022418
196320.0000000    0.2211131
196360.0000000    0.2519152
196400.0000000    0.2349748
196440.0000000    0.2465388
196480.0000000    0.2457487
196520.0000000    0.2503907
196560.0000000    0.2304744
196600.0000000    0.2254401
196640.0000000    0.2287556
196680.0000000    0.2294720
196720.0000000    0.2498256
196760.0000000    0.2381404
196800.0000000    0.2463918
196840.0000000    0.2292226
196880.0000000    0.2412604
196920.0000000    0.2363318
196960.0000000    0.2571264
197000.0000000    0.2301826
197040.0000000    0.2255225
197080.0000000    0.2369599
197120.0000000    0.2403892
197160.0000000    0.2598140
197200.0000000    0.2410554
197240.0000000    0.2459830
197280.0000000    0.2323822
197320.0000000    0.2417622
197360.0000000    0.2463316
197400.0000000    0.2425581
197440.0000000    0.2388473
197480.0000000    0.2417410
197520.0000000    0.2377792
197560.0000000    0.2319659
197600.0000000    0.2529416
197640.0000000    0.2628218
197680.0000000    0.2512281
197720.0000000    0.2504054
197760.0000000    0.2457006
197800.0000000    0.2510668
197840.0000000    0.2323260
197880.0000000    0.2570218
197920.0000000    0.2409830
197960.0000000    0.2347213
198000.0000000    0.2198934
198040.0000000    0.2329990
198080.0000000    0.2269025
198120.0000000    0.2256250
198160.0000000    0.2309249
198200.0000000    0.2327977
198240.0000000    0.2307157
198280.0000000    0.2299899
198320.0000000    0.2359564
198360.0000000    0.2392393
198400.0000000    0.2223061
198440.0000000    0.2417827
198480.0000000    0.2235512
198520.0000000    0.2310184
198560.0000000    0.2329136
198600.0000000    0.2520143
198640.0000000    0.2213442
198680.0000000    0.2463130
198720.0000000    0.2375444
198760.0000000    0.2299086
198800.0000000    0.2346648
198840.0000000    0.2264535
198880.0000000    0.2095093
198920.0000000    0.2282557
198960.0000000    0.2353215
199000.0000000    0.2374041
199040.0000000    0.2443111
199080.0000000    0.2495604
199120.0000000    0.2366414
199160.0000000    0.2613526
199200.0000000    0.2351518
199240.0000000    0.2154649
199280.0000000    0.2417364
199320.0000000    0.2407613
199360.0000000    0.2211123
199400.0000000    0.2416280
199440.0000000    0.2300572
199480.0000000    0.2378737
199520.0000000    0.2364299
199560.0000000    0.2306709
199600.0000000    0.2474998
199640.0000000    0.2485784
199680.0000000    0.2417971
199720.0000000    0.2537841
199760.0000000    0.2210462
199800.0000000    0.2336735
199840.0000000    0.2352664
199880.0000000    0.2385912
199920.0000000    0.2711866
199960.0000000    0.2600029
200000.0000000    0.2548904
200040.0000000    0.2288282
200080.0000000    0.2452735
200120.0000000    0.2366828
200160.0000000    0.2387159
200200.0000000    0.2368614
200240.0000000    0.2225528
200280.0000000    0.2332829
200320.0000000    0.2257472
200360.0000000    0.2283686
200400.0000000    0.2273911
200440.0000000    0.2180333
200480.0000000    0.2059051
200520.0000000    0.2333896
200560.0000000    0.2198677
200600.0000000    0.2181892
200640.0000000    0.2116183
200680.0000000    0.1917890
200720.0000000    0.2016625
200760.0000000    0.2198948
200800.0000000    0.2157575
200840.0000000    0.2374389
200880.0000000    0.2245385
200920.0000000    0.2498443
200960.0000000    0.2359841
201000.0000000    0.2473693
201040.0000000    0.2390069
201080.0000000    0.2393509
201120.0000000    0.2164350
201160.0000000    0.2223151
201200.0000000    0.2298848
201240.0000000    0.2168383
201280.0000000    0.2278055
201320.0000000    0.2333344
201360.0000000    0.2520546
201400.0000000    0.2192718
201440.0000000    0.2087341
201480.0000000    0.2335091
201520.0000000    0.2200721
201560.0000000    0.2233855
201600.0000000    0.2342244
201640.0000000    0.2304338
201680.0000000    0.2090731
201720.0000000    0.2137621
201760.0000000    0.2122689
201800.0000000    0.2059152
201840.0000000    0.2055904
201880.0000000    0.2099424
201920.0000000    0.2212923
201960.0000000    0.2175979
202000.0000000    0.2067500
202040.0000000    0.2274572
202080.0000000    0.2228680
202120.0000000    0.2257099
202160.0000000    0.2004432
202200.0000000    0.1968769
202240.0000000    0.2163607
202280.0000000    0.2196368
202320.0000000    0.2187922
202360.0000000    0.2377973
202400.0000000    0.2200594
202440.0000000    0.2056352
202480.0000000    0.2378943
202520.0000000    0.2186298
202560.0000000    0.2101868
202600.0000000    0.2182218
202640.0000000    0.2185590
202680.0000000    0.2297438
202720.0000000    0.2096532
202760.0000000    0.2215675
202800.0000000    0.1967770
202840.0000000    0.1952976
202880.0000000    0.2154379
202920.0000000    0.2262732
202960.0000000    0.2159264
203000.0000000    0.2045038
203040.0000000    0.2285612
203080.0000000    0.2296752
203120.0000000    0.2156586
203160.0000000    0.2399140
203200.0000000    0.2397889
203240.0000000    0.2313653
203280.0000000    0.2078616
203320.0000000    0.2195561
203360.0000000    0.2238514
203400.0000000    0.1986297
203440.0000000    0.1975560
203480.0000000    0.2123297
203520.0000000    0.2352436
203560.0000000    0.2242413
203600.0000000    0.2345950
203640.0000000    0.2235065
203680.0000000    0.2403886
203720.0000000    0.2342471
203760.0000000    0.2263797
203800.0000000    0.2287354
203840.0000000    0.2294117
203880.0000000    0.2459745
203920.0000000    0.2270217
203960.0000000    0.2252198
204000.0000000    0.2264038
204040.0000000    0.2115434
204080.0000000    0.2090213
204120.0000000    0.2100658
204160.0000000    0.2191363
204200.0000000    0.2091310
204240.0000000    0.2087070
204280.0000000    0.2303800
204320.0000000    0.2212361
204360.0000000    0.2118702
204400.0000000    0.1982003
204440.0000000    0.2200188
204480.0000000    0.2196701
204520.0000000    0.2006008
204560.0000000    0.2256006
204600.0000000    0.2085491
204640.0000000    0.2210228
204680.0000000    0.2171877
204720.0000000    0.2304408
204760.0000000    0.2172472
204800.0000000    0.2316407
204840.0000000    0.2196020
204880.0000000    0.2328521
204920.0000000    0.2327916
204960.0000000    0.2333403
205000.0000000    0.2197218
205040.0000000    0.2329744
205080.0000000    0.2009755
205120.0000000    0.2162701
205160.0000000    0.2234771
205200.0000000    0.2248276
205240.0000000    0.2345162
205280.0000000    0.2343694
205320.0000000    0.2091132
205360.0000000    0.2215409
205400.0000000    0.2206844
205440.0000000    0.2156653
205480.0000000    0.2265867
205520.0000000    0.2347960
205560.0000000    0.2207456
205600.0000000    0.2198166
205640.0000000    0.2097454
205680.0000000    0.2353083
205720.0000000    0.2241034
205760.0000000    0.2395873
205800.0000000    0.2395649
205840.0000000    0.2389934
205880.0000000    0.2284847
205920.0000000    0.2198971
205960.0000000    0.2158407
206000.0000000    0.2274191
206040.0000000    0.2264083
206080.0000000    0.2401483
206120.0000000    0.2272293
206160.0000000    0.2221792
206200.0000000    0.2079896
206240.0000000    0.1895491
206280.0000000    0.2058566
206320.0000000    0.2111725
206360.0000000    0.2091989
206400.0000000    0.2039993
206440.0000000    0.2328903
206480.0000000    0.2284549
206520.0000000    0.2333840
206560.0000000    0.2063601
206600.0000000    0.2028335
206640.0000000    0.2146670
206680.0000000    0.2286517
206720.0000000    0.2390317
206760.0000000    0.2266218
206800.0000000    0.2279205
206840.0000000    0.2284798
206880.0000000    0.2369518
206920.0000000    0.2368685
206960.0000000    0.2323991
207000.0000000    0.2139597
207040.0000000    0.2259726
207080.0000000    0.2164302
207120.0000000    0.2253241
207160.0000000    0.2232041
207200.0000000    0.2211813
207240.0000000    0.2111150
207280.0000000    0.2089833
207320.0000000    0.2308111
207360.0000000    0.2341084
207400.0000000    0.2287966
207440.0000000    0.2155367
207480.0000000    0.2181050
207520.0000000    0.2127707
207560.0000000    0.2352834
207600.0000000    0.2237905
207640.0000000    0.2201650
207680.0000000    0.2270574
207720.0000000    0.2228292
207760.0000000    0.2282439
207800.0000000    0.2454245
207840.0000000    0.2380921
207880.0000000    0.2604515
207920.0000000    0.2409521
207960.0000000    0.2621443
208000.0000000    0.2406014
208040.0000000    0.2555673
208080.0000000    0.2342972
208120.0000000    0.2422458
208160.0000000    0.2516410
208200.0000000    0.2360987
208240.0000000    0.2407611
208280.0000000    0.2299755
208320.0000000    0.2121313
208360.0000000    0.2235840
208400.0000000    0.2158767
208440.0000000    0.2225509
208480.0000000    0.2228696
208520.0000000    0.2219800
208560.0000000    0.2069721
208600.0000000    0.2105710
208640.0000000    0.1977184
208680.0000000    0.2156837
208720.0000000    0.2062632
208760.0000000    0.2267831
208800.0000000    0.2121421
208840.0000000    0.2278768
208880.0000000    0.2139834
208920.0000000    0.2020663
208960.0000000    0.2107927
209000.0000000    0.2080958
209040.0000000    0.1901194
209080.0000000    0.2082423
209120.0000000    0.1892073
209160.0000000    0.2046960
209200.0000000    0.2095602
209240.0000000    0.2080656
209280.0000000    0.2127949
209320.0000000    0.2138402
209360.0000000    0.2218896
209400.0000000    0.2025803
209440.0000000    0.2219059
209480.0000000    0.2144948
209520.0000000    0.2241008
209560.0000000    0.2279071
209600.0000000    0.2309550
209640.0000000    0.2412646
209680.0000000    0.2400535
209720.0000000    0.2227780
209760.0000000    0.2328855
209800.0000000    0.2016160
209840.0000000    0.2226193
209880.0000000    0.2190120
209920.0000000    0.2320457
209960.0000000    0.2465066
210000.0000000    0.2311835
210040.0000000    0.2169505
210080.0000000    0.2263740
210120.0000000    0.2196384
210160.0000000    0.2356522
210200.0000000    0.2277655
210240.0000000    0.2176746
210280.0000000    0.2164799
210320.0000000    0.2411577
210360.0000000    0.2188256
210400.0000000    0.2276476
210440.0000000    0.2243176
210480.0000000    0.2104791
210520.0000000    0.2387766
210560.0000000    0.2076900
210600.0000000    0.2159093
210640.0000000    0.2047697
210680.0000000    0.2019988
210720.0000000    0.1881704
210760.0000000    0.2157175
210800.0000000    0.2042275
210840.0000000    0.1962145
210880.0000000    0.1936715
210920.0000000    0.2001775
210960.0000000    0.1965481
211000.0000000    0.2124799
211040.0000000    0.2186508
211080.0000000    0.2282876
211120.0000000    0.2419944
211160.0000000    0.2404625
211200.0000000    0.2093546
211240.0000000    0.2250347
211280.0000000    0.2423343
211320.0000000    0.2371242
211360.0000000    0.2246124
211400.0000000    0.2050963
211440.0000000    0.2063998
211480.0000000    0.2110516
211520.0000000    0.2009344
211560.0000000    0.2230139
211600.0000000    0.2068575
211640.0000000    0.2227036
211680.0000000    0.2112882
211720.0000000    0.2015068
211760.0000000    0.2162351
211800.0000000    0.2061953
211840.0000000    0.2230661
211880.0000000    0.2301064
211920.0000000    0.2195217
211960.0000000    0.2414481
212000.0000000    0.2366500
212040.0000000    0.2368701
212080.0000000    0.2012567
212120.0000000    0.1867377
212160.0000000    0.2160091
212200.0000000    0.2093982
212240.0000000    0.2111237
212280.0000000    0.2083362
212320.0000000    0.2147488
212360.0000000    0.2299011
212400.0000000    0.2383101
212440.0000000    0.2102523
212480.0000000    0.2348985
212520.0000000    0.2249198
212560.0000000    0.2103710
212600.0000000    0.1925149
212640.0000000    0.2271028
212680.0000000    0.2228529
212720.0000000    0.2224507
212760.0000000    0.2385296
212800.0000000    0.2371739
212840.0000000    0.2220952
212880.0000000    0.2331162
212920.0000000    0.2096758
212960.0000000    0.2283780
213000.0000000    0.2118078
213040.0000000    0.1877805
213080.0000000    0.1953195
213120.0000000    0.1956946
213160.0000000    0.2105032
213200.0000000    0.2081877
213240.0000000    0.2064462
213280.0000000    0.2066571
213320.0000000    0.1941752
213360.0000000    0.1958610
213400.0000000    0.1917076
213440.0000000    0.2077986
213480.0000000    0.1925847
213520.0000000    0.2165149
213560.0000000    0.2031384
213600.0000000    0.2243443
213640.0000000    0.2022981
213680.0000000    0.1962041
213720.0000000    0.2253537
213760.0000000    0.2098589
213800.0000000    0.1973622
213840.0000000    0.2265385
213880.0000000    0.1941423
213920.0000000    0.2194003
213960.0000000    0.2218339
214000.0000000    0.2399437
214040.0000000    0.2234012
214080.0000000    0.2263633
214120.0000000    0.2160009
214160.0000000    0.2053004
214200.0000000    0.2139290
214240.0000000    0.2440132
214280.0000000    0.2345569
214320.0000000    0.1936901
214360.0000000    0.2030503
214400.0000000    0.2099142
214440.0000000    0.1995752
214480.0000000    0.2094416
214520.0000000    0.2225525
214560.0000000    0.2316276
214600.0000000    0.2287134
214640.0000000    0.2143488
214680.0000000    0.2225736
214720.0000000    0.2143728
214760.0000000    0.2121925
214800.0000000    0.2117109
214840.0000000    0.1947594
214880.0000000    0.2060384
214920.0000000    0.1845617
214960.0000000    0.1940562
215000.0000000    0.1878235
215040.0000000    0.1963567
215080.0000000    0.2129301
215120.0000000    0.1986391
215160.0000000    0.2119532
215200.0000000    0.2316348
215240.0000000    0.2100591
215280.0000000    0.1939067
215320.0000000    0.1945757
215360.0000000    0.2010565
215400.0000000    0.2091172
215440.0000000    0.1990162
215480.0000000    0.1845270
215520.0000000    0.2092076
215560.0000000    0.2147902
215600.0000000    0.2101953
215640.0000000    0.2110523
215680.0000000    0.2126241
215720.0000000    0.2219010
215760.0000000    0.2179096
215800.0000000    0.2259898
215840.0000000    0.2140087
215880.0000000    0.2241618
215920.0000000    0.2355904
215960.0000000    0.2382347
216000.0000000    0.2255056
216040.0000000    0.2346912
216080.0000000    0.2200153
216120.0000000    0.2391452
216160.0000000    0.2405605
216200.0000000    0.2322503
216240.0000000    0.2309534
216280.0000000    0.2200143
216320.0000000    0.2039841
216360.0000000    0.2269790
216400.0000000    0.2232645
216440.0000000    0.2341062
216480.0000000    0.2252388
216520.0000000    0.2428589
216560.0000000    0.2329311
216600.0000000    0.2208940
216640.0000000    0.2276593
216680.0000000    0.2256647
216720.0000000    0.2135827
216760.0000000    0.2218244
216800.0000000    0.2242662
216840.0000000    0.2191434
216880.0000000    0.2194963
216920.0000000    0.2014051
216960.0000000    0.2014171
217000.0000000    0.2152431
217040.0000000    0.2202741
217080.0000000    0.2248873
217120.0000000    0.2291289
217160.0000000    0.2255857
217200.0000000    0.2226729
217240.0000000    0.2226024
217280.0000000    0.2213392
217320.0000000    0.2190135
217360.0000000    0.2331458
217400.0000000    0.2207247
217440.0000000    0.2366249
217480.0000000    0.2401702
217520.0000000    0.2138982
217560.0000000    0.2333348
217600.0000000    0.2141802
217640.0000000    0.2350824
217680.0000000    0.2351865
217720.0000000    0.2281948
217760.0000000    0.2427422
217800.0000000    0.2407775
217840.0000000    0.2286054
217880.0000000    0.2341638
217920.0000000    0.2376605
217960.0000000    0.2217354
218000.0000000    0.2132632
218040.0000000    0.2336967
218080.0000000    0.2238325
218120.0000000    0.2139033
218160.0000000    0.1892159
218200.0000000    0.2081414
218240.0000000    0.2059149
218280.0000000    0.2054074
218320.0000000    0.1970233
218360.0000000    0.2218283
218400.0000000    0.2139928
218440.0000000    0.2327680
218480.0000000    0.2357457
218520.0000000    0.2102510
218560.0000000    0.2243055
218600.0000000    0.2227391
218640.0000000    0.2297664
218680.0000000    0.2277200
218720.0000000    0.2300451
218760.0000000    0.2245802
218800.0000000    0.2188595
218840.0000000    0.1994348
218880.0000000    0.2282411
218920.0000000    0.2152497
218960.0000000    0.2273120
219000.0000000    0.2538128
219040.0000000    0.2268561
219080.0000000    0.2306242
219120.0000000    0.2292694
219160.0000000    0.2420225
219200.0000000    0.2309211
219240.0000000    0.2340692
219280.0000000    0.2350140
219320.0000000    0.2147544
219360.0000000    0.2230096
219400.0000000    0.2399071
219440.0000000    0.2476373
219480.0000000    0.2350491
219520.0000000    0.2274809
219560.0000000    0.2240397
219600.0000000    0.2501925
219640.0000000    0.2441320
219680.0000000    0.2193122
219720.0000000    0.2214352
219760.0000000    0.2444880
219800.0000000    0.2456214
219840.0000000    0.2301698
219880.0000000    0.2439546
219920.0000000    0.2247611
219960.0000000    0.2170197
220000.0000000    0.2290865
220040.0000000    0.2255237
220080.0000000    0.2206045
220120.0000000    0.2391749
220160.0000000    0.2415528
220200.0000000    0.2329795
220240.0000000    0.2329815
220280.0000000    0.2037287
220320.0000000    0.2183564
220360.0000000    0.2322395
220400.0000000    0.2137664
220440.0000000    0.2227671
220480.0000000    0.2345683
220520.0000000    0.2264931
220560.0000000    0.2352340
220600.0000000    0.2276256
220640.0000000    0.2359727
220680.0000000    0.2380705
220720.0000000    0.2252146
220760.0000000    0.2333272
220800.0000000    0.2290218
220840.0000000    0.2150126
220880.0000000    0.2136475
220920.0000000    0.2215119
220960.0000000    0.2298089
221000.0000000    0.2250821
221040.0000000    0.2285317
221080.0000000    0.2243324
221120.0000000    0.2284871
221160.0000000    0.2055818
221200.0000000    0.2058459
221240.0000000    0.2185031
221280.0000000    0.2311774
221320.0000000    0.2293346
221360.0000000    0.2350113
221400.0000000    0.2330299
221440.0000000    0.2430257
221480.0000000    0.2495396
221520.0000000    0.2323110
221560.0000000    0.2180616
221600.0000000    0.2272823
221640.0000000    0.2171951
221680.0000000    0.2067816
221720.0000000    0.2398463
221760.0000000    0.2348485
221800.0000000    0.2233482
221840.0000000    0.2284314
221880.0000000    0.2356953
221920.0000000    0.2143705
221960.0000000    0.2225232
222000.0000000    0.2306062
222040.0000000    0.2197303
222080.0000000    0.2272684
222120.0000000    0.2281543
222160.0000000    0.2132124
222200.0000000    0.2170687
222240.0000000    0.2166644
222280.0000000    0.2240430
222320.0000000    0.2202979
222360.0000000    0.2149145
222400.0000000    0.2199323
222440.0000000    0.2275757
222480.0000000    0.2289063
222520.0000000    0.2054453
222560.0000000    0.2057057
222600.0000000    0.2086914
222640.0000000    0.1974596
222680.0000000    0.1984639
222720.0000000    0.2221356
222760.0000000    0.2129533
222800.0000000    0.2057886
222840.0000000    0.2267321
222880.0000000    0.2262203
222920.0000000    0.2413964
222960.0000000    0.2342148
223000.0000000    0.2283315
223040.0000000    0.2175484
223080.0000000    0.2469312
223120.0000000    0.2330992
223160.0000000    0.2277797
223200.0000000    0.2430610
223240.0000000    0.2139765
223280.0000000    0.2281323
223320.0000000    0.2205114
223360.0000000    0.2258893
223400.0000000    0.2336105
223440.0000000    0.2187435
223480.0000000    0.2178648
223520.0000000    0.2174094
223560.0000000    0.2131791
223600.0000000    0.2021639
223640.0000000    0.2141439
223680.0000000    0.2159247
223720.0000000    0.2113667
223760.0000000    0.2404866
223800.0000000    0.2109796
223840.0000000    0.2107701
223880.0000000    0.2352982
223920.0000000    0.2201347
223960.0000000    0.2160803
224000.0000000    0.2249312
224040.0000000    0.2108317
224080.0000000    0.2027245
224120.0000000    0.2348673
224160.0000000    0.2218930
224200.0000000    0.2062638
224240.0000000    0.2063272
224280.0000000    0.2394872
224320.0000000    0.2192372
224360.0000000    0.2178167
224400.0000000    0.2090642
224440.0000000    0.2202411
224480.0000000    0.2336685
224520.0000000    0.2386045
224560.0000000    0.2211627
224600.0000000    0.2349980
224640.0000000    0.2256798
224680.0000000    0.2140960
224720.0000000    0.2308153
224760.0000000    0.2262338
224800.0000000    0.2390328
224840.0000000    0.2282150
224880.0000000    0.2341524
224920.0000000    0.2369239
224960.0000000    0.2397721
225000.0000000    0.2252942
225040.0000000    0.2280652
225080.0000000    0.2097038
225120.0000000    0.2155556
225160.0000000    0.2117853
225200.0000000    0.2283776
225240.0000000    0.2152429
225280.0000000    0.2394338
225320.0000000    0.2208011
225360.0000000    0.2339260
225400.0000000    0.2059328
225440.0000000    0.2125923
225480.0000000    0.2063859
225520.0000000    0.2177351
225560.0000000    0.1992994
225600.0000000    0.1990625
225640.0000000    0.2244337
225680.0000000    0.2160332
225720.0000000    0.2261834
225760.0000000    0.2234476
225800.0000000    0.2363784
225840.0000000    0.2360935
225880.0000000    0.2214996
225920.0000000    0.2211513
225960.0000000    0.2107688
226000.0000000    0.2151918
226040.0000000    0.2231777
226080.0000000    0.2059920
226120.0000000    0.2179793
226160.0000000    0.2390985
226200.0000000    0.2167428
226240.0000000    0.2101084
226280.0000000    0.2154946
226320.0000000    0.2304796
226360.0000000    0.2217090
226400.0000000    0.2221503
226440.0000000    0.2194221
226480.0000000    0.2273001
226520.0000000    0.2178375
226560.0000000    0.2097370
226600.0000000    0.2275589
226640.0000000    0.2222424
226680.0000000    0.2033105
226720.0000000    0.2396050
226760.0000000    0.2094934
226800.0000000    0.2239695
226840.0000000    0.2554239
226880.0000000    0.2374062
226920.0000000    0.2488419
226960.0000000    0.2282190
227000.0000000    0.2341473
227040.0000000    0.2330909
227080.0000000    0.2345943
227120.0000000    0.2322002
227160.0000000    0.2445931
227200.0000000    0.2335084
227240.0000000    0.2226227
227280.0000000    0.2362975
227320.0000000    0.2025409
227360.0000000    0.2034096
227400.0000000    0.2074452
227440.0000000    0.2340029
227480.0000000    0.2419662
227520.0000000    0.2628161
227560.0000000    0.2444264
227600.0000000    0.2365953
227640.0000000    0.2445285
227680.0000000    0.2281160
227720.0000000    0.2201234
227760.0000000    0.2055274
227800.0000000    0.2220761
227840.0000000    0.2396691
227880.0000000    0.2250712
227920.0000000    0.2366617
227960.0000000    0.2181317
228000.0000000    0.2244318
228040.0000000    0.2243030
228080.0000000    0.2443615
228120.0000000    0.2515121
228160.0000000    0.2252495
228200.0000000    0.2252776
228240.0000000    0.2245284
228280.0000000    0.2146991
228320.0000000    0.2128079
228360.0000000    0.2130614
228400.0000000    0.2099233
228440.0000000    0.2163212
228480.0000000    0.2139497
228520.0000000    0.2031178
228560.0000000    0.2192431
228600.0000000    0.2095838
228640.0000000    0.2080391
228680.0000000    0.2160057
228720.0000000    0.2288857
228760.0000000    0.2225164
228800.0000000    0.2183515
228840.0000000    0.2179047
228880.0000000    0.2044342
228920.0000000    0.2176606
228960.0000000    0.2161375
229000.0000000    0.2172888
229040.0000000    0.2176549
229080.0000000    0.2191141
229120.0000000    0.2113818
229160.0000000    0.2256802
229200.0000000    0.2251984
229240.0000000    0.2256521
229280.0000000    0.2206294
229320.0000000    0.2303537
229360.0000000    0.2084208
229400.0000000    0.2279916
229440.0000000    0.2213327
229480.0000000    0.2049775
229520.0000000    0.2178806
229560.0000000    0.2035459
229600.0000000    0.2042891
229640.0000000    0.2296265
229680.0000000    0.2152104
229720.0000000    0.2212639
229760.0000000    0.2184100
229800.0000000    0.2018742
229840.0000000    0.2204643
229880.0000000    0.2159693
229920.0000000    0.2171112
229960.0000000    0.2171825
230000.0000000    0.2072816
230040.0000000    0.2252061
230080.0000000    0.2156414
230120.0000000    0.2144547
230160.0000000    0.2217587
230200.0000000    0.2219947
230240.0000000    0.2392635
230280.0000000    0.2284158
230320.0000000    0.2316433
230360.0000000    0.2279043
230400.0000000    0.2364475
230440.0000000    0.2244086
230480.0000000    0.2429271
230520.0000000    0.2150041
230560.0000000    0.2359562
230600.0000000    0.2289359
230640.0000000    0.2188254
230680.0000000    0.2195642
230720.0000000    0.2184710
230760.0000000    0.2225481
230800.0000000    0.2322170
230840.0000000    0.2449849
230880.0000000    0.2338722
230920.0000000    0.2310646
230960.0000000    0.2249043
231000.0000000    0.2293640
231040.0000000    0.2176905
231080.0000000    0.2167821
231120.0000000    0.2316522
231160.0000000    0.2234877
231200.0000000    0.2150245
231240.0000000    0.2112722
231280.0000000    0.2308134
231320.0000000    0.2247496
231360.0000000    0.2425399
231400.0000000    0.2302871
231440.0000000    0.2244100
231480.0000000    0.2279845
231520.0000000    0.2300616
231560.0000000    0.2472968
231600.0000000    0.2399290
231640.0000000    0.2403315
231680.0000000    0.2438757
231720.0000000    0.2482496
231760.0000000    0.2492796
231800.0000000    0.2192485
231840.0000000    0.2302899
231880.0000000    0.2276987
231920.0000000    0.2442226
231960.0000000    0.2378692
232000.0000000    0.2334972
232040.0000000    0.2307768
232080.0000000    0.2391581
232120.0000000    0.2411866
232160.0000000    0.2042092
232200.0000000    0.2449997
232240.0000000    0.2238090
232280.0000000    0.2415863
232320.0000000    0.2241647
232360.0000000    0.2369762
232400.0000000    0.2140304
232440.0000000    0.2092902
232480.0000000    0.2022302
232520.0000000    0.2095088
232560.0000000    0.2248149
232600.0000000    0.2211178
232640.0000000    0.2264427
232680.0000000    0.2164122
232720.0000000    0.2222033
232760.0000000    0.2156602
232800.0000000    0.2167509
232840.0000000    0.2300860
232880.0000000    0.2318529
232920.0000000    0.2203242
232960.0000000    0.2052429
233000.0000000    0.2244163
233040.0000000    0.2444534
233080.0000000    0.2198870
233120.0000000    0.2212694
233160.0000000    0.2261262
233200.0000000    0.2213182
233240.0000000    0.2196591
233280.0000000    0.2254012
233320.0000000    0.2226915
233360.0000000    0.2278740
233400.0000000    0.2142120
233440.0000000    0.2122112
233480.0000000    0.2118640
233520.0000000    0.2136935
233560.0000000    0.2076489
233600.0000000    0.2107368
233640.0000000    0.2315129
233680.0000000    0.2156582
233720.0000000    0.2356111
233760.0000000    0.2274629
233800.0000000    0.2246058
233840.0000000    0.2355298
233880.0000000    0.2269938
233920.0000000    0.2110056
233960.0000000    0.2385936
234000.0000000    0.2374505
234040.0000000    0.2315913
234080.0000000    0.2462979
234120.0000000    0.2161752
234160.0000000    0.2407094
234200.0000000    0.2439339
234240.0000000    0.2407148
234280.0000000    0.2267721
234320.0000000    0.2302945
234360.0000000    0.2331595
234400.0000000    0.2187460
234440.0000000    0.2320811
234480.0000000    0.2190628
234520.0000000    0.2293972
234560.0000000    0.2073459
234600.0000000    0.2205102
234640.0000000    0.2312820
234680.0000000    0.2261247
234720.0000000    0.2146696
234760.0000000    0.2296654
234800.0000000    0.2083330
234840.0000000    0.2145844
234880.0000000    0.2174082
234920.0000000    0.1831645
234960.0000000    0.2169060
235000.0000000    0.2013304
235040.0000000    0.2158108
235080.0000000    0.2234730
235120.0000000    0.2096400
235160.0000000    0.2261995
235200.0000000    0.2135154
235240.0000000    0.2153591
235280.0000000    0.1966107
235320.0000000    0.2177050
235360.0000000    0.2203467
235400.0000000    0.2064742
235440.0000000    0.1940113
235480.0000000    0.1955012
235520.0000000    0.2037799
235560.0000000    0.2114177
235600.0000000    0.2174487
235640.0000000    0.2139217
235680.0000000    0.2132724
235720.0000000    0.2060627
235760.0000000    0.2335564
235800.0000000    0.2018407
235840.0000000    0.2131819
235880.0000000    0.1976395
235920.0000000    0.1959317
235960.0000000    0.1984587
236000.0000000    0.1942121
236040.0000000    0.1893345
236080.0000000    0.2050786
236120.0000000    0.2002925
236160.0000000    0.2078307
236200.0000000    0.1930744
236240.0000000    0.2081005
236280.0000000    0.2049551
236320.0000000    0.1995049
236360.0000000    0.2037527
236400.0000000    0.2086725
236440.0000000    0.2103501
236480.0000000    0.1940711
236520.0000000    0.2138173
236560.0000000    0.2371753
236600.0000000    0.2170967
236640.0000000    0.2279561
236680.0000000    0.2275224
236720.0000000    0.2147115
236760.0000000    0.2108933
236800.0000000    0.2221244
236840.0000000    0.2324995
236880.0000000    0.2275021
236920.0000000    0.2219151
236960.0000000    0.2172005
237000.0000000    0.2185511
237040.0000000    0.2101401
237080.0000000    0.2500256
237120.0000000    0.2220916
237160.0000000    0.2153928
237200.0000000    0.2100458
237240.0000000    0.2367317
237280.0000000    0.2304167
237320.0000000    0.2089032
237360.0000000    0.2057367
237400.0000000    0.2080203
237440.0000000    0.2142727
237480.0000000    0.1987746
237520.0000000    0.2073480
237560.0000000    0.2017733
237600.0000000    0.2235054
237640.0000000    0.2083816
237680.0000000    0.2000277
237720.0000000    0.2076672
237760.0000000    0.2128743
237800.0000000    0.2125689
237840.0000000    0.2119040
237880.0000000    0.2077637
237920.0000000    0.2262648
237960.0000000    0.2206587
238000.0000000    0.2001785
238040.0000000    0.1866078
238080.0000000    0.2175693
238120.0000000    0.2041015
238160.0000000    0.2054131
238200.0000000    0.2196735
238240.0000000    0.2129846
238280.0000000    0.2219843
238320.0000000    0.2062325
238360.0000000    0.1923771
238400.0000000    0.2089808
238440.0000000    0.2059707
238480.0000000    0.2004284
238520.0000000    0.2123357
238560.0000000    0.2183194
238600.0000000    0.2111892
238640.0000000    0.2108129
238680.0000000    0.2156506
238720.0000000    0.2145740
238760.0000000    0.2223591
238800.0000000    0.2117850
238840.0000000    0.2405153
238880.0000000    0.2380157
238920.0000000    0.2227652
238960.0000000    0.2266866
239000.0000000    0.2258303
239040.0000000    0.2100100
239080.0000000    0.2095905
239120.0000000    0.2106295
239160.0000000    0.2108494
239200.0000000    0.2214893
239240.0000000    0.2133559
239280.0000000    0.1849484
239320.0000000    0.2175958
239360.0000000    0.2224944
239400.0000000    0.2302066
239440.0000000    0.2136382
239480.0000000    0.2084672
239520.0000000    0.2307620
239560.0000000    0.2360040
239600.0000000    0.2228775
239640.0000000    0.2348214
239680.0000000    0.2100459
239720.0000000    0.2352137
239760.0000000    0.2320692
239800.0000000    0.2176502
239840.0000000    0.2125847
239880.0000000    0.2152481
239920.0000000    0.2253504
239960.0000000    0.2153213
240000.0000000    0.2272152
240040.0000000    0.2179016
240080.0000000    0.2221726
240120.0000000    0.2049663
240160.0000000    0.1895637
240200.0000000    0.1927174
240240.0000000    0.2001582
240280.0000000    0.2034796
240320.0000000    0.1870525
240360.0000000    0.2043657
240400.0000000    0.2252351
240440.0000000    0.2039162
240480.0000000    0.2112657
240520.0000000    0.2136881
240560.0000000    0.2016080
240600.0000000    0.2070177
240640.0000000    0.2074489
240680.0000000    0.1998655
240720.0000000    0.1990923
240760.0000000    0.2053864
240800.0000000    0.1945842
240840.0000000    0.2002080
240880.0000000    0.2136442
240920.0000000    0.1984672
240960.0000000    0.2060782
241000.0000000    0.2128826
241040.0000000    0.2020389
241080.0000000    0.2018548
241120.0000000    0.2080921
241160.0000000    0.2252869
241200.0000000    0.2087646
241240.0000000    0.2113073
241280.0000000    0.2157999
241320.0000000    0.2201354
241360.0000000    0.2382253
241400.0000000    0.2344154
241440.0000000    0.2301804
241480.0000000    0.2241629
241520.0000000    0.2146595
241560.0000000    0.2214823
241600.0000000    0.1992248
241640.0000000    0.2124392
241680.0000000    0.2180471
241720.0000000    0.2179174
241760.0000000    0.2073719
241800.0000000    0.2146683
241840.0000000    0.2115609
241880.0000000    0.2120627
241920.0000000    0.2111769
241960.0000000    0.2044523
242000.0000000    0.2290917
242040.0000000    0.2138616
242080.0000000    0.2195919
242120.0000000    0.2201036
242160.0000000    0.2132856
242200.0000000    0.2143197
242240.0000000    0.2269229
242280.0000000    0.2313441
242320.0000000    0.2047706
242360.0000000    0.2142298
242400.0000000    0.2063622
242440.0000000    0.1993834
242480.0000000    0.2095940
242520.0000000    0.2060581
242560.0000000    0.2185527
242600.0000000    0.2127851
242640.0000000    0.1980254
242680.0000000    0.1989726
242720.0000000    0.2009661
242760.0000000    0.1973134
242800.0000000    0.2162051
242840.0000000    0.2140912
242880.0000000    0.1859795
242920.0000000    0.1930308
242960.0000000    0.2213823
243000.0000000    0.2207766
243040.0000000    0.2110531
243080.0000000    0.2163166
243120.0000000    0.2125231
243160.0000000    0.2063729
243200.0000000    0.2161566
243240.0000000    0.2177287
243280.0000000    0.2261841
243320.0000000    0.2216544
243360.0000000    0.2293047
243400.0000000    0.2294110
243440.0000000    0.2265569
243480.0000000    0.2253261
243520.0000000    0.2315390
243560.0000000    0.2341619
243600.0000000    0.2293956
243640.0000000    0.2342701
243680.0000000    0.2154224
243720.0000000    0.2144640
243760.0000000    0.2151103
243800.0000000    0.2449662
243840.0000000    0.2371429
243880.0000000    0.2537454
243920.0000000    0.2459188
243960.0000000    0.2302069
244000.0000000    0.2465924
244040.0000000    0.2610634
244080.0000000    0.2623699
244120.0000000    0.2465428
244160.0000000    0.2372975
244200.0000000    0.2399473
244240.0000000    0.2467515
244280.0000000    0.2473567
244320.0000000    0.2325733
244360.0000000    0.2204303
244400.0000000    0.2120020
244440.0000000    0.2091351
244480.0000000    0.2165124
244520.0000000    0.2060851
244560.0000000    0.2157327
244600.0000000    0.2240606
244640.0000000    0.2263161
244680.0000000    0.2107061
244720.0000000    0.2258719
244760.0000000    0.2314648
244800.0000000    0.2246589
244840.0000000    0.2171920
244880.0000000    0.2240912
244920.0000000    0.2230056
244960.0000000    0.2468910
245000.0000000    0.2092854
245040.0000000    0.2182572
245080.0000000    0.2291677
245120.0000000    0.2313446
245160.0000000    0.2594315
245200.0000000    0.2300349
245240.0000000    0.2206254
245280.0000000    0.2286012
245320.0000000    0.2259721
245360.0000000    0.2300238
245400.0000000    0.2201012
245440.0000000    0.2231216
245480.0000000    0.2132532
245520.0000000    0.2306335
245560.0000000    0.2365364
245600.0000000    0.2420021
245640.0000000    0.2200837
245680.0000000    0.2113385
245720.0000000    0.2192376
245760.0000000    0.2020600
245800.0000000    0.2270803
245840.0000000    0.2532826
245880.0000000    0.2411751
245920.0000000    0.2313505
245960.0000000    0.2018657
246000.0000000    0.2166438
246040.0000000    0.2002870
246080.0000000    0.2022121
246120.0000000    0.2302222
246160.0000000    0.2230304
246200.0000000    0.2320907
246240.0000000    0.2193876
246280.0000000    0.2276098
246320.0000000    0.2051665
246360.0000000    0.2173298
246400.0000000    0.2029157
246440.0000000    0.2198877
246480.0000000    0.2399624
246520.0000000    0.2304463
246560.0000000    0.2232487
246600.0000000    0.2313243
246640.0000000    0.2410170
246680.0000000    0.2314689
246720.0000000    0.2199656
246760.0000000    0.2244353
246800.0000000    0.2084948
246840.0000000    0.2331929
246880.0000000    0.2246673
246920.0000000    0.2223239
246960.0000000    0.2347507
247000.0000000    0.2314714
247040.0000000    0.2409718
247080.0000000    0.2277907
247120.0000000    0.2414318
247160.0000000    0.2147797
247200.0000000    0.2238397
247240.0000000    0.2318110
247280.0000000    0.2276011
247320.0000000    0.2407158
247360.0000000    0.2190952
247400.0000000    0.2323898
247440.0000000    0.2071176
247480.0000000    0.2132493
247520.0000000    0.2201010
247560.0000000    0.2157279
247600.0000000    0.2214460
247640.0000000    0.2075092
247680.0000000    0.2398508
247720.0000000    0.2215976
247760.0000000    0.2121035
247800.0000000    0.2000325
247840.0000000    0.2019943
247880.0000000    0.2160870
247920.0000000    0.2192866
247960.0000000    0.2343351
248000.0000000    0.2316028
248040.0000000    0.2181534
248080.0000000    0.2216543
248120.0000000    0.2214218
248160.0000000    0.2273715
248200.0000000    0.2461484
248240.0000000    0.2272664
248280.0000000    0.2362338
248320.0000000    0.2300624
248360.0000000    0.2448324
248400.0000000    0.2370101
248440.0000000    0.2416842
248480.0000000    0.2279841
248520.0000000    0.2272478
248560.0000000    0.2324173
248600.0000000    0.2411320
248640.0000000    0.2327603
248680.0000000    0.2363969
248720.0000000    0.2553979
248760.0000000    0.2489906
248800.0000000    0.2391687
248840.0000000    0.2580088
248880.0000000    0.2326563
248920.0000000    0.2428562
248960.0000000    0.2632167
249000.0000000    0.2502939
249040.0000000    0.2377355
249080.0000000    0.2476254
249120.0000000    0.2302957
249160.0000000    0.2318191
249200.0000000    0.2252836
249240.0000000    0.2280840
249280.0000000    0.2459767
249320.0000000    0.2558008
249360.0000000    0.2400088
249400.0000000    0.2407413
249440.0000000    0.2432855
249480.0000000    0.2297768
249520.0000000    0.2262679
249560.0000000    0.2534330
249600.0000000    0.2370557
249640.0000000    0.2425437
249680.0000000    0.2370255
249720.0000000    0.2155731
249760.0000000    0.2375768
249800.0000000    0.2392333
249840.0000000    0.2055063
249880.0000000    0.2183154
249920.0000000    0.2447073
249960.0000000    0.2524758
250000.0000000    0.2371998
250040.0000000    0.2374602
250080.0000000    0.2297805
250120.0000000    0.2448559
250160.0000000    0.2428407
250200.0000000    0.2282358
250240.0000000    0.2175468
250280.0000000    0.2294381
250320.0000000    0.2194198
250360.0000000    0.2334144
250400.0000000    0.2394939
250440.0000000    0.2476398
250480.0000000    0.2271898
250520.0000000    0.2531038
250560.0000000    0.2490137
250600.0000000    0.2494690
250640.0000000    0.2332468
250680.0000000    0.2437656
250720.0000000    0.2399418
250760.0000000    0.2478311
250800.0000000    0.2316214
250840.0000000    0.2190869
250880.0000000    0.2342386
250920.0000000    0.2234438
250960.0000000    0.2490062
251000.0000000    0.2127944
251040.0000000    0.2231024
251080.0000000    0.2309158
251120.0000000    0.2050831
251160.0000000    0.2144950
251200.0000000    0.2171682
251240.0000000    0.2128278
251280.0000000    0.2173567
251320.0000000    0.2040335
251360.0000000    0.2143649
251400.0000000    0.2136959
251440.0000000    0.2033416
251480.0000000    0.2161046
251520.0000000    0.2090237
251560.0000000    0.2201323
251600.0000000    0.2014567
251640.0000000    0.2012600
251680.0000000    0.2122097
251720.0000000    0.2023460
251760.0000000    0.2151216
251800.0000000    0.2054829
251840.0000000    0.2049163
251880.0000000    0.2123586
251920.0000000    0.2137500
251960.0000000    0.2004438
252000.0000000    0.2162889
252040.0000000    0.2062601
252080.0000000    0.2179306
252120.0000000    0.2120470
252160.0000000    0.2175701
252200.0000000    0.2089399
252240.0000000    0.2326540
252280.0000000    0.2132906
252320.0000000    0.2186623
252360.0000000    0.2203998
252400.0000000    0.2066025
252440.0000000    0.2092837
252480.0000000    0.2070297
252520.0000000    0.2039795
252560.0000000    0.2026499
252600.0000000    0.2117753
252640.0000000    0.2258848
252680.0000000    0.2109034
252720.0000000    0.2023149
252760.0000000    0.2125315
252800.0000000    0.2260751
252840.0000000    0.2347151
252880.0000000    0.2220432
252920.0000000    0.2025179
252960.0000000    0.2282485
253000.0000000    0.2273837
253040.0000000    0.2299466
253080.0000000    0.2202959
253120.0000000    0.2249788
253160.0000000    0.2286526
253200.0000000    0.2241990
253240.0000000    0.2257297
253280.0000000    0.2292215
253320.0000000    0.2331395
253360.0000000    0.2068992
253400.0000000    0.2123398
253440.0000000    0.2008035
253480.0000000    0.2224673
253520.0000000    0.2076650
253560.0000000    0.2319507
253600.0000000    0.2211066
253640.0000000    0.2111853
253680.0000000    0.2083518
253720.0000000    0.2216814
253760.0000000    0.2039647
253800.0000000    0.2143254
253840.0000000    0.2155682
253880.0000000    0.2214672
253920.0000000    0.2282970
253960.0000000    0.2267368
254000.0000000    0.2169017
254040.0000000    0.2199871
254080.0000000    0.2359232
254120.0000000    0.2248300
254160.0000000    0.2236392
254200.0000000    0.2239783
254240.0000000    0.2229046
254280.0000000    0.2363374
254320.0000000    0.2129328
254360.0000000    0.2086825
254400.0000000    0.2007103
254440.0000000    0.1994945
254480.0000000    0.2077838
254520.0000000    0.2259047
254560.0000000    0.2041326
254600.0000000    0.2226235
254640.0000000    0.2175378
254680.0000000    0.2126106
254720.0000000    0.1982762
254760.0000000    0.2064524
254800.0000000    0.2131738
254840.0000000    0.2099584
254880.0000000    0.2033971
254920.0000000    0.2007284
254960.0000000    0.2104349
255000.0000000    0.2115466
255040.0000000    0.2279885
255080.0000000    0.2330046
255120.0000000    0.2039117
255160.0000000    0.2095823
255200.0000000    0.2308469
255240.0000000    0.2227270
255280.0000000    0.2314344
255320.0000000    0.2184504
255360.0000000    0.2309521
255400.0000000    0.2169364
255440.0000000    0.2143800
255480.0000000    0.2117553
255520.0000000    0.1999187
255560.0000000    0.2024297
255600.0000000    0.2086346
255640.0000000    0.2068041
255680.0000000    0.2089987
255720.0000000    0.2055491
255760.0000000    0.2086494
255800.0000000    0.2171749
255840.0000000    0.2112610
255880.0000000    0.1952919
255920.0000000    0.1973918
255960.0000000    0.2169304
256000.0000000    0.2142953
256040.0000000    0.2199822
256080.0000000    0.2076609
256120.0000000    0.2175717
256160.0000000    0.2414047
256200.0000000    0.2254030
256240.0000000    0.2389256
256280.0000000    0.2269150
256320.0000000    0.1939622
256360.0000000    0.2079881
256400.0000000    0.2176135
256440.0000000    0.2057232
256480.0000000    0.2141082
256520.0000000    0.2239411
256560.0000000    0.2389459
256600.0000000    0.2337038
256640.0000000    0.2328411
256680.0000000    0.2296629
256720.0000000    0.2223736
256760.0000000    0.2125289
256800.0000000    0.2196080
256840.0000000    0.1994980
256880.0000000    0.1904175
256920.0000000    0.2004150
256960.0000000    0.1878193
257000.0000000    0.2044675
257040.0000000    0.2107153
257080.0000000    0.1982072
257120.0000000    0.2109105
257160.0000000    0.2236141
257200.0000000    0.2113213
257240.0000000    0.2041736
257280.0000000    0.1994942
257320.0000000    0.2215974
257360.0000000    0.2253532
257400.0000000    0.2482581
257440.0000000    0.2268868
257480.0000000    0.2035819
257520.0000000    0.2135141
257560.0000000    0.2141349
257600.0000000    0.2280326
257640.0000000    0.2258937
257680.0000000    0.2182799
257720.0000000    0.2069008
257760.0000000    0.2272025
257800.0000000    0.2050144
257840.0000000    0.1994899
257880.0000000    0.2270421
257920.0000000    0.2391977
257960.0000000    0.2200597
258000.0000000    0.2212863
258040.0000000    0.2253020
258080.0000000    0.2312955
258120.0000000    0.2404617
258160.0000000    0.2262886
258200.0000000    0.2228881
258240.0000000    0.2351695
258280.0000000    0.2164792
258320.0000000    0.2338844
258360.0000000    0.2251506
258400.0000000    0.2108560
258440.0000000    0.2256646
258480.0000000    0.2272849
258520.0000000    0.2246262
258560.0000000    0.2188786
258600.0000000    0.2305867
258640.0000000    0.2145286
258680.0000000    0.2156896
258720.0000000    0.2209651
258760.0000000    0.2342781
258800.0000000    0.2090664
258840.0000000    0.2242454
258880.0000000    0.2334018
258920.0000000    0.2148688
258960.0000000    0.2075610
259000.0000000    0.2374866
259040.0000000    0.2314587
259080.0000000    0.2170296
259120.0000000    0.2300421
259160.0000000    0.2093449
259200.0000000    0.2149844
259240.0000000    0.2268693
259280.0000000    0.2066373
259320.0000000    0.2123978
259360.0000000    0.2107028
259400.0000000    0.2083414
259440.0000000    0.2183520
259480.0000000    0.2341021
259520.0000000    0.2070628
259560.0000000    0.2120821
259600.0000000    0.2144762
259640.0000000    0.2147508
259680.0000000    0.2026833
259720.0000000    0.2340747
259760.0000000    0.2255830
259800.0000000    0.2081007
259840.0000000    0.2254572
259880.0000000    0.2006112
259920.0000000    0.1989625
259960.0000000    0.2095725
260000.0000000    0.2213351
260040.0000000    0.2169976
260080.0000000    0.2246997
260120.0000000    0.2283479
260160.0000000    0.2097818
260200.0000000    0.2100681
260240.0000000    0.2101110
260280.0000000    0.2171220
260320.0000000    0.2244090
260360.0000000    0.2082603
260400.0000000    0.2106932
260440.0000000    0.2307567
260480.0000000    0.2189965
260520.0000000    0.2075746
260560.0000000    0.2479847
260600.0000000    0.2303145
260640.0000000    0.2137187
260680.0000000    0.2203791
260720.0000000    0.2259679
260760.0000000    0.2171414
260800.0000000    0.2132196
260840.0000000    0.2127036
260880.0000000    0.2240731
260920.0000000    0.2058657
260960.0000000    0.2129385
261000.0000000    0.2057832
261040.0000000    0.2378121
261080.0000000    0.2091597
261120.0000000    0.2141486
261160.0000000    0.2118399
261200.0000000    0.2036270
261240.0000000    0.2104600
261280.0000000    0.2068822
261320.0000000    0.2120096
261360.0000000    0.2119145
261400.0000000    0.2163178
261440.0000000    0.2216792
261480.0000000    0.2286692
261520.0000000    0.2220654
261560.0000000    0.2405140
261600.0000000    0.2150370
261640.0000000    0.2124203
261680.0000000    0.2118684
261720.0000000    0.2211559
261760.0000000    0.2150186
261800.0000000    0.2110679
261840.0000000    0.2097844
261880.0000000    0.1995443
261920.0000000    0.2212635
261960.0000000    0.2239019
262000.0000000    0.2435476
262040.0000000    0.2106283
262080.0000000    0.2060481
262120.0000000    0.2237036
262160.0000000    0.2146413
262200.0000000    0.2347300
262240.0000000    0.2416288
262280.0000000    0.2187923
262320.0000000    0.2183201
262360.0000000    0.2086298
262400.0000000    0.2284578
262440.0000000    0.2053806
262480.0000000    0.2132874
262520.0000000    0.2045279
262560.0000000    0.2065497
262600.0000000    0.2129515
262640.0000000    0.2108426
262680.0000000    0.2211734
262720.0000000    0.2214645
262760.0000000    0.2225729
262800.0000000    0.2168894
262840.0000000    0.2182264
262880.0000000    0.2177292
262920.0000000    0.2144917
262960.0000000    0.2331496
263000.0000000    0.2311512
263040.0000000    0.2367908
263080.0000000    0.2403425
263120.0000000    0.2071108
263160.0000000    0.2193772
263200.0000000    0.2222545
263240.0000000    0.2150713
263280.0000000    0.2082322
263320.0000000    0.2271556
263360.0000000    0.2211102
263400.0000000    0.2236593
263440.0000000    0.2202816
263480.0000000    0.2254346
263520.0000000    0.2187000
263560.0000000    0.2314551
263600.0000000    0.2326539
263640.0000000    0.2232485
263680.0000000    0.2196926
263720.0000000    0.2386665
263760.0000000    0.2215362
263800.0000000    0.2432610
263840.0000000    0.2395453
263880.0000000    0.2304617
263920.0000000    0.2352686
263960.0000000    0.2325830
264000.0000000    0.2336843
264040.0000000    0.2196196
264080.0000000    0.2253904
264120.0000000    0.2198042
264160.0000000    0.2412155
264200.0000000    0.2499883
264240.0000000    0.2298564
264280.0000000    0.2160292
264320.0000000    0.2249030
264360.0000000    0.2412489
264400.0000000    0.2359379
264440.0000000    0.2264161
264480.0000000    0.2210277
264520.0000000    0.2400904
264560.0000000    0.2512412
264600.0000000    0.2352578
264640.0000000    0.2226324
264680.0000000    0.2254430
264720.0000000    0.2293413
264760.0000000    0.2166547
264800.0000000    0.2112128
264840.0000000    0.2353794
264880.0000000    0.2078023
264920.0000000    0.2145694
264960.0000000    0.2182238
265000.0000000    0.2142445
265040.0000000    0.2080721
265080.0000000    0.2106088
265120.0000000    0.2246647
265160.0000000    0.2396906
265200.0000000    0.2276580
265240.0000000    0.2239315
265280.0000000    0.2267628
265320.0000000    0.2249048
265360.0000000    0.2157249
265400.0000000    0.2174548
265440.0000000    0.2156070
265480.0000000    0.2331425
265520.0000000    0.2308207
265560.0000000    0.2087658
265600.0000000    0.2246338
265640.0000000    0.2409716
265680.0000000    0.2375659
265720.0000000    0.2312324
265760.0000000    0.2547905
265800.0000000    0.2386993
265840.0000000    0.2231327
265880.0000000    0.2266114
265920.0000000    0.2038698
265960.0000000    0.2169944
266000.0000000    0.2333651
266040.0000000    0.2276498
266080.0000000    0.2157545
266120.0000000    0.2239692
266160.0000000    0.2119934
266200.0000000    0.2165134
266240.0000000    0.2252365
266280.0000000    0.2283489
266320.0000000    0.2152118
266360.0000000    0.2048827
266400.0000000    0.2198663
266440.0000000    0.2165311
266480.0000000    0.2314135
266520.0000000    0.2245303
266560.0000000    0.2219515
266600.0000000    0.2386130
266640.0000000    0.2364638
266680.0000000    0.2226004
266720.0000000    0.2505251
266760.0000000    0.2252414
266800.0000000    0.2346506
266840.0000000    0.2345098
266880.0000000    0.2467156
266920.0000000    0.2127134
266960.0000000    0.2426834
267000.0000000    0.2413775
267040.0000000    0.2318665
267080.0000000    0.2181433
267120.0000000    0.2007660
267160.0000000    0.2211694
267200.0000000    0.2241115
267240.0000000    0.2157672
267280.0000000    0.2168310
267320.0000000    0.2426694
267360.0000000    0.2293406
267400.0000000    0.2224324
267440.0000000    0.2238466
267480.0000000    0.2199965
267520.0000000    0.2061030
267560.0000000    0.2219857
267600.0000000    0.2239177
267640.0000000    0.2221783
267680.0000000    0.2332290
267720.0000000    0.2144982
267760.0000000    0.2325939
267800.0000000    0.2337061
267840.0000000    0.2140176
267880.0000000    0.2197293
267920.0000000    0.2405912
267960.0000000    0.2509567
268000.0000000    0.2118591
268040.0000000    0.2262831
268080.0000000    0.2455618
268120.0000000    0.2216463
268160.0000000    0.2407574
268200.0000000    0.2132599
268240.0000000    0.2351289
268280.0000000    0.2228359
268320.0000000    0.2257428
268360.0000000    0.2110174
268400.0000000    0.2300742
268440.0000000    0.1961480
268480.0000000    0.2342109
268520.0000000    0.2299346
268560.0000000    0.2282265
268600.0000000    0.2228075
268640.0000000    0.2260903
268680.0000000    0.2384361
268720.0000000    0.2357275
268760.0000000    0.2340424
268800.0000000    0.2255392
268840.0000000    0.2265089
268880.0000000    0.2099132
268920.0000000    0.2065649
268960.0000000    0.2182072
269000.0000000    0.2072583
269040.0000000    0.2126151
269080.0000000    0.2208337
269120.0000000    0.2053582
269160.0000000    0.2081389
269200.0000000    0.2012495
269240.0000000    0.2171424
269280.0000000    0.2388330
269320.0000000    0.2438050
269360.0000000    0.2393746
269400.0000000    0.2541439
269440.0000000    0.2456625
269480.0000000    0.2295640
269520.0000000    0.2414297
269560.0000000    0.2263688
269600.0000000    0.2255976
269640.0000000    0.2249765
269680.0000000    0.2299098
269720.0000000    0.2441695
269760.0000000    0.2659864
269800.0000000    0.2437211
269840.0000000    0.2175551
269880.0000000    0.2229085
269920.0000000    0.2041318
269960.0000000    0.2165463
270000.0000000    0.2051561
270040.0000000    0.2071818
270080.0000000    0.2200387
270120.0000000    0.1954995
270160.0000000    0.2283193
270200.0000000    0.2259984
270240.0000000    0.2492255
270280.0000000    0.2395578
270320.0000000    0.2255539
270360.0000000    0.2223368
270400.0000000    0.2005074
270440.0000000    0.2175544
270480.0000000    0.2347185
270520.0000000    0.2255702
270560.0000000    0.2182188
270600.0000000    0.2198047
270640.0000000    0.2215870
270680.0000000    0.2423172
270720.0000000    0.2340408
270760.0000000    0.2471772
270800.0000000    0.2437732
270840.0000000    0.2200260
270880.0000000    0.2100177
270920.0000000    0.2166685
270960.0000000    0.2189228
271000.0000000    0.2203131
271040.0000000    0.2182783
271080.0000000    0.2242693
271120.0000000    0.2342531
271160.0000000    0.2360139
271200.0000000    0.2425114
271240.0000000    0.2171113
271280.0000000    0.2243877
271320.0000000    0.2335723
271360.0000000    0.2462029
271400.0000000    0.2520907
271440.0000000    0.2393585
271480.0000000    0.2413099
271520.0000000    0.2168453
271560.0000000    0.2227486
271600.0000000    0.2122691
271640.0000000    0.2293607
271680.0000000    0.2133896
271720.0000000    0.2146575
271760.0000000    0.2124990
271800.0000000    0.2171693
271840.0000000    0.2131652
271880.0000000    0.1980502
271920.0000000    0.1938957
271960.0000000    0.2132386
272000.0000000    0.2106650
272040.0000000    0.2138347
272080.0000000    0.2186772
272120.0000000    0.2230466
272160.0000000    0.2097504
272200.0000000    0.1935706
272240.0000000    0.2115094
272280.0000000    0.2244746
272320.0000000    0.2206452
272360.0000000    0.2384616
272400.0000000    0.2223943
272440.0000000    0.2105840
272480.0000000    0.2155082
272520.0000000    0.2084529
272560.0000000    0.2064389
272600.0000000    0.2219659
272640.0000000    0.2209064
272680.0000000    0.2349794
272720.0000000    0.2099012
272760.0000000    0.2094638
272800.0000000    0.2164329
272840.0000000    0.2230890
272880.0000000    0.2350427
272920.0000000    0.2312359
272960.0000000    0.2174308
273000.0000000    0.2220726
273040.0000000    0.2183033
273080.0000000    0.2519977
273120.0000000    0.2111428
273160.0000000    0.2200892
273200.0000000    0.2330145
273240.0000000    0.2229541
273280.0000000    0.2123570
273320.0000000    0.2146720
273360.0000000    0.2102509
273400.0000000    0.2138885
273440.0000000    0.2305894
273480.0000000    0.2136638
273520.0000000    0.2230455
273560.0000000    0.2214147
273600.0000000    0.2299305
273640.0000000    0.2342606
273680.0000000    0.2340947
273720.0000000    0.2352695
273760.0000000    0.2093233
273800.0000000    0.2289962
273840.0000000    0.2356663
273880.0000000    0.2457843
273920.0000000    0.2204247
273960.0000000    0.2349406
274000.0000000    0.2265828
274040.0000000    0.2219803
274080.0000000    0.1847837
274120.0000000    0.2028765
274160.0000000    0.2037626
274200.0000000    0.2201736
274240.0000000    0.2097245
274280.0000000    0.2183208
274320.0000000    0.2054816
274360.0000000    0.1999554
274400.0000000    0.1948759
274440.0000000    0.1972564
274480.0000000    0.2030113
274520.0000000    0.2136599
274560.0000000    0.2134029
274600.0000000    0.2276640
274640.0000000    0.2206452
274680.0000000    0.2089691
274720.0000000    0.2097974
274760.0000000    0.2088928
274800.0000000    0.2182433
274840.0000000    0.2021807
274880.0000000    0.2119561
274920.0000000    0.2170955
274960.0000000    0.2285107
275000.0000000    0.2293494
275040.0000000    0.2132365
275080.0000000    0.2150533
275120.0000000    0.2263802
275160.0000000    0.2252429
275200.0000000    0.2048624
275240.0000000    0.2211629
275280.0000000    0.2094772
275320.0000000    0.2049655
275360.0000000    0.2177758
275400.0000000    0.2133635
275440.0000000    0.2173937
275480.0000000    0.2094420
275520.0000000    0.2212528
275560.0000000    0.2280300
275600.0000000    0.2376786
275640.0000000    0.2533115
275680.0000000    0.2182035
275720.0000000    0.2306195
275760.0000000    0.2608872
275800.0000000    0.2349768
275840.0000000    0.2334497
275880.0000000    0.2378064
275920.0000000    0.2343046
275960.0000000    0.2391030
276000.0000000    0.2387586
276040.0000000    0.2367207
276080.0000000    0.2482805
276120.0000000    0.2316117
276160.0000000    0.2235600
276200.0000000    0.2248386
276240.0000000    0.2347781
276280.0000000    0.2123294
276320.0000000    0.2204685
276360.0000000    0.2296450
276400.0000000    0.2479977
276440.0000000    0.2276228
276480.0000000    0.2362443
276520.0000000    0.2585863
276560.0000000    0.2513225
276600.0000000    0.2394043
276640.0000000    0.2349233
276680.0000000    0.2338853
276720.0000000    0.2544510
276760.0000000    0.2308210
276800.0000000    0.2362365
276840.0000000    0.2212631
276880.0000000    0.2173061
276920.0000000    0.2467708
276960.0000000    0.2532530
277000.0000000    0.2355822
277040.0000000    0.2334925
277080.0000000    0.2088890
277120.0000000    0.2467398
277160.0000000    0.2477565
277200.0000000    0.2374622
277240.0000000    0.2196494
277280.0000000    0.2437869
277320.0000000    0.2497374
277360.0000000    0.2367787
277400.0000000    0.2233322
277440.0000000    0.2110117
277480.0000000    0.2190428
277520.0000000    0.2260176
277560.0000000    0.2305654
277600.0000000    0.2096358
277640.0000000    0.2307439
277680.0000000    0.2290478
277720.0000000    0.2341059
277760.0000000    0.2372233
277800.0000000    0.2524580
277840.0000000    0.2345778
277880.0000000    0.2471526
277920.0000000    0.2376907
277960.0000000    0.2458016
278000.0000000    0.2354996
278040.0000000    0.2278091
278080.0000000    0.2251569
278120.0000000    0.2200301
278160.0000000    0.2382725
278200.0000000    0.2332565
278240.0000000    0.2248770
278280.0000000    0.2360802
278320.0000000    0.2241824
278360.0000000    0.2384072
278400.0000000    0.2490038
278440.0000000    0.2416366
278480.0000000    0.2414436
278520.0000000    0.2487605
278560.0000000    0.2481113
278600.0000000    0.2368059
278640.0000000    0.2410377
278680.0000000    0.2464981
278720.0000000    0.2489054
278760.0000000    0.2485220
278800.0000000    0.2362907
278840.0000000    0.2659546
278880.0000000    0.2449517
278920.0000000    0.2451376
278960.0000000    0.2287097
279000.0000000    0.2504196
279040.0000000    0.2531385
279080.0000000    0.2329237
279120.0000000    0.2455513
279160.0000000    0.2499243
279200.0000000    0.2672477
279240.0000000    0.2426606
279280.0000000    0.2497556
279320.0000000    0.2268254
279360.0000000    0.2218690
279400.0000000    0.2306129
279440.0000000    0.2145947
279480.0000000    0.2347643
279520.0000000    0.2231053
279560.0000000    0.2409720
279600.0000000    0.2412915
279640.0000000    0.2473831
279680.0000000    0.2419242
279720.0000000    0.2536220
279760.0000000    0.2376095
279800.0000000    0.2549008
279840.0000000    0.2498719
279880.0000000    0.2463966
279920.0000000    0.2598509
279960.0000000    0.2401799
280000.0000000    0.2566557
280040.0000000    0.2292232
280080.0000000    0.2237160
280120.0000000    0.2129159
280160.0000000    0.2361838
280200.0000000    0.2493841
280240.0000000    0.2564357
280280.0000000    0.2320957
280320.0000000    0.2284177
280360.0000000    0.2355353
280400.0000000    0.2493512
280440.0000000    0.2385759
280480.0000000    0.2387542
280520.0000000    0.2374915
280560.0000000    0.2453231
280600.0000000    0.2490019
280640.0000000    0.2651881
280680.0000000    0.2241064
280720.0000000    0.2428589
280760.0000000    0.2302509
280800.0000000    0.2499029
280840.0000000    0.2401354
280880.0000000    0.2524149
280920.0000000    0.2274474
280960.0000000    0.2400595
281000.0000000    0.2596789
281040.0000000    0.2342681
281080.0000000    0.2401793
281120.0000000    0.2425440
281160.0000000    0.2591995
281200.0000000    0.2403052
281240.0000000    0.2657870
281280.0000000    0.2399210
281320.0000000    0.2446987
281360.0000000    0.2642824
281400.0000000    0.2561679
281440.0000000    0.2223925
281480.0000000    0.2488221
281520.0000000    0.2439445
281560.0000000    0.2557823
281600.0000000    0.2444925
281640.0000000    0.2629623
281680.0000000    0.2443478
281720.0000000    0.2628706
281760.0000000    0.2528306
281800.0000000    0.2489392
281840.0000000    0.2468036
281880.0000000    0.2527067
281920.0000000    0.2515692
281960.0000000    0.2323980
282000.0000000    0.2384847
282040.0000000    0.2395019
282080.0000000    0.2394387
282120.0000000    0.2424928
282160.0000000    0.2647209
282200.0000000    0.2512173
282240.0000000    0.2669033
282280.0000000    0.2552306
282320.0000000    0.2697390
282360.0000000    0.2556494
282400.0000000    0.2511144
282440.0000000    0.2357398
282480.0000000    0.2474052
282520.0000000    0.2314086
282560.0000000    0.2300871
282600.0000000    0.2371774
282640.0000000    0.2615027
282680.0000000    0.2491639
282720.0000000    0.2593356
282760.0000000    0.2562912
282800.0000000    0.2445501
282840.0000000    0.2622207
282880.0000000    0.2555690
282920.0000000    0.2381053
282960.0000000    0.2596548
283000.0000000    0.2451642
283040.0000000    0.2254630
283080.0000000    0.2242887
283120.0000000    0.2180777
283160.0000000    0.2389510
283200.0000000    0.2475483
283240.0000000    0.2504128
283280.0000000    0.2388096
283320.0000000    0.2544699
283360.0000000    0.2625789
283400.0000000    0.2509076
283440.0000000    0.2499738
283480.0000000    0.2442047
283520.0000000    0.2368497
283560.0000000    0.2259160
283600.0000000    0.2243647
283640.0000000    0.2366089
283680.0000000    0.2334585
283720.0000000    0.2431620
283760.0000000    0.2392053
283800.0000000    0.2535664
283840.0000000    0.2332556
283880.0000000    0.2447776
283920.0000000    0.2316466
283960.0000000    0.2422634
284000.0000000    0.2566515
284040.0000000    0.2521941
284080.0000000    0.2429685
284120.0000000    0.2549897
284160.0000000    0.2609453
284200.0000000    0.2422727
284240.0000000    0.2362534
284280.0000000    0.2579614
284320.0000000    0.2571232
284360.0000000    0.2519940
284400.0000000    0.2328990
284440.0000000    0.2355074
284480.0000000    0.2632740
284520.0000000    0.2719516
284560.0000000    0.2708182
284600.0000000    0.2562911
284640.0000000    0.2579081
284680.0000000    0.2636927
284720.0000000    0.2465969
284760.0000000    0.2361985
284800.0000000    0.2564264
284840.0000000    0.2425840
284880.0000000    0.2622552
284920.0000000    0.2272757
284960.0000000    0.2368432
285000.0000000    0.2253501
285040.0000000    0.2322328
285080.0000000    0.2327931
285120.0000000    0.2376020
285160.0000000    0.2305323
285200.0000000    0.2215775
285240.0000000    0.2340552
285280.0000000    0.2564062
285320.0000000    0.2606018
285360.0000000    0.2629026
285400.0000000    0.2719234
285440.0000000    0.2491309
285480.0000000    0.2449916
285520.0000000    0.2270512
285560.0000000    0.2464486
285600.0000000    0.2350983
285640.0000000    0.2676040
285680.0000000    0.2639794
285720.0000000    0.2388592
285760.0000000    0.2478568
285800.0000000    0.2494965
285840.0000000    0.2547871
285880.0000000    0.2605936
285920.0000000    0.2499766
285960.0000000    0.2294624
286000.0000000    0.2634868
286040.0000000    0.2640136
286080.0000000    0.2370308
286120.0000000    0.2842701
286160.0000000    0.2899783
286200.0000000    0.2577732
286240.0000000    0.2657038
286280.0000000    0.2514350
286320.0000000    0.2559031
286360.0000000    0.2496087
286400.0000000    0.2512588
286440.0000000    0.2579940
286480.0000000    0.2540850
286520.0000000    0.2558402
286560.0000000    0.2520387
286600.0000000    0.2346319
286640.0000000    0.2354118
286680.0000000    0.2500169
286720.0000000    0.2489647
286760.0000000    0.2515012
286800.0000000    0.2718144
286840.0000000    0.2370037
286880.0000000    0.2487983
286920.0000000    0.2387501
286960.0000000    0.2404973
287000.0000000    0.2734585
287040.0000000    0.2650691
287080.0000000    0.2546516
287120.0000000    0.2424434
287160.0000000    0.2347534
287200.0000000    0.2278849
287240.0000000    0.2255141
287280.0000000    0.2387840
287320.0000000    0.2257812
287360.0000000    0.2323794
287400.0000000    0.2485765
287440.0000000    0.2279952
287480.0000000    0.2449489
287520.0000000    0.2582143
287560.0000000    0.2665573
287600.0000000    0.2530047
287640.0000000    0.2699353
287680.0000000    0.2638105
287720.0000000    0.2657312
287760.0000000    0.2424407
287800.0000000    0.2470392
287840.0000000    0.2415818
287880.0000000    0.2436670
287920.0000000    0.2389465
287960.0000000    0.2472771
288000.0000000    0.2526487
288040.0000000    0.2395078
288080.0000000    0.2458300
288120.0000000    0.2506640
288160.0000000    0.2523133
288200.0000000    0.2593146
288240.0000000    0.2485755
288280.0000000    0.2423697
288320.0000000    0.2608924
288360.0000000    0.2641369
288400.0000000    0.2578735
288440.0000000    0.2573687
288480.0000000    0.2534669
288520.0000000    0.2670375
288560.0000000    0.2555462
288600.0000000    0.2815333
288640.0000000    0.2806980
288680.0000000    0.2805561
288720.0000000    0.2528792
288760.0000000    0.2559882
288800.0000000    0.2466667
288840.0000000    0.2412302
288880.0000000    0.2607210
288920.0000000    0.2599253
288960.0000000    0.2644714
289000.0000000    0.2407062
289040.0000000    0.2335478
289080.0000000    0.2407765
289120.0000000    0.2301132
289160.0000000    0.2288845
289200.0000000    0.2504515
289240.0000000    0.2587752
289280.0000000    0.2668332
289320.0000000    0.2632644
289360.0000000    0.2621063
289400.0000000    0.2594382
289440.0000000    0.2516552
289480.0000000    0.2502756
289520.0000000    0.2421722
289560.0000000    0.2544840
289600.0000000    0.2727942
289640.0000000    0.2664753
289680.0000000    0.2648155
289720.0000000    0.2596675
289760.0000000    0.2740188
289800.0000000    0.2612647
289840.0000000    0.2705913
289880.0000000    0.2549153
289920.0000000    0.2602236
289960.0000000    0.2637222
290000.0000000    0.2566470
290040.0000000    0.2598837
290080.0000000    0.2431429
290120.0000000    0.2772598
290160.0000000    0.2596449
290200.0000000    0.2427776
290240.0000000    0.2590907
290280.0000000    0.2606714
290320.0000000    0.2568386
290360.0000000    0.2662833
290400.0000000    0.2518768
290440.0000000    0.2452813
290480.0000000    0.2552708
290520.0000000    0.2684933
290560.0000000    0.2630791
290600.0000000    0.2626046
290640.0000000    0.2499742
290680.0000000    0.2431831
290720.0000000    0.2564514
290760.0000000    0.2675046
290800.0000000    0.2495494
290840.0000000    0.2512282
290880.0000000    0.2566064
290920.0000000    0.2498751
290960.0000000    0.2443023
291000.0000000    0.2557045
291040.0000000    0.2527471
291080.0000000    0.2633193
291120.0000000    0.2348570
291160.0000000    0.2372438
291200.0000000    0.2492443
291240.0000000    0.2458601
291280.0000000    0.2542043
291320.0000000    0.2568103
291360.0000000    0.2517091
291400.0000000    0.2373848
291440.0000000    0.2388887
291480.0000000    0.2408402
291520.0000000    0.2434590
291560.0000000    0.2261540
291600.0000000    0.2612876
291640.0000000    0.2610188
291680.0000000    0.2395810
291720.0000000    0.2340308
291760.0000000    0.2504036
291800.0000000    0.2653500
291840.0000000    0.2706451
291880.0000000    0.2683290
291920.0000000    0.2814814
291960.0000000    0.2747633
292000.0000000    0.2765808
292040.0000000    0.2743316
292080.0000000    0.2770169
292120.0000000    0.2595731
292160.0000000    0.2531912
292200.0000000    0.2526329
292240.0000000    0.2634770
292280.0000000    0.2748492
292320.0000000    0.2744828
292360.0000000    0.2655764
292400.0000000    0.2878340
292440.0000000    0.2897891
292480.0000000    0.2811323
292520.0000000    0.2620958
292560.0000000    0.2725974
292600.0000000    0.2655545
292640.0000000    0.2645642
292680.0000000    0.2624792
292720.0000000    0.2647134
292760.0000000    0.2679440
292800.0000000    0.2713897
292840.0000000    0.2624784
292880.0000000    0.2469163
292920.0000000    0.2775863
292960.0000000    0.2467830
293000.0000000    0.2518943
293040.0000000    0.2771521
293080.0000000    0.2686054
293120.0000000    0.2534754
293160.0000000    0.2590510
293200.0000000    0.2727012
293240.0000000    0.2775611
293280.0000000    0.2451220
293320.0000000    0.2605249
293360.0000000    0.2554427
293400.0000000    0.2525921
293440.0000000    0.2660178
293480.0000000    0.2689963
293520.0000000    0.2533544
293560.0000000    0.2636054
293600.0000000    0.2393350
293640.0000000    0.2543698
293680.0000000    0.2690008
293720.0000000    0.2612765
293760.0000000    0.2654680
293800.0000000    0.2679721
293840.0000000    0.2539121
293880.0000000    0.2561857
293920.0000000    0.2442665
293960.0000000    0.2655767
294000.0000000    0.2575326
294040.0000000    0.2637950
294080.0000000    0.2500191
294120.0000000    0.2671961
294160.0000000    0.2634134
294200.0000000    0.2722142
294240.0000000    0.2604473
294280.0000000    0.2805410
294320.0000000    0.2507128
294360.0000000    0.2400898
294400.0000000    0.2411677
294440.0000000    0.2778563
294480.0000000    0.2859037
294520.0000000    0.2870457
294560.0000000    0.2918844
294600.0000000    0.2572812
294640.0000000    0.2786262
294680.0000000    0.2542704
294720.0000000    0.2701673
294760.0000000    0.2682140
294800.0000000    0.2477542
294840.0000000    0.2475741
294880.0000000    0.2773281
294920.0000000    0.2656992
294960.0000000    0.2646155
295000.0000000    0.2537224
295040.0000000    0.2666555
295080.0000000    0.2834171
295120.0000000    0.2763600
295160.0000000    0.2614825
295200.0000000    0.2568298
295240.0000000    0.2853372
295280.0000000    0.2531956
295320.0000000    0.2469564
295360.0000000    0.2440456
295400.0000000    0.2506617
295440.0000000    0.2477445
295480.0000000    0.2628995
295520.0000000    0.2497901
295560.0000000    0.2550604
295600.0000000    0.2548793
295640.0000000    0.2763944
295680.0000000    0.2564323
295720.0000000    0.2516062
295760.0000000    0.2576908
295800.0000000    0.2392023
295840.0000000    0.2553436
295880.0000000    0.2821237
295920.0000000    0.2482692
295960.0000000    0.2761532
296000.0000000    0.2730585
296040.0000000    0.2679651
296080.0000000    0.2698575
296120.0000000    0.2572528
296160.0000000    0.2769742
296200.0000000    0.2754431
296240.0000000    0.2756448
296280.0000000    0.2683366
296320.0000000    0.2814936
296360.0000000    0.2871957
296400.0000000    0.2741843
296440.0000000    0.2756513
296480.0000000    0.2851475
296520.0000000    0.2632553
296560.0000000    0.2722751
296600.0000000    0.2580439
296640.0000000    0.2641280
296680.0000000    0.2720434
296720.0000000    0.2547039
296760.0000000    0.2620000
296800.0000000    0.2653816
296840.0000000    0.2790502
296880.0000000    0.2635924
296920.0000000    0.2813453
296960.0000000    0.2669967
297000.0000000    0.2738590
297040.0000000    0.2803505
297080.0000000    0.2609939
297120.0000000    0.2659714
297160.0000000    0.2850455
297200.0000000    0.2765234
297240.0000000    0.2842869
297280.0000000    0.2534189
297320.0000000    0.2689503
297360.0000000    0.2856151
297400.0000000    0.2530175
297440.0000000    0.2615654
297480.0000000    0.2602699
297520.0000000    0.2591690
297560.0000000    0.2504779
297600.0000000    0.2705502
297640.0000000    0.2714656
297680.0000000    0.2616577
297720.0000000    0.2537394
297760.0000000    0.2866046
297800.0000000    0.2729832
297840.0000000    0.2708863
297880.0000000    0.2746651
297920.0000000    0.2628632
297960.0000000    0.2606257
298000.0000000    0.2687806
298040.0000000    0.2610042
298080.0000000    0.2775359
298120.0000000    0.2639720
298160.0000000    0.2727476
298200.0000000    0.2674576
298240.0000000    0.2806957
298280.0000000    0.2681570
298320.0000000    0.2727810
298360.0000000    0.2792890
298400.0000000    0.2742719
298440.0000000    0.2869857
298480.0000000    0.2719921
298520.0000000    0.2933504
298560.0000000    0.2615319
298600.0000000    0.2797974
298640.0000000    0.2869458
298680.0000000    0.2655101
298720.0000000    0.2728394
298760.0000000    0.2802841
298800.0000000    0.2790510
298840.0000000    0.2519193
298880.0000000    0.2625983
298920.0000000    0.2523396
298960.0000000    0.2552426
299000.0000000    0.2616104
299040.0000000    0.2611733
299080.0000000    0.2453937
299120.0000000    0.2667950
299160.0000000    0.2512268
299200.0000000    0.2564142
299240.0000000    0.2827521
299280.0000000    0.2634290
299320.0000000    0.2668359
299360.0000000    0.2691626
299400.0000000    0.2685049
299440.0000000    0.2802936
299480.0000000    0.2525599
299520.0000000    0.2829717
299560.0000000    0.2513842
299600.0000000    0.2494593
299640.0000000    0.2460555
299680.0000000    0.2641308
299720.0000000    0.2630768
299760.0000000    0.2791670
299800.0000000    0.2633438
299840.0000000    0.2548193
299880.0000000    0.2592604
299920.0000000    0.2421961
299960.0000000    0.2773092
300000.0000000    0.2648249
300040.0000000    0.2784581
300080.0000000    0.2869187
300120.0000000    0.2672212
300160.0000000    0.2664033
300200.0000000    0.2746886
300240.0000000    0.2690834
300280.0000000    0.2540473
300320.0000000    0.2567864
300360.0000000    0.2755488
300400.0000000    0.2639049
300440.0000000    0.2650927
300480.0000000    0.2577012
300520.0000000    0.2489868
300560.0000000    0.2589926
300600.0000000    0.2523029
300640.0000000    0.2593904
300680.0000000    0.2765620
300720.0000000    0.2819769
300760.0000000    0.2602956
300800.0000000    0.2525071
300840.0000000    0.2582179
300880.0000000    0.2442684
300920.0000000    0.2515498
300960.0000000    0.2684686
301000.0000000    0.2625046
301040.0000000    0.2585193
301080.0000000    0.2647304
301120.0000000    0.2598508
301160.0000000    0.2683945
301200.0000000    0.2659226
301240.0000000    0.2599607
301280.0000000    0.2653188
301320.0000000    0.2782348
301360.0000000    0.2640414
301400.0000000    0.2808608
301440.0000000    0.2819992
301480.0000000    0.2747234
301520.0000000    0.2663926
301560.0000000    0.2764816
301600.0000000    0.2676151
301640.0000000    0.2721742
301680.0000000    0.2944418
301720.0000000    0.2827425
301760.0000000    0.2729990
301800.0000000    0.2749939
301840.0000000    0.2870955
301880.0000000    0.2570640
301920.0000000    0.2561006
301960.0000000    0.2566351
302000.0000000    0.2489338
302040.0000000    0.2595414
302080.0000000    0.2731805
302120.0000000    0.2689895
302160.0000000    0.2573135
302200.0000000    0.2574293
302240.0000000    0.2741906
302280.0000000    0.2842970
302320.0000000    0.2769327
302360.0000000    0.2458623
302400.0000000    0.2790249
302440.0000000    0.2712149
302480.0000000    0.2492761
302520.0000000    0.2521891
302560.0000000    0.2563205
302600.0000000    0.2572340
302640.0000000    0.2852798
302680.0000000    0.2749673
302720.0000000    0.2796888
302760.0000000    0.2766061
302800.0000000    0.2823946
302840.0000000    0.2976434
302880.0000000    0.2841108
302920.0000000    0.2892928
302960.0000000    0.2695394
303000.0000000    0.2698969
303040.0000000    0.2773914
303080.0000000    0.2673657
303120.0000000    0.2484443
303160.0000000    0.2646128
303200.0000000    0.2676634
303240.0000000    0.2574112
303280.0000000    0.2562508
303320.0000000    0.2700039
303360.0000000    0.2790081
303400.0000000    0.2712440
303440.0000000    0.2599659
303480.0000000    0.2680300
303520.0000000    0.2411682
303560.0000000    0.2588907
303600.0000000    0.2619976
303640.0000000    0.2524685
303680.0000000    0.2553252
303720.0000000    0.2796476
303760.0000000    0.2603853
303800.0000000    0.2822907
303840.0000000    0.2685533
303880.0000000    0.2628551
303920.0000000    0.2514946
303960.0000000    0.2619996
304000.0000000    0.2523837
304040.0000000    0.2707144
304080.0000000    0.2591394
304120.0000000    0.2638310
304160.0000000    0.2675432
304200.0000000    0.2754977
304240.0000000    0.2467051
304280.0000000    0.2538579
304320.0000000    0.2418822
304360.0000000    0.2478907
304400.0000000    0.2417940
304440.0000000    0.2438395
304480.0000000    0.2392654
304520.0000000    0.2684964
304560.0000000    0.2643003
304600.0000000    0.2641502
304640.0000000    0.2305391
304680.0000000    0.2564760
304720.0000000    0.2492409
304760.0000000    0.2491249
304800.0000000    0.2343775
304840.0000000    0.2396649
304880.0000000    0.2332850
304920.0000000    0.2439349
304960.0000000    0.2524933
305000.0000000    0.2812676
305040.0000000    0.2512574
305080.0000000    0.2764367
305120.0000000    0.2799209
305160.0000000    0.2815630
305200.0000000    0.2762200
305240.0000000    0.2868231
305280.0000000    0.2849777
305320.0000000    0.2847075
305360.0000000    0.2720580
305400.0000000    0.2789987
305440.0000000    0.2959119
305480.0000000    0.2554274
305520.0000000    0.2726805
305560.0000000    0.2754203
305600.0000000    0.2562006
305640.0000000    0.2599898
305680.0000000    0.2649338
305720.0000000    0.2818605
305760.0000000    0.2644851
305800.0000000    0.2681176
305840.0000000    0.2567410
305880.0000000    0.2849757
305920.0000000    0.2653838
305960.0000000    0.2702812
306000.0000000    0.2683619
306040.0000000    0.2661915
306080.0000000    0.2752156
306120.0000000    0.2687508
306160.0000000    0.2841942
306200.0000000    0.2722811
306240.0000000    0.2755530
306280.0000000    0.2778376
306320.0000000    0.2869626
306360.0000000    0.2707137
306400.0000000    0.2790048
306440.0000000    0.2727056
306480.0000000    0.2537451
306520.0000000    0.2587428
306560.0000000    0.2450880
306600.0000000    0.2599507
306640.0000000    0.2546956
306680.0000000    0.2481438
306720.0000000    0.2414091
306760.0000000    0.2511303
306800.0000000    0.2586151
306840.0000000    0.2528765
306880.0000000    0.2631107
306920.0000000    0.2771286
306960.0000000    0.2693707
307000.0000000    0.2569833
307040.0000000    0.2550232
307080.0000000    0.2587573
307120.0000000    0.2740002
307160.0000000    0.2607756
307200.0000000    0.2573938
307240.0000000    0.2495881
307280.0000000    0.2665792
307320.0000000    0.2652159
307360.0000000    0.2583142
307400.0000000    0.2679702
307440.0000000    0.2567376
307480.0000000    0.2792925
307520.0000000    0.2750943
307560.0000000    0.2698276
307600.0000000    0.2803960
307640.0000000    0.2740092
307680.0000000    0.2682220
307720.0000000    0.2638734
307760.0000000    0.2720200
307800.0000000    0.2759223
307840.0000000    0.2829324
307880.0000000    0.2696901
307920.0000000    0.2806261
307960.0000000    0.2733279
308000.0000000    0.2864688
308040.0000000    0.2778219
308080.0000000    0.2746927
308120.0000000    0.2525591
308160.0000000    0.2558596
308200.0000000    0.2853932
308240.0000000    0.2642815
308280.0000000    0.2703459
308320.0000000    0.2679704
308360.0000000    0.2677682
308400.0000000    0.2570298
308440.0000000    0.2918137
308480.0000000    0.2625371
308520.0000000    0.2904511
308560.0000000    0.2755283
308600.0000000    0.2483493
308640.0000000    0.2603342
308680.0000000    0.2656069
308720.0000000    0.2558894
308760.0000000    0.2452313
308800.0000000    0.2472662
308840.0000000    0.2570128
308880.0000000    0.2655411
308920.0000000    0.2480182
308960.0000000    0.2676060
309000.0000000    0.2366576
309040.0000000    0.2495213
309080.0000000    0.2430644
309120.0000000    0.2553696
309160.0000000    0.2507520
309200.0000000    0.2485560
309240.0000000    0.2683508
309280.0000000    0.2485068
309320.0000000    0.2556142
309360.0000000    0.2300865
309400.0000000    0.2353704
309440.0000000    0.2382913
309480.0000000    0.2584075
309520.0000000    0.2292888
309560.0000000    0.2396118
309600.0000000    0.2677015
309640.0000000    0.2560145
309680.0000000    0.2777137
309720.0000000    0.2831100
309760.0000000    0.2815761
309800.0000000    0.2662551
309840.0000000    0.2707108
309880.0000000    0.2572667
309920.0000000    0.2812991
309960.0000000    0.2604097
310000.0000000    0.2791957
310040.0000000    0.2598317
310080.0000000    0.2749075
310120.0000000    0.2755806
310160.0000000    0.2758690
310200.0000000    0.2885107
310240.0000000    0.2947294
310280.0000000    0.2851830
310320.0000000    0.2838620
310360.0000000    0.2878475
310400.0000000    0.3011131
310440.0000000    0.2738396
310480.0000000    0.2659356
310520.0000000    0.3082512
310560.0000000    0.2876481
310600.0000000    0.2769166
310640.0000000    0.2889341
310680.0000000    0.2988150
310720.0000000    0.2962573
310760.0000000    0.2759769
310800.0000000    0.2782052
310840.0000000    0.2747367
310880.0000000    0.2789126
310920.0000000    0.2786795
310960.0000000    0.2741391
311000.0000000    0.2601717
311040.0000000    0.2521729
311080.0000000    0.2775003
311120.0000000    0.2844618
311160.0000000    0.3070160
311200.0000000    0.2996999
311240.0000000    0.2806854
311280.0000000    0.2883464
311320.0000000    0.2953927
311360.0000000    0.3071368
311400.0000000    0.2946451
311440.0000000    0.2709829
311480.0000000    0.2803453
311520.0000000    0.2722551
311560.0000000    0.2729631
311600.0000000    0.2835658
311640.0000000    0.2826764
311680.0000000    0.2716678
311720.0000000    0.2817518
311760.0000000    0.2774735
311800.0000000    0.3016509
311840.0000000    0.2854986
311880.0000000    0.3034716
311920.0000000    0.2803079
311960.0000000    0.2646689
312000.0000000    0.2750125
312040.0000000    0.2834296
312080.0000000    0.2826428
312120.0000000    0.2722579
312160.0000000    0.2763982
312200.0000000    0.2663817
312240.0000000    0.2902552
312280.0000000    0.2696116
312320.0000000    0.2614356
312360.0000000    0.2666953
312400.0000000    0.2827148
312440.0000000    0.2893769
312480.0000000    0.2841133
312520.0000000    0.2726443
312560.0000000    0.2852421
312600.0000000    0.2946144
312640.0000000    0.2845780
312680.0000000    0.2823207
312720.0000000    0.2798510
312760.0000000    0.2506744
312800.0000000    0.2860475
312840.0000000    0.2702154
312880.0000000    0.2778702
312920.0000000    0.2826531
312960.0000000    0.2767865
313000.0000000    0.2757913
313040.0000000    0.2649163
313080.0000000    0.2932920
313120.0000000    0.2927917
313160.0000000    0.2766550
313200.0000000    0.2967580
313240.0000000    0.2908364
313280.0000000    0.2833579
313320.0000000    0.2764652
313360.0000000    0.3044203
313400.0000000    0.2787609
313440.0000000    0.2791433
313480.0000000    0.3042010
313520.0000000    0.3115194
313560.0000000    0.3043843
313600.0000000    0.3133333
313640.0000000    0.3082361
313680.0000000    0.3075622
313720.0000000    0.2794574
313760.0000000    0.2936303
313800.0000000    0.2774760
313840.0000000    0.2659541
313880.0000000    0.2628649
313920.0000000    0.2551982
313960.0000000    0.2647040
314000.0000000    0.2765599
314040.0000000    0.2540543
314080.0000000    0.2617129
314120.0000000    0.2576568
314160.0000000    0.2540877
314200.0000000    0.2494164
314240.0000000    0.2444210
314280.0000000    0.2471798
314320.0000000    0.2506700
314360.0000000    0.2615590
314400.0000000    0.2568333
314440.0000000    0.2726541
314480.0000000    0.2705493
314520.0000000    0.2818038
314560.0000000    0.2763939
314600.0000000    0.2957681
314640.0000000    0.2913740
314680.0000000    0.2998052
314720.0000000    0.2703243
314760.0000000    0.2678692
314800.0000000    0.2858153
314840.0000000    0.3125964
314880.0000000    0.2755167
314920.0000000    0.2783444
314960.0000000    0.2663700
315000.0000000    0.2777431
315040.0000000    0.2661441
315080.0000000    0.2910269
315120.0000000    0.2972012
315160.0000000    0.2870327
315200.0000000    0.2819675
315240.0000000    0.2737120
315280.0000000    0.2627346
315320.0000000    0.2542814
315360.0000000    0.2500282
315400.0000000    0.2591654
315440.0000000    0.2627361
315480.0000000    0.2605868
315520.0000000    0.2655069
315560.0000000    0.2577407
315600.0000000    0.2431628
315640.0000000    0.2666227
315680.0000000    0.2721953
315720.0000000    0.2772433
315760.0000000    0.2823697
315800.0000000    0.2518032
315840.0000000    0.2676414
315880.0000000    0.2718950
315920.0000000    0.2638856
315960.0000000    0.2661080
316000.0000000    0.2621716
316040.0000000    0.2730234
316080.0000000    0.2661994
316120.0000000    0.2787948
316160.0000000    0.2707219
316200.0000000    0.2855983
316240.0000000    0.2716020
316280.0000000    0.2949536
316320.0000000    0.2618372
316360.0000000    0.2834184
316400.0000000    0.2649973
316440.0000000    0.2946702
316480.0000000    0.2818283
316520.0000000    0.2971494
316560.0000000    0.2964080
316600.0000000    0.2812172
316640.0000000    0.2985894
316680.0000000    0.3095074
316720.0000000    0.2597304
316760.0000000    0.2787013
316800.0000000    0.2725445
316840.0000000    0.2734634
316880.0000000    0.2829772
316920.0000000    0.2901702
316960.0000000    0.2695630
317000.0000000    0.2544436
317040.0000000    0.2529773
317080.0000000    0.2562706
317120.0000000    0.2596220
317160.0000000    0.2579953
317200.0000000    0.2610887
317240.0000000    0.2647091
317280.0000000    0.2677097
317320.0000000    0.2423651
317360.0000000    0.2435755
317400.0000000    0.2520423
317440.0000000    0.2598620
317480.0000000    0.2839412
317520.0000000    0.2622155
317560.0000000    0.2764881
317600.0000000    0.2627334
317640.0000000    0.2822875
317680.0000000    0.2693061
317720.0000000    0.2655427
317760.0000000    0.2581263
317800.0000000    0.2830205
317840.0000000    0.2632532
317880.0000000    0.2845141
317920.0000000    0.2811808
317960.0000000    0.2910691
318000.0000000    0.2575800
318040.0000000    0.2537305
318080.0000000    0.2769445
318120.0000000    0.2901758
318160.0000000    0.2967935
318200.0000000    0.2851799
318240.0000000    0.2644794
318280.0000000    0.2691509
318320.0000000    0.2813598
318360.0000000    0.2942800
318400.0000000    0.3015968
318440.0000000    0.3030729
318480.0000000    0.2778259
318520.0000000    0.3120826
318560.0000000    0.2880131
318600.0000000    0.2920517
318640.0000000    0.2897118
318680.0000000    0.2746168
318720.0000000    0.2729262
318760.0000000    0.2833543
318800.0000000    0.2927366
318840.0000000    0.2920471
318880.0000000    0.3023144
318920.0000000    0.2767546
318960.0000000    0.2949109
319000.0000000    0.2803892
319040.0000000    0.2795714
319080.0000000    0.2526759
319120.0000000    0.2877421
319160.0000000    0.2887842
319200.0000000    0.3051227
319240.0000000    0.2925349
319280.0000000    0.3006875
319320.0000000    0.3018375
319360.0000000    0.3035425
319400.0000000    0.2849526
319440.0000000    0.2582763
319480.0000000    0.2537618
319520.0000000    0.2554398
319560.0000000    0.2853578
319600.0000000    0.2630986
319640.0000000    0.2751941
319680.0000000    0.2879308
319720.0000000    0.2812366
319760.0000000    0.2704930
319800.0000000    0.2757008
319840.0000000    0.2936867
319880.0000000    0.2776450
319920.0000000    0.2757559
319960.0000000    0.2866964
320000.0000000    0.2680310
320040.0000000    0.2747084
320080.0000000    0.2710109
320120.0000000    0.2546813
320160.0000000    0.2713787
320200.0000000    0.2665254
320240.0000000    0.2452964
320280.0000000    0.2735202
320320.0000000    0.2990253
320360.0000000    0.2723711
320400.0000000    0.2811949
320440.0000000    0.3079579
320480.0000000    0.2975230
320520.0000000    0.2837781
320560.0000000    0.2907053
320600.0000000    0.2868562
320640.0000000    0.2806658
320680.0000000    0.2961020
320720.0000000    0.2841371
320760.0000000    0.2767941
320800.0000000    0.2544493
320840.0000000    0.2786789
320880.0000000    0.2931451
320920.0000000    0.2833209
320960.0000000    0.2745403
321000.0000000    0.2839473
321040.0000000    0.2786488
321080.0000000    0.2766831
321120.0000000    0.2854981
321160.0000000    0.2572547
321200.0000000    0.2680812
321240.0000000    0.2762675
321280.0000000    0.2546376
321320.0000000    0.2368896
321360.0000000    0.2597337
321400.0000000    0.2643112
321440.0000000    0.2684534
321480.0000000    0.2773321
321520.0000000    0.2513151
321560.0000000    0.2708266
321600.0000000    0.2344393
321640.0000000    0.2472509
321680.0000000    0.2694800
321720.0000000    0.2396609
321760.0000000    0.2481019
321800.0000000    0.2527295
321840.0000000    0.2615774
321880.0000000    0.2558400
321920.0000000    0.2702545
321960.0000000    0.2425579
322000.0000000    0.2364203
322040.0000000    0.2761955
322080.0000000    0.2647976
322120.0000000    0.2831294
322160.0000000    0.2602355
322200.0000000    0.2718763
322240.0000000    0.2758913
322280.0000000    0.2679943
322320.0000000    0.2764591
322360.0000000    0.2656428
322400.0000000    0.2505530
322440.0000000    0.2654010
322480.0000000    0.2487007
322520.0000000    0.2480437
322560.0000000    0.2575092
322600.0000000    0.2456500
322640.0000000    0.2558970
322680.0000000    0.2339481
322720.0000000    0.2706740
322760.0000000    0.2850136
322800.0000000    0.2806734
322840.0000000    0.2767437
322880.0000000    0.2747585
322920.0000000    0.2762564
322960.0000000    0.2773730
323000.0000000    0.2876356
323040.0000000    0.2866773
323080.0000000    0.2733046
323120.0000000    0.2874256
323160.0000000    0.2860124
323200.0000000    0.2779526
323240.0000000    0.2795689
323280.0000000    0.2711520
323320.0000000    0.2698621
323360.0000000    0.2913583
323400.0000000    0.2612942
323440.0000000    0.2942017
323480.0000000    0.2637143
323520.0000000    0.2681450
323560.0000000    0.2498108
323600.0000000    0.2583975
323640.0000000    0.2747898
323680.0000000    0.2656425
323720.0000000    0.2625644
323760.0000000    0.2619557
323800.0000000    0.2575944
323840.0000000    0.2429845
323880.0000000    0.2510334
323920.0000000    0.2516179
323960.0000000    0.2645761
324000.0000000    0.2585422
324040.0000000    0.2593937
324080.0000000    0.2792062
324120.0000000    0.2683559
324160.0000000    0.2745776
324200.0000000    0.2666599
324240.0000000    0.2389114
324280.0000000    0.2631816
324320.0000000    0.2557349
324360.0000000    0.2732195
324400.0000000    0.2516467
324440.0000000    0.2733577
324480.0000000    0.2641041
324520.0000000    0.2684578
324560.0000000    0.2691514
324600.0000000    0.2497601
324640.0000000    0.2561414
324680.0000000    0.2501367
324720.0000000    0.2634190
324760.0000000    0.2836764
324800.0000000    0.2993011
324840.0000000    0.2875084
324880.0000000    0.2780157
324920.0000000    0.2687242
324960.0000000    0.2729350
325000.0000000    0.2666771
325040.0000000    0.2722287
325080.0000000    0.2876481
325120.0000000    0.2804627
325160.0000000    0.2682707
325200.0000000    0.2679203
325240.0000000    0.2918864
325280.0000000    0.2734200
325320.0000000    0.2706128
325360.0000000    0.2659357
325400.0000000    0.2783683
325440.0000000    0.2489359
325480.0000000    0.2555959
325520.0000000    0.2535894
325560.0000000    0.2500541
325600.0000000    0.2422574
325640.0000000    0.2787583
325680.0000000    0.2650879
325720.0000000    0.2733138
325760.0000000    0.2652415
325800.0000000    0.2650559
325840.0000000    0.2983960
325880.0000000    0.2795872
325920.0000000    0.2722722
325960.0000000    0.2521331
326000.0000000    0.2723269
326040.0000000    0.2769023
326080.0000000    0.2831796
326120.0000000    0.2852864
326160.0000000    0.2905116
326200.0000000    0.2813282
326240.0000000    0.2614468
326280.0000000    0.2733856
326320.0000000    0.2816739
326360.0000000    0.2772269
326400.0000000    0.2996700
326440.0000000    0.2642941
326480.0000000    0.2542386
326520.0000000    0.2693096
326560.0000000    0.2800471
326600.0000000    0.2715719
326640.0000000    0.2664560
326680.0000000    0.2618511
326720.0000000    0.2692886
326760.0000000    0.2781785
326800.0000000    0.2625319
326840.0000000    0.2832308
326880.0000000    0.2816221
326920.0000000    0.2712373
326960.0000000    0.2660071
327000.0000000    0.2487014
327040.0000000    0.2517580
327080.0000000    0.2692551
327120.0000000    0.2494175
327160.0000000    0.2637521
327200.0000000    0.2693945
327240.0000000    0.2812818
327280.0000000    0.2680593
327320.0000000    0.2662535
327360.0000000    0.2682655
327400.0000000    0.2708386
327440.0000000    0.2907283
327480.0000000    0.2762666
327520.0000000    0.2746650
327560.0000000    0.2620590
327600.0000000    0.2638454
327640.0000000    0.2796769
327680.0000000    0.2955518
327720.0000000    0.2890172
327760.0000000    0.3055695
327800.0000000    0.2947261
327840.0000000    0.2969447
327880.0000000    0.2940141
327920.0000000    0.2793835
327960.0000000    0.2878720
328000.0000000    0.2788347
328040.0000000    0.2890385
328080.0000000    0.2954721
328120.0000000    0.2805178
328160.0000000    0.2687588
328200.0000000    0.2693798
328240.0000000    0.2581664
328280.0000000    0.2855047
328320.0000000    0.2812141
328360.0000000    0.2921492
328400.0000000    0.2860919
328440.0000000    0.2844725
328480.0000000    0.3053445
328520.0000000    0.2937439
328560.0000000    0.2779816
328600.0000000    0.2798058
328640.0000000    0.2482919
328680.0000000    0.2795530
328720.0000000    0.2808342
328760.0000000    0.2872251
328800.0000000    0.2701013
328840.0000000    0.2876663
328880.0000000    0.2698057
328920.0000000    0.2793783
328960.0000000    0.2734573
329000.0000000    0.2658357
329040.0000000    0.2639781
329080.0000000    0.2817238
329120.0000000    0.2825660
329160.0000000    0.2842228
329200.0000000    0.2895451
329240.0000000    0.2677756
329280.0000000    0.2707730
329320.0000000    0.2757080
329360.0000000    0.2826970
329400.0000000    0.2856894
329440.0000000    0.2797493
329480.0000000    0.2708504
329520.0000000    0.2661134
329560.0000000    0.2727123
329600.0000000    0.2608114
329640.0000000    0.2622650
329680.0000000    0.2747798
329720.0000000    0.2784492
329760.0000000    0.2601818
329800.0000000    0.2610008
329840.0000000    0.2629968
329880.0000000    0.2706297
329920.0000000    0.2564408
329960.0000000    0.2536083
330000.0000000    0.2573377
330040.0000000    0.2596755
330080.0000000    0.2684879
330120.0000000    0.2755217
330160.0000000    0.2733479
330200.0000000    0.2709419
330240.0000000    0.2868455
330280.0000000    0.2555190
330320.0000000    0.2904921
330360.0000000    0.2840181
330400.0000000    0.2743005
330440.0000000    0.2524840
330480.0000000    0.2957327
330520.0000000    0.2841423
330560.0000000    0.3048377
330600.0000000    0.2819462
330640.0000000    0.2631257
330680.0000000    0.2781152
330720.0000000    0.2789903
330760.0000000    0.2767643
330800.0000000    0.2866435
330840.0000000    0.2804272
330880.0000000    0.2589273
330920.0000000    0.2743009
330960.0000000    0.2774700
331000.0000000    0.3033744
331040.0000000    0.2751663
331080.0000000    0.2631243
331120.0000000    0.2623544
331160.0000000    0.2515809
331200.0000000    0.2416299
331240.0000000    0.2661521
331280.0000000    0.2580655
331320.0000000    0.2341319
331360.0000000    0.2616230
331400.0000000    0.2389928
331440.0000000    0.2554260
331480.0000000    0.2470944
331520.0000000    0.2631963
331560.0000000    0.2568125
331600.0000000    0.2791019
331640.0000000    0.2573219
331680.0000000    0.2845623
331720.0000000    0.2636350
331760.0000000    0.2765464
331800.0000000    0.2559643
331840.0000000    0.2664389
331880.0000000    0.2794991
331920.0000000    0.2800686
331960.0000000    0.2657397
332000.0000000    0.2924938
332040.0000000    0.2780861
332080.0000000    0.2681062
332120.0000000    0.2864852
332160.0000000    0.2670565
332200.0000000    0.2663830
332240.0000000    0.2700480
332280.0000000    0.2684484
332320.0000000    0.2695065
332360.0000000    0.2623735
332400.0000000    0.2738240
332440.0000000    0.2595970
332480.0000000    0.2581187
332520.0000000    0.2704960
332560.0000000    0.2712930
332600.0000000    0.2681347
332640.0000000    0.2540902
332680.0000000    0.2558376
332720.0000000    0.2648412
332760.0000000    0.2630377
332800.0000000    0.2712435
332840.0000000    0.2493192
332880.0000000    0.2663617
332920.0000000    0.2709260
332960.0000000    0.2560383
333000.0000000    0.2505099
333040.0000000    0.2581396
333080.0000000    0.2517209
333120.0000000    0.2690311
333160.0000000    0.2663596
333200.0000000    0.2544223
333240.0000000    0.2631150
333280.0000000    0.2833218
333320.0000000    0.2943145
333360.0000000    0.2937996
333400.0000000    0.2643444
333440.0000000    0.2729600
333480.0000000    0.2719717
333520.0000000    0.2582720
333560.0000000    0.2607022
333600.0000000    0.2703924
333640.0000000    0.2618871
333680.0000000    0.2758275
333720.0000000    0.2650946
333760.0000000    0.2772438
333800.0000000    0.2576756
333840.0000000    0.2922971
333880.0000000    0.2831188
333920.0000000    0.2733477
333960.0000000    0.2745129
334000.0000000    0.2759050
334040.0000000    0.2673807
334080.0000000    0.2766204
334120.0000000    0.2678903
334160.0000000    0.2755315
334200.0000000    0.2687549
334240.0000000    0.2777733
334280.0000000    0.2688910
334320.0000000    0.2394055
334360.0000000    0.2696432
334400.0000000    0.2715606
334440.0000000    0.2708393
334480.0000000    0.2716242
334520.0000000    0.2696955
334560.0000000    0.2734122
334600.0000000    0.2833498
334640.0000000    0.2655005
334680.0000000    0.2520921
334720.0000000    0.2595174
334760.0000000    0.2538122
334800.0000000    0.2752804
334840.0000000    0.2750262
334880.0000000    0.2752655
334920.0000000    0.2731679
334960.0000000    0.2470706
335000.0000000    0.2620779
335040.0000000    0.2667522
335080.0000000    0.2728899
335120.0000000    0.2615195
335160.0000000    0.2709502
335200.0000000    0.2855751
335240.0000000    0.2729634
335280.0000000    0.2863972
335320.0000000    0.2683828
335360.0000000    0.2451081
335400.0000000    0.2754034
335440.0000000    0.2481055
335480.0000000    0.2853332
335520.0000000    0.2606210
335560.0000000    0.2527479
335600.0000000    0.2524117
335640.0000000    0.2596608
335680.0000000    0.2827054
335720.0000000    0.2711685
335760.0000000    0.2713557
335800.0000000    0.2550888
335840.0000000    0.2649904
335880.0000000    0.2702462
335920.0000000    0.2702325
335960.0000000    0.2856427
336000.0000000    0.2901449
336040.0000000    0.2718812
336080.0000000    0.2549788
336120.0000000    0.2453856
336160.0000000    0.2651200
336200.0000000    0.2526465
336240.0000000    0.2549824
336280.0000000    0.2508634
336320.0000000    0.2731664
336360.0000000    0.2720089
336400.0000000    0.2818877
336440.0000000    0.2796787
336480.0000000    0.2745140
336520.0000000    0.2801491
336560.0000000    0.2634238
336600.0000000    0.2602579
336640.0000000    0.2683252
336680.0000000    0.2804340
336720.0000000    0.2877735
336760.0000000    0.2845125
336800.0000000    0.2616325
336840.0000000    0.2595654
336880.0000000    0.2531626
336920.0000000    0.2647949
336960.0000000    0.2963923
337000.0000000    0.2765722
337040.0000000    0.2751841
337080.0000000    0.2671483
337120.0000000    0.2647240
337160.0000000    0.2614885
337200.0000000    0.2264656
337240.0000000    0.2518272
337280.0000000    0.2525015
337320.0000000    0.2520786
337360.0000000    0.2323179
337400.0000000    0.2597025
337440.0000000    0.2621708
337480.0000000    0.2667872
337520.0000000    0.2631166
337560.0000000    0.2443294
337600.0000000    0.2371949
337640.0000000    0.2614042
337680.0000000    0.2646491
337720.0000000    0.2466007
337760.0000000    0.2383637
337800.0000000    0.2455009
337840.0000000    0.2275853
337880.0000000    0.2395847
337920.0000000    0.2444919
337960.0000000    0.2516862
338000.0000000    0.2468430
338040.0000000    0.2501153
338080.0000000    0.2560442
338120.0000000    0.2501043
338160.0000000    0.2424217
338200.0000000    0.2506932
338240.0000000    0.2488070
338280.0000000    0.2459490
338320.0000000    0.2495727
338360.0000000    0.2346462
338400.0000000    0.2755114
338440.0000000    0.2749574
338480.0000000    0.2601802
338520.0000000    0.2718037
338560.0000000    0.2700293
338600.0000000    0.2594735
338640.0000000    0.2844554
338680.0000000    0.2768074
338720.0000000    0.2742010
338760.0000000    0.2723468
338800.0000000    0.2734532
338840.0000000    0.2589270
338880.0000000    0.2740279
338920.0000000    0.2710162
338960.0000000    0.2862934
339000.0000000    0.2570891
339040.0000000    0.2562892
339080.0000000    0.2634037
339120.0000000    0.2644044
339160.0000000    0.2433191
339200.0000000    0.2551210
339240.0000000    0.2708882
339280.0000000    0.2826842
339320.0000000    0.2875216
339360.0000000    0.2838599
339400.0000000    0.2828172
339440.0000000    0.2856437
339480.0000000    0.2774974
339520.0000000    0.2900996
339560.0000000    0.2902707
339600.0000000    0.2865320
339640.0000000    0.2697675
339680.0000000    0.2854984
339720.0000000    0.2947985
339760.0000000    0.2914928
339800.0000000    0.2654777
339840.0000000    0.2833192
339880.0000000    0.2704305
339920.0000000    0.2731404
339960.0000000    0.2634251
340000.0000000    0.2638659
340040.0000000    0.2701556
340080.0000000    0.2783583
340120.0000000    0.2860129
340160.0000000    0.2654018
340200.0000000    0.2578449
340240.0000000    0.2526793
340280.0000000    0.2730972
340320.0000000    0.2762912
340360.0000000    0.2934527
340400.0000000    0.2847232
340440.0000000    0.2657747
340480.0000000    0.2802764
340520.0000000    0.2610597
340560.0000000    0.2616276
340600.0000000    0.2761153
340640.0000000    0.2755539
340680.0000000    0.2583836
340720.0000000    0.2676498
340760.0000000    0.2547415
340800.0000000    0.2543088
340840.0000000    0.2602384
340880.0000000    0.2525084
340920.0000000    0.2538102
340960.0000000    0.2723190
341000.0000000    0.2532598
341040.0000000    0.2611105
341080.0000000    0.2592613
341120.0000000    0.2467509
341160.0000000    0.2468466
341200.0000000    0.2429208
341240.0000000    0.2369898
341280.0000000    0.2410394
341320.0000000    0.2535750
341360.0000000    0.2652660
341400.0000000    0.2556041
341440.0000000    0.2677962
341480.0000000    0.2496160
341520.0000000    0.2676005
341560.0000000    0.2599889
341600.0000000    0.2543884
341640.0000000    0.2737984
341680.0000000    0.2636347
341720.0000000    0.2436111
341760.0000000    0.2655902
341800.0000000    0.2627844
341840.0000000    0.2623432
341880.0000000    0.2875567
341920.0000000    0.2636618
341960.0000000    0.2478012
342000.0000000    0.2317355
342040.0000000    0.2584050
342080.0000000    0.2451449
342120.0000000    0.2793621
342160.0000000    0.2556900
342200.0000000    0.2628226
342240.0000000    0.2763373
342280.0000000    0.2409329
342320.0000000    0.2702572
342360.0000000    0.2760162
342400.0000000    0.2746334
342440.0000000    0.2818373
342480.0000000    0.2730890
342520.0000000    0.2799819
342560.0000000    0.2763406
342600.0000000    0.2811278
342640.0000000    0.2547576
342680.0000000    0.2780000
342720.0000000    0.2600856
342760.0000000    0.2746279
342800.0000000    0.2548243
342840.0000000    0.2695678
342880.0000000    0.2761205
342920.0000000    0.2625200
342960.0000000    0.2655997
343000.0000000    0.2737429
343040.0000000    0.2800966
343080.0000000    0.2936008
343120.0000000    0.2833592
343160.0000000    0.2873317
343200.0000000    0.2699781
343240.0000000    0.2809261
343280.0000000    0.2455252
343320.0000000    0.2453394
343360.0000000    0.2633887
343400.0000000    0.2664671
343440.0000000    0.2533393
343480.0000000    0.2987594
343520.0000000    0.2788898
343560.0000000    0.2673351
343600.0000000    0.2493633
343640.0000000    0.2335795
343680.0000000    0.2712322
343720.0000000    0.2732451
343760.0000000    0.2687942
343800.0000000    0.2550384
343840.0000000    0.2574807
343880.0000000    0.2755850
343920.0000000    0.2514426
343960.0000000    0.2596198
344000.0000000    0.2491995
344040.0000000    0.2525403
344080.0000000    0.2682604
344120.0000000    0.2955112
344160.0000000    0.2749605
344200.0000000    0.2609234
344240.0000000    0.2548044
344280.0000000    0.2392229
344320.0000000    0.2708229
344360.0000000    0.2696254
344400.0000000    0.2734808
344440.0000000    0.2689658
344480.0000000    0.2747154
344520.0000000    0.2736323
344560.0000000    0.2655028
344600.0000000    0.2595701
344640.0000000    0.2727952
344680.0000000    0.2650127
344720.0000000    0.2567166
344760.0000000    0.2598535
344800.0000000    0.2521750
344840.0000000    0.2421970
344880.0000000    0.2314451
344920.0000000    0.2612815
344960.0000000    0.2443018
345000.0000000    0.2636242
345040.0000000    0.2587047
345080.0000000    0.2557709
345120.0000000    0.2290889
345160.0000000    0.2640407
345200.0000000    0.2682041
345240.0000000    0.2625438
345280.0000000    0.2668476
345320.0000000    0.2739942
345360.0000000    0.2489688
345400.0000000    0.2640149
345440.0000000    0.2593826
345480.0000000    0.2869588
345520.0000000    0.2710300
345560.0000000    0.2563220
345600.0000000    0.2577136
345640.0000000    0.2526614
345680.0000000    0.2636404
345720.0000000    0.2944683
345760.0000000    0.2812448
345800.0000000    0.2843777
345840.0000000    0.2739550
345880.0000000    0.2784726
345920.0000000    0.2592240
345960.0000000    0.2854499
346000.0000000    0.2812738
346040.0000000    0.2853862
346080.0000000    0.2714013
346120.0000000    0.2767440
346160.0000000    0.2542343
346200.0000000    0.2725175
346240.0000000    0.2841583
346280.0000000    0.2947587
346320.0000000    0.2974618
346360.0000000    0.2908403
346400.0000000    0.2664312
346440.0000000    0.2747320
346480.0000000    0.2804781
346520.0000000    0.2693772
346560.0000000    0.3115444
346600.0000000    0.2822009
346640.0000000    0.2888134
346680.0000000    0.2714160
346720.0000000    0.2735382
346760.0000000    0.2662321
346800.0000000    0.2800652
346840.0000000    0.2731138
346880.0000000    0.2774173
346920.0000000    0.2621785
346960.0000000    0.2737492
347000.0000000    0.2892781
347040.0000000    0.2623644
347080.0000000    0.2848487
347120.0000000    0.2719214
347160.0000000    0.2735200
347200.0000000    0.2730572
347240.0000000    0.2740859
347280.0000000    0.2731921
347320.0000000    0.2982759
347360.0000000    0.2770216
347400.0000000    0.2965839
347440.0000000    0.2820038
347480.0000000    0.2841182
347520.0000000    0.2736149
347560.0000000    0.2940715
347600.0000000    0.2900154
347640.0000000    0.2811448
347680.0000000    0.2760640
347720.0000000    0.2944794
347760.0000000    0.2908136
347800.0000000    0.3100747
347840.0000000    0.2752349
347880.0000000    0.2817295
347920.0000000    0.2767913
347960.0000000    0.2818068
348000.0000000    0.2681867
348040.0000000    0.3217846
348080.0000000    0.2924791
348120.0000000    0.3005714
348160.0000000    0.3002677
348200.0000000    0.2928370
348240.0000000    0.2788027
348280.0000000    0.2835357
348320.0000000    0.2680285
348360.0000000    0.2704813
348400.0000000    0.2857763
348440.0000000    0.2815296
348480.0000000    0.2830476
348520.0000000    0.2689211
348560.0000000    0.2822246
348600.0000000    0.2835096
348640.0000000    0.2761963
348680.0000000    0.2578634
348720.0000000    0.2720833
348760.0000000    0.2592293
348800.0000000    0.2641554
348840.0000000    0.2714646
348880.0000000    0.2744511
348920.0000000    0.2781417
348960.0000000    0.2476843
349000.0000000    0.2693655
349040.0000000    0.2611365
349080.0000000    0.2760182
349120.0000000    0.2737771
349160.0000000    0.2579536
349200.0000000    0.2712870
349240.0000000    0.2641422
349280.0000000    0.2661246
349320.0000000    0.2557858
349360.0000000    0.2800581
349400.0000000    0.2684972
349440.0000000    0.2678056
349480.0000000    0.2611293
349520.0000000    0.2645060
349560.0000000    0.2632320
349600.0000000    0.2590764
349640.0000000    0.2726770
349680.0000000    0.2610623
349720.0000000    0.2613471
349760.0000000    0.2750623
349800.0000000    0.2757260
349840.0000000    0.2846856
349880.0000000    0.2787160
349920.0000000    0.2952237
349960.0000000    0.2977715
350000.0000000    0.2980440
350040.0000000    0.2635056
350080.0000000    0.2683930
350120.0000000    0.2776015
350160.0000000    0.2621806
350200.0000000    0.2525696
350240.0000000    0.2486632
350280.0000000    0.2837571
350320.0000000    0.2793877
350360.0000000    0.2685215
350400.0000000    0.2508261
350440.0000000    0.2516859
350480.0000000    0.2625456
350520.0000000    0.2424690
350560.0000000    0.2699747
350600.0000000    0.2475271
350640.0000000    0.2570703
350680.0000000    0.2587633
350720.0000000    0.2512153
350760.0000000    0.2508037
350800.0000000    0.2652759
350840.0000000    0.2573026
350880.0000000    0.2324147
350920.0000000    0.2454185
350960.0000000    0.2650036
351000.0000000    0.2723134
351040.0000000    0.2599128
351080.0000000    0.2675304
351120.0000000    0.2480654
351160.0000000    0.2482689
351200.0000000    0.2442568
351240.0000000    0.2507808
351280.0000000    0.2500202
351320.0000000    0.2579744
351360.0000000    0.2610103
351400.0000000    0.2509962
351440.0000000    0.2537436
351480.0000000    0.2473496
351520.0000000    0.2453333
351560.0000000    0.2529030
351600.0000000    0.2566170
351640.0000000    0.2589081
351680.0000000    0.2671594
351720.0000000    0.2650670
351760.0000000    0.2528750
351800.0000000    0.2575788
351840.0000000    0.2792225
351880.0000000    0.2801491
351920.0000000    0.2781849
351960.0000000    0.2730554
352000.0000000    0.2778258
352040.0000000    0.2504899
352080.0000000    0.2527162
352120.0000000    0.2668565
352160.0000000    0.2645690
352200.0000000    0.2601961
352240.0000000    0.2676620
352280.0000000    0.2647863
352320.0000000    0.2558758
352360.0000000    0.2433011
352400.0000000    0.2451499
352440.0000000    0.2562973
352480.0000000    0.2578899
352520.0000000    0.2550063
352560.0000000    0.2626618
352600.0000000    0.2577640
352640.0000000    0.2650225
352680.0000000    0.2605686
352720.0000000    0.2409080
352760.0000000    0.2449944
352800.0000000    0.2549421
352840.0000000    0.2434814
352880.0000000    0.2591109
352920.0000000    0.2449267
352960.0000000    0.2550082
353000.0000000    0.2521432
353040.0000000    0.2540046
353080.0000000    0.2395586
353120.0000000    0.2542748
353160.0000000    0.2736658
353200.0000000    0.2773025
353240.0000000    0.2765421
353280.0000000    0.2704459
353320.0000000    0.2851419
353360.0000000    0.2868332
353400.0000000    0.2715674
353440.0000000    0.2616793
353480.0000000    0.2575702
353520.0000000    0.2722493
353560.0000000    0.2614150
353600.0000000    0.2696098
353640.0000000    0.2690727
353680.0000000    0.2445597
353720.0000000    0.2742536
353760.0000000    0.2421469
353800.0000000    0.2465024
353840.0000000    0.2653032
353880.0000000    0.2708302
353920.0000000    0.2555975
353960.0000000    0.2306766
354000.0000000    0.2693393
354040.0000000    0.2741843
354080.0000000    0.2512392
354120.0000000    0.2691280
354160.0000000    0.2628935
354200.0000000    0.2591731
354240.0000000    0.2569866
354280.0000000    0.2679682
354320.0000000    0.2407507
354360.0000000    0.2765487
354400.0000000    0.2574625
354440.0000000    0.2631001
354480.0000000    0.2646065
354520.0000000    0.2755503
354560.0000000    0.2607323
354600.0000000    0.2720672
354640.0000000    0.2619705
354680.0000000    0.2664892
354720.0000000    0.2777391
354760.0000000    0.2543654
354800.0000000    0.2646354
354840.0000000    0.2496431
354880.0000000    0.2696762
354920.0000000    0.2843437
354960.0000000    0.2930346
355000.0000000    0.2717968
355040.0000000    0.2884866
355080.0000000    0.2772327
355120.0000000    0.2675389
355160.0000000    0.2573931
355200.0000000    0.2584502
355240.0000000    0.2804057
355280.0000000    0.2636524
355320.0000000    0.2756258
355360.0000000    0.2716328
355400.0000000    0.2768830
355440.0000000    0.2476590
355480.0000000    0.2347167
355520.0000000    0.2581344
355560.0000000    0.2645891
355600.0000000    0.2621944
355640.0000000    0.2760901
355680.0000000    0.2750129
355720.0000000    0.2720791
355760.0000000    0.2563491
355800.0000000    0.2517332
355840.0000000    0.2594233
355880.0000000    0.2535397
355920.0000000    0.2789315
355960.0000000    0.2754038
356000.0000000    0.2702867
356040.0000000    0.2743082
356080.0000000    0.2814822
356120.0000000    0.2737800
356160.0000000    0.2737769
356200.0000000    0.2885315
356240.0000000    0.2780596
356280.0000000    0.2553897
356320.0000000    0.2648894
356360.0000000    0.2565748
356400.0000000    0.2506299
356440.0000000    0.2724250
356480.0000000    0.2611149
356520.0000000    0.2563523
356560.0000000    0.2557467
356600.0000000    0.2571046
356640.0000000    0.2485940
356680.0000000    0.2642855
356720.0000000    0.2724556
356760.0000000    0.2516382
356800.0000000    0.2840257
356840.0000000    0.2859150
356880.0000000    0.2763369
356920.0000000    0.2558455
356960.0000000    0.2452895
357000.0000000    0.2672974
357040.0000000    0.2624303
357080.0000000    0.2694966
357120.0000000    0.2652545
357160.0000000    0.2534690
357200.0000000    0.2471856
357240.0000000    0.2552582
357280.0000000    0.2656346
357320.0000000    0.2482667
357360.0000000    0.2500873
357400.0000000    0.2560876
357440.0000000    0.2536118
357480.0000000    0.2610687
357520.0000000    0.2477618
357560.0000000    0.2631077
357600.0000000    0.2711005
357640.0000000    0.2520451
357680.0000000    0.2634162
357720.0000000    0.2518373
357760.0000000    0.2448714
357800.0000000    0.2545246
357840.0000000    0.2433592
357880.0000000    0.2339522
357920.0000000    0.2457526
357960.0000000    0.2394321
358000.0000000    0.2469223
358040.0000000    0.2405843
358080.0000000    0.2380330
358120.0000000    0.2468809
358160.0000000    0.2420119
358200.0000000    0.2301502
358240.0000000    0.2386865
358280.0000000    0.2588843
358320.0000000    0.2514533
358360.0000000    0.2458393
358400.0000000    0.2572823
358440.0000000    0.2442308
358480.0000000    0.2419545
358520.0000000    0.2529088
358560.0000000    0.2448968
358600.0000000    0.2542551
358640.0000000    0.2386372
358680.0000000    0.2383987
358720.0000000    0.2368138
358760.0000000    0.2269980
358800.0000000    0.2356927
358840.0000000    0.2549197
358880.0000000    0.2535369
358920.0000000    0.2662702
358960.0000000    0.2687712
359000.0000000    0.2512646
359040.0000000    0.2516147
359080.0000000    0.2217615
359120.0000000    0.2341093
359160.0000000    0.2482267
359200.0000000    0.2551569
359240.0000000    0.2407430
359280.0000000    0.2408233
359320.0000000    0.2530573
359360.0000000    0.2595720
359400.0000000    0.2626095
359440.0000000    0.2655266
359480.0000000    0.2605278
359520.0000000    0.2524906
359560.0000000    0.2616496
359600.0000000    0.2576036
359640.0000000    0.2668959
359680.0000000    0.2458869
359720.0000000    0.2681604
359760.0000000    0.2539842
359800.0000000    0.2559202
359840.0000000    0.2638231
359880.0000000    0.2551976
359920.0000000    0.2451832
359960.0000000    0.2485907
360000.0000000    0.2394791
360040.0000000    0.2471445
360080.0000000    0.2657479
360120.0000000    0.2617536
360160.0000000    0.2533803
360200.0000000    0.2488791
360240.0000000    0.2546894
360280.0000000    0.2805626
360320.0000000    0.2727537
360360.0000000    0.2748419
360400.0000000    0.2526956
360440.0000000    0.2505440
360480.0000000    0.2449710
360520.0000000    0.2751600
360560.0000000    0.2475026
360600.0000000    0.2498250
360640.0000000    0.2607460
360680.0000000    0.2453476
360720.0000000    0.2599020
360760.0000000    0.2699323
360800.0000000    0.2477707
360840.0000000    0.2479894
360880.0000000    0.2604719
360920.0000000    0.2443142
360960.0000000    0.2398284
361000.0000000    0.2434980
361040.0000000    0.2509350
361080.0000000    0.2644481
361120.0000000    0.2578810
361160.0000000    0.2726124
361200.0000000    0.2644097
361240.0000000    0.2519363
361280.0000000    0.2401317
361320.0000000    0.2474028
361360.0000000    0.2354876
361400.0000000    0.2568246
361440.0000000    0.2572100
361480.0000000    0.2875482
361520.0000000    0.2515168
361560.0000000    0.2504230
361600.0000000    0.2461683
361640.0000000    0.2543598
361680.0000000    0.2635919
361720.0000000    0.2548828
361760.0000000    0.2505773
361800.0000000    0.2588224
361840.0000000    0.2581835
361880.0000000    0.2581388
361920.0000000    0.2547493
361960.0000000    0.2515433
362000.0000000    0.2656354
362040.0000000    0.2567894
362080.0000000    0.2432440
362120.0000000    0.2423999
362160.0000000    0.2596925
362200.0000000    0.2640200
362240.0000000    0.2897317
362280.0000000    0.2512211
362320.0000000    0.2479607
362360.0000000    0.2699414
362400.0000000    0.2612045
362440.0000000    0.2866859
362480.0000000    0.2721580
362520.0000000    0.2636662
362560.0000000    0.2547206
362600.0000000    0.2863309
362640.0000000    0.2610940
362680.0000000    0.2471851
362720.0000000    0.2622433
362760.0000000    0.2684797
362800.0000000    0.2705619
362840.0000000    0.2580567
362880.0000000    0.2620107
362920.0000000    0.2467366
362960.0000000    0.2599424
363000.0000000    0.2532485
363040.0000000    0.2634333
363080.0000000    0.2659692
363120.0000000    0.2535367
363160.0000000    0.2438738
363200.0000000    0.2343153
363240.0000000    0.2699428
363280.0000000    0.2675459
363320.0000000    0.2783712
363360.0000000    0.2528948
363400.0000000    0.2569612
363440.0000000    0.2534916
363480.0000000    0.2539816
363520.0000000    0.2759072
363560.0000000    0.2486994
363600.0000000    0.2615817
363640.0000000    0.2642903
363680.0000000    0.2842794
363720.0000000    0.2867951
363760.0000000    0.2702626
363800.0000000    0.2844809
363840.0000000    0.2674559
363880.0000000    0.2733808
363920.0000000    0.2529985
363960.0000000    0.2778625
364000.0000000    0.2804364
364040.0000000    0.2691669
364080.0000000    0.2619556
364120.0000000    0.2562956
364160.0000000    0.2726331
364200.0000000    0.2680887
364240.0000000    0.2535070
364280.0000000    0.2726862
364320.0000000    0.2767942
364360.0000000    0.2844761
364400.0000000    0.2773248
364440.0000000    0.2722151
364480.0000000    0.2853971
364520.0000000    0.2575592
364560.0000000    0.2674684
364600.0000000    0.2645455
364640.0000000    0.2542076
364680.0000000    0.2468740
364720.0000000    0.2656514
364760.0000000    0.2729771
364800.0000000    0.2664162
364840.0000000    0.2658009
364880.0000000    0.2660168
364920.0000000    0.2682177
364960.0000000    0.2632903
365000.0000000    0.2499910
365040.0000000    0.2800860
365080.0000000    0.2629510
365120.0000000    0.2632791
365160.0000000    0.2667403
365200.0000000    0.2645735
365240.0000000    0.2643309
365280.0000000    0.2636379
365320.0000000    0.2504627
365360.0000000    0.2388182
365400.0000000    0.2779137
365440.0000000    0.2551993
365480.0000000    0.2505921
365520.0000000    0.2502425
365560.0000000    0.2504808
365600.0000000    0.2416065
365640.0000000    0.2487367
365680.0000000    0.2567197
365720.0000000    0.2535968
365760.0000000    0.2591954
365800.0000000    0.2640671
365840.0000000    0.2647164
365880.0000000    0.2556330
365920.0000000    0.2412301
365960.0000000    0.2351468
366000.0000000    0.2549086
366040.0000000    0.2573699
366080.0000000    0.2807662
366120.0000000    0.2706266
366160.0000000    0.2733335
366200.0000000    0.2664447
366240.0000000    0.2519933
366280.0000000    0.2604321
366320.0000000    0.2601938
366360.0000000    0.2734042
366400.0000000    0.2642976
366440.0000000    0.2637030
366480.0000000    0.2586462
366520.0000000    0.2677708
366560.0000000    0.2682189
366600.0000000    0.2665746
366640.0000000    0.2655373
366680.0000000    0.2721908
366720.0000000    0.2806968
366760.0000000    0.2518954
366800.0000000    0.2684454
366840.0000000    0.2632996
366880.0000000    0.2595678
366920.0000000    0.2545362
366960.0000000    0.2493439
367000.0000000    0.2543239
367040.0000000    0.2567012
367080.0000000    0.2717704
367120.0000000    0.2678202
367160.0000000    0.2662151
367200.0000000    0.2664339
367240.0000000    0.2658881
367280.0000000    0.2774257
367320.0000000    0.2435827
367360.0000000    0.2449937
367400.0000000    0.2617179
367440.0000000    0.2566339
367480.0000000    0.2546444
367520.0000000    0.2478157
367560.0000000    0.2433932
367600.0000000    0.2808632
367640.0000000    0.2554969
367680.0000000    0.2463041
367720.0000000    0.2380742
367760.0000000    0.2520223
367800.0000000    0.2592731
367840.0000000    0.2508092
367880.0000000    0.2582592
367920.0000000    0.2494150
367960.0000000    0.2556498
368000.0000000    0.2600736
368040.0000000    0.2386385
368080.0000000    0.2400289
368120.0000000    0.2663266
368160.0000000    0.2661319
368200.0000000    0.2341780
368240.0000000    0.2524187
368280.0000000    0.2505773
368320.0000000    0.2348276
368360.0000000    0.2404509
368400.0000000    0.2549254
368440.0000000    0.2571035
368480.0000000    0.2518603
368520.0000000    0.2481532
368560.0000000    0.2569061
368600.0000000    0.2460454
368640.0000000    0.2479430
368680.0000000    0.2389321
368720.0000000    0.2548945
368760.0000000    0.2533930
368800.0000000    0.2349465
368840.0000000    0.2386689
368880.0000000    0.2473989
368920.0000000    0.2467613
368960.0000000    0.2449155
369000.0000000    0.2454190
369040.0000000    0.2343583
369080.0000000    0.2451020
369120.0000000    0.2646575
369160.0000000    0.2396149
369200.0000000    0.2634957
369240.0000000    0.2777638
369280.0000000    0.2550419
369320.0000000    0.2705096
369360.0000000    0.2676608
369400.0000000    0.2595354
369440.0000000    0.2516341
369480.0000000    0.2562499
369520.0000000    0.2731629
369560.0000000    0.2582702
369600.0000000    0.2543754
369640.0000000    0.2496084
369680.0000000    0.2601263
369720.0000000    0.2583571
369760.0000000    0.2499921
369800.0000000    0.2456683
369840.0000000    0.2265348
369880.0000000    0.2739251
369920.0000000    0.2507149
369960.0000000    0.2272994
370000.0000000    0.2371934
370040.0000000    0.2349582
370080.0000000    0.2394155
370120.0000000    0.2435192
370160.0000000    0.2687168
370200.0000000    0.2544454
370240.0000000    0.2610901
370280.0000000    0.2361509
370320.0000000    0.2444762
370360.0000000    0.2594893
370400.0000000    0.2272418
370440.0000000    0.2350432
370480.0000000    0.2516002
370520.0000000    0.2669372
370560.0000000    0.2691398
370600.0000000    0.2574119
370640.0000000    0.2680332
370680.0000000    0.2767856
370720.0000000    0.2515466
370760.0000000    0.2643919
370800.0000000    0.2641819
370840.0000000    0.2560048
370880.0000000    0.2621937
370920.0000000    0.2401714
370960.0000000    0.2630599
371000.0000000    0.2695855
371040.0000000    0.2470136
371080.0000000    0.2633930
371120.0000000    0.2408679
371160.0000000    0.2413905
371200.0000000    0.2506609
371240.0000000    0.2668807
371280.0000000    0.2585526
371320.0000000    0.2726606
371360.0000000    0.2836336
371400.0000000    0.2851584
371440.0000000    0.2677271
371480.0000000    0.2857910
371520.0000000    0.2572927
371560.0000000    0.2664636
371600.0000000    0.2759766
371640.0000000    0.2527795
371680.0000000    0.2531360
371720.0000000    0.2702127
371760.0000000    0.2672199
371800.0000000    0.2921883
371840.0000000    0.2823641
371880.0000000    0.2508368
371920.0000000    0.2624355
371960.0000000    0.2652027
372000.0000000    0.2380048
372040.0000000    0.2535477
372080.0000000    0.2746249
372120.0000000    0.2701806
372160.0000000    0.2662522
372200.0000000    0.2707268
372240.0000000    0.2609197
372280.0000000    0.2614901
372320.0000000    0.2737687
372360.0000000    0.2578577
372400.0000000    0.2687013
372440.0000000    0.2617650
372480.0000000    0.2608259
372520.0000000    0.2731778
372560.0000000    0.2838253
372600.0000000    0.2658312
372640.0000000    0.2614391
372680.0000000    0.2670757
372720.0000000    0.2557593
372760.0000000    0.2672624
372800.0000000    0.2828050
372840.0000000    0.2628897
372880.0000000    0.2694148
372920.0000000    0.2905519
372960.0000000    0.2658696
373000.0000000    0.2677933
373040.0000000    0.2805378
373080.0000000    0.2685455
373120.0000000    0.2508955
373160.0000000    0.2695087
373200.0000000    0.2462245
373240.0000000    0.2626403
373280.0000000    0.2633173
373320.0000000    0.2696280
373360.0000000    0.2620221
373400.0000000    0.2743517
373440.0000000    0.2748579
373480.0000000    0.2660121
373520.0000000    0.2473584
373560.0000000    0.2543767
373600.0000000    0.2605986
373640.0000000    0.2711555
373680.0000000    0.2792431
373720.0000000    0.2628495
373760.0000000    0.2563857
373800.0000000    0.2566276
373840.0000000    0.2745159
373880.0000000    0.2453990
373920.0000000    0.2974952
373960.0000000    0.2649708
374000.0000000    0.2737606
374040.0000000    0.2753811
374080.0000000    0.2862249
374120.0000000    0.2739883
374160.0000000    0.2773547
374200.0000000    0.2618939
374240.0000000    0.2873745
374280.0000000    0.2771438
374320.0000000    0.2659888
374360.0000000    0.2698492
374400.0000000    0.2635797
374440.0000000    0.2546809
374480.0000000    0.2741385
374520.0000000    0.2703769
374560.0000000    0.2574470
374600.0000000    0.2717040
374640.0000000    0.2562061
374680.0000000    0.2977890
374720.0000000    0.2796112
374760.0000000    0.2904107
374800.0000000    0.2626762
374840.0000000    0.2805643
374880.0000000    0.2790278
374920.0000000    0.2453584
374960.0000000    0.2617537
375000.0000000    0.2786407
375040.0000000    0.2841361
375080.0000000    0.2727288
375120.0000000    0.3003387
375160.0000000    0.2778054
375200.0000000    0.2651636
375240.0000000    0.2646082
375280.0000000    0.2736592
375320.0000000    0.2638329
375360.0000000    0.2647509
375400.0000000    0.2781203
375440.0000000    0.2475936
375480.0000000    0.2534225
375520.0000000    0.2631496
375560.0000000    0.2733010
375600.0000000    0.2796087
375640.0000000    0.2866598
375680.0000000    0.2895554
375720.0000000    0.2651671
375760.0000000    0.2773874
375800.0000000    0.2752892
375840.0000000    0.2733853
375880.0000000    0.2648089
375920.0000000    0.2633217
375960.0000000    0.2741211
376000.0000000    0.2646133
376040.0000000    0.2683213
376080.0000000    0.2418743
376120.0000000    0.2643798
376160.0000000    0.2506234
376200.0000000    0.2366125
376240.0000000    0.2773415
376280.0000000    0.2674505
376320.0000000    0.2876408
376360.0000000    0.2605673
376400.0000000    0.2628599
376440.0000000    0.2652875
376480.0000000    0.2650085
376520.0000000    0.2712097
376560.0000000    0.2449492
376600.0000000    0.2527136
376640.0000000    0.2795108
376680.0000000    0.2615236
376720.0000000    0.2698300
376760.0000000    0.2618262
376800.0000000    0.2588225
376840.0000000    0.2707705
376880.0000000    0.2700949
376920.0000000    0.2665139
376960.0000000    0.2900651
377000.0000000    0.2770110
377040.0000000    0.2685733
377080.0000000    0.2492754
377120.0000000    0.2283357
377160.0000000    0.2723938
377200.0000000    0.2686390
377240.0000000    0.2335301
377280.0000000    0.2683357
377320.0000000    0.3119335
377360.0000000    0.2767822
377400.0000000    0.2594349
377440.0000000    0.2730662
377480.0000000    0.2547533
377520.0000000    0.2611867
377560.0000000    0.2633935
377600.0000000    0.2600267
377640.0000000    0.2677833
377680.0000000    0.2487580
377720.0000000    0.2710021
377760.0000000    0.2727536
377800.0000000    0.2925074
377840.0000000    0.2415321
377880.0000000    0.2627273
377920.0000000    0.2566604
377960.0000000    0.2681247
378000.0000000    0.2608870
378040.0000000    0.2563142
378080.0000000    0.2785414
378120.0000000    0.2760456
378160.0000000    0.2645087
378200.0000000    0.2749382
378240.0000000    0.2547953
378280.0000000    0.2552020
378320.0000000    0.2709062
378360.0000000    0.2647811
378400.0000000    0.2661285
378440.0000000    0.2752334
378480.0000000    0.2703885
378520.0000000    0.2779036
378560.0000000    0.2518548
378600.0000000    0.2684982
378640.0000000    0.2643559
378680.0000000    0.2610603
378720.0000000    0.2599522
378760.0000000    0.2511979
378800.0000000    0.2575223
378840.0000000    0.2433278
378880.0000000    0.2594500
378920.0000000    0.2572221
378960.0000000    0.2710459
379000.0000000    0.2666480
379040.0000000    0.2597358
379080.0000000    0.2623577
379120.0000000    0.2760271
379160.0000000    0.2807093
379200.0000000    0.2654750
379240.0000000    0.2631244
379280.0000000    0.2517101
379320.0000000    0.2635339
379360.0000000    0.2729411
379400.0000000    0.2898347
379440.0000000    0.2795612
379480.0000000    0.2581595
379520.0000000    0.2384171
379560.0000000    0.2645008
379600.0000000    0.2652565
379640.0000000    0.2760214
379680.0000000    0.2914256
379720.0000000    0.2550312
379760.0000000    0.2555875
379800.0000000    0.2409863
379840.0000000    0.2429003
379880.0000000    0.2697736
379920.0000000    0.2604136
379960.0000000    0.2560478
380000.0000000    0.2522195
380040.0000000    0.2809321
380080.0000000    0.2502554
380120.0000000    0.2691413
380160.0000000    0.2442304
380200.0000000    0.2521375
380240.0000000    0.2655523
380280.0000000    0.2813579
380320.0000000    0.2857594
380360.0000000    0.2692345
380400.0000000    0.2569677
380440.0000000    0.2587960
380480.0000000    0.2822992
380520.0000000    0.2790841
380560.0000000    0.2835233
380600.0000000    0.2802652
380640.0000000    0.2735093
380680.0000000    0.2663010
380720.0000000    0.2651969
380760.0000000    0.2402711
380800.0000000    0.2883826
380840.0000000    0.2666986
380880.0000000    0.2732696
380920.0000000    0.2585228
380960.0000000    0.2623659
381000.0000000    0.2717258
381040.0000000    0.2736206
381080.0000000    0.2677635
381120.0000000    0.2612080
381160.0000000    0.2733017
381200.0000000    0.2616996
381240.0000000    0.2728083
381280.0000000    0.2759688
381320.0000000    0.2786087
381360.0000000    0.2719500
381400.0000000    0.2619356
381440.0000000    0.2893765
381480.0000000    0.3042002
381520.0000000    0.2937172
381560.0000000    0.2787821
381600.0000000    0.2546921
381640.0000000    0.2592759
381680.0000000    0.2766539
381720.0000000    0.2656326
381760.0000000    0.2965523
381800.0000000    0.2812974
381840.0000000    0.2604948
381880.0000000    0.2441418
381920.0000000    0.2580877
381960.0000000    0.2684499
382000.0000000    0.2579883
382040.0000000    0.2873817
382080.0000000    0.2991664
382120.0000000    0.2969745
382160.0000000    0.2700074
382200.0000000    0.2553467
382240.0000000    0.2770529
382280.0000000    0.2880657
382320.0000000    0.2851080
382360.0000000    0.2939088
382400.0000000    0.2797672
382440.0000000    0.2791588
382480.0000000    0.3041413
382520.0000000    0.2865151
382560.0000000    0.2742930
382600.0000000    0.2784571
382640.0000000    0.2564421
382680.0000000    0.2706934
382720.0000000    0.2910243
382760.0000000    0.2572662
382800.0000000    0.2389732
382840.0000000    0.2535685
382880.0000000    0.2557613
382920.0000000    0.2629854
382960.0000000    0.2418732
383000.0000000    0.2548490
383040.0000000    0.2596875
383080.0000000    0.2602736
383120.0000000    0.2363630
383160.0000000    0.2506423
383200.0000000    0.2689831
383240.0000000    0.2601466
383280.0000000    0.2532352
383320.0000000    0.2341697
383360.0000000    0.2485899
383400.0000000    0.2455500
383440.0000000    0.2531833
383480.0000000    0.2421431
383520.0000000    0.2526034
383560.0000000    0.2420896
383600.0000000    0.2522841
383640.0000000    0.2552509
383680.0000000    0.2537845
383720.0000000    0.2353447
383760.0000000    0.2529757
383800.0000000    0.2279245
383840.0000000    0.2394838
383880.0000000    0.2386927
383920.0000000    0.2530968
383960.0000000    0.2276885
384000.0000000    0.2474946
384040.0000000    0.2420939
384080.0000000    0.2403316
384120.0000000    0.2433528
384160.0000000    0.2411956
384200.0000000    0.2355034
384240.0000000    0.2424181
384280.0000000    0.2509314
384320.0000000    0.2284686
384360.0000000    0.2418613
384400.0000000    0.2433836
384440.0000000    0.2445508
384480.0000000    0.2547463
384520.0000000    0.2483521
384560.0000000    0.2277827
384600.0000000    0.2585380
384640.0000000    0.2577694
384680.0000000    0.2497051
384720.0000000    0.2764724
384760.0000000    0.2865947
384800.0000000    0.2789321
384840.0000000    0.2687534
384880.0000000    0.2590531
384920.0000000    0.2654034
384960.0000000    0.2618295
385000.0000000    0.2356744
385040.0000000    0.2530228
385080.0000000    0.2736841
385120.0000000    0.2666269
385160.0000000    0.2633508
385200.0000000    0.2808729
385240.0000000    0.2624515
385280.0000000    0.2578433
385320.0000000    0.2762239
385360.0000000    0.2676207
385400.0000000    0.2563840
385440.0000000    0.2677700
385480.0000000    0.2769349
385520.0000000    0.2669143
385560.0000000    0.2631192
385600.0000000    0.2717313
385640.0000000    0.2689663
385680.0000000    0.2747258
385720.0000000    0.2591018
385760.0000000    0.2584110
385800.0000000    0.2752855
385840.0000000    0.2736355
385880.0000000    0.2559089
385920.0000000    0.2660298
385960.0000000    0.2680677
386000.0000000    0.2498869
386040.0000000    0.2669579
386080.0000000    0.2709558
386120.0000000    0.2636371
386160.0000000    0.2682572
386200.0000000    0.2810632
386240.0000000    0.2733518
386280.0000000    0.2815303
386320.0000000    0.2825592
386360.0000000    0.2590941
386400.0000000    0.2946017
386440.0000000    0.2792597
386480.0000000    0.2575789
386520.0000000    0.2718936
386560.0000000    0.2707664
386600.0000000    0.2797254
386640.0000000    0.2718041
386680.0000000    0.2616220
386720.0000000    0.2611822
386760.0000000    0.2837068
386800.0000000    0.2710122
386840.0000000    0.2848975
386880.0000000    0.2823437
386920.0000000    0.2757489
386960.0000000    0.2619348
387000.0000000    0.2656070
387040.0000000    0.2448660
387080.0000000    0.2644923
387120.0000000    0.2670571
387160.0000000    0.2599653
387200.0000000    0.2580834
387240.0000000    0.2522179
387280.0000000    0.2890075
387320.0000000    0.2680288
387360.0000000    0.2591597
387400.0000000    0.2742529
387440.0000000    0.2798626
387480.0000000    0.2488874
387520.0000000    0.2726866
387560.0000000    0.2487985
387600.0000000    0.2825457
387640.0000000    0.2734101
387680.0000000    0.2755705
387720.0000000    0.3009718
387760.0000000    0.2734784
387800.0000000    0.2746248
387840.0000000    0.2658937
387880.0000000    0.2882142
387920.0000000    0.2909558
387960.0000000    0.2950936
388000.0000000    0.2823211
388040.0000000    0.2800350
388080.0000000    0.2722345
388120.0000000    0.2757234
388160.0000000    0.2682251
388200.0000000    0.2705436
388240.0000000    0.2760078
388280.0000000    0.2788718
388320.0000000    0.2876141
388360.0000000    0.2845741
388400.0000000    0.2865331
388440.0000000    0.2862530
388480.0000000    0.2775595
388520.0000000    0.2951776
388560.0000000    0.3085874
388600.0000000    0.2879391
388640.0000000    0.3065622
388680.0000000    0.2979704
388720.0000000    0.3012161
388760.0000000    0.3024140
388800.0000000    0.2587833
388840.0000000    0.2589254
388880.0000000    0.2709337
388920.0000000    0.2584902
388960.0000000    0.2943605
389000.0000000    0.2768840
389040.0000000    0.3036388
389080.0000000    0.2962293
389120.0000000    0.2933078
389160.0000000    0.2745287
389200.0000000    0.2921098
389240.0000000    0.2617218
389280.0000000    0.2818233
389320.0000000    0.3119873
389360.0000000    0.2925461
389400.0000000    0.2748228
389440.0000000    0.2920696
389480.0000000    0.2933930
389520.0000000    0.2665973
389560.0000000    0.2873705
389600.0000000    0.2865402
389640.0000000    0.2629010
389680.0000000    0.2775721
389720.0000000    0.2819288
389760.0000000    0.2765079
389800.0000000    0.2793471
389840.0000000    0.2838139
389880.0000000    0.2954401
389920.0000000    0.3033505
389960.0000000    0.2741935
390000.0000000    0.2781340
390040.0000000    0.2728209
390080.0000000    0.2853745
390120.0000000    0.2823569
390160.0000000    0.2766286
390200.0000000    0.2839686
390240.0000000    0.2893441
390280.0000000    0.2673259
390320.0000000    0.2511617
390360.0000000    0.2793113
390400.0000000    0.2717933
390440.0000000    0.2843926
390480.0000000    0.2889386
390520.0000000    0.2823972
390560.0000000    0.2812213
390600.0000000    0.2733063
390640.0000000    0.2627286
390680.0000000    0.2682528
390720.0000000    0.2631873
390760.0000000    0.2835933
390800.0000000    0.2620482
390840.0000000    0.2791756
390880.0000000    0.2871862
390920.0000000    0.2791134
390960.0000000    0.2756019
391000.0000000    0.2801122
391040.0000000    0.2675262
391080.0000000    0.2673112
391120.0000000    0.2725104
391160.0000000    0.2571186
391200.0000000    0.2723897
391240.0000000    0.2773940
391280.0000000    0.2686529
391320.0000000    0.2744087
391360.0000000    0.2954355
391400.0000000    0.2758992
391440.0000000    0.2597847
391480.0000000    0.2715640
391520.0000000    0.2693962
391560.0000000    0.2743518
391600.0000000    0.2696224
391640.0000000    0.2598627
391680.0000000    0.2603477
391720.0000000    0.2721121
391760.0000000    0.2899249
391800.0000000    0.2595238
391840.0000000    0.2425764
391880.0000000    0.2691057
391920.0000000    0.2850471
391960.0000000    0.2754039
392000.0000000    0.2753366
392040.0000000    0.2788192
392080.0000000    0.2877111
392120.0000000    0.2675124
392160.0000000    0.2574918
392200.0000000    0.2920095
392240.0000000    0.2553568
392280.0000000    0.2657578
392320.0000000    0.2738484
392360.0000000    0.2668472
392400.0000000    0.2761390
392440.0000000    0.2866760
392480.0000000    0.2707660
392520.0000000    0.2698577
392560.0000000    0.2697149
392600.0000000    0.2968933
392640.0000000    0.2738203
392680.0000000    0.2735675
392720.0000000    0.2512780
392760.0000000    0.2606384
392800.0000000    0.2628412
392840.0000000    0.2597747
392880.0000000    0.2728654
392920.0000000    0.2918350
392960.0000000    0.2771982
393000.0000000    0.2926131
393040.0000000    0.2864811
393080.0000000    0.2945028
393120.0000000    0.2788299
393160.0000000    0.2848047
393200.0000000    0.2634565
393240.0000000    0.2611553
393280.0000000    0.2713405
393320.0000000    0.2716126
393360.0000000    0.2751320
393400.0000000    0.2772463
393440.0000000    0.2873694
393480.0000000    0.2712866
393520.0000000    0.2850781
393560.0000000    0.2802566
393600.0000000    0.2644588
393640.0000000    0.2833688
393680.0000000    0.2784190
393720.0000000    0.3015205
393760.0000000    0.2679099
393800.0000000    0.2702877
393840.0000000    0.2742127
393880.0000000    0.2636366
393920.0000000    0.2704109
393960.0000000    0.2782552
394000.0000000    0.2632380
394040.0000000    0.2674088
394080.0000000    0.2688174
394120.0000000    0.2668841
394160.0000000    0.2809109
394200.0000000    0.2661132
394240.0000000    0.2805878
394280.0000000    0.2936252
394320.0000000    0.2578130
394360.0000000    0.2626652
394400.0000000    0.2794325
394440.0000000    0.2775957
394480.0000000    0.2949302
394520.0000000    0.2779540
394560.0000000    0.2936724
394600.0000000    0.2856649
394640.0000000    0.2875256
394680.0000000    0.2622362
394720.0000000    0.2656223
394760.0000000    0.2624876
394800.0000000    0.2680261
394840.0000000    0.2812030
394880.0000000    0.2535760
394920.0000000    0.2695026
394960.0000000    0.2557643
395000.0000000    0.2711641
395040.0000000    0.2848540
395080.0000000    0.2847898
395120.0000000    0.2735292
395160.0000000    0.2626605
395200.0000000    0.2648778
395240.0000000    0.2908256
395280.0000000    0.2600623
395320.0000000    0.2735792
395360.0000000    0.2858640
395400.0000000    0.2902278
395440.0000000    0.2799096
395480.0000000    0.2792857
395520.0000000    0.2840081
395560.0000000    0.2764395
395600.0000000    0.2438608
395640.0000000    0.2616830
395680.0000000    0.2503463
395720.0000000    0.2635655
395760.0000000    0.2481489
395800.0000000    0.2756080
395840.0000000    0.2397872
395880.0000000    0.2354848
395920.0000000    0.2553148
395960.0000000    0.2620845
396000.0000000    0.2623555
396040.0000000    0.2704920
396080.0000000    0.2809781
396120.0000000    0.2688039
396160.0000000    0.2612584
396200.0000000    0.2668687
396240.0000000    0.2815919
396280.0000000    0.2735659
396320.0000000    0.2686793
396360.0000000    0.2506460
396400.0000000    0.2522275
396440.0000000    0.2773511
396480.0000000    0.2700860
396520.0000000    0.2752792
396560.0000000    0.2631277
396600.0000000    0.2712965
396640.0000000    0.2710979
396680.0000000    0.2883239
396720.0000000    0.2733772
396760.0000000    0.2819591
396800.0000000    0.2868683
396840.0000000    0.2827681
396880.0000000    0.2847665
396920.0000000    0.2813359
396960.0000000    0.3074719
397000.0000000    0.2786822
397040.0000000    0.3000318
397080.0000000    0.2943539
397120.0000000    0.2741253
397160.0000000    0.2746804
397200.0000000    0.2746817
397240.0000000    0.2824624
397280.0000000    0.2815036
397320.0000000    0.2950006
397360.0000000    0.2690601
397400.0000000    0.2623587
397440.0000000    0.2702234
397480.0000000    0.3089061
397520.0000000    0.2877308
397560.0000000    0.2758451
397600.0000000    0.2850737
397640.0000000    0.2675712
397680.0000000    0.2595484
397720.0000000    0.2716120
397760.0000000    0.2576679
397800.0000000    0.2607487
397840.0000000    0.2502452
397880.0000000    0.2589772
397920.0000000    0.2633002
397960.0000000    0.2716437
398000.0000000    0.2606886
398040.0000000    0.2646252
398080.0000000    0.2671269
398120.0000000    0.2718331
398160.0000000    0.2731179
398200.0000000    0.2883202
398240.0000000    0.2794613
398280.0000000    0.2854456
398320.0000000    0.2752186
398360.0000000    0.2531485
398400.0000000    0.2860416
398440.0000000    0.2839795
398480.0000000    0.2553171
398520.0000000    0.2888977
398560.0000000    0.2750924
398600.0000000    0.2641118
398640.0000000    0.2729951
398680.0000000    0.2659352
398720.0000000    0.2662413
398760.0000000    0.2600518
398800.0000000    0.2712644
398840.0000000    0.2593604
398880.0000000    0.2514068
398920.0000000    0.2470582
398960.0000000    0.2351754
399000.0000000    0.2604096
399040.0000000    0.2691156
399080.0000000    0.2575943
399120.0000000    0.2508711
399160.0000000    0.2397830
399200.0000000    0.2433521
399240.0000000    0.2496882
399280.0000000    0.2620142
399320.0000000    0.2532713
399360.0000000    0.2511268
399400.0000000    0.2319165
399440.0000000    0.2505063
399480.0000000    0.2431516
399520.0000000    0.2604399
399560.0000000    0.2345075
399600.0000000    0.2415118
399640.0000000    0.2454321
399680.0000000    0.2492863
399720.0000000    0.2355991
399760.0000000    0.2509469
399800.0000000    0.2649545
399840.0000000    0.2524014
399880.0000000    0.2651029
399920.0000000    0.2593504
399960.0000000    0.2614255
400000.0000000    0.2534080
400040.0000000    0.2589511
400080.0000000    0.2594290
400120.0000000    0.2505889
400160.0000000    0.2330591
400200.0000000    0.2395780
400240.0000000    0.2522092
400280.0000000    0.2466509
400320.0000000    0.2479507
400360.0000000    0.2517075
400400.0000000    0.2740287
400440.0000000    0.2637990
400480.0000000    0.2709261
400520.0000000    0.2604885
400560.0000000    0.2566497
400600.0000000    0.2546117
400640.0000000    0.2543608
400680.0000000    0.2459696
400720.0000000    0.2412636
400760.0000000    0.2510347
400800.0000000    0.2401841
400840.0000000    0.2472093
400880.0000000    0.2606924
400920.0000000    0.2542318
400960.0000000    0.2645541
401000.0000000    0.2469721
401040.0000000    0.2565479
401080.0000000    0.2492958
401120.0000000    0.2654584
401160.0000000    0.2677908
401200.0000000    0.2539880
401240.0000000    0.2524877
401280.0000000    0.2564783
401320.0000000    0.2668339
401360.0000000    0.2727430
401400.0000000    0.2749800
401440.0000000    0.2740872
401480.0000000    0.2620865
401520.0000000    0.2749809
401560.0000000    0.2657205
401600.0000000    0.2681466
401640.0000000    0.2703016
401680.0000000    0.2602654
401720.0000000    0.2629428
401760.0000000    0.2627624
401800.0000000    0.2457747
401840.0000000    0.2679424
401880.0000000    0.2640881
401920.0000000    0.2609508
401960.0000000    0.2609416
402000.0000000    0.2676544
402040.0000000    0.2653900
402080.0000000    0.2648638
402120.0000000    0.2630289
402160.0000000    0.2729855
402200.0000000    0.2768447
402240.0000000    0.2646600
402280.0000000    0.2515128
402320.0000000    0.2814744
402360.0000000    0.2849183
402400.0000000    0.2620670
402440.0000000    0.2779699
402480.0000000    0.2718499
402520.0000000    0.3070364
402560.0000000    0.2861778
402600.0000000    0.3047779
402640.0000000    0.2992862
402680.0000000    0.2914686
402720.0000000    0.3128733
402760.0000000    0.2946277
402800.0000000    0.2769744
402840.0000000    0.2751486
402880.0000000    0.2835198
402920.0000000    0.2910008
402960.0000000    0.2843720
403000.0000000    0.2699666
403040.0000000    0.3001678
403080.0000000    0.2831486
403120.0000000    0.2630052
403160.0000000    0.2731966
403200.0000000    0.2738877
403240.0000000    0.2582336
403280.0000000    0.2611904
403320.0000000    0.2849200
403360.0000000    0.2699621
403400.0000000    0.2701810
403440.0000000    0.2627573
403480.0000000    0.2485305
403520.0000000    0.2738945
403560.0000000    0.2694277
403600.0000000    0.2825317
403640.0000000    0.2764299
403680.0000000    0.2942446
403720.0000000    0.2723759
403760.0000000    0.2757525
403800.0000000    0.2741276
403840.0000000    0.2807081
403880.0000000    0.2834181
403920.0000000    0.2845123
403960.0000000    0.2677158
404000.0000000    0.2535007
404040.0000000    0.2702096
404080.0000000    0.2748404
404120.0000000    0.2581586
404160.0000000    0.2614872
404200.0000000    0.2521629
404240.0000000    0.2526226
404280.0000000    0.2730019
404320.0000000    0.2730139
404360.0000000    0.2749610
404400.0000000    0.2599050
404440.0000000    0.2786521
404480.0000000    0.2701124
404520.0000000    0.2846172
404560.0000000    0.2846722
404600.0000000    0.2775461
404640.0000000    0.2842122
404680.0000000    0.2696042
404720.0000000    0.2722833
404760.0000000    0.2874799
404800.0000000    0.2784392
404840.0000000    0.2831862
404880.0000000    0.3073492
404920.0000000    0.2819568
404960.0000000    0.2888514
405000.0000000    0.2737003
405040.0000000    0.2962982
405080.0000000    0.3024158
405120.0000000    0.2749119
405160.0000000    0.2825522
405200.0000000    0.2769693
405240.0000000    0.2796577
405280.0000000    0.3003935
405320.0000000    0.2899661
405360.0000000    0.3044837
405400.0000000    0.2878444
405440.0000000    0.2949425
405480.0000000    0.2830550
405520.0000000    0.2916708
405560.0000000    0.2959113
405600.0000000    0.2779202
405640.0000000    0.2877274
405680.0000000    0.2871476
405720.0000000    0.2754636
405760.0000000    0.2579369
405800.0000000    0.2634579
405840.0000000    0.2797096
405880.0000000    0.2685079
405920.0000000    0.2633204
405960.0000000    0.2800339
406000.0000000    0.2799871
406040.0000000    0.2890692
406080.0000000    0.2746669
406120.0000000    0.2567200
406160.0000000    0.2745562
406200.0000000    0.2778286
406240.0000000    0.2835269
406280.0000000    0.2801344
406320.0000000    0.2953740
406360.0000000    0.2815943
406400.0000000    0.2863414
406440.0000000    0.2997699
406480.0000000    0.3010723
406520.0000000    0.3074566
406560.0000000    0.2853201
406600.0000000    0.2924898
406640.0000000    0.3057504
406680.0000000    0.2925833
406720.0000000    0.3021635
406760.0000000    0.3067717
406800.0000000    0.2947063
406840.0000000    0.2999534
406880.0000000    0.3023583
406920.0000000    0.3020673
406960.0000000    0.2675418
407000.0000000    0.2731982
407040.0000000    0.2778567
407080.0000000    0.2912752
407120.0000000    0.2500273
407160.0000000    0.2788030
407200.0000000    0.2770941
407240.0000000    0.2926661
407280.0000000    0.2787690
407320.0000000    0.2916403
407360.0000000    0.2924179
407400.0000000    0.2634819
407440.0000000    0.2790907
407480.0000000    0.2903956
407520.0000000    0.2835622
407560.0000000    0.2776739
407600.0000000    0.3025399
407640.0000000    0.3109927
407680.0000000    0.3089117
407720.0000000    0.3019589
407760.0000000    0.2914499
407800.0000000    0.2993689
407840.0000000    0.2651920
407880.0000000    0.2834564
407920.0000000    0.2574767
407960.0000000    0.2620208
408000.0000000    0.2570190
408040.0000000    0.2489701
408080.0000000    0.2381225
408120.0000000    0.2501913
408160.0000000    0.2530283
408200.0000000    0.2847944
408240.0000000    0.2789762
408280.0000000    0.2845344
408320.0000000    0.2878816
408360.0000000    0.2925697
408400.0000000    0.2674765
408440.0000000    0.2779928
408480.0000000    0.2721872
408520.0000000    0.2769656
408560.0000000    0.2753496
408600.0000000    0.2692915
408640.0000000    0.2995869
408680.0000000    0.2815626
408720.0000000    0.2870283
408760.0000000    0.2654237
408800.0000000    0.2388619
408840.0000000    0.2482124
408880.0000000    0.2448177
408920.0000000    0.2557962
408960.0000000    0.2637324
409000.0000000    0.2624276
409040.0000000    0.2577521
409080.0000000    0.2652849
409120.0000000    0.2502712
409160.0000000    0.2602879
409200.0000000    0.2667139
409240.0000000    0.2922098
409280.0000000    0.2577786
409320.0000000    0.2805817
409360.0000000    0.2656299
409400.0000000    0.2722100
409440.0000000    0.2580339
409480.0000000    0.2546761
409520.0000000    0.2673857
409560.0000000    0.2599631
409600.0000000    0.2560462
409640.0000000    0.2451374
409680.0000000    0.2440896
409720.0000000    0.2572143
409760.0000000    0.2658039
409800.0000000    0.2770492
409840.0000000    0.2727676
409880.0000000    0.2675596
409920.0000000    0.2492751
409960.0000000    0.2727787
410000.0000000    0.2754715
410040.0000000    0.2566692
410080.0000000    0.2634981
410120.0000000    0.2652855
410160.0000000    0.2715148
410200.0000000    0.2742800
410240.0000000    0.2638718
410280.0000000    0.2638600
410320.0000000    0.2713236
410360.0000000    0.2665160
410400.0000000    0.2784798
410440.0000000    0.2789387
410480.0000000    0.2793036
410520.0000000    0.2718808
410560.0000000    0.2716316
410600.0000000    0.2872817
410640.0000000    0.2915914
410680.0000000    0.3014630
410720.0000000    0.2736278
410760.0000000    0.2752391
410800.0000000    0.2619517
410840.0000000    0.2641077
410880.0000000    0.2493457
410920.0000000    0.2437560
410960.0000000    0.2686158
411000.0000000    0.2586741
411040.0000000    0.2574566
411080.0000000    0.2503614
411120.0000000    0.2426708
411160.0000000    0.2300595
411200.0000000    0.2398691
411240.0000000    0.2424675
411280.0000000    0.2655660
411320.0000000    0.2351662
411360.0000000    0.2738531
411400.0000000    0.2621583
411440.0000000    0.2776812
411480.0000000    0.2694375
411520.0000000    0.2539823
411560.0000000    0.2798396
411600.0000000    0.2533511
411640.0000000    0.2563613
411680.0000000    0.2577472
411720.0000000    0.2751268
411760.0000000    0.2782698
411800.0000000    0.3046769
411840.0000000    0.2922654
411880.0000000    0.2606905
411920.0000000    0.3035817
411960.0000000    0.2783486
412000.0000000    0.2784072
412040.0000000    0.3020013
412080.0000000    0.2616734
412120.0000000    0.2810644
412160.0000000    0.2555741
412200.0000000    0.2599848
412240.0000000    0.2603453
412280.0000000    0.2747947
412320.0000000    0.2659544
412360.0000000    0.2709520
412400.0000000    0.3104615
412440.0000000    0.2954326
412480.0000000    0.2735968
412520.0000000    0.2586126
412560.0000000    0.2690013
412600.0000000    0.2993194
412640.0000000    0.2821478
412680.0000000    0.2738276
412720.0000000    0.2817443
412760.0000000    0.3021517
412800.0000000    0.2756854
412840.0000000    0.2987796
412880.0000000    0.3002714
412920.0000000    0.3017360
412960.0000000    0.2778799
413000.0000000    0.2892563
413040.0000000    0.3006483
413080.0000000    0.2871314
413120.0000000    0.2869118
413160.0000000    0.2840496
413200.0000000    0.2820280
413240.0000000    0.2725668
413280.0000000    0.2742682
413320.0000000    0.2790108
413360.0000000    0.2753709
413400.0000000    0.2631664
413440.0000000    0.2704104
413480.0000000    0.2780948
413520.0000000    0.2722136
413560.0000000    0.2719034
413600.0000000    0.2763036
413640.0000000    0.2751094
413680.0000000    0.2665794
413720.0000000    0.2761406
413760.0000000    0.2752714
413800.0000000    0.2824742
413840.0000000    0.2912491
413880.0000000    0.2787324
413920.0000000    0.2666114
413960.0000000    0.2721402
414000.0000000    0.2635831
414040.0000000    0.2827115
414080.0000000    0.2730928
414120.0000000    0.2812102
414160.0000000    0.2742451
414200.0000000    0.2836096
414240.0000000    0.2632511
414280.0000000    0.2672779
414320.0000000    0.2713555
414360.0000000    0.2672732
414400.0000000    0.2683532
414440.0000000    0.2609706
414480.0000000    0.2494176
414520.0000000    0.2584114
414560.0000000    0.2628642
414600.0000000    0.2494169
414640.0000000    0.2485675
414680.0000000    0.2620476
414720.0000000    0.2793072
414760.0000000    0.2634112
414800.0000000    0.2745926
414840.0000000    0.2641717
414880.0000000    0.2750856
414920.0000000    0.2992155
414960.0000000    0.2812310
415000.0000000    0.2552738
415040.0000000    0.2661847
415080.0000000    0.2628686
415120.0000000    0.2632967
415160.0000000    0.2593333
415200.0000000    0.2680359
415240.0000000    0.2632067
415280.0000000    0.2757624
415320.0000000    0.2652561
415360.0000000    0.2619198
415400.0000000    0.2758493
415440.0000000    0.2619790
415480.0000000    0.2626769
415520.0000000    0.2725640
415560.0000000    0.2741999
415600.0000000    0.2844449
415640.0000000    0.2762292
415680.0000000    0.2785498
415720.0000000    0.2854090
415760.0000000    0.2960057
415800.0000000    0.2612339
415840.0000000    0.2872657
415880.0000000    0.3040009
415920.0000000    0.2914610
415960.0000000    0.2940775
416000.0000000    0.2741300
416040.0000000    0.2708020
416080.0000000    0.2837475
416120.0000000    0.2730856
416160.0000000    0.2733325
416200.0000000    0.2598553
416240.0000000    0.2674742
416280.0000000    0.2998578
416320.0000000    0.2840794
416360.0000000    0.3031705
416400.0000000    0.2618797
416440.0000000    0.2754693
416480.0000000    0.2924758
416520.0000000    0.2770012
416560.0000000    0.2930962
416600.0000000    0.2925338
416640.0000000    0.3089974
416680.0000000    0.2769047
416720.0000000    0.2955023
416760.0000000    0.2822697
416800.0000000    0.2817365
416840.0000000    0.2821916
416880.0000000    0.2800533
416920.0000000    0.2933582
416960.0000000    0.2821072
417000.0000000    0.2871251
417040.0000000    0.3032208
417080.0000000    0.2927020
417120.0000000    0.2683855
417160.0000000    0.2942291
417200.0000000    0.2999231
417240.0000000    0.2959193
417280.0000000    0.3005398
417320.0000000    0.2899013
417360.0000000    0.2816645
417400.0000000    0.2813564
417440.0000000    0.2694277
417480.0000000    0.2727543
417520.0000000    0.2683771
417560.0000000    0.2920560
417600.0000000    0.2749636
417640.0000000    0.2827195
417680.0000000    0.2865685
417720.0000000    0.2773173
417760.0000000    0.2730803
417800.0000000    0.2782646
417840.0000000    0.2845684
417880.0000000    0.2749035
417920.0000000    0.2674437
417960.0000000    0.2672662
418000.0000000    0.2614163
418040.0000000    0.2643133
418080.0000000    0.2662904
418120.0000000    0.2756210
418160.0000000    0.2737709
418200.0000000    0.2993254
418240.0000000    0.2933934
418280.0000000    0.2934539
418320.0000000    0.2952344
418360.0000000    0.3005332
418400.0000000    0.2883697
418440.0000000    0.2828481
418480.0000000    0.3219466
418520.0000000    0.3143147
418560.0000000    0.2884525
418600.0000000    0.2848580
418640.0000000    0.2959297
418680.0000000    0.2871669
418720.0000000    0.2712689
418760.0000000    0.2496327
418800.0000000    0.2769741
418840.0000000    0.2761942
418880.0000000    0.2708689
418920.0000000    0.2895758
418960.0000000    0.2654958
419000.0000000    0.2873318
419040.0000000    0.2861076
419080.0000000    0.3055586
419120.0000000    0.2986151
419160.0000000    0.2786786
419200.0000000    0.2885780
419240.0000000    0.2917379
419280.0000000    0.2723157
419320.0000000    0.2608294
419360.0000000    0.2810895
419400.0000000    0.2851014
419440.0000000    0.2885176
419480.0000000    0.2672194
419520.0000000    0.2809263
419560.0000000    0.2710241
419600.0000000    0.2655581
419640.0000000    0.2650624
419680.0000000    0.2540200
419720.0000000    0.2577440
419760.0000000    0.2630388
419800.0000000    0.2724130
419840.0000000    0.2559716
419880.0000000    0.2485562
419920.0000000    0.2749275
419960.0000000    0.2714977
420000.0000000    0.2711084
420040.0000000    0.2764510
420080.0000000    0.2682091
420120.0000000    0.2485556
420160.0000000    0.2605055
420200.0000000    0.2681173
420240.0000000    0.2863415
420280.0000000    0.2757123
420320.0000000    0.2735895
420360.0000000    0.2652195
420400.0000000    0.2621229
420440.0000000    0.2408407
420480.0000000    0.2773554
420520.0000000    0.2584727
420560.0000000    0.2481583
420600.0000000    0.2919680
420640.0000000    0.3088410
420680.0000000    0.2919698
420720.0000000    0.2822909
420760.0000000    0.2792600
420800.0000000    0.2782744
420840.0000000    0.2812258
420880.0000000    0.2894149
420920.0000000    0.3095641
420960.0000000    0.2871082
421000.0000000    0.2650473
421040.0000000    0.2842339
421080.0000000    0.2845146
421120.0000000    0.2837334
421160.0000000    0.2773781
421200.0000000    0.2593682
421240.0000000    0.2873123
421280.0000000    0.2758684
421320.0000000    0.3166878
421360.0000000    0.3006939
421400.0000000    0.2750327
421440.0000000    0.2941423
421480.0000000    0.2838219
421520.0000000    0.2591346
421560.0000000    0.2748550
421600.0000000    0.2783362
421640.0000000    0.2887364
421680.0000000    0.3005340
421720.0000000    0.2852763
421760.0000000    0.2935444
421800.0000000    0.3026988
421840.0000000    0.2853516
421880.0000000    0.2895966
421920.0000000    0.2883976
421960.0000000    0.2914300
422000.0000000    0.2847944
422040.0000000    0.2809571
422080.0000000    0.2575820
422120.0000000    0.2759709
422160.0000000    0.2881147
422200.0000000    0.2859492
422240.0000000    0.3000676
422280.0000000    0.2924279
422320.0000000    0.2997304
422360.0000000    0.3106664
422400.0000000    0.2767124
422440.0000000    0.2622672
422480.0000000    0.2906769
422520.0000000    0.2968666
422560.0000000    0.2618651
422600.0000000    0.2894720
422640.0000000    0.3017205
422680.0000000    0.2861260
422720.0000000    0.2962435
422760.0000000    0.2701915
422800.0000000    0.2636183
422840.0000000    0.2734987
422880.0000000    0.2768922
422920.0000000    0.2838952
422960.0000000    0.2848963
423000.0000000    0.2822094
423040.0000000    0.3030442
423080.0000000    0.2966264
423120.0000000    0.2546234
423160.0000000    0.2990618
423200.0000000    0.2810662
423240.0000000    0.3065232
423280.0000000    0.2860779
423320.0000000    0.2897784
423360.0000000    0.2994257
423400.0000000    0.2946153
423440.0000000    0.2981923
423480.0000000    0.2871044
423520.0000000    0.2985059
423560.0000000    0.2868286
423600.0000000    0.3086593
423640.0000000    0.2916860
423680.0000000    0.2756146
423720.0000000    0.3043403
423760.0000000    0.2746742
423800.0000000    0.2652531
423840.0000000    0.2804150
423880.0000000    0.2688936
423920.0000000    0.2695221
423960.0000000    0.2692633
424000.0000000    0.2543822
424040.0000000    0.2772519
424080.0000000    0.2776586
424120.0000000    0.2830478
424160.0000000    0.2675016
424200.0000000    0.2582527
424240.0000000    0.2936892
424280.0000000    0.3085407
424320.0000000    0.2806105
424360.0000000    0.3141096
424400.0000000    0.2865593
424440.0000000    0.2928209
424480.0000000    0.2865195
424520.0000000    0.3004194
424560.0000000    0.3176271
424600.0000000    0.3127245
424640.0000000    0.2960223
424680.0000000    0.2737884
424720.0000000    0.2526928
424760.0000000    0.2436650
424800.0000000    0.2795436
424840.0000000    0.2656901
424880.0000000    0.2809954
424920.0000000    0.2580256
424960.0000000    0.2477619
425000.0000000    0.2582294
425040.0000000    0.2460255
425080.0000000    0.2419008
425120.0000000    0.2387560
425160.0000000    0.2546745
425200.0000000    0.2373960
425240.0000000    0.2533986
425280.0000000    0.2242246
425320.0000000    0.2411181
425360.0000000    0.2224982
425400.0000000    0.2367013
425440.0000000    0.2261962
425480.0000000    0.2465301
425520.0000000    0.2570395
425560.0000000    0.2522897
425600.0000000    0.2548435
425640.0000000    0.2451888
425680.0000000    0.2396788
425720.0000000    0.2509991
425760.0000000    0.2711729
425800.0000000    0.2826276
425840.0000000    0.2698386
425880.0000000    0.2809349
425920.0000000    0.2684134
425960.0000000    0.2658268
426000.0000000    0.2707279
426040.0000000    0.2777915
426080.0000000    0.2616690
426120.0000000    0.2566952
426160.0000000    0.2568056
426200.0000000    0.2634251
426240.0000000    0.2505573
426280.0000000    0.2394332
426320.0000000    0.2336649
426360.0000000    0.2618304
426400.0000000    0.2618466
426440.0000000    0.2601186
426480.0000000    0.2539253
426520.0000000    0.2599822
426560.0000000    0.2723264
426600.0000000    0.2629757
426640.0000000    0.2587542
426680.0000000    0.2681207
426720.0000000    0.2588097
426760.0000000    0.2525278
426800.0000000    0.2649488
426840.0000000    0.2560458
426880.0000000    0.2742060
426920.0000000    0.2694740
426960.0000000    0.2479409
427000.0000000    0.2621320
427040.0000000    0.2473088
427080.0000000    0.2660213
427120.0000000    0.2619596
427160.0000000    0.2513809
427200.0000000    0.2553676
427240.0000000    0.2346771
427280.0000000    0.2490983
427320.0000000    0.2568611
427360.0000000    0.2427973
427400.0000000    0.2554297
427440.0000000    0.2591150
427480.0000000    0.2440434
427520.0000000    0.2730989
427560.0000000    0.2698621
427600.0000000    0.2598929
427640.0000000    0.2521597
427680.0000000    0.2395974
427720.0000000    0.2513883
427760.0000000    0.2741301
427800.0000000    0.2409218
427840.0000000    0.2527941
427880.0000000    0.2641933
427920.0000000    0.2461435
427960.0000000    0.2354651
428000.0000000    0.2464744
428040.0000000    0.2438019
428080.0000000    0.2397651
428120.0000000    0.2302853
428160.0000000    0.2707138
428200.0000000    0.2450753
428240.0000000    0.2462978
428280.0000000    0.2289265
428320.0000000    0.2508331
428360.0000000    0.2587886
428400.0000000    0.2578106
428440.0000000    0.2528682
428480.0000000    0.2543216
428520.0000000    0.2570900
428560.0000000    0.2667433
428600.0000000    0.2487199
428640.0000000    0.2594847
428680.0000000    0.2602393
428720.0000000    0.2638104
428760.0000000    0.2690098
428800.0000000    0.2415849
428840.0000000    0.2692149
428880.0000000    0.2600743
428920.0000000    0.2711204
428960.0000000    0.2513820
429000.0000000    0.2617262
429040.0000000    0.2721164
429080.0000000    0.2792433
429120.0000000    0.2403699
429160.0000000    0.2539720
429200.0000000    0.2734507
429240.0000000    0.2636926
429280.0000000    0.2738954
429320.0000000    0.2563987
429360.0000000    0.2684915
429400.0000000    0.2537383
429440.0000000    0.2736837
429480.0000000    0.2804007
429520.0000000    0.2964581
429560.0000000    0.2709465
429600.0000000    0.2823269
429640.0000000    0.2823952
429680.0000000    0.2745624
429720.0000000    0.2919865
429760.0000000    0.2983380
429800.0000000    0.2950414
429840.0000000    0.2905648
429880.0000000    0.2784518
429920.0000000    0.2842202
429960.0000000    0.2574557
430000.0000000    0.2781745
430040.0000000    0.2703841
430080.0000000    0.2602877
430120.0000000    0.2600523
430160.0000000    0.2680060
430200.0000000    0.2651131
430240.0000000    0.2558691
430280.0000000    0.2664331
430320.0000000    0.2439376
430360.0000000    0.2737879
430400.0000000    0.2631426
430440.0000000    0.2548569
430480.0000000    0.2492012
430520.0000000    0.2385610
430560.0000000    0.2523305
430600.0000000    0.2620592
430640.0000000    0.2383388
430680.0000000    0.2668240
430720.0000000    0.2753904
430760.0000000    0.2566258
430800.0000000    0.2590075
430840.0000000    0.2368156
430880.0000000    0.2478793
430920.0000000    0.2592425
430960.0000000    0.2529886
431000.0000000    0.2567393
431040.0000000    0.2555491
431080.0000000    0.2637555
431120.0000000    0.2429928
431160.0000000    0.2294169
431200.0000000    0.2425593
431240.0000000    0.2490934
431280.0000000    0.2724900
431320.0000000    0.2496146
431360.0000000    0.2589475
431400.0000000    0.2436976
431440.0000000    0.2533824
431480.0000000    0.2833828
431520.0000000    0.2761639
431560.0000000    0.2764026
431600.0000000    0.2494302
431640.0000000    0.2690449
431680.0000000    0.2703745
431720.0000000    0.2506830
431760.0000000    0.2713506
431800.0000000    0.2612804
431840.0000000    0.2802643
431880.0000000    0.2643198
431920.0000000    0.2698713
431960.0000000    0.2946972
432000.0000000    0.2742728
432040.0000000    0.2820494
432080.0000000    0.2856932
432120.0000000    0.2637393
432160.0000000    0.2636241
432200.0000000    0.2978256
432240.0000000    0.2644656
432280.0000000    0.2594458
432320.0000000    0.2685231
432360.0000000    0.2645982
432400.0000000    0.2840025
432440.0000000    0.2595913
432480.0000000    0.2674770
432520.0000000    0.2639402
432560.0000000    0.2849089
432600.0000000    0.2686890
432640.0000000    0.2950827
432680.0000000    0.2796661
432720.0000000    0.2622703
432760.0000000    0.2810628
432800.0000000    0.2762276
432840.0000000    0.2649978
432880.0000000    0.2836170
432920.0000000    0.2654981
432960.0000000    0.2693563
433000.0000000    0.2790682
433040.0000000    0.2646449
433080.0000000    0.2867781
433120.0000000    0.2886824
433160.0000000    0.2854317
433200.0000000    0.2810011
433240.0000000    0.2725748
433280.0000000    0.2629138
433320.0000000    0.2594146
433360.0000000    0.2707017
433400.0000000    0.2906128
433440.0000000    0.2620834
433480.0000000    0.2645051
433520.0000000    0.2608115
433560.0000000    0.2808234
433600.0000000    0.2612327
433640.0000000    0.2680549
433680.0000000    0.2725272
433720.0000000    0.2729914
433760.0000000    0.2800350
433800.0000000    0.2658856
433840.0000000    0.2820996
433880.0000000    0.2574664
433920.0000000    0.2606390
433960.0000000    0.2467507
434000.0000000    0.2787296
434040.0000000    0.2800415
434080.0000000    0.2618501
434120.0000000    0.2630516
434160.0000000    0.2607073
434200.0000000    0.2625113
434240.0000000    0.2613011
434280.0000000    0.2875070
434320.0000000    0.2638842
434360.0000000    0.2501288
434400.0000000    0.2595490
434440.0000000    0.2497301
434480.0000000    0.2697735
434520.0000000    0.2638774
434560.0000000    0.2847092
434600.0000000    0.2593193
434640.0000000    0.2740625
434680.0000000    0.2759272
434720.0000000    0.2915129
434760.0000000    0.2728197
434800.0000000    0.2691197
434840.0000000    0.2469270
434880.0000000    0.2459163
434920.0000000    0.2443256
434960.0000000    0.2432249
435000.0000000    0.2390457
435040.0000000    0.2598248
435080.0000000    0.2494474
435120.0000000    0.2437366
435160.0000000    0.2510546
435200.0000000    0.2749905
435240.0000000    0.2423421
435280.0000000    0.2479970
435320.0000000    0.2698157
435360.0000000    0.2627043
435400.0000000    0.2706064
435440.0000000    0.2887601
435480.0000000    0.2621903
435520.0000000    0.2667298
435560.0000000    0.2691514
435600.0000000    0.2717017
435640.0000000    0.2740824
435680.0000000    0.2521513
435720.0000000    0.2701302
435760.0000000    0.2486890
435800.0000000    0.2665428
435840.0000000    0.2683640
435880.0000000    0.2582012
435920.0000000    0.2602863
435960.0000000    0.2603563
436000.0000000    0.2576258
436040.0000000    0.2469606
436080.0000000    0.2582180
436120.0000000    0.2521980
436160.0000000    0.2633906
436200.0000000    0.2658997
436240.0000000    0.2580719
436280.0000000    0.2741017
436320.0000000    0.2659082
436360.0000000    0.2561707
436400.0000000    0.2645051
436440.0000000    0.2447943
436480.0000000    0.2645631
436520.0000000    0.2518776
436560.0000000    0.2396630
436600.0000000    0.2637998
436640.0000000    0.2479935
436680.0000000    0.2394876
436720.0000000    0.2433079
436760.0000000    0.2317973
436800.0000000    0.2484882
436840.0000000    0.2598083
436880.0000000    0.2596021
436920.0000000    0.2683209
436960.0000000    0.2620618
437000.0000000    0.2600551
437040.0000000    0.2711229
437080.0000000    0.2640323
437120.0000000    0.2713488
437160.0000000    0.2820144
437200.0000000    0.2636690
437240.0000000    0.2653519
437280.0000000    0.2656312
437320.0000000    0.2402588
437360.0000000    0.2366374
437400.0000000    0.2526737
437440.0000000    0.2656689
437480.0000000    0.2462923
437520.0000000    0.2397132
437560.0000000    0.2526655
437600.0000000    0.2533578
437640.0000000    0.2518401
437680.0000000    0.2293364
437720.0000000    0.2461738
437760.0000000    0.2499273
437800.0000000    0.2608003
437840.0000000    0.2612146
437880.0000000    0.2704745
437920.0000000    0.2535504
437960.0000000    0.2698340
438000.0000000    0.2618333
438040.0000000    0.2634772
438080.0000000    0.2505951
438120.0000000    0.2627159
438160.0000000    0.2580603
438200.0000000    0.2495112
438240.0000000    0.2441857
438280.0000000    0.2375525
438320.0000000    0.2330315
438360.0000000    0.2253886
438400.0000000    0.2344213
438440.0000000    0.2331831
438480.0000000    0.2366081
438520.0000000    0.2494525
438560.0000000    0.2390393
438600.0000000    0.2447918
438640.0000000    0.2497166
438680.0000000    0.2382262
438720.0000000    0.2486555
438760.0000000    0.2349148
438800.0000000    0.2520049
438840.0000000    0.2606519
438880.0000000    0.2546972
438920.0000000    0.2452201
438960.0000000    0.2571838
439000.0000000    0.2347379
439040.0000000    0.2253986
439080.0000000    0.2468778
439120.0000000    0.2466831
439160.0000000    0.2188456
439200.0000000    0.2398546
439240.0000000    0.2421046
439280.0000000    0.2324820
439320.0000000    0.2452947
439360.0000000    0.2515630
439400.0000000    0.2387820
439440.0000000    0.2404949
439480.0000000    0.2319530
439520.0000000    0.2512365
439560.0000000    0.2441131
439600.0000000    0.2399765
439640.0000000    0.2446122
439680.0000000    0.2505579
439720.0000000    0.2546164
439760.0000000    0.2604337
439800.0000000    0.2434194
439840.0000000    0.2513520
439880.0000000    0.2163030
439920.0000000    0.2322273
439960.0000000    0.2493193
440000.0000000    0.2341222
440040.0000000    0.2647175
440080.0000000    0.2625077
440120.0000000    0.2566008
440160.0000000    0.2531531
440200.0000000    0.2458894
440240.0000000    0.2400173
440280.0000000    0.2499154
440320.0000000    0.2448538
440360.0000000    0.2687641
440400.0000000    0.2480446
440440.0000000    0.2509412
440480.0000000    0.2402846
440520.0000000    0.2426245
440560.0000000    0.2461324
440600.0000000    0.2622366
440640.0000000    0.2408603
440680.0000000    0.2351691
440720.0000000    0.2563511
440760.0000000    0.2503141
440800.0000000    0.2526880
440840.0000000    0.2489902
440880.0000000    0.2491585
440920.0000000    0.2572594
440960.0000000    0.2654902
441000.0000000    0.2684109
441040.0000000    0.2638806
441080.0000000    0.2738812
441120.0000000    0.2943434
441160.0000000    0.2593188
441200.0000000    0.2660913
441240.0000000    0.2814625
441280.0000000    0.2592113
441320.0000000    0.2705129
441360.0000000    0.2527978
441400.0000000    0.2429413
441440.0000000    0.2593041
441480.0000000    0.2533726
441520.0000000    0.2416230
441560.0000000    0.2623755
441600.0000000    0.2521389
441640.0000000    0.2516500
441680.0000000    0.2694540
441720.0000000    0.2822343
441760.0000000    0.2729940
441800.0000000    0.2454378
441840.0000000    0.2558447
441880.0000000    0.2310554
441920.0000000    0.2330325
441960.0000000    0.2436792
442000.0000000    0.2755643
442040.0000000    0.2591172
442080.0000000    0.2869111
442120.0000000    0.2625226
442160.0000000    0.2802680
442200.0000000    0.2486042
442240.0000000    0.2641733
442280.0000000    0.2860712
442320.0000000    0.2985392
442360.0000000    0.2869145
442400.0000000    0.2806533
442440.0000000    0.2939751
442480.0000000    0.2999955
442520.0000000    0.2871774
442560.0000000    0.2696809
442600.0000000    0.2651671
442640.0000000    0.2414764
442680.0000000    0.2443274
442720.0000000    0.2563558
442760.0000000    0.2528025
442800.0000000    0.2503780
442840.0000000    0.2683342
442880.0000000    0.2404765
442920.0000000    0.2334747
442960.0000000    0.2567850
443000.0000000    0.2488356
443040.0000000    0.2489220
443080.0000000    0.2504038
443120.0000000    0.2546965
443160.0000000    0.2781797
443200.0000000    0.2711473
443240.0000000    0.2558962
443280.0000000    0.2573632
443320.0000000    0.2711811
443360.0000000    0.2750319
443400.0000000    0.2668999
443440.0000000    0.2753871
443480.0000000    0.2661472
443520.0000000    0.2797784
443560.0000000    0.2739747
443600.0000000    0.2672846
443640.0000000    0.2649441
443680.0000000    0.2654475
443720.0000000    0.2527335
443760.0000000    0.2630237
443800.0000000    0.2582080
443840.0000000    0.2824465
443880.0000000    0.2466568
443920.0000000    0.2500629
443960.0000000    0.2597832
444000.0000000    0.2818681
444040.0000000    0.2513299
444080.0000000    0.2357014
444120.0000000    0.2697119
444160.0000000    0.2635665
444200.0000000    0.2719629
444240.0000000    0.2595231
444280.0000000    0.2720605
444320.0000000    0.2904609
444360.0000000    0.2792971
444400.0000000    0.2592344
444440.0000000    0.2654710
444480.0000000    0.2679140
444520.0000000    0.2763512
444560.0000000    0.2715441
444600.0000000    0.2520912
444640.0000000    0.2632789
444680.0000000    0.2651893
444720.0000000    0.2596740
444760.0000000    0.2719333
444800.0000000    0.2736554
444840.0000000    0.2533071
444880.0000000    0.2527027
444920.0000000    0.2629700
444960.0000000    0.2592824
445000.0000000    0.2502494
445040.0000000    0.2615044
445080.0000000    0.2710996
445120.0000000    0.2781786
445160.0000000    0.2561676
445200.0000000    0.2493277
445240.0000000    0.2475645
445280.0000000    0.2591112
445320.0000000    0.2575739
445360.0000000    0.2743884
445400.0000000    0.2814660
445440.0000000    0.2638757
445480.0000000    0.2723880
445520.0000000    0.3089208
445560.0000000    0.2730862
445600.0000000    0.2858303
445640.0000000    0.2842163
445680.0000000    0.2850088
445720.0000000    0.3033370
445760.0000000    0.2943351
445800.0000000    0.2815287
445840.0000000    0.2976232
445880.0000000    0.2703652
445920.0000000    0.2819789
445960.0000000    0.2820080
446000.0000000    0.2642027
446040.0000000    0.2719678
446080.0000000    0.2700194
446120.0000000    0.2938055
446160.0000000    0.3100154
446200.0000000    0.2857131
446240.0000000    0.2788497
446280.0000000    0.2920752
446320.0000000    0.2717290
446360.0000000    0.2669085
446400.0000000    0.2544439
446440.0000000    0.2565075
446480.0000000    0.2608779
446520.0000000    0.2547482
446560.0000000    0.2603238
446600.0000000    0.2457007
446640.0000000    0.2659350
446680.0000000    0.2821675
446720.0000000    0.2633810
446760.0000000    0.2513635
446800.0000000    0.2578305
446840.0000000    0.2470935
446880.0000000    0.2494747
446920.0000000    0.2688425
446960.0000000    0.2657833
447000.0000000    0.2513030
447040.0000000    0.2344771
447080.0000000    0.2379291
447120.0000000    0.2406056
447160.0000000    0.2591889
447200.0000000    0.2297820
447240.0000000    0.2430728
447280.0000000    0.2504952
447320.0000000    0.2598598
447360.0000000    0.2559046
447400.0000000    0.2357365
447440.0000000    0.2407935
447480.0000000    0.2570268
447520.0000000    0.2500565
447560.0000000    0.2486259
447600.0000000    0.2529837
447640.0000000    0.2320028
447680.0000000    0.2443744
447720.0000000    0.2500100
447760.0000000    0.2560011
447800.0000000    0.2684821
447840.0000000    0.2463614
447880.0000000    0.2538972
447920.0000000    0.2515630
447960.0000000    0.2797179
448000.0000000    0.2805760
448040.0000000    0.2574621
448080.0000000    0.2507252
448120.0000000    0.2710392
448160.0000000    0.2580478
448200.0000000    0.2612314
448240.0000000    0.2642264
448280.0000000    0.2510201
448320.0000000    0.2511403
448360.0000000    0.2512268
448400.0000000    0.2568415
448440.0000000    0.2658643
448480.0000000    0.2533021
448520.0000000    0.2691633
448560.0000000    0.2499858
448600.0000000    0.2569903
448640.0000000    0.2651473
448680.0000000    0.2496836
448720.0000000    0.2404066
448760.0000000    0.2548550
448800.0000000    0.2345717
448840.0000000    0.2549405
448880.0000000    0.2536427
448920.0000000    0.2363609
448960.0000000    0.2518114
449000.0000000    0.2386641
449040.0000000    0.2466959
449080.0000000    0.2568312
449120.0000000    0.2540494
449160.0000000    0.2459210
449200.0000000    0.2413244
449240.0000000    0.2383801
449280.0000000    0.2537276
449320.0000000    0.2466737
449360.0000000    0.2432408
449400.0000000    0.2356136
449440.0000000    0.2539364
449480.0000000    0.2661949
449520.0000000    0.2515223
449560.0000000    0.2385004
449600.0000000    0.2495951
449640.0000000    0.2469988
449680.0000000    0.2588392
449720.0000000    0.2559096
449760.0000000    0.2621655
449800.0000000    0.2591040
449840.0000000    0.2510029
449880.0000000    0.2666937
449920.0000000    0.2482238
449960.0000000    0.2523634
450000.0000000    0.2730109
450040.0000000    0.2638201
450080.0000000    0.2711047
450120.0000000    0.2830347
450160.0000000    0.2640134
450200.0000000    0.2709502
450240.0000000    0.2619190
450280.0000000    0.2676930
450320.0000000    0.2785933
450360.0000000    0.2621066
450400.0000000    0.2549642
450440.0000000    0.2432966
450480.0000000    0.2588151
450520.0000000    0.2713347
450560.0000000    0.2741949
450600.0000000    0.2484003
450640.0000000    0.2641476
450680.0000000    0.2714577
450720.0000000    0.2756083
450760.0000000    0.2666811
450800.0000000    0.2574162
450840.0000000    0.2620744
450880.0000000    0.2825385
450920.0000000    0.2573166
450960.0000000    0.2543903
451000.0000000    0.2536912
451040.0000000    0.2488174
451080.0000000    0.2455206
451120.0000000    0.2426755
451160.0000000    0.2484357
451200.0000000    0.2445313
451240.0000000    0.2509384
451280.0000000    0.2853880
451320.0000000    0.2854336
451360.0000000    0.2614197
451400.0000000    0.2659565
451440.0000000    0.2768999
451480.0000000    0.2707858
451520.0000000    0.2607225
451560.0000000    0.2665883
451600.0000000    0.2606052
451640.0000000    0.2588257
451680.0000000    0.2532217
451720.0000000    0.2660830
451760.0000000    0.2552652
451800.0000000    0.2601165
451840.0000000    0.2587774
451880.0000000    0.2614816
451920.0000000    0.2704242
451960.0000000    0.2680790
452000.0000000    0.2868343
452040.0000000    0.2851774
452080.0000000    0.2787934
452120.0000000    0.2683590
452160.0000000    0.2587822
452200.0000000    0.2777743
452240.0000000    0.2794630
452280.0000000    0.2829303
452320.0000000    0.2686498
452360.0000000    0.2731999
452400.0000000    0.2701612
452440.0000000    0.2561658
452480.0000000    0.2707320
452520.0000000    0.2564938
452560.0000000    0.2724833
452600.0000000    0.2606662
452640.0000000    0.2462749
452680.0000000    0.2709498
452720.0000000    0.2560680
452760.0000000    0.2461079
452800.0000000    0.2450311
452840.0000000    0.2515674
452880.0000000    0.2725171
452920.0000000    0.2534914
452960.0000000    0.2385390
453000.0000000    0.2633339
453040.0000000    0.2535578
453080.0000000    0.2446740
453120.0000000    0.2707775
453160.0000000    0.2581434
453200.0000000    0.2452063
453240.0000000    0.2568350
453280.0000000    0.2417890
453320.0000000    0.2322100
453360.0000000    0.2475744
453400.0000000    0.2519673
453440.0000000    0.2559683
453480.0000000    0.2403505
453520.0000000    0.2452596
453560.0000000    0.2448369
453600.0000000    0.2310505
453640.0000000    0.2318190
453680.0000000    0.2339577
453720.0000000    0.2336485
453760.0000000    0.2336099
453800.0000000    0.2475115
453840.0000000    0.2307825
453880.0000000    0.2513126
453920.0000000    0.2477099
453960.0000000    0.2522582
454000.0000000    0.2581120
454040.0000000    0.2425128
454080.0000000    0.2899231
454120.0000000    0.2505386
454160.0000000    0.2675344
454200.0000000    0.2617941
454240.0000000    0.2363248
454280.0000000    0.2274881
454320.0000000    0.2508627
454360.0000000    0.2294160
454400.0000000    0.2266113
454440.0000000    0.2510038
454480.0000000    0.2505083
454520.0000000    0.2522040
454560.0000000    0.2394780
454600.0000000    0.2331412
454640.0000000    0.2309481
454680.0000000    0.2473254
454720.0000000    0.2622972
454760.0000000    0.2511002
454800.0000000    0.2517881
454840.0000000    0.2452184
454880.0000000    0.2630987
454920.0000000    0.2469087
454960.0000000    0.2665839
455000.0000000    0.2555839
455040.0000000    0.2662649
455080.0000000    0.2794436
455120.0000000    0.2402443
455160.0000000    0.2388443
455200.0000000    0.2480180
455240.0000000    0.2344454
455280.0000000    0.2458369
455320.0000000    0.2347837
455360.0000000    0.2635199
455400.0000000    0.2636535
455440.0000000    0.2493007
455480.0000000    0.2438588
455520.0000000    0.2307462
455560.0000000    0.2428557
455600.0000000    0.2481533
455640.0000000    0.2591475
455680.0000000    0.2657849
455720.0000000    0.2668377
455760.0000000    0.2579979
455800.0000000    0.2634293
455840.0000000    0.2729533
455880.0000000    0.2561414
455920.0000000    0.2691290
455960.0000000    0.2613465
456000.0000000    0.2712902
456040.0000000    0.2807550
456080.0000000    0.2654523
456120.0000000    0.2732666
456160.0000000    0.2681251
456200.0000000    0.2953346
456240.0000000    0.2626630
456280.0000000    0.2594369
456320.0000000    0.2527170
456360.0000000    0.2644577
456400.0000000    0.2709931
456440.0000000    0.2695206
456480.0000000    0.2622985
456520.0000000    0.2477909
456560.0000000    0.2464016
456600.0000000    0.2661099
456640.0000000    0.2707035
456680.0000000    0.2801535
456720.0000000    0.2635421
456760.0000000    0.2679487
456800.0000000    0.2824793
456840.0000000    0.2648214
456880.0000000    0.3034762
456920.0000000    0.2735159
456960.0000000    0.3020794
457000.0000000    0.2602880
457040.0000000    0.2597730
457080.0000000    0.2549213
457120.0000000    0.2567862
457160.0000000    0.2644832
457200.0000000    0.2539123
457240.0000000    0.2695909
457280.0000000    0.2866079
457320.0000000    0.2693205
457360.0000000    0.2986031
457400.0000000    0.2827697
457440.0000000    0.2672243
457480.0000000    0.2916089
457520.0000000    0.2657700
457560.0000000    0.2523280
457600.0000000    0.2617192
457640.0000000    0.2649655
457680.0000000    0.2816499
457720.0000000    0.2752636
457760.0000000    0.2566622
457800.0000000    0.2541779
457840.0000000    0.2712167
457880.0000000    0.2659806
457920.0000000    0.2769334
457960.0000000    0.2560396
458000.0000000    0.2638998
458040.0000000    0.2534110
458080.0000000    0.2617214
458120.0000000    0.2556931
458160.0000000    0.2483879
458200.0000000    0.2703885
458240.0000000    0.2573428
458280.0000000    0.2375625
458320.0000000    0.2549639
458360.0000000    0.2608808
458400.0000000    0.2564644
458440.0000000    0.2653541
458480.0000000    0.2775596
458520.0000000    0.2740084
458560.0000000    0.2612441
458600.0000000    0.2774325
458640.0000000    0.2837360
458680.0000000    0.2691216
458720.0000000    0.2609386
458760.0000000    0.2728332
458800.0000000    0.2529663
458840.0000000    0.2674902
458880.0000000    0.2999016
458920.0000000    0.2726377
458960.0000000    0.2564916
459000.0000000    0.2803161
459040.0000000    0.2504725
459080.0000000    0.2500145
459120.0000000    0.2720718
459160.0000000    0.2790488
459200.0000000    0.2684183
459240.0000000    0.2746212
459280.0000000    0.2954192
459320.0000000    0.2790472
459360.0000000    0.2762910
459400.0000000    0.2757821
459440.0000000    0.2734973
459480.0000000    0.2598980
459520.0000000    0.2844075
459560.0000000    0.2778108
459600.0000000    0.2642454
459640.0000000    0.2541508
459680.0000000    0.2621495
459720.0000000    0.2633727
459760.0000000    0.2751935
459800.0000000    0.2560348
459840.0000000    0.2795767
459880.0000000    0.2717818
459920.0000000    0.2844336
459960.0000000    0.2920127
460000.0000000    0.2840432
460040.0000000    0.2796326
460080.0000000    0.2970869
460120.0000000    0.2747829
460160.0000000    0.2672814
460200.0000000    0.2794775
460240.0000000    0.3056760
460280.0000000    0.2709939
460320.0000000    0.2791643
460360.0000000    0.2926804
460400.0000000    0.2849266
460440.0000000    0.2975962
460480.0000000    0.2772193
460520.0000000    0.2658276
460560.0000000    0.2836477
460600.0000000    0.2740507
460640.0000000    0.2758794
460680.0000000    0.2658433
460720.0000000    0.2704614
460760.0000000    0.2847284
460800.0000000    0.2584280
460840.0000000    0.2430946
460880.0000000    0.2609224
460920.0000000    0.2901878
460960.0000000    0.2769072
461000.0000000    0.2685308
461040.0000000    0.2594785
461080.0000000    0.2681661
461120.0000000    0.2572221
461160.0000000    0.2700475
461200.0000000    0.2654691
461240.0000000    0.2596191
461280.0000000    0.2499165
461320.0000000    0.2489674
461360.0000000    0.2556409
461400.0000000    0.2790338
461440.0000000    0.2719619
461480.0000000    0.2623902
461520.0000000    0.2678609
461560.0000000    0.2645696
461600.0000000    0.2622350
461640.0000000    0.2617381
461680.0000000    0.2552647
461720.0000000    0.2405179
461760.0000000    0.2595967
461800.0000000    0.2440286
461840.0000000    0.2720900
461880.0000000    0.2589047
461920.0000000    0.2471707
461960.0000000    0.2532514
462000.0000000    0.2571650
462040.0000000    0.2448780
462080.0000000    0.2553278
462120.0000000    0.2485212
462160.0000000    0.2404242
462200.0000000    0.2492634
462240.0000000    0.2491337
462280.0000000    0.2541100
462320.0000000    0.2540049
462360.0000000    0.2542255
462400.0000000    0.2698232
462440.0000000    0.2481434
462480.0000000    0.2561806
462520.0000000    0.2395745
462560.0000000    0.2334435
462600.0000000    0.2501119
462640.0000000    0.2386358
462680.0000000    0.2438656
462720.0000000    0.2520363
462760.0000000    0.2593003
462800.0000000    0.2612807
462840.0000000    0.2455988
462880.0000000    0.2600343
462920.0000000    0.2547074
462960.0000000    0.2443042
463000.0000000    0.2417060
463040.0000000    0.2394865
463080.0000000    0.2410163
463120.0000000    0.2506569
463160.0000000    0.2698243
463200.0000000    0.2578595
463240.0000000    0.2816770
463280.0000000    0.2507487
463320.0000000    0.2322844
463360.0000000    0.2749239
463400.0000000    0.2718497
463440.0000000    0.2736478
463480.0000000    0.2607481
463520.0000000    0.2491907
463560.0000000    0.2652759
463600.0000000    0.2500983
463640.0000000    0.2692093
463680.0000000    0.2586378
463720.0000000    0.2492879
463760.0000000    0.2680188
463800.0000000    0.2651300
463840.0000000    0.2546507
463880.0000000    0.2557046
463920.0000000    0.2713313
463960.0000000    0.2638368
464000.0000000    0.2756945
464040.0000000    0.2627068
464080.0000000    0.2554439
464120.0000000    0.2663851
464160.0000000    0.2565164
464200.0000000    0.2507447
464240.0000000    0.2534720
464280.0000000    0.2563466
464320.0000000    0.2408444
464360.0000000    0.2574673
464400.0000000    0.2649266
464440.0000000    0.2709228
464480.0000000    0.2570620
464520.0000000    0.2584517
464560.0000000    0.2582120
464600.0000000    0.2433363
464640.0000000    0.2365586
464680.0000000    0.2553013
464720.0000000    0.2594516
464760.0000000    0.2644899
464800.0000000    0.2598212
464840.0000000    0.2636155
464880.0000000    0.2647600
464920.0000000    0.2726607
464960.0000000    0.2631611
465000.0000000    0.2410999
465040.0000000    0.2535006
465080.0000000    0.2571999
465120.0000000    0.2569953
465160.0000000    0.2552471
465200.0000000    0.2571230
465240.0000000    0.2468779
465280.0000000    0.2595601
465320.0000000    0.2458142
465360.0000000    0.2412352
465400.0000000    0.2523906
465440.0000000    0.2455287
465480.0000000    0.2441010
465520.0000000    0.2573278
465560.0000000    0.2517054
465600.0000000    0.2596540
465640.0000000    0.2677894
465680.0000000    0.2398394
465720.0000000    0.2453833
465760.0000000    0.2526541
465800.0000000    0.2565492
465840.0000000    0.2578308
465880.0000000    0.2673437
465920.0000000    0.2472890
465960.0000000    0.2540700
466000.0000000    0.2613678
466040.0000000    0.2287043
466080.0000000    0.2434765
466120.0000000    0.2301975
466160.0000000    0.2383382
466200.0000000    0.2527947
466240.0000000    0.2454611
466280.0000000    0.2568041
466320.0000000    0.2482877
466360.0000000    0.2578279
466400.0000000    0.2414524
466440.0000000    0.2476652
466480.0000000    0.2428688
466520.0000000    0.2332150
466560.0000000    0.2422232
466600.0000000    0.2427116
466640.0000000    0.2259602
466680.0000000    0.2344105
466720.0000000    0.2623975
466760.0000000    0.2485548
466800.0000000    0.2553028
466840.0000000    0.2560436
466880.0000000    0.2574010
466920.0000000    0.2702947
466960.0000000    0.2702280
467000.0000000    0.2692484
467040.0000000    0.2661509
467080.0000000    0.2540530
467120.0000000    0.2533714
467160.0000000    0.2560003
467200.0000000    0.2577030
467240.0000000    0.2575995
467280.0000000    0.2422494
467320.0000000    0.2481748
467360.0000000    0.2638499
467400.0000000    0.2634097
467440.0000000    0.2645846
467480.0000000    0.2393143
467520.0000000    0.2509986
467560.0000000    0.2622648
467600.0000000    0.2604843
467640.0000000    0.2527098
467680.0000000    0.2524419
467720.0000000    0.2669601
467760.0000000    0.2569627
467800.0000000    0.2706149
467840.0000000    0.2567724
467880.0000000    0.2700309
467920.0000000    0.2773293
467960.0000000    0.2677505
468000.0000000    0.2722408
468040.0000000    0.2627864
468080.0000000    0.2703240
468120.0000000    0.2748403
468160.0000000    0.2676260
468200.0000000    0.2704187
468240.0000000    0.2669578
468280.0000000    0.2712933
468320.0000000    0.2330041
468360.0000000    0.2607974
468400.0000000    0.2638314
468440.0000000    0.2601582
468480.0000000    0.2587792
468520.0000000    0.2465002
468560.0000000    0.2609162
468600.0000000    0.2613793
468640.0000000    0.2603506
468680.0000000    0.2544486
468720.0000000    0.2472030
468760.0000000    0.2662979
468800.0000000    0.2504934
468840.0000000    0.2557110
468880.0000000    0.2552804
468920.0000000    0.2669980
468960.0000000    0.2588455
469000.0000000    0.2612872
469040.0000000    0.2619402
469080.0000000    0.2563815
469120.0000000    0.2570066
469160.0000000    0.2592676
469200.0000000    0.2602006
469240.0000000    0.2566709
469280.0000000    0.2450462
469320.0000000    0.2580167
469360.0000000    0.2511196
469400.0000000    0.2607898
469440.0000000    0.2420313
469480.0000000    0.2426762
469520.0000000    0.2360130
469560.0000000    0.2536346
469600.0000000    0.2674966
469640.0000000    0.2620054
469680.0000000    0.2513173
469720.0000000    0.2547199
469760.0000000    0.2473169
469800.0000000    0.2487205
469840.0000000    0.2327002
469880.0000000    0.2469459
469920.0000000    0.2523176
469960.0000000    0.2456400
470000.0000000    0.2537196
470040.0000000    0.2627702
470080.0000000    0.2628710
470120.0000000    0.2547075
470160.0000000    0.2569039
470200.0000000    0.2416672
470240.0000000    0.2673041
470280.0000000    0.2616081
470320.0000000    0.2478365
470360.0000000    0.2700355
470400.0000000    0.2549660
470440.0000000    0.2603016
470480.0000000    0.2772670
470520.0000000    0.2690112
470560.0000000    0.2705914
470600.0000000    0.2648113
470640.0000000    0.2498820
470680.0000000    0.2622245
470720.0000000    0.2490605
470760.0000000    0.2761522
470800.0000000    0.2414868
470840.0000000    0.2444279
470880.0000000    0.2570785
470920.0000000    0.2521254
470960.0000000    0.2512587
471000.0000000    0.2516473
471040.0000000    0.2670930
471080.0000000    0.2670352
471120.0000000    0.2635987
471160.0000000    0.2692665
471200.0000000    0.2645790
471240.0000000    0.2915497
471280.0000000    0.2787329
471320.0000000    0.2440568
471360.0000000    0.2691929
471400.0000000    0.2904239
471440.0000000    0.2784323
471480.0000000    0.2928526
471520.0000000    0.2809924
471560.0000000    0.2695037
471600.0000000    0.2836323
471640.0000000    0.2732400
471680.0000000    0.2831712
471720.0000000    0.2938741
471760.0000000    0.2732981
471800.0000000    0.2754062
471840.0000000    0.2999646
471880.0000000    0.2757511
471920.0000000    0.2596903
471960.0000000    0.2692912
472000.0000000    0.2802649
472040.0000000    0.2581513
472080.0000000    0.2465190
472120.0000000    0.2481105
472160.0000000    0.2592223
472200.0000000    0.2747041
472240.0000000    0.2634468
472280.0000000    0.2708276
472320.0000000    0.2499350
472360.0000000    0.2721121
472400.0000000    0.2789588
472440.0000000    0.2653837
472480.0000000    0.2689720
472520.0000000    0.2556541
472560.0000000    0.2748659
472600.0000000    0.2638255
472640.0000000    0.2736253
472680.0000000    0.2609197
472720.0000000    0.2738318
472760.0000000    0.2651660
472800.0000000    0.2694763
472840.0000000    0.2819273
472880.0000000    0.2663693
472920.0000000    0.2807092
472960.0000000    0.2626129
473000.0000000    0.2620290
473040.0000000    0.2529473
473080.0000000    0.2535031
473120.0000000    0.2670007
473160.0000000    0.2647275
473200.0000000    0.2823145
473240.0000000    0.2691388
473280.0000000    0.2519572
473320.0000000    0.2544438
473360.0000000    0.2639703
473400.0000000    0.2805718
473440.0000000    0.2703714
473480.0000000    0.2640749
473520.0000000    0.2643411
473560.0000000    0.2753338
473600.0000000    0.2789855
473640.0000000    0.2793995
473680.0000000    0.2696528
473720.0000000    0.2514938
473760.0000000    0.2581846
473800.0000000    0.2562732
473840.0000000    0.2557330
473880.0000000    0.2439439
473920.0000000    0.2651935
473960.0000000    0.2527837
474000.0000000    0.2562752
474040.0000000    0.2522834
474080.0000000    0.2544360
474120.0000000    0.2385071
474160.0000000    0.2594924
474200.0000000    0.2407038
474240.0000000    0.2529937
474280.0000000    0.2431617
474320.0000000    0.2595324
474360.0000000    0.2524787
474400.0000000    0.2531937
474440.0000000    0.2496479
474480.0000000    0.2270036
474520.0000000    0.2461226
474560.0000000    0.2483159
474600.0000000    0.2490355
474640.0000000    0.2648163
474680.0000000    0.2780841
474720.0000000    0.2525558
474760.0000000    0.2409925
474800.0000000    0.2547206
474840.0000000    0.2491548
474880.0000000    0.2454655
474920.0000000    0.2675726
474960.0000000    0.2383091
475000.0000000    0.2520680
475040.0000000    0.2519732
475080.0000000    0.2536509
475120.0000000    0.2646875
475160.0000000    0.2644386
475200.0000000    0.2759417
475240.0000000    0.2599263
475280.0000000    0.2766361
475320.0000000    0.2570706
475360.0000000    0.2840512
475400.0000000    0.2610323
475440.0000000    0.2772545
475480.0000000    0.2712263
475520.0000000    0.2709458
475560.0000000    0.2681633
475600.0000000    0.2682543
475640.0000000    0.2527438
475680.0000000    0.2687117
475720.0000000    0.2497309
475760.0000000    0.2563559
475800.0000000    0.2851647
475840.0000000    0.2887955
475880.0000000    0.2687928
475920.0000000    0.2710936
475960.0000000    0.2692908
476000.0000000    0.2721058
476040.0000000    0.2683845
476080.0000000    0.2675600
476120.0000000    0.2600383
476160.0000000    0.2497580
476200.0000000    0.2593951
476240.0000000    0.2451660
476280.0000000    0.2565707
476320.0000000    0.2586953
476360.0000000    0.2721277
476400.0000000    0.2616439
476440.0000000    0.2710822
476480.0000000    0.2488548
476520.0000000    0.2504609
476560.0000000    0.2674797
476600.0000000    0.2662997
476640.0000000    0.2590175
476680.0000000    0.2717807
476720.0000000    0.2687129
476760.0000000    0.2606910
476800.0000000    0.2705806
476840.0000000    0.2700852
476880.0000000    0.2780042
476920.0000000    0.2630597
476960.0000000    0.2761858
477000.0000000    0.2400701
477040.0000000    0.2568768
477080.0000000    0.2597516
477120.0000000    0.2743257
477160.0000000    0.2733507
477200.0000000    0.2691430
477240.0000000    0.2606672
477280.0000000    0.2858076
477320.0000000    0.2732354
477360.0000000    0.2649415
477400.0000000    0.2747423
477440.0000000    0.2601792
477480.0000000    0.2787681
477520.0000000    0.2530116
477560.0000000    0.2716152
477600.0000000    0.2763730
477640.0000000    0.2576067
477680.0000000    0.2724600
477720.0000000    0.2559046
477760.0000000    0.2443388
477800.0000000    0.2770725
477840.0000000    0.2814323
477880.0000000    0.2620133
477920.0000000    0.2619648
477960.0000000    0.2702113
478000.0000000    0.2817720
478040.0000000    0.2825396
478080.0000000    0.2762147
478120.0000000    0.2747793
478160.0000000    0.2590478
478200.0000000    0.2575675
478240.0000000    0.2614427
478280.0000000    0.2622795
478320.0000000    0.2812401
478360.0000000    0.2762113
478400.0000000    0.2688256
478440.0000000    0.2468957
478480.0000000    0.2775908
478520.0000000    0.2589841
478560.0000000    0.2729567
478600.0000000    0.2695519
478640.0000000    0.2551777
478680.0000000    0.2780325
478720.0000000    0.2765994
478760.0000000    0.2924946
478800.0000000    0.2929832
478840.0000000    0.2950111
478880.0000000    0.2797721
478920.0000000    0.2732118
478960.0000000    0.2602459
479000.0000000    0.2750205
479040.0000000    0.2837493
479080.0000000    0.2683911
479120.0000000    0.2874406
479160.0000000    0.2745960
479200.0000000    0.2830328
479240.0000000    0.2802249
479280.0000000    0.2723233
479320.0000000    0.2833111
479360.0000000    0.2752770
479400.0000000    0.2662637
479440.0000000    0.2833296
479480.0000000    0.2735668
479520.0000000    0.2618357
479560.0000000    0.2777579
479600.0000000    0.2675868
479640.0000000    0.2777528
479680.0000000    0.2799713
479720.0000000    0.2874680
479760.0000000    0.2872381
479800.0000000    0.2875106
479840.0000000    0.3026039
479880.0000000    0.2878613
479920.0000000    0.2759688
479960.0000000    0.2589433
480000.0000000    0.2684983
480040.0000000    0.2668718
480080.0000000    0.2912466
480120.0000000    0.2585520
480160.0000000    0.2531447
480200.0000000    0.2602842
480240.0000000    0.2535118
480280.0000000    0.2703471
480320.0000000    0.2627724
480360.0000000    0.2744200
480400.0000000    0.2775731
480440.0000000    0.2515957
480480.0000000    0.2620519
480520.0000000    0.2819275
480560.0000000    0.2695137
480600.0000000    0.2639960
480640.0000000    0.2661596
480680.0000000    0.2779128
480720.0000000    0.2540523
480760.0000000    0.2638984
480800.0000000    0.2565069
480840.0000000    0.2685930
480880.0000000    0.2704233
480920.0000000    0.2737162
480960.0000000    0.2890112
481000.0000000    0.2851586
481040.0000000    0.2741440
481080.0000000    0.2583268
481120.0000000    0.2845438
481160.0000000    0.2741449
481200.0000000    0.2822171
481240.0000000    0.2526712
481280.0000000    0.2535547
481320.0000000    0.2723943
481360.0000000    0.2680483
481400.0000000    0.2794361
481440.0000000    0.2813552
481480.0000000    0.2684100
481520.0000000    0.2795697
481560.0000000    0.2572263
481600.0000000    0.2775994
481640.0000000    0.2711392
481680.0000000    0.2647979
481720.0000000    0.2637879
481760.0000000    0.2607292
481800.0000000    0.2674823
481840.0000000    0.2358792
481880.0000000    0.2478683
481920.0000000    0.2770566
481960.0000000    0.2632469
482000.0000000    0.2499958
482040.0000000    0.2482791
482080.0000000    0.2497425
482120.0000000    0.2503265
482160.0000000    0.2838113
482200.0000000    0.2785728
482240.0000000    0.2979676
482280.0000000    0.2984947
482320.0000000    0.2841324
482360.0000000    0.2592430
482400.0000000    0.2911530
482440.0000000    0.2697575
482480.0000000    0.2603579
482520.0000000    0.2682403
482560.0000000    0.2894692
482600.0000000    0.2750358
482640.0000000    0.2682261
482680.0000000    0.2705439
482720.0000000    0.2956698
482760.0000000    0.2545104
482800.0000000    0.2789432
482840.0000000    0.2847556
482880.0000000    0.2703904
482920.0000000    0.2845237
482960.0000000    0.2624145
483000.0000000    0.2574646
483040.0000000    0.2642731
483080.0000000    0.2691614
483120.0000000    0.2674301
483160.0000000    0.2842239
483200.0000000    0.2782001
483240.0000000    0.2813703
483280.0000000    0.2684748
483320.0000000    0.2764205
483360.0000000    0.2596872
483400.0000000    0.2806862
483440.0000000    0.2851347
483480.0000000    0.2632966
483520.0000000    0.2504118
483560.0000000    0.2624348
483600.0000000    0.2639761
483640.0000000    0.2658743
483680.0000000    0.2374436
483720.0000000    0.2318883
483760.0000000    0.2523252
483800.0000000    0.2539326
483840.0000000    0.2435103
483880.0000000    0.2617446
483920.0000000    0.2460024
483960.0000000    0.2470336
484000.0000000    0.2358491
484040.0000000    0.2644550
484080.0000000    0.2377634
484120.0000000    0.2519240
484160.0000000    0.2569691
484200.0000000    0.2360257
484240.0000000    0.2463223
484280.0000000    0.2463848
484320.0000000    0.2734251
484360.0000000    0.2478455
484400.0000000    0.2570428
484440.0000000    0.2592946
484480.0000000    0.2534209
484520.0000000    0.2457469
484560.0000000    0.2519790
484600.0000000    0.2630470
484640.0000000    0.2597080
484680.0000000    0.2496462
484720.0000000    0.2652401
484760.0000000    0.2518519
484800.0000000    0.2531836
484840.0000000    0.2414081
484880.0000000    0.2449297
484920.0000000    0.2436730
484960.0000000    0.2224513
485000.0000000    0.2497690
485040.0000000    0.2562368
485080.0000000    0.2737985
485120.0000000    0.2533404
485160.0000000    0.2588400
485200.0000000    0.2472837
485240.0000000    0.2502584
485280.0000000    0.2592874
485320.0000000    0.2429388
485360.0000000    0.2385008
485400.0000000    0.2630613
485440.0000000    0.2495990
485480.0000000    0.2423509
485520.0000000    0.2544360
485560.0000000    0.2501327
485600.0000000    0.2448295
485640.0000000    0.2632212
485680.0000000    0.2397967
485720.0000000    0.2452409
485760.0000000    0.2278247
485800.0000000    0.2456031
485840.0000000    0.2520626
485880.0000000    0.2457134
485920.0000000    0.2682245
485960.0000000    0.2472153
486000.0000000    0.2556120
486040.0000000    0.2534690
486080.0000000    0.2466669
486120.0000000    0.2584930
486160.0000000    0.2488879
486200.0000000    0.2619487
486240.0000000    0.2591902
486280.0000000    0.2752688
486320.0000000    0.2677690
486360.0000000    0.2640172
486400.0000000    0.2610662
486440.0000000    0.2646873
486480.0000000    0.2478305
486520.0000000    0.2593693
486560.0000000    0.2366237
486600.0000000    0.2455328
486640.0000000    0.2546074
486680.0000000    0.2473852
486720.0000000    0.2500564
486760.0000000    0.2420042
486800.0000000    0.2646640
486840.0000000    0.2541782
486880.0000000    0.2589025
486920.0000000    0.2611004
486960.0000000    0.2504936
487000.0000000    0.2435194
487040.0000000    0.2805565
487080.0000000    0.2588084
487120.0000000    0.2657236
487160.0000000    0.2546821
487200.0000000    0.2749746
487240.0000000    0.2827204
487280.0000000    0.2861494
487320.0000000    0.2931546
487360.0000000    0.2788830
487400.0000000    0.2796949
487440.0000000    0.2773455
487480.0000000    0.2697017
487520.0000000    0.2948131
487560.0000000    0.2852950
487600.0000000    0.2824199
487640.0000000    0.2766258
487680.0000000    0.2708811
487720.0000000    0.2666166
487760.0000000    0.2494547
487800.0000000    0.2671594
487840.0000000    0.2768072
487880.0000000    0.2683589
487920.0000000    0.2563695
487960.0000000    0.2612863
488000.0000000    0.2573507
488040.0000000    0.2598526
488080.0000000    0.2692444
488120.0000000    0.2644328
488160.0000000    0.2645582
488200.0000000    0.2697302
488240.0000000    0.2688490
488280.0000000    0.2848741
488320.0000000    0.2841472
488360.0000000    0.2645890
488400.0000000    0.2747992
488440.0000000    0.2683297
488480.0000000    0.2738801
488520.0000000    0.2787011
488560.0000000    0.2837692
488600.0000000    0.2652213
488640.0000000    0.2760031
488680.0000000    0.2878765
488720.0000000    0.2668045
488760.0000000    0.2539785
488800.0000000    0.2695011
488840.0000000    0.2612403
488880.0000000    0.2759693
488920.0000000    0.2517150
488960.0000000    0.2771921
489000.0000000    0.2742602
489040.0000000    0.2629811
489080.0000000    0.2640427
489120.0000000    0.2828698
489160.0000000    0.2554146
489200.0000000    0.2570124
489240.0000000    0.2459873
489280.0000000    0.2513974
489320.0000000    0.2609760
489360.0000000    0.2462806
489400.0000000    0.2664094
489440.0000000    0.2684008
489480.0000000    0.2524686
489520.0000000    0.2613718
489560.0000000    0.2773708
489600.0000000    0.2679895
489640.0000000    0.2512177
489680.0000000    0.2723497
489720.0000000    0.2727904
489760.0000000    0.2765659
489800.0000000    0.2951739
489840.0000000    0.2729209
489880.0000000    0.2560979
489920.0000000    0.2937719
489960.0000000    0.2580981
490000.0000000    0.2529982
490040.0000000    0.2663399
490080.0000000    0.2700692
490120.0000000    0.2577530
490160.0000000    0.2530425
490200.0000000    0.2581749
490240.0000000    0.2605492
490280.0000000    0.2550777
490320.0000000    0.2354206
490360.0000000    0.2700661
490400.0000000    0.2493727
490440.0000000    0.2579891
490480.0000000    0.2435898
490520.0000000    0.2445328
490560.0000000    0.2502274
490600.0000000    0.2526028
490640.0000000    0.2545652
490680.0000000    0.2703901
490720.0000000    0.2554567
490760.0000000    0.2700799
490800.0000000    0.2615104
490840.0000000    0.2545753
490880.0000000    0.2571623
490920.0000000    0.2582708
490960.0000000    0.2417790
491000.0000000    0.2413315
491040.0000000    0.2417497
491080.0000000    0.2294969
491120.0000000    0.2464171
491160.0000000    0.2477147
491200.0000000    0.2690953
491240.0000000    0.2544989
491280.0000000    0.2711114
491320.0000000    0.2738091
491360.0000000    0.2798778
491400.0000000    0.2517431
491440.0000000    0.2648433
491480.0000000    0.2538552
491520.0000000    0.2474280
491560.0000000    0.2607078
491600.0000000    0.2581486
491640.0000000    0.2695352
491680.0000000    0.2855511
491720.0000000    0.2807522
491760.0000000    0.2681678
491800.0000000    0.2616980
491840.0000000    0.2832954
491880.0000000    0.2554169
491920.0000000    0.2702200
491960.0000000    0.2738940
492000.0000000    0.2788503
492040.0000000    0.2545341
492080.0000000    0.2619194
492120.0000000    0.2506684
492160.0000000    0.2830181
492200.0000000    0.2826039
492240.0000000    0.2908681
492280.0000000    0.2735925
492320.0000000    0.3013443
492360.0000000    0.2729417
492400.0000000    0.2771729
492440.0000000    0.2814708
492480.0000000    0.2805521
492520.0000000    0.2859160
492560.0000000    0.2686224
492600.0000000    0.2728184
492640.0000000    0.3057685
492680.0000000    0.2791712
492720.0000000    0.2894997
492760.0000000    0.2771406
492800.0000000    0.2678263
492840.0000000    0.2754101
492880.0000000    0.2653137
492920.0000000    0.2883457
492960.0000000    0.2611848
493000.0000000    0.2574893
493040.0000000    0.2673489
493080.0000000    0.2536080
493120.0000000    0.2468885
493160.0000000    0.2521420
493200.0000000    0.2495670
493240.0000000    0.2456444
493280.0000000    0.2686240
493320.0000000    0.2615263
493360.0000000    0.2467565
493400.0000000    0.2748429
493440.0000000    0.2516240
493480.0000000    0.2583595
493520.0000000    0.2595964
493560.0000000    0.2578970
493600.0000000    0.2372567
493640.0000000    0.2508492
493680.0000000    0.2711629
493720.0000000    0.2779933
493760.0000000    0.2535892
493800.0000000    0.2737514
493840.0000000    0.2473261
493880.0000000    0.2452489
493920.0000000    0.2517221
493960.0000000    0.2711766
494000.0000000    0.2695874
494040.0000000    0.2553915
494080.0000000    0.2562921
494120.0000000    0.2717941
494160.0000000    0.2693234
494200.0000000    0.2442762
494240.0000000    0.2508549
494280.0000000    0.2820449
494320.0000000    0.2688182
494360.0000000    0.2650313
494400.0000000    0.2530246
494440.0000000    0.2653421
494480.0000000    0.2626120
494520.0000000    0.2523971
494560.0000000    0.2574874
494600.0000000    0.2570316
494640.0000000    0.2809262
494680.0000000    0.2617134
494720.0000000    0.2618713
494760.0000000    0.2393130
494800.0000000    0.2562615
494840.0000000    0.2647255
494880.0000000    0.2606373
494920.0000000    0.2523709
494960.0000000    0.2463017
495000.0000000    0.2442043
495040.0000000    0.2391117
495080.0000000    0.2711611
495120.0000000    0.2410168
495160.0000000    0.2392262
495200.0000000    0.2611894
495240.0000000    0.2406376
495280.0000000    0.2240795
495320.0000000    0.2325839
495360.0000000    0.2425217
495400.0000000    0.2546367
495440.0000000    0.2524417
495480.0000000    0.2493336
495520.0000000    0.2408995
495560.0000000    0.2360294
495600.0000000    0.2381642
495640.0000000    0.2519227
495680.0000000    0.2495520
495720.0000000    0.2609887
495760.0000000    0.2477053
495800.0000000    0.2533913
495840.0000000    0.2550347
495880.0000000    0.2324665
495920.0000000    0.2604392
495960.0000000    0.2672519
496000.0000000    0.2606936
496040.0000000    0.2738400
496080.0000000    0.2468699
496120.0000000    0.2601600
496160.0000000    0.2542901
496200.0000000    0.2487009
496240.0000000    0.2561511
496280.0000000    0.2521346
496320.0000000    0.2601103
496360.0000000    0.2673024
496400.0000000    0.2768075
496440.0000000    0.2755128
496480.0000000    0.2607276
496520.0000000    0.2717059
496560.0000000    0.2581630
496600.0000000    0.2786705
496640.0000000    0.2620958
496680.0000000    0.2824649
496720.0000000    0.2460233
496760.0000000    0.2496207
496800.0000000    0.2500295
496840.0000000    0.2395942
496880.0000000    0.2515068
496920.0000000    0.2501606
496960.0000000    0.2446067
497000.0000000    0.2485298
497040.0000000    0.2570249
497080.0000000    0.2520320
497120.0000000    0.2353324
497160.0000000    0.2323464
497200.0000000    0.2296690
497240.0000000    0.2233927
497280.0000000    0.2269771
497320.0000000    0.2573926
497360.0000000    0.2533682
497400.0000000    0.2554809
497440.0000000    0.2623419
497480.0000000    0.2630246
497520.0000000    0.2779115
497560.0000000    0.2841213
497600.0000000    0.2696995
497640.0000000    0.2702465
497680.0000000    0.2420965
497720.0000000    0.2525150
497760.0000000    0.2630868
497800.0000000    0.2529109
497840.0000000    0.2524548
497880.0000000    0.2370373
497920.0000000    0.2405370
497960.0000000    0.2693577
498000.0000000    0.2481850
498040.0000000    0.2654186
498080.0000000    0.2531959
498120.0000000    0.2497331
498160.0000000    0.2561638
498200.0000000    0.2477700
498240.0000000    0.2446974
498280.0000000    0.2304844
498320.0000000    0.2577545
498360.0000000    0.2445322
498400.0000000    0.2547670
498440.0000000    0.2303241
498480.0000000    0.2475590
498520.0000000    0.2611996
498560.0000000    0.2401266
498600.0000000    0.2444742
498640.0000000    0.2513065
498680.0000000    0.2380580
498720.0000000    0.2478996
498760.0000000    0.2485622
498800.0000000    0.2546782
498840.0000000    0.2535819
498880.0000000    0.2566823
498920.0000000    0.2360674
498960.0000000    0.2367618
499000.0000000    0.2642247
499040.0000000    0.2559841
499080.0000000    0.2393656
499120.0000000    0.2730056
499160.0000000    0.2578654
499200.0000000    0.2485225
499240.0000000    0.2526548
499280.0000000    0.2615435
499320.0000000    0.2521524
499360.0000000    0.2368586
499400.0000000    0.2569048
499440.0000000    0.2531515
499480.0000000    0.2536006
499520.0000000    0.2584946
499560.0000000    0.2405715
499600.0000000    0.2549518
499640.0000000    0.2643576
499680.0000000    0.2515752
499720.0000000    0.2540321
499760.0000000    0.2738864
499800.0000000    0.2618085
499840.0000000    0.2449086
499880.0000000    0.2416116
499920.0000000    0.2608751
499960.0000000    0.2480346
500000.0000000    0.2378105
500040.0000000    0.2529181
500080.0000000    0.2348869
500120.0000000    0.2369712
500160.0000000    0.2525410
500200.0000000    0.2220680
500240.0000000    0.2293553
500280.0000000    0.2301884
500320.0000000    0.2636332
500360.0000000    0.2566721
500400.0000000    0.2713369
500440.0000000    0.2745817
500480.0000000    0.2646003
500520.0000000    0.2730736
500560.0000000    0.2349003
500600.0000000    0.2454401
500640.0000000    0.2436700
500680.0000000    0.2437107
500720.0000000    0.2675676
500760.0000000    0.2461582
500800.0000000    0.2428549
500840.0000000    0.2356766
500880.0000000    0.2440303
500920.0000000    0.2356606
500960.0000000    0.2484824
501000.0000000    0.2497329
501040.0000000    0.2475508
501080.0000000    0.2404805
501120.0000000    0.2272293
501160.0000000    0.2636459
501200.0000000    0.2578401
501240.0000000    0.2686451
501280.0000000    0.2715901
501320.0000000    0.2685400
501360.0000000    0.2594150
501400.0000000    0.2606506
501440.0000000    0.2598075
501480.0000000    0.2444820
501520.0000000    0.2687290
501560.0000000    0.2423503
501600.0000000    0.2511847
501640.0000000    0.2453209
501680.0000000    0.2225334
501720.0000000    0.2481738
501760.0000000    0.2330354
501800.0000000    0.2413201
501840.0000000    0.2452900
501880.0000000    0.2555916
501920.0000000    0.2375754
501960.0000000    0.2379080
502000.0000000    0.2484875
502040.0000000    0.2123014
502080.0000000    0.2525239
502120.0000000    0.2550522
502160.0000000    0.2633745
502200.0000000    0.2484434
502240.0000000    0.2592515
502280.0000000    0.2477942
502320.0000000    0.2464414
502360.0000000    0.2554275
502400.0000000    0.2503385
502440.0000000    0.2470149
502480.0000000    0.2352885
502520.0000000    0.2380757
502560.0000000    0.2499269
502600.0000000    0.2433909
502640.0000000    0.2480570
502680.0000000    0.2475425
502720.0000000    0.2519780
502760.0000000    0.2562107
502800.0000000    0.2837475
502840.0000000    0.2848296
502880.0000000    0.2672882
502920.0000000    0.2289360
502960.0000000    0.2304598
503000.0000000    0.2485485
503040.0000000    0.2455298
503080.0000000    0.2323887
503120.0000000    0.2156021
503160.0000000    0.2387978
503200.0000000    0.2351507
503240.0000000    0.2635103
503280.0000000    0.2432503
503320.0000000    0.2382744
503360.0000000    0.2366255
503400.0000000    0.2276205
503440.0000000    0.2287038
503480.0000000    0.2451720
503520.0000000    0.2609541
503560.0000000    0.2388785
503600.0000000    0.2632538
503640.0000000    0.2641256
503680.0000000    0.2591189
503720.0000000    0.2674193
503760.0000000    0.2792122
503800.0000000    0.2643529
503840.0000000    0.2581953
503880.0000000    0.2408275
503920.0000000    0.2513413
503960.0000000    0.2609557
504000.0000000    0.2583233
504040.0000000    0.2538187
504080.0000000    0.2515784
504120.0000000    0.2561160
504160.0000000    0.2493133
504200.0000000    0.2412080
504240.0000000    0.2560694
504280.0000000    0.2462123
504320.0000000    0.2524794
504360.0000000    0.2540489
504400.0000000    0.2517499
504440.0000000    0.2809152
504480.0000000    0.2764000
504520.0000000    0.2801746
504560.0000000    0.2851183
504600.0000000    0.2662194
504640.0000000    0.2693236
504680.0000000    0.2913682
504720.0000000    0.2657545
504760.0000000    0.2580516
504800.0000000    0.2481489
504840.0000000    0.2534032
504880.0000000    0.2837141
504920.0000000    0.2733355
504960.0000000    0.2860523
505000.0000000    0.2788040
505040.0000000    0.2771403
505080.0000000    0.2651407
505120.0000000    0.2602393
505160.0000000    0.2740712
505200.0000000    0.2603038
505240.0000000    0.2552325
505280.0000000    0.2656625
505320.0000000    0.2449032
505360.0000000    0.2680732
505400.0000000    0.2679338
505440.0000000    0.2457771
505480.0000000    0.2400105
505520.0000000    0.2553443
505560.0000000    0.2580608
505600.0000000    0.2566979
505640.0000000    0.2711247
505680.0000000    0.2633220
505720.0000000    0.2707113
505760.0000000    0.2600108
505800.0000000    0.2795253
505840.0000000    0.2738528
505880.0000000    0.2744926
505920.0000000    0.2756729
505960.0000000    0.2585727
506000.0000000    0.3021481
506040.0000000    0.2878617
506080.0000000    0.2818256
506120.0000000    0.2962222
506160.0000000    0.2546939
506200.0000000    0.2861942
506240.0000000    0.2681608
506280.0000000    0.2621157
506320.0000000    0.2569415
506360.0000000    0.2608622
506400.0000000    0.2617326
506440.0000000    0.2622069
506480.0000000    0.2538972
506520.0000000    0.2781563
506560.0000000    0.2727971
506600.0000000    0.2630720
506640.0000000    0.2610967
506680.0000000    0.2579730
506720.0000000    0.2604073
506760.0000000    0.2585065
506800.0000000    0.2374948
506840.0000000    0.2502229
506880.0000000    0.2559843
506920.0000000    0.2745349
506960.0000000    0.2665012
507000.0000000    0.2660055
507040.0000000    0.2515091
507080.0000000    0.2721086
507120.0000000    0.2669076
507160.0000000    0.2859637
507200.0000000    0.2723990
507240.0000000    0.2744621
507280.0000000    0.2755507
507320.0000000    0.2648033
507360.0000000    0.2469703
507400.0000000    0.2400681
507440.0000000    0.2534691
507480.0000000    0.2507883
507520.0000000    0.2886809
507560.0000000    0.2634653
507600.0000000    0.2481711
507640.0000000    0.2569878
507680.0000000    0.2733431
507720.0000000    0.2583565
507760.0000000    0.2487171
507800.0000000    0.2311359
507840.0000000    0.2483495
507880.0000000    0.2371527
507920.0000000    0.2679918
507960.0000000    0.2744789
508000.0000000    0.2603497
508040.0000000    0.2347867
508080.0000000    0.2489192
508120.0000000    0.2442185
508160.0000000    0.2584705
508200.0000000    0.2530440
508240.0000000    0.2592489
508280.0000000    0.2374934
508320.0000000    0.2558037
508360.0000000    0.2273492
508400.0000000    0.2505755
508440.0000000    0.2459567
508480.0000000    0.2581362
508520.0000000    0.2585883
508560.0000000    0.2576194
508600.0000000    0.2555146
508640.0000000    0.2777709
508680.0000000    0.2855668
508720.0000000    0.2612430
508760.0000000    0.2655310
508800.0000000    0.2578982
508840.0000000    0.2442865
508880.0000000    0.2567846
508920.0000000    0.2545311
508960.0000000    0.2504037
509000.0000000    0.2436002
509040.0000000    0.2655101
509080.0000000    0.2558073
509120.0000000    0.2630645
509160.0000000    0.2711253
509200.0000000    0.2654189
509240.0000000    0.2564828
509280.0000000    0.2434065
509320.0000000    0.2463395
509360.0000000    0.2457021
509400.0000000    0.2713719
509440.0000000    0.2655647
509480.0000000    0.2435105
509520.0000000    0.2662354
509560.0000000    0.2814297
509600.0000000    0.2732249
509640.0000000    0.2613708
509680.0000000    0.2587566
509720.0000000    0.2750606
509760.0000000    0.2612157
509800.0000000    0.2305933
509840.0000000    0.2664416
509880.0000000    0.2654865
509920.0000000    0.2463265
509960.0000000    0.2376664
510000.0000000    0.2506461
510040.0000000    0.2597263
510080.0000000    0.2507021
510120.0000000    0.2571158
510160.0000000    0.2540317
510200.0000000    0.2602294
510240.0000000    0.2730994
510280.0000000    0.2679836
510320.0000000    0.2588516
510360.0000000    0.2723133
510400.0000000    0.2683489
510440.0000000    0.2535914
510480.0000000    0.2749723
510520.0000000    0.2797308
510560.0000000    0.2782223
510600.0000000    0.2928393
510640.0000000    0.2806454
510680.0000000    0.2591320
510720.0000000    0.2521060
510760.0000000    0.2664329
510800.0000000    0.2676744
510840.0000000    0.2648032
510880.0000000    0.2699809
510920.0000000    0.2589723
510960.0000000    0.2663960
511000.0000000    0.2767020
511040.0000000    0.2812988
511080.0000000    0.2595186
511120.0000000    0.2627334
511160.0000000    0.2670240
511200.0000000    0.2815976
511240.0000000    0.2718328
511280.0000000    0.2757293
511320.0000000    0.2817026
511360.0000000    0.2787253
511400.0000000    0.2938427
511440.0000000    0.2739846
511480.0000000    0.2710618
511520.0000000    0.2650612
511560.0000000    0.2761017
511600.0000000    0.2825117
511640.0000000    0.2805341
511680.0000000    0.2772043
511720.0000000    0.2739117
511760.0000000    0.2899593
511800.0000000    0.2913573
511840.0000000    0.2871157
511880.0000000    0.2873527
511920.0000000    0.2727036
511960.0000000    0.2695456
512000.0000000    0.2712244
512040.0000000    0.2654454
512080.0000000    0.2677618
512120.0000000    0.2671675
512160.0000000    0.2558735
512200.0000000    0.2543343
512240.0000000    0.2687590
512280.0000000    0.2599733
512320.0000000    0.2538052
512360.0000000    0.2671519
512400.0000000    0.2684509
512440.0000000    0.2555737
512480.0000000    0.2486086
512520.0000000    0.2635301
512560.0000000    0.2330130
512600.0000000    0.2374637
512640.0000000    0.2668294
512680.0000000    0.2412072
512720.0000000    0.2541523
512760.0000000    0.2448039
512800.0000000    0.2587698
512840.0000000    0.2553490
512880.0000000    0.2472465
512920.0000000    0.2586710
512960.0000000    0.2566364
513000.0000000    0.2440844
513040.0000000    0.2426737
513080.0000000    0.2470900
513120.0000000    0.2470014
513160.0000000    0.2664250
513200.0000000    0.2690244
513240.0000000    0.2617497
513280.0000000    0.2515726
513320.0000000    0.2418312
513360.0000000    0.2498491
513400.0000000    0.2555683
513440.0000000    0.2349274
513480.0000000    0.2532339
513520.0000000    0.2499629
513560.0000000    0.2576167
513600.0000000    0.2674413
513640.0000000    0.2658454
513680.0000000    0.2613881
513720.0000000    0.2419716
513760.0000000    0.2428857
513800.0000000    0.2533092
513840.0000000    0.2630201
513880.0000000    0.2754125
513920.0000000    0.2543096
513960.0000000    0.2595596
514000.0000000    0.2747450
514040.0000000    0.2552504
514080.0000000    0.2550929
514120.0000000    0.2638100
514160.0000000    0.2664825
514200.0000000    0.2559188
514240.0000000    0.2417337
514280.0000000    0.2349014
514320.0000000    0.2539487
514360.0000000    0.2577058
514400.0000000    0.2545832
514440.0000000    0.2417855
514480.0000000    0.2448951
514520.0000000    0.2298395
514560.0000000    0.2388514
514600.0000000    0.2476345
514640.0000000    0.2437622
514680.0000000    0.2728729
514720.0000000    0.2510011
514760.0000000    0.2578873
514800.0000000    0.2468076
514840.0000000    0.2471586
514880.0000000    0.2453551
514920.0000000    0.2651781
514960.0000000    0.2566268
515000.0000000    0.2534582
515040.0000000    0.2611590
515080.0000000    0.2682919
515120.0000000    0.2697823
515160.0000000    0.2628999
515200.0000000    0.2535984
515240.0000000    0.2723944
515280.0000000    0.2778732
515320.0000000    0.2689672
515360.0000000    0.2590589
515400.0000000    0.2416337
515440.0000000    0.2558613
515480.0000000    0.2756167
515520.0000000    0.2568301
515560.0000000    0.2560695
515600.0000000    0.2684657
515640.0000000    0.2594185
515680.0000000    0.2771846
515720.0000000    0.2657542
515760.0000000    0.2642230
515800.0000000    0.2657247
515840.0000000    0.2654419
515880.0000000    0.2819834
515920.0000000    0.2758015
515960.0000000    0.2758166
516000.0000000    0.2494435
516040.0000000    0.2607584
516080.0000000    0.2655515
516120.0000000    0.2693056
516160.0000000    0.2696680
516200.0000000    0.2691618
516240.0000000    0.2489634
516280.0000000    0.2742305
516320.0000000    0.2529627
516360.0000000    0.2659028
516400.0000000    0.2600116
516440.0000000    0.2712388
516480.0000000    0.2676449
516520.0000000    0.2613811
516560.0000000    0.2586764
516600.0000000    0.2766218
516640.0000000    0.2624989
516680.0000000    0.2740673
516720.0000000    0.2810143
516760.0000000    0.2524399
516800.0000000    0.2503140
516840.0000000    0.2672756
516880.0000000    0.2546761
516920.0000000    0.2343785
516960.0000000    0.2527590
517000.0000000    0.2685217
517040.0000000    0.2684350
517080.0000000    0.2708415
517120.0000000    0.2403890
517160.0000000    0.2724428
517200.0000000    0.2674630
517240.0000000    0.2688506
517280.0000000    0.2382382
517320.0000000    0.2546551
517360.0000000    0.2785065
517400.0000000    0.2494515
517440.0000000    0.2758882
517480.0000000    0.2652156
517520.0000000    0.2814982
517560.0000000    0.2701432
517600.0000000    0.2518017
517640.0000000    0.2650107
517680.0000000    0.2807598
517720.0000000    0.2991333
517760.0000000    0.2880330
517800.0000000    0.2419849
517840.0000000    0.2359460
517880.0000000    0.2660672
517920.0000000    0.2680984
517960.0000000    0.2667677
518000.0000000    0.2609637
518040.0000000    0.2612431
518080.0000000    0.2561257
518120.0000000    0.2686940
518160.0000000    0.2440622
518200.0000000    0.2499786
518240.0000000    0.2602867
518280.0000000    0.2361669
518320.0000000    0.2427069
518360.0000000    0.2497208
518400.0000000    0.2683871
518440.0000000    0.2760178
518480.0000000    0.2718324
518520.0000000    0.2521527
518560.0000000    0.2589100
518600.0000000    0.2565358
518640.0000000    0.2846673
518680.0000000    0.2738950
518720.0000000    0.2765648
518760.0000000    0.2881645
518800.0000000    0.2852353
518840.0000000    0.2645776
518880.0000000    0.2845140
518920.0000000    0.2783002
518960.0000000    0.2747979
519000.0000000    0.2761633
519040.0000000    0.2560903
519080.0000000    0.2701065
519120.0000000    0.2685993
519160.0000000    0.2765732
519200.0000000    0.2544656
519240.0000000    0.2821843
519280.0000000    0.2575735
519320.0000000    0.2732202
519360.0000000    0.2676006
519400.0000000    0.2492672
519440.0000000    0.2555648
519480.0000000    0.2932548
519520.0000000    0.2558381
519560.0000000    0.2760860
519600.0000000    0.2848933
519640.0000000    0.2823884
519680.0000000    0.2594979
519720.0000000    0.2594621
519760.0000000    0.2553615
519800.0000000    0.2659506
519840.0000000    0.2695399
519880.0000000    0.2549489
519920.0000000    0.2594290
519960.0000000    0.2630666
520000.0000000    0.2806364
520040.0000000    0.2687357
520080.0000000    0.2783262
520120.0000000    0.2806838
520160.0000000    0.2802468
520200.0000000    0.2643004
520240.0000000    0.2817712
520280.0000000    0.2817293
520320.0000000    0.2732190
520360.0000000    0.2854047
520400.0000000    0.2790203
520440.0000000    0.2927167
520480.0000000    0.2627527
520520.0000000    0.2510950
520560.0000000    0.2512272
520600.0000000    0.2565741
520640.0000000    0.2643264
520680.0000000    0.2777025
520720.0000000    0.2752090
520760.0000000    0.2732310
520800.0000000    0.2953466
520840.0000000    0.2615667
520880.0000000    0.2625342
520920.0000000    0.2807353
520960.0000000    0.2600772
521000.0000000    0.2844243
521040.0000000    0.2741489
521080.0000000    0.2672008
521120.0000000    0.2591900
521160.0000000    0.2665013
521200.0000000    0.2658601
521240.0000000    0.2868809
521280.0000000    0.2646170
521320.0000000    0.2690970
521360.0000000    0.2691683
521400.0000000    0.2664275
521440.0000000    0.2791777
521480.0000000    0.2451483
521520.0000000    0.2507517
521560.0000000    0.2614384
521600.0000000    0.2593194
521640.0000000    0.2560775
521680.0000000    0.2696369
521720.0000000    0.2643999
521760.0000000    0.2693842
521800.0000000    0.2618706
521840.0000000    0.2677237
521880.0000000    0.2729795
521920.0000000    0.2716900
521960.0000000    0.2813009
522000.0000000    0.2853688
522040.0000000    0.2756631
522080.0000000    0.2922835
522120.0000000    0.2852548
522160.0000000    0.2782436
522200.0000000    0.2868035
522240.0000000    0.2798173
522280.0000000    0.2798321
522320.0000000    0.2866271
522360.0000000    0.2830384
522400.0000000    0.2738602
522440.0000000    0.2909540
522480.0000000    0.2628605
522520.0000000    0.2660045
522560.0000000    0.2767181
522600.0000000    0.2788765
522640.0000000    0.2869088
522680.0000000    0.2756549
522720.0000000    0.2903118
522760.0000000    0.2848523
522800.0000000    0.2663972
522840.0000000    0.2959541
522880.0000000    0.2871642
522920.0000000    0.2957467
522960.0000000    0.2637568
523000.0000000    0.2723477
523040.0000000    0.2731020
523080.0000000    0.2760656
523120.0000000    0.2694010
523160.0000000    0.2836369
523200.0000000    0.2732405
523240.0000000    0.2750225
523280.0000000    0.2731186
523320.0000000    0.2811304
523360.0000000    0.2891647
523400.0000000    0.2766544
523440.0000000    0.2854862
523480.0000000    0.2425649
523520.0000000    0.2704662
523560.0000000    0.2608286
523600.0000000    0.2740919
523640.0000000    0.2480181
523680.0000000    0.2543147
523720.0000000    0.2705331
523760.0000000    0.2715069
523800.0000000    0.2722968
523840.0000000    0.2719181
523880.0000000    0.2606000
523920.0000000    0.2498603
523960.0000000    0.2648349
524000.0000000    0.2735556
524040.0000000    0.2713730
524080.0000000    0.2795076
524120.0000000    0.2812100
524160.0000000    0.2616473
524200.0000000    0.2710283
524240.0000000    0.2631795
524280.0000000    0.2742523
524320.0000000    0.2790565
524360.0000000    0.2788734
524400.0000000    0.3041458
524440.0000000    0.2880335
524480.0000000    0.2816711
524520.0000000    0.2970218
524560.0000000    0.2885529
524600.0000000    0.2905912
524640.0000000    0.2758332
524680.0000000    0.3050701
524720.0000000    0.2870994
524760.0000000    0.2979237
524800.0000000    0.2799285
524840.0000000    0.2791420
524880.0000000    0.2821603
524920.0000000    0.2852422
524960.0000000    0.2996753
525000.0000000    0.2752727
525040.0000000    0.3091010
525080.0000000    0.2882769
525120.0000000    0.3046148
525160.0000000    0.2861984
525200.0000000    0.2725035
525240.0000000    0.2665007
525280.0000000    0.2834327
525320.0000000    0.2869017
525360.0000000    0.2873534
525400.0000000    0.3037469
525440.0000000    0.3429801
525480.0000000    0.3020918
525520.0000000    0.2871496
525560.0000000    0.3049044
525600.0000000    0.3077620
525640.0000000    0.2836645
525680.0000000    0.3100237
525720.0000000    0.3087382
525760.0000000    0.2854667
525800.0000000    0.2698877
525840.0000000    0.2638225
525880.0000000    0.2908897
525920.0000000    0.2539197
525960.0000000    0.2655624
526000.0000000    0.2613041
526040.0000000    0.2519156
526080.0000000    0.2710553
526120.0000000    0.2877865
526160.0000000    0.2742086
526200.0000000    0.2825360
526240.0000000    0.2657859
526280.0000000    0.2731895
526320.0000000    0.2962096
526360.0000000    0.2717617
526400.0000000    0.2651628
526440.0000000    0.2797410
526480.0000000    0.2948337
526520.0000000    0.3006058
526560.0000000    0.2762244
526600.0000000    0.3013681
526640.0000000    0.2939002
526680.0000000    0.2915121
526720.0000000    0.2708468
526760.0000000    0.2579480
526800.0000000    0.2725154
526840.0000000    0.2757105
526880.0000000    0.2631022
526920.0000000    0.2826450
526960.0000000    0.2778464
527000.0000000    0.2923058
527040.0000000    0.2870107
527080.0000000    0.2695046
527120.0000000    0.2796056
527160.0000000    0.2800118
527200.0000000    0.2601736
527240.0000000    0.2808433
527280.0000000    0.2763029
527320.0000000    0.2745146
527360.0000000    0.2928000
527400.0000000    0.2798937
527440.0000000    0.2901613
527480.0000000    0.2906378
527520.0000000    0.2800578
527560.0000000    0.2853768
527600.0000000    0.2792642
527640.0000000    0.2945278
527680.0000000    0.2707611
527720.0000000    0.2738670
527760.0000000    0.2976114
527800.0000000    0.2727339
527840.0000000    0.2737437
527880.0000000    0.2584530
527920.0000000    0.2645469
527960.0000000    0.2702573
528000.0000000    0.2635882
528040.0000000    0.2732894
528080.0000000    0.2456969
528120.0000000    0.2390946
528160.0000000    0.2618653
528200.0000000    0.2662380
528240.0000000    0.2715166
528280.0000000    0.2805940
528320.0000000    0.2650978
528360.0000000    0.2662345
528400.0000000    0.2810838
528440.0000000    0.2722712
528480.0000000    0.2678023
528520.0000000    0.2550295
528560.0000000    0.2743600
528600.0000000    0.2690829
528640.0000000    0.2870878
528680.0000000    0.2645801
528720.0000000    0.2715572
528760.0000000    0.2775051
528800.0000000    0.2687261
528840.0000000    0.2578940
528880.0000000    0.2620070
528920.0000000    0.2658077
528960.0000000    0.2943569
529000.0000000    0.2835194
529040.0000000    0.2944607
529080.0000000    0.2960230
529120.0000000    0.2685956
529160.0000000    0.2638220
529200.0000000    0.2673988
529240.0000000    0.2781442
529280.0000000    0.2842206
529320.0000000    0.2658448
529360.0000000    0.2828864
529400.0000000    0.2735372
529440.0000000    0.2566933
529480.0000000    0.2633530
529520.0000000    0.2593567
529560.0000000    0.2620309
529600.0000000    0.2623741
529640.0000000    0.2705486
529680.0000000    0.2707562
529720.0000000    0.2916862
529760.0000000    0.2800652
529800.0000000    0.2792061
529840.0000000    0.2636147
529880.0000000    0.2867357
529920.0000000    0.3014973
529960.0000000    0.2741726
530000.0000000    0.2959616
530040.0000000    0.2808394
530080.0000000    0.2633034
530120.0000000    0.2949687
530160.0000000    0.2918308
530200.0000000    0.2846860
530240.0000000    0.2877320
530280.0000000    0.2882272
530320.0000000    0.2886828
530360.0000000    0.2787266
530400.0000000    0.2889990
530440.0000000    0.2730568
530480.0000000    0.2797086
530520.0000000    0.2743216
530560.0000000    0.2881874
530600.0000000    0.2808377
530640.0000000    0.2652891
530680.0000000    0.2826064
530720.0000000    0.2822631
530760.0000000    0.2614849
530800.0000000    0.2605117
530840.0000000    0.2560875
530880.0000000    0.2805045
530920.0000000    0.2812322
530960.0000000    0.2667898
531000.0000000    0.2816361
531040.0000000    0.2484144
531080.0000000    0.2783816
531120.0000000    0.2666285
531160.0000000    0.2920296
531200.0000000    0.2998037
531240.0000000    0.3096470
531280.0000000    0.3066199
531320.0000000    0.3102162
531360.0000000    0.3036706
531400.0000000    0.3049098
531440.0000000    0.2827898
531480.0000000    0.3062299
531520.0000000    0.2999011
531560.0000000    0.2945573
531600.0000000    0.2594046
531640.0000000    0.2736440
531680.0000000    0.2806079
531720.0000000    0.3047229
531760.0000000    0.2972592
531800.0000000    0.2814654
531840.0000000    0.2731533
531880.0000000    0.2811194
531920.0000000    0.2741374
531960.0000000    0.2840112
532000.0000000    0.2880357
532040.0000000    0.2801018
532080.0000000    0.2748210
532120.0000000    0.2779409
532160.0000000    0.2654918
532200.0000000    0.2712643
532240.0000000    0.2957259
532280.0000000    0.2707312
532320.0000000    0.2870243
532360.0000000    0.3081040
532400.0000000    0.2910227
532440.0000000    0.2729367
532480.0000000    0.2861236
532520.0000000    0.2965299
532560.0000000    0.2839445
532600.0000000    0.2857293
532640.0000000    0.2774909
532680.0000000    0.2761882
532720.0000000    0.2806316
532760.0000000    0.2621972
532800.0000000    0.2721592
532840.0000000    0.2591955
532880.0000000    0.2648944
532920.0000000    0.2707284
532960.0000000    0.2636869
533000.0000000    0.2781208
533040.0000000    0.2979812
533080.0000000    0.2849517
533120.0000000    0.2922041
533160.0000000    0.2825897
533200.0000000    0.2874695
533240.0000000    0.2756553
533280.0000000    0.2736219
533320.0000000    0.2840036
533360.0000000    0.2692221
533400.0000000    0.2870623
533440.0000000    0.2806675
533480.0000000    0.2705807
533520.0000000    0.2631604
533560.0000000    0.2910466
533600.0000000    0.2846091
533640.0000000    0.2874748
533680.0000000    0.2782739
533720.0000000    0.2971218
533760.0000000    0.3143082
533800.0000000    0.2804852
533840.0000000    0.3002315
533880.0000000    0.2797744
533920.0000000    0.3041295
533960.0000000    0.2733926
534000.0000000    0.2791602
534040.0000000    0.2601033
534080.0000000    0.2841756
534120.0000000    0.2910689
534160.0000000    0.2788930
534200.0000000    0.2706631
534240.0000000    0.2618298
534280.0000000    0.2592581
534320.0000000    0.2764094
534360.0000000    0.2679740
534400.0000000    0.2613484
534440.0000000    0.2585504
534480.0000000    0.2758351
534520.0000000    0.2865367
534560.0000000    0.2899216
534600.0000000    0.2829152
534640.0000000    0.2792617
534680.0000000    0.2827765
534720.0000000    0.2902761
534760.0000000    0.2937271
534800.0000000    0.2696666
534840.0000000    0.2721792
534880.0000000    0.2702177
534920.0000000    0.2658053
534960.0000000    0.2650521
535000.0000000    0.2747080
535040.0000000    0.2799238
535080.0000000    0.2746542
535120.0000000    0.2716654
535160.0000000    0.2753052
535200.0000000    0.2576067
535240.0000000    0.2738269
535280.0000000    0.2746506
535320.0000000    0.2710872
535360.0000000    0.2793948
535400.0000000    0.2883664
535440.0000000    0.2780301
535480.0000000    0.2785800
535520.0000000    0.2664447
535560.0000000    0.2654607
535600.0000000    0.2634036
535640.0000000    0.2451406
535680.0000000    0.2623846
535720.0000000    0.2737066
535760.0000000    0.2444524
535800.0000000    0.2748523
535840.0000000    0.2623229
535880.0000000    0.2938934
535920.0000000    0.2830993
535960.0000000    0.2922286
536000.0000000    0.3027082
536040.0000000    0.2773104
536080.0000000    0.2744154
536120.0000000    0.2805748
536160.0000000    0.2696067
536200.0000000    0.2718252
536240.0000000    0.2561505
536280.0000000    0.2599020
536320.0000000    0.2564471
536360.0000000    0.2630358
536400.0000000    0.2578763
536440.0000000    0.2541413
536480.0000000    0.2789903
536520.0000000    0.2791866
536560.0000000    0.2600753
536600.0000000    0.2665367
536640.0000000    0.2457672
536680.0000000    0.2716652
536720.0000000    0.2721482
536760.0000000    0.2746513
536800.0000000    0.2598242
536840.0000000    0.2834169
536880.0000000    0.2806579
536920.0000000    0.2695928
536960.0000000    0.2753017
537000.0000000    0.2817045
537040.0000000    0.2994104
537080.0000000    0.2799224
537120.0000000    0.2710661
537160.0000000    0.2597818
537200.0000000    0.2619563
537240.0000000    0.2789507
537280.0000000    0.2724117
537320.0000000    0.2680918
537360.0000000    0.2838057
537400.0000000    0.2800145
537440.0000000    0.2889598
537480.0000000    0.2629646
537520.0000000    0.2648396
537560.0000000    0.2716369
537600.0000000    0.2774443
537640.0000000    0.2668598
537680.0000000    0.2616367
537720.0000000    0.2567735
537760.0000000    0.2701736
537800.0000000    0.2634197
537840.0000000    0.2634673
537880.0000000    0.2673892
537920.0000000    0.2612765
537960.0000000    0.2570325
538000.0000000    0.2883108
538040.0000000    0.2776613
538080.0000000    0.2545653
538120.0000000    0.2671805
538160.0000000    0.2833830
538200.0000000    0.2690396
538240.0000000    0.2867826
538280.0000000    0.2788276
538320.0000000    0.2941743
538360.0000000    0.2958554
538400.0000000    0.2757414
538440.0000000    0.2787490
538480.0000000    0.2741431
538520.0000000    0.2788526
538560.0000000    0.2900138
538600.0000000    0.2974457
538640.0000000    0.2990750
538680.0000000    0.2901790
538720.0000000    0.2825567
538760.0000000    0.2725264
538800.0000000    0.2739859
538840.0000000    0.2694538
538880.0000000    0.2699805
538920.0000000    0.2688965
538960.0000000    0.2732952
539000.0000000    0.2955256
539040.0000000    0.2845905
539080.0000000    0.3008416
539120.0000000    0.2879518
539160.0000000    0.2811148
539200.0000000    0.2913966
539240.0000000    0.2939014
539280.0000000    0.2843157
539320.0000000    0.2762932
539360.0000000    0.2851758
539400.0000000    0.3006224
539440.0000000    0.2694008
539480.0000000    0.2919952
539520.0000000    0.2935813
539560.0000000    0.3082932
539600.0000000    0.2665468
539640.0000000    0.2919866
539680.0000000    0.3112282
539720.0000000    0.3022870
539760.0000000    0.2802909
539800.0000000    0.2665899
539840.0000000    0.2695374
539880.0000000    0.2720729
539920.0000000    0.2768514
539960.0000000    0.2887359
540000.0000000    0.2809998
540040.0000000    0.2745119
540080.0000000    0.2975516
540120.0000000    0.2866864
540160.0000000    0.2844689
540200.0000000    0.2863241
540240.0000000    0.2740206
540280.0000000    0.2840712
540320.0000000    0.2946244
540360.0000000    0.2993834
540400.0000000    0.3026924
540440.0000000    0.2979323
540480.0000000    0.2833875
540520.0000000    0.2774563
540560.0000000    0.2841982
540600.0000000    0.2761640
540640.0000000    0.2875111
540680.0000000    0.2885310
540720.0000000    0.2874302
540760.0000000    0.2734906
540800.0000000    0.2859457
540840.0000000    0.2778987
540880.0000000    0.2941363
540920.0000000    0.2815803
540960.0000000    0.2878636
541000.0000000    0.2888462
541040.0000000    0.2826172
541080.0000000    0.2879004
541120.0000000    0.2833781
541160.0000000    0.2990389
541200.0000000    0.2857456
541240.0000000    0.2765777
541280.0000000    0.2604797
541320.0000000    0.2656976
541360.0000000    0.2734250
541400.0000000    0.2921063
541440.0000000    0.2755722
541480.0000000    0.2599398
541520.0000000    0.2959663
541560.0000000    0.2863191
541600.0000000    0.2795193
541640.0000000    0.2936036
541680.0000000    0.2925782
541720.0000000    0.3047315
541760.0000000    0.2918577
541800.0000000    0.3000424
541840.0000000    0.2878328
541880.0000000    0.2767395
541920.0000000    0.2938110
541960.0000000    0.2728038
542000.0000000    0.2788613
542040.0000000    0.2808126
542080.0000000    0.2909078
542120.0000000    0.2934145
542160.0000000    0.2972247
542200.0000000    0.2793724
542240.0000000    0.2839056
542280.0000000    0.2791429
542320.0000000    0.2726128
542360.0000000    0.2797510
542400.0000000    0.2848663
542440.0000000    0.2940025
542480.0000000    0.2855605
542520.0000000    0.2878988
542560.0000000    0.2740058
542600.0000000    0.2740041
542640.0000000    0.2769919
542680.0000000    0.2862968
542720.0000000    0.2864425
542760.0000000    0.2618674
542800.0000000    0.2853478
542840.0000000    0.2868998
542880.0000000    0.2864168
542920.0000000    0.2998187
542960.0000000    0.2782821
543000.0000000    0.2654702
543040.0000000    0.2530620
543080.0000000    0.2678365
543120.0000000    0.2661484
543160.0000000    0.2977884
543200.0000000    0.2599504
543240.0000000    0.2748940
543280.0000000    0.2727045
543320.0000000    0.2614395
543360.0000000    0.2662816
543400.0000000    0.2771921
543440.0000000    0.2769283
543480.0000000    0.2788488
543520.0000000    0.2752191
543560.0000000    0.2714966
543600.0000000    0.2549045
543640.0000000    0.2815270
543680.0000000    0.3011430
543720.0000000    0.2923761
543760.0000000    0.2816406
543800.0000000    0.2991709
543840.0000000    0.2957726
543880.0000000    0.2786804
543920.0000000    0.2803540
543960.0000000    0.2774762
544000.0000000    0.2817300
544040.0000000    0.2855118
544080.0000000    0.2573849
544120.0000000    0.2766261
544160.0000000    0.2870247
544200.0000000    0.2930243
544240.0000000    0.2976331
544280.0000000    0.2796400
544320.0000000    0.2919599
544360.0000000    0.2885504
544400.0000000    0.2866325
544440.0000000    0.2926213
544480.0000000    0.2950243
544520.0000000    0.2923669
544560.0000000    0.3033587
544600.0000000    0.2976857
544640.0000000    0.2887533
544680.0000000    0.2916752
544720.0000000    0.2682193
544760.0000000    0.2836893
544800.0000000    0.2706060
544840.0000000    0.2859957
544880.0000000    0.2786976
544920.0000000    0.2915812
544960.0000000    0.2936948
545000.0000000    0.2930986
545040.0000000    0.2844772
545080.0000000    0.2746845
545120.0000000    0.2803712
545160.0000000    0.2787966
545200.0000000    0.2803248
545240.0000000    0.2811664
545280.0000000    0.2821744
545320.0000000    0.2908919
545360.0000000    0.2482865
545400.0000000    0.2716366
545440.0000000    0.2804557
545480.0000000    0.2770681
545520.0000000    0.2734050
545560.0000000    0.2535230
545600.0000000    0.2425997
545640.0000000    0.2522775
545680.0000000    0.2692752
545720.0000000    0.2650975
545760.0000000    0.2598422
545800.0000000    0.2676487
545840.0000000    0.2683182
545880.0000000    0.2861933
545920.0000000    0.2759657
545960.0000000    0.2603908
546000.0000000    0.2667575
546040.0000000    0.2750993
546080.0000000    0.2638066
546120.0000000    0.2926634
546160.0000000    0.2676839
546200.0000000    0.2625617
546240.0000000    0.2644697
546280.0000000    0.2728784
546320.0000000    0.2817894
546360.0000000    0.2734340
546400.0000000    0.3210375
546440.0000000    0.2738475
546480.0000000    0.2769698
546520.0000000    0.2781223
546560.0000000    0.2584075
546600.0000000    0.2822209
546640.0000000    0.2835960
546680.0000000    0.2581236
546720.0000000    0.2884766
546760.0000000    0.2998617
546800.0000000    0.2729409
546840.0000000    0.2657017
546880.0000000    0.2622857
546920.0000000    0.2741736
546960.0000000    0.2749541
547000.0000000    0.2847754
547040.0000000    0.2800626
547080.0000000    0.2818298
547120.0000000    0.2834906
547160.0000000    0.2740710
547200.0000000    0.2699335
547240.0000000    0.2793595
547280.0000000    0.2844982
547320.0000000    0.2755089
547360.0000000    0.2533529
547400.0000000    0.2637955
547440.0000000    0.2824120
547480.0000000    0.2806042
547520.0000000    0.2790867
547560.0000000    0.2816418
547600.0000000    0.2786614
547640.0000000    0.2893467
547680.0000000    0.2745822
547720.0000000    0.2876379
547760.0000000    0.2584766
547800.0000000    0.2752994
547840.0000000    0.2826889
547880.0000000    0.2890427
547920.0000000    0.2767664
547960.0000000    0.2826253
548000.0000000    0.2683543
548040.0000000    0.2772803
548080.0000000    0.2679342
548120.0000000    0.2821380
548160.0000000    0.3042330
548200.0000000    0.3037544
548240.0000000    0.2986278
548280.0000000    0.2771895
548320.0000000    0.2724498
548360.0000000    0.2563763
548400.0000000    0.2826753
548440.0000000    0.2903587
548480.0000000    0.2816215
548520.0000000    0.3076511
548560.0000000    0.2971823
548600.0000000    0.2907825
548640.0000000    0.2763578
548680.0000000    0.2619839
548720.0000000    0.2435795
548760.0000000    0.2526788
548800.0000000    0.2334048
548840.0000000    0.2555338
548880.0000000    0.2588525
548920.0000000    0.2870770
548960.0000000    0.2676526
549000.0000000    0.2723823
549040.0000000    0.2673739
549080.0000000    0.2845407
549120.0000000    0.2838857
549160.0000000    0.2931594
549200.0000000    0.2885027
549240.0000000    0.2938994
549280.0000000    0.2882191
549320.0000000    0.2918763
549360.0000000    0.2959138
549400.0000000    0.2850965
549440.0000000    0.2922400
549480.0000000    0.2923522
549520.0000000    0.2849720
549560.0000000    0.2795935
549600.0000000    0.2874732
549640.0000000    0.2895171
549680.0000000    0.2949391
549720.0000000    0.2801414
549760.0000000    0.2929612
549800.0000000    0.3009937
549840.0000000    0.3206662
549880.0000000    0.3136827
549920.0000000    0.3084457
549960.0000000    0.3219028
550000.0000000    0.2948221
550040.0000000    0.2852182
550080.0000000    0.2988065
550120.0000000    0.2893385
550160.0000000    0.2856999
550200.0000000    0.2858365
550240.0000000    0.2778913
550280.0000000    0.2860339
550320.0000000    0.2938099
550360.0000000    0.2959119
550400.0000000    0.2993050
550440.0000000    0.2882611
550480.0000000    0.2911968
550520.0000000    0.2839914
550560.0000000    0.2669360
550600.0000000    0.2649018
550640.0000000    0.2897415
550680.0000000    0.2766178
550720.0000000    0.2715812
550760.0000000    0.2665147
550800.0000000    0.2787935
550840.0000000    0.2637957
550880.0000000    0.2816800
550920.0000000    0.2806235
550960.0000000    0.2915007
551000.0000000    0.2964630
551040.0000000    0.3243541
551080.0000000    0.2969001
551120.0000000    0.2903289
551160.0000000    0.3105583
551200.0000000    0.3133613
551240.0000000    0.3155146
551280.0000000    0.2978811
551320.0000000    0.2939243
551360.0000000    0.2986558
551400.0000000    0.2995944
551440.0000000    0.2946242
551480.0000000    0.2977666
551520.0000000    0.3087725
551560.0000000    0.3042563
551600.0000000    0.3003353
551640.0000000    0.3035798
551680.0000000    0.3181296
551720.0000000    0.2945231
551760.0000000    0.2874841
551800.0000000    0.2802640
551840.0000000    0.2845289
551880.0000000    0.2967052
551920.0000000    0.3169913
551960.0000000    0.2847759
552000.0000000    0.3143223
552040.0000000    0.2896851
552080.0000000    0.2977926
552120.0000000    0.2877907
552160.0000000    0.2868930
552200.0000000    0.3093312
552240.0000000    0.3009984
552280.0000000    0.2916504
552320.0000000    0.3005733
552360.0000000    0.2822437
552400.0000000    0.2880391
552440.0000000    0.2984521
552480.0000000    0.2815275
552520.0000000    0.2981997
552560.0000000    0.2713761
552600.0000000    0.3100825
552640.0000000    0.2978642
552680.0000000    0.2830307
552720.0000000    0.3077428
552760.0000000    0.3024192
552800.0000000    0.2959487
552840.0000000    0.2894249
552880.0000000    0.2801361
552920.0000000    0.2990018
552960.0000000    0.3213243
553000.0000000    0.2917451
553040.0000000    0.3046672
553080.0000000    0.2904060
553120.0000000    0.2833230
553160.0000000    0.2867902
553200.0000000    0.2645798
553240.0000000    0.2687063
553280.0000000    0.2719626
553320.0000000    0.2400245
553360.0000000    0.2866662
553400.0000000    0.2940745
553440.0000000    0.3240637
553480.0000000    0.2996875
553520.0000000    0.2865959
553560.0000000    0.2892261
553600.0000000    0.2806700
553640.0000000    0.2791159
553680.0000000    0.2877852
553720.0000000    0.2770620
553760.0000000    0.2793757
553800.0000000    0.2825738
553840.0000000    0.2845444
553880.0000000    0.2860065
553920.0000000    0.2629778
553960.0000000    0.2800062
554000.0000000    0.2902862
554040.0000000    0.2823584
554080.0000000    0.2996544
554120.0000000    0.2933325
554160.0000000    0.2891889
554200.0000000    0.2953628
554240.0000000    0.2687066
554280.0000000    0.2669679
554320.0000000    0.2610915
554360.0000000    0.2691848
554400.0000000    0.2738100
554440.0000000    0.2559249
554480.0000000    0.2622160
554520.0000000    0.2749909
554560.0000000    0.2804975
554600.0000000    0.2711624
554640.0000000    0.2834966
554680.0000000    0.2850146
554720.0000000    0.2685763
554760.0000000    0.2914493
554800.0000000    0.2780759
554840.0000000    0.2719641
554880.0000000    0.2716389
554920.0000000    0.2721987
554960.0000000    0.2837716
555000.0000000    0.2905285
555040.0000000    0.2821170
555080.0000000    0.2901765
555120.0000000    0.2793400
555160.0000000    0.2844115
555200.0000000    0.2647205
555240.0000000    0.2919218
555280.0000000    0.2884218
555320.0000000    0.3082049
555360.0000000    0.3141628
555400.0000000    0.3137197
555440.0000000    0.3082867
555480.0000000    0.2950170
555520.0000000    0.3092400
555560.0000000    0.3223397
555600.0000000    0.3065216
555640.0000000    0.2959356
555680.0000000    0.3022004
555720.0000000    0.2890698
555760.0000000    0.2868447
555800.0000000    0.2887561
555840.0000000    0.2710840
555880.0000000    0.2683393
555920.0000000    0.2538186
555960.0000000    0.2723572
556000.0000000    0.2710467
556040.0000000    0.2854801
556080.0000000    0.2858273
556120.0000000    0.3089640
556160.0000000    0.2790930
556200.0000000    0.2782365
556240.0000000    0.2943403
556280.0000000    0.2780653
556320.0000000    0.2921853
556360.0000000    0.2905083
556400.0000000    0.2780015
556440.0000000    0.2714618
556480.0000000    0.2640898
556520.0000000    0.2692608
556560.0000000    0.2640008
556600.0000000    0.2700699
556640.0000000    0.2709369
556680.0000000    0.2623858
556720.0000000    0.2495118
556760.0000000    0.2934372
556800.0000000    0.2935043
556840.0000000    0.2594853
556880.0000000    0.2810436
556920.0000000    0.2848350
556960.0000000    0.2843589
557000.0000000    0.2976183
557040.0000000    0.2488012
557080.0000000    0.2624513
557120.0000000    0.2731125
557160.0000000    0.2553363
557200.0000000    0.2563706
557240.0000000    0.2496787
557280.0000000    0.2682604
557320.0000000    0.2765023
557360.0000000    0.2860780
557400.0000000    0.2931467
557440.0000000    0.2735032
557480.0000000    0.2669509
557520.0000000    0.2845716
557560.0000000    0.2706454
557600.0000000    0.2784509
557640.0000000    0.2831756
557680.0000000    0.2755232
557720.0000000    0.2635135
557760.0000000    0.2664589
557800.0000000    0.2656016
557840.0000000    0.2795771
557880.0000000    0.2908984
557920.0000000    0.2972595
557960.0000000    0.3125192
558000.0000000    0.3150919
558040.0000000    0.2861969
558080.0000000    0.2906389
558120.0000000    0.2956033
558160.0000000    0.2901262
558200.0000000    0.2665097
558240.0000000    0.2745260
558280.0000000    0.2530268
558320.0000000    0.2472089
558360.0000000    0.2639645
558400.0000000    0.2465121
558440.0000000    0.2630242
558480.0000000    0.2805591
558520.0000000    0.3099906
558560.0000000    0.2991168
558600.0000000    0.2868464
558640.0000000    0.2805459
558680.0000000    0.2780785
558720.0000000    0.3077317
558760.0000000    0.3002839
558800.0000000    0.2924518
558840.0000000    0.2975879
558880.0000000    0.2984488
558920.0000000    0.2955007
558960.0000000    0.3019538
559000.0000000    0.3035135
559040.0000000    0.2758869
559080.0000000    0.2853508
559120.0000000    0.2941997
559160.0000000    0.2918669
559200.0000000    0.2716144
559240.0000000    0.2746427
559280.0000000    0.2827826
559320.0000000    0.2855879
559360.0000000    0.2867818
559400.0000000    0.2832564
559440.0000000    0.3054318
559480.0000000    0.2811351
559520.0000000    0.2746705
559560.0000000    0.2701259
559600.0000000    0.2835513
559640.0000000    0.2681425
559680.0000000    0.2557164
559720.0000000    0.2712813
559760.0000000    0.2831492
559800.0000000    0.2845153
559840.0000000    0.2834502
559880.0000000    0.2869098
559920.0000000    0.2964661
559960.0000000    0.2914120
560000.0000000    0.3023042
560040.0000000    0.3139452
560080.0000000    0.2974407
560120.0000000    0.3002000
560160.0000000    0.2929935
560200.0000000    0.2891644
560240.0000000    0.2862505
560280.0000000    0.2791879
560320.0000000    0.2577548
560360.0000000    0.2734391
560400.0000000    0.2631025
560440.0000000    0.2646573
560480.0000000    0.2784748
560520.0000000    0.2617756
560560.0000000    0.2667688
560600.0000000    0.2879854
560640.0000000    0.2871990
560680.0000000    0.2783818
560720.0000000    0.2898703
560760.0000000    0.3134046
560800.0000000    0.2809664
560840.0000000    0.2905558
560880.0000000    0.2804202
560920.0000000    0.2697952
560960.0000000    0.2992200
561000.0000000    0.2642993
561040.0000000    0.2630652
561080.0000000    0.2670055
561120.0000000    0.2665118
561160.0000000    0.2735966
561200.0000000    0.3031056
561240.0000000    0.2897449
561280.0000000    0.2701103
561320.0000000    0.2672881
561360.0000000    0.2798794
561400.0000000    0.3119138
561440.0000000    0.2867579
561480.0000000    0.2823760
561520.0000000    0.2631159
561560.0000000    0.2837074
561600.0000000    0.2882518
561640.0000000    0.2730239
561680.0000000    0.2950945
561720.0000000    0.2883959
561760.0000000    0.2800376
561800.0000000    0.2718881
561840.0000000    0.2782771
561880.0000000    0.2394726
561920.0000000    0.2702380
561960.0000000    0.2661189
562000.0000000    0.2614558
562040.0000000    0.2635211
562080.0000000    0.2910528
562120.0000000    0.2695871
562160.0000000    0.2563632
562200.0000000    0.2809224
562240.0000000    0.2815830
562280.0000000    0.2973321
562320.0000000    0.2775800
562360.0000000    0.2556019
562400.0000000    0.2864512
562440.0000000    0.3159592
562480.0000000    0.3000598
562520.0000000    0.2981177
562560.0000000    0.3116136
562600.0000000    0.2898814
562640.0000000    0.2759642
562680.0000000    0.2919352
562720.0000000    0.2841972
562760.0000000    0.2725717
562800.0000000    0.2822080
562840.0000000    0.3024226
562880.0000000    0.3122446
562920.0000000    0.2677889
562960.0000000    0.2704487
563000.0000000    0.2780721
563040.0000000    0.2951505
563080.0000000    0.2887765
563120.0000000    0.2919794
563160.0000000    0.2874084
563200.0000000    0.2696371
563240.0000000    0.2885521
563280.0000000    0.2772869
563320.0000000    0.2691718
563360.0000000    0.2853686
563400.0000000    0.2737167
563440.0000000    0.2692165
563480.0000000    0.2711612
563520.0000000    0.2563118
563560.0000000    0.2806666
563600.0000000    0.2694604
563640.0000000    0.2576163
563680.0000000    0.2897665
563720.0000000    0.2678017
563760.0000000    0.2518667
563800.0000000    0.2836550
563840.0000000    0.2724521
563880.0000000    0.2941596
563920.0000000    0.2799655
563960.0000000    0.3016208
564000.0000000    0.2888411
564040.0000000    0.2843399
564080.0000000    0.2807628
564120.0000000    0.2820713
564160.0000000    0.2744968
564200.0000000    0.2732162
564240.0000000    0.2691233
564280.0000000    0.2605011
564320.0000000    0.2531101
564360.0000000    0.2786981
564400.0000000    0.2845138
564440.0000000    0.2835826
564480.0000000    0.2975678
564520.0000000    0.2892504
564560.0000000    0.2789275
564600.0000000    0.2731276
564640.0000000    0.2892542
564680.0000000    0.3037321
564720.0000000    0.2576093
564760.0000000    0.2736875
564800.0000000    0.2815875
564840.0000000    0.3038489
564880.0000000    0.2945859
564920.0000000    0.2919975
564960.0000000    0.3167138
565000.0000000    0.2768263
565040.0000000    0.2920086
565080.0000000    0.2853383
565120.0000000    0.2805983
565160.0000000    0.2697160
565200.0000000    0.2871810
565240.0000000    0.2766465
565280.0000000    0.2722330
565320.0000000    0.2831053
565360.0000000    0.2750158
565400.0000000    0.2917362
565440.0000000    0.2766886
565480.0000000    0.2627875
565520.0000000    0.2934825
565560.0000000    0.2805893
565600.0000000    0.2787155
565640.0000000    0.2717096
565680.0000000    0.2721203
565720.0000000    0.2708767
565760.0000000    0.2755341
565800.0000000    0.2790298
565840.0000000    0.2700258
565880.0000000    0.2716834
565920.0000000    0.2858302
565960.0000000    0.2836855
566000.0000000    0.2751456
566040.0000000    0.2698599
566080.0000000    0.2940952
566120.0000000    0.2666982
566160.0000000    0.2963091
566200.0000000    0.2778448
566240.0000000    0.2648132
566280.0000000    0.2639326
566320.0000000    0.2389388
566360.0000000    0.2588232
566400.0000000    0.2789323
566440.0000000    0.2513774
566480.0000000    0.2510856
566520.0000000    0.2654818
566560.0000000    0.2779152
566600.0000000    0.2837048
566640.0000000    0.2654713
566680.0000000    0.2694483
566720.0000000    0.2609867
566760.0000000    0.2658952
566800.0000000    0.2713022
566840.0000000    0.2736954
566880.0000000    0.2796552
566920.0000000    0.2678382
566960.0000000    0.2622091
567000.0000000    0.2654423
567040.0000000    0.2490281
567080.0000000    0.2597013
567120.0000000    0.2438687
567160.0000000    0.2794094
567200.0000000    0.2882466
567240.0000000    0.2607452
567280.0000000    0.2689981
567320.0000000    0.2915767
567360.0000000    0.2684376
567400.0000000    0.2733004
567440.0000000    0.2623754
567480.0000000    0.2437844
567520.0000000    0.2729615
567560.0000000    0.2820922
567600.0000000    0.2559553
567640.0000000    0.2760535
567680.0000000    0.2828651
567720.0000000    0.2850859
567760.0000000    0.2820984
567800.0000000    0.2797999
567840.0000000    0.2736695
567880.0000000    0.2909081
567920.0000000    0.2846457
567960.0000000    0.2678442
568000.0000000    0.2843934
568040.0000000    0.2848528
568080.0000000    0.2828819
568120.0000000    0.2674145
568160.0000000    0.2771703
568200.0000000    0.2656681
568240.0000000    0.2585569
568280.0000000    0.2601111
568320.0000000    0.2601136
568360.0000000    0.2610924
568400.0000000    0.2747395
568440.0000000    0.2814150
568480.0000000    0.2592782
568520.0000000    0.2678611
568560.0000000    0.2762471
568600.0000000    0.2748550
568640.0000000    0.2855009
568680.0000000    0.2836803
568720.0000000    0.2937958
568760.0000000    0.2923742
568800.0000000    0.2843136
568840.0000000    0.2883188
568880.0000000    0.2733387
568920.0000000    0.2583136
568960.0000000    0.2510718
569000.0000000    0.2522402
569040.0000000    0.2542826
569080.0000000    0.2628623
569120.0000000    0.2540832
569160.0000000    0.2708267
569200.0000000    0.2622657
569240.0000000    0.2513439
569280.0000000    0.2672298
569320.0000000    0.2824101
569360.0000000    0.2845219
569400.0000000    0.2726386
569440.0000000    0.2831113
569480.0000000    0.2611166
569520.0000000    0.2720932
569560.0000000    0.2760743
569600.0000000    0.2670897
569640.0000000    0.2687226
569680.0000000    0.2569320
569720.0000000    0.2498755
569760.0000000    0.2732408
569800.0000000    0.2690742
569840.0000000    0.2732160
569880.0000000    0.2630237
569920.0000000    0.2561866
569960.0000000    0.2645021
570000.0000000    0.2611675
570040.0000000    0.2596871
570080.0000000    0.2672727
570120.0000000    0.2574498
570160.0000000    0.2668119
570200.0000000    0.2597221
570240.0000000    0.2649820
570280.0000000    0.2862059
570320.0000000    0.2644144
570360.0000000    0.2651523
570400.0000000    0.2535433
570440.0000000    0.2803994
570480.0000000    0.2737611
570520.0000000    0.2661858
570560.0000000    0.2810501
570600.0000000    0.2857131
570640.0000000    0.2623183
570680.0000000    0.2536774
570720.0000000    0.2520944
570760.0000000    0.2538618
570800.0000000    0.2590233
570840.0000000    0.2594238
570880.0000000    0.2546762
570920.0000000    0.2537199
570960.0000000    0.2502370
571000.0000000    0.2572423
571040.0000000    0.2645541
571080.0000000    0.2761407
571120.0000000    0.2422054
571160.0000000    0.2593491
571200.0000000    0.2520134
571240.0000000    0.2635761
571280.0000000    0.2385977
571320.0000000    0.2450485
571360.0000000    0.2631218
571400.0000000    0.2733851
571440.0000000    0.2656146
571480.0000000    0.2658531
571520.0000000    0.2438017
571560.0000000    0.2532690
571600.0000000    0.2493531
571640.0000000    0.2839181
571680.0000000    0.2709565
571720.0000000    0.2593597
571760.0000000    0.2823461
571800.0000000    0.2540459
571840.0000000    0.2599162
571880.0000000    0.2610357
571920.0000000    0.2644249
571960.0000000    0.2650268
572000.0000000    0.2777092
572040.0000000    0.2817455
572080.0000000    0.2564902
572120.0000000    0.2685485
572160.0000000    0.2630451
572200.0000000    0.2786565
572240.0000000    0.2657278
572280.0000000    0.2573937
572320.0000000    0.2526037
572360.0000000    0.2643679
572400.0000000    0.2486583
572440.0000000    0.2749337
572480.0000000    0.2477793
572520.0000000    0.2537485
572560.0000000    0.2454435
572600.0000000    0.2499939
572640.0000000    0.2597854
572680.0000000    0.2632952
572720.0000000    0.2590054
572760.0000000    0.2765201
572800.0000000    0.2901193
572840.0000000    0.2948987
572880.0000000    0.2843547
572920.0000000    0.2810487
572960.0000000    0.2673611
573000.0000000    0.2788373
573040.0000000    0.2784699
573080.0000000    0.2769051
573120.0000000    0.2810688
573160.0000000    0.2556575
573200.0000000    0.2623425
573240.0000000    0.2644797
573280.0000000    0.2690952
573320.0000000    0.2277796
573360.0000000    0.2512446
573400.0000000    0.2521710
573440.0000000    0.2434222
573480.0000000    0.2537632
573520.0000000    0.2677265
573560.0000000    0.2587727
573600.0000000    0.2641054
573640.0000000    0.2545435
573680.0000000    0.2519739
573720.0000000    0.2461506
573760.0000000    0.2619312
573800.0000000    0.2728524
573840.0000000    0.2646418
573880.0000000    0.2831535
573920.0000000    0.2656035
573960.0000000    0.2765100
574000.0000000    0.2779100
574040.0000000    0.2364152
574080.0000000    0.2501881
574120.0000000    0.2839426
574160.0000000    0.2665719
574200.0000000    0.2652114
574240.0000000    0.2723463
574280.0000000    0.2630112
574320.0000000    0.2704158
[truncated: 297,978 more chars]
