# Supplementary material for: Comment on 'Valid molecular dynamics simulations of human hemoglobin require a surprisingly large box size'
Source: eLife. 2019 Jun 20;8:e44718. doi: 10.7554/eLife.44718 (PMC6586461; doi:10.7554/eLife.44718)
Supplement: Figure 1—source data 1. — The zip archive contains a README file describing which source files correspond to the different panels. [file elife-44718-fig1-data1.zip › figure1/panels_AB/90A/1/rmsd_2dn2.xvg]

# This file was created Fri Nov 16 09:00:46 2018
# Created by:
#             :-) GROMACS - gmx rms, 2018.3-dev-20180823-5d5eb38 (-:
# 
# Executable:   /usr/local/gromacs/2018/2018.3-impi2017-fftw337-gcc640-cuda91/bin/gmx
# Data prefix:  /usr/local/gromacs/2018/2018.3-impi2017-fftw337-gcc640-cuda91
# Working dir:  /home/degroot/hb/2dn2/Meuwly/90a-elife/1
# Command line:
#   gmx rms -s ../topol.tpr -f x.xtc -nice 0 -o rmsd_2dn2.xvg
# gmx rms is part of G R O M A C S:
#
# GROtesk MACabre and Sinister
#
@    title "RMSD"
@    xaxis  label "Time (ps)"
@    yaxis  label "RMSD (nm)"
@TYPE xy
@ subtitle "Backbone after lsq fit to Backbone"
   0.0000000    0.0000005
  40.0000000    0.0835050
  80.0000000    0.1009317
 120.0000000    0.0887273
 160.0000000    0.0801250
 200.0000000    0.0875847
 240.0000000    0.0884430
 280.0000000    0.0822439
 320.0000000    0.0891234
 360.0000000    0.0891575
 400.0000000    0.0920914
 440.0000000    0.0940487
 480.0000000    0.0920372
 520.0000000    0.0950423
 560.0000000    0.0920681
 600.0000000    0.1030966
 640.0000000    0.1095316
 680.0000000    0.0953401
 720.0000000    0.0921289
 760.0000000    0.0909758
 800.0000000    0.0813353
 840.0000000    0.0923686
 880.0000000    0.0828994
 920.0000000    0.0792444
 960.0000000    0.0894658
1000.0000000    0.0984736
1040.0000000    0.0969438
1080.0000000    0.0921988
1120.0000000    0.0870188
1160.0000000    0.0975159
1200.0000000    0.0880707
1240.0000000    0.0943867
1280.0000000    0.0926996
1320.0000000    0.0955774
1360.0000000    0.0897107
1400.0000000    0.0857401
1440.0000000    0.0864933
1480.0000000    0.0832720
1520.0000000    0.0920357
1560.0000000    0.0983374
1600.0000000    0.0926350
1640.0000000    0.1004880
1680.0000000    0.0866353
1720.0000000    0.0872735
1760.0000000    0.1009799
1800.0000000    0.0999813
1840.0000000    0.1058626
1880.0000000    0.0998107
1920.0000000    0.1059280
1960.0000000    0.1145031
2000.0000000    0.1208556
2040.0000000    0.1322766
2080.0000000    0.1062184
2120.0000000    0.1088513
2160.0000000    0.1026082
2200.0000000    0.1184391
2240.0000000    0.1204351
2280.0000000    0.1032074
2320.0000000    0.1120865
2360.0000000    0.1076147
2400.0000000    0.1065139
2440.0000000    0.1072901
2480.0000000    0.1171769
2520.0000000    0.1223724
2560.0000000    0.1142708
2600.0000000    0.1200336
2640.0000000    0.1165949
2680.0000000    0.1222241
2720.0000000    0.1075835
2760.0000000    0.1072505
2800.0000000    0.1213830
2840.0000000    0.1075889
2880.0000000    0.1108841
2920.0000000    0.1115756
2960.0000000    0.1109408
3000.0000000    0.1144748
3040.0000000    0.1138192
3080.0000000    0.1115809
3120.0000000    0.1075921
3160.0000000    0.1130134
3200.0000000    0.1077377
3240.0000000    0.1036161
3280.0000000    0.1101964
3320.0000000    0.1084714
3360.0000000    0.1031358
3400.0000000    0.0966691
3440.0000000    0.1101308
3480.0000000    0.1077427
3520.0000000    0.1172130
3560.0000000    0.1076202
3600.0000000    0.1052840
3640.0000000    0.1029435
3680.0000000    0.1072369
3720.0000000    0.1047682
3760.0000000    0.1028873
3800.0000000    0.1132652
3840.0000000    0.1214004
3880.0000000    0.1037202
3920.0000000    0.1108045
3960.0000000    0.1142201
4000.0000000    0.1148081
4040.0000000    0.1127847
4080.0000000    0.1214221
4120.0000000    0.1337484
4160.0000000    0.1278293
4200.0000000    0.1229600
4240.0000000    0.1080723
4280.0000000    0.1070335
4320.0000000    0.1053459
4360.0000000    0.1205377
4400.0000000    0.1253442
4440.0000000    0.1166186
4480.0000000    0.1203697
4520.0000000    0.1182725
4560.0000000    0.1167754
4600.0000000    0.1255569
4640.0000000    0.1223079
4680.0000000    0.1264819
4720.0000000    0.1257571
4760.0000000    0.1299539
4800.0000000    0.1262001
4840.0000000    0.1380786
4880.0000000    0.1170490
4920.0000000    0.1292958
4960.0000000    0.1274764
5000.0000000    0.1269128
5040.0000000    0.1289786
5080.0000000    0.1318189
5120.0000000    0.1209511
5160.0000000    0.1226074
5200.0000000    0.1257587
5240.0000000    0.1122132
5280.0000000    0.1189010
5320.0000000    0.0991308
5360.0000000    0.0923728
5400.0000000    0.1023659
5440.0000000    0.1130313
5480.0000000    0.1252864
5520.0000000    0.1092804
5560.0000000    0.1066100
5600.0000000    0.1013447
5640.0000000    0.1002270
5680.0000000    0.1095591
5720.0000000    0.1265670
5760.0000000    0.1164956
5800.0000000    0.1107905
5840.0000000    0.1108713
5880.0000000    0.1067887
5920.0000000    0.1139267
5960.0000000    0.1133324
6000.0000000    0.1150961
6040.0000000    0.1123176
6080.0000000    0.1327499
6120.0000000    0.1217050
6160.0000000    0.1200334
6200.0000000    0.1185863
6240.0000000    0.1196360
6280.0000000    0.1309085
6320.0000000    0.1212788
6360.0000000    0.1324400
6400.0000000    0.1265045
6440.0000000    0.1207300
6480.0000000    0.1303075
6520.0000000    0.1260962
6560.0000000    0.1160904
6600.0000000    0.1202701
6640.0000000    0.1222071
6680.0000000    0.1107142
6720.0000000    0.1006208
6760.0000000    0.1127562
6800.0000000    0.1060012
6840.0000000    0.1121403
6880.0000000    0.1123899
6920.0000000    0.1094122
6960.0000000    0.1057684
7000.0000000    0.1118443
7040.0000000    0.1179657
7080.0000000    0.1098002
7120.0000000    0.1124468
7160.0000000    0.1178294
7200.0000000    0.1177092
7240.0000000    0.1087979
7280.0000000    0.1005505
7320.0000000    0.0966723
7360.0000000    0.1016138
7400.0000000    0.0988514
7440.0000000    0.1064964
7480.0000000    0.1185130
7520.0000000    0.1037752
7560.0000000    0.1222196
7600.0000000    0.1175205
7640.0000000    0.1054198
7680.0000000    0.1187319
7720.0000000    0.1123581
7760.0000000    0.1053885
7800.0000000    0.1076446
7840.0000000    0.0984820
7880.0000000    0.0940797
7920.0000000    0.0946669
7960.0000000    0.0918564
8000.0000000    0.0985314
8040.0000000    0.0927287
8080.0000000    0.0873688
8120.0000000    0.0886913
8160.0000000    0.0927145
8200.0000000    0.0903030
8240.0000000    0.0798951
8280.0000000    0.0916233
8320.0000000    0.0852475
8360.0000000    0.0862607
8400.0000000    0.0835855
8440.0000000    0.0833904
8480.0000000    0.0788190
8520.0000000    0.0923253
8560.0000000    0.0833250
8600.0000000    0.0986888
8640.0000000    0.0997756
8680.0000000    0.0962098
8720.0000000    0.0847728
8760.0000000    0.0943274
8800.0000000    0.0890555
8840.0000000    0.0931025
8880.0000000    0.0894226
8920.0000000    0.0867705
8960.0000000    0.0935475
9000.0000000    0.0951150
9040.0000000    0.0895246
9080.0000000    0.0923962
9120.0000000    0.0949027
9160.0000000    0.0888720
9200.0000000    0.1170971
9240.0000000    0.1084308
9280.0000000    0.0892365
9320.0000000    0.0893720
9360.0000000    0.0972088
9400.0000000    0.0979888
9440.0000000    0.0910701
9480.0000000    0.0919293
9520.0000000    0.0861828
9560.0000000    0.0934135
9600.0000000    0.0965966
9640.0000000    0.1170959
9680.0000000    0.1019663
9720.0000000    0.1157588
9760.0000000    0.1064229
9800.0000000    0.0990416
9840.0000000    0.0935761
9880.0000000    0.1125697
9920.0000000    0.1100357
9960.0000000    0.1136342
10000.0000000    0.1065708
10040.0000000    0.1151911
10080.0000000    0.1042956
10120.0000000    0.1175813
10160.0000000    0.1218951
10200.0000000    0.1055357
10240.0000000    0.1016069
10280.0000000    0.1152953
10320.0000000    0.1079013
10360.0000000    0.1145707
10400.0000000    0.1113709
10440.0000000    0.1193623
10480.0000000    0.1232177
10520.0000000    0.1105291
10560.0000000    0.1041771
10600.0000000    0.1143605
10640.0000000    0.1061274
10680.0000000    0.1202067
10720.0000000    0.1134306
10760.0000000    0.0973886
10800.0000000    0.1140038
10840.0000000    0.1061880
10880.0000000    0.1095318
10920.0000000    0.1073183
10960.0000000    0.1068504
11000.0000000    0.1107682
11040.0000000    0.1108764
11080.0000000    0.1121150
11120.0000000    0.1052529
11160.0000000    0.1047247
11200.0000000    0.0990931
11240.0000000    0.0953328
11280.0000000    0.1065046
11320.0000000    0.0945097
11360.0000000    0.1045485
11400.0000000    0.1067552
11440.0000000    0.0983762
11480.0000000    0.1017378
11520.0000000    0.1000540
11560.0000000    0.1109679
11600.0000000    0.1046691
11640.0000000    0.0943951
11680.0000000    0.1010156
11720.0000000    0.0921951
11760.0000000    0.0960556
11800.0000000    0.0969236
11840.0000000    0.1091421
11880.0000000    0.1022298
11920.0000000    0.1110389
11960.0000000    0.1022073
12000.0000000    0.1135871
12040.0000000    0.1094746
12080.0000000    0.0987261
12120.0000000    0.1133931
12160.0000000    0.1116065
12200.0000000    0.1183813
12240.0000000    0.1077974
12280.0000000    0.0944593
12320.0000000    0.0968019
12360.0000000    0.0994210
12400.0000000    0.1025423
12440.0000000    0.1144540
12480.0000000    0.1081025
12520.0000000    0.1083597
12560.0000000    0.1103869
12600.0000000    0.1038559
12640.0000000    0.1079714
12680.0000000    0.1070441
12720.0000000    0.1058451
12760.0000000    0.0988666
12800.0000000    0.0963541
12840.0000000    0.1030306
12880.0000000    0.1143893
12920.0000000    0.1122073
12960.0000000    0.1001169
13000.0000000    0.1126725
13040.0000000    0.1102213
13080.0000000    0.1062805
13120.0000000    0.0980867
13160.0000000    0.1080181
13200.0000000    0.1055304
13240.0000000    0.1110658
13280.0000000    0.1154071
13320.0000000    0.1096718
13360.0000000    0.1102091
13400.0000000    0.1127845
13440.0000000    0.1148003
13480.0000000    0.1189855
13520.0000000    0.1154945
13560.0000000    0.1076821
13600.0000000    0.1259922
13640.0000000    0.1132795
13680.0000000    0.1091655
13720.0000000    0.1034144
13760.0000000    0.1057118
13800.0000000    0.1160576
13840.0000000    0.1018138
13880.0000000    0.1103996
13920.0000000    0.0952593
13960.0000000    0.0991599
14000.0000000    0.0987376
14040.0000000    0.1052279
14080.0000000    0.1070061
14120.0000000    0.1147859
14160.0000000    0.1028443
14200.0000000    0.1019158
14240.0000000    0.1079616
14280.0000000    0.1003522
14320.0000000    0.0961872
14360.0000000    0.1033640
14400.0000000    0.1118367
14440.0000000    0.1123258
14480.0000000    0.1048253
14520.0000000    0.1137462
14560.0000000    0.1162634
14600.0000000    0.1077655
14640.0000000    0.1150803
14680.0000000    0.1116231
14720.0000000    0.1218182
14760.0000000    0.1025679
14800.0000000    0.1073887
14840.0000000    0.1141645
14880.0000000    0.1172637
14920.0000000    0.1109886
14960.0000000    0.1101458
15000.0000000    0.1063507
15040.0000000    0.1084492
15080.0000000    0.1095821
15120.0000000    0.1126654
15160.0000000    0.1117700
15200.0000000    0.1059181
15240.0000000    0.1044279
15280.0000000    0.1183879
15320.0000000    0.1062816
15360.0000000    0.1049162
15400.0000000    0.1093804
15440.0000000    0.1207829
15480.0000000    0.1151135
15520.0000000    0.1018104
15560.0000000    0.1052421
15600.0000000    0.0957291
15640.0000000    0.0998833
15680.0000000    0.1042974
15720.0000000    0.1020329
15760.0000000    0.1097781
15800.0000000    0.1054963
15840.0000000    0.1068597
15880.0000000    0.1121076
15920.0000000    0.1158211
15960.0000000    0.1091227
16000.0000000    0.1119987
16040.0000000    0.1025720
16080.0000000    0.1032843
16120.0000000    0.1111713
16160.0000000    0.1090248
16200.0000000    0.1068869
16240.0000000    0.1131544
16280.0000000    0.1122382
16320.0000000    0.1103672
16360.0000000    0.1137056
16400.0000000    0.1135731
16440.0000000    0.1085319
16480.0000000    0.1075186
16520.0000000    0.1219243
16560.0000000    0.1038937
16600.0000000    0.1111199
16640.0000000    0.1145244
16680.0000000    0.1063533
16720.0000000    0.1022038
16760.0000000    0.1004411
16800.0000000    0.1239025
16840.0000000    0.1098988
16880.0000000    0.0963928
16920.0000000    0.1059326
16960.0000000    0.1051244
17000.0000000    0.1046842
17040.0000000    0.1201223
17080.0000000    0.1090581
17120.0000000    0.1077871
17160.0000000    0.1115383
17200.0000000    0.1242073
17240.0000000    0.1117215
17280.0000000    0.1191719
17320.0000000    0.1200210
17360.0000000    0.1283129
17400.0000000    0.1118009
17440.0000000    0.1096923
17480.0000000    0.1062728
17520.0000000    0.1105965
17560.0000000    0.1059776
17600.0000000    0.0988589
17640.0000000    0.1161303
17680.0000000    0.1098165
17720.0000000    0.1054619
17760.0000000    0.1176331
17800.0000000    0.1102074
17840.0000000    0.1087824
17880.0000000    0.1079812
17920.0000000    0.1055382
17960.0000000    0.1065372
18000.0000000    0.1067976
18040.0000000    0.1113379
18080.0000000    0.1031988
18120.0000000    0.1013843
18160.0000000    0.1041390
18200.0000000    0.1051256
18240.0000000    0.0915199
18280.0000000    0.1013072
18320.0000000    0.1119562
18360.0000000    0.1061330
18400.0000000    0.1059666
18440.0000000    0.1079339
18480.0000000    0.0968278
18520.0000000    0.0941465
18560.0000000    0.1035282
18600.0000000    0.1041615
18640.0000000    0.1048926
18680.0000000    0.1063875
18720.0000000    0.1053631
18760.0000000    0.1017624
18800.0000000    0.1083400
18840.0000000    0.1030317
18880.0000000    0.0995955
18920.0000000    0.1154123
18960.0000000    0.1107025
19000.0000000    0.1084912
19040.0000000    0.1212163
19080.0000000    0.1193333
19120.0000000    0.1061158
19160.0000000    0.1047217
19200.0000000    0.1056486
19240.0000000    0.1131415
19280.0000000    0.1108592
19320.0000000    0.1210259
19360.0000000    0.1136843
19400.0000000    0.1123460
19440.0000000    0.1124892
19480.0000000    0.1096584
19520.0000000    0.1131316
19560.0000000    0.1099197
19600.0000000    0.1062477
19640.0000000    0.1178249
19680.0000000    0.1058626
19720.0000000    0.0928527
19760.0000000    0.1079444
19800.0000000    0.1124095
19840.0000000    0.1261774
19880.0000000    0.1088256
19920.0000000    0.1183463
19960.0000000    0.1039446
20000.0000000    0.1067431
20040.0000000    0.1073624
20080.0000000    0.1194635
20120.0000000    0.1044777
20160.0000000    0.1124467
20200.0000000    0.1171145
20240.0000000    0.1117586
20280.0000000    0.1218965
20320.0000000    0.1212993
20360.0000000    0.1312065
20400.0000000    0.1246811
20440.0000000    0.1215779
20480.0000000    0.1203784
20520.0000000    0.1085307
20560.0000000    0.1046271
20600.0000000    0.1132844
20640.0000000    0.1157011
20680.0000000    0.1167933
20720.0000000    0.1083712
20760.0000000    0.1129883
20800.0000000    0.1203774
20840.0000000    0.1222231
20880.0000000    0.1219629
20920.0000000    0.1193589
20960.0000000    0.1153499
21000.0000000    0.1216313
21040.0000000    0.1123246
21080.0000000    0.1282152
21120.0000000    0.1322379
21160.0000000    0.1279842
21200.0000000    0.1159317
21240.0000000    0.0993985
21280.0000000    0.1127345
21320.0000000    0.1080381
21360.0000000    0.1197536
21400.0000000    0.1161371
21440.0000000    0.1205425
21480.0000000    0.1103489
21520.0000000    0.1151126
21560.0000000    0.1224377
21600.0000000    0.1162434
21640.0000000    0.1093568
21680.0000000    0.1031405
21720.0000000    0.1040222
21760.0000000    0.1025448
21800.0000000    0.1060405
21840.0000000    0.1158625
21880.0000000    0.1090018
21920.0000000    0.1013662
21960.0000000    0.1175146
22000.0000000    0.1119973
22040.0000000    0.1129891
22080.0000000    0.1072920
22120.0000000    0.1212325
22160.0000000    0.1076751
22200.0000000    0.1142437
22240.0000000    0.1064450
22280.0000000    0.1105677
22320.0000000    0.1068321
22360.0000000    0.1070605
22400.0000000    0.1001425
22440.0000000    0.0999624
22480.0000000    0.0994982
22520.0000000    0.0982054
22560.0000000    0.1030369
22600.0000000    0.0917246
22640.0000000    0.1016756
22680.0000000    0.0843882
22720.0000000    0.0845726
22760.0000000    0.0955000
22800.0000000    0.0931183
22840.0000000    0.0928982
22880.0000000    0.1002836
22920.0000000    0.1052130
22960.0000000    0.0964677
23000.0000000    0.0998939
23040.0000000    0.1031438
23080.0000000    0.0959267
23120.0000000    0.1015507
23160.0000000    0.0936596
23200.0000000    0.0945670
23240.0000000    0.1083389
23280.0000000    0.0959339
23320.0000000    0.1050748
23360.0000000    0.1007399
23400.0000000    0.1074434
23440.0000000    0.1174221
23480.0000000    0.1067239
23520.0000000    0.1015944
23560.0000000    0.1172619
23600.0000000    0.1057644
23640.0000000    0.1073984
23680.0000000    0.1129197
23720.0000000    0.1161011
23760.0000000    0.1100808
23800.0000000    0.1085502
23840.0000000    0.1114814
23880.0000000    0.1141982
23920.0000000    0.1098363
23960.0000000    0.1084396
24000.0000000    0.1101555
24040.0000000    0.1117815
24080.0000000    0.0977165
24120.0000000    0.0982085
24160.0000000    0.1037685
24200.0000000    0.1041867
24240.0000000    0.1175344
24280.0000000    0.1091217
24320.0000000    0.1166325
24360.0000000    0.1107942
24400.0000000    0.1057466
24440.0000000    0.1072238
24480.0000000    0.1086398
24520.0000000    0.1000066
24560.0000000    0.0976714
24600.0000000    0.1090423
24640.0000000    0.1032529
24680.0000000    0.0909364
24720.0000000    0.0898900
24760.0000000    0.0988582
24800.0000000    0.0895946
24840.0000000    0.1032851
24880.0000000    0.0996742
24920.0000000    0.0998646
24960.0000000    0.0978742
25000.0000000    0.0985774
25040.0000000    0.0983861
25080.0000000    0.0891130
25120.0000000    0.0923335
25160.0000000    0.1029748
25200.0000000    0.1017726
25240.0000000    0.1033766
25280.0000000    0.1027204
25320.0000000    0.1239751
25360.0000000    0.1175288
25400.0000000    0.1117516
25440.0000000    0.1090667
25480.0000000    0.1065083
25520.0000000    0.1082965
25560.0000000    0.1140989
25600.0000000    0.1108836
25640.0000000    0.1076675
25680.0000000    0.1126783
25720.0000000    0.1329216
25760.0000000    0.1151294
25800.0000000    0.1046854
25840.0000000    0.1096169
25880.0000000    0.1248094
25920.0000000    0.1084071
25960.0000000    0.1066884
26000.0000000    0.1110558
26040.0000000    0.1256697
26080.0000000    0.1157932
26120.0000000    0.1093118
26160.0000000    0.1239983
26200.0000000    0.1187462
26240.0000000    0.1067393
26280.0000000    0.1047716
26320.0000000    0.1066686
26360.0000000    0.1091706
26400.0000000    0.1157616
26440.0000000    0.1181416
26480.0000000    0.1209276
26520.0000000    0.1128255
26560.0000000    0.0927885
26600.0000000    0.1015394
26640.0000000    0.1093175
26680.0000000    0.1109719
26720.0000000    0.1061376
26760.0000000    0.1149637
26800.0000000    0.1109650
26840.0000000    0.1062743
26880.0000000    0.1146287
26920.0000000    0.1004132
26960.0000000    0.0981599
27000.0000000    0.1149257
27040.0000000    0.1139990
27080.0000000    0.1118371
27120.0000000    0.1106298
27160.0000000    0.1128518
27200.0000000    0.1351224
27240.0000000    0.1330882
27280.0000000    0.1267895
27320.0000000    0.1361456
27360.0000000    0.1276344
27400.0000000    0.1036779
27440.0000000    0.1161739
27480.0000000    0.1131692
27520.0000000    0.1202113
27560.0000000    0.1103980
27600.0000000    0.1090061
27640.0000000    0.1053738
27680.0000000    0.1157397
27720.0000000    0.1076039
27760.0000000    0.1089569
27800.0000000    0.1165830
27840.0000000    0.1107519
27880.0000000    0.0955028
27920.0000000    0.1122537
27960.0000000    0.1031621
28000.0000000    0.1156095
28040.0000000    0.1073590
28080.0000000    0.1057291
28120.0000000    0.0995557
28160.0000000    0.0981926
28200.0000000    0.1122479
28240.0000000    0.1292418
28280.0000000    0.1090825
28320.0000000    0.1232128
28360.0000000    0.1309103
28400.0000000    0.1181779
28440.0000000    0.1203940
28480.0000000    0.1060589
28520.0000000    0.1208415
28560.0000000    0.1244967
28600.0000000    0.1240245
28640.0000000    0.1270722
28680.0000000    0.1284448
28720.0000000    0.1217036
28760.0000000    0.1097996
28800.0000000    0.1076110
28840.0000000    0.1329814
28880.0000000    0.1367499
28920.0000000    0.1133226
28960.0000000    0.1179553
29000.0000000    0.1179905
29040.0000000    0.1052619
29080.0000000    0.1157435
29120.0000000    0.1100289
29160.0000000    0.1251606
29200.0000000    0.1242939
29240.0000000    0.1123926
29280.0000000    0.1163765
29320.0000000    0.1102934
29360.0000000    0.1161404
29400.0000000    0.1179907
29440.0000000    0.1165776
29480.0000000    0.1126982
29520.0000000    0.1238855
29560.0000000    0.1178921
29600.0000000    0.1310385
29640.0000000    0.1092526
29680.0000000    0.1200857
29720.0000000    0.1016685
29760.0000000    0.1056423
29800.0000000    0.1159117
29840.0000000    0.1028396
29880.0000000    0.1186846
29920.0000000    0.1148617
29960.0000000    0.1089626
30000.0000000    0.1042188
30040.0000000    0.1117374
30080.0000000    0.0973302
30120.0000000    0.1028085
30160.0000000    0.1164843
30200.0000000    0.1193787
30240.0000000    0.1203920
30280.0000000    0.1191560
30320.0000000    0.1014699
30360.0000000    0.1152309
30400.0000000    0.1115122
30440.0000000    0.1022060
30480.0000000    0.1037123
30520.0000000    0.1065527
30560.0000000    0.0978973
30600.0000000    0.0872100
30640.0000000    0.0975103
30680.0000000    0.1128006
30720.0000000    0.1037828
30760.0000000    0.1169334
30800.0000000    0.1085121
30840.0000000    0.1085984
30880.0000000    0.1149629
30920.0000000    0.1044517
30960.0000000    0.1196907
31000.0000000    0.1110308
31040.0000000    0.1010078
31080.0000000    0.1099444
31120.0000000    0.1004641
31160.0000000    0.1018783
31200.0000000    0.1001374
31240.0000000    0.1008827
31280.0000000    0.0984542
31320.0000000    0.1164012
31360.0000000    0.1160218
31400.0000000    0.1103509
31440.0000000    0.1133938
31480.0000000    0.1123023
31520.0000000    0.1157079
31560.0000000    0.1269152
31600.0000000    0.1277231
31640.0000000    0.1074051
31680.0000000    0.1104358
31720.0000000    0.1037476
31760.0000000    0.1055817
31800.0000000    0.1089750
31840.0000000    0.1077019
31880.0000000    0.1013318
31920.0000000    0.1036173
31960.0000000    0.0970535
32000.0000000    0.1000751
32040.0000000    0.0928292
32080.0000000    0.0994415
32120.0000000    0.1103542
32160.0000000    0.1087494
32200.0000000    0.1010802
32240.0000000    0.0955986
32280.0000000    0.0978211
32320.0000000    0.1121048
32360.0000000    0.0953398
32400.0000000    0.1158636
32440.0000000    0.1076691
32480.0000000    0.1077811
32520.0000000    0.1082652
32560.0000000    0.0996329
32600.0000000    0.0978962
32640.0000000    0.1035828
32680.0000000    0.1038642
32720.0000000    0.1147387
32760.0000000    0.1053568
32800.0000000    0.1000081
32840.0000000    0.1135324
32880.0000000    0.1090850
32920.0000000    0.1112271
32960.0000000    0.1101113
33000.0000000    0.1173013
33040.0000000    0.1089540
33080.0000000    0.1070142
33120.0000000    0.1045695
33160.0000000    0.1027031
33200.0000000    0.0996891
33240.0000000    0.1008095
33280.0000000    0.1099378
33320.0000000    0.1229027
33360.0000000    0.0958459
33400.0000000    0.0864744
33440.0000000    0.0981168
33480.0000000    0.1090667
33520.0000000    0.1048821
33560.0000000    0.0959827
33600.0000000    0.1059847
33640.0000000    0.1125849
33680.0000000    0.1260795
33720.0000000    0.1135716
33760.0000000    0.1015598
33800.0000000    0.1208816
33840.0000000    0.1120852
33880.0000000    0.0991932
33920.0000000    0.1027490
33960.0000000    0.1154030
34000.0000000    0.1129666
34040.0000000    0.1106408
34080.0000000    0.1096197
34120.0000000    0.1046563
34160.0000000    0.1166374
34200.0000000    0.1096317
34240.0000000    0.0945193
34280.0000000    0.0990416
34320.0000000    0.0931102
34360.0000000    0.0954283
34400.0000000    0.0976845
34440.0000000    0.0951445
34480.0000000    0.0979614
34520.0000000    0.0956692
34560.0000000    0.1065111
34600.0000000    0.1076964
34640.0000000    0.1052440
34680.0000000    0.1069376
34720.0000000    0.0996339
34760.0000000    0.1079641
34800.0000000    0.1044200
34840.0000000    0.1099135
34880.0000000    0.1024745
34920.0000000    0.1004417
34960.0000000    0.0970641
35000.0000000    0.0914792
35040.0000000    0.0982051
35080.0000000    0.1095338
35120.0000000    0.1081067
35160.0000000    0.1109799
35200.0000000    0.1024757
35240.0000000    0.1011757
35280.0000000    0.1049522
35320.0000000    0.1035938
35360.0000000    0.1029371
35400.0000000    0.1163678
35440.0000000    0.1028107
35480.0000000    0.1088837
35520.0000000    0.1022366
35560.0000000    0.1024096
35600.0000000    0.0930358
35640.0000000    0.0986477
35680.0000000    0.1022648
35720.0000000    0.1027565
35760.0000000    0.0963500
35800.0000000    0.0978164
35840.0000000    0.0990619
35880.0000000    0.1110347
35920.0000000    0.0989182
35960.0000000    0.1025233
36000.0000000    0.1016067
36040.0000000    0.0975896
36080.0000000    0.1164658
36120.0000000    0.1056705
36160.0000000    0.1018097
36200.0000000    0.1066076
36240.0000000    0.1006619
36280.0000000    0.1198251
36320.0000000    0.0972143
36360.0000000    0.1007392
36400.0000000    0.1097071
36440.0000000    0.1051467
36480.0000000    0.1048473
36520.0000000    0.0975992
36560.0000000    0.1054886
36600.0000000    0.1070741
36640.0000000    0.0962251
36680.0000000    0.0991429
36720.0000000    0.1057639
36760.0000000    0.0969259
36800.0000000    0.1002166
36840.0000000    0.0942054
36880.0000000    0.0992940
36920.0000000    0.1038259
36960.0000000    0.1050960
37000.0000000    0.0978890
37040.0000000    0.0920999
37080.0000000    0.0867359
37120.0000000    0.0981823
37160.0000000    0.0943838
37200.0000000    0.0950634
37240.0000000    0.0931312
37280.0000000    0.0985719
37320.0000000    0.0932846
37360.0000000    0.0960974
37400.0000000    0.1026686
37440.0000000    0.1066528
37480.0000000    0.0954913
37520.0000000    0.0989303
37560.0000000    0.0993376
37600.0000000    0.0980633
37640.0000000    0.0923609
37680.0000000    0.0869113
37720.0000000    0.0996645
37760.0000000    0.1013243
37800.0000000    0.1024361
37840.0000000    0.1138797
37880.0000000    0.1031236
37920.0000000    0.0941299
37960.0000000    0.0943182
38000.0000000    0.1036298
38040.0000000    0.1025903
38080.0000000    0.0978941
38120.0000000    0.0962782
38160.0000000    0.0895776
38200.0000000    0.0950741
38240.0000000    0.0876150
38280.0000000    0.0944210
38320.0000000    0.0991225
38360.0000000    0.0931862
38400.0000000    0.0982093
38440.0000000    0.0913040
38480.0000000    0.1037691
38520.0000000    0.0948911
38560.0000000    0.1004364
38600.0000000    0.1070889
38640.0000000    0.0964927
38680.0000000    0.1054432
38720.0000000    0.1025466
38760.0000000    0.0984482
38800.0000000    0.0960502
38840.0000000    0.1063649
38880.0000000    0.1069155
38920.0000000    0.0969848
38960.0000000    0.1082635
39000.0000000    0.1093254
39040.0000000    0.1083426
39080.0000000    0.1008217
39120.0000000    0.1054420
39160.0000000    0.0974622
39200.0000000    0.0949015
39240.0000000    0.1017157
39280.0000000    0.0928990
39320.0000000    0.1045603
39360.0000000    0.1060653
39400.0000000    0.1101162
39440.0000000    0.0983231
39480.0000000    0.1030639
39520.0000000    0.1009494
39560.0000000    0.1065926
39600.0000000    0.1011839
39640.0000000    0.1033468
39680.0000000    0.1064491
39720.0000000    0.0971347
39760.0000000    0.1011847
39800.0000000    0.0985694
39840.0000000    0.0892754
39880.0000000    0.0970116
39920.0000000    0.0863451
39960.0000000    0.0921773
40000.0000000    0.0931813
40040.0000000    0.0960136
40080.0000000    0.0975057
40120.0000000    0.1038512
40160.0000000    0.0988688
40200.0000000    0.0916945
40240.0000000    0.0863485
40280.0000000    0.1022792
40320.0000000    0.1005218
40360.0000000    0.0930595
40400.0000000    0.1057300
40440.0000000    0.0956331
40480.0000000    0.0991406
40520.0000000    0.1008832
40560.0000000    0.0991414
40600.0000000    0.1049859
40640.0000000    0.0950429
40680.0000000    0.1022133
40720.0000000    0.1061906
40760.0000000    0.1031107
40800.0000000    0.1000509
40840.0000000    0.0928021
40880.0000000    0.0978552
40920.0000000    0.1013165
40960.0000000    0.1040087
41000.0000000    0.0900403
41040.0000000    0.0965625
41080.0000000    0.0998555
41120.0000000    0.0956219
41160.0000000    0.0988551
41200.0000000    0.1027743
41240.0000000    0.0959101
41280.0000000    0.1106322
41320.0000000    0.0995156
41360.0000000    0.0947324
41400.0000000    0.1056127
41440.0000000    0.1021993
41480.0000000    0.0955641
41520.0000000    0.1038055
41560.0000000    0.1042783
41600.0000000    0.1022943
41640.0000000    0.1027137
41680.0000000    0.1176874
41720.0000000    0.1090108
41760.0000000    0.1085385
41800.0000000    0.1018762
41840.0000000    0.1175722
41880.0000000    0.1088967
41920.0000000    0.1172548
41960.0000000    0.0975493
42000.0000000    0.1093317
42040.0000000    0.0985854
42080.0000000    0.1030112
42120.0000000    0.1036204
42160.0000000    0.1014247
42200.0000000    0.1018557
42240.0000000    0.1047088
42280.0000000    0.0986993
42320.0000000    0.1076326
42360.0000000    0.1123090
42400.0000000    0.1046564
42440.0000000    0.1036464
42480.0000000    0.0952945
42520.0000000    0.1047110
42560.0000000    0.0932336
42600.0000000    0.1049212
42640.0000000    0.1008075
42680.0000000    0.1051389
42720.0000000    0.1083160
42760.0000000    0.1145021
42800.0000000    0.1180868
42840.0000000    0.1098915
42880.0000000    0.1068448
42920.0000000    0.1157221
42960.0000000    0.1070830
43000.0000000    0.1108160
43040.0000000    0.1094101
43080.0000000    0.1000603
43120.0000000    0.1107265
43160.0000000    0.1081442
43200.0000000    0.1114838
43240.0000000    0.1154831
43280.0000000    0.1108583
43320.0000000    0.1311920
43360.0000000    0.1083045
43400.0000000    0.1087230
43440.0000000    0.1115728
43480.0000000    0.1132015
43520.0000000    0.1152740
43560.0000000    0.0969057
43600.0000000    0.1008872
43640.0000000    0.1045849
43680.0000000    0.1025598
43720.0000000    0.0973815
43760.0000000    0.1099485
43800.0000000    0.1124263
43840.0000000    0.1029837
43880.0000000    0.0981250
43920.0000000    0.1085899
43960.0000000    0.1126675
44000.0000000    0.1057153
44040.0000000    0.1026541
44080.0000000    0.1211613
44120.0000000    0.1001920
44160.0000000    0.1092075
44200.0000000    0.1090222
44240.0000000    0.1056324
44280.0000000    0.1062312
44320.0000000    0.0969626
44360.0000000    0.1004638
44400.0000000    0.1037438
44440.0000000    0.1095909
44480.0000000    0.1098151
44520.0000000    0.1010901
44560.0000000    0.1008480
44600.0000000    0.1021745
44640.0000000    0.1073771
44680.0000000    0.1153528
44720.0000000    0.1113548
44760.0000000    0.1155026
44800.0000000    0.1153848
44840.0000000    0.1048579
44880.0000000    0.0985961
44920.0000000    0.1048346
44960.0000000    0.0945462
45000.0000000    0.1020741
45040.0000000    0.1069979
45080.0000000    0.1175964
45120.0000000    0.1138080
45160.0000000    0.1150375
45200.0000000    0.1069288
45240.0000000    0.1090942
45280.0000000    0.1100395
45320.0000000    0.1131859
45360.0000000    0.1141085
45400.0000000    0.1125637
45440.0000000    0.1057671
45480.0000000    0.1064524
45520.0000000    0.1069876
45560.0000000    0.1069598
45600.0000000    0.1100066
45640.0000000    0.1101958
45680.0000000    0.1072866
45720.0000000    0.1094336
45760.0000000    0.1014079
45800.0000000    0.1041787
45840.0000000    0.0988329
45880.0000000    0.0970000
45920.0000000    0.0953413
45960.0000000    0.0981694
46000.0000000    0.0997947
46040.0000000    0.0993869
46080.0000000    0.1011176
46120.0000000    0.1048153
46160.0000000    0.1128999
46200.0000000    0.1187342
46240.0000000    0.1011230
46280.0000000    0.1133384
46320.0000000    0.1145765
46360.0000000    0.0985876
46400.0000000    0.1042065
46440.0000000    0.1097404
46480.0000000    0.1011767
46520.0000000    0.1191985
46560.0000000    0.1044665
46600.0000000    0.1058820
46640.0000000    0.1020052
46680.0000000    0.1082147
46720.0000000    0.1048481
46760.0000000    0.1099822
46800.0000000    0.1032439
46840.0000000    0.1092672
46880.0000000    0.1213072
46920.0000000    0.1098455
46960.0000000    0.1149095
47000.0000000    0.0964877
47040.0000000    0.1044323
47080.0000000    0.1186763
47120.0000000    0.1005627
47160.0000000    0.0958282
47200.0000000    0.0916865
47240.0000000    0.1025230
47280.0000000    0.0988297
47320.0000000    0.1025070
47360.0000000    0.0941689
47400.0000000    0.1027717
47440.0000000    0.1065800
47480.0000000    0.1099404
47520.0000000    0.1001880
47560.0000000    0.1043141
47600.0000000    0.1080636
47640.0000000    0.1039898
47680.0000000    0.1064957
47720.0000000    0.1029400
47760.0000000    0.1035728
47800.0000000    0.1037060
47840.0000000    0.1065009
47880.0000000    0.1031937
47920.0000000    0.1032509
47960.0000000    0.1006332
48000.0000000    0.0992614
48040.0000000    0.1140112
48080.0000000    0.1065207
48120.0000000    0.0950414
48160.0000000    0.0982193
48200.0000000    0.0967420
48240.0000000    0.0924736
48280.0000000    0.1064147
48320.0000000    0.1051452
48360.0000000    0.1014613
48400.0000000    0.0964749
48440.0000000    0.0959125
48480.0000000    0.0972975
48520.0000000    0.1017437
48560.0000000    0.0938697
48600.0000000    0.1003773
48640.0000000    0.1126537
48680.0000000    0.0994956
48720.0000000    0.1049410
48760.0000000    0.0985775
48800.0000000    0.1040056
48840.0000000    0.0920411
48880.0000000    0.1000878
48920.0000000    0.1018230
48960.0000000    0.0924299
49000.0000000    0.0988868
49040.0000000    0.0883788
49080.0000000    0.0905621
49120.0000000    0.0910161
49160.0000000    0.0964951
49200.0000000    0.0982609
49240.0000000    0.1047632
49280.0000000    0.0948222
49320.0000000    0.0956151
49360.0000000    0.1060057
49400.0000000    0.1011894
49440.0000000    0.0917517
49480.0000000    0.1013205
49520.0000000    0.1036172
49560.0000000    0.1043504
49600.0000000    0.1084806
49640.0000000    0.1073712
49680.0000000    0.1035630
49720.0000000    0.0977178
49760.0000000    0.0994437
49800.0000000    0.1066822
49840.0000000    0.1069317
49880.0000000    0.0992159
49920.0000000    0.1002576
49960.0000000    0.1043971
50000.0000000    0.1052729
50040.0000000    0.0941585
50080.0000000    0.1036793
50120.0000000    0.0990699
50160.0000000    0.1042964
50200.0000000    0.0900157
50240.0000000    0.1063518
50280.0000000    0.1073191
50320.0000000    0.1105469
50360.0000000    0.1024556
50400.0000000    0.0972681
50440.0000000    0.0983110
50480.0000000    0.1003743
50520.0000000    0.0963222
50560.0000000    0.1070135
50600.0000000    0.1045628
50640.0000000    0.0985864
50680.0000000    0.1077126
50720.0000000    0.1115837
50760.0000000    0.1049693
50800.0000000    0.1046900
50840.0000000    0.1089425
50880.0000000    0.1259366
50920.0000000    0.1246020
50960.0000000    0.1296085
51000.0000000    0.1024287
51040.0000000    0.1108159
51080.0000000    0.1116457
51120.0000000    0.1067000
51160.0000000    0.1106735
51200.0000000    0.1123377
51240.0000000    0.1002714
51280.0000000    0.1048350
51320.0000000    0.1062563
51360.0000000    0.1091305
51400.0000000    0.1063972
51440.0000000    0.1125344
51480.0000000    0.1033849
51520.0000000    0.1065611
51560.0000000    0.1068744
51600.0000000    0.1121778
51640.0000000    0.1094037
51680.0000000    0.1076319
51720.0000000    0.1102467
51760.0000000    0.1050992
51800.0000000    0.0988782
51840.0000000    0.1051168
51880.0000000    0.1088778
51920.0000000    0.1090991
51960.0000000    0.1157254
52000.0000000    0.1075318
52040.0000000    0.1096281
52080.0000000    0.1078277
52120.0000000    0.1132749
52160.0000000    0.1209492
52200.0000000    0.1202706
52240.0000000    0.1203598
52280.0000000    0.1157495
52320.0000000    0.1183854
52360.0000000    0.1087668
52400.0000000    0.1064987
52440.0000000    0.1061588
52480.0000000    0.1120654
52520.0000000    0.1083092
52560.0000000    0.1012762
52600.0000000    0.1025927
52640.0000000    0.1066620
52680.0000000    0.1113587
52720.0000000    0.1060137
52760.0000000    0.1131787
52800.0000000    0.0997706
52840.0000000    0.1116879
52880.0000000    0.1094312
52920.0000000    0.1130112
52960.0000000    0.1091288
53000.0000000    0.1170245
53040.0000000    0.1177514
53080.0000000    0.1017261
53120.0000000    0.0968363
53160.0000000    0.1212187
53200.0000000    0.1056845
53240.0000000    0.1070906
53280.0000000    0.1008548
53320.0000000    0.1000524
53360.0000000    0.1013697
53400.0000000    0.0968880
53440.0000000    0.0973146
53480.0000000    0.0918465
53520.0000000    0.0959258
53560.0000000    0.1070200
53600.0000000    0.1029814
53640.0000000    0.0975944
53680.0000000    0.0945483
53720.0000000    0.1061380
53760.0000000    0.1063349
53800.0000000    0.1137319
53840.0000000    0.1127702
53880.0000000    0.1083278
53920.0000000    0.1032834
53960.0000000    0.1060751
54000.0000000    0.1056539
54040.0000000    0.0982302
54080.0000000    0.0974519
54120.0000000    0.1020114
54160.0000000    0.1071682
54200.0000000    0.0966883
54240.0000000    0.0952313
54280.0000000    0.0947928
54320.0000000    0.1008698
54360.0000000    0.1027952
54400.0000000    0.0933186
54440.0000000    0.1068654
54480.0000000    0.1029975
54520.0000000    0.1027213
54560.0000000    0.0938390
54600.0000000    0.1015830
54640.0000000    0.0966811
54680.0000000    0.1040922
54720.0000000    0.1009067
54760.0000000    0.1036678
54800.0000000    0.1025988
54840.0000000    0.1022013
54880.0000000    0.1092147
54920.0000000    0.1101441
54960.0000000    0.1092175
55000.0000000    0.1028275
55040.0000000    0.1096424
55080.0000000    0.1052928
55120.0000000    0.1024274
55160.0000000    0.1246881
55200.0000000    0.0986485
55240.0000000    0.0983203
55280.0000000    0.0998501
55320.0000000    0.0945712
55360.0000000    0.0916422
55400.0000000    0.0911486
55440.0000000    0.0934770
55480.0000000    0.1177023
55520.0000000    0.1006411
55560.0000000    0.1014657
55600.0000000    0.1028393
55640.0000000    0.1155617
55680.0000000    0.1139430
55720.0000000    0.1128596
55760.0000000    0.1042742
55800.0000000    0.1106734
55840.0000000    0.1051357
55880.0000000    0.0963291
55920.0000000    0.1008407
55960.0000000    0.1029734
56000.0000000    0.1051020
56040.0000000    0.1019795
56080.0000000    0.1035609
56120.0000000    0.1080197
56160.0000000    0.1000158
56200.0000000    0.1044138
56240.0000000    0.1031400
56280.0000000    0.1054024
56320.0000000    0.1009949
56360.0000000    0.1048031
56400.0000000    0.1028284
56440.0000000    0.0986916
56480.0000000    0.1127704
56520.0000000    0.1002330
56560.0000000    0.1028562
56600.0000000    0.1054610
56640.0000000    0.1102843
56680.0000000    0.1085413
56720.0000000    0.1078899
56760.0000000    0.1096244
56800.0000000    0.1026111
56840.0000000    0.0987293
56880.0000000    0.1112406
56920.0000000    0.1014386
56960.0000000    0.1136128
57000.0000000    0.1068457
57040.0000000    0.1063413
57080.0000000    0.1012589
57120.0000000    0.1021520
57160.0000000    0.1017214
57200.0000000    0.1028114
57240.0000000    0.1083084
57280.0000000    0.1124966
57320.0000000    0.1161978
57360.0000000    0.1096146
57400.0000000    0.1218712
57440.0000000    0.1156722
57480.0000000    0.1044441
57520.0000000    0.1093258
57560.0000000    0.1024002
57600.0000000    0.1141670
57640.0000000    0.1243104
57680.0000000    0.1112253
57720.0000000    0.1112379
57760.0000000    0.1058812
57800.0000000    0.1029726
57840.0000000    0.1052469
57880.0000000    0.1253862
57920.0000000    0.1011148
57960.0000000    0.1104689
58000.0000000    0.1089586
58040.0000000    0.1072280
58080.0000000    0.1087914
58120.0000000    0.1038240
58160.0000000    0.1009987
58200.0000000    0.0957105
58240.0000000    0.0944176
58280.0000000    0.0959830
58320.0000000    0.0961077
58360.0000000    0.0897009
58400.0000000    0.0963456
58440.0000000    0.0912411
58480.0000000    0.1064318
58520.0000000    0.1019527
58560.0000000    0.0927344
58600.0000000    0.0977541
58640.0000000    0.1043504
58680.0000000    0.1024963
58720.0000000    0.1060322
58760.0000000    0.1032563
58800.0000000    0.1014964
58840.0000000    0.0934883
58880.0000000    0.0969856
58920.0000000    0.0909721
58960.0000000    0.1013490
59000.0000000    0.0868091
59040.0000000    0.0919945
59080.0000000    0.0991122
59120.0000000    0.0995577
59160.0000000    0.1070503
59200.0000000    0.0960588
59240.0000000    0.1062378
59280.0000000    0.1070617
59320.0000000    0.1114479
59360.0000000    0.1032742
59400.0000000    0.0982679
59440.0000000    0.1125385
59480.0000000    0.1094444
59520.0000000    0.1077471
59560.0000000    0.1074070
59600.0000000    0.1006576
59640.0000000    0.1049415
59680.0000000    0.0978181
59720.0000000    0.0975831
59760.0000000    0.1094497
59800.0000000    0.1019032
59840.0000000    0.1049625
59880.0000000    0.1079513
59920.0000000    0.1106530
59960.0000000    0.1074609
60000.0000000    0.1070935
60040.0000000    0.0975247
60080.0000000    0.1036515
60120.0000000    0.1006937
60160.0000000    0.0992842
60200.0000000    0.1027533
60240.0000000    0.0957979
60280.0000000    0.0891262
60320.0000000    0.0898746
60360.0000000    0.0904455
60400.0000000    0.1001557
60440.0000000    0.0977821
60480.0000000    0.1057714
60520.0000000    0.0922212
60560.0000000    0.1030887
60600.0000000    0.1018433
60640.0000000    0.0989707
60680.0000000    0.1000458
60720.0000000    0.1007894
60760.0000000    0.1003292
60800.0000000    0.0970819
60840.0000000    0.1018038
60880.0000000    0.0949346
60920.0000000    0.1034123
60960.0000000    0.1059298
61000.0000000    0.1113088
61040.0000000    0.1065404
61080.0000000    0.0997593
61120.0000000    0.1066668
61160.0000000    0.0987167
61200.0000000    0.0994389
61240.0000000    0.1028423
61280.0000000    0.1057411
61320.0000000    0.0883626
61360.0000000    0.0983585
61400.0000000    0.1001565
61440.0000000    0.1044276
61480.0000000    0.1018390
61520.0000000    0.1060787
61560.0000000    0.1112956
61600.0000000    0.1046217
61640.0000000    0.1162424
61680.0000000    0.0979205
61720.0000000    0.1031093
61760.0000000    0.1077322
61800.0000000    0.0986246
61840.0000000    0.1062934
61880.0000000    0.1095527
61920.0000000    0.1028817
61960.0000000    0.0999486
62000.0000000    0.0959048
62040.0000000    0.1018846
62080.0000000    0.1014373
62120.0000000    0.1028291
62160.0000000    0.1020974
62200.0000000    0.1028751
62240.0000000    0.1122937
62280.0000000    0.1109351
62320.0000000    0.1098680
62360.0000000    0.1035559
62400.0000000    0.0951060
62440.0000000    0.0993764
62480.0000000    0.1136283
62520.0000000    0.1134019
62560.0000000    0.1122712
62600.0000000    0.1143453
62640.0000000    0.1149713
62680.0000000    0.1152381
62720.0000000    0.1115717
62760.0000000    0.1048791
62800.0000000    0.1181845
62840.0000000    0.1142670
62880.0000000    0.1010952
62920.0000000    0.1064360
62960.0000000    0.1122471
63000.0000000    0.1113808
63040.0000000    0.1053089
63080.0000000    0.1157475
63120.0000000    0.1174203
63160.0000000    0.1145847
63200.0000000    0.1096087
63240.0000000    0.1158036
63280.0000000    0.1075548
63320.0000000    0.1083063
63360.0000000    0.1073293
63400.0000000    0.1038393
63440.0000000    0.1126104
63480.0000000    0.1114269
63520.0000000    0.1169171
63560.0000000    0.1104836
63600.0000000    0.1118798
63640.0000000    0.1122113
63680.0000000    0.1173160
63720.0000000    0.1090316
63760.0000000    0.1267086
63800.0000000    0.1071552
63840.0000000    0.1149104
63880.0000000    0.1129542
63920.0000000    0.1098044
63960.0000000    0.1143445
64000.0000000    0.1054919
64040.0000000    0.1056030
64080.0000000    0.1075060
64120.0000000    0.1107530
64160.0000000    0.0959563
64200.0000000    0.1127438
64240.0000000    0.0976152
64280.0000000    0.0986078
64320.0000000    0.1025135
64360.0000000    0.1058494
64400.0000000    0.1058464
64440.0000000    0.1060783
64480.0000000    0.1066118
64520.0000000    0.1074928
64560.0000000    0.1141205
64600.0000000    0.1055993
64640.0000000    0.0979646
64680.0000000    0.0996978
64720.0000000    0.1035653
64760.0000000    0.1033625
64800.0000000    0.1026309
64840.0000000    0.0964881
64880.0000000    0.0926325
64920.0000000    0.0996876
64960.0000000    0.1006612
65000.0000000    0.0996850
65040.0000000    0.0955958
65080.0000000    0.0907959
65120.0000000    0.0982191
65160.0000000    0.1015308
65200.0000000    0.0995781
65240.0000000    0.0906120
65280.0000000    0.0930333
65320.0000000    0.0995159
65360.0000000    0.1053414
65400.0000000    0.0905898
65440.0000000    0.0995135
65480.0000000    0.0947177
65520.0000000    0.0926710
65560.0000000    0.1036776
65600.0000000    0.0979738
65640.0000000    0.1030128
65680.0000000    0.1027690
65720.0000000    0.1101933
65760.0000000    0.1126687
65800.0000000    0.1082548
65840.0000000    0.1089615
65880.0000000    0.1007099
65920.0000000    0.1081107
65960.0000000    0.0906711
66000.0000000    0.0948476
66040.0000000    0.0981314
66080.0000000    0.0961883
66120.0000000    0.0977829
66160.0000000    0.1006775
66200.0000000    0.0897147
66240.0000000    0.0959945
66280.0000000    0.0924763
66320.0000000    0.0965558
66360.0000000    0.1019076
66400.0000000    0.0889646
66440.0000000    0.1005630
66480.0000000    0.0930250
66520.0000000    0.1039210
66560.0000000    0.0955297
66600.0000000    0.1015761
66640.0000000    0.1069323
66680.0000000    0.1057315
66720.0000000    0.0948033
66760.0000000    0.1139566
66800.0000000    0.1161583
66840.0000000    0.0895347
66880.0000000    0.1003696
66920.0000000    0.0995884
66960.0000000    0.1019175
67000.0000000    0.1017426
67040.0000000    0.0901687
67080.0000000    0.0975366
67120.0000000    0.0879891
67160.0000000    0.0909245
67200.0000000    0.0962395
67240.0000000    0.0908552
67280.0000000    0.0952803
67320.0000000    0.0964219
67360.0000000    0.0990126
67400.0000000    0.1011611
67440.0000000    0.1020329
67480.0000000    0.1020581
67520.0000000    0.1069340
67560.0000000    0.0976075
67600.0000000    0.1099949
67640.0000000    0.1039854
67680.0000000    0.1001185
67720.0000000    0.0987960
67760.0000000    0.1057221
67800.0000000    0.1065678
67840.0000000    0.0968495
67880.0000000    0.1087018
67920.0000000    0.1032947
67960.0000000    0.1039031
68000.0000000    0.0993338
68040.0000000    0.1028829
68080.0000000    0.0991534
68120.0000000    0.1002320
68160.0000000    0.0986333
68200.0000000    0.1005511
68240.0000000    0.0965557
68280.0000000    0.1118457
68320.0000000    0.1032142
68360.0000000    0.1006019
68400.0000000    0.0983481
68440.0000000    0.1102167
68480.0000000    0.0998983
68520.0000000    0.1032308
68560.0000000    0.0987283
68600.0000000    0.0995953
68640.0000000    0.0979174
68680.0000000    0.1008649
68720.0000000    0.0986968
68760.0000000    0.1018606
68800.0000000    0.0930323
68840.0000000    0.0947605
68880.0000000    0.1000922
68920.0000000    0.0940257
68960.0000000    0.1003279
69000.0000000    0.0936663
69040.0000000    0.1014504
69080.0000000    0.1080455
69120.0000000    0.0922351
69160.0000000    0.1057027
69200.0000000    0.1023838
69240.0000000    0.0995047
69280.0000000    0.1041221
69320.0000000    0.0986468
69360.0000000    0.0966344
69400.0000000    0.0925851
69440.0000000    0.0980971
69480.0000000    0.0976065
69520.0000000    0.1112973
69560.0000000    0.1007185
69600.0000000    0.0937275
69640.0000000    0.1024559
69680.0000000    0.1110181
69720.0000000    0.0972938
69760.0000000    0.1077940
69800.0000000    0.0969942
69840.0000000    0.1009166
69880.0000000    0.0920416
69920.0000000    0.1036254
69960.0000000    0.0998695
70000.0000000    0.0995905
70040.0000000    0.1006463
70080.0000000    0.0917097
70120.0000000    0.1005513
70160.0000000    0.1026143
70200.0000000    0.0950993
70240.0000000    0.1003525
70280.0000000    0.0920530
70320.0000000    0.0871591
70360.0000000    0.0877994
70400.0000000    0.0939262
70440.0000000    0.1026672
70480.0000000    0.0915951
70520.0000000    0.0997067
70560.0000000    0.0981811
70600.0000000    0.0996342
70640.0000000    0.1015425
70680.0000000    0.1004226
70720.0000000    0.1058347
70760.0000000    0.1007926
70800.0000000    0.0950688
70840.0000000    0.0972367
70880.0000000    0.1012122
70920.0000000    0.0958739
70960.0000000    0.1072612
71000.0000000    0.0927928
71040.0000000    0.0943324
71080.0000000    0.0987236
71120.0000000    0.0994199
71160.0000000    0.1050561
71200.0000000    0.1003949
71240.0000000    0.1048034
71280.0000000    0.1066804
71320.0000000    0.1027419
71360.0000000    0.0976556
71400.0000000    0.0985709
71440.0000000    0.1027119
71480.0000000    0.0972787
71520.0000000    0.1056004
71560.0000000    0.1055539
71600.0000000    0.1046004
71640.0000000    0.0974643
71680.0000000    0.1049019
71720.0000000    0.0980555
71760.0000000    0.0950645
71800.0000000    0.0950278
71840.0000000    0.1008359
71880.0000000    0.1019921
71920.0000000    0.0986053
71960.0000000    0.1012343
72000.0000000    0.1025229
72040.0000000    0.1060281
72080.0000000    0.1157431
72120.0000000    0.1028362
72160.0000000    0.1018856
72200.0000000    0.1066570
72240.0000000    0.1138055
72280.0000000    0.1053391
72320.0000000    0.1053689
72360.0000000    0.0981129
72400.0000000    0.1073843
72440.0000000    0.1038964
72480.0000000    0.1032067
72520.0000000    0.1042070
72560.0000000    0.1049959
72600.0000000    0.1077364
72640.0000000    0.0965533
72680.0000000    0.1046980
72720.0000000    0.0984809
72760.0000000    0.1028558
72800.0000000    0.0961866
72840.0000000    0.0924110
72880.0000000    0.0976693
72920.0000000    0.0921374
72960.0000000    0.0823049
73000.0000000    0.1046536
73040.0000000    0.0902741
73080.0000000    0.0995634
73120.0000000    0.1056884
73160.0000000    0.1084783
73200.0000000    0.0979925
73240.0000000    0.0934977
73280.0000000    0.0953855
73320.0000000    0.0942219
73360.0000000    0.1033221
73400.0000000    0.0912279
73440.0000000    0.1024145
73480.0000000    0.0927937
73520.0000000    0.0941049
73560.0000000    0.0824859
73600.0000000    0.0909407
73640.0000000    0.0977869
73680.0000000    0.1033472
73720.0000000    0.0874943
73760.0000000    0.0939291
73800.0000000    0.0946243
73840.0000000    0.0886307
73880.0000000    0.0922623
73920.0000000    0.1111763
73960.0000000    0.0931211
74000.0000000    0.1003342
74040.0000000    0.0897990
74080.0000000    0.0936602
74120.0000000    0.0926538
74160.0000000    0.0925599
74200.0000000    0.0868050
74240.0000000    0.0951787
74280.0000000    0.1003925
74320.0000000    0.0986879
74360.0000000    0.1042758
74400.0000000    0.0994277
74440.0000000    0.0902388
74480.0000000    0.1098793
74520.0000000    0.1141870
74560.0000000    0.0956115
74600.0000000    0.0996735
74640.0000000    0.1019917
74680.0000000    0.1020056
74720.0000000    0.1068442
74760.0000000    0.1110525
74800.0000000    0.0984192
74840.0000000    0.1053298
74880.0000000    0.0995301
74920.0000000    0.1045521
74960.0000000    0.0991670
75000.0000000    0.0937449
75040.0000000    0.1052427
75080.0000000    0.0975529
75120.0000000    0.1030800
75160.0000000    0.1037186
75200.0000000    0.1003573
75240.0000000    0.0971028
75280.0000000    0.0987416
75320.0000000    0.1053368
75360.0000000    0.1089543
75400.0000000    0.1037726
75440.0000000    0.0901809
75480.0000000    0.0887115
75520.0000000    0.0953691
75560.0000000    0.0943807
75600.0000000    0.0937853
75640.0000000    0.0976954
75680.0000000    0.1024970
75720.0000000    0.0945972
75760.0000000    0.0904585
75800.0000000    0.0941512
75840.0000000    0.0939446
75880.0000000    0.1026544
75920.0000000    0.1025288
75960.0000000    0.0904908
76000.0000000    0.1007967
76040.0000000    0.0950122
76080.0000000    0.0988983
76120.0000000    0.0942122
76160.0000000    0.0963893
76200.0000000    0.0991648
76240.0000000    0.1039963
76280.0000000    0.0976989
76320.0000000    0.1118813
76360.0000000    0.1043735
76400.0000000    0.1020043
76440.0000000    0.1021611
76480.0000000    0.1092547
76520.0000000    0.0975806
76560.0000000    0.0925049
76600.0000000    0.0860137
76640.0000000    0.1011912
76680.0000000    0.0967690
76720.0000000    0.0968996
76760.0000000    0.0965937
76800.0000000    0.1195948
76840.0000000    0.1231651
76880.0000000    0.1166143
76920.0000000    0.1165451
76960.0000000    0.1113606
77000.0000000    0.1065767
77040.0000000    0.1197272
77080.0000000    0.1000729
77120.0000000    0.0984362
77160.0000000    0.1142811
77200.0000000    0.1106144
77240.0000000    0.1103956
77280.0000000    0.1112966
77320.0000000    0.0986839
77360.0000000    0.1102255
77400.0000000    0.0903629
77440.0000000    0.0957565
77480.0000000    0.1037641
77520.0000000    0.1030045
77560.0000000    0.0975823
77600.0000000    0.1082803
77640.0000000    0.1091464
77680.0000000    0.0933508
77720.0000000    0.1029063
77760.0000000    0.1085075
77800.0000000    0.1029535
77840.0000000    0.0947976
77880.0000000    0.0981683
77920.0000000    0.0986583
77960.0000000    0.0968007
78000.0000000    0.0968424
78040.0000000    0.0970523
78080.0000000    0.0984919
78120.0000000    0.1007835
78160.0000000    0.0943554
78200.0000000    0.0937145
78240.0000000    0.0952659
78280.0000000    0.0913305
78320.0000000    0.1016639
78360.0000000    0.1113645
78400.0000000    0.1011231
78440.0000000    0.1023100
78480.0000000    0.1042450
78520.0000000    0.0999893
78560.0000000    0.0966093
78600.0000000    0.1035256
78640.0000000    0.1069930
78680.0000000    0.1111939
78720.0000000    0.1130285
78760.0000000    0.1063125
78800.0000000    0.1134991
78840.0000000    0.0953946
78880.0000000    0.1110651
78920.0000000    0.1185108
78960.0000000    0.1023157
79000.0000000    0.1026276
79040.0000000    0.1095442
79080.0000000    0.1088508
79120.0000000    0.1070289
79160.0000000    0.1139160
79200.0000000    0.1113437
79240.0000000    0.1095270
79280.0000000    0.1135935
79320.0000000    0.1153170
79360.0000000    0.1110913
79400.0000000    0.1171967
79440.0000000    0.1100753
79480.0000000    0.1126258
79520.0000000    0.1147427
79560.0000000    0.1056746
79600.0000000    0.1035879
79640.0000000    0.1099712
79680.0000000    0.0988669
79720.0000000    0.1010816
79760.0000000    0.1044662
79800.0000000    0.0987226
79840.0000000    0.0921560
79880.0000000    0.1009734
79920.0000000    0.0999186
79960.0000000    0.1078865
80000.0000000    0.1114320
80040.0000000    0.1145482
80080.0000000    0.1082863
80120.0000000    0.1110816
80160.0000000    0.1086259
80200.0000000    0.0998771
80240.0000000    0.1071274
80280.0000000    0.1140840
80320.0000000    0.1090423
80360.0000000    0.1061030
80400.0000000    0.1047548
80440.0000000    0.1059347
80480.0000000    0.1103733
80520.0000000    0.1033389
80560.0000000    0.1042765
80600.0000000    0.1156458
80640.0000000    0.1101731
80680.0000000    0.1055508
80720.0000000    0.1057972
80760.0000000    0.1077572
80800.0000000    0.1164663
80840.0000000    0.1174006
80880.0000000    0.1014490
80920.0000000    0.1055331
80960.0000000    0.1024550
81000.0000000    0.1084071
81040.0000000    0.1002468
81080.0000000    0.1099522
81120.0000000    0.1112926
81160.0000000    0.1031942
81200.0000000    0.1005931
81240.0000000    0.1035541
81280.0000000    0.0946506
81320.0000000    0.1078237
81360.0000000    0.1034276
81400.0000000    0.1059937
81440.0000000    0.1030074
81480.0000000    0.1179641
81520.0000000    0.1138891
81560.0000000    0.1125894
81600.0000000    0.1061232
81640.0000000    0.1001596
81680.0000000    0.0944013
81720.0000000    0.0937035
81760.0000000    0.1017603
81800.0000000    0.0995860
81840.0000000    0.1050940
81880.0000000    0.0948942
81920.0000000    0.1003805
81960.0000000    0.1046213
82000.0000000    0.0977043
82040.0000000    0.0998930
82080.0000000    0.1109637
82120.0000000    0.1102099
82160.0000000    0.1047869
82200.0000000    0.0987760
82240.0000000    0.1023848
82280.0000000    0.1051093
82320.0000000    0.1137867
82360.0000000    0.1036425
82400.0000000    0.0916410
82440.0000000    0.0920639
82480.0000000    0.1088819
82520.0000000    0.0986057
82560.0000000    0.0977881
82600.0000000    0.1014941
82640.0000000    0.1027356
82680.0000000    0.1009411
82720.0000000    0.1049970
82760.0000000    0.1059266
82800.0000000    0.1003139
82840.0000000    0.0994525
82880.0000000    0.1137666
82920.0000000    0.1162926
82960.0000000    0.0980594
83000.0000000    0.1072778
83040.0000000    0.1031680
83080.0000000    0.1047410
83120.0000000    0.1087784
83160.0000000    0.1010816
83200.0000000    0.1065410
83240.0000000    0.1079432
83280.0000000    0.1049816
83320.0000000    0.1012064
83360.0000000    0.0996165
83400.0000000    0.0925618
83440.0000000    0.1005718
83480.0000000    0.1077959
83520.0000000    0.0971052
83560.0000000    0.1155018
83600.0000000    0.1075068
83640.0000000    0.0955699
83680.0000000    0.1038392
83720.0000000    0.0966418
83760.0000000    0.0940604
83800.0000000    0.0954723
83840.0000000    0.0980493
83880.0000000    0.0883974
83920.0000000    0.0826314
83960.0000000    0.1015367
84000.0000000    0.0896356
84040.0000000    0.0966596
84080.0000000    0.0905344
84120.0000000    0.0930657
84160.0000000    0.0984061
84200.0000000    0.1062855
84240.0000000    0.1099072
84280.0000000    0.1094583
84320.0000000    0.1037954
84360.0000000    0.1194075
84400.0000000    0.1084444
84440.0000000    0.1009584
84480.0000000    0.1011644
84520.0000000    0.1008373
84560.0000000    0.1037672
84600.0000000    0.0987421
84640.0000000    0.0970022
84680.0000000    0.1061963
84720.0000000    0.1050427
84760.0000000    0.1150526
84800.0000000    0.1149147
84840.0000000    0.1162705
84880.0000000    0.1075833
84920.0000000    0.0951066
84960.0000000    0.1036855
85000.0000000    0.1048267
85040.0000000    0.1077226
85080.0000000    0.1092028
85120.0000000    0.1014320
85160.0000000    0.1073582
85200.0000000    0.0985280
85240.0000000    0.1133727
85280.0000000    0.1018012
85320.0000000    0.1085233
85360.0000000    0.0978717
85400.0000000    0.1159257
85440.0000000    0.1020351
85480.0000000    0.1074228
85520.0000000    0.0916632
85560.0000000    0.1132728
85600.0000000    0.1009758
85640.0000000    0.1009658
85680.0000000    0.1039858
85720.0000000    0.1043386
85760.0000000    0.1060571
85800.0000000    0.1141783
85840.0000000    0.1138996
85880.0000000    0.1165538
85920.0000000    0.1117324
85960.0000000    0.1086821
86000.0000000    0.1078013
86040.0000000    0.1056802
86080.0000000    0.1134148
86120.0000000    0.1106686
86160.0000000    0.1099368
86200.0000000    0.1068492
86240.0000000    0.1007534
86280.0000000    0.1063598
86320.0000000    0.1005036
86360.0000000    0.1020839
86400.0000000    0.1086105
86440.0000000    0.1022129
86480.0000000    0.1039243
86520.0000000    0.1101202
86560.0000000    0.1062627
86600.0000000    0.1019658
86640.0000000    0.1036617
86680.0000000    0.0988924
86720.0000000    0.1072986
86760.0000000    0.0946073
86800.0000000    0.1244772
86840.0000000    0.1188630
86880.0000000    0.1022984
86920.0000000    0.1063343
86960.0000000    0.1087705
87000.0000000    0.1187815
87040.0000000    0.1144331
87080.0000000    0.1008307
87120.0000000    0.1076529
87160.0000000    0.1108049
87200.0000000    0.1136955
87240.0000000    0.1206776
87280.0000000    0.1085515
87320.0000000    0.0989486
87360.0000000    0.1029778
87400.0000000    0.1125269
87440.0000000    0.1165951
87480.0000000    0.1116588
87520.0000000    0.1155531
87560.0000000    0.1097497
87600.0000000    0.1095634
87640.0000000    0.1023122
87680.0000000    0.1007524
87720.0000000    0.1032933
87760.0000000    0.1057997
87800.0000000    0.1022831
87840.0000000    0.1020755
87880.0000000    0.1004378
87920.0000000    0.1082551
87960.0000000    0.1033493
88000.0000000    0.0999896
88040.0000000    0.1010095
88080.0000000    0.1121255
88120.0000000    0.1000341
88160.0000000    0.0951330
88200.0000000    0.1083399
88240.0000000    0.1053264
88280.0000000    0.1085513
88320.0000000    0.1080292
88360.0000000    0.1103129
88400.0000000    0.1023032
88440.0000000    0.1199232
88480.0000000    0.1096773
88520.0000000    0.1081361
88560.0000000    0.1192349
88600.0000000    0.1081011
88640.0000000    0.1194829
88680.0000000    0.1084057
88720.0000000    0.1141401
88760.0000000    0.1077737
88800.0000000    0.1149854
88840.0000000    0.1139929
88880.0000000    0.1174174
88920.0000000    0.1091361
88960.0000000    0.1076465
89000.0000000    0.1228411
89040.0000000    0.1113152
89080.0000000    0.1207842
89120.0000000    0.1099208
89160.0000000    0.1076709
89200.0000000    0.1176323
89240.0000000    0.1280408
89280.0000000    0.1198434
89320.0000000    0.1073300
89360.0000000    0.1119167
89400.0000000    0.1173126
89440.0000000    0.1241687
89480.0000000    0.1165822
89520.0000000    0.0981715
89560.0000000    0.1098540
89600.0000000    0.1119611
89640.0000000    0.0926311
89680.0000000    0.1050354
89720.0000000    0.1029410
89760.0000000    0.0990917
89800.0000000    0.0916670
89840.0000000    0.0985070
89880.0000000    0.1009132
89920.0000000    0.1088949
89960.0000000    0.1137614
90000.0000000    0.0961394
90040.0000000    0.1014317
90080.0000000    0.1217957
90120.0000000    0.1098889
90160.0000000    0.1132721
90200.0000000    0.1131843
90240.0000000    0.1074285
90280.0000000    0.1104786
90320.0000000    0.1057716
90360.0000000    0.0930719
90400.0000000    0.1111669
90440.0000000    0.1015225
90480.0000000    0.1099555
90520.0000000    0.0914701
90560.0000000    0.1084637
90600.0000000    0.1089555
90640.0000000    0.1024652
90680.0000000    0.0998659
90720.0000000    0.1046557
90760.0000000    0.0949195
90800.0000000    0.1059247
90840.0000000    0.1088459
90880.0000000    0.1084361
90920.0000000    0.1010173
90960.0000000    0.0997800
91000.0000000    0.0972159
91040.0000000    0.1021428
91080.0000000    0.1010991
91120.0000000    0.0890839
91160.0000000    0.0933495
91200.0000000    0.0981631
91240.0000000    0.1000186
91280.0000000    0.0957491
91320.0000000    0.1000353
91360.0000000    0.1066316
91400.0000000    0.0970113
91440.0000000    0.1048863
91480.0000000    0.0981115
91520.0000000    0.0969641
91560.0000000    0.1151236
91600.0000000    0.1035649
91640.0000000    0.1053911
91680.0000000    0.1062433
91720.0000000    0.1059429
91760.0000000    0.1001155
91800.0000000    0.1021549
91840.0000000    0.1055193
91880.0000000    0.1050976
91920.0000000    0.1027139
91960.0000000    0.1003829
92000.0000000    0.0995580
92040.0000000    0.0987335
92080.0000000    0.0969607
92120.0000000    0.0963627
92160.0000000    0.1045900
92200.0000000    0.1048409
92240.0000000    0.1006208
92280.0000000    0.0985116
92320.0000000    0.0960338
92360.0000000    0.1044413
92400.0000000    0.1090995
92440.0000000    0.0950997
92480.0000000    0.0973012
92520.0000000    0.0902195
92560.0000000    0.1011601
92600.0000000    0.0977209
92640.0000000    0.1026474
92680.0000000    0.1065122
92720.0000000    0.1066564
92760.0000000    0.0978528
92800.0000000    0.1091433
92840.0000000    0.1050782
92880.0000000    0.1025022
92920.0000000    0.1020239
92960.0000000    0.1154588
93000.0000000    0.1052397
93040.0000000    0.0918930
93080.0000000    0.0893083
93120.0000000    0.0936227
93160.0000000    0.1000708
93200.0000000    0.0906141
93240.0000000    0.0900160
93280.0000000    0.0931132
93320.0000000    0.1019726
93360.0000000    0.0947605
93400.0000000    0.0951515
93440.0000000    0.0895356
93480.0000000    0.0974100
93520.0000000    0.1007272
93560.0000000    0.0978973
93600.0000000    0.0998779
93640.0000000    0.0982911
93680.0000000    0.0982017
93720.0000000    0.1094251
93760.0000000    0.0891681
93800.0000000    0.1000916
93840.0000000    0.1154581
93880.0000000    0.1177768
93920.0000000    0.1057711
93960.0000000    0.1005969
94000.0000000    0.1038501
94040.0000000    0.1091766
94080.0000000    0.0954723
94120.0000000    0.0984432
94160.0000000    0.1037649
94200.0000000    0.0981699
94240.0000000    0.0976720
94280.0000000    0.0969135
94320.0000000    0.1015891
94360.0000000    0.0974716
94400.0000000    0.0964194
94440.0000000    0.0973306
94480.0000000    0.0917438
94520.0000000    0.0987404
94560.0000000    0.0999394
94600.0000000    0.1121062
94640.0000000    0.1106952
94680.0000000    0.0926110
94720.0000000    0.0999166
94760.0000000    0.1029683
94800.0000000    0.1017431
94840.0000000    0.1063923
94880.0000000    0.1047390
94920.0000000    0.1091470
94960.0000000    0.1096999
95000.0000000    0.1046284
95040.0000000    0.1036616
95080.0000000    0.1076604
95120.0000000    0.1097709
95160.0000000    0.0999080
95200.0000000    0.1044177
95240.0000000    0.0984852
95280.0000000    0.1000049
95320.0000000    0.1057111
95360.0000000    0.1101819
95400.0000000    0.0993349
95440.0000000    0.1041160
95480.0000000    0.0956494
95520.0000000    0.0843048
95560.0000000    0.0926118
95600.0000000    0.0930739
95640.0000000    0.0970660
95680.0000000    0.0907812
95720.0000000    0.0936761
95760.0000000    0.0938267
95800.0000000    0.0865430
95840.0000000    0.0938830
95880.0000000    0.0946092
95920.0000000    0.0929674
95960.0000000    0.0990026
96000.0000000    0.0970303
96040.0000000    0.1042296
96080.0000000    0.1053384
96120.0000000    0.0973254
96160.0000000    0.0939649
96200.0000000    0.1001572
96240.0000000    0.0990255
96280.0000000    0.1156331
96320.0000000    0.1125141
96360.0000000    0.1009824
96400.0000000    0.0926844
96440.0000000    0.0989094
96480.0000000    0.1070661
96520.0000000    0.1075282
96560.0000000    0.1089676
96600.0000000    0.1282142
96640.0000000    0.1281104
96680.0000000    0.1083810
96720.0000000    0.1139545
96760.0000000    0.1045590
96800.0000000    0.1025768
96840.0000000    0.1114254
96880.0000000    0.1127782
96920.0000000    0.1047623
96960.0000000    0.0952007
97000.0000000    0.0987747
97040.0000000    0.1119022
97080.0000000    0.1087106
97120.0000000    0.1065843
97160.0000000    0.1093344
97200.0000000    0.1065386
97240.0000000    0.1092164
97280.0000000    0.1129891
97320.0000000    0.0966353
97360.0000000    0.1025891
97400.0000000    0.1024845
97440.0000000    0.1032429
97480.0000000    0.1032809
97520.0000000    0.0938092
97560.0000000    0.0941385
97600.0000000    0.0967879
97640.0000000    0.1154060
97680.0000000    0.1058013
97720.0000000    0.1069724
97760.0000000    0.1005153
97800.0000000    0.0953964
97840.0000000    0.1033065
97880.0000000    0.1009299
97920.0000000    0.1022439
97960.0000000    0.1070482
98000.0000000    0.0974712
98040.0000000    0.1028874
98080.0000000    0.1113048
98120.0000000    0.1160756
98160.0000000    0.1151427
98200.0000000    0.1069118
98240.0000000    0.1154855
98280.0000000    0.1154231
98320.0000000    0.1109708
98360.0000000    0.1095679
98400.0000000    0.1036309
98440.0000000    0.1013147
98480.0000000    0.0961492
98520.0000000    0.1113585
98560.0000000    0.1008000
98600.0000000    0.0911598
98640.0000000    0.1009789
98680.0000000    0.0999423
98720.0000000    0.1090969
98760.0000000    0.1037668
98800.0000000    0.1188580
98840.0000000    0.1004396
98880.0000000    0.1098484
98920.0000000    0.0899421
98960.0000000    0.0901334
99000.0000000    0.0997882
99040.0000000    0.1027082
99080.0000000    0.0982426
99120.0000000    0.1027943
99160.0000000    0.0960150
99200.0000000    0.1042820
99240.0000000    0.0952885
99280.0000000    0.0919856
99320.0000000    0.1098307
99360.0000000    0.0963240
99400.0000000    0.1021063
99440.0000000    0.1118397
99480.0000000    0.1003031
99520.0000000    0.1111463
99560.0000000    0.0969335
99600.0000000    0.1085802
99640.0000000    0.1077317
99680.0000000    0.0983579
99720.0000000    0.0948394
99760.0000000    0.1014613
99800.0000000    0.1041041
99840.0000000    0.0920991
99880.0000000    0.0994758
99920.0000000    0.1073413
99960.0000000    0.1054862
100000.0000000    0.1031467
100040.0000000    0.1056621
100080.0000000    0.1046168
100120.0000000    0.1036068
100160.0000000    0.1004967
100200.0000000    0.0882329
100240.0000000    0.0968608
100280.0000000    0.0969193
100320.0000000    0.0957902
100360.0000000    0.0984388
100400.0000000    0.0929847
100440.0000000    0.1026965
100480.0000000    0.1032796
100520.0000000    0.0984931
100560.0000000    0.1062320
100600.0000000    0.1021250
100640.0000000    0.0937976
100680.0000000    0.1024022
100720.0000000    0.0985165
100760.0000000    0.0988187
100800.0000000    0.1028324
100840.0000000    0.0978708
100880.0000000    0.1005574
100920.0000000    0.0980165
100960.0000000    0.1012275
101000.0000000    0.1091841
101040.0000000    0.1015552
101080.0000000    0.1031781
101120.0000000    0.1034956
101160.0000000    0.1037818
101200.0000000    0.1054491
101240.0000000    0.1009691
101280.0000000    0.1072690
101320.0000000    0.1140293
101360.0000000    0.1068933
101400.0000000    0.1057718
101440.0000000    0.1140167
101480.0000000    0.1055011
101520.0000000    0.1077592
101560.0000000    0.1028385
101600.0000000    0.1020228
101640.0000000    0.1045288
101680.0000000    0.1029222
101720.0000000    0.1019161
101760.0000000    0.1076309
101800.0000000    0.1068973
101840.0000000    0.1036590
101880.0000000    0.1056637
101920.0000000    0.0982961
101960.0000000    0.1023574
102000.0000000    0.1061288
102040.0000000    0.1140443
102080.0000000    0.1088571
102120.0000000    0.1055573
102160.0000000    0.0997684
102200.0000000    0.0957457
102240.0000000    0.0943150
102280.0000000    0.1101666
102320.0000000    0.1042885
102360.0000000    0.1006884
102400.0000000    0.1050935
102440.0000000    0.1103957
102480.0000000    0.1019317
102520.0000000    0.1087124
102560.0000000    0.1014846
102600.0000000    0.1059161
102640.0000000    0.1028076
102680.0000000    0.1001033
102720.0000000    0.1073515
102760.0000000    0.1095624
102800.0000000    0.1003983
102840.0000000    0.1008524
102880.0000000    0.0973752
102920.0000000    0.1068528
102960.0000000    0.0965789
103000.0000000    0.1047258
103040.0000000    0.0970618
103080.0000000    0.1033483
103120.0000000    0.1073772
103160.0000000    0.0995960
103200.0000000    0.1087802
103240.0000000    0.1037987
103280.0000000    0.1031107
103320.0000000    0.0987574
103360.0000000    0.1008541
103400.0000000    0.1114274
103440.0000000    0.0958040
103480.0000000    0.0960883
103520.0000000    0.1028305
103560.0000000    0.1092802
103600.0000000    0.0967258
103640.0000000    0.0977448
103680.0000000    0.0987848
103720.0000000    0.0946188
103760.0000000    0.1002651
103800.0000000    0.1002353
103840.0000000    0.0995679
103880.0000000    0.1015392
103920.0000000    0.1054966
103960.0000000    0.1040536
104000.0000000    0.1006063
104040.0000000    0.1066281
104080.0000000    0.1028322
104120.0000000    0.0976319
104160.0000000    0.0961516
104200.0000000    0.1077141
104240.0000000    0.0989975
104280.0000000    0.0946884
104320.0000000    0.0958143
104360.0000000    0.0943360
104400.0000000    0.1067036
104440.0000000    0.0969051
104480.0000000    0.1023696
104520.0000000    0.1160425
104560.0000000    0.0982702
104600.0000000    0.1083962
104640.0000000    0.1103101
104680.0000000    0.1246134
104720.0000000    0.1066426
104760.0000000    0.1090205
104800.0000000    0.1138490
104840.0000000    0.1067650
104880.0000000    0.1103396
104920.0000000    0.1032725
104960.0000000    0.1134657
105000.0000000    0.1129221
105040.0000000    0.0973230
105080.0000000    0.0965168
105120.0000000    0.1178388
105160.0000000    0.1110818
105200.0000000    0.1104272
105240.0000000    0.1024784
105280.0000000    0.1022251
105320.0000000    0.0952009
105360.0000000    0.0985613
105400.0000000    0.1084359
105440.0000000    0.1039532
105480.0000000    0.0999240
105520.0000000    0.1123242
105560.0000000    0.1104220
105600.0000000    0.0958034
105640.0000000    0.1036686
105680.0000000    0.0986551
105720.0000000    0.1015673
105760.0000000    0.1022175
105800.0000000    0.0881356
105840.0000000    0.1054113
105880.0000000    0.1058235
105920.0000000    0.0992285
105960.0000000    0.0996800
106000.0000000    0.1105727
106040.0000000    0.1041827
106080.0000000    0.1114665
106120.0000000    0.1125019
106160.0000000    0.0944085
106200.0000000    0.1049820
106240.0000000    0.1042623
106280.0000000    0.0926644
106320.0000000    0.1014237
106360.0000000    0.1094964
106400.0000000    0.1014053
106440.0000000    0.1007016
106480.0000000    0.0997343
106520.0000000    0.0961254
106560.0000000    0.0923637
106600.0000000    0.0939055
106640.0000000    0.1028047
106680.0000000    0.1006366
106720.0000000    0.0965587
106760.0000000    0.0938768
106800.0000000    0.1083559
106840.0000000    0.0960792
106880.0000000    0.0904164
106920.0000000    0.1014796
106960.0000000    0.1023972
107000.0000000    0.1031052
107040.0000000    0.1003353
107080.0000000    0.0997706
107120.0000000    0.1099560
107160.0000000    0.1018169
107200.0000000    0.1037528
107240.0000000    0.0979271
107280.0000000    0.1021397
107320.0000000    0.0880587
107360.0000000    0.0912239
107400.0000000    0.0927288
107440.0000000    0.0943665
107480.0000000    0.0980562
107520.0000000    0.0948439
107560.0000000    0.0862068
107600.0000000    0.0817181
107640.0000000    0.0937282
107680.0000000    0.0959230
107720.0000000    0.0999519
107760.0000000    0.0987390
107800.0000000    0.0979565
107840.0000000    0.1000761
107880.0000000    0.0907000
107920.0000000    0.0912518
107960.0000000    0.0927340
108000.0000000    0.0887343
108040.0000000    0.0980333
108080.0000000    0.1017580
108120.0000000    0.0917442
108160.0000000    0.0871827
108200.0000000    0.1049734
108240.0000000    0.0907557
108280.0000000    0.0996134
108320.0000000    0.0922209
108360.0000000    0.0829472
108400.0000000    0.0919664
108440.0000000    0.0990406
108480.0000000    0.0967920
108520.0000000    0.0942823
108560.0000000    0.1000403
108600.0000000    0.1012379
108640.0000000    0.1015121
108680.0000000    0.0871044
108720.0000000    0.0951739
108760.0000000    0.0864920
108800.0000000    0.1001729
108840.0000000    0.1040454
108880.0000000    0.1011303
108920.0000000    0.1040271
108960.0000000    0.1115165
109000.0000000    0.1062522
109040.0000000    0.1075170
109080.0000000    0.1020097
109120.0000000    0.1033313
109160.0000000    0.1072819
109200.0000000    0.1024805
109240.0000000    0.0938540
109280.0000000    0.0932755
109320.0000000    0.1036923
109360.0000000    0.1010921
109400.0000000    0.0964903
109440.0000000    0.0991471
109480.0000000    0.0963887
109520.0000000    0.1007430
109560.0000000    0.1049024
109600.0000000    0.0940612
109640.0000000    0.1017293
109680.0000000    0.0954270
109720.0000000    0.1079346
109760.0000000    0.0947176
109800.0000000    0.1056048
109840.0000000    0.1008475
109880.0000000    0.1071309
109920.0000000    0.1006049
109960.0000000    0.1110683
110000.0000000    0.1061631
110040.0000000    0.1026800
110080.0000000    0.0911589
110120.0000000    0.0978213
110160.0000000    0.0976318
110200.0000000    0.0967313
110240.0000000    0.1042008
110280.0000000    0.0939519
110320.0000000    0.1096855
110360.0000000    0.1030616
110400.0000000    0.0921805
110440.0000000    0.0986417
110480.0000000    0.1052388
110520.0000000    0.1100194
110560.0000000    0.1031436
110600.0000000    0.1053128
110640.0000000    0.1234296
110680.0000000    0.1100921
110720.0000000    0.1050706
110760.0000000    0.1096102
110800.0000000    0.1123444
110840.0000000    0.1108736
110880.0000000    0.0961290
110920.0000000    0.1079906
110960.0000000    0.1010356
111000.0000000    0.0992941
111040.0000000    0.1110020
111080.0000000    0.1166365
111120.0000000    0.1124262
111160.0000000    0.1108439
111200.0000000    0.1089346
111240.0000000    0.1097493
111280.0000000    0.1022140
111320.0000000    0.1004104
111360.0000000    0.1030720
111400.0000000    0.0994973
111440.0000000    0.1075841
111480.0000000    0.1142313
111520.0000000    0.0919511
111560.0000000    0.1067493
111600.0000000    0.1003016
111640.0000000    0.0989790
111680.0000000    0.1058337
111720.0000000    0.1076990
111760.0000000    0.1055186
111800.0000000    0.1001480
111840.0000000    0.0960691
111880.0000000    0.1018194
111920.0000000    0.0967315
111960.0000000    0.1010305
112000.0000000    0.0940052
112040.0000000    0.1040313
112080.0000000    0.0987592
112120.0000000    0.1124441
112160.0000000    0.1158524
112200.0000000    0.1040963
112240.0000000    0.1057755
112280.0000000    0.1147477
112320.0000000    0.1109898
112360.0000000    0.1009093
112400.0000000    0.1078941
112440.0000000    0.1114238
112480.0000000    0.1039455
112520.0000000    0.1123851
112560.0000000    0.1058204
112600.0000000    0.1010147
112640.0000000    0.1087589
112680.0000000    0.1031945
112720.0000000    0.1123632
112760.0000000    0.1003274
112800.0000000    0.1051216
112840.0000000    0.1109117
112880.0000000    0.1129240
112920.0000000    0.0991373
112960.0000000    0.1102488
113000.0000000    0.1083943
113040.0000000    0.1058664
113080.0000000    0.1053685
113120.0000000    0.1120144
113160.0000000    0.1088623
113200.0000000    0.1002421
113240.0000000    0.1088016
113280.0000000    0.1099385
113320.0000000    0.1032372
113360.0000000    0.1111606
113400.0000000    0.0920288
113440.0000000    0.1124899
113480.0000000    0.1192324
113520.0000000    0.1158227
113560.0000000    0.1062909
113600.0000000    0.1154391
113640.0000000    0.1018456
113680.0000000    0.1008996
113720.0000000    0.1080381
113760.0000000    0.1117862
113800.0000000    0.1141151
113840.0000000    0.1218109
113880.0000000    0.1143542
113920.0000000    0.1175607
113960.0000000    0.1100208
114000.0000000    0.1171691
114040.0000000    0.1215564
114080.0000000    0.1176945
114120.0000000    0.1030218
114160.0000000    0.1031304
114200.0000000    0.1144366
114240.0000000    0.1224098
114280.0000000    0.1152687
114320.0000000    0.1132689
114360.0000000    0.1029247
114400.0000000    0.1078324
114440.0000000    0.1083089
114480.0000000    0.0920994
114520.0000000    0.0892324
114560.0000000    0.0996854
114600.0000000    0.1070669
114640.0000000    0.1056740
114680.0000000    0.1152789
114720.0000000    0.1083405
114760.0000000    0.1122127
114800.0000000    0.1284459
114840.0000000    0.1213452
114880.0000000    0.1258929
114920.0000000    0.1416094
114960.0000000    0.1297733
115000.0000000    0.1275767
115040.0000000    0.1283372
115080.0000000    0.1200273
115120.0000000    0.1244309
115160.0000000    0.1253619
115200.0000000    0.1232809
115240.0000000    0.1095075
115280.0000000    0.1087182
115320.0000000    0.1229331
115360.0000000    0.1211893
115400.0000000    0.1182690
115440.0000000    0.1266594
115480.0000000    0.1253963
115520.0000000    0.1235012
115560.0000000    0.1121643
115600.0000000    0.1130717
115640.0000000    0.1160318
115680.0000000    0.1067534
115720.0000000    0.1177607
115760.0000000    0.1122756
115800.0000000    0.1109214
115840.0000000    0.1116872
115880.0000000    0.1147047
115920.0000000    0.1197419
115960.0000000    0.1171831
116000.0000000    0.1129752
116040.0000000    0.1089462
116080.0000000    0.1165634
116120.0000000    0.1198323
116160.0000000    0.1061062
116200.0000000    0.1061616
116240.0000000    0.1257642
116280.0000000    0.1157229
116320.0000000    0.1033266
116360.0000000    0.1050765
116400.0000000    0.1016726
116440.0000000    0.1082675
116480.0000000    0.1064452
116520.0000000    0.1061106
116560.0000000    0.1020499
116600.0000000    0.1161976
116640.0000000    0.1104024
116680.0000000    0.1075239
116720.0000000    0.0988628
116760.0000000    0.0953272
116800.0000000    0.1033520
116840.0000000    0.1027194
116880.0000000    0.0974550
116920.0000000    0.1077303
116960.0000000    0.1050580
117000.0000000    0.0969616
117040.0000000    0.1034707
117080.0000000    0.0966140
117120.0000000    0.0955190
117160.0000000    0.1009725
117200.0000000    0.0995762
117240.0000000    0.1020534
117280.0000000    0.1085090
117320.0000000    0.1081467
117360.0000000    0.1085980
117400.0000000    0.1149920
117440.0000000    0.1175488
117480.0000000    0.1157165
117520.0000000    0.1112382
117560.0000000    0.1058731
117600.0000000    0.1134451
117640.0000000    0.1099869
117680.0000000    0.0991220
117720.0000000    0.1101386
117760.0000000    0.1130504
117800.0000000    0.1026848
117840.0000000    0.0969739
117880.0000000    0.1063364
117920.0000000    0.1048216
117960.0000000    0.1093137
118000.0000000    0.1149093
118040.0000000    0.1096778
118080.0000000    0.1204642
118120.0000000    0.1074990
118160.0000000    0.1059154
118200.0000000    0.1188873
118240.0000000    0.1131881
118280.0000000    0.1069740
118320.0000000    0.1105241
118360.0000000    0.1160420
118400.0000000    0.1153144
118440.0000000    0.1057254
118480.0000000    0.1106131
118520.0000000    0.1220427
118560.0000000    0.1131572
118600.0000000    0.1108073
118640.0000000    0.1154316
118680.0000000    0.1149957
118720.0000000    0.1108511
118760.0000000    0.1120794
118800.0000000    0.1174190
118840.0000000    0.1299456
118880.0000000    0.1109417
118920.0000000    0.1077751
118960.0000000    0.1121463
119000.0000000    0.1073712
119040.0000000    0.1091090
119080.0000000    0.1065913
119120.0000000    0.1055810
119160.0000000    0.1052193
119200.0000000    0.1031108
119240.0000000    0.1024512
119280.0000000    0.1071216
119320.0000000    0.1126073
119360.0000000    0.1076373
119400.0000000    0.1149479
119440.0000000    0.1139918
119480.0000000    0.1096434
119520.0000000    0.1139361
119560.0000000    0.1098521
119600.0000000    0.1154893
119640.0000000    0.1235098
119680.0000000    0.1128521
119720.0000000    0.1111668
119760.0000000    0.1109815
119800.0000000    0.1091610
119840.0000000    0.1072890
119880.0000000    0.1149716
119920.0000000    0.1208029
119960.0000000    0.1078053
120000.0000000    0.1062640
120040.0000000    0.1048633
120080.0000000    0.1067166
120120.0000000    0.1032885
120160.0000000    0.1059717
120200.0000000    0.1067521
120240.0000000    0.1049125
120280.0000000    0.1038407
120320.0000000    0.1067217
120360.0000000    0.1114418
120400.0000000    0.1087821
120440.0000000    0.1091700
120480.0000000    0.1137448
120520.0000000    0.1113956
120560.0000000    0.1091709
120600.0000000    0.1108009
120640.0000000    0.1126145
120680.0000000    0.1001805
120720.0000000    0.1179679
120760.0000000    0.1129767
120800.0000000    0.1050789
120840.0000000    0.1044227
120880.0000000    0.1064392
120920.0000000    0.1113063
120960.0000000    0.1035351
121000.0000000    0.1088083
121040.0000000    0.1047330
121080.0000000    0.1008791
121120.0000000    0.1040704
121160.0000000    0.1080364
121200.0000000    0.1062338
121240.0000000    0.1064005
121280.0000000    0.1113618
121320.0000000    0.1146452
121360.0000000    0.1143442
121400.0000000    0.1156545
121440.0000000    0.1037548
121480.0000000    0.1068805
121520.0000000    0.1000474
121560.0000000    0.1095086
121600.0000000    0.1045987
121640.0000000    0.1020895
121680.0000000    0.0983939
121720.0000000    0.1051660
121760.0000000    0.1099968
121800.0000000    0.1047137
121840.0000000    0.1023196
121880.0000000    0.1122090
121920.0000000    0.1062500
121960.0000000    0.1156554
122000.0000000    0.1142012
122040.0000000    0.1297832
122080.0000000    0.1210264
122120.0000000    0.1068134
122160.0000000    0.1156345
122200.0000000    0.1149999
122240.0000000    0.1072689
122280.0000000    0.1120297
122320.0000000    0.1058711
122360.0000000    0.1068301
122400.0000000    0.1207839
122440.0000000    0.1236258
122480.0000000    0.1229979
122520.0000000    0.1200418
122560.0000000    0.1284892
122600.0000000    0.1217083
122640.0000000    0.1266113
122680.0000000    0.1310674
122720.0000000    0.1098810
122760.0000000    0.1129509
122800.0000000    0.1212925
122840.0000000    0.1259931
122880.0000000    0.1244380
122920.0000000    0.1252064
122960.0000000    0.1193036
123000.0000000    0.1069432
123040.0000000    0.1176936
123080.0000000    0.1235567
123120.0000000    0.1145039
123160.0000000    0.1113678
123200.0000000    0.1190956
123240.0000000    0.1057377
123280.0000000    0.1087335
123320.0000000    0.1056249
123360.0000000    0.1086599
123400.0000000    0.1052902
123440.0000000    0.1124512
123480.0000000    0.1101789
123520.0000000    0.1100993
123560.0000000    0.1131705
123600.0000000    0.1104829
123640.0000000    0.1131159
123680.0000000    0.1037694
123720.0000000    0.1103391
123760.0000000    0.1116926
123800.0000000    0.1130475
123840.0000000    0.1087641
123880.0000000    0.1071951
123920.0000000    0.1156805
123960.0000000    0.1083149
124000.0000000    0.1203725
124040.0000000    0.1187089
124080.0000000    0.1104135
124120.0000000    0.1116455
124160.0000000    0.1192636
124200.0000000    0.1109061
124240.0000000    0.1192532
124280.0000000    0.1037421
124320.0000000    0.1059002
124360.0000000    0.0997450
124400.0000000    0.1087642
124440.0000000    0.1085735
124480.0000000    0.1072738
124520.0000000    0.0943306
124560.0000000    0.1034558
124600.0000000    0.1159510
124640.0000000    0.1118157
124680.0000000    0.1223154
124720.0000000    0.1106329
124760.0000000    0.1120070
124800.0000000    0.1034002
124840.0000000    0.1091332
124880.0000000    0.1108777
124920.0000000    0.1114812
124960.0000000    0.1114176
125000.0000000    0.1149340
125040.0000000    0.1123942
125080.0000000    0.1120599
125120.0000000    0.1160841
125160.0000000    0.1041232
125200.0000000    0.1229320
125240.0000000    0.1237181
125280.0000000    0.1133348
125320.0000000    0.1165635
125360.0000000    0.1165347
125400.0000000    0.1142735
125440.0000000    0.1176034
125480.0000000    0.0998115
125520.0000000    0.1248571
125560.0000000    0.1090860
125600.0000000    0.1131810
125640.0000000    0.1119250
125680.0000000    0.1181433
125720.0000000    0.1130883
125760.0000000    0.1241503
125800.0000000    0.1121587
125840.0000000    0.1037358
125880.0000000    0.1190122
125920.0000000    0.1097380
125960.0000000    0.1106329
126000.0000000    0.1143128
126040.0000000    0.1036416
126080.0000000    0.1012829
126120.0000000    0.0914132
126160.0000000    0.1113210
126200.0000000    0.1023391
126240.0000000    0.1101067
126280.0000000    0.1119399
126320.0000000    0.1162960
126360.0000000    0.1154566
126400.0000000    0.1041489
126440.0000000    0.1148882
126480.0000000    0.1070800
126520.0000000    0.1027853
126560.0000000    0.1052563
126600.0000000    0.1028076
126640.0000000    0.1089382
126680.0000000    0.1125527
126720.0000000    0.1069162
126760.0000000    0.1080017
126800.0000000    0.1048509
126840.0000000    0.1017627
126880.0000000    0.1070528
126920.0000000    0.1103169
126960.0000000    0.1117761
127000.0000000    0.1049056
127040.0000000    0.1126582
127080.0000000    0.1031235
127120.0000000    0.0931689
127160.0000000    0.1017187
127200.0000000    0.1042250
127240.0000000    0.1065005
127280.0000000    0.1064937
127320.0000000    0.1145375
127360.0000000    0.1115089
127400.0000000    0.1050344
127440.0000000    0.1068627
127480.0000000    0.1058217
127520.0000000    0.1046170
127560.0000000    0.1159577
127600.0000000    0.1126638
127640.0000000    0.1045277
127680.0000000    0.1043269
127720.0000000    0.1146403
127760.0000000    0.1098944
127800.0000000    0.1108029
127840.0000000    0.1122852
127880.0000000    0.1097794
127920.0000000    0.0905556
127960.0000000    0.0956693
128000.0000000    0.1065365
128040.0000000    0.1078473
128080.0000000    0.1051984
128120.0000000    0.1121511
128160.0000000    0.1130407
128200.0000000    0.1001254
128240.0000000    0.1032771
128280.0000000    0.1076523
128320.0000000    0.1004314
128360.0000000    0.1008475
128400.0000000    0.0993814
128440.0000000    0.1009335
128480.0000000    0.1011234
128520.0000000    0.1030347
128560.0000000    0.1186886
128600.0000000    0.1042907
128640.0000000    0.1110663
128680.0000000    0.1008397
128720.0000000    0.1016236
128760.0000000    0.1017686
128800.0000000    0.1014883
128840.0000000    0.1007112
128880.0000000    0.1059683
128920.0000000    0.0998829
128960.0000000    0.1012470
129000.0000000    0.1011509
129040.0000000    0.0921311
129080.0000000    0.0954944
129120.0000000    0.0955428
129160.0000000    0.1026191
129200.0000000    0.1064008
129240.0000000    0.0999362
129280.0000000    0.1138511
129320.0000000    0.1163099
129360.0000000    0.1153671
129400.0000000    0.0940445
129440.0000000    0.1019783
129480.0000000    0.1065977
129520.0000000    0.1041038
129560.0000000    0.0980021
129600.0000000    0.0945572
129640.0000000    0.1009780
129680.0000000    0.1046025
129720.0000000    0.0960600
129760.0000000    0.0950821
129800.0000000    0.1086638
129840.0000000    0.1072598
129880.0000000    0.1181285
129920.0000000    0.1028152
129960.0000000    0.1009098
130000.0000000    0.1054244
130040.0000000    0.1014622
130080.0000000    0.1018521
130120.0000000    0.1073152
130160.0000000    0.1115967
130200.0000000    0.0998991
130240.0000000    0.0996377
130280.0000000    0.1052937
130320.0000000    0.1058213
130360.0000000    0.0960083
130400.0000000    0.1025155
130440.0000000    0.0955196
130480.0000000    0.0900357
130520.0000000    0.0986597
130560.0000000    0.0924527
130600.0000000    0.1100744
130640.0000000    0.1116146
130680.0000000    0.0984576
130720.0000000    0.1030601
130760.0000000    0.0931009
130800.0000000    0.0868987
130840.0000000    0.0989343
130880.0000000    0.0928191
130920.0000000    0.0912040
130960.0000000    0.0939723
131000.0000000    0.0914159
131040.0000000    0.0961502
131080.0000000    0.1022842
131120.0000000    0.1104378
131160.0000000    0.0979453
131200.0000000    0.1055780
131240.0000000    0.1027308
131280.0000000    0.1037199
131320.0000000    0.1032095
131360.0000000    0.1063160
131400.0000000    0.1082069
131440.0000000    0.1103861
131480.0000000    0.1158776
131520.0000000    0.1101835
131560.0000000    0.1123040
131600.0000000    0.1084903
131640.0000000    0.1060346
131680.0000000    0.0986957
131720.0000000    0.1058699
131760.0000000    0.1056682
131800.0000000    0.1035846
131840.0000000    0.1238668
131880.0000000    0.1077140
131920.0000000    0.1072986
131960.0000000    0.1065711
132000.0000000    0.1035984
132040.0000000    0.1100545
132080.0000000    0.0987682
132120.0000000    0.0989553
132160.0000000    0.1078439
132200.0000000    0.1038235
132240.0000000    0.0971415
132280.0000000    0.0974947
132320.0000000    0.1090687
132360.0000000    0.1050936
132400.0000000    0.1034655
132440.0000000    0.1007114
132480.0000000    0.1024119
132520.0000000    0.1030830
132560.0000000    0.0989638
132600.0000000    0.1085890
132640.0000000    0.0977001
132680.0000000    0.0970507
132720.0000000    0.1046342
132760.0000000    0.1013628
132800.0000000    0.1005874
132840.0000000    0.1059448
132880.0000000    0.0987773
132920.0000000    0.0914382
132960.0000000    0.1003960
133000.0000000    0.0912394
133040.0000000    0.1049747
133080.0000000    0.1012667
133120.0000000    0.1050031
133160.0000000    0.0926593
133200.0000000    0.1033640
133240.0000000    0.0927781
133280.0000000    0.0898987
133320.0000000    0.0985651
133360.0000000    0.1069612
133400.0000000    0.0929128
133440.0000000    0.1031982
133480.0000000    0.1120695
133520.0000000    0.1007201
133560.0000000    0.0919241
133600.0000000    0.1030052
133640.0000000    0.0973668
133680.0000000    0.0969887
133720.0000000    0.1033318
133760.0000000    0.1011066
133800.0000000    0.0947177
133840.0000000    0.0891363
133880.0000000    0.1059237
133920.0000000    0.1166714
133960.0000000    0.1051395
134000.0000000    0.1001650
134040.0000000    0.0979528
134080.0000000    0.1005913
134120.0000000    0.1058522
134160.0000000    0.0985060
134200.0000000    0.0998182
134240.0000000    0.0963572
134280.0000000    0.0960287
134320.0000000    0.0962783
134360.0000000    0.1073669
134400.0000000    0.1152217
134440.0000000    0.1123988
134480.0000000    0.1008311
134520.0000000    0.0985937
134560.0000000    0.1057697
134600.0000000    0.1069629
134640.0000000    0.0910054
134680.0000000    0.1083555
134720.0000000    0.1008085
134760.0000000    0.0991151
134800.0000000    0.0934094
134840.0000000    0.1020828
134880.0000000    0.1054239
134920.0000000    0.1039195
134960.0000000    0.1086208
135000.0000000    0.1132680
135040.0000000    0.1070273
135080.0000000    0.0989533
135120.0000000    0.0967507
135160.0000000    0.0959444
135200.0000000    0.1007107
135240.0000000    0.1087716
135280.0000000    0.1031155
135320.0000000    0.0977606
135360.0000000    0.1096082
135400.0000000    0.1077598
135440.0000000    0.1073535
135480.0000000    0.1001227
135520.0000000    0.1014331
135560.0000000    0.1053058
135600.0000000    0.1024546
135640.0000000    0.1045946
135680.0000000    0.1007487
135720.0000000    0.1012151
135760.0000000    0.1106396
135800.0000000    0.1075711
135840.0000000    0.1162190
135880.0000000    0.1137666
135920.0000000    0.1146042
135960.0000000    0.1186726
136000.0000000    0.1100734
136040.0000000    0.1079297
136080.0000000    0.1094530
136120.0000000    0.1123702
136160.0000000    0.1214243
136200.0000000    0.1266884
136240.0000000    0.1277669
136280.0000000    0.1188467
136320.0000000    0.1236700
136360.0000000    0.1235361
136400.0000000    0.1405478
136440.0000000    0.1213632
136480.0000000    0.1145745
136520.0000000    0.1162996
136560.0000000    0.1173424
136600.0000000    0.1448662
136640.0000000    0.1359897
136680.0000000    0.1366754
136720.0000000    0.1153966
136760.0000000    0.1128507
136800.0000000    0.1214093
136840.0000000    0.1150286
136880.0000000    0.1062372
136920.0000000    0.1342942
136960.0000000    0.1069152
137000.0000000    0.1043050
137040.0000000    0.1065733
137080.0000000    0.1043259
137120.0000000    0.1049979
137160.0000000    0.1066968
137200.0000000    0.1044940
137240.0000000    0.1137600
137280.0000000    0.0976501
137320.0000000    0.0958746
137360.0000000    0.0973542
137400.0000000    0.0927138
137440.0000000    0.1019016
137480.0000000    0.1006908
137520.0000000    0.0901957
137560.0000000    0.0990277
137600.0000000    0.0931328
137640.0000000    0.1066570
137680.0000000    0.1085218
137720.0000000    0.1100074
137760.0000000    0.1025611
137800.0000000    0.1013803
137840.0000000    0.0973085
137880.0000000    0.0868014
137920.0000000    0.1009877
137960.0000000    0.0957380
138000.0000000    0.1057541
138040.0000000    0.1011674
138080.0000000    0.1020252
138120.0000000    0.1031297
138160.0000000    0.0950077
138200.0000000    0.0969723
138240.0000000    0.1029667
138280.0000000    0.1029575
138320.0000000    0.0941790
138360.0000000    0.1027617
138400.0000000    0.0949643
138440.0000000    0.0929235
138480.0000000    0.0983984
138520.0000000    0.1069478
138560.0000000    0.0963468
138600.0000000    0.0950627
138640.0000000    0.0995365
138680.0000000    0.0912019
138720.0000000    0.0886277
138760.0000000    0.0968639
138800.0000000    0.0940007
138840.0000000    0.0816043
138880.0000000    0.1045082
138920.0000000    0.0925907
138960.0000000    0.0947563
139000.0000000    0.0951293
139040.0000000    0.1063692
139080.0000000    0.1084227
139120.0000000    0.0931231
139160.0000000    0.1004283
139200.0000000    0.1061517
139240.0000000    0.1043981
139280.0000000    0.1050484
139320.0000000    0.1067094
139360.0000000    0.0966504
139400.0000000    0.0931660
139440.0000000    0.0887724
139480.0000000    0.0921342
139520.0000000    0.0951509
139560.0000000    0.0918907
139600.0000000    0.1035125
139640.0000000    0.0980050
139680.0000000    0.1019521
139720.0000000    0.0935462
139760.0000000    0.0939981
139800.0000000    0.1008727
139840.0000000    0.1092477
139880.0000000    0.1059858
139920.0000000    0.1042825
139960.0000000    0.0966554
140000.0000000    0.0963726
140040.0000000    0.1026249
140080.0000000    0.0945844
140120.0000000    0.0941051
140160.0000000    0.0933344
140200.0000000    0.0978384
140240.0000000    0.0931777
140280.0000000    0.0978706
140320.0000000    0.0960160
140360.0000000    0.1015361
140400.0000000    0.0975905
140440.0000000    0.1054743
140480.0000000    0.0999897
140520.0000000    0.1150735
140560.0000000    0.1006216
140600.0000000    0.0972904
140640.0000000    0.0969386
140680.0000000    0.0982184
140720.0000000    0.0901412
140760.0000000    0.1010392
140800.0000000    0.1007601
140840.0000000    0.1044378
140880.0000000    0.1021822
140920.0000000    0.0952198
140960.0000000    0.0984878
141000.0000000    0.0968605
141040.0000000    0.0973656
141080.0000000    0.0968214
141120.0000000    0.0939636
141160.0000000    0.0990116
141200.0000000    0.1020343
141240.0000000    0.1082093
141280.0000000    0.0964145
141320.0000000    0.1097548
141360.0000000    0.0947081
141400.0000000    0.0952211
141440.0000000    0.0929264
141480.0000000    0.0926284
141520.0000000    0.0914395
141560.0000000    0.0852197
141600.0000000    0.0868045
141640.0000000    0.0950550
141680.0000000    0.0942519
141720.0000000    0.0917484
141760.0000000    0.1001727
141800.0000000    0.0908645
141840.0000000    0.0975898
141880.0000000    0.0954148
141920.0000000    0.0918996
141960.0000000    0.1032666
142000.0000000    0.1110259
142040.0000000    0.1168872
142080.0000000    0.0925454
142120.0000000    0.1068972
142160.0000000    0.0984895
142200.0000000    0.0962675
142240.0000000    0.0950742
142280.0000000    0.0944614
142320.0000000    0.1069269
142360.0000000    0.0993952
142400.0000000    0.1128125
142440.0000000    0.1113791
142480.0000000    0.0931207
142520.0000000    0.0934103
142560.0000000    0.1025553
142600.0000000    0.0980195
142640.0000000    0.0935903
142680.0000000    0.0982989
142720.0000000    0.0925243
142760.0000000    0.0997399
142800.0000000    0.0958724
142840.0000000    0.0993838
142880.0000000    0.0985400
142920.0000000    0.1067052
142960.0000000    0.1118801
143000.0000000    0.1021128
143040.0000000    0.0988119
143080.0000000    0.1069649
143120.0000000    0.0993926
143160.0000000    0.1064942
143200.0000000    0.0993997
143240.0000000    0.0940530
143280.0000000    0.1036795
143320.0000000    0.0936354
143360.0000000    0.0883063
143400.0000000    0.0984855
143440.0000000    0.1010398
143480.0000000    0.0987803
143520.0000000    0.0960819
143560.0000000    0.0925230
143600.0000000    0.0959444
143640.0000000    0.1057360
143680.0000000    0.1063546
143720.0000000    0.1030870
143760.0000000    0.1057250
143800.0000000    0.1040088
143840.0000000    0.1105497
143880.0000000    0.1143051
143920.0000000    0.1045065
143960.0000000    0.1038203
144000.0000000    0.1076764
144040.0000000    0.1020448
144080.0000000    0.0956703
144120.0000000    0.1093303
144160.0000000    0.1020009
144200.0000000    0.1007331
144240.0000000    0.1071978
144280.0000000    0.1056270
144320.0000000    0.1117865
144360.0000000    0.1018848
144400.0000000    0.1111724
144440.0000000    0.1010342
144480.0000000    0.0982781
144520.0000000    0.0952931
144560.0000000    0.1020756
144600.0000000    0.1019918
144640.0000000    0.0972545
144680.0000000    0.0889425
144720.0000000    0.0935619
144760.0000000    0.0858215
144800.0000000    0.0940762
144840.0000000    0.0940876
144880.0000000    0.0910249
144920.0000000    0.0924268
144960.0000000    0.1003394
145000.0000000    0.1044798
145040.0000000    0.1074333
145080.0000000    0.0967707
145120.0000000    0.1096023
145160.0000000    0.1024565
145200.0000000    0.1064451
145240.0000000    0.0998640
145280.0000000    0.1012970
145320.0000000    0.0943828
145360.0000000    0.0939528
145400.0000000    0.1006840
145440.0000000    0.0902215
145480.0000000    0.0950670
145520.0000000    0.0987338
145560.0000000    0.0956001
145600.0000000    0.1003963
145640.0000000    0.1057754
145680.0000000    0.0953056
145720.0000000    0.0997118
145760.0000000    0.1025647
145800.0000000    0.1041013
145840.0000000    0.0992960
145880.0000000    0.0934697
145920.0000000    0.0983060
145960.0000000    0.0977123
146000.0000000    0.0981517
146040.0000000    0.1004066
146080.0000000    0.0911631
146120.0000000    0.1085105
146160.0000000    0.1015548
146200.0000000    0.0927153
146240.0000000    0.0921687
146280.0000000    0.1028562
146320.0000000    0.0964755
146360.0000000    0.0998706
146400.0000000    0.0965675
146440.0000000    0.0961702
146480.0000000    0.0890160
146520.0000000    0.0910113
146560.0000000    0.0882045
146600.0000000    0.0878508
146640.0000000    0.0975309
146680.0000000    0.0948137
146720.0000000    0.0953003
146760.0000000    0.1067450
146800.0000000    0.1018950
146840.0000000    0.0974560
146880.0000000    0.1012317
146920.0000000    0.0978311
146960.0000000    0.1005756
147000.0000000    0.0901067
147040.0000000    0.0967398
147080.0000000    0.0903516
147120.0000000    0.1003067
147160.0000000    0.0912307
147200.0000000    0.1010494
147240.0000000    0.1010641
147280.0000000    0.0975071
147320.0000000    0.0960981
147360.0000000    0.0900099
147400.0000000    0.0873542
147440.0000000    0.0858657
147480.0000000    0.0841263
147520.0000000    0.1002849
147560.0000000    0.0936600
147600.0000000    0.1103475
147640.0000000    0.0970041
147680.0000000    0.1016831
147720.0000000    0.1084818
147760.0000000    0.1009113
147800.0000000    0.0968816
147840.0000000    0.0955529
147880.0000000    0.0890621
147920.0000000    0.0949357
147960.0000000    0.1008623
148000.0000000    0.0994084
148040.0000000    0.0944091
148080.0000000    0.0845753
148120.0000000    0.0940783
148160.0000000    0.0916170
148200.0000000    0.0936652
148240.0000000    0.0949894
148280.0000000    0.1039563
148320.0000000    0.0957861
148360.0000000    0.0992035
148400.0000000    0.1015671
148440.0000000    0.0932155
148480.0000000    0.0999836
148520.0000000    0.0931744
148560.0000000    0.0999415
148600.0000000    0.1066630
148640.0000000    0.0908231
148680.0000000    0.0930507
148720.0000000    0.0864559
148760.0000000    0.0914436
148800.0000000    0.0915535
148840.0000000    0.0966487
148880.0000000    0.0883493
148920.0000000    0.0898052
148960.0000000    0.0907263
149000.0000000    0.0822689
149040.0000000    0.0965267
149080.0000000    0.0969434
149120.0000000    0.0903156
149160.0000000    0.0900063
149200.0000000    0.0917076
149240.0000000    0.0871366
149280.0000000    0.0984010
149320.0000000    0.0939144
149360.0000000    0.0845797
149400.0000000    0.0869013
149440.0000000    0.0830395
149480.0000000    0.0874824
149520.0000000    0.0844273
149560.0000000    0.0908227
149600.0000000    0.0960050
149640.0000000    0.0954493
149680.0000000    0.0905108
149720.0000000    0.0913265
149760.0000000    0.1000493
149800.0000000    0.0905902
149840.0000000    0.0945889
149880.0000000    0.0849186
149920.0000000    0.1022239
149960.0000000    0.1000869
150000.0000000    0.0991211
150040.0000000    0.0962431
150080.0000000    0.0978624
150120.0000000    0.0985657
150160.0000000    0.0994543
150200.0000000    0.0888002
150240.0000000    0.0974508
150280.0000000    0.0934725
150320.0000000    0.0965453
150360.0000000    0.0961762
150400.0000000    0.0938209
150440.0000000    0.0929303
150480.0000000    0.0867452
150520.0000000    0.0843767
150560.0000000    0.0921558
150600.0000000    0.0899627
150640.0000000    0.0852988
150680.0000000    0.0864154
150720.0000000    0.0967572
150760.0000000    0.0879932
150800.0000000    0.0930586
150840.0000000    0.0815898
150880.0000000    0.1015183
150920.0000000    0.0857979
150960.0000000    0.0891219
151000.0000000    0.0933911
151040.0000000    0.0914509
151080.0000000    0.0889861
151120.0000000    0.0954098
151160.0000000    0.1004606
151200.0000000    0.0919786
151240.0000000    0.0912615
151280.0000000    0.0850532
151320.0000000    0.0861553
151360.0000000    0.0937870
151400.0000000    0.0859555
151440.0000000    0.0843550
151480.0000000    0.0921719
151520.0000000    0.0900654
151560.0000000    0.0935741
151600.0000000    0.1022712
151640.0000000    0.1015248
151680.0000000    0.0958430
151720.0000000    0.0880494
151760.0000000    0.1004280
151800.0000000    0.0956406
151840.0000000    0.1027404
151880.0000000    0.1027718
151920.0000000    0.1021903
151960.0000000    0.0943604
152000.0000000    0.1010783
152040.0000000    0.0980925
152080.0000000    0.0870509
152120.0000000    0.0840104
152160.0000000    0.0963498
152200.0000000    0.0876732
152240.0000000    0.0783755
152280.0000000    0.0898874
152320.0000000    0.0861092
152360.0000000    0.0927233
152400.0000000    0.0854747
152440.0000000    0.0854152
152480.0000000    0.0990567
152520.0000000    0.0942473
152560.0000000    0.0847188
152600.0000000    0.0912128
152640.0000000    0.0935947
152680.0000000    0.0876722
152720.0000000    0.0881146
152760.0000000    0.0989000
152800.0000000    0.0990877
152840.0000000    0.0922628
152880.0000000    0.0889208
152920.0000000    0.1006994
152960.0000000    0.0946286
153000.0000000    0.1000394
153040.0000000    0.0989690
153080.0000000    0.0978911
153120.0000000    0.1014921
153160.0000000    0.1014518
153200.0000000    0.1108892
153240.0000000    0.1091763
153280.0000000    0.1115593
153320.0000000    0.1064751
153360.0000000    0.1027661
153400.0000000    0.1111043
153440.0000000    0.1137226
153480.0000000    0.1147125
153520.0000000    0.1228923
153560.0000000    0.1129722
153600.0000000    0.1168453
153640.0000000    0.1092389
153680.0000000    0.1147426
153720.0000000    0.1142019
153760.0000000    0.1050282
153800.0000000    0.1109050
153840.0000000    0.1121036
153880.0000000    0.1090271
153920.0000000    0.1011521
153960.0000000    0.1122855
154000.0000000    0.1212469
154040.0000000    0.1040978
154080.0000000    0.1134228
154120.0000000    0.1036189
154160.0000000    0.0973132
154200.0000000    0.1058886
154240.0000000    0.1126555
154280.0000000    0.0968446
154320.0000000    0.1028825
154360.0000000    0.1042346
154400.0000000    0.1038579
154440.0000000    0.0956598
154480.0000000    0.1035651
154520.0000000    0.0977181
154560.0000000    0.0866490
154600.0000000    0.1022563
154640.0000000    0.0943200
154680.0000000    0.0883994
154720.0000000    0.0948488
154760.0000000    0.0956568
154800.0000000    0.0934760
154840.0000000    0.1005381
154880.0000000    0.1023859
154920.0000000    0.0981226
154960.0000000    0.0945085
155000.0000000    0.1116197
155040.0000000    0.1188098
155080.0000000    0.1077527
155120.0000000    0.1027773
155160.0000000    0.1083420
155200.0000000    0.1069463
155240.0000000    0.1031059
155280.0000000    0.1293552
155320.0000000    0.1106234
155360.0000000    0.1177508
155400.0000000    0.1289764
155440.0000000    0.1102116
155480.0000000    0.1202151
155520.0000000    0.1140537
155560.0000000    0.1113324
155600.0000000    0.1104332
155640.0000000    0.1133869
155680.0000000    0.1138372
155720.0000000    0.1230530
155760.0000000    0.1235033
155800.0000000    0.1289275
155840.0000000    0.1245209
155880.0000000    0.1333205
155920.0000000    0.1114287
155960.0000000    0.1241441
156000.0000000    0.1118225
156040.0000000    0.1128097
156080.0000000    0.1147379
156120.0000000    0.1301027
156160.0000000    0.1564399
156200.0000000    0.1446533
156240.0000000    0.1284748
156280.0000000    0.1433402
156320.0000000    0.1648096
156360.0000000    0.1474625
156400.0000000    0.1422378
156440.0000000    0.1420111
156480.0000000    0.1611758
156520.0000000    0.1549337
156560.0000000    0.1643341
156600.0000000    0.1521941
156640.0000000    0.1556199
156680.0000000    0.1493193
156720.0000000    0.1507633
156760.0000000    0.1572800
156800.0000000    0.1366357
156840.0000000    0.1375549
156880.0000000    0.1224438
156920.0000000    0.1421660
156960.0000000    0.1207704
157000.0000000    0.1350176
157040.0000000    0.1298061
157080.0000000    0.1309755
157120.0000000    0.1263848
157160.0000000    0.1267681
157200.0000000    0.1231340
157240.0000000    0.0994390
157280.0000000    0.1237752
157320.0000000    0.1337260
157360.0000000    0.1435558
157400.0000000    0.1293820
157440.0000000    0.1127391
157480.0000000    0.1325068
157520.0000000    0.1295481
157560.0000000    0.1278873
157600.0000000    0.1381623
157640.0000000    0.1291611
157680.0000000    0.1232410
157720.0000000    0.1187688
157760.0000000    0.1242843
157800.0000000    0.1378991
157840.0000000    0.1401828
157880.0000000    0.1271349
157920.0000000    0.1409531
157960.0000000    0.1402236
158000.0000000    0.1346901
158040.0000000    0.1334777
158080.0000000    0.1233024
158120.0000000    0.1315553
158160.0000000    0.1398472
158200.0000000    0.1401965
158240.0000000    0.1367565
158280.0000000    0.1210757
158320.0000000    0.1447170
158360.0000000    0.1310049
158400.0000000    0.1399607
158440.0000000    0.1218671
158480.0000000    0.1293975
158520.0000000    0.1451655
158560.0000000    0.1371625
158600.0000000    0.1400801
158640.0000000    0.1479734
158680.0000000    0.1344901
158720.0000000    0.1190298
158760.0000000    0.1255942
158800.0000000    0.1227411
158840.0000000    0.1292788
158880.0000000    0.1189962
158920.0000000    0.1278331
158960.0000000    0.1088862
159000.0000000    0.1183825
159040.0000000    0.1319900
159080.0000000    0.1279941
159120.0000000    0.1380002
159160.0000000    0.1238691
159200.0000000    0.1233414
159240.0000000    0.1365115
159280.0000000    0.1459472
159320.0000000    0.1479625
159360.0000000    0.1350941
159400.0000000    0.1354409
159440.0000000    0.1510878
159480.0000000    0.1333769
159520.0000000    0.1490677
159560.0000000    0.1515594
159600.0000000    0.1574070
159640.0000000    0.1454582
159680.0000000    0.1646045
159720.0000000    0.1363482
159760.0000000    0.1322038
159800.0000000    0.1547014
159840.0000000    0.1558049
159880.0000000    0.1528103
159920.0000000    0.1559915
159960.0000000    0.1646779
160000.0000000    0.1444733
160040.0000000    0.1529137
160080.0000000    0.1435581
160120.0000000    0.1288235
160160.0000000    0.1417704
160200.0000000    0.1335415
160240.0000000    0.1254078
160280.0000000    0.1309471
160320.0000000    0.1134311
160360.0000000    0.1158657
160400.0000000    0.1348428
160440.0000000    0.1153283
160480.0000000    0.1344891
160520.0000000    0.1262839
160560.0000000    0.1465366
160600.0000000    0.1411030
160640.0000000    0.1332937
160680.0000000    0.1280177
160720.0000000    0.1366051
160760.0000000    0.1291891
160800.0000000    0.1454359
160840.0000000    0.1311027
160880.0000000    0.1343065
160920.0000000    0.1376221
160960.0000000    0.1216544
161000.0000000    0.1354789
161040.0000000    0.1301235
161080.0000000    0.1303734
161120.0000000    0.1373532
161160.0000000    0.1289307
161200.0000000    0.1330502
161240.0000000    0.1436503
161280.0000000    0.1589160
161320.0000000    0.1563893
161360.0000000    0.1668248
161400.0000000    0.1515389
161440.0000000    0.1303765
161480.0000000    0.1428195
161520.0000000    0.1368040
161560.0000000    0.1580482
161600.0000000    0.1388139
161640.0000000    0.1597609
161680.0000000    0.1660312
161720.0000000    0.1531901
161760.0000000    0.1656614
161800.0000000    0.1572471
161840.0000000    0.1805395
161880.0000000    0.1748801
161920.0000000    0.1465190
161960.0000000    0.1645810
162000.0000000    0.1782536
162040.0000000    0.1869895
162080.0000000    0.1597948
162120.0000000    0.1469052
162160.0000000    0.1820525
162200.0000000    0.1536591
162240.0000000    0.1806993
162280.0000000    0.1806632
162320.0000000    0.1816838
162360.0000000    0.1803741
162400.0000000    0.1811609
162440.0000000    0.1752229
162480.0000000    0.1710747
162520.0000000    0.1557377
162560.0000000    0.1692687
162600.0000000    0.1696259
162640.0000000    0.1767472
162680.0000000    0.1738685
162720.0000000    0.1537993
162760.0000000    0.1633425
162800.0000000    0.1740228
162840.0000000    0.1842840
162880.0000000    0.1783183
162920.0000000    0.1751699
162960.0000000    0.1691111
163000.0000000    0.1795022
163040.0000000    0.2038817
163080.0000000    0.1789049
163120.0000000    0.1735109
163160.0000000    0.1416979
163200.0000000    0.1846898
163240.0000000    0.1759647
163280.0000000    0.1662463
163320.0000000    0.1809290
163360.0000000    0.1756840
163400.0000000    0.1753294
163440.0000000    0.1768038
163480.0000000    0.1949012
163520.0000000    0.1907005
163560.0000000    0.1968498
163600.0000000    0.1803243
163640.0000000    0.1872039
163680.0000000    0.1788835
163720.0000000    0.1664226
163760.0000000    0.1950665
163800.0000000    0.1823316
163840.0000000    0.1795388
163880.0000000    0.1666927
163920.0000000    0.1695463
163960.0000000    0.1840049
164000.0000000    0.1642262
164040.0000000    0.1662701
164080.0000000    0.1821251
164120.0000000    0.1810747
164160.0000000    0.1681525
164200.0000000    0.1820402
164240.0000000    0.1750398
164280.0000000    0.1768454
164320.0000000    0.1872680
164360.0000000    0.1815276
164400.0000000    0.2010303
164440.0000000    0.1929485
164480.0000000    0.1781098
164520.0000000    0.1952661
164560.0000000    0.2020903
164600.0000000    0.1998496
164640.0000000    0.1862036
164680.0000000    0.2012080
164720.0000000    0.1800900
164760.0000000    0.1650634
164800.0000000    0.1626027
164840.0000000    0.1739666
164880.0000000    0.1713420
164920.0000000    0.1753376
164960.0000000    0.1928561
165000.0000000    0.1877590
165040.0000000    0.1934403
165080.0000000    0.2018354
165120.0000000    0.1748049
165160.0000000    0.1963807
165200.0000000    0.2022966
165240.0000000    0.1998881
165280.0000000    0.1772083
165320.0000000    0.1958028
165360.0000000    0.1834718
165400.0000000    0.1954320
165440.0000000    0.1707495
165480.0000000    0.1749575
165520.0000000    0.1654129
165560.0000000    0.1838226
165600.0000000    0.1782876
165640.0000000    0.1713927
165680.0000000    0.1763118
165720.0000000    0.1845625
165760.0000000    0.1865174
165800.0000000    0.1858744
165840.0000000    0.1921201
165880.0000000    0.1758386
165920.0000000    0.1726790
165960.0000000    0.1968023
166000.0000000    0.1937945
166040.0000000    0.1929185
166080.0000000    0.2003371
166120.0000000    0.1953603
166160.0000000    0.1959847
166200.0000000    0.1894604
166240.0000000    0.1754698
166280.0000000    0.1736674
166320.0000000    0.1771343
166360.0000000    0.1964648
166400.0000000    0.2240555
166440.0000000    0.2022468
166480.0000000    0.1988755
166520.0000000    0.1864171
166560.0000000    0.1879242
166600.0000000    0.1937022
166640.0000000    0.1727253
166680.0000000    0.1924499
166720.0000000    0.1677936
166760.0000000    0.1749565
166800.0000000    0.1857916
166840.0000000    0.1921344
166880.0000000    0.1914302
166920.0000000    0.1769711
166960.0000000    0.1845258
167000.0000000    0.1702052
167040.0000000    0.1745069
167080.0000000    0.1737301
167120.0000000    0.1893128
167160.0000000    0.1739724
167200.0000000    0.1836362
167240.0000000    0.1863458
167280.0000000    0.1996607
167320.0000000    0.1831660
167360.0000000    0.1853166
167400.0000000    0.1953797
167440.0000000    0.1747119
167480.0000000    0.1770163
167520.0000000    0.1718599
167560.0000000    0.1881449
167600.0000000    0.1877513
167640.0000000    0.1878989
167680.0000000    0.1892831
167720.0000000    0.2009764
167760.0000000    0.1973656
167800.0000000    0.1746335
167840.0000000    0.1800398
167880.0000000    0.1771648
167920.0000000    0.1788176
167960.0000000    0.1699175
168000.0000000    0.1776154
168040.0000000    0.1885715
168080.0000000    0.1755227
168120.0000000    0.1830428
168160.0000000    0.1765053
168200.0000000    0.1888302
168240.0000000    0.1889800
168280.0000000    0.1858095
168320.0000000    0.1983624
168360.0000000    0.1701145
168400.0000000    0.1617068
168440.0000000    0.2000332
168480.0000000    0.1868861
168520.0000000    0.1977166
168560.0000000    0.1913181
168600.0000000    0.2002212
168640.0000000    0.1843703
168680.0000000    0.2042889
168720.0000000    0.1958036
168760.0000000    0.2047005
168800.0000000    0.1874288
168840.0000000    0.1905589
168880.0000000    0.1812518
168920.0000000    0.1934019
168960.0000000    0.1895220
169000.0000000    0.1721780
169040.0000000    0.1766688
169080.0000000    0.1749317
169120.0000000    0.1778727
169160.0000000    0.1733659
169200.0000000    0.1818735
169240.0000000    0.1894599
169280.0000000    0.1770935
169320.0000000    0.1848331
169360.0000000    0.1536449
169400.0000000    0.1747610
169440.0000000    0.1809267
169480.0000000    0.1738931
169520.0000000    0.1799661
169560.0000000    0.1935919
169600.0000000    0.1863417
169640.0000000    0.1822176
169680.0000000    0.1871439
169720.0000000    0.1976803
169760.0000000    0.2027821
169800.0000000    0.1744485
169840.0000000    0.1887810
169880.0000000    0.1987105
169920.0000000    0.2091888
169960.0000000    0.1947423
170000.0000000    0.1924755
170040.0000000    0.1836856
170080.0000000    0.1844568
170120.0000000    0.1868004
170160.0000000    0.2030853
170200.0000000    0.1931604
170240.0000000    0.1887283
170280.0000000    0.2016461
170320.0000000    0.1737685
170360.0000000    0.1700291
170400.0000000    0.1671408
170440.0000000    0.1804085
170480.0000000    0.1946028
170520.0000000    0.1903566
170560.0000000    0.2031906
170600.0000000    0.2006243
170640.0000000    0.2055505
170680.0000000    0.2064496
170720.0000000    0.2063208
170760.0000000    0.2051435
170800.0000000    0.2297702
170840.0000000    0.2200925
170880.0000000    0.2050480
170920.0000000    0.1861628
170960.0000000    0.2178410
171000.0000000    0.2233508
171040.0000000    0.2242887
171080.0000000    0.2316483
171120.0000000    0.2123054
171160.0000000    0.1920288
171200.0000000    0.1855041
171240.0000000    0.2323371
171280.0000000    0.2296519
171320.0000000    0.2351931
171360.0000000    0.2493227
171400.0000000    0.2302167
171440.0000000    0.2418095
171480.0000000    0.2540560
171520.0000000    0.2502574
171560.0000000    0.2507926
171600.0000000    0.2441512
171640.0000000    0.2639206
171680.0000000    0.2822166
171720.0000000    0.2257032
171760.0000000    0.2173306
171800.0000000    0.2159730
171840.0000000    0.2108661
171880.0000000    0.2261235
171920.0000000    0.2238203
171960.0000000    0.2138550
172000.0000000    0.2668008
172040.0000000    0.2425459
172080.0000000    0.2582149
172120.0000000    0.2259176
172160.0000000    0.2153537
172200.0000000    0.2310864
172240.0000000    0.2124355
172280.0000000    0.2411023
172320.0000000    0.2218078
172360.0000000    0.2625923
172400.0000000    0.2428515
172440.0000000    0.2567932
172480.0000000    0.2387477
172520.0000000    0.2139704
172560.0000000    0.2229398
172600.0000000    0.2396926
172640.0000000    0.2350954
172680.0000000    0.2224316
172720.0000000    0.2200648
172760.0000000    0.2421578
172800.0000000    0.2165399
172840.0000000    0.2214555
172880.0000000    0.1985751
172920.0000000    0.1887703
172960.0000000    0.1977993
173000.0000000    0.2048063
173040.0000000    0.2396230
173080.0000000    0.2423829
173120.0000000    0.2263708
173160.0000000    0.2716403
173200.0000000    0.2154031
173240.0000000    0.2285254
173280.0000000    0.2469508
173320.0000000    0.2331935
173360.0000000    0.2333278
173400.0000000    0.2630573
173440.0000000    0.2296983
173480.0000000    0.2398002
173520.0000000    0.2544508
173560.0000000    0.2525299
173600.0000000    0.2281000
173640.0000000    0.2265278
173680.0000000    0.2354380
173720.0000000    0.2348252
173760.0000000    0.2295146
173800.0000000    0.2077516
173840.0000000    0.2138914
173880.0000000    0.2161310
173920.0000000    0.2405028
173960.0000000    0.2271862
174000.0000000    0.2201341
174040.0000000    0.1910573
174080.0000000    0.1985200
174120.0000000    0.2155724
174160.0000000    0.2105812
174200.0000000    0.2117930
174240.0000000    0.2277032
174280.0000000    0.2078521
174320.0000000    0.1978275
174360.0000000    0.2222072
174400.0000000    0.2133372
174440.0000000    0.2225356
174480.0000000    0.2149549
174520.0000000    0.2426898
174560.0000000    0.2503285
174600.0000000    0.2289700
174640.0000000    0.2245523
174680.0000000    0.2318428
174720.0000000    0.2294054
174760.0000000    0.2503347
174800.0000000    0.2357024
174840.0000000    0.2582009
174880.0000000    0.2521222
174920.0000000    0.2079940
174960.0000000    0.2230350
175000.0000000    0.2386967
175040.0000000    0.2278739
175080.0000000    0.2513098
175120.0000000    0.2249815
175160.0000000    0.2478993
175200.0000000    0.2381596
175240.0000000    0.2267585
175280.0000000    0.2475172
175320.0000000    0.2406711
175360.0000000    0.2347334
175400.0000000    0.2155253
175440.0000000    0.2288244
175480.0000000    0.2319198
175520.0000000    0.2041411
175560.0000000    0.2050378
175600.0000000    0.1992346
175640.0000000    0.2030139
175680.0000000    0.2192418
175720.0000000    0.2189054
175760.0000000    0.2038791
175800.0000000    0.2361027
175840.0000000    0.2325693
175880.0000000    0.2182904
175920.0000000    0.2242242
175960.0000000    0.2129695
176000.0000000    0.2151159
176040.0000000    0.2040755
176080.0000000    0.2177898
176120.0000000    0.2023749
176160.0000000    0.2112235
176200.0000000    0.2139099
176240.0000000    0.2101755
176280.0000000    0.2027757
176320.0000000    0.2062908
176360.0000000    0.1998375
176400.0000000    0.1969878
176440.0000000    0.2075914
176480.0000000    0.1876377
176520.0000000    0.2011488
176560.0000000    0.1918456
176600.0000000    0.1882239
176640.0000000    0.1856107
176680.0000000    0.1822406
176720.0000000    0.1964905
176760.0000000    0.1986561
176800.0000000    0.2097091
176840.0000000    0.2090385
176880.0000000    0.1982959
176920.0000000    0.1885279
176960.0000000    0.1919033
177000.0000000    0.1667403
177040.0000000    0.1701356
177080.0000000    0.1560396
177120.0000000    0.1709829
177160.0000000    0.1631250
177200.0000000    0.1912714
177240.0000000    0.1726740
177280.0000000    0.1831284
177320.0000000    0.1596548
177360.0000000    0.1945613
177400.0000000    0.1913643
177440.0000000    0.1996810
177480.0000000    0.2076515
177520.0000000    0.1891215
177560.0000000    0.2013317
177600.0000000    0.1799818
177640.0000000    0.1700415
177680.0000000    0.1962972
177720.0000000    0.1929089
177760.0000000    0.1907655
177800.0000000    0.1914570
177840.0000000    0.1974536
177880.0000000    0.2002137
177920.0000000    0.2123321
177960.0000000    0.2012012
178000.0000000    0.1907667
178040.0000000    0.2042777
178080.0000000    0.1931348
178120.0000000    0.1967191
178160.0000000    0.1819047
178200.0000000    0.1907137
178240.0000000    0.1751512
178280.0000000    0.1864677
178320.0000000    0.1869725
178360.0000000    0.2052356
178400.0000000    0.1993135
178440.0000000    0.1849185
178480.0000000    0.1838131
178520.0000000    0.2056929
178560.0000000    0.1773458
178600.0000000    0.1967178
178640.0000000    0.1997018
178680.0000000    0.2115976
178720.0000000    0.1911982
178760.0000000    0.1882358
178800.0000000    0.1976754
178840.0000000    0.1952980
178880.0000000    0.2000156
178920.0000000    0.1924436
178960.0000000    0.2073869
179000.0000000    0.2028022
179040.0000000    0.2002506
179080.0000000    0.2081725
179120.0000000    0.2199748
179160.0000000    0.2160067
179200.0000000    0.2057982
179240.0000000    0.1870006
179280.0000000    0.2053325
179320.0000000    0.1908220
179360.0000000    0.2056957
179400.0000000    0.1881669
179440.0000000    0.2057409
179480.0000000    0.1832155
179520.0000000    0.1968146
179560.0000000    0.2024263
179600.0000000    0.2245489
179640.0000000    0.1958900
179680.0000000    0.2050897
179720.0000000    0.2241565
179760.0000000    0.2071364
179800.0000000    0.2150217
179840.0000000    0.2181517
179880.0000000    0.2063140
179920.0000000    0.1862487
179960.0000000    0.1983864
180000.0000000    0.1991791
180040.0000000    0.2233154
180080.0000000    0.2069958
180120.0000000    0.2003189
180160.0000000    0.2057923
180200.0000000    0.1874987
180240.0000000    0.1798069
180280.0000000    0.1943062
180320.0000000    0.1878968
180360.0000000    0.2042062
180400.0000000    0.1945917
180440.0000000    0.1832443
180480.0000000    0.2164095
180520.0000000    0.2186783
180560.0000000    0.2050646
180600.0000000    0.2135709
180640.0000000    0.2062251
180680.0000000    0.1890132
180720.0000000    0.2049273
180760.0000000    0.2280076
180800.0000000    0.2153991
180840.0000000    0.2048765
180880.0000000    0.2050342
180920.0000000    0.2122079
180960.0000000    0.2104235
181000.0000000    0.2016444
181040.0000000    0.2105401
181080.0000000    0.2006899
181120.0000000    0.2049530
181160.0000000    0.2023932
181200.0000000    0.1953557
181240.0000000    0.1981367
181280.0000000    0.1913524
181320.0000000    0.1967636
181360.0000000    0.2161778
181400.0000000    0.2140785
181440.0000000    0.2045678
181480.0000000    0.2047262
181520.0000000    0.2341267
181560.0000000    0.2047781
181600.0000000    0.2212924
181640.0000000    0.2109772
181680.0000000    0.2166445
181720.0000000    0.2047622
181760.0000000    0.2077128
181800.0000000    0.1980785
181840.0000000    0.2118151
181880.0000000    0.1979050
181920.0000000    0.2006787
181960.0000000    0.1908960
182000.0000000    0.1904261
182040.0000000    0.1904921
182080.0000000    0.1975728
182120.0000000    0.2133015
182160.0000000    0.2118827
182200.0000000    0.2123344
182240.0000000    0.2120229
182280.0000000    0.1995538
182320.0000000    0.2203636
182360.0000000    0.1991995
182400.0000000    0.2151586
182440.0000000    0.2203266
182480.0000000    0.2265617
182520.0000000    0.2150429
182560.0000000    0.2094391
182600.0000000    0.1997344
182640.0000000    0.1923460
182680.0000000    0.2024744
182720.0000000    0.2252727
182760.0000000    0.1866004
182800.0000000    0.2000743
182840.0000000    0.1899332
182880.0000000    0.1895483
182920.0000000    0.1968575
182960.0000000    0.2087388
183000.0000000    0.1982830
183040.0000000    0.2048451
183080.0000000    0.1947572
183120.0000000    0.2037925
183160.0000000    0.1906744
183200.0000000    0.2007480
183240.0000000    0.2054292
183280.0000000    0.2130769
183320.0000000    0.1957523
183360.0000000    0.1814884
183400.0000000    0.1888482
183440.0000000    0.2023446
183480.0000000    0.2148429
183520.0000000    0.1973471
183560.0000000    0.1926723
183600.0000000    0.2093067
183640.0000000    0.2050656
183680.0000000    0.2120414
183720.0000000    0.1904804
183760.0000000    0.1955747
183800.0000000    0.2000819
183840.0000000    0.1929438
183880.0000000    0.1829539
183920.0000000    0.1844630
183960.0000000    0.1909394
184000.0000000    0.1981248
184040.0000000    0.1813538
184080.0000000    0.1904805
184120.0000000    0.1802297
184160.0000000    0.2005189
184200.0000000    0.2122916
184240.0000000    0.2001458
184280.0000000    0.1955726
184320.0000000    0.2144691
184360.0000000    0.2080101
184400.0000000    0.1979432
184440.0000000    0.1883856
184480.0000000    0.2000652
184520.0000000    0.2139734
184560.0000000    0.2179524
184600.0000000    0.2135512
184640.0000000    0.2013203
184680.0000000    0.2141778
184720.0000000    0.2147599
184760.0000000    0.2318505
184800.0000000    0.2119481
184840.0000000    0.2076171
184880.0000000    0.2043093
184920.0000000    0.2107757
184960.0000000    0.1987264
185000.0000000    0.1896961
185040.0000000    0.1846016
185080.0000000    0.1940328
185120.0000000    0.2113463
185160.0000000    0.1896281
185200.0000000    0.2024606
185240.0000000    0.2119615
185280.0000000    0.2029204
185320.0000000    0.1880606
185360.0000000    0.2134421
185400.0000000    0.1968825
185440.0000000    0.1838507
185480.0000000    0.1979344
185520.0000000    0.1799805
185560.0000000    0.1877525
185600.0000000    0.1991539
185640.0000000    0.1928589
185680.0000000    0.1889285
185720.0000000    0.1820880
185760.0000000    0.2057244
185800.0000000    0.2030999
185840.0000000    0.1774725
185880.0000000    0.1858575
185920.0000000    0.1894515
185960.0000000    0.2034226
186000.0000000    0.1966297
186040.0000000    0.1901974
186080.0000000    0.1803364
186120.0000000    0.1790577
186160.0000000    0.1799019
186200.0000000    0.1776853
186240.0000000    0.2061980
186280.0000000    0.2126281
186320.0000000    0.2067261
186360.0000000    0.2046902
186400.0000000    0.2065707
186440.0000000    0.2063085
186480.0000000    0.2095195
186520.0000000    0.2240939
186560.0000000    0.2171822
186600.0000000    0.2465436
186640.0000000    0.2233063
186680.0000000    0.2198048
186720.0000000    0.2176184
186760.0000000    0.2181773
186800.0000000    0.2272470
186840.0000000    0.2232070
186880.0000000    0.2208722
186920.0000000    0.2390078
186960.0000000    0.2249096
187000.0000000    0.2137607
187040.0000000    0.2122286
187080.0000000    0.2254490
187120.0000000    0.2142770
187160.0000000    0.2179053
187200.0000000    0.2068148
187240.0000000    0.2262006
187280.0000000    0.2052458
187320.0000000    0.2059278
187360.0000000    0.2111310
187400.0000000    0.2004919
187440.0000000    0.2137698
187480.0000000    0.2089766
187520.0000000    0.2172571
187560.0000000    0.2183723
187600.0000000    0.2068680
187640.0000000    0.1987154
187680.0000000    0.2141589
187720.0000000    0.2011560
187760.0000000    0.1916168
187800.0000000    0.1936388
187840.0000000    0.1830566
187880.0000000    0.2064801
187920.0000000    0.1974173
187960.0000000    0.2077169
188000.0000000    0.1940063
188040.0000000    0.1864784
188080.0000000    0.2116803
188120.0000000    0.2056780
188160.0000000    0.1992909
188200.0000000    0.2100332
188240.0000000    0.2092741
188280.0000000    0.2041181
188320.0000000    0.1974256
188360.0000000    0.2197682
188400.0000000    0.1950346
188440.0000000    0.1952949
188480.0000000    0.2079539
188520.0000000    0.1829171
188560.0000000    0.1992359
188600.0000000    0.1913676
188640.0000000    0.2091574
188680.0000000    0.1873568
188720.0000000    0.2082843
188760.0000000    0.1912163
188800.0000000    0.1810948
188840.0000000    0.2100541
188880.0000000    0.1911139
188920.0000000    0.1986521
188960.0000000    0.2028908
189000.0000000    0.1954122
189040.0000000    0.2022846
189080.0000000    0.1831653
189120.0000000    0.1872503
189160.0000000    0.1842886
189200.0000000    0.1900872
189240.0000000    0.1976113
189280.0000000    0.2029508
189320.0000000    0.1922971
189360.0000000    0.1993757
189400.0000000    0.2032588
189440.0000000    0.1917346
189480.0000000    0.2000651
189520.0000000    0.2001542
189560.0000000    0.1909188
189600.0000000    0.1936466
189640.0000000    0.2177464
189680.0000000    0.2019402
189720.0000000    0.1760025
189760.0000000    0.1803160
189800.0000000    0.1978133
189840.0000000    0.2039248
189880.0000000    0.2132451
189920.0000000    0.2005652
189960.0000000    0.2007757
190000.0000000    0.2094613
190040.0000000    0.1934034
190080.0000000    0.1998669
190120.0000000    0.1923153
190160.0000000    0.2006516
190200.0000000    0.1724523
190240.0000000    0.1629848
190280.0000000    0.1941603
190320.0000000    0.1848294
190360.0000000    0.2097408
190400.0000000    0.1826532
190440.0000000    0.1918546
190480.0000000    0.1910923
190520.0000000    0.1721750
190560.0000000    0.1845264
190600.0000000    0.1979491
190640.0000000    0.1941527
190680.0000000    0.1897906
190720.0000000    0.1763771
190760.0000000    0.1816856
190800.0000000    0.1742095
190840.0000000    0.1916187
190880.0000000    0.2030474
190920.0000000    0.2148076
190960.0000000    0.2023395
191000.0000000    0.1999790
191040.0000000    0.2076537
191080.0000000    0.2063999
191120.0000000    0.2106405
191160.0000000    0.1860578
191200.0000000    0.1954598
191240.0000000    0.2056910
191280.0000000    0.1968254
191320.0000000    0.2050336
191360.0000000    0.2121217
191400.0000000    0.2016446
191440.0000000    0.1955152
191480.0000000    0.1974772
191520.0000000    0.2019617
191560.0000000    0.1988605
191600.0000000    0.2047623
191640.0000000    0.2023905
191680.0000000    0.1981351
191720.0000000    0.2018502
191760.0000000    0.2048931
191800.0000000    0.2074953
191840.0000000    0.2088916
191880.0000000    0.2012947
191920.0000000    0.2102571
191960.0000000    0.2120802
192000.0000000    0.1955369
192040.0000000    0.2163641
192080.0000000    0.2040735
192120.0000000    0.1915540
192160.0000000    0.1957443
192200.0000000    0.1985111
192240.0000000    0.1844250
192280.0000000    0.1903982
192320.0000000    0.2024500
192360.0000000    0.2233244
192400.0000000    0.2075141
192440.0000000    0.2230192
192480.0000000    0.2298071
192520.0000000    0.2128734
192560.0000000    0.2006316
192600.0000000    0.2233717
192640.0000000    0.2236876
192680.0000000    0.2044977
192720.0000000    0.1961644
192760.0000000    0.2011986
192800.0000000    0.2091928
192840.0000000    0.2124211
192880.0000000    0.1953023
192920.0000000    0.1930813
192960.0000000    0.1861314
193000.0000000    0.1994997
193040.0000000    0.2206391
193080.0000000    0.1980212
193120.0000000    0.1890445
193160.0000000    0.1972678
193200.0000000    0.2131869
193240.0000000    0.1967550
193280.0000000    0.2042644
193320.0000000    0.2030482
193360.0000000    0.2084795
193400.0000000    0.2117297
193440.0000000    0.1984356
193480.0000000    0.2068148
193520.0000000    0.1917398
193560.0000000    0.1904037
193600.0000000    0.1989364
193640.0000000    0.1917794
193680.0000000    0.2045971
193720.0000000    0.2127714
193760.0000000    0.2124828
193800.0000000    0.2113705
193840.0000000    0.1917332
193880.0000000    0.2000432
193920.0000000    0.2066893
193960.0000000    0.2050554
194000.0000000    0.2073579
194040.0000000    0.2112443
194080.0000000    0.2084517
194120.0000000    0.2036422
194160.0000000    0.1821084
194200.0000000    0.1933228
194240.0000000    0.1779992
194280.0000000    0.1853079
194320.0000000    0.1952637
194360.0000000    0.1912533
194400.0000000    0.1955855
194440.0000000    0.1912315
194480.0000000    0.1988011
194520.0000000    0.1819832
194560.0000000    0.2064579
194600.0000000    0.1928710
194640.0000000    0.1919928
194680.0000000    0.2002924
194720.0000000    0.2002437
194760.0000000    0.1904711
194800.0000000    0.1904362
194840.0000000    0.2005724
194880.0000000    0.1942839
194920.0000000    0.1995822
194960.0000000    0.2054649
195000.0000000    0.2041269
195040.0000000    0.1992849
195080.0000000    0.1942300
195120.0000000    0.1995283
195160.0000000    0.1941260
195200.0000000    0.1972595
195240.0000000    0.1886998
195280.0000000    0.1808371
195320.0000000    0.1943027
195360.0000000    0.1802086
195400.0000000    0.1929137
195440.0000000    0.2122600
195480.0000000    0.1935249
195520.0000000    0.1839626
195560.0000000    0.1778983
195600.0000000    0.1847636
195640.0000000    0.1801733
195680.0000000    0.1855702
195720.0000000    0.1692213
195760.0000000    0.1900381
195800.0000000    0.1887588
195840.0000000    0.1823598
195880.0000000    0.2124309
195920.0000000    0.2029452
195960.0000000    0.1968131
196000.0000000    0.1904851
196040.0000000    0.1942155
196080.0000000    0.1902390
196120.0000000    0.1839365
196160.0000000    0.1764912
196200.0000000    0.1878260
196240.0000000    0.1728563
196280.0000000    0.1829490
196320.0000000    0.1895400
196360.0000000    0.1767160
196400.0000000    0.1792247
196440.0000000    0.1813764
196480.0000000    0.1890042
196520.0000000    0.1751776
196560.0000000    0.1895074
196600.0000000    0.1757508
196640.0000000    0.1822752
196680.0000000    0.1912085
196720.0000000    0.1938573
196760.0000000    0.1989935
196800.0000000    0.1820717
196840.0000000    0.1787382
196880.0000000    0.1850363
196920.0000000    0.1635745
196960.0000000    0.1849944
197000.0000000    0.2011710
197040.0000000    0.2030307
197080.0000000    0.1969264
197120.0000000    0.1967004
197160.0000000    0.2015063
197200.0000000    0.2231878
197240.0000000    0.2420338
197280.0000000    0.2235150
197320.0000000    0.2094175
197360.0000000    0.2098076
197400.0000000    0.2112806
197440.0000000    0.2066473
197480.0000000    0.1994725
197520.0000000    0.1943709
197560.0000000    0.2049237
197600.0000000    0.2147574
197640.0000000    0.2092281
197680.0000000    0.2165530
197720.0000000    0.2124668
197760.0000000    0.2134759
197800.0000000    0.2050617
197840.0000000    0.2252239
197880.0000000    0.2027991
197920.0000000    0.2301782
197960.0000000    0.2222766
198000.0000000    0.2211156
198040.0000000    0.2139163
198080.0000000    0.2055575
198120.0000000    0.2258170
198160.0000000    0.2091388
198200.0000000    0.2165979
198240.0000000    0.2214412
198280.0000000    0.1998996
198320.0000000    0.1912195
198360.0000000    0.1915504
198400.0000000    0.1937525
198440.0000000    0.1912736
198480.0000000    0.1992642
198520.0000000    0.1837917
198560.0000000    0.2066059
198600.0000000    0.2111256
198640.0000000    0.2107321
198680.0000000    0.2120961
198720.0000000    0.2043790
198760.0000000    0.2082884
198800.0000000    0.2087007
198840.0000000    0.2095669
198880.0000000    0.1902892
198920.0000000    0.1968328
198960.0000000    0.1965693
199000.0000000    0.1935514
199040.0000000    0.1939772
199080.0000000    0.1958810
199120.0000000    0.1959739
199160.0000000    0.1980736
199200.0000000    0.1960779
199240.0000000    0.2101138
199280.0000000    0.2064989
199320.0000000    0.2120750
199360.0000000    0.2109586
199400.0000000    0.1916357
199440.0000000    0.1929351
199480.0000000    0.1890161
199520.0000000    0.2059959
199560.0000000    0.2162112
199600.0000000    0.1991207
199640.0000000    0.1799892
199680.0000000    0.1812382
199720.0000000    0.1910093
199760.0000000    0.1769615
199800.0000000    0.1922536
199840.0000000    0.1993966
199880.0000000    0.2157546
199920.0000000    0.1989204
199960.0000000    0.2011120
200000.0000000    0.2181659
200040.0000000    0.1956565
200080.0000000    0.1914899
200120.0000000    0.2000157
200160.0000000    0.1873230
200200.0000000    0.2050339
200240.0000000    0.2029458
200280.0000000    0.2157406
200320.0000000    0.2049705
200360.0000000    0.2069356
200400.0000000    0.2141243
200440.0000000    0.2029515
200480.0000000    0.2075230
200520.0000000    0.2108034
200560.0000000    0.2037143
200600.0000000    0.2081035
200640.0000000    0.1830302
200680.0000000    0.2064343
200720.0000000    0.2152277
200760.0000000    0.2067667
200800.0000000    0.2098724
200840.0000000    0.2165457
200880.0000000    0.2178226
200920.0000000    0.1987753
200960.0000000    0.1976328
201000.0000000    0.2107853
201040.0000000    0.2044617
201080.0000000    0.2041977
201120.0000000    0.2057000
201160.0000000    0.2084783
201200.0000000    0.2120488
201240.0000000    0.2034195
201280.0000000    0.2211672
201320.0000000    0.1936750
201360.0000000    0.2087874
201400.0000000    0.2181936
201440.0000000    0.2109724
201480.0000000    0.2106190
201520.0000000    0.2030108
201560.0000000    0.2077041
201600.0000000    0.2046435
201640.0000000    0.2126087
201680.0000000    0.2118479
201720.0000000    0.2006780
201760.0000000    0.1698480
201800.0000000    0.1884898
201840.0000000    0.2019462
201880.0000000    0.2064487
201920.0000000    0.2000509
201960.0000000    0.1957001
202000.0000000    0.2129491
202040.0000000    0.2014514
202080.0000000    0.2128202
202120.0000000    0.1849787
202160.0000000    0.1863119
202200.0000000    0.2052490
202240.0000000    0.2120119
202280.0000000    0.2077443
202320.0000000    0.2070918
202360.0000000    0.1972595
202400.0000000    0.1905546
202440.0000000    0.2081355
202480.0000000    0.2128617
202520.0000000    0.2101401
202560.0000000    0.2173444
202600.0000000    0.2067374
202640.0000000    0.2048196
202680.0000000    0.2074768
202720.0000000    0.2167777
202760.0000000    0.1878694
202800.0000000    0.2008734
202840.0000000    0.2093836
202880.0000000    0.1898923
202920.0000000    0.1947049
202960.0000000    0.1917097
203000.0000000    0.1992026
203040.0000000    0.1894355
203080.0000000    0.2133226
203120.0000000    0.2047440
203160.0000000    0.2154175
203200.0000000    0.1908019
203240.0000000    0.2013943
203280.0000000    0.2077376
203320.0000000    0.1879250
203360.0000000    0.1907223
203400.0000000    0.1964784
203440.0000000    0.2054750
203480.0000000    0.2265101
203520.0000000    0.2042582
203560.0000000    0.2001648
203600.0000000    0.2179024
203640.0000000    0.2076185
203680.0000000    0.2148568
203720.0000000    0.2367249
203760.0000000    0.2479659
203800.0000000    0.2485648
203840.0000000    0.2614708
203880.0000000    0.2537425
203920.0000000    0.2574700
203960.0000000    0.2478070
204000.0000000    0.2507344
204040.0000000    0.2397601
204080.0000000    0.2825411
204120.0000000    0.2727095
204160.0000000    0.2523885
204200.0000000    0.2408365
204240.0000000    0.2556296
204280.0000000    0.2350565
204320.0000000    0.2534345
204360.0000000    0.2259422
204400.0000000    0.2530321
204440.0000000    0.2642089
204480.0000000    0.2321625
204520.0000000    0.2142232
204560.0000000    0.2087854
204600.0000000    0.2169106
204640.0000000    0.1935089
204680.0000000    0.1897440
204720.0000000    0.2210321
204760.0000000    0.2098054
204800.0000000    0.2027061
204840.0000000    0.2041726
204880.0000000    0.2180748
204920.0000000    0.2058358
204960.0000000    0.1977505
205000.0000000    0.2093123
205040.0000000    0.2067595
205080.0000000    0.2069212
205120.0000000    0.2127861
205160.0000000    0.2270313
205200.0000000    0.2039671
205240.0000000    0.2013380
205280.0000000    0.2134833
205320.0000000    0.1963428
205360.0000000    0.1944099
205400.0000000    0.1898412
205440.0000000    0.2201472
205480.0000000    0.2094021
205520.0000000    0.2000283
205560.0000000    0.1878735
205600.0000000    0.2151300
205640.0000000    0.2066367
205680.0000000    0.1953825
205720.0000000    0.1955249
205760.0000000    0.1807393
205800.0000000    0.1935862
205840.0000000    0.1776638
205880.0000000    0.1780515
205920.0000000    0.2045088
205960.0000000    0.1950790
206000.0000000    0.1990525
206040.0000000    0.1984707
206080.0000000    0.1950633
206120.0000000    0.1941630
206160.0000000    0.2088977
206200.0000000    0.2147114
206240.0000000    0.2032485
206280.0000000    0.2165947
206320.0000000    0.2261738
206360.0000000    0.2133223
206400.0000000    0.2188045
206440.0000000    0.2176657
206480.0000000    0.2276710
206520.0000000    0.2063718
206560.0000000    0.2106867
206600.0000000    0.2005746
206640.0000000    0.2125255
206680.0000000    0.2104934
206720.0000000    0.2363020
206760.0000000    0.2335618
206800.0000000    0.1952763
206840.0000000    0.2117225
206880.0000000    0.2135350
206920.0000000    0.1945611
206960.0000000    0.1912256
207000.0000000    0.1979606
207040.0000000    0.2112355
207080.0000000    0.2102256
207120.0000000    0.1984558
207160.0000000    0.1861166
207200.0000000    0.2007533
207240.0000000    0.2165991
207280.0000000    0.2047337
207320.0000000    0.2195634
207360.0000000    0.2104126
207400.0000000    0.2031735
207440.0000000    0.2253447
207480.0000000    0.2204043
207520.0000000    0.2301631
207560.0000000    0.2322568
207600.0000000    0.2369731
207640.0000000    0.2192477
207680.0000000    0.2091781
207720.0000000    0.2171008
207760.0000000    0.2184189
207800.0000000    0.2005200
207840.0000000    0.2099340
207880.0000000    0.2184569
207920.0000000    0.2224285
207960.0000000    0.2095641
208000.0000000    0.2105440
208040.0000000    0.2418094
208080.0000000    0.2149644
208120.0000000    0.2272383
208160.0000000    0.2166272
208200.0000000    0.2234756
208240.0000000    0.2032359
208280.0000000    0.2037731
208320.0000000    0.2162818
208360.0000000    0.1951976
208400.0000000    0.1922612
208440.0000000    0.2110793
208480.0000000    0.2012072
208520.0000000    0.2111169
208560.0000000    0.2119820
208600.0000000    0.2068709
208640.0000000    0.2197814
208680.0000000    0.2080406
208720.0000000    0.2409938
208760.0000000    0.2089846
208800.0000000    0.2223185
208840.0000000    0.2141738
208880.0000000    0.2041978
208920.0000000    0.1905791
208960.0000000    0.2296139
209000.0000000    0.2115737
209040.0000000    0.2378679
209080.0000000    0.2276934
209120.0000000    0.2020190
209160.0000000    0.2191838
209200.0000000    0.2278830
209240.0000000    0.2229873
209280.0000000    0.2082910
209320.0000000    0.1962199
209360.0000000    0.2011579
209400.0000000    0.2034570
209440.0000000    0.1978849
209480.0000000    0.2006844
209520.0000000    0.2057235
209560.0000000    0.2097145
209600.0000000    0.2176909
209640.0000000    0.2146993
209680.0000000    0.2228213
209720.0000000    0.2086576
209760.0000000    0.2212716
209800.0000000    0.2296271
209840.0000000    0.2038574
209880.0000000    0.1994101
209920.0000000    0.1973108
209960.0000000    0.2009884
210000.0000000    0.1925524
210040.0000000    0.2058340
210080.0000000    0.2213832
210120.0000000    0.2142784
210160.0000000    0.2076956
210200.0000000    0.2013487
210240.0000000    0.2231212
210280.0000000    0.2113289
210320.0000000    0.2184934
210360.0000000    0.2127848
210400.0000000    0.1967288
210440.0000000    0.2191467
210480.0000000    0.2127470
210520.0000000    0.2181260
210560.0000000    0.2175750
210600.0000000    0.2225942
210640.0000000    0.2245700
210680.0000000    0.2205253
210720.0000000    0.2221791
210760.0000000    0.2324357
210800.0000000    0.2115803
210840.0000000    0.2123680
210880.0000000    0.2017365
210920.0000000    0.1956619
210960.0000000    0.2085914
211000.0000000    0.2163879
211040.0000000    0.1832503
211080.0000000    0.2104771
211120.0000000    0.2045684
211160.0000000    0.2003714
211200.0000000    0.2128840
211240.0000000    0.2123457
211280.0000000    0.2262329
211320.0000000    0.2066778
211360.0000000    0.2015707
211400.0000000    0.1985052
211440.0000000    0.2019268
211480.0000000    0.2105166
211520.0000000    0.2102468
211560.0000000    0.1979577
211600.0000000    0.2237338
211640.0000000    0.2173709
211680.0000000    0.2085085
211720.0000000    0.2182044
211760.0000000    0.2078923
211800.0000000    0.2209520
211840.0000000    0.2191890
211880.0000000    0.2107182
211920.0000000    0.2031650
211960.0000000    0.2128085
212000.0000000    0.2098559
212040.0000000    0.1957821
212080.0000000    0.1960961
212120.0000000    0.1969668
212160.0000000    0.2085999
212200.0000000    0.2041755
212240.0000000    0.1896224
212280.0000000    0.1900784
212320.0000000    0.2083242
212360.0000000    0.2182337
212400.0000000    0.2308137
212440.0000000    0.2156822
212480.0000000    0.2080505
212520.0000000    0.2245520
212560.0000000    0.2092102
212600.0000000    0.2291455
212640.0000000    0.2236064
212680.0000000    0.2175384
212720.0000000    0.2160904
212760.0000000    0.2279893
212800.0000000    0.2322012
212840.0000000    0.2243960
212880.0000000    0.2008384
212920.0000000    0.2125799
212960.0000000    0.2079186
213000.0000000    0.2136650
213040.0000000    0.2170864
213080.0000000    0.2218991
213120.0000000    0.2125298
213160.0000000    0.2196835
213200.0000000    0.2238155
213240.0000000    0.2185861
213280.0000000    0.2223512
213320.0000000    0.2135813
213360.0000000    0.2023109
213400.0000000    0.2160160
213440.0000000    0.2321585
213480.0000000    0.2080554
213520.0000000    0.2175043
213560.0000000    0.2089199
213600.0000000    0.2432396
213640.0000000    0.2028264
213680.0000000    0.2109605
213720.0000000    0.2177897
213760.0000000    0.2126581
213800.0000000    0.2179477
213840.0000000    0.2113826
213880.0000000    0.2244463
213920.0000000    0.2220937
213960.0000000    0.2205836
214000.0000000    0.2120929
214040.0000000    0.2148598
214080.0000000    0.2169038
214120.0000000    0.2218416
214160.0000000    0.2201511
214200.0000000    0.2214055
214240.0000000    0.2279338
214280.0000000    0.1929918
214320.0000000    0.2120830
214360.0000000    0.2029537
214400.0000000    0.2223157
214440.0000000    0.2261472
214480.0000000    0.2357187
214520.0000000    0.2424922
214560.0000000    0.2179633
214600.0000000    0.2143071
214640.0000000    0.1966660
214680.0000000    0.2259539
214720.0000000    0.2202302
214760.0000000    0.2204084
214800.0000000    0.2232901
214840.0000000    0.2232943
214880.0000000    0.2266099
214920.0000000    0.2059898
214960.0000000    0.2229317
215000.0000000    0.2171217
215040.0000000    0.2112544
215080.0000000    0.2171419
215120.0000000    0.2187901
215160.0000000    0.2369359
215200.0000000    0.1876984
215240.0000000    0.2229515
215280.0000000    0.2180641
215320.0000000    0.2223688
215360.0000000    0.2162221
215400.0000000    0.2118644
215440.0000000    0.1995116
215480.0000000    0.1908028
215520.0000000    0.1989639
215560.0000000    0.2080005
215600.0000000    0.2170639
215640.0000000    0.2093651
215680.0000000    0.2092256
215720.0000000    0.2096270
215760.0000000    0.2163643
215800.0000000    0.2109797
215840.0000000    0.2150465
215880.0000000    0.2032164
215920.0000000    0.2192805
215960.0000000    0.1955373
216000.0000000    0.2043039
216040.0000000    0.2025140
216080.0000000    0.1910743
216120.0000000    0.2016312
216160.0000000    0.1934914
216200.0000000    0.2157341
216240.0000000    0.2112965
216280.0000000    0.2119103
216320.0000000    0.2021522
216360.0000000    0.2099644
216400.0000000    0.2124525
216440.0000000    0.2125761
216480.0000000    0.2040434
216520.0000000    0.2093677
216560.0000000    0.2165021
216600.0000000    0.1993052
216640.0000000    0.2226776
216680.0000000    0.2263959
216720.0000000    0.2171748
216760.0000000    0.2311502
216800.0000000    0.2316095
216840.0000000    0.2131272
216880.0000000    0.2379976
216920.0000000    0.2206894
216960.0000000    0.2212461
217000.0000000    0.2077954
217040.0000000    0.2158951
217080.0000000    0.2105194
217120.0000000    0.2087405
217160.0000000    0.1974781
217200.0000000    0.2113170
217240.0000000    0.2068147
217280.0000000    0.2048802
217320.0000000    0.2015532
217360.0000000    0.1849696
217400.0000000    0.2103928
217440.0000000    0.1957066
217480.0000000    0.2008113
217520.0000000    0.2027015
217560.0000000    0.1889888
217600.0000000    0.2247910
217640.0000000    0.2223607
217680.0000000    0.2154971
217720.0000000    0.1985980
217760.0000000    0.2032054
217800.0000000    0.2155683
217840.0000000    0.2009935
217880.0000000    0.2063634
217920.0000000    0.2037800
217960.0000000    0.2079830
218000.0000000    0.1998624
218040.0000000    0.2045895
218080.0000000    0.1996119
218120.0000000    0.2006796
218160.0000000    0.2033252
218200.0000000    0.2148283
218240.0000000    0.2202078
218280.0000000    0.2340149
218320.0000000    0.2255149
218360.0000000    0.2230276
218400.0000000    0.2202664
218440.0000000    0.2293363
218480.0000000    0.2165810
218520.0000000    0.2009237
218560.0000000    0.2042139
218600.0000000    0.2194886
218640.0000000    0.2233073
218680.0000000    0.2281589
218720.0000000    0.2291757
218760.0000000    0.2610750
218800.0000000    0.2375653
218840.0000000    0.2328250
218880.0000000    0.2192874
218920.0000000    0.2252869
218960.0000000    0.2124814
219000.0000000    0.1984638
219040.0000000    0.2055174
219080.0000000    0.2244129
219120.0000000    0.2153403
219160.0000000    0.2149418
219200.0000000    0.2148424
219240.0000000    0.2173506
219280.0000000    0.2199817
219320.0000000    0.2247849
219360.0000000    0.2267921
219400.0000000    0.2237138
219440.0000000    0.2204522
219480.0000000    0.2183443
219520.0000000    0.2303094
219560.0000000    0.2380574
219600.0000000    0.2111471
219640.0000000    0.2146329
219680.0000000    0.2196688
219720.0000000    0.2157260
219760.0000000    0.1990696
219800.0000000    0.2125812
219840.0000000    0.2140682
219880.0000000    0.1989632
219920.0000000    0.2161049
219960.0000000    0.2374175
220000.0000000    0.2262917
220040.0000000    0.2266865
220080.0000000    0.2170920
220120.0000000    0.1977704
220160.0000000    0.1968436
220200.0000000    0.2060087
220240.0000000    0.2119124
220280.0000000    0.2207430
220320.0000000    0.2116165
220360.0000000    0.2015989
220400.0000000    0.1905376
220440.0000000    0.1851414
220480.0000000    0.1903473
220520.0000000    0.1856032
220560.0000000    0.1821167
220600.0000000    0.1721231
220640.0000000    0.1908217
220680.0000000    0.1918526
220720.0000000    0.1808244
220760.0000000    0.1987312
220800.0000000    0.1924289
220840.0000000    0.2064904
220880.0000000    0.2005616
220920.0000000    0.2245182
220960.0000000    0.2203702
221000.0000000    0.2009393
221040.0000000    0.1947393
221080.0000000    0.1917467
221120.0000000    0.1926402
221160.0000000    0.2315341
221200.0000000    0.2164066
221240.0000000    0.2299619
221280.0000000    0.2109697
221320.0000000    0.2199824
221360.0000000    0.1970570
221400.0000000    0.1914172
221440.0000000    0.1827544
221480.0000000    0.1788229
221520.0000000    0.1857262
221560.0000000    0.1970964
221600.0000000    0.1808187
221640.0000000    0.1949266
221680.0000000    0.1858321
221720.0000000    0.1968285
221760.0000000    0.1838274
221800.0000000    0.1904554
221840.0000000    0.1979235
221880.0000000    0.1981323
221920.0000000    0.1997797
221960.0000000    0.2131421
222000.0000000    0.2010123
222040.0000000    0.2343212
222080.0000000    0.2142633
222120.0000000    0.2293254
222160.0000000    0.2369418
222200.0000000    0.2056120
222240.0000000    0.2111450
222280.0000000    0.2126494
222320.0000000    0.2095007
222360.0000000    0.2317864
222400.0000000    0.2121712
222440.0000000    0.2096774
222480.0000000    0.2096383
222520.0000000    0.2076024
222560.0000000    0.2080789
222600.0000000    0.2241921
222640.0000000    0.2134009
222680.0000000    0.2006308
222720.0000000    0.2196666
222760.0000000    0.2060175
222800.0000000    0.2062712
222840.0000000    0.2086144
222880.0000000    0.2088005
222920.0000000    0.2151106
222960.0000000    0.1986472
223000.0000000    0.2131654
223040.0000000    0.2292993
223080.0000000    0.2025363
223120.0000000    0.1885294
223160.0000000    0.1908172
223200.0000000    0.2073211
223240.0000000    0.1890488
223280.0000000    0.2183449
223320.0000000    0.2170943
223360.0000000    0.2111511
223400.0000000    0.2040030
223440.0000000    0.1914401
223480.0000000    0.2070347
223520.0000000    0.2209527
223560.0000000    0.2224389
223600.0000000    0.2183555
223640.0000000    0.1936713
223680.0000000    0.1827540
223720.0000000    0.2050170
223760.0000000    0.2217523
223800.0000000    0.2102816
223840.0000000    0.1941570
223880.0000000    0.2136578
223920.0000000    0.1997164
223960.0000000    0.2136667
224000.0000000    0.2197209
224040.0000000    0.2154786
224080.0000000    0.2353448
224120.0000000    0.2063315
224160.0000000    0.2174987
224200.0000000    0.2074225
224240.0000000    0.2120307
224280.0000000    0.2254469
224320.0000000    0.2163836
224360.0000000    0.2223501
224400.0000000    0.2198291
224440.0000000    0.2450589
224480.0000000    0.2237270
224520.0000000    0.2348204
224560.0000000    0.2201391
224600.0000000    0.2078785
224640.0000000    0.1978766
224680.0000000    0.2215175
224720.0000000    0.2153917
224760.0000000    0.2064567
224800.0000000    0.2009756
224840.0000000    0.2298093
224880.0000000    0.1933562
224920.0000000    0.2096447
224960.0000000    0.2028713
225000.0000000    0.2077842
225040.0000000    0.2176143
225080.0000000    0.1922965
225120.0000000    0.1985101
225160.0000000    0.1945578
225200.0000000    0.2000074
225240.0000000    0.1938933
225280.0000000    0.1958864
225320.0000000    0.1975821
225360.0000000    0.1948239
225400.0000000    0.2110380
225440.0000000    0.2075359
225480.0000000    0.2189536
225520.0000000    0.2227548
225560.0000000    0.2091794
225600.0000000    0.2197279
225640.0000000    0.2009716
225680.0000000    0.2106417
225720.0000000    0.2051952
225760.0000000    0.1905399
225800.0000000    0.1968751
225840.0000000    0.1928741
225880.0000000    0.1756918
225920.0000000    0.1853569
225960.0000000    0.2024023
226000.0000000    0.1994124
226040.0000000    0.1982143
226080.0000000    0.1916912
226120.0000000    0.2092308
226160.0000000    0.1917996
226200.0000000    0.1934927
226240.0000000    0.1998446
226280.0000000    0.2087802
226320.0000000    0.1951033
226360.0000000    0.1986234
226400.0000000    0.2062768
226440.0000000    0.1980226
226480.0000000    0.2070862
226520.0000000    0.1931509
226560.0000000    0.2047661
226600.0000000    0.1870912
226640.0000000    0.1923373
226680.0000000    0.1853692
226720.0000000    0.1962737
226760.0000000    0.1990740
226800.0000000    0.1935029
226840.0000000    0.1802147
226880.0000000    0.1918797
226920.0000000    0.1971475
226960.0000000    0.1774963
227000.0000000    0.1871692
227040.0000000    0.1904372
227080.0000000    0.2040710
227120.0000000    0.1950157
227160.0000000    0.1958138
227200.0000000    0.2014597
227240.0000000    0.2083178
227280.0000000    0.2089913
227320.0000000    0.2093019
227360.0000000    0.2099336
227400.0000000    0.2196996
227440.0000000    0.2132542
227480.0000000    0.2126578
227520.0000000    0.2118360
227560.0000000    0.2175209
227600.0000000    0.2143998
227640.0000000    0.2065205
227680.0000000    0.2134636
227720.0000000    0.2113265
227760.0000000    0.1952577
227800.0000000    0.2063026
227840.0000000    0.2129174
227880.0000000    0.2061006
227920.0000000    0.2042793
227960.0000000    0.2271491
228000.0000000    0.2216534
228040.0000000    0.2163801
228080.0000000    0.2123008
228120.0000000    0.2199937
228160.0000000    0.2191124
228200.0000000    0.2205763
228240.0000000    0.2088668
228280.0000000    0.2074051
228320.0000000    0.1889007
228360.0000000    0.2102578
228400.0000000    0.2280818
228440.0000000    0.2256236
228480.0000000    0.2060995
228520.0000000    0.2051670
228560.0000000    0.1961967
228600.0000000    0.2101109
228640.0000000    0.2085017
228680.0000000    0.2110088
228720.0000000    0.2131012
228760.0000000    0.2181056
228800.0000000    0.2036885
228840.0000000    0.2446332
228880.0000000    0.2364934
228920.0000000    0.2402007
228960.0000000    0.2304748
229000.0000000    0.2292441
229040.0000000    0.2386129
229080.0000000    0.2294099
229120.0000000    0.2495385
229160.0000000    0.2191090
229200.0000000    0.2050106
229240.0000000    0.2259083
229280.0000000    0.2228031
229320.0000000    0.2537409
229360.0000000    0.2649513
229400.0000000    0.2514863
229440.0000000    0.2484204
229480.0000000    0.2357894
229520.0000000    0.2342810
229560.0000000    0.2390419
229600.0000000    0.2532051
229640.0000000    0.2526918
229680.0000000    0.2523505
229720.0000000    0.2576096
229760.0000000    0.2365008
229800.0000000    0.2322601
229840.0000000    0.2347589
229880.0000000    0.2412904
229920.0000000    0.2471547
229960.0000000    0.2484262
230000.0000000    0.2578063
230040.0000000    0.2498013
230080.0000000    0.2455587
230120.0000000    0.2726434
230160.0000000    0.2413603
230200.0000000    0.2410762
230240.0000000    0.2450759
230280.0000000    0.2222543
230320.0000000    0.2101040
230360.0000000    0.2261470
230400.0000000    0.2090596
230440.0000000    0.1964645
230480.0000000    0.1824151
230520.0000000    0.1935908
230560.0000000    0.2108087
230600.0000000    0.1924509
230640.0000000    0.1959812
230680.0000000    0.1945408
230720.0000000    0.1984160
230760.0000000    0.2139532
230800.0000000    0.1918193
230840.0000000    0.1893617
230880.0000000    0.1990187
230920.0000000    0.1942870
230960.0000000    0.2008968
231000.0000000    0.1974471
231040.0000000    0.2099213
231080.0000000    0.2112034
231120.0000000    0.2020322
231160.0000000    0.2061262
231200.0000000    0.1977941
231240.0000000    0.1964707
231280.0000000    0.2071449
231320.0000000    0.1981782
231360.0000000    0.1820508
231400.0000000    0.2042817
231440.0000000    0.2101134
231480.0000000    0.2051596
231520.0000000    0.2235485
231560.0000000    0.2074261
231600.0000000    0.2099917
231640.0000000    0.2122699
231680.0000000    0.2154717
231720.0000000    0.2139805
231760.0000000    0.2011359
231800.0000000    0.2006374
231840.0000000    0.1928287
231880.0000000    0.1849656
231920.0000000    0.1950357
231960.0000000    0.1844982
232000.0000000    0.1801448
232040.0000000    0.1987630
232080.0000000    0.1939180
232120.0000000    0.1973295
232160.0000000    0.1799620
232200.0000000    0.1890503
232240.0000000    0.1944276
232280.0000000    0.1781603
232320.0000000    0.1753190
232360.0000000    0.1937250
232400.0000000    0.1731027
232440.0000000    0.1833084
232480.0000000    0.1874628
232520.0000000    0.1870568
232560.0000000    0.2012203
232600.0000000    0.1944703
232640.0000000    0.1830068
232680.0000000    0.1769948
232720.0000000    0.2040500
232760.0000000    0.1913485
232800.0000000    0.2032306
232840.0000000    0.1983644
232880.0000000    0.1908249
232920.0000000    0.1611199
232960.0000000    0.1706774
233000.0000000    0.1834960
233040.0000000    0.2084830
233080.0000000    0.1952835
233120.0000000    0.1810998
233160.0000000    0.2063234
233200.0000000    0.1900105
233240.0000000    0.1887815
233280.0000000    0.1901830
233320.0000000    0.2110471
233360.0000000    0.1992198
233400.0000000    0.1843869
233440.0000000    0.2112698
233480.0000000    0.2097008
233520.0000000    0.2010639
233560.0000000    0.1964133
233600.0000000    0.2128112
233640.0000000    0.1969880
233680.0000000    0.1934386
233720.0000000    0.2227577
233760.0000000    0.2233972
233800.0000000    0.1965835
233840.0000000    0.2004589
233880.0000000    0.1952599
233920.0000000    0.2060047
233960.0000000    0.2056467
234000.0000000    0.1984406
234040.0000000    0.2158943
234080.0000000    0.1890860
234120.0000000    0.2042868
234160.0000000    0.2001313
234200.0000000    0.2042188
234240.0000000    0.2103395
234280.0000000    0.2135952
234320.0000000    0.1957926
234360.0000000    0.2074521
234400.0000000    0.1786917
234440.0000000    0.1829145
234480.0000000    0.1779544
234520.0000000    0.1930612
234560.0000000    0.2193692
234600.0000000    0.2239017
234640.0000000    0.2262936
234680.0000000    0.2025231
234720.0000000    0.1915604
234760.0000000    0.1989548
234800.0000000    0.1811227
234840.0000000    0.1744000
234880.0000000    0.1805758
234920.0000000    0.2064695
234960.0000000    0.1994105
235000.0000000    0.1884719
235040.0000000    0.1829100
235080.0000000    0.1910646
235120.0000000    0.1952987
235160.0000000    0.1831758
235200.0000000    0.1699134
235240.0000000    0.1924490
235280.0000000    0.2154217
235320.0000000    0.1887126
235360.0000000    0.2096147
235400.0000000    0.1835656
235440.0000000    0.1973145
235480.0000000    0.2123062
235520.0000000    0.2012322
235560.0000000    0.2224812
235600.0000000    0.2176366
235640.0000000    0.1888026
235680.0000000    0.2064919
235720.0000000    0.1888786
235760.0000000    0.1752767
235800.0000000    0.1757493
235840.0000000    0.1794713
235880.0000000    0.1952821
235920.0000000    0.1916440
235960.0000000    0.1925071
236000.0000000    0.2064537
236040.0000000    0.1866698
236080.0000000    0.2015677
236120.0000000    0.2108812
236160.0000000    0.1712840
236200.0000000    0.1817514
236240.0000000    0.2157278
236280.0000000    0.1945348
236320.0000000    0.1985238
236360.0000000    0.2103200
236400.0000000    0.2066014
236440.0000000    0.2053832
236480.0000000    0.2199263
236520.0000000    0.2076292
236560.0000000    0.2029558
236600.0000000    0.1737010
236640.0000000    0.1840325
236680.0000000    0.1855824
236720.0000000    0.2187367
236760.0000000    0.2063939
236800.0000000    0.1856477
236840.0000000    0.2099545
236880.0000000    0.2077365
236920.0000000    0.2190381
236960.0000000    0.2173983
237000.0000000    0.2192065
237040.0000000    0.2146631
237080.0000000    0.2242772
237120.0000000    0.2082811
237160.0000000    0.2013501
237200.0000000    0.1987368
237240.0000000    0.1997261
237280.0000000    0.2057212
237320.0000000    0.1994933
237360.0000000    0.1871228
237400.0000000    0.1753956
237440.0000000    0.1851640
237480.0000000    0.1795227
237520.0000000    0.1988232
237560.0000000    0.2023097
237600.0000000    0.2039694
237640.0000000    0.2108075
237680.0000000    0.1935818
237720.0000000    0.1872070
237760.0000000    0.1928379
237800.0000000    0.1878391
237840.0000000    0.2096818
237880.0000000    0.2067407
237920.0000000    0.2144832
237960.0000000    0.2045235
238000.0000000    0.1856239
238040.0000000    0.1736579
238080.0000000    0.1970733
238120.0000000    0.1926107
238160.0000000    0.1919468
238200.0000000    0.1815066
238240.0000000    0.1867324
238280.0000000    0.1924298
238320.0000000    0.1964451
238360.0000000    0.1814198
238400.0000000    0.1780681
238440.0000000    0.1804283
238480.0000000    0.1828218
238520.0000000    0.1813848
238560.0000000    0.1893876
238600.0000000    0.1816150
238640.0000000    0.1844807
238680.0000000    0.1862846
238720.0000000    0.1820936
238760.0000000    0.1962852
238800.0000000    0.2044657
238840.0000000    0.1974910
238880.0000000    0.1882671
238920.0000000    0.1924521
238960.0000000    0.1867878
239000.0000000    0.2010383
239040.0000000    0.2091170
239080.0000000    0.1990162
239120.0000000    0.1948562
239160.0000000    0.2013986
239200.0000000    0.1773538
239240.0000000    0.1969721
239280.0000000    0.2036164
239320.0000000    0.2199003
239360.0000000    0.1959547
239400.0000000    0.1958967
239440.0000000    0.2051575
239480.0000000    0.2039362
239520.0000000    0.1984361
239560.0000000    0.2021583
239600.0000000    0.1957087
239640.0000000    0.1977243
239680.0000000    0.1993634
239720.0000000    0.1916602
239760.0000000    0.1848096
239800.0000000    0.1899622
239840.0000000    0.1956098
239880.0000000    0.1857316
239920.0000000    0.2088232
239960.0000000    0.2129696
240000.0000000    0.1911025
240040.0000000    0.1997324
240080.0000000    0.2017993
240120.0000000    0.1992309
240160.0000000    0.1955222
240200.0000000    0.2029836
240240.0000000    0.1931487
240280.0000000    0.1945912
240320.0000000    0.1972084
240360.0000000    0.1883564
240400.0000000    0.2031964
240440.0000000    0.1808723
240480.0000000    0.1834155
240520.0000000    0.1853214
240560.0000000    0.2138653
240600.0000000    0.1975963
240640.0000000    0.1843039
240680.0000000    0.1722915
240720.0000000    0.1976469
240760.0000000    0.1801502
240800.0000000    0.1870578
240840.0000000    0.1726086
240880.0000000    0.1893721
240920.0000000    0.1740917
240960.0000000    0.1833345
241000.0000000    0.1915858
241040.0000000    0.1717840
241080.0000000    0.1829009
241120.0000000    0.1840919
241160.0000000    0.1764732
241200.0000000    0.1833540
241240.0000000    0.1696692
241280.0000000    0.1792380
241320.0000000    0.1689710
241360.0000000    0.1924631
241400.0000000    0.1838765
241440.0000000    0.2184798
241480.0000000    0.1987962
241520.0000000    0.2016570
241560.0000000    0.1904432
241600.0000000    0.1889423
241640.0000000    0.2060051
241680.0000000    0.1698081
241720.0000000    0.1849869
241760.0000000    0.1990821
241800.0000000    0.1833699
241840.0000000    0.2005247
241880.0000000    0.2029675
241920.0000000    0.1960787
241960.0000000    0.1977292
242000.0000000    0.1938962
242040.0000000    0.2117192
242080.0000000    0.2024385
242120.0000000    0.2040586
242160.0000000    0.2259768
242200.0000000    0.2491201
242240.0000000    0.2164269
242280.0000000    0.1883135
242320.0000000    0.2107350
242360.0000000    0.2092931
242400.0000000    0.2043423
242440.0000000    0.1777263
242480.0000000    0.1931613
242520.0000000    0.1855922
242560.0000000    0.1984987
242600.0000000    0.1824861
242640.0000000    0.1905230
242680.0000000    0.1984448
242720.0000000    0.2035653
242760.0000000    0.1861811
242800.0000000    0.1818120
242840.0000000    0.1939635
242880.0000000    0.1859265
242920.0000000    0.1826513
242960.0000000    0.1712745
243000.0000000    0.1743399
243040.0000000    0.2077958
243080.0000000    0.2075987
243120.0000000    0.2153331
243160.0000000    0.1964541
243200.0000000    0.2002337
243240.0000000    0.2081459
243280.0000000    0.2038437
243320.0000000    0.2191640
243360.0000000    0.2276539
243400.0000000    0.2217583
243440.0000000    0.2104921
243480.0000000    0.2301145
243520.0000000    0.2364292
243560.0000000    0.2688929
243600.0000000    0.2357780
243640.0000000    0.2353250
243680.0000000    0.2314072
243720.0000000    0.2141672
243760.0000000    0.2242514
243800.0000000    0.2191250
243840.0000000    0.1979618
243880.0000000    0.1982149
243920.0000000    0.1961832
243960.0000000    0.2057433
244000.0000000    0.2115478
244040.0000000    0.1854193
244080.0000000    0.2101369
244120.0000000    0.1919966
244160.0000000    0.2149023
244200.0000000    0.2221251
244240.0000000    0.2246597
244280.0000000    0.2323065
244320.0000000    0.2229175
244360.0000000    0.2463059
244400.0000000    0.2330710
244440.0000000    0.2258498
244480.0000000    0.2281777
244520.0000000    0.2438935
244560.0000000    0.2237731
244600.0000000    0.2659710
244640.0000000    0.2468671
244680.0000000    0.2620314
244720.0000000    0.2523406
244760.0000000    0.2594909
244800.0000000    0.2463108
244840.0000000    0.2253612
244880.0000000    0.2200485
244920.0000000    0.2274955
244960.0000000    0.2052594
245000.0000000    0.2348385
245040.0000000    0.2235664
245080.0000000    0.2267279
245120.0000000    0.2391475
245160.0000000    0.1970403
245200.0000000    0.2092092
245240.0000000    0.2212163
245280.0000000    0.2095511
245320.0000000    0.1934369
245360.0000000    0.2042872
245400.0000000    0.1980605
245440.0000000    0.2101418
245480.0000000    0.2139096
245520.0000000    0.1879656
245560.0000000    0.2100490
245600.0000000    0.1958087
245640.0000000    0.2064052
245680.0000000    0.1992427
245720.0000000    0.2143297
245760.0000000    0.2028440
245800.0000000    0.2007135
245840.0000000    0.1992600
245880.0000000    0.2037597
245920.0000000    0.2004527
245960.0000000    0.2217032
246000.0000000    0.2089840
246040.0000000    0.2169212
246080.0000000    0.2318603
246120.0000000    0.2078598
246160.0000000    0.2018627
246200.0000000    0.1995543
246240.0000000    0.1969341
246280.0000000    0.1863355
246320.0000000    0.1957201
246360.0000000    0.2066399
246400.0000000    0.1955687
246440.0000000    0.1750316
246480.0000000    0.1880210
246520.0000000    0.2088133
246560.0000000    0.1976683
246600.0000000    0.2081467
246640.0000000    0.1950648
246680.0000000    0.2024831
246720.0000000    0.2019050
246760.0000000    0.1826629
246800.0000000    0.1783141
246840.0000000    0.1776625
246880.0000000    0.1885904
246920.0000000    0.1935685
246960.0000000    0.2022997
247000.0000000    0.2049437
247040.0000000    0.1774028
247080.0000000    0.1971082
247120.0000000    0.1961223
247160.0000000    0.1842096
247200.0000000    0.1758728
247240.0000000    0.1933965
247280.0000000    0.1712184
247320.0000000    0.2112238
247360.0000000    0.2011310
247400.0000000    0.1844611
247440.0000000    0.1777120
247480.0000000    0.1813861
247520.0000000    0.2005698
247560.0000000    0.1803648
247600.0000000    0.1968434
247640.0000000    0.2014788
247680.0000000    0.1739262
247720.0000000    0.1895083
247760.0000000    0.1883290
247800.0000000    0.2083310
247840.0000000    0.1811145
247880.0000000    0.1989212
247920.0000000    0.1778464
247960.0000000    0.1974795
248000.0000000    0.1781127
248040.0000000    0.1950273
248080.0000000    0.1960794
248120.0000000    0.1738143
248160.0000000    0.2147956
248200.0000000    0.2222220
248240.0000000    0.2300079
248280.0000000    0.2190077
248320.0000000    0.2119363
248360.0000000    0.2195662
248400.0000000    0.1885672
248440.0000000    0.1940838
248480.0000000    0.1994928
248520.0000000    0.1954554
248560.0000000    0.2047937
248600.0000000    0.1874929
248640.0000000    0.1947311
248680.0000000    0.1814972
248720.0000000    0.1878327
248760.0000000    0.1906798
248800.0000000    0.1942490
248840.0000000    0.1736429
248880.0000000    0.1706743
248920.0000000    0.1627484
248960.0000000    0.1898235
249000.0000000    0.1836131
249040.0000000    0.1813230
249080.0000000    0.2017142
249120.0000000    0.2006825
249160.0000000    0.2340133
249200.0000000    0.1993419
249240.0000000    0.1978440
249280.0000000    0.2008153
249320.0000000    0.2139359
249360.0000000    0.2053840
249400.0000000    0.1790529
249440.0000000    0.2111797
249480.0000000    0.1951381
249520.0000000    0.2123033
249560.0000000    0.1870687
249600.0000000    0.1800628
249640.0000000    0.1797694
249680.0000000    0.2145081
249720.0000000    0.2005136
249760.0000000    0.2181796
249800.0000000    0.1988051
249840.0000000    0.1940673
249880.0000000    0.1766250
249920.0000000    0.1949344
249960.0000000    0.2004724
250000.0000000    0.1749719
250040.0000000    0.1718586
250080.0000000    0.1814206
250120.0000000    0.1944963
250160.0000000    0.1880939
250200.0000000    0.1797204
250240.0000000    0.1873406
250280.0000000    0.1916068
250320.0000000    0.1931603
250360.0000000    0.1903530
250400.0000000    0.1900938
250440.0000000    0.2016876
250480.0000000    0.1840597
250520.0000000    0.2049225
250560.0000000    0.2046176
250600.0000000    0.1969496
250640.0000000    0.2013759
250680.0000000    0.2232711
250720.0000000    0.1938770
250760.0000000    0.1991366
250800.0000000    0.1912678
250840.0000000    0.1922773
250880.0000000    0.2047903
250920.0000000    0.2080429
250960.0000000    0.2168586
251000.0000000    0.2178027
251040.0000000    0.2141650
251080.0000000    0.2079498
251120.0000000    0.2279516
251160.0000000    0.1986303
251200.0000000    0.2192256
251240.0000000    0.2182051
251280.0000000    0.2270570
251320.0000000    0.2169202
251360.0000000    0.2010355
251400.0000000    0.2022362
251440.0000000    0.1917300
251480.0000000    0.2047524
251520.0000000    0.2137267
251560.0000000    0.1961716
251600.0000000    0.2071168
251640.0000000    0.1979962
251680.0000000    0.2083274
251720.0000000    0.2083732
251760.0000000    0.2263004
251800.0000000    0.2176383
251840.0000000    0.2127668
251880.0000000    0.2069685
251920.0000000    0.2025630
251960.0000000    0.2130670
252000.0000000    0.2068084
252040.0000000    0.2141463
252080.0000000    0.2203659
252120.0000000    0.2051293
252160.0000000    0.2115843
252200.0000000    0.2083873
252240.0000000    0.2225505
252280.0000000    0.2068892
252320.0000000    0.2033828
252360.0000000    0.2069199
252400.0000000    0.1964285
252440.0000000    0.1884903
252480.0000000    0.2085516
252520.0000000    0.1811128
252560.0000000    0.2148345
252600.0000000    0.1791666
252640.0000000    0.1883020
252680.0000000    0.1911784
252720.0000000    0.2034999
252760.0000000    0.1802188
252800.0000000    0.1981821
252840.0000000    0.1965951
252880.0000000    0.1888237
252920.0000000    0.1991156
252960.0000000    0.1945533
253000.0000000    0.1947777
253040.0000000    0.1844947
253080.0000000    0.1917313
253120.0000000    0.1943433
253160.0000000    0.1904011
253200.0000000    0.2157512
253240.0000000    0.2049464
253280.0000000    0.1983129
253320.0000000    0.2046503
253360.0000000    0.1991385
253400.0000000    0.1909620
253440.0000000    0.1910847
253480.0000000    0.2030535
253520.0000000    0.2020018
253560.0000000    0.2141524
253600.0000000    0.1800348
253640.0000000    0.1950945
253680.0000000    0.1874223
253720.0000000    0.1873944
253760.0000000    0.1940223
253800.0000000    0.1789851
253840.0000000    0.1811205
253880.0000000    0.1878340
253920.0000000    0.1988290
253960.0000000    0.1938485
254000.0000000    0.1934883
254040.0000000    0.1949105
254080.0000000    0.2064263
254120.0000000    0.2162775
254160.0000000    0.2058760
254200.0000000    0.2183944
254240.0000000    0.1914276
254280.0000000    0.2116784
254320.0000000    0.1917197
254360.0000000    0.1936909
254400.0000000    0.1996751
254440.0000000    0.1804404
254480.0000000    0.1814923
254520.0000000    0.2211134
254560.0000000    0.2087004
254600.0000000    0.2070705
254640.0000000    0.1987581
254680.0000000    0.1952519
254720.0000000    0.2074541
254760.0000000    0.2085561
254800.0000000    0.2176185
254840.0000000    0.2041166
254880.0000000    0.2041049
254920.0000000    0.2146420
254960.0000000    0.1927602
255000.0000000    0.1892827
255040.0000000    0.2179901
255080.0000000    0.2301054
255120.0000000    0.2106802
255160.0000000    0.2220554
255200.0000000    0.1926262
255240.0000000    0.2096531
255280.0000000    0.2132172
255320.0000000    0.2015117
255360.0000000    0.1933585
255400.0000000    0.2006001
255440.0000000    0.2123190
255480.0000000    0.1975619
255520.0000000    0.2127458
255560.0000000    0.2010580
255600.0000000    0.2042847
255640.0000000    0.1977122
255680.0000000    0.2240315
255720.0000000    0.2243244
255760.0000000    0.2239268
255800.0000000    0.2180346
255840.0000000    0.1975624
255880.0000000    0.2105103
255920.0000000    0.2279120
255960.0000000    0.2296124
256000.0000000    0.2177696
256040.0000000    0.2213381
256080.0000000    0.2237132
256120.0000000    0.2312052
256160.0000000    0.2295075
256200.0000000    0.2211169
256240.0000000    0.2170509
256280.0000000    0.2326427
256320.0000000    0.2197577
256360.0000000    0.2370433
256400.0000000    0.2142037
256440.0000000    0.1960131
256480.0000000    0.2268145
256520.0000000    0.2272786
256560.0000000    0.2359786
256600.0000000    0.2074632
256640.0000000    0.2192614
256680.0000000    0.2035956
256720.0000000    0.1891297
256760.0000000    0.1958581
256800.0000000    0.1937481
256840.0000000    0.1902372
256880.0000000    0.2092495
256920.0000000    0.2054764
256960.0000000    0.2118036
257000.0000000    0.2096810
257040.0000000    0.2057762
257080.0000000    0.1801298
257120.0000000    0.1950271
257160.0000000    0.1861174
257200.0000000    0.1903099
257240.0000000    0.2074719
257280.0000000    0.2092081
257320.0000000    0.1966329
257360.0000000    0.1882120
257400.0000000    0.1824192
257440.0000000    0.1837346
257480.0000000    0.1926395
257520.0000000    0.1919875
257560.0000000    0.1824954
257600.0000000    0.1882451
257640.0000000    0.1817161
257680.0000000    0.1881551
257720.0000000    0.1809963
257760.0000000    0.1872047
257800.0000000    0.1778284
257840.0000000    0.1914858
257880.0000000    0.1934674
257920.0000000    0.1920619
257960.0000000    0.1992928
258000.0000000    0.2003175
258040.0000000    0.2119810
258080.0000000    0.1930314
258120.0000000    0.2051620
258160.0000000    0.1992736
258200.0000000    0.2191742
258240.0000000    0.2050797
258280.0000000    0.2012770
258320.0000000    0.1888250
258360.0000000    0.1835310
258400.0000000    0.1893901
258440.0000000    0.1926604
258480.0000000    0.1949399
258520.0000000    0.2075484
258560.0000000    0.2060501
258600.0000000    0.1932708
258640.0000000    0.2049741
258680.0000000    0.2043971
258720.0000000    0.1868954
258760.0000000    0.2127855
258800.0000000    0.1959522
258840.0000000    0.2038389
258880.0000000    0.1967613
258920.0000000    0.1854443
258960.0000000    0.1939560
259000.0000000    0.2105922
259040.0000000    0.2020375
259080.0000000    0.2207641
259120.0000000    0.2174724
259160.0000000    0.2104953
259200.0000000    0.2161698
259240.0000000    0.2064174
259280.0000000    0.1956778
259320.0000000    0.1752896
259360.0000000    0.1883128
259400.0000000    0.1941286
259440.0000000    0.1889621
259480.0000000    0.1894542
259520.0000000    0.2094297
259560.0000000    0.1932609
259600.0000000    0.1911915
259640.0000000    0.1980378
259680.0000000    0.2061557
259720.0000000    0.2004405
259760.0000000    0.1925922
259800.0000000    0.2045027
259840.0000000    0.2007929
259880.0000000    0.2026266
259920.0000000    0.2122772
259960.0000000    0.2033508
260000.0000000    0.1978140
260040.0000000    0.2069309
260080.0000000    0.1899216
260120.0000000    0.1812580
260160.0000000    0.2045898
260200.0000000    0.1969697
260240.0000000    0.1771673
260280.0000000    0.1982047
260320.0000000    0.2063389
260360.0000000    0.2160994
260400.0000000    0.2007710
260440.0000000    0.2062090
260480.0000000    0.2017723
260520.0000000    0.2048088
260560.0000000    0.2183964
260600.0000000    0.1913390
260640.0000000    0.2205744
260680.0000000    0.2105821
260720.0000000    0.1934110
260760.0000000    0.2041321
260800.0000000    0.2322327
260840.0000000    0.2149976
260880.0000000    0.2023069
260920.0000000    0.2058357
260960.0000000    0.2139964
261000.0000000    0.2326646
261040.0000000    0.2053026
261080.0000000    0.2086314
261120.0000000    0.2160854
261160.0000000    0.2098255
261200.0000000    0.1887522
261240.0000000    0.2200803
261280.0000000    0.2092061
261320.0000000    0.1971159
261360.0000000    0.2080603
261400.0000000    0.2183491
261440.0000000    0.1919235
261480.0000000    0.2056451
261520.0000000    0.2052978
261560.0000000    0.2023324
261600.0000000    0.2045725
261640.0000000    0.2133930
261680.0000000    0.1880870
261720.0000000    0.2093967
261760.0000000    0.2050366
261800.0000000    0.2278543
261840.0000000    0.2100895
261880.0000000    0.1865584
261920.0000000    0.2108022
261960.0000000    0.1908441
262000.0000000    0.1833253
262040.0000000    0.1841762
262080.0000000    0.1874639
262120.0000000    0.1968089
262160.0000000    0.1904738
262200.0000000    0.2004222
262240.0000000    0.1966376
262280.0000000    0.1987274
262320.0000000    0.1913075
262360.0000000    0.2093134
262400.0000000    0.2006053
262440.0000000    0.2120039
262480.0000000    0.2224197
262520.0000000    0.2144289
262560.0000000    0.2131700
262600.0000000    0.1930239
262640.0000000    0.2289413
262680.0000000    0.2070911
262720.0000000    0.2176464
262760.0000000    0.2280703
262800.0000000    0.2220988
262840.0000000    0.1923585
262880.0000000    0.1861192
262920.0000000    0.2008263
262960.0000000    0.2024973
263000.0000000    0.2099428
263040.0000000    0.1808759
263080.0000000    0.2083667
263120.0000000    0.1947508
263160.0000000    0.2006311
263200.0000000    0.1654317
263240.0000000    0.1565717
263280.0000000    0.1515928
263320.0000000    0.1927856
263360.0000000    0.1897957
263400.0000000    0.1853322
263440.0000000    0.1838474
263480.0000000    0.2037129
263520.0000000    0.1843056
263560.0000000    0.1877495
263600.0000000    0.1895890
263640.0000000    0.1885754
263680.0000000    0.1879310
263720.0000000    0.1705281
263760.0000000    0.1699241
263800.0000000    0.1872748
263840.0000000    0.1824524
263880.0000000    0.1971567
263920.0000000    0.2058590
263960.0000000    0.1912849
264000.0000000    0.2013159
264040.0000000    0.1981973
264080.0000000    0.1969487
264120.0000000    0.2002381
264160.0000000    0.1915387
264200.0000000    0.2099889
264240.0000000    0.2078027
264280.0000000    0.1871112
264320.0000000    0.1955790
264360.0000000    0.1925285
264400.0000000    0.1925927
264440.0000000    0.2008853
264480.0000000    0.2040416
264520.0000000    0.2045159
264560.0000000    0.1863827
264600.0000000    0.1990080
264640.0000000    0.2079213
264680.0000000    0.2142147
264720.0000000    0.1989507
264760.0000000    0.2118299
264800.0000000    0.1777391
264840.0000000    0.1857506
264880.0000000    0.1951268
264920.0000000    0.1950776
264960.0000000    0.2038979
265000.0000000    0.2034369
265040.0000000    0.2172600
265080.0000000    0.1940161
265120.0000000    0.2111957
265160.0000000    0.2044792
265200.0000000    0.2102012
265240.0000000    0.2104759
265280.0000000    0.2200864
265320.0000000    0.2443995
265360.0000000    0.2270216
265400.0000000    0.2311839
265440.0000000    0.2302718
265480.0000000    0.2371009
265520.0000000    0.2308073
265560.0000000    0.2384401
265600.0000000    0.2366028
265640.0000000    0.2385593
265680.0000000    0.2219289
265720.0000000    0.2292124
265760.0000000    0.2268373
265800.0000000    0.2269239
265840.0000000    0.2248829
265880.0000000    0.2267455
265920.0000000    0.2205548
265960.0000000    0.2437815
266000.0000000    0.2185059
266040.0000000    0.2127792
266080.0000000    0.2242513
266120.0000000    0.2283754
266160.0000000    0.2375575
266200.0000000    0.2358398
266240.0000000    0.2221503
266280.0000000    0.2371102
266320.0000000    0.2224149
266360.0000000    0.2260167
266400.0000000    0.2281373
266440.0000000    0.2442461
266480.0000000    0.2315163
266520.0000000    0.2215037
266560.0000000    0.2184390
266600.0000000    0.2215733
266640.0000000    0.2090155
266680.0000000    0.2201101
266720.0000000    0.2342642
266760.0000000    0.2302240
266800.0000000    0.2274058
266840.0000000    0.2526071
266880.0000000    0.2204427
266920.0000000    0.2239117
266960.0000000    0.2225812
267000.0000000    0.2272853
267040.0000000    0.2271825
267080.0000000    0.2223243
267120.0000000    0.2235086
267160.0000000    0.2336284
267200.0000000    0.2210351
267240.0000000    0.2308400
267280.0000000    0.2374671
267320.0000000    0.2347963
267360.0000000    0.2372221
267400.0000000    0.2402646
267440.0000000    0.2337719
267480.0000000    0.2312891
267520.0000000    0.2213440
267560.0000000    0.2245757
267600.0000000    0.2041746
267640.0000000    0.2250310
267680.0000000    0.2181656
267720.0000000    0.2151820
267760.0000000    0.2284134
267800.0000000    0.2241597
267840.0000000    0.2308756
267880.0000000    0.2344023
267920.0000000    0.2360306
267960.0000000    0.2201451
268000.0000000    0.2101419
268040.0000000    0.2200289
268080.0000000    0.2150970
268120.0000000    0.2249462
268160.0000000    0.2182059
268200.0000000    0.2170705
268240.0000000    0.2239522
268280.0000000    0.2189278
268320.0000000    0.2134645
268360.0000000    0.2282303
268400.0000000    0.2471767
268440.0000000    0.2348695
268480.0000000    0.2467419
268520.0000000    0.2105882
268560.0000000    0.2241194
268600.0000000    0.2217351
268640.0000000    0.2286146
268680.0000000    0.2125888
268720.0000000    0.2088998
268760.0000000    0.2122328
268800.0000000    0.2297698
268840.0000000    0.2222111
268880.0000000    0.2284700
268920.0000000    0.2405427
268960.0000000    0.2251932
269000.0000000    0.2335972
269040.0000000    0.2259905
269080.0000000    0.2308726
269120.0000000    0.2459230
269160.0000000    0.2251344
269200.0000000    0.2299301
269240.0000000    0.2150791
269280.0000000    0.2188949
269320.0000000    0.2123342
269360.0000000    0.2107239
269400.0000000    0.2182472
269440.0000000    0.2205928
269480.0000000    0.2162121
269520.0000000    0.2381793
269560.0000000    0.2339891
269600.0000000    0.2268613
269640.0000000    0.2043993
269680.0000000    0.2141956
269720.0000000    0.2179179
269760.0000000    0.2102701
269800.0000000    0.2077376
269840.0000000    0.2346601
269880.0000000    0.2347672
269920.0000000    0.2279547
269960.0000000    0.2373186
270000.0000000    0.2327610
270040.0000000    0.2185977
270080.0000000    0.2082905
270120.0000000    0.2233636
270160.0000000    0.2126510
270200.0000000    0.2248664
270240.0000000    0.2224008
270280.0000000    0.2226396
270320.0000000    0.2242765
270360.0000000    0.1970703
270400.0000000    0.2010807
270440.0000000    0.2256161
270480.0000000    0.2342923
270520.0000000    0.2213310
270560.0000000    0.2153550
270600.0000000    0.2320555
270640.0000000    0.2239903
270680.0000000    0.2258638
270720.0000000    0.2306087
270760.0000000    0.2329876
270800.0000000    0.2088409
270840.0000000    0.2299162
270880.0000000    0.2313345
270920.0000000    0.2253457
270960.0000000    0.2326922
271000.0000000    0.2352334
271040.0000000    0.2302468
271080.0000000    0.2231465
271120.0000000    0.2474141
271160.0000000    0.2326140
271200.0000000    0.2212877
271240.0000000    0.2207581
271280.0000000    0.2289587
271320.0000000    0.2231626
271360.0000000    0.2343532
271400.0000000    0.2311037
271440.0000000    0.2338835
271480.0000000    0.2312862
271520.0000000    0.2314816
271560.0000000    0.2243878
271600.0000000    0.2273063
271640.0000000    0.2297425
271680.0000000    0.2293168
271720.0000000    0.2374829
271760.0000000    0.2277495
271800.0000000    0.2193193
271840.0000000    0.2359524
271880.0000000    0.2222477
271920.0000000    0.2270976
271960.0000000    0.2458839
272000.0000000    0.2282561
272040.0000000    0.2218961
272080.0000000    0.2419504
272120.0000000    0.2352341
272160.0000000    0.2253241
272200.0000000    0.2362221
272240.0000000    0.2296904
272280.0000000    0.2282043
272320.0000000    0.2281178
272360.0000000    0.2401550
272400.0000000    0.2223720
272440.0000000    0.2297207
272480.0000000    0.2310056
272520.0000000    0.2201862
272560.0000000    0.2366269
272600.0000000    0.2448932
272640.0000000    0.2381548
272680.0000000    0.2428657
272720.0000000    0.2367414
272760.0000000    0.2396578
272800.0000000    0.2313132
272840.0000000    0.2388982
272880.0000000    0.2302068
272920.0000000    0.2397788
272960.0000000    0.2413712
273000.0000000    0.2304192
273040.0000000    0.2237060
273080.0000000    0.2121165
273120.0000000    0.2214449
273160.0000000    0.2291308
273200.0000000    0.2400323
273240.0000000    0.2367567
273280.0000000    0.2336320
273320.0000000    0.2272994
273360.0000000    0.2200911
273400.0000000    0.2179560
273440.0000000    0.2285985
273480.0000000    0.2080603
273520.0000000    0.2128539
273560.0000000    0.2293139
273600.0000000    0.2330504
273640.0000000    0.2245510
273680.0000000    0.2257574
273720.0000000    0.2176971
273760.0000000    0.2372211
273800.0000000    0.2237619
273840.0000000    0.2465584
273880.0000000    0.2317965
273920.0000000    0.2302470
273960.0000000    0.2177131
274000.0000000    0.2314623
274040.0000000    0.2120377
274080.0000000    0.2077604
274120.0000000    0.2075981
274160.0000000    0.2152957
274200.0000000    0.2003975
274240.0000000    0.2050086
274280.0000000    0.2149452
274320.0000000    0.2118393
274360.0000000    0.1988645
274400.0000000    0.2001669
274440.0000000    0.1936192
274480.0000000    0.2086223
274520.0000000    0.2057141
274560.0000000    0.2117352
274600.0000000    0.2136650
274640.0000000    0.2049550
274680.0000000    0.1965651
274720.0000000    0.2049801
274760.0000000    0.1927035
274800.0000000    0.2052626
274840.0000000    0.1935660
274880.0000000    0.1995660
274920.0000000    0.2065288
274960.0000000    0.2150063
275000.0000000    0.2232315
275040.0000000    0.2123967
275080.0000000    0.1909331
275120.0000000    0.2082143
275160.0000000    0.1797683
275200.0000000    0.2038601
275240.0000000    0.2129056
275280.0000000    0.2050846
275320.0000000    0.1830245
275360.0000000    0.1932213
275400.0000000    0.1996679
275440.0000000    0.2056226
275480.0000000    0.2101327
275520.0000000    0.2107227
275560.0000000    0.1873580
275600.0000000    0.1777937
275640.0000000    0.1790210
275680.0000000    0.1924106
275720.0000000    0.2017194
275760.0000000    0.1891075
275800.0000000    0.1942347
275840.0000000    0.1885928
275880.0000000    0.1940515
275920.0000000    0.1803108
275960.0000000    0.1824681
276000.0000000    0.1821531
276040.0000000    0.1946103
276080.0000000    0.1975625
276120.0000000    0.2039403
276160.0000000    0.2052814
276200.0000000    0.2132010
276240.0000000    0.1954502
276280.0000000    0.1997351
276320.0000000    0.2048346
276360.0000000    0.2115939
276400.0000000    0.2135062
276440.0000000    0.2030902
276480.0000000    0.2150230
276520.0000000    0.2174888
276560.0000000    0.2120386
276600.0000000    0.2295676
276640.0000000    0.2174397
276680.0000000    0.2097610
276720.0000000    0.2164826
276760.0000000    0.1979597
276800.0000000    0.2191925
276840.0000000    0.2059321
276880.0000000    0.1977318
276920.0000000    0.1949558
276960.0000000    0.1943781
277000.0000000    0.1921286
277040.0000000    0.2202220
277080.0000000    0.1987288
277120.0000000    0.2063114
277160.0000000    0.2179576
277200.0000000    0.2158365
277240.0000000    0.2135776
277280.0000000    0.2111116
277320.0000000    0.2208147
277360.0000000    0.2090924
277400.0000000    0.2191775
277440.0000000    0.1898682
277480.0000000    0.1911034
277520.0000000    0.1895020
277560.0000000    0.1934388
277600.0000000    0.1922994
277640.0000000    0.1998331
277680.0000000    0.2066074
277720.0000000    0.2119031
277760.0000000    0.2089972
277800.0000000    0.2161812
277840.0000000    0.2241669
277880.0000000    0.2227341
277920.0000000    0.2210574
277960.0000000    0.2069467
278000.0000000    0.2089339
278040.0000000    0.1984259
278080.0000000    0.2112555
278120.0000000    0.2121274
278160.0000000    0.2015360
278200.0000000    0.2265403
278240.0000000    0.1968523
278280.0000000    0.1744950
278320.0000000    0.1983465
278360.0000000    0.1858947
278400.0000000    0.2054047
278440.0000000    0.1992023
278480.0000000    0.2042015
278520.0000000    0.2026014
278560.0000000    0.2121249
278600.0000000    0.1976647
278640.0000000    0.2024933
278680.0000000    0.2119791
278720.0000000    0.2051600
278760.0000000    0.1978443
278800.0000000    0.2031694
278840.0000000    0.2108866
278880.0000000    0.2036409
278920.0000000    0.2003993
278960.0000000    0.2085056
279000.0000000    0.1966637
279040.0000000    0.2122035
279080.0000000    0.1968039
279120.0000000    0.2066103
279160.0000000    0.1788420
279200.0000000    0.2018609
279240.0000000    0.1977293
279280.0000000    0.1938262
279320.0000000    0.1827465
279360.0000000    0.2079004
279400.0000000    0.1877009
279440.0000000    0.1845878
279480.0000000    0.1997487
279520.0000000    0.1831401
279560.0000000    0.1982982
279600.0000000    0.1845643
279640.0000000    0.1876851
279680.0000000    0.1712327
279720.0000000    0.1903187
279760.0000000    0.2162540
279800.0000000    0.1859371
279840.0000000    0.1877917
279880.0000000    0.1865931
279920.0000000    0.1845285
279960.0000000    0.1954719
280000.0000000    0.1901567
280040.0000000    0.1960353
280080.0000000    0.2199306
280120.0000000    0.2151192
280160.0000000    0.2003478
280200.0000000    0.2064396
280240.0000000    0.1888548
280280.0000000    0.2086288
280320.0000000    0.1936230
280360.0000000    0.1878539
280400.0000000    0.1762059
280440.0000000    0.1862875
280480.0000000    0.1943254
280520.0000000    0.1803690
280560.0000000    0.1926315
280600.0000000    0.2044064
280640.0000000    0.1864754
280680.0000000    0.1877344
280720.0000000    0.2029019
280760.0000000    0.2089817
280800.0000000    0.1984753
280840.0000000    0.1901886
280880.0000000    0.1985135
280920.0000000    0.1910788
280960.0000000    0.1967823
281000.0000000    0.1987520
281040.0000000    0.2148129
281080.0000000    0.2091745
281120.0000000    0.1978129
281160.0000000    0.2088108
281200.0000000    0.2025822
281240.0000000    0.1939037
281280.0000000    0.2002934
281320.0000000    0.1858168
281360.0000000    0.1887969
281400.0000000    0.1858422
281440.0000000    0.1872586
281480.0000000    0.1811059
281520.0000000    0.2001749
281560.0000000    0.1903210
281600.0000000    0.1945556
281640.0000000    0.1861091
281680.0000000    0.2024148
281720.0000000    0.1869311
281760.0000000    0.1806376
281800.0000000    0.1760951
281840.0000000    0.1726741
281880.0000000    0.1761842
281920.0000000    0.1809631
281960.0000000    0.1953872
282000.0000000    0.1675962
282040.0000000    0.1863724
282080.0000000    0.1713900
282120.0000000    0.1777342
282160.0000000    0.1722242
282200.0000000    0.1748361
282240.0000000    0.1893318
282280.0000000    0.1660742
282320.0000000    0.1693560
282360.0000000    0.1730378
282400.0000000    0.1789599
282440.0000000    0.1965561
282480.0000000    0.2026712
282520.0000000    0.1985566
282560.0000000    0.1834248
282600.0000000    0.1890981
282640.0000000    0.2024962
282680.0000000    0.2032103
282720.0000000    0.1759964
282760.0000000    0.1872167
282800.0000000    0.2034175
282840.0000000    0.1883626
282880.0000000    0.2001561
282920.0000000    0.1996622
282960.0000000    0.1903289
283000.0000000    0.1828057
283040.0000000    0.1903572
283080.0000000    0.1912392
283120.0000000    0.1935848
283160.0000000    0.2045826
283200.0000000    0.1953177
283240.0000000    0.1981836
283280.0000000    0.1812169
283320.0000000    0.1851359
283360.0000000    0.1576919
283400.0000000    0.1748856
283440.0000000    0.1750005
283480.0000000    0.2005210
283520.0000000    0.1987591
283560.0000000    0.1886657
283600.0000000    0.1938107
283640.0000000    0.1813304
283680.0000000    0.1972805
283720.0000000    0.2016246
283760.0000000    0.2008027
283800.0000000    0.1878499
283840.0000000    0.1920067
283880.0000000    0.1905091
283920.0000000    0.1829984
283960.0000000    0.1867241
284000.0000000    0.1929021
284040.0000000    0.1833092
284080.0000000    0.1822428
284120.0000000    0.1898661
284160.0000000    0.1955535
284200.0000000    0.1785818
284240.0000000    0.1738763
284280.0000000    0.1852949
284320.0000000    0.2077983
284360.0000000    0.1847560
284400.0000000    0.1830702
284440.0000000    0.1736451
284480.0000000    0.1857786
284520.0000000    0.1997655
284560.0000000    0.2019120
284600.0000000    0.1921991
284640.0000000    0.2032783
284680.0000000    0.2147423
284720.0000000    0.2091761
284760.0000000    0.1997514
284800.0000000    0.2139368
284840.0000000    0.2106146
284880.0000000    0.2211290
284920.0000000    0.2181948
284960.0000000    0.2156526
285000.0000000    0.2104823
285040.0000000    0.2057334
285080.0000000    0.2061747
285120.0000000    0.1930083
285160.0000000    0.1984818
285200.0000000    0.2021145
285240.0000000    0.1971443
285280.0000000    0.2164579
285320.0000000    0.2078508
285360.0000000    0.1938216
285400.0000000    0.2073281
285440.0000000    0.2036648
285480.0000000    0.2125632
285520.0000000    0.2113107
285560.0000000    0.2116086
285600.0000000    0.2032642
285640.0000000    0.2121521
285680.0000000    0.2119365
285720.0000000    0.2088319
285760.0000000    0.2063012
285800.0000000    0.2009067
285840.0000000    0.2174519
285880.0000000    0.2269706
285920.0000000    0.2198866
285960.0000000    0.2309886
286000.0000000    0.1986876
286040.0000000    0.2069908
286080.0000000    0.2081906
286120.0000000    0.2128852
286160.0000000    0.2179808
286200.0000000    0.2213205
286240.0000000    0.2056049
286280.0000000    0.2196860
286320.0000000    0.2118217
286360.0000000    0.2156618
286400.0000000    0.2275430
286440.0000000    0.2269296
286480.0000000    0.2349648
286520.0000000    0.2126987
286560.0000000    0.1990811
286600.0000000    0.2131358
286640.0000000    0.2143166
286680.0000000    0.2049211
286720.0000000    0.1960283
286760.0000000    0.2052881
286800.0000000    0.2020774
286840.0000000    0.1944884
286880.0000000    0.2084704
286920.0000000    0.2077482
286960.0000000    0.2245527
287000.0000000    0.2134337
287040.0000000    0.2106209
287080.0000000    0.1945309
287120.0000000    0.2125534
287160.0000000    0.1908783
287200.0000000    0.1912255
287240.0000000    0.1983942
287280.0000000    0.1995178
287320.0000000    0.2030922
287360.0000000    0.1954373
287400.0000000    0.2121032
287440.0000000    0.2113150
287480.0000000    0.2114406
287520.0000000    0.2238723
287560.0000000    0.2084963
287600.0000000    0.2110650
287640.0000000    0.2007164
287680.0000000    0.2041259
287720.0000000    0.2244513
287760.0000000    0.2313407
287800.0000000    0.2101498
287840.0000000    0.2049709
287880.0000000    0.1989121
287920.0000000    0.1853060
287960.0000000    0.1918781
288000.0000000    0.1849025
288040.0000000    0.1861440
288080.0000000    0.1978066
288120.0000000    0.1772254
288160.0000000    0.1938153
288200.0000000    0.1911077
288240.0000000    0.1983005
288280.0000000    0.2010185
288320.0000000    0.1948426
288360.0000000    0.1874641
288400.0000000    0.1921917
288440.0000000    0.1920960
288480.0000000    0.2026169
288520.0000000    0.1896370
288560.0000000    0.1936474
288600.0000000    0.1807433
288640.0000000    0.1874122
288680.0000000    0.2004284
288720.0000000    0.2060036
288760.0000000    0.2054540
288800.0000000    0.1860124
288840.0000000    0.1875440
288880.0000000    0.1844892
288920.0000000    0.1836880
288960.0000000    0.1915630
289000.0000000    0.1886799
289040.0000000    0.1983714
289080.0000000    0.2156569
289120.0000000    0.2145360
289160.0000000    0.2246041
289200.0000000    0.2016888
289240.0000000    0.1886121
289280.0000000    0.1760785
289320.0000000    0.1841270
289360.0000000    0.1710765
289400.0000000    0.1814914
289440.0000000    0.1888847
289480.0000000    0.1895739
289520.0000000    0.2164140
289560.0000000    0.2036530
289600.0000000    0.2002143
289640.0000000    0.2109934
289680.0000000    0.1918894
289720.0000000    0.1987298
289760.0000000    0.1978627
289800.0000000    0.2038060
289840.0000000    0.1778471
289880.0000000    0.1885446
289920.0000000    0.1895172
289960.0000000    0.1885839
290000.0000000    0.2086287
290040.0000000    0.2009231
290080.0000000    0.1950902
290120.0000000    0.2090036
290160.0000000    0.1908696
290200.0000000    0.2029208
290240.0000000    0.2051754
290280.0000000    0.2009264
290320.0000000    0.1940988
290360.0000000    0.2009204
290400.0000000    0.2291469
290440.0000000    0.2433650
290480.0000000    0.2076123
290520.0000000    0.2225035
290560.0000000    0.2358265
290600.0000000    0.2349045
290640.0000000    0.2280307
290680.0000000    0.2489007
290720.0000000    0.2458518
290760.0000000    0.2497398
290800.0000000    0.2346057
290840.0000000    0.2253535
290880.0000000    0.2139090
290920.0000000    0.2339282
290960.0000000    0.2209536
291000.0000000    0.2174436
291040.0000000    0.2065830
291080.0000000    0.2196651
291120.0000000    0.2183633
291160.0000000    0.2093766
291200.0000000    0.2170873
291240.0000000    0.1909297
291280.0000000    0.2011459
291320.0000000    0.1898102
291360.0000000    0.2137775
291400.0000000    0.1875080
291440.0000000    0.1949896
291480.0000000    0.1933906
291520.0000000    0.1993765
291560.0000000    0.2043110
291600.0000000    0.1902171
291640.0000000    0.1939025
291680.0000000    0.1851742
291720.0000000    0.2001052
291760.0000000    0.1984909
291800.0000000    0.1821490
291840.0000000    0.1794293
291880.0000000    0.1718385
291920.0000000    0.1960207
291960.0000000    0.1941874
292000.0000000    0.1731055
292040.0000000    0.1813112
292080.0000000    0.2046426
292120.0000000    0.1995007
292160.0000000    0.1798464
292200.0000000    0.1812545
292240.0000000    0.1987239
292280.0000000    0.1957809
292320.0000000    0.1791848
292360.0000000    0.1860826
292400.0000000    0.1942675
292440.0000000    0.1847248
292480.0000000    0.1904560
292520.0000000    0.1794236
292560.0000000    0.1899950
292600.0000000    0.1832274
292640.0000000    0.1865801
292680.0000000    0.1963848
292720.0000000    0.2057590
292760.0000000    0.1947203
292800.0000000    0.2034763
292840.0000000    0.2083519
292880.0000000    0.1959427
292920.0000000    0.2089178
292960.0000000    0.2125744
293000.0000000    0.2002499
293040.0000000    0.1952758
293080.0000000    0.2093325
293120.0000000    0.2099313
293160.0000000    0.2000085
293200.0000000    0.2012203
293240.0000000    0.2007714
293280.0000000    0.2043592
293320.0000000    0.1908973
293360.0000000    0.2030341
293400.0000000    0.1854081
293440.0000000    0.1995750
293480.0000000    0.1796373
293520.0000000    0.2047277
293560.0000000    0.2042066
293600.0000000    0.2113809
293640.0000000    0.2098344
293680.0000000    0.2018910
293720.0000000    0.2202753
293760.0000000    0.1829100
293800.0000000    0.1910625
293840.0000000    0.1925421
293880.0000000    0.1804362
293920.0000000    0.1893187
293960.0000000    0.1950334
294000.0000000    0.1808866
294040.0000000    0.1992806
294080.0000000    0.2164757
294120.0000000    0.2072850
294160.0000000    0.2009399
294200.0000000    0.2011722
294240.0000000    0.2066910
294280.0000000    0.1955609
294320.0000000    0.2076214
294360.0000000    0.2020204
294400.0000000    0.2165924
294440.0000000    0.2004336
294480.0000000    0.1937915
294520.0000000    0.2033252
294560.0000000    0.2075114
294600.0000000    0.2062783
294640.0000000    0.1999680
294680.0000000    0.1972858
294720.0000000    0.2057607
294760.0000000    0.2018249
294800.0000000    0.2113393
294840.0000000    0.2048330
294880.0000000    0.2145593
294920.0000000    0.2025374
294960.0000000    0.2018091
295000.0000000    0.2090167
295040.0000000    0.2057250
295080.0000000    0.2164614
295120.0000000    0.1933739
295160.0000000    0.2128293
295200.0000000    0.2153438
295240.0000000    0.2125650
295280.0000000    0.2272607
295320.0000000    0.2186948
295360.0000000    0.2092703
295400.0000000    0.2107075
295440.0000000    0.2077062
295480.0000000    0.2096692
295520.0000000    0.1967274
295560.0000000    0.2129821
295600.0000000    0.1932872
295640.0000000    0.2070067
295680.0000000    0.2039251
295720.0000000    0.1975619
295760.0000000    0.2064130
295800.0000000    0.2117710
295840.0000000    0.1936687
295880.0000000    0.1980165
295920.0000000    0.1999055
295960.0000000    0.1944760
296000.0000000    0.2026756
296040.0000000    0.2093104
296080.0000000    0.1930333
296120.0000000    0.2066570
296160.0000000    0.2059336
296200.0000000    0.2017839
296240.0000000    0.2042911
296280.0000000    0.2057422
296320.0000000    0.2191220
296360.0000000    0.1990618
296400.0000000    0.2122469
296440.0000000    0.2132330
296480.0000000    0.2022827
296520.0000000    0.2099587
296560.0000000    0.1898377
296600.0000000    0.1982802
296640.0000000    0.2001957
296680.0000000    0.2106657
296720.0000000    0.1884124
296760.0000000    0.1899438
296800.0000000    0.1887981
296840.0000000    0.2180009
296880.0000000    0.1955213
296920.0000000    0.2052429
296960.0000000    0.1939188
297000.0000000    0.2000389
297040.0000000    0.1920956
297080.0000000    0.2159384
297120.0000000    0.2077993
297160.0000000    0.2037102
297200.0000000    0.2117094
297240.0000000    0.2076914
297280.0000000    0.2109533
297320.0000000    0.2082805
297360.0000000    0.2015711
297400.0000000    0.1934276
297440.0000000    0.2035714
297480.0000000    0.1977910
297520.0000000    0.2005320
297560.0000000    0.2101512
297600.0000000    0.1931746
297640.0000000    0.2029150
297680.0000000    0.2020999
297720.0000000    0.2071024
297760.0000000    0.2162713
297800.0000000    0.2123555
297840.0000000    0.2019524
297880.0000000    0.2035787
297920.0000000    0.1985896
297960.0000000    0.1990892
298000.0000000    0.2021207
298040.0000000    0.1962089
298080.0000000    0.1944457
298120.0000000    0.1964179
298160.0000000    0.1998106
298200.0000000    0.2068030
298240.0000000    0.2032007
298280.0000000    0.1997493
298320.0000000    0.2056560
298360.0000000    0.1983469
298400.0000000    0.1936673
298440.0000000    0.2062817
298480.0000000    0.2052171
298520.0000000    0.1983032
298560.0000000    0.1909248
298600.0000000    0.1931104
298640.0000000    0.1994752
298680.0000000    0.1999007
298720.0000000    0.1981232
298760.0000000    0.2022941
298800.0000000    0.1917706
298840.0000000    0.1887228
298880.0000000    0.1873735
298920.0000000    0.1824998
298960.0000000    0.1950906
299000.0000000    0.1923404
299040.0000000    0.1856229
299080.0000000    0.1919981
299120.0000000    0.1779131
299160.0000000    0.1904442
299200.0000000    0.1892049
299240.0000000    0.1897836
299280.0000000    0.1981499
299320.0000000    0.2035839
299360.0000000    0.2169446
299400.0000000    0.2229155
299440.0000000    0.2113813
299480.0000000    0.2034840
299520.0000000    0.2032297
299560.0000000    0.2118219
299600.0000000    0.2028974
299640.0000000    0.2055868
299680.0000000    0.1921089
299720.0000000    0.1957892
299760.0000000    0.1961407
299800.0000000    0.1892915
299840.0000000    0.1972574
299880.0000000    0.1974065
299920.0000000    0.1734837
299960.0000000    0.1843018
300000.0000000    0.1942210
300040.0000000    0.1955285
300080.0000000    0.1862146
300120.0000000    0.1885672
300160.0000000    0.1866327
300200.0000000    0.1914119
300240.0000000    0.1789557
300280.0000000    0.1881513
300320.0000000    0.2007552
300360.0000000    0.1802358
300400.0000000    0.1891776
300440.0000000    0.1877053
300480.0000000    0.1898061
300520.0000000    0.1873851
300560.0000000    0.1844085
300600.0000000    0.1803808
300640.0000000    0.1889754
300680.0000000    0.1982587
300720.0000000    0.1764633
300760.0000000    0.1859292
300800.0000000    0.2000153
300840.0000000    0.2030085
300880.0000000    0.1998141
300920.0000000    0.1860379
300960.0000000    0.1816911
301000.0000000    0.1785969
301040.0000000    0.1998303
301080.0000000    0.1912076
301120.0000000    0.1841192
301160.0000000    0.1737146
301200.0000000    0.1784863
301240.0000000    0.1908723
301280.0000000    0.1824696
301320.0000000    0.1896170
301360.0000000    0.1901171
301400.0000000    0.1936772
301440.0000000    0.2029299
301480.0000000    0.1915606
301520.0000000    0.1835024
301560.0000000    0.2001570
301600.0000000    0.1895246
301640.0000000    0.1923470
301680.0000000    0.1948810
301720.0000000    0.2062695
301760.0000000    0.2109517
301800.0000000    0.1952853
301840.0000000    0.2086795
301880.0000000    0.2103389
301920.0000000    0.2045812
301960.0000000    0.1825692
302000.0000000    0.1874138
302040.0000000    0.1861096
302080.0000000    0.1828365
302120.0000000    0.1960321
302160.0000000    0.1976110
302200.0000000    0.1877080
302240.0000000    0.1992891
302280.0000000    0.2062583
302320.0000000    0.1993104
302360.0000000    0.2071005
302400.0000000    0.2185397
302440.0000000    0.2045763
302480.0000000    0.2206553
302520.0000000    0.2243667
302560.0000000    0.2199183
302600.0000000    0.2211746
302640.0000000    0.2103261
302680.0000000    0.2243435
302720.0000000    0.2078473
302760.0000000    0.2154200
302800.0000000    0.2039058
302840.0000000    0.2000062
302880.0000000    0.2005650
302920.0000000    0.1932945
302960.0000000    0.1895155
303000.0000000    0.1951624
303040.0000000    0.1731033
303080.0000000    0.1817700
303120.0000000    0.1866808
303160.0000000    0.1914298
303200.0000000    0.1882042
303240.0000000    0.1843585
303280.0000000    0.1692906
303320.0000000    0.1906769
303360.0000000    0.1907438
303400.0000000    0.1942441
303440.0000000    0.1796996
303480.0000000    0.1781778
303520.0000000    0.1806808
303560.0000000    0.1867283
303600.0000000    0.1793134
303640.0000000    0.1793213
303680.0000000    0.1982172
303720.0000000    0.1998152
303760.0000000    0.2181740
303800.0000000    0.2094594
303840.0000000    0.2172829
303880.0000000    0.1960748
303920.0000000    0.1917202
303960.0000000    0.1986794
304000.0000000    0.2170546
304040.0000000    0.2211686
304080.0000000    0.2204428
304120.0000000    0.2317123
304160.0000000    0.2067900
304200.0000000    0.2160958
304240.0000000    0.2051754
304280.0000000    0.2206220
304320.0000000    0.2017897
304360.0000000    0.2042500
304400.0000000    0.2077771
304440.0000000    0.2097811
304480.0000000    0.2118390
304520.0000000    0.2096047
304560.0000000    0.1935550
304600.0000000    0.1995678
304640.0000000    0.2171956
304680.0000000    0.2022373
304720.0000000    0.2024494
304760.0000000    0.2168615
304800.0000000    0.2005751
304840.0000000    0.1993874
304880.0000000    0.2071599
304920.0000000    0.2038527
304960.0000000    0.2057843
305000.0000000    0.1922958
305040.0000000    0.1917112
305080.0000000    0.1849711
305120.0000000    0.2032519
305160.0000000    0.1990108
305200.0000000    0.2082760
305240.0000000    0.1898737
305280.0000000    0.1997360
305320.0000000    0.1835548
305360.0000000    0.1938128
305400.0000000    0.1986585
305440.0000000    0.1982171
305480.0000000    0.1826098
305520.0000000    0.2018404
305560.0000000    0.1882154
305600.0000000    0.1959059
305640.0000000    0.1929539
305680.0000000    0.1923819
305720.0000000    0.1985172
305760.0000000    0.2049818
305800.0000000    0.2166054
305840.0000000    0.1950453
305880.0000000    0.1821276
305920.0000000    0.1947252
305960.0000000    0.2014961
306000.0000000    0.2074821
306040.0000000    0.2080932
306080.0000000    0.1961975
306120.0000000    0.1927990
306160.0000000    0.1906124
306200.0000000    0.1881311
306240.0000000    0.1882813
306280.0000000    0.1820971
306320.0000000    0.1904280
306360.0000000    0.1908262
306400.0000000    0.1970966
306440.0000000    0.1903351
306480.0000000    0.1750346
306520.0000000    0.1806478
306560.0000000    0.1859282
306600.0000000    0.1858938
306640.0000000    0.1778729
306680.0000000    0.1751603
306720.0000000    0.1802987
306760.0000000    0.1831940
306800.0000000    0.1784558
306840.0000000    0.1778318
306880.0000000    0.1806973
306920.0000000    0.1872510
306960.0000000    0.1835705
307000.0000000    0.1731115
307040.0000000    0.1658043
307080.0000000    0.1808585
307120.0000000    0.1868494
307160.0000000    0.1780582
307200.0000000    0.1949407
307240.0000000    0.1918915
307280.0000000    0.2118880
307320.0000000    0.2028751
307360.0000000    0.1922409
307400.0000000    0.1968172
307440.0000000    0.1945725
307480.0000000    0.1973840
307520.0000000    0.2097248
307560.0000000    0.2091602
307600.0000000    0.1919573
307640.0000000    0.1690045
307680.0000000    0.1785011
307720.0000000    0.1826588
307760.0000000    0.1808195
307800.0000000    0.1811884
307840.0000000    0.1924634
307880.0000000    0.1749195
307920.0000000    0.1737528
307960.0000000    0.2067294
308000.0000000    0.1895699
308040.0000000    0.1932775
308080.0000000    0.1875913
308120.0000000    0.1761138
308160.0000000    0.1670440
308200.0000000    0.1812282
308240.0000000    0.1895789
308280.0000000    0.1816280
308320.0000000    0.1851966
308360.0000000    0.1936820
308400.0000000    0.1740157
308440.0000000    0.1759628
308480.0000000    0.1752841
308520.0000000    0.1739832
308560.0000000    0.1890800
308600.0000000    0.1824234
308640.0000000    0.1847907
308680.0000000    0.1909213
308720.0000000    0.1857055
308760.0000000    0.1768305
308800.0000000    0.1859431
308840.0000000    0.1743503
308880.0000000    0.1797888
308920.0000000    0.1721462
308960.0000000    0.1906328
309000.0000000    0.1893705
309040.0000000    0.1850777
309080.0000000    0.2019067
309120.0000000    0.1843552
309160.0000000    0.1972171
309200.0000000    0.1877559
309240.0000000    0.1778353
309280.0000000    0.1730254
309320.0000000    0.1879018
309360.0000000    0.1812526
309400.0000000    0.1768906
309440.0000000    0.1846496
309480.0000000    0.2031458
309520.0000000    0.1992796
309560.0000000    0.1885399
309600.0000000    0.2021995
309640.0000000    0.2088022
309680.0000000    0.1924866
309720.0000000    0.1968920
309760.0000000    0.1883250
309800.0000000    0.2002193
309840.0000000    0.2061101
309880.0000000    0.2179336
309920.0000000    0.2106156
309960.0000000    0.2081188
310000.0000000    0.2069609
310040.0000000    0.2025963
310080.0000000    0.1894127
310120.0000000    0.2097229
310160.0000000    0.1993650
310200.0000000    0.1970927
310240.0000000    0.1920281
310280.0000000    0.1996582
310320.0000000    0.1968222
310360.0000000    0.2014988
310400.0000000    0.2123593
310440.0000000    0.2057851
310480.0000000    0.1965120
310520.0000000    0.1914717
310560.0000000    0.1988743
310600.0000000    0.1956121
310640.0000000    0.2066331
310680.0000000    0.1931448
310720.0000000    0.1985648
310760.0000000    0.1993167
310800.0000000    0.1931162
310840.0000000    0.1977700
310880.0000000    0.1987671
310920.0000000    0.1910699
310960.0000000    0.2047611
311000.0000000    0.1985518
311040.0000000    0.2098811
311080.0000000    0.2229508
311120.0000000    0.2086271
311160.0000000    0.2083608
311200.0000000    0.2036687
311240.0000000    0.2190769
311280.0000000    0.2027247
311320.0000000    0.2018604
311360.0000000    0.1982776
311400.0000000    0.2059609
311440.0000000    0.2060579
311480.0000000    0.2097208
311520.0000000    0.2125592
311560.0000000    0.2048921
311600.0000000    0.1905664
311640.0000000    0.2037329
311680.0000000    0.2114721
311720.0000000    0.2064769
311760.0000000    0.1988167
311800.0000000    0.2193807
311840.0000000    0.2054483
311880.0000000    0.2073048
311920.0000000    0.2023513
311960.0000000    0.2004401
312000.0000000    0.1977588
312040.0000000    0.2031899
312080.0000000    0.1988641
312120.0000000    0.1953195
312160.0000000    0.2050529
312200.0000000    0.1999932
312240.0000000    0.1892498
312280.0000000    0.2105109
312320.0000000    0.1926242
312360.0000000    0.2077409
312400.0000000    0.2016005
312440.0000000    0.2003886
312480.0000000    0.2073699
312520.0000000    0.2125120
312560.0000000    0.1974165
312600.0000000    0.1934596
312640.0000000    0.1960642
312680.0000000    0.2133567
312720.0000000    0.1997643
312760.0000000    0.2056037
312800.0000000    0.2122140
312840.0000000    0.2114930
312880.0000000    0.1993494
312920.0000000    0.2057732
312960.0000000    0.2046371
313000.0000000    0.2018741
313040.0000000    0.1965819
313080.0000000    0.2073100
313120.0000000    0.2065682
313160.0000000    0.2106866
313200.0000000    0.2020364
313240.0000000    0.1935881
313280.0000000    0.2044569
313320.0000000    0.2051174
313360.0000000    0.2158139
313400.0000000    0.2159221
313440.0000000    0.2168733
313480.0000000    0.1972940
313520.0000000    0.1937305
313560.0000000    0.2080733
313600.0000000    0.2271683
313640.0000000    0.2085696
313680.0000000    0.2214399
313720.0000000    0.2230948
313760.0000000    0.2129520
313800.0000000    0.2109416
313840.0000000    0.2144841
313880.0000000    0.2162509
313920.0000000    0.2178055
313960.0000000    0.2246297
314000.0000000    0.2383842
314040.0000000    0.2316366
314080.0000000    0.2215755
314120.0000000    0.2220796
314160.0000000    0.2270781
314200.0000000    0.2231078
314240.0000000    0.2150929
314280.0000000    0.2263281
314320.0000000    0.2089028
314360.0000000    0.2141206
314400.0000000    0.2391109
314440.0000000    0.2352942
314480.0000000    0.2463247
314520.0000000    0.2395941
314560.0000000    0.2186594
314600.0000000    0.2149954
314640.0000000    0.2131680
314680.0000000    0.2059259
314720.0000000    0.1986297
314760.0000000    0.2043088
314800.0000000    0.2213742
314840.0000000    0.2243182
314880.0000000    0.2320450
314920.0000000    0.2172793
314960.0000000    0.2159342
315000.0000000    0.2162556
315040.0000000    0.2178775
315080.0000000    0.2190174
315120.0000000    0.2167410
315160.0000000    0.2201078
315200.0000000    0.2233611
315240.0000000    0.2194653
315280.0000000    0.2189256
315320.0000000    0.2150928
315360.0000000    0.2131875
315400.0000000    0.2080535
315440.0000000    0.2118711
315480.0000000    0.2050520
315520.0000000    0.2164738
315560.0000000    0.2237789
315600.0000000    0.2178874
315640.0000000    0.2020294
315680.0000000    0.2143977
315720.0000000    0.2078949
315760.0000000    0.2084428
315800.0000000    0.2119216
315840.0000000    0.1956141
315880.0000000    0.2239771
315920.0000000    0.2135568
315960.0000000    0.2089979
316000.0000000    0.2146857
316040.0000000    0.2185704
316080.0000000    0.2168889
316120.0000000    0.2120425
316160.0000000    0.2072974
316200.0000000    0.2083545
316240.0000000    0.2134153
316280.0000000    0.2221897
316320.0000000    0.2221096
316360.0000000    0.2181783
316400.0000000    0.2263775
316440.0000000    0.2278628
316480.0000000    0.2202877
316520.0000000    0.2109045
316560.0000000    0.2176108
316600.0000000    0.2173759
316640.0000000    0.2171652
316680.0000000    0.2094388
316720.0000000    0.2238760
316760.0000000    0.2249038
316800.0000000    0.2079882
316840.0000000    0.2119329
316880.0000000    0.2056741
316920.0000000    0.1968751
316960.0000000    0.2049434
317000.0000000    0.1914512
317040.0000000    0.1941623
317080.0000000    0.2111027
317120.0000000    0.1964784
317160.0000000    0.2031553
317200.0000000    0.1950583
317240.0000000    0.1994709
317280.0000000    0.2135607
317320.0000000    0.2050246
317360.0000000    0.1955379
317400.0000000    0.2088510
317440.0000000    0.2061716
317480.0000000    0.1927695
317520.0000000    0.2026688
317560.0000000    0.2072022
317600.0000000    0.1926827
317640.0000000    0.1973845
317680.0000000    0.1915088
317720.0000000    0.1904403
317760.0000000    0.1873364
317800.0000000    0.1787911
317840.0000000    0.1781214
317880.0000000    0.1879354
317920.0000000    0.1885336
317960.0000000    0.1796365
318000.0000000    0.1791537
318040.0000000    0.1835379
318080.0000000    0.1894040
318120.0000000    0.1967470
318160.0000000    0.1889718
318200.0000000    0.1896717
318240.0000000    0.1853752
318280.0000000    0.2023365
318320.0000000    0.2003473
318360.0000000    0.1831375
318400.0000000    0.1984202
318440.0000000    0.1823632
318480.0000000    0.1903756
318520.0000000    0.1747558
318560.0000000    0.1891125
318600.0000000    0.1924556
318640.0000000    0.2034146
318680.0000000    0.1957316
318720.0000000    0.1952785
318760.0000000    0.1905402
318800.0000000    0.1897213
318840.0000000    0.1885689
318880.0000000    0.1856205
318920.0000000    0.1829847
318960.0000000    0.1968744
319000.0000000    0.1845607
319040.0000000    0.1965504
319080.0000000    0.1964662
319120.0000000    0.1859252
319160.0000000    0.1883885
319200.0000000    0.1937773
319240.0000000    0.1985605
319280.0000000    0.1905724
319320.0000000    0.1970435
319360.0000000    0.1970857
319400.0000000    0.1924407
319440.0000000    0.2142208
319480.0000000    0.2000128
319520.0000000    0.1972274
319560.0000000    0.1897390
319600.0000000    0.1871673
319640.0000000    0.1796755
319680.0000000    0.2134083
319720.0000000    0.1914418
319760.0000000    0.1894886
319800.0000000    0.1868796
319840.0000000    0.1908399
319880.0000000    0.2015398
319920.0000000    0.1945602
319960.0000000    0.1992908
320000.0000000    0.1925043
320040.0000000    0.2190669
320080.0000000    0.2042912
320120.0000000    0.1943709
320160.0000000    0.1994170
320200.0000000    0.1919221
320240.0000000    0.1908379
320280.0000000    0.2054937
320320.0000000    0.1971121
320360.0000000    0.1946158
320400.0000000    0.1935564
320440.0000000    0.1925135
320480.0000000    0.1865679
320520.0000000    0.1936501
320560.0000000    0.2048530
320600.0000000    0.1911966
320640.0000000    0.1860422
320680.0000000    0.1892039
320720.0000000    0.2004930
320760.0000000    0.2006951
320800.0000000    0.2015418
320840.0000000    0.1967871
320880.0000000    0.1855471
320920.0000000    0.2020826
320960.0000000    0.1982448
321000.0000000    0.1970225
321040.0000000    0.2218633
321080.0000000    0.2044775
321120.0000000    0.2121542
321160.0000000    0.2031741
321200.0000000    0.2039552
321240.0000000    0.1948599
321280.0000000    0.1946007
321320.0000000    0.1813958
321360.0000000    0.1916646
321400.0000000    0.1959842
321440.0000000    0.1834781
321480.0000000    0.1925639
321520.0000000    0.1996139
321560.0000000    0.2099542
321600.0000000    0.2021901
321640.0000000    0.2104831
321680.0000000    0.1934115
321720.0000000    0.1888284
321760.0000000    0.1903556
321800.0000000    0.1899746
321840.0000000    0.2167177
321880.0000000    0.2007812
321920.0000000    0.1841180
321960.0000000    0.1783333
322000.0000000    0.1954251
322040.0000000    0.1929787
322080.0000000    0.2028995
322120.0000000    0.2050829
322160.0000000    0.1905860
322200.0000000    0.2012744
322240.0000000    0.1901147
322280.0000000    0.1928246
322320.0000000    0.1902618
322360.0000000    0.1872501
322400.0000000    0.1752927
322440.0000000    0.1748620
322480.0000000    0.1873504
322520.0000000    0.1861400
322560.0000000    0.1955750
322600.0000000    0.2075774
322640.0000000    0.1834337
322680.0000000    0.2087156
322720.0000000    0.2037844
322760.0000000    0.2034201
322800.0000000    0.2060960
322840.0000000    0.1918049
322880.0000000    0.1958372
322920.0000000    0.1848744
322960.0000000    0.1934246
323000.0000000    0.2073341
323040.0000000    0.2014342
323080.0000000    0.1893193
323120.0000000    0.2027196
323160.0000000    0.1854922
323200.0000000    0.1875897
323240.0000000    0.2049883
323280.0000000    0.2020628
323320.0000000    0.2133070
323360.0000000    0.2121622
323400.0000000    0.2028607
323440.0000000    0.2151986
323480.0000000    0.2125890
323520.0000000    0.2088252
323560.0000000    0.2031782
323600.0000000    0.2062290
323640.0000000    0.2121179
323680.0000000    0.1999801
323720.0000000    0.2055734
323760.0000000    0.1926965
323800.0000000    0.1929598
323840.0000000    0.2041094
323880.0000000    0.2047847
323920.0000000    0.1988074
323960.0000000    0.2135143
324000.0000000    0.1913641
324040.0000000    0.2093947
324080.0000000    0.2168802
324120.0000000    0.1902280
324160.0000000    0.2009473
324200.0000000    0.2102918
324240.0000000    0.2101879
324280.0000000    0.2056243
324320.0000000    0.2001786
324360.0000000    0.2143373
324400.0000000    0.2155149
324440.0000000    0.2081038
324480.0000000    0.2058036
324520.0000000    0.2123906
324560.0000000    0.2120969
324600.0000000    0.2114844
324640.0000000    0.2092534
324680.0000000    0.1950029
324720.0000000    0.1968770
324760.0000000    0.2024198
324800.0000000    0.1864433
324840.0000000    0.1965854
324880.0000000    0.2050544
324920.0000000    0.2044683
324960.0000000    0.2047689
325000.0000000    0.2094776
325040.0000000    0.1998746
325080.0000000    0.2077629
325120.0000000    0.2066217
325160.0000000    0.2012203
325200.0000000    0.1839806
325240.0000000    0.2019592
325280.0000000    0.2007490
325320.0000000    0.2024135
325360.0000000    0.2002332
325400.0000000    0.1927823
325440.0000000    0.2011527
325480.0000000    0.2003499
325520.0000000    0.2294821
325560.0000000    0.2072863
325600.0000000    0.2122171
325640.0000000    0.2020176
325680.0000000    0.1932454
325720.0000000    0.2198384
325760.0000000    0.2018324
325800.0000000    0.2039412
325840.0000000    0.2201298
325880.0000000    0.1927468
325920.0000000    0.2194167
325960.0000000    0.2126137
326000.0000000    0.2161405
326040.0000000    0.2116296
326080.0000000    0.2113037
326120.0000000    0.2134677
326160.0000000    0.2210086
326200.0000000    0.2113005
326240.0000000    0.2148352
326280.0000000    0.2152586
326320.0000000    0.2133065
326360.0000000    0.2071963
326400.0000000    0.2160474
326440.0000000    0.2049995
326480.0000000    0.1991840
326520.0000000    0.2069142
326560.0000000    0.1993480
326600.0000000    0.2060968
326640.0000000    0.2089600
326680.0000000    0.2019120
326720.0000000    0.2019384
326760.0000000    0.1824856
326800.0000000    0.2024882
326840.0000000    0.1945860
326880.0000000    0.1858185
326920.0000000    0.1895014
326960.0000000    0.1802954
327000.0000000    0.1865347
327040.0000000    0.1841939
327080.0000000    0.1968749
327120.0000000    0.1787682
327160.0000000    0.1768238
327200.0000000    0.1933312
327240.0000000    0.2175420
327280.0000000    0.2135051
327320.0000000    0.1914981
327360.0000000    0.2081931
327400.0000000    0.2029155
327440.0000000    0.1877371
327480.0000000    0.1879604
327520.0000000    0.1874528
327560.0000000    0.2032581
327600.0000000    0.2021744
327640.0000000    0.2117833
327680.0000000    0.1984653
327720.0000000    0.1989864
327760.0000000    0.1860206
327800.0000000    0.1831200
327840.0000000    0.1901475
327880.0000000    0.1954912
327920.0000000    0.1724100
327960.0000000    0.1921986
328000.0000000    0.1862181
328040.0000000    0.1741619
328080.0000000    0.1808573
328120.0000000    0.1827141
328160.0000000    0.1772437
328200.0000000    0.1724738
328240.0000000    0.1751176
328280.0000000    0.1873634
328320.0000000    0.1892661
328360.0000000    0.1850967
328400.0000000    0.1739925
328440.0000000    0.1842495
328480.0000000    0.1878683
328520.0000000    0.1883332
328560.0000000    0.1944057
328600.0000000    0.1965395
328640.0000000    0.1859837
328680.0000000    0.1739178
328720.0000000    0.1770613
328760.0000000    0.1910521
328800.0000000    0.1873896
328840.0000000    0.2004242
328880.0000000    0.1876175
328920.0000000    0.1902710
328960.0000000    0.1887887
329000.0000000    0.1817272
329040.0000000    0.1989528
329080.0000000    0.1820044
329120.0000000    0.1843788
329160.0000000    0.1931918
329200.0000000    0.1852409
329240.0000000    0.1823739
329280.0000000    0.1827423
329320.0000000    0.1798154
329360.0000000    0.1724940
329400.0000000    0.1907874
329440.0000000    0.1780819
329480.0000000    0.1848391
329520.0000000    0.1766886
329560.0000000    0.1747500
329600.0000000    0.1671555
329640.0000000    0.1830128
329680.0000000    0.1802870
329720.0000000    0.1887169
329760.0000000    0.1825379
329800.0000000    0.1817430
329840.0000000    0.1856415
329880.0000000    0.1784836
329920.0000000    0.1791692
329960.0000000    0.1865255
330000.0000000    0.1805075
330040.0000000    0.1739438
330080.0000000    0.2010557
330120.0000000    0.1885337
330160.0000000    0.1791146
330200.0000000    0.1915867
330240.0000000    0.1967031
330280.0000000    0.1943322
330320.0000000    0.2125315
330360.0000000    0.2110678
330400.0000000    0.1979249
330440.0000000    0.2087305
330480.0000000    0.1907588
330520.0000000    0.2025380
330560.0000000    0.1843148
330600.0000000    0.1959737
330640.0000000    0.1968179
330680.0000000    0.1964458
330720.0000000    0.1997824
330760.0000000    0.1968455
330800.0000000    0.1974782
330840.0000000    0.1954842
330880.0000000    0.1954945
330920.0000000    0.1929373
330960.0000000    0.1830396
331000.0000000    0.2000357
331040.0000000    0.1927994
331080.0000000    0.2028261
331120.0000000    0.1859035
331160.0000000    0.1924806
331200.0000000    0.1966407
331240.0000000    0.1956951
331280.0000000    0.1991432
331320.0000000    0.1936277
331360.0000000    0.2000649
331400.0000000    0.1981415
331440.0000000    0.1853293
331480.0000000    0.1987395
331520.0000000    0.2055992
331560.0000000    0.1967151
331600.0000000    0.1946495
331640.0000000    0.1924939
331680.0000000    0.1892481
331720.0000000    0.1820378
331760.0000000    0.1950625
331800.0000000    0.1915134
331840.0000000    0.1949239
331880.0000000    0.1806983
331920.0000000    0.1949489
331960.0000000    0.1819873
332000.0000000    0.1802969
332040.0000000    0.1937186
332080.0000000    0.1978475
332120.0000000    0.1962871
332160.0000000    0.1953553
332200.0000000    0.1896066
332240.0000000    0.2006648
332280.0000000    0.1918636
332320.0000000    0.1913172
332360.0000000    0.1841285
332400.0000000    0.1853724
332440.0000000    0.1921861
332480.0000000    0.1897544
332520.0000000    0.1967323
332560.0000000    0.1863991
332600.0000000    0.1799487
332640.0000000    0.2004280
332680.0000000    0.1785365
332720.0000000    0.1677391
332760.0000000    0.1906665
332800.0000000    0.1929610
332840.0000000    0.1805369
332880.0000000    0.1879082
332920.0000000    0.1929006
332960.0000000    0.2089043
333000.0000000    0.1874458
333040.0000000    0.1842579
333080.0000000    0.1931636
333120.0000000    0.1847205
333160.0000000    0.1853067
333200.0000000    0.1890512
333240.0000000    0.1930573
333280.0000000    0.1894337
333320.0000000    0.1870789
333360.0000000    0.1791446
333400.0000000    0.1805570
333440.0000000    0.1830820
333480.0000000    0.1952823
333520.0000000    0.1949641
333560.0000000    0.1774785
333600.0000000    0.1850961
333640.0000000    0.1813069
333680.0000000    0.1738814
333720.0000000    0.1871549
333760.0000000    0.1684194
333800.0000000    0.1794333
333840.0000000    0.2003695
333880.0000000    0.1782294
333920.0000000    0.1848555
333960.0000000    0.1898305
334000.0000000    0.1945624
334040.0000000    0.1833497
334080.0000000    0.2035290
334120.0000000    0.1846647
334160.0000000    0.1826316
334200.0000000    0.1870875
334240.0000000    0.1922045
334280.0000000    0.1905793
334320.0000000    0.1996377
334360.0000000    0.1846794
334400.0000000    0.1829240
334440.0000000    0.1929338
334480.0000000    0.2022896
334520.0000000    0.1891104
334560.0000000    0.1944833
334600.0000000    0.1984739
334640.0000000    0.1967994
334680.0000000    0.1940525
334720.0000000    0.1881575
334760.0000000    0.1986179
334800.0000000    0.1967292
334840.0000000    0.1907565
334880.0000000    0.1958173
334920.0000000    0.1979391
334960.0000000    0.2087211
335000.0000000    0.1814147
335040.0000000    0.1976583
335080.0000000    0.1922207
335120.0000000    0.1932258
335160.0000000    0.2047399
335200.0000000    0.1818935
335240.0000000    0.1935778
335280.0000000    0.1864261
335320.0000000    0.1939762
335360.0000000    0.2026395
335400.0000000    0.1699314
335440.0000000    0.1793766
335480.0000000    0.1874142
335520.0000000    0.1857860
335560.0000000    0.1841502
335600.0000000    0.2086059
335640.0000000    0.1884450
335680.0000000    0.1844173
335720.0000000    0.1954679
335760.0000000    0.1942391
335800.0000000    0.1939929
335840.0000000    0.1948644
335880.0000000    0.2128614
335920.0000000    0.1911659
335960.0000000    0.1794593
336000.0000000    0.1922385
336040.0000000    0.2077769
336080.0000000    0.1921776
336120.0000000    0.2057801
336160.0000000    0.1980755
336200.0000000    0.1966651
336240.0000000    0.1921368
336280.0000000    0.1998112
336320.0000000    0.1884170
336360.0000000    0.1959724
336400.0000000    0.2032450
336440.0000000    0.1985419
336480.0000000    0.1929891
336520.0000000    0.1925313
336560.0000000    0.1774027
336600.0000000    0.1771080
336640.0000000    0.1885241
336680.0000000    0.1881752
336720.0000000    0.1928296
336760.0000000    0.2028027
336800.0000000    0.1983478
336840.0000000    0.2036827
336880.0000000    0.2049352
336920.0000000    0.1917042
336960.0000000    0.1945701
337000.0000000    0.2048716
337040.0000000    0.2075792
337080.0000000    0.1896591
337120.0000000    0.2092514
337160.0000000    0.1955972
337200.0000000    0.1926966
337240.0000000    0.1976782
337280.0000000    0.1915316
337320.0000000    0.2063497
337360.0000000    0.1974737
337400.0000000    0.1934707
337440.0000000    0.1836577
337480.0000000    0.2149924
337520.0000000    0.2032123
337560.0000000    0.2092580
337600.0000000    0.1962708
337640.0000000    0.2093047
337680.0000000    0.2066968
337720.0000000    0.2031094
337760.0000000    0.2105937
337800.0000000    0.2061829
337840.0000000    0.2045532
337880.0000000    0.2027046
337920.0000000    0.2095084
337960.0000000    0.2195510
338000.0000000    0.2265044
338040.0000000    0.2027107
338080.0000000    0.2098422
338120.0000000    0.1874096
338160.0000000    0.2050046
338200.0000000    0.1871063
338240.0000000    0.1963369
338280.0000000    0.1944924
338320.0000000    0.1896619
338360.0000000    0.2008721
338400.0000000    0.2067102
338440.0000000    0.2222497
338480.0000000    0.2044360
338520.0000000    0.2077673
338560.0000000    0.2010584
338600.0000000    0.1992887
338640.0000000    0.2129551
338680.0000000    0.1931693
338720.0000000    0.2079050
338760.0000000    0.2008696
338800.0000000    0.1878264
338840.0000000    0.2077207
338880.0000000    0.2028001
338920.0000000    0.2036791
338960.0000000    0.1966988
339000.0000000    0.2122059
339040.0000000    0.1952622
339080.0000000    0.2094038
339120.0000000    0.2058316
339160.0000000    0.1967188
339200.0000000    0.2004777
339240.0000000    0.2096997
339280.0000000    0.2094013
339320.0000000    0.2111952
339360.0000000    0.1997600
339400.0000000    0.2014069
339440.0000000    0.1742441
339480.0000000    0.2029766
339520.0000000    0.1901482
339560.0000000    0.1924551
339600.0000000    0.1909743
339640.0000000    0.1855182
339680.0000000    0.1846239
339720.0000000    0.1776415
339760.0000000    0.1859678
339800.0000000    0.1754363
339840.0000000    0.1921544
339880.0000000    0.1807680
339920.0000000    0.1884503
339960.0000000    0.1916348
340000.0000000    0.1780263
340040.0000000    0.1919563
340080.0000000    0.1966122
340120.0000000    0.1952578
340160.0000000    0.1885004
340200.0000000    0.1895655
340240.0000000    0.1868591
340280.0000000    0.1933660
340320.0000000    0.1783063
340360.0000000    0.1916523
340400.0000000    0.1783588
340440.0000000    0.1844237
340480.0000000    0.1815046
340520.0000000    0.1887072
340560.0000000    0.1849677
340600.0000000    0.1853027
340640.0000000    0.1792941
340680.0000000    0.1749413
340720.0000000    0.1697336
340760.0000000    0.1832285
340800.0000000    0.1823780
340840.0000000    0.2001776
340880.0000000    0.1934344
340920.0000000    0.1918450
340960.0000000    0.2053524
341000.0000000    0.2036641
341040.0000000    0.1976133
341080.0000000    0.1902622
341120.0000000    0.1965299
341160.0000000    0.2017957
341200.0000000    0.2018164
341240.0000000    0.1883929
341280.0000000    0.1924145
341320.0000000    0.2010399
341360.0000000    0.1940117
341400.0000000    0.1934513
341440.0000000    0.1980958
341480.0000000    0.1942132
341520.0000000    0.1986073
341560.0000000    0.1897119
341600.0000000    0.1871306
341640.0000000    0.1836439
341680.0000000    0.1902025
341720.0000000    0.1898913
341760.0000000    0.2010662
341800.0000000    0.1974496
341840.0000000    0.1950731
341880.0000000    0.1959083
341920.0000000    0.1826445
341960.0000000    0.2023915
342000.0000000    0.1989654
342040.0000000    0.1976758
342080.0000000    0.2002334
342120.0000000    0.1861151
342160.0000000    0.1776518
342200.0000000    0.1821907
342240.0000000    0.1836359
342280.0000000    0.1812290
342320.0000000    0.1739084
342360.0000000    0.1827545
342400.0000000    0.1865786
342440.0000000    0.1842833
342480.0000000    0.1770442
342520.0000000    0.1898400
342560.0000000    0.1769655
342600.0000000    0.1858831
342640.0000000    0.1902264
342680.0000000    0.1968886
342720.0000000    0.1900309
342760.0000000    0.1943787
342800.0000000    0.1801505
342840.0000000    0.1819653
342880.0000000    0.1863992
342920.0000000    0.1842267
342960.0000000    0.2020748
343000.0000000    0.1885227
343040.0000000    0.1855505
343080.0000000    0.1816967
343120.0000000    0.1916515
343160.0000000    0.1787982
343200.0000000    0.1856552
343240.0000000    0.1833044
343280.0000000    0.1819296
343320.0000000    0.1820188
343360.0000000    0.1937057
343400.0000000    0.1979258
343440.0000000    0.1997421
343480.0000000    0.2115296
343520.0000000    0.1847402
343560.0000000    0.1813560
343600.0000000    0.1879489
343640.0000000    0.1950371
343680.0000000    0.2038368
343720.0000000    0.2021839
343760.0000000    0.1963048
343800.0000000    0.1827736
343840.0000000    0.1883264
343880.0000000    0.1902713
343920.0000000    0.1982008
343960.0000000    0.1827183
344000.0000000    0.1833816
344040.0000000    0.1945390
344080.0000000    0.2047195
344120.0000000    0.1743518
344160.0000000    0.1932520
344200.0000000    0.1863443
344240.0000000    0.1866986
344280.0000000    0.1984182
344320.0000000    0.1916502
344360.0000000    0.1880420
344400.0000000    0.2028975
344440.0000000    0.1854607
344480.0000000    0.1925858
344520.0000000    0.1972868
344560.0000000    0.1899329
344600.0000000    0.1918261
344640.0000000    0.1975158
344680.0000000    0.1848873
344720.0000000    0.1888799
344760.0000000    0.1873186
344800.0000000    0.1905965
344840.0000000    0.1948285
344880.0000000    0.1939438
344920.0000000    0.1987099
344960.0000000    0.1832877
345000.0000000    0.1925906
345040.0000000    0.1875474
345080.0000000    0.1999971
345120.0000000    0.2028362
345160.0000000    0.1997969
345200.0000000    0.1864643
345240.0000000    0.1848101
345280.0000000    0.1849336
345320.0000000    0.1841227
345360.0000000    0.1764790
345400.0000000    0.1855783
345440.0000000    0.1849777
345480.0000000    0.2012685
345520.0000000    0.1981813
345560.0000000    0.1793347
345600.0000000    0.2020727
345640.0000000    0.1810618
345680.0000000    0.1933394
345720.0000000    0.2015853
345760.0000000    0.1842195
345800.0000000    0.1686017
345840.0000000    0.1932562
345880.0000000    0.1843565
345920.0000000    0.1798899
345960.0000000    0.1775710
346000.0000000    0.1695643
346040.0000000    0.1892088
346080.0000000    0.2121513
346120.0000000    0.2052342
346160.0000000    0.1955130
346200.0000000    0.1935418
346240.0000000    0.2016739
346280.0000000    0.1958228
346320.0000000    0.1931936
346360.0000000    0.1989041
346400.0000000    0.1900100
346440.0000000    0.1951862
346480.0000000    0.2232959
346520.0000000    0.1974783
346560.0000000    0.1931841
346600.0000000    0.1992376
346640.0000000    0.1977279
346680.0000000    0.1824668
346720.0000000    0.2085559
346760.0000000    0.2007456
346800.0000000    0.1957210
346840.0000000    0.2048560
346880.0000000    0.1850300
346920.0000000    0.1848879
346960.0000000    0.1839203
347000.0000000    0.1946298
347040.0000000    0.1778224
347080.0000000    0.1828817
347120.0000000    0.1942898
347160.0000000    0.1847102
347200.0000000    0.1983643
347240.0000000    0.1824263
347280.0000000    0.1999297
347320.0000000    0.1897296
347360.0000000    0.1980740
347400.0000000    0.1861647
347440.0000000    0.1947088
347480.0000000    0.1843023
347520.0000000    0.1943510
347560.0000000    0.2092473
347600.0000000    0.2008678
347640.0000000    0.1821166
347680.0000000    0.1894895
347720.0000000    0.1866683
347760.0000000    0.1799548
347800.0000000    0.1867503
347840.0000000    0.1950872
347880.0000000    0.1794493
347920.0000000    0.1870007
347960.0000000    0.1831362
348000.0000000    0.1715539
348040.0000000    0.1867558
348080.0000000    0.1831595
348120.0000000    0.1850196
348160.0000000    0.1888515
348200.0000000    0.1929404
348240.0000000    0.1970521
348280.0000000    0.1831792
348320.0000000    0.1846199
348360.0000000    0.1960872
348400.0000000    0.1819217
348440.0000000    0.1979206
348480.0000000    0.2010920
348520.0000000    0.1791811
348560.0000000    0.1965199
348600.0000000    0.1967826
348640.0000000    0.1816860
348680.0000000    0.1843450
348720.0000000    0.1832228
348760.0000000    0.1752051
348800.0000000    0.1953839
348840.0000000    0.1910103
348880.0000000    0.1716074
348920.0000000    0.1783488
348960.0000000    0.1728820
349000.0000000    0.1794411
349040.0000000    0.1850474
349080.0000000    0.1777299
349120.0000000    0.1759370
349160.0000000    0.1871471
349200.0000000    0.1825420
349240.0000000    0.1740295
349280.0000000    0.1825044
349320.0000000    0.1942736
349360.0000000    0.1842519
349400.0000000    0.1920096
349440.0000000    0.1881416
349480.0000000    0.2020566
349520.0000000    0.1977055
349560.0000000    0.1998689
349600.0000000    0.1851013
349640.0000000    0.1842895
349680.0000000    0.1926685
349720.0000000    0.1800730
349760.0000000    0.2138008
349800.0000000    0.2043249
349840.0000000    0.1936359
349880.0000000    0.1863874
349920.0000000    0.1915094
349960.0000000    0.1924138
350000.0000000    0.1972394
350040.0000000    0.2026206
350080.0000000    0.1941137
350120.0000000    0.2050333
350160.0000000    0.1955716
350200.0000000    0.1942998
350240.0000000    0.1954095
350280.0000000    0.1894511
350320.0000000    0.2048712
350360.0000000    0.1851755
350400.0000000    0.2039982
350440.0000000    0.1897753
350480.0000000    0.1892998
350520.0000000    0.1872768
350560.0000000    0.1944804
350600.0000000    0.1864463
350640.0000000    0.1932317
350680.0000000    0.1773895
350720.0000000    0.1686852
350760.0000000    0.1680898
350800.0000000    0.1850307
350840.0000000    0.1793700
350880.0000000    0.1860524
350920.0000000    0.1904147
350960.0000000    0.1931330
351000.0000000    0.2001316
351040.0000000    0.2027735
351080.0000000    0.1832828
351120.0000000    0.1877259
351160.0000000    0.1890135
351200.0000000    0.1889564
351240.0000000    0.1895527
351280.0000000    0.1880722
351320.0000000    0.1976605
351360.0000000    0.1987980
351400.0000000    0.1913264
351440.0000000    0.1907447
351480.0000000    0.1951167
351520.0000000    0.1945438
351560.0000000    0.2051540
351600.0000000    0.2061543
351640.0000000    0.2099539
351680.0000000    0.1991817
351720.0000000    0.1861012
351760.0000000    0.1743180
351800.0000000    0.1887442
351840.0000000    0.1874943
351880.0000000    0.1810025
351920.0000000    0.1856769
351960.0000000    0.1824497
352000.0000000    0.1754950
352040.0000000    0.1825881
352080.0000000    0.2006846
352120.0000000    0.1920410
352160.0000000    0.1608300
352200.0000000    0.1939683
352240.0000000    0.1928153
352280.0000000    0.1970250
352320.0000000    0.1761249
352360.0000000    0.2130477
352400.0000000    0.1905479
352440.0000000    0.1896585
352480.0000000    0.1879452
352520.0000000    0.1942017
352560.0000000    0.2003443
352600.0000000    0.1883061
352640.0000000    0.1997567
352680.0000000    0.1947540
352720.0000000    0.1930884
352760.0000000    0.1775939
352800.0000000    0.1875611
352840.0000000    0.1788783
352880.0000000    0.1831934
352920.0000000    0.1700820
352960.0000000    0.1714432
353000.0000000    0.1622745
353040.0000000    0.1635564
353080.0000000    0.1713593
353120.0000000    0.1686477
353160.0000000    0.1691722
353200.0000000    0.1803960
353240.0000000    0.1777493
353280.0000000    0.1919168
353320.0000000    0.1828725
353360.0000000    0.1901838
353400.0000000    0.1825981
353440.0000000    0.1847003
353480.0000000    0.1868928
353520.0000000    0.1829973
353560.0000000    0.1866565
353600.0000000    0.1865042
353640.0000000    0.1927482
353680.0000000    0.1895991
353720.0000000    0.1831310
353760.0000000    0.1943599
353800.0000000    0.2007470
353840.0000000    0.1890215
353880.0000000    0.1873420
353920.0000000    0.1914344
353960.0000000    0.1962896
354000.0000000    0.1863581
354040.0000000    0.1875475
354080.0000000    0.1873593
354120.0000000    0.1864634
354160.0000000    0.1956958
354200.0000000    0.1811441
354240.0000000    0.1789720
354280.0000000    0.1966282
354320.0000000    0.1894879
354360.0000000    0.1775733
354400.0000000    0.1796504
354440.0000000    0.1681977
354480.0000000    0.1837708
354520.0000000    0.1783433
354560.0000000    0.1724535
354600.0000000    0.1810756
354640.0000000    0.1822787
354680.0000000    0.1813403
354720.0000000    0.1921548
354760.0000000    0.1872781
354800.0000000    0.1862859
354840.0000000    0.1894948
354880.0000000    0.1874027
354920.0000000    0.1871434
354960.0000000    0.1726522
355000.0000000    0.1868826
355040.0000000    0.1655443
355080.0000000    0.1803170
355120.0000000    0.2054974
355160.0000000    0.1922834
355200.0000000    0.1822714
355240.0000000    0.2011842
355280.0000000    0.1937771
355320.0000000    0.2077260
355360.0000000    0.2116285
355400.0000000    0.2088869
355440.0000000    0.2358276
355480.0000000    0.2170140
355520.0000000    0.2212461
355560.0000000    0.2126345
355600.0000000    0.2069684
355640.0000000    0.2107311
355680.0000000    0.2003685
355720.0000000    0.2020034
355760.0000000    0.2022066
355800.0000000    0.2151644
355840.0000000    0.2131865
355880.0000000    0.2203590
355920.0000000    0.2184646
355960.0000000    0.2089774
356000.0000000    0.2076591
356040.0000000    0.2092186
356080.0000000    0.2042174
356120.0000000    0.2165683
356160.0000000    0.1943989
356200.0000000    0.1848118
356240.0000000    0.1846505
356280.0000000    0.2026100
356320.0000000    0.2044538
356360.0000000    0.1999650
356400.0000000    0.2084970
356440.0000000    0.2185167
356480.0000000    0.2098014
356520.0000000    0.2055145
356560.0000000    0.2009468
356600.0000000    0.2175857
356640.0000000    0.1991782
356680.0000000    0.1950508
356720.0000000    0.1987395
356760.0000000    0.1951727
356800.0000000    0.2071571
356840.0000000    0.2177721
356880.0000000    0.2059785
356920.0000000    0.2041954
356960.0000000    0.2018331
357000.0000000    0.2145096
357040.0000000    0.2078451
357080.0000000    0.2114892
357120.0000000    0.1906787
357160.0000000    0.2075690
357200.0000000    0.2100983
357240.0000000    0.1915411
357280.0000000    0.1811012
357320.0000000    0.1996788
357360.0000000    0.2057271
357400.0000000    0.2094126
357440.0000000    0.2044910
357480.0000000    0.2132040
357520.0000000    0.2111575
357560.0000000    0.1967673
357600.0000000    0.2060712
357640.0000000    0.2021429
357680.0000000    0.1968276
357720.0000000    0.1998913
357760.0000000    0.2042666
357800.0000000    0.1957017
357840.0000000    0.1984447
357880.0000000    0.2082172
357920.0000000    0.2016745
357960.0000000    0.1976716
358000.0000000    0.2093566
358040.0000000    0.2166123
358080.0000000    0.2014284
358120.0000000    0.1938868
358160.0000000    0.1790370
358200.0000000    0.2115288
358240.0000000    0.2041824
358280.0000000    0.1994185
358320.0000000    0.1783888
358360.0000000    0.1875526
358400.0000000    0.1847949
358440.0000000    0.1916746
358480.0000000    0.2040630
358520.0000000    0.1814842
358560.0000000    0.1805742
358600.0000000    0.1851190
358640.0000000    0.1758932
358680.0000000    0.1737915
358720.0000000    0.1834530
358760.0000000    0.1929090
358800.0000000    0.1952372
358840.0000000    0.2056989
358880.0000000    0.1952308
358920.0000000    0.1935121
358960.0000000    0.2046650
359000.0000000    0.2008342
359040.0000000    0.2059251
359080.0000000    0.2074670
359120.0000000    0.1909353
359160.0000000    0.1889685
359200.0000000    0.2113340
359240.0000000    0.2063273
359280.0000000    0.2027402
359320.0000000    0.1956048
359360.0000000    0.1927093
359400.0000000    0.2110504
359440.0000000    0.2006968
359480.0000000    0.2191573
359520.0000000    0.2218282
359560.0000000    0.2028558
359600.0000000    0.2011496
359640.0000000    0.1930306
359680.0000000    0.2003296
359720.0000000    0.1916158
359760.0000000    0.1873469
359800.0000000    0.2054791
359840.0000000    0.2201807
359880.0000000    0.2081575
359920.0000000    0.2056724
359960.0000000    0.2063253
360000.0000000    0.2097021
360040.0000000    0.2037616
360080.0000000    0.2054150
360120.0000000    0.2024611
360160.0000000    0.1975150
360200.0000000    0.2035155
360240.0000000    0.2039748
360280.0000000    0.1866866
360320.0000000    0.2088465
360360.0000000    0.1913406
360400.0000000    0.1967518
360440.0000000    0.1962201
360480.0000000    0.2044882
360520.0000000    0.2076652
360560.0000000    0.2006702
360600.0000000    0.2124435
360640.0000000    0.2031082
360680.0000000    0.2043467
360720.0000000    0.1998871
360760.0000000    0.2036171
360800.0000000    0.1911426
360840.0000000    0.2265562
360880.0000000    0.2207285
360920.0000000    0.1915330
360960.0000000    0.2166279
361000.0000000    0.1995442
361040.0000000    0.2083924
361080.0000000    0.2090911
361120.0000000    0.2029535
361160.0000000    0.1928530
361200.0000000    0.1968126
361240.0000000    0.1958779
361280.0000000    0.2001134
361320.0000000    0.1877100
361360.0000000    0.1855568
361400.0000000    0.1937081
361440.0000000    0.1989879
361480.0000000    0.2019576
361520.0000000    0.1965888
361560.0000000    0.1977388
361600.0000000    0.2119717
361640.0000000    0.1955514
361680.0000000    0.1909435
361720.0000000    0.1987610
361760.0000000    0.2019045
361800.0000000    0.2071315
361840.0000000    0.2070118
361880.0000000    0.1908636
361920.0000000    0.2000719
361960.0000000    0.2107695
362000.0000000    0.2117085
362040.0000000    0.1954050
362080.0000000    0.1804425
362120.0000000    0.1915357
362160.0000000    0.1990560
362200.0000000    0.1974798
362240.0000000    0.1907234
362280.0000000    0.2014655
362320.0000000    0.2043370
362360.0000000    0.1933053
362400.0000000    0.1989862
362440.0000000    0.1959189
362480.0000000    0.1982622
362520.0000000    0.1908723
362560.0000000    0.1975180
362600.0000000    0.1939406
362640.0000000    0.1835872
362680.0000000    0.1904483
362720.0000000    0.1969448
362760.0000000    0.2049710
362800.0000000    0.2006820
362840.0000000    0.1925787
362880.0000000    0.1910729
362920.0000000    0.1916892
362960.0000000    0.1967643
363000.0000000    0.1950287
363040.0000000    0.1993822
363080.0000000    0.1786357
363120.0000000    0.1879549
363160.0000000    0.2083248
363200.0000000    0.2066012
363240.0000000    0.2032791
363280.0000000    0.1814560
363320.0000000    0.1962830
363360.0000000    0.2105749
363400.0000000    0.2018789
363440.0000000    0.2049634
363480.0000000    0.1853372
363520.0000000    0.2000555
363560.0000000    0.2031236
363600.0000000    0.2101141
363640.0000000    0.1997339
363680.0000000    0.1989692
363720.0000000    0.2006081
363760.0000000    0.1930082
363800.0000000    0.1963367
363840.0000000    0.1921741
363880.0000000    0.2145980
363920.0000000    0.2206841
363960.0000000    0.2183855
364000.0000000    0.1907419
364040.0000000    0.2072214
364080.0000000    0.2014443
364120.0000000    0.2035230
364160.0000000    0.1963032
364200.0000000    0.1963978
364240.0000000    0.1977613
364280.0000000    0.1868211
364320.0000000    0.1913556
364360.0000000    0.1924079
364400.0000000    0.2003120
364440.0000000    0.2019288
364480.0000000    0.1843379
364520.0000000    0.1965245
364560.0000000    0.2015541
364600.0000000    0.1798492
364640.0000000    0.1843075
364680.0000000    0.1924074
364720.0000000    0.1868075
364760.0000000    0.1826002
364800.0000000    0.1873402
364840.0000000    0.1847731
364880.0000000    0.1913330
364920.0000000    0.1942692
364960.0000000    0.1930702
365000.0000000    0.2003231
365040.0000000    0.2075754
365080.0000000    0.1992296
365120.0000000    0.1907951
365160.0000000    0.1952175
365200.0000000    0.1901111
365240.0000000    0.1816987
365280.0000000    0.1960375
365320.0000000    0.2005602
365360.0000000    0.1905216
365400.0000000    0.1761539
365440.0000000    0.1855031
365480.0000000    0.1922561
365520.0000000    0.1942112
365560.0000000    0.1887800
365600.0000000    0.1822224
365640.0000000    0.1773330
365680.0000000    0.1718888
365720.0000000    0.1766792
365760.0000000    0.1730139
365800.0000000    0.1888903
365840.0000000    0.1941359
365880.0000000    0.1878489
365920.0000000    0.1821133
365960.0000000    0.1799480
366000.0000000    0.1649981
366040.0000000    0.1728605
366080.0000000    0.1925482
366120.0000000    0.1866649
366160.0000000    0.1823136
366200.0000000    0.1869670
366240.0000000    0.1807548
366280.0000000    0.1674552
366320.0000000    0.1817717
366360.0000000    0.1762899
366400.0000000    0.1829969
366440.0000000    0.1953706
366480.0000000    0.1892483
366520.0000000    0.2070057
366560.0000000    0.1981691
366600.0000000    0.1918740
366640.0000000    0.1998247
366680.0000000    0.2066794
366720.0000000    0.1959148
366760.0000000    0.1911268
366800.0000000    0.1877723
366840.0000000    0.1920081
366880.0000000    0.2013430
366920.0000000    0.1975241
366960.0000000    0.2072678
367000.0000000    0.1968350
367040.0000000    0.2038035
367080.0000000    0.2027717
367120.0000000    0.1893193
367160.0000000    0.1983295
367200.0000000    0.1952293
367240.0000000    0.1904195
367280.0000000    0.2074756
367320.0000000    0.1969813
367360.0000000    0.1979859
367400.0000000    0.1907980
367440.0000000    0.1972495
367480.0000000    0.1916414
367520.0000000    0.1974145
367560.0000000    0.1819271
367600.0000000    0.1923569
367640.0000000    0.1955640
367680.0000000    0.1842362
367720.0000000    0.1780012
367760.0000000    0.1908673
367800.0000000    0.2032967
367840.0000000    0.1953678
367880.0000000    0.1934888
367920.0000000    0.1863762
367960.0000000    0.1883524
368000.0000000    0.1970480
368040.0000000    0.2033684
368080.0000000    0.2034588
368120.0000000    0.1951365
368160.0000000    0.1988699
368200.0000000    0.1950680
368240.0000000    0.1988674
368280.0000000    0.1976296
368320.0000000    0.1976488
368360.0000000    0.1903978
368400.0000000    0.1910372
368440.0000000    0.1853929
368480.0000000    0.1838959
368520.0000000    0.2042046
368560.0000000    0.1932628
368600.0000000    0.2009864
368640.0000000    0.1931393
368680.0000000    0.1911711
368720.0000000    0.1867765
368760.0000000    0.1856957
368800.0000000    0.1924103
368840.0000000    0.1905810
368880.0000000    0.1935637
368920.0000000    0.1889286
368960.0000000    0.1912380
369000.0000000    0.1978543
369040.0000000    0.1976657
369080.0000000    0.2022605
369120.0000000    0.2073140
369160.0000000    0.2072583
369200.0000000    0.2010354
369240.0000000    0.2016629
369280.0000000    0.2026638
369320.0000000    0.1935094
369360.0000000    0.1864917
369400.0000000    0.1903326
369440.0000000    0.1851273
369480.0000000    0.1881615
369520.0000000    0.1914431
369560.0000000    0.1928279
369600.0000000    0.1953435
369640.0000000    0.1877639
369680.0000000    0.2067546
369720.0000000    0.2033722
369760.0000000    0.1837750
369800.0000000    0.1934052
369840.0000000    0.1934445
369880.0000000    0.1979239
369920.0000000    0.2040595
369960.0000000    0.2020043
370000.0000000    0.2080785
370040.0000000    0.2041665
370080.0000000    0.1935473
370120.0000000    0.2010512
370160.0000000    0.1998432
370200.0000000    0.2009810
370240.0000000    0.1877385
370280.0000000    0.1813181
370320.0000000    0.1850073
370360.0000000    0.1899083
370400.0000000    0.1812513
370440.0000000    0.1912815
370480.0000000    0.1903143
370520.0000000    0.1983225
370560.0000000    0.1877946
370600.0000000    0.1965214
370640.0000000    0.1846069
370680.0000000    0.1937020
370720.0000000    0.2021975
370760.0000000    0.2009506
370800.0000000    0.2046507
370840.0000000    0.2014088
370880.0000000    0.1974232
370920.0000000    0.1766926
370960.0000000    0.1864002
371000.0000000    0.2020256
371040.0000000    0.2167418
371080.0000000    0.1964820
371120.0000000    0.2152379
371160.0000000    0.2227114
371200.0000000    0.2150322
371240.0000000    0.2028504
371280.0000000    0.1992488
371320.0000000    0.2120651
371360.0000000    0.1991542
371400.0000000    0.1964535
371440.0000000    0.1880987
371480.0000000    0.1885052
371520.0000000    0.2105460
371560.0000000    0.1891751
371600.0000000    0.2051660
371640.0000000    0.2011930
371680.0000000    0.2113097
371720.0000000    0.2017726
371760.0000000    0.1954910
371800.0000000    0.2046696
371840.0000000    0.2210863
371880.0000000    0.1979420
371920.0000000    0.2017983
371960.0000000    0.1986487
372000.0000000    0.1986129
372040.0000000    0.2044754
372080.0000000    0.1867766
372120.0000000    0.1881531
372160.0000000    0.1787899
372200.0000000    0.1914572
372240.0000000    0.1877985
372280.0000000    0.2013122
372320.0000000    0.1798366
372360.0000000    0.1850787
372400.0000000    0.1992952
372440.0000000    0.1821609
372480.0000000    0.1881329
372520.0000000    0.1865338
372560.0000000    0.1839264
372600.0000000    0.1823987
372640.0000000    0.1840772
372680.0000000    0.1926932
372720.0000000    0.1880513
372760.0000000    0.2014440
372800.0000000    0.1909230
372840.0000000    0.1912190
372880.0000000    0.1937830
372920.0000000    0.1922302
372960.0000000    0.2008911
373000.0000000    0.1913105
373040.0000000    0.1786277
373080.0000000    0.1789904
373120.0000000    0.1837579
373160.0000000    0.1820738
373200.0000000    0.1962664
373240.0000000    0.1896700
373280.0000000    0.1971574
373320.0000000    0.1841272
373360.0000000    0.1903985
373400.0000000    0.1923629
373440.0000000    0.1922466
373480.0000000    0.2043886
373520.0000000    0.1817361
373560.0000000    0.1924267
373600.0000000    0.1858779
373640.0000000    0.1825976
373680.0000000    0.1890777
373720.0000000    0.1828480
373760.0000000    0.1840016
373800.0000000    0.1863261
373840.0000000    0.1824686
373880.0000000    0.1839046
373920.0000000    0.1853026
373960.0000000    0.1775128
374000.0000000    0.1771216
374040.0000000    0.1826094
374080.0000000    0.1813155
374120.0000000    0.1815690
374160.0000000    0.1765821
374200.0000000    0.1915855
374240.0000000    0.1845138
374280.0000000    0.1859715
374320.0000000    0.1974521
374360.0000000    0.1797722
374400.0000000    0.1946754
374440.0000000    0.1946563
374480.0000000    0.1901972
374520.0000000    0.1957129
374560.0000000    0.1966830
374600.0000000    0.1933059
374640.0000000    0.1859976
374680.0000000    0.1966465
374720.0000000    0.1764261
374760.0000000    0.1866268
374800.0000000    0.1810030
374840.0000000    0.1967984
374880.0000000    0.1922280
374920.0000000    0.1935386
374960.0000000    0.1944176
375000.0000000    0.1916670
375040.0000000    0.1861528
375080.0000000    0.2081045
375120.0000000    0.2064913
375160.0000000    0.1903048
375200.0000000    0.1925756
375240.0000000    0.1822708
375280.0000000    0.1733581
375320.0000000    0.1772275
375360.0000000    0.1828053
375400.0000000    0.1844359
375440.0000000    0.1778066
375480.0000000    0.1857954
375520.0000000    0.1825415
375560.0000000    0.1819911
375600.0000000    0.1868983
375640.0000000    0.1917739
375680.0000000    0.1860951
375720.0000000    0.2033726
375760.0000000    0.1856194
375800.0000000    0.1887764
375840.0000000    0.1900174
375880.0000000    0.1779242
375920.0000000    0.1818981
375960.0000000    0.1778958
376000.0000000    0.1817071
376040.0000000    0.1765709
376080.0000000    0.1712320
376120.0000000    0.1750692
376160.0000000    0.1770745
376200.0000000    0.1768821
376240.0000000    0.1843452
376280.0000000    0.1949780
376320.0000000    0.1933228
376360.0000000    0.1828704
376400.0000000    0.1811027
376440.0000000    0.1827006
376480.0000000    0.1785976
376520.0000000    0.1944582
376560.0000000    0.1846271
376600.0000000    0.1810683
376640.0000000    0.1840392
376680.0000000    0.1911088
376720.0000000    0.1777639
376760.0000000    0.1935501
376800.0000000    0.1901814
376840.0000000    0.1706292
376880.0000000    0.1705582
376920.0000000    0.1621231
376960.0000000    0.1782140
377000.0000000    0.1785016
377040.0000000    0.1738080
377080.0000000    0.1675178
377120.0000000    0.1701451
377160.0000000    0.1750311
377200.0000000    0.1593477
377240.0000000    0.1689117
377280.0000000    0.1599300
377320.0000000    0.1596709
377360.0000000    0.1721779
377400.0000000    0.1632546
377440.0000000    0.1634831
377480.0000000    0.1640809
377520.0000000    0.1779039
377560.0000000    0.1930791
377600.0000000    0.1714389
377640.0000000    0.1718830
377680.0000000    0.1670756
377720.0000000    0.1631833
377760.0000000    0.1539538
377800.0000000    0.1787629
377840.0000000    0.1664185
377880.0000000    0.1806631
377920.0000000    0.1724383
377960.0000000    0.1802145
378000.0000000    0.1593197
378040.0000000    0.1731609
378080.0000000    0.1778430
378120.0000000    0.1739840
378160.0000000    0.1776535
378200.0000000    0.1832413
378240.0000000    0.1779562
378280.0000000    0.1666716
378320.0000000    0.1623651
378360.0000000    0.1677726
378400.0000000    0.1733345
378440.0000000    0.1728178
378480.0000000    0.1614760
378520.0000000    0.1667257
378560.0000000    0.1631169
378600.0000000    0.1796030
378640.0000000    0.1707090
378680.0000000    0.1567355
378720.0000000    0.1593128
378760.0000000    0.1834975
378800.0000000    0.1679102
378840.0000000    0.1736901
378880.0000000    0.1648085
378920.0000000    0.1701978
378960.0000000    0.1860992
379000.0000000    0.1952830
379040.0000000    0.1881044
379080.0000000    0.1860752
379120.0000000    0.1921670
379160.0000000    0.1909884
379200.0000000    0.1834048
379240.0000000    0.1794178
379280.0000000    0.1679659
379320.0000000    0.1904812
379360.0000000    0.1693530
379400.0000000    0.1648508
379440.0000000    0.1621900
379480.0000000    0.1841712
379520.0000000    0.1917574
379560.0000000    0.1796507
379600.0000000    0.1938692
379640.0000000    0.1770870
379680.0000000    0.1844657
379720.0000000    0.1832348
379760.0000000    0.1901946
379800.0000000    0.1852436
379840.0000000    0.1905088
379880.0000000    0.1676918
379920.0000000    0.1983701
379960.0000000    0.1876021
380000.0000000    0.1819918
380040.0000000    0.1846054
380080.0000000    0.1843687
380120.0000000    0.1763156
380160.0000000    0.1711351
380200.0000000    0.1799394
380240.0000000    0.1825228
380280.0000000    0.1760871
380320.0000000    0.1694913
380360.0000000    0.1720485
380400.0000000    0.1824031
380440.0000000    0.1579545
380480.0000000    0.1731076
380520.0000000    0.1718720
380560.0000000    0.1760495
380600.0000000    0.1772038
380640.0000000    0.1873817
380680.0000000    0.1747950
380720.0000000    0.1798246
380760.0000000    0.1993506
380800.0000000    0.1907387
380840.0000000    0.1732383
380880.0000000    0.1736183
380920.0000000    0.1900880
380960.0000000    0.1844639
381000.0000000    0.1826987
381040.0000000    0.1816062
381080.0000000    0.1776539
381120.0000000    0.1804622
381160.0000000    0.1950573
381200.0000000    0.1857947
381240.0000000    0.1730202
381280.0000000    0.1961646
381320.0000000    0.1758946
381360.0000000    0.2017682
381400.0000000    0.1826474
381440.0000000    0.1998667
381480.0000000    0.1880546
381520.0000000    0.2009034
381560.0000000    0.1935348
381600.0000000    0.1935429
381640.0000000    0.1779076
381680.0000000    0.1738462
381720.0000000    0.1784748
381760.0000000    0.1889002
381800.0000000    0.1846636
381840.0000000    0.1996541
381880.0000000    0.1926999
381920.0000000    0.1737763
381960.0000000    0.1750755
382000.0000000    0.1723393
382040.0000000    0.1919571
382080.0000000    0.1831057
382120.0000000    0.1785930
382160.0000000    0.1810337
382200.0000000    0.1960583
382240.0000000    0.1811490
382280.0000000    0.1850271
382320.0000000    0.1680415
382360.0000000    0.1828655
382400.0000000    0.1730692
382440.0000000    0.1790724
382480.0000000    0.1822240
382520.0000000    0.1824554
382560.0000000    0.1823428
382600.0000000    0.1686173
382640.0000000    0.1826341
382680.0000000    0.1869999
382720.0000000    0.1852230
382760.0000000    0.1672652
382800.0000000    0.1723471
382840.0000000    0.1826454
382880.0000000    0.1657590
382920.0000000    0.1780757
382960.0000000    0.1729912
383000.0000000    0.1774813
383040.0000000    0.1758735
383080.0000000    0.1691979
383120.0000000    0.1727015
383160.0000000    0.1889956
383200.0000000    0.1910443
383240.0000000    0.1854958
383280.0000000    0.1927013
383320.0000000    0.1894162
383360.0000000    0.1776051
383400.0000000    0.1882775
383440.0000000    0.1856620
383480.0000000    0.1807518
383520.0000000    0.1888006
383560.0000000    0.1752977
383600.0000000    0.1972637
383640.0000000    0.1890182
383680.0000000    0.1861984
383720.0000000    0.1893446
383760.0000000    0.1865666
383800.0000000    0.1893642
383840.0000000    0.1846283
383880.0000000    0.1902139
383920.0000000    0.1911831
383960.0000000    0.1961403
384000.0000000    0.1948563
384040.0000000    0.1836572
384080.0000000    0.1812708
384120.0000000    0.1897542
384160.0000000    0.1782490
384200.0000000    0.1894098
384240.0000000    0.2008386
384280.0000000    0.1829224
384320.0000000    0.2056392
384360.0000000    0.1918468
384400.0000000    0.2115453
384440.0000000    0.1867636
384480.0000000    0.1770429
384520.0000000    0.1761310
384560.0000000    0.1676635
384600.0000000    0.1760135
384640.0000000    0.1880454
384680.0000000    0.1844313
384720.0000000    0.1891296
384760.0000000    0.1693111
384800.0000000    0.1793524
384840.0000000    0.2142944
384880.0000000    0.1973334
384920.0000000    0.1833532
384960.0000000    0.1940005
385000.0000000    0.1844336
385040.0000000    0.2026464
385080.0000000    0.1980576
385120.0000000    0.1966354
385160.0000000    0.1949658
385200.0000000    0.1982006
385240.0000000    0.1890102
385280.0000000    0.1790537
385320.0000000    0.1839775
385360.0000000    0.1992205
385400.0000000    0.1795905
385440.0000000    0.1818576
385480.0000000    0.1972399
385520.0000000    0.1954791
385560.0000000    0.2005348
385600.0000000    0.1900644
385640.0000000    0.1845980
385680.0000000    0.1975906
385720.0000000    0.1816007
385760.0000000    0.1849205
385800.0000000    0.1892307
385840.0000000    0.1767987
385880.0000000    0.1921260
385920.0000000    0.1886966
385960.0000000    0.2026424
386000.0000000    0.1856699
386040.0000000    0.1886747
386080.0000000    0.1936775
386120.0000000    0.1851952
386160.0000000    0.1869627
386200.0000000    0.1895764
386240.0000000    0.1971240
386280.0000000    0.1957661
386320.0000000    0.1895048
386360.0000000    0.1808362
386400.0000000    0.1930496
386440.0000000    0.1990198
386480.0000000    0.1892786
386520.0000000    0.1842794
386560.0000000    0.1942930
386600.0000000    0.1903823
386640.0000000    0.1961507
386680.0000000    0.1903304
386720.0000000    0.1966795
386760.0000000    0.2042194
386800.0000000    0.1972949
386840.0000000    0.1914474
386880.0000000    0.2013346
386920.0000000    0.2041779
386960.0000000    0.2017862
387000.0000000    0.1937279
387040.0000000    0.1887705
387080.0000000    0.1872135
387120.0000000    0.1974239
387160.0000000    0.1839129
387200.0000000    0.1929634
387240.0000000    0.1847706
387280.0000000    0.1830839
387320.0000000    0.1809360
387360.0000000    0.1934430
387400.0000000    0.1828617
387440.0000000    0.1740761
387480.0000000    0.1805008
387520.0000000    0.1858223
387560.0000000    0.1876771
387600.0000000    0.1857138
387640.0000000    0.1849221
387680.0000000    0.1827842
387720.0000000    0.1965201
387760.0000000    0.1950519
387800.0000000    0.1869010
387840.0000000    0.1659584
387880.0000000    0.1795025
387920.0000000    0.1952693
387960.0000000    0.1951193
388000.0000000    0.1998245
388040.0000000    0.2021120
388080.0000000    0.1942937
388120.0000000    0.1906058
388160.0000000    0.1793086
388200.0000000    0.1786412
388240.0000000    0.1714252
388280.0000000    0.1771653
388320.0000000    0.1780085
388360.0000000    0.1864815
388400.0000000    0.1807121
388440.0000000    0.1805179
388480.0000000    0.1960802
388520.0000000    0.1823827
388560.0000000    0.1798644
388600.0000000    0.1815022
388640.0000000    0.1774125
388680.0000000    0.1824144
388720.0000000    0.1868181
388760.0000000    0.1786087
388800.0000000    0.1724052
388840.0000000    0.1869587
388880.0000000    0.1845561
388920.0000000    0.1859744
388960.0000000    0.2020892
389000.0000000    0.1969314
389040.0000000    0.1865256
389080.0000000    0.1856603
389120.0000000    0.1876606
389160.0000000    0.1824737
389200.0000000    0.1673075
389240.0000000    0.1818082
389280.0000000    0.1810575
389320.0000000    0.1702812
389360.0000000    0.1680646
389400.0000000    0.1774721
389440.0000000    0.1701800
389480.0000000    0.1668324
389520.0000000    0.1706638
389560.0000000    0.1751667
389600.0000000    0.1711114
389640.0000000    0.1721475
389680.0000000    0.1776321
389720.0000000    0.1854861
389760.0000000    0.1760555
389800.0000000    0.1719209
389840.0000000    0.1614236
389880.0000000    0.1561178
389920.0000000    0.1672920
389960.0000000    0.1650143
390000.0000000    0.1632946
390040.0000000    0.1654965
390080.0000000    0.1695792
390120.0000000    0.1581768
390160.0000000    0.1642285
390200.0000000    0.1684251
390240.0000000    0.1591885
390280.0000000    0.1620256
390320.0000000    0.1560102
390360.0000000    0.1609861
390400.0000000    0.1618076
390440.0000000    0.1717811
390480.0000000    0.1727789
390520.0000000    0.1695937
390560.0000000    0.1769176
390600.0000000    0.1791797
390640.0000000    0.1784794
390680.0000000    0.1707660
390720.0000000    0.1721079
390760.0000000    0.1673484
390800.0000000    0.1727492
390840.0000000    0.1731926
390880.0000000    0.1934694
390920.0000000    0.1601279
390960.0000000    0.1733398
391000.0000000    0.1637016
391040.0000000    0.1587984
391080.0000000    0.1666140
391120.0000000    0.1774177
391160.0000000    0.1783324
391200.0000000    0.1790806
391240.0000000    0.1736963
391280.0000000    0.1685819
391320.0000000    0.1805368
391360.0000000    0.1818794
391400.0000000    0.1770808
391440.0000000    0.1741683
391480.0000000    0.1793495
391520.0000000    0.1707447
391560.0000000    0.1796010
391600.0000000    0.1663936
391640.0000000    0.1562271
391680.0000000    0.1654361
391720.0000000    0.1715063
391760.0000000    0.1799809
391800.0000000    0.1658156
391840.0000000    0.1776122
391880.0000000    0.1809374
391920.0000000    0.1834202
391960.0000000    0.1844902
392000.0000000    0.1718420
392040.0000000    0.1754071
392080.0000000    0.1760914
392120.0000000    0.1844627
392160.0000000    0.1798279
392200.0000000    0.1812991
392240.0000000    0.1894814
392280.0000000    0.1794913
392320.0000000    0.1717435
392360.0000000    0.1819958
392400.0000000    0.1748851
392440.0000000    0.1948218
392480.0000000    0.1654467
392520.0000000    0.1651405
392560.0000000    0.1514735
392600.0000000    0.1658627
392640.0000000    0.1713152
392680.0000000    0.1684844
392720.0000000    0.1599660
392760.0000000    0.1710392
392800.0000000    0.1546027
392840.0000000    0.1811720
392880.0000000    0.1769672
392920.0000000    0.1754511
392960.0000000    0.1758163
393000.0000000    0.1641659
393040.0000000    0.1689782
393080.0000000    0.1714424
393120.0000000    0.1722846
393160.0000000    0.1687352
393200.0000000    0.1793734
393240.0000000    0.1791525
393280.0000000    0.1991076
393320.0000000    0.1920217
393360.0000000    0.1994455
393400.0000000    0.1886372
393440.0000000    0.1750997
393480.0000000    0.1919387
393520.0000000    0.1754142
393560.0000000    0.1851929
393600.0000000    0.1785530
393640.0000000    0.1744717
393680.0000000    0.1745816
393720.0000000    0.1663447
393760.0000000    0.1879497
393800.0000000    0.1813949
393840.0000000    0.1947159
393880.0000000    0.1811727
393920.0000000    0.2155051
393960.0000000    0.2021612
394000.0000000    0.1826701
394040.0000000    0.2178373
394080.0000000    0.2061254
394120.0000000    0.2251292
394160.0000000    0.2059621
394200.0000000    0.2207526
394240.0000000    0.2022277
394280.0000000    0.2045701
394320.0000000    0.1980326
394360.0000000    0.2029646
394400.0000000    0.2034970
394440.0000000    0.1958824
394480.0000000    0.1792951
394520.0000000    0.1828493
394560.0000000    0.1967883
394600.0000000    0.1883273
394640.0000000    0.1903589
394680.0000000    0.1833494
394720.0000000    0.1874790
394760.0000000    0.1820758
394800.0000000    0.1947708
394840.0000000    0.1941524
394880.0000000    0.1914776
394920.0000000    0.1777227
394960.0000000    0.1740809
395000.0000000    0.1675871
395040.0000000    0.1668742
395080.0000000    0.1794423
395120.0000000    0.1781979
395160.0000000    0.1761143
395200.0000000    0.1648388
395240.0000000    0.1617346
395280.0000000    0.1710813
395320.0000000    0.1754924
395360.0000000    0.1778246
395400.0000000    0.1783407
395440.0000000    0.1663550
395480.0000000    0.1776180
395520.0000000    0.1704793
395560.0000000    0.1720699
395600.0000000    0.1776492
395640.0000000    0.1854465
395680.0000000    0.1768615
395720.0000000    0.1701983
395760.0000000    0.1607450
395800.0000000    0.1776080
395840.0000000    0.1709709
395880.0000000    0.1659583
395920.0000000    0.1624147
395960.0000000    0.1845555
396000.0000000    0.1838923
396040.0000000    0.1677735
396080.0000000    0.1769797
396120.0000000    0.1771959
396160.0000000    0.1851466
396200.0000000    0.1937989
396240.0000000    0.2013213
396280.0000000    0.2027262
396320.0000000    0.2079006
396360.0000000    0.1973851
396400.0000000    0.2007951
396440.0000000    0.1801890
396480.0000000    0.1976201
396520.0000000    0.1979940
396560.0000000    0.2071051
396600.0000000    0.1997417
396640.0000000    0.2026126
396680.0000000    0.1924299
396720.0000000    0.2003179
396760.0000000    0.1878349
396800.0000000    0.1922484
396840.0000000    0.1849115
396880.0000000    0.1761255
396920.0000000    0.1737558
396960.0000000    0.1736921
397000.0000000    0.1807953
397040.0000000    0.1789840
397080.0000000    0.1822991
397120.0000000    0.1787256
397160.0000000    0.1921057
397200.0000000    0.1759096
397240.0000000    0.1817528
397280.0000000    0.1736076
397320.0000000    0.1788460
397360.0000000    0.1800098
397400.0000000    0.1838387
397440.0000000    0.1890052
397480.0000000    0.1804859
397520.0000000    0.1875168
397560.0000000    0.1737679
397600.0000000    0.1759023
397640.0000000    0.1752318
397680.0000000    0.1816009
397720.0000000    0.1738061
397760.0000000    0.1706970
397800.0000000    0.1822362
397840.0000000    0.1815950
397880.0000000    0.1783903
397920.0000000    0.1888309
397960.0000000    0.1744283
398000.0000000    0.1855228
398040.0000000    0.1897000
398080.0000000    0.1942626
398120.0000000    0.1814116
398160.0000000    0.1894944
398200.0000000    0.1959719
398240.0000000    0.1946950
398280.0000000    0.2079931
398320.0000000    0.1884321
398360.0000000    0.1905036
398400.0000000    0.1724198
398440.0000000    0.1831749
398480.0000000    0.1984392
398520.0000000    0.1917579
398560.0000000    0.1909255
398600.0000000    0.1813149
398640.0000000    0.2002702
398680.0000000    0.2030715
398720.0000000    0.1820339
398760.0000000    0.1745543
398800.0000000    0.1812648
398840.0000000    0.1949257
398880.0000000    0.1836458
398920.0000000    0.1787874
398960.0000000    0.2091716
399000.0000000    0.1726955
399040.0000000    0.1855415
399080.0000000    0.1704993
399120.0000000    0.1732367
399160.0000000    0.1868870
399200.0000000    0.1711306
399240.0000000    0.1866511
399280.0000000    0.1855473
399320.0000000    0.1938124
399360.0000000    0.1872321
399400.0000000    0.1852415
399440.0000000    0.1831277
399480.0000000    0.1695881
399520.0000000    0.1720797
399560.0000000    0.1644245
399600.0000000    0.1792020
399640.0000000    0.1749052
399680.0000000    0.1690807
399720.0000000    0.1947795
399760.0000000    0.1937644
399800.0000000    0.1763024
399840.0000000    0.1681971
399880.0000000    0.1878021
399920.0000000    0.1922457
399960.0000000    0.1786007
400000.0000000    0.1876249
400040.0000000    0.1796250
400080.0000000    0.1682558
400120.0000000    0.1777279
400160.0000000    0.1862362
400200.0000000    0.1764816
400240.0000000    0.1892050
400280.0000000    0.1783481
400320.0000000    0.1800649
400360.0000000    0.1853614
400400.0000000    0.1892591
400440.0000000    0.1917767
400480.0000000    0.1683195
400520.0000000    0.1879334
400560.0000000    0.1892223
400600.0000000    0.1892347
400640.0000000    0.1798849
400680.0000000    0.1958435
400720.0000000    0.1856075
400760.0000000    0.1818850
400800.0000000    0.1786257
400840.0000000    0.1743488
400880.0000000    0.1821108
400920.0000000    0.1776722
400960.0000000    0.1699088
401000.0000000    0.1650991
401040.0000000    0.1683441
401080.0000000    0.1708124
401120.0000000    0.1817635
401160.0000000    0.1710997
401200.0000000    0.1836951
401240.0000000    0.1805723
401280.0000000    0.1811080
401320.0000000    0.1872171
401360.0000000    0.1742051
401400.0000000    0.1822746
401440.0000000    0.1802851
401480.0000000    0.1791625
401520.0000000    0.1706451
401560.0000000    0.1777101
401600.0000000    0.1955215
401640.0000000    0.2044045
401680.0000000    0.1849049
401720.0000000    0.1595841
401760.0000000    0.1717312
401800.0000000    0.1668876
401840.0000000    0.1878617
401880.0000000    0.1730536
401920.0000000    0.1894762
401960.0000000    0.1780944
402000.0000000    0.1806970
402040.0000000    0.1637879
402080.0000000    0.1695969
402120.0000000    0.1597132
402160.0000000    0.1675294
402200.0000000    0.1731510
402240.0000000    0.1683980
402280.0000000    0.1607070
402320.0000000    0.1701467
402360.0000000    0.1700833
402400.0000000    0.1738650
402440.0000000    0.1671568
402480.0000000    0.1669527
402520.0000000    0.1648178
402560.0000000    0.1828373
402600.0000000    0.1698233
402640.0000000    0.1660348
402680.0000000    0.1748534
402720.0000000    0.1816713
402760.0000000    0.1892998
402800.0000000    0.1824633
402840.0000000    0.1772013
402880.0000000    0.1739390
402920.0000000    0.1846212
402960.0000000    0.1719991
403000.0000000    0.1796735
403040.0000000    0.1745139
403080.0000000    0.1749255
403120.0000000    0.1848776
403160.0000000    0.1668731
403200.0000000    0.1744794
403240.0000000    0.1772090
403280.0000000    0.1822849
403320.0000000    0.1786444
403360.0000000    0.1669191
403400.0000000    0.1826203
403440.0000000    0.1822663
403480.0000000    0.1718953
403520.0000000    0.1822132
403560.0000000    0.1658379
403600.0000000    0.1712445
403640.0000000    0.1877081
403680.0000000    0.1672228
403720.0000000    0.1906708
403760.0000000    0.1888594
403800.0000000    0.1895477
403840.0000000    0.1763272
403880.0000000    0.1704367
403920.0000000    0.1784983
403960.0000000    0.1641158
404000.0000000    0.1761348
404040.0000000    0.1722499
404080.0000000    0.1834844
404120.0000000    0.1686428
404160.0000000    0.1638313
404200.0000000    0.1656721
404240.0000000    0.1809896
404280.0000000    0.1838080
404320.0000000    0.1858549
404360.0000000    0.1814078
404400.0000000    0.1695668
404440.0000000    0.1741262
404480.0000000    0.1796677
404520.0000000    0.1706056
404560.0000000    0.1867169
404600.0000000    0.1791094
404640.0000000    0.1709241
404680.0000000    0.1687988
404720.0000000    0.1872063
404760.0000000    0.1628409
404800.0000000    0.1806810
404840.0000000    0.1824403
404880.0000000    0.1782945
404920.0000000    0.1729865
404960.0000000    0.1744018
405000.0000000    0.1814680
405040.0000000    0.1764797
405080.0000000    0.1781753
405120.0000000    0.1765645
405160.0000000    0.2000833
405200.0000000    0.1757764
405240.0000000    0.1860617
405280.0000000    0.1825609
405320.0000000    0.1725994
405360.0000000    0.1755121
405400.0000000    0.1777414
405440.0000000    0.1806231
405480.0000000    0.1753902
405520.0000000    0.1620275
405560.0000000    0.1767281
405600.0000000    0.1753766
405640.0000000    0.1872995
405680.0000000    0.1810594
405720.0000000    0.1854832
405760.0000000    0.1728144
405800.0000000    0.1762588
405840.0000000    0.1837966
405880.0000000    0.1740510
405920.0000000    0.1745853
405960.0000000    0.1787967
406000.0000000    0.1848559
406040.0000000    0.1752004
406080.0000000    0.1853705
406120.0000000    0.1783698
406160.0000000    0.1916349
406200.0000000    0.1824099
406240.0000000    0.1890487
406280.0000000    0.1752463
406320.0000000    0.1788905
406360.0000000    0.1729238
406400.0000000    0.1738556
406440.0000000    0.1864829
406480.0000000    0.1795797
406520.0000000    0.2022895
406560.0000000    0.1826186
406600.0000000    0.1690867
406640.0000000    0.1619711
406680.0000000    0.1870486
406720.0000000    0.1782018
406760.0000000    0.1743794
406800.0000000    0.1760655
406840.0000000    0.1705970
406880.0000000    0.1699982
406920.0000000    0.1680836
406960.0000000    0.1746821
407000.0000000    0.1728274
407040.0000000    0.1794511
407080.0000000    0.1736453
407120.0000000    0.1733414
407160.0000000    0.1675666
407200.0000000    0.1833034
407240.0000000    0.1735514
407280.0000000    0.1750723
407320.0000000    0.1720127
407360.0000000    0.1895200
407400.0000000    0.1760671
407440.0000000    0.1641221
407480.0000000    0.1728164
407520.0000000    0.1724238
407560.0000000    0.1764682
407600.0000000    0.1637519
407640.0000000    0.1755683
407680.0000000    0.1698186
407720.0000000    0.1762368
407760.0000000    0.1706367
407800.0000000    0.1590437
407840.0000000    0.1788808
407880.0000000    0.1680532
407920.0000000    0.1827913
407960.0000000    0.1894100
408000.0000000    0.1835483
408040.0000000    0.1894832
408080.0000000    0.1883740
408120.0000000    0.1811862
408160.0000000    0.1831958
408200.0000000    0.1785027
408240.0000000    0.1819805
408280.0000000    0.1766254
408320.0000000    0.1698977
408360.0000000    0.1865792
408400.0000000    0.1704856
408440.0000000    0.1730056
408480.0000000    0.1733514
408520.0000000    0.1746002
408560.0000000    0.1606809
408600.0000000    0.1721483
408640.0000000    0.1833480
408680.0000000    0.1742823
408720.0000000    0.1709469
408760.0000000    0.1790664
408800.0000000    0.1793321
408840.0000000    0.1854840
408880.0000000    0.1770244
408920.0000000    0.1713512
408960.0000000    0.1634790
409000.0000000    0.1667023
409040.0000000    0.1668886
409080.0000000    0.1687691
409120.0000000    0.1730812
409160.0000000    0.1648819
409200.0000000    0.1720088
409240.0000000    0.1767417
409280.0000000    0.1808282
409320.0000000    0.1779302
409360.0000000    0.1887499
409400.0000000    0.1767093
409440.0000000    0.1802338
409480.0000000    0.1748796
409520.0000000    0.1833457
409560.0000000    0.1763466
409600.0000000    0.1809228
409640.0000000    0.1831006
409680.0000000    0.1705407
409720.0000000    0.1698948
409760.0000000    0.1785571
409800.0000000    0.1803220
409840.0000000    0.1696624
409880.0000000    0.1837016
409920.0000000    0.1736975
409960.0000000    0.1869635
410000.0000000    0.1692108
410040.0000000    0.1823643
410080.0000000    0.1860980
410120.0000000    0.1769020
410160.0000000    0.1752413
410200.0000000    0.1731043
410240.0000000    0.1846141
410280.0000000    0.1759024
410320.0000000    0.1849341
410360.0000000    0.1839156
410400.0000000    0.1687842
410440.0000000    0.1675730
410480.0000000    0.1877722
410520.0000000    0.1807001
410560.0000000    0.1768703
410600.0000000    0.1815218
410640.0000000    0.1756335
410680.0000000    0.1763123
410720.0000000    0.1889084
410760.0000000    0.1901788
410800.0000000    0.1834157
410840.0000000    0.1796510
410880.0000000    0.1908729
410920.0000000    0.1811185
410960.0000000    0.1739774
411000.0000000    0.1854879
411040.0000000    0.1792260
411080.0000000    0.1739589
411120.0000000    0.1981579
411160.0000000    0.1964101
411200.0000000    0.1865693
411240.0000000    0.1875352
411280.0000000    0.1917924
411320.0000000    0.1848013
411360.0000000    0.1869148
411400.0000000    0.1840560
411440.0000000    0.1879769
411480.0000000    0.1749485
411520.0000000    0.2012123
411560.0000000    0.1846411
411600.0000000    0.1899433
411640.0000000    0.1777650
411680.0000000    0.1873930
411720.0000000    0.1787181
411760.0000000    0.1812281
411800.0000000    0.1783039
411840.0000000    0.1809082
411880.0000000    0.1848988
411920.0000000    0.1700652
411960.0000000    0.1866682
412000.0000000    0.1741357
412040.0000000    0.1806107
412080.0000000    0.1956759
412120.0000000    0.1884586
412160.0000000    0.1878438
412200.0000000    0.1716848
412240.0000000    0.1938300
412280.0000000    0.1885749
412320.0000000    0.1854138
412360.0000000    0.1816826
412400.0000000    0.1826828
412440.0000000    0.1869234
412480.0000000    0.1799954
412520.0000000    0.1765199
412560.0000000    0.1868389
412600.0000000    0.1869926
412640.0000000    0.1856128
412680.0000000    0.1920677
412720.0000000    0.1912623
412760.0000000    0.1789612
412800.0000000    0.1827743
412840.0000000    0.1743634
412880.0000000    0.1768918
412920.0000000    0.1753535
412960.0000000    0.1787839
413000.0000000    0.1882653
413040.0000000    0.1772990
413080.0000000    0.1859164
413120.0000000    0.1812875
413160.0000000    0.1792975
413200.0000000    0.1829499
413240.0000000    0.1721576
413280.0000000    0.1839288
413320.0000000    0.1701881
413360.0000000    0.1831651
413400.0000000    0.1835785
413440.0000000    0.1838533
413480.0000000    0.1738091
413520.0000000    0.1877849
413560.0000000    0.1883089
413600.0000000    0.1762896
413640.0000000    0.1952345
413680.0000000    0.1867417
413720.0000000    0.1792157
413760.0000000    0.1745297
413800.0000000    0.1756345
413840.0000000    0.1788400
413880.0000000    0.1706127
413920.0000000    0.1877158
413960.0000000    0.1849498
414000.0000000    0.1912978
414040.0000000    0.1849361
414080.0000000    0.1872194
414120.0000000    0.1809029
414160.0000000    0.1814970
414200.0000000    0.1791001
414240.0000000    0.1912937
414280.0000000    0.1894997
414320.0000000    0.1767770
414360.0000000    0.1735400
414400.0000000    0.1896803
414440.0000000    0.1743300
414480.0000000    0.1759515
414520.0000000    0.2014166
414560.0000000    0.1763401
414600.0000000    0.1689551
414640.0000000    0.1541152
414680.0000000    0.1728753
414720.0000000    0.1768401
414760.0000000    0.1834160
414800.0000000    0.1760333
414840.0000000    0.1671003
414880.0000000    0.1691356
414920.0000000    0.1853195
414960.0000000    0.1750822
415000.0000000    0.1713288
415040.0000000    0.1778051
415080.0000000    0.1738607
415120.0000000    0.1679432
415160.0000000    0.1733866
415200.0000000    0.1676985
415240.0000000    0.1770144
415280.0000000    0.1721448
415320.0000000    0.1834562
415360.0000000    0.1775108
415400.0000000    0.1850835
415440.0000000    0.1858100
415480.0000000    0.1802999
415520.0000000    0.1732199
415560.0000000    0.1712430
415600.0000000    0.1755691
415640.0000000    0.1755478
415680.0000000    0.1743466
415720.0000000    0.1647374
415760.0000000    0.1793478
415800.0000000    0.1792748
415840.0000000    0.1822617
415880.0000000    0.1741155
415920.0000000    0.1838663
415960.0000000    0.1781204
416000.0000000    0.1776282
416040.0000000    0.1818701
416080.0000000    0.1914609
416120.0000000    0.1841446
416160.0000000    0.1865799
416200.0000000    0.1861623
416240.0000000    0.1750992
416280.0000000    0.1782873
416320.0000000    0.1774860
416360.0000000    0.1737591
416400.0000000    0.1794743
416440.0000000    0.1715258
416480.0000000    0.1656794
416520.0000000    0.1737021
416560.0000000    0.1789485
416600.0000000    0.1747358
416640.0000000    0.1798996
416680.0000000    0.1786352
416720.0000000    0.1780979
416760.0000000    0.1794941
416800.0000000    0.1742969
416840.0000000    0.1828893
416880.0000000    0.1720451
416920.0000000    0.1764246
416960.0000000    0.1788990
417000.0000000    0.1792979
417040.0000000    0.1795872
417080.0000000    0.1883259
417120.0000000    0.1814159
417160.0000000    0.1728358
417200.0000000    0.1773470
417240.0000000    0.1799397
417280.0000000    0.1815517
417320.0000000    0.1722563
417360.0000000    0.1779956
417400.0000000    0.1755945
417440.0000000    0.1823739
417480.0000000    0.1776381
417520.0000000    0.1802857
417560.0000000    0.1924045
417600.0000000    0.1820330
417640.0000000    0.1800946
417680.0000000    0.1766742
417720.0000000    0.1629529
417760.0000000    0.1628870
417800.0000000    0.1809741
417840.0000000    0.1739156
417880.0000000    0.1731344
417920.0000000    0.1701236
417960.0000000    0.1834074
418000.0000000    0.1750913
418040.0000000    0.1867038
418080.0000000    0.1796304
418120.0000000    0.1904262
418160.0000000    0.1706935
418200.0000000    0.1767435
418240.0000000    0.1769385
418280.0000000    0.1857333
418320.0000000    0.1726112
418360.0000000    0.1689388
418400.0000000    0.1774507
418440.0000000    0.1797304
418480.0000000    0.1700964
418520.0000000    0.1728984
418560.0000000    0.1762754
418600.0000000    0.1768338
418640.0000000    0.1701622
418680.0000000    0.1754196
418720.0000000    0.1775350
418760.0000000    0.1798902
418800.0000000    0.1743689
418840.0000000    0.1847917
418880.0000000    0.1750812
418920.0000000    0.1793426
418960.0000000    0.1671152
419000.0000000    0.1877877
419040.0000000    0.1905293
419080.0000000    0.1875718
419120.0000000    0.1754209
419160.0000000    0.1728964
419200.0000000    0.1684012
419240.0000000    0.1761449
419280.0000000    0.1540799
419320.0000000    0.1512774
419360.0000000    0.1676757
419400.0000000    0.1671572
419440.0000000    0.1596911
419480.0000000    0.1621196
419520.0000000    0.1716454
419560.0000000    0.1782657
419600.0000000    0.1755735
419640.0000000    0.1707828
419680.0000000    0.1613445
419720.0000000    0.1652184
419760.0000000    0.1639924
419800.0000000    0.1547331
419840.0000000    0.1518723
419880.0000000    0.1567806
419920.0000000    0.1798631
419960.0000000    0.1724464
420000.0000000    0.1823092
420040.0000000    0.1742119
420080.0000000    0.1651998
420120.0000000    0.1708664
420160.0000000    0.1716225
420200.0000000    0.1673771
420240.0000000    0.1598634
420280.0000000    0.1780837
420320.0000000    0.1659376
420360.0000000    0.1820669
420400.0000000    0.1740037
420440.0000000    0.1824010
420480.0000000    0.1761134
420520.0000000    0.1837383
420560.0000000    0.1833597
420600.0000000    0.1800520
420640.0000000    0.1775761
420680.0000000    0.1749031
420720.0000000    0.1623776
420760.0000000    0.1838273
420800.0000000    0.1866565
420840.0000000    0.2012836
420880.0000000    0.1854907
420920.0000000    0.1760913
420960.0000000    0.1835996
421000.0000000    0.1807125
421040.0000000    0.1935630
421080.0000000    0.1821462
421120.0000000    0.1806464
421160.0000000    0.1796080
421200.0000000    0.1751965
421240.0000000    0.1916046
421280.0000000    0.1848072
421320.0000000    0.1843999
421360.0000000    0.1746024
421400.0000000    0.1768874
421440.0000000    0.1746310
421480.0000000    0.1913595
421520.0000000    0.1863360
421560.0000000    0.1859039
421600.0000000    0.2088287
421640.0000000    0.1796754
421680.0000000    0.1989846
421720.0000000    0.1946236
421760.0000000    0.1848882
421800.0000000    0.1867979
421840.0000000    0.1950165
421880.0000000    0.1876739
421920.0000000    0.1833317
421960.0000000    0.1920581
422000.0000000    0.1758870
422040.0000000    0.1769366
422080.0000000    0.1810279
422120.0000000    0.1803510
422160.0000000    0.1836743
422200.0000000    0.1754890
422240.0000000    0.1741150
422280.0000000    0.1782625
422320.0000000    0.1810368
422360.0000000    0.1767254
422400.0000000    0.1845039
422440.0000000    0.1804625
422480.0000000    0.1862316
422520.0000000    0.1819576
422560.0000000    0.1734534
422600.0000000    0.1773274
422640.0000000    0.1886283
422680.0000000    0.1889597
422720.0000000    0.1924979
422760.0000000    0.1849457
422800.0000000    0.1798497
422840.0000000    0.1758067
422880.0000000    0.1779181
422920.0000000    0.1847050
422960.0000000    0.1927847
423000.0000000    0.1858504
423040.0000000    0.1679789
423080.0000000    0.1670737
423120.0000000    0.1737999
423160.0000000    0.1733948
423200.0000000    0.1689637
423240.0000000    0.1799672
423280.0000000    0.1786034
423320.0000000    0.1747006
423360.0000000    0.1668257
423400.0000000    0.1812201
423440.0000000    0.1858034
423480.0000000    0.1853720
423520.0000000    0.1780195
423560.0000000    0.1837228
423600.0000000    0.1915319
423640.0000000    0.1883655
423680.0000000    0.1855008
423720.0000000    0.1897763
423760.0000000    0.1750109
423800.0000000    0.1789645
423840.0000000    0.1787355
423880.0000000    0.1868739
423920.0000000    0.1900801
423960.0000000    0.1860392
424000.0000000    0.2030669
424040.0000000    0.1989655
424080.0000000    0.2010769
424120.0000000    0.2043173
424160.0000000    0.1874868
424200.0000000    0.1901847
424240.0000000    0.1820557
424280.0000000    0.1833660
424320.0000000    0.1788981
424360.0000000    0.1862548
424400.0000000    0.1816529
424440.0000000    0.1905297
424480.0000000    0.1895127
424520.0000000    0.1921693
424560.0000000    0.2032553
424600.0000000    0.1936382
424640.0000000    0.2035748
424680.0000000    0.2086179
424720.0000000    0.1926866
424760.0000000    0.2077173
424800.0000000    0.2024333
424840.0000000    0.2015976
424880.0000000    0.1912181
424920.0000000    0.1951503
424960.0000000    0.1958511
425000.0000000    0.1926816
425040.0000000    0.1923555
425080.0000000    0.1890329
425120.0000000    0.1795252
425160.0000000    0.1857339
425200.0000000    0.1824233
425240.0000000    0.1771535
425280.0000000    0.1910600
425320.0000000    0.1782415
425360.0000000    0.1928229
425400.0000000    0.1889787
425440.0000000    0.2013306
425480.0000000    0.1996612
425520.0000000    0.2074215
425560.0000000    0.2061870
425600.0000000    0.2069150
425640.0000000    0.2095007
425680.0000000    0.1990607
425720.0000000    0.2008885
425760.0000000    0.2099966
425800.0000000    0.1921360
425840.0000000    0.2015410
425880.0000000    0.2027984
425920.0000000    0.2004494
425960.0000000    0.2036090
426000.0000000    0.1933187
426040.0000000    0.1983686
426080.0000000    0.1944159
426120.0000000    0.1958199
426160.0000000    0.1861005
426200.0000000    0.2000669
426240.0000000    0.1973784
426280.0000000    0.1900529
426320.0000000    0.1836827
426360.0000000    0.1861425
426400.0000000    0.1951077
426440.0000000    0.2027763
426480.0000000    0.2017491
426520.0000000    0.1990716
426560.0000000    0.1996507
426600.0000000    0.1883477
426640.0000000    0.1990892
426680.0000000    0.1836029
426720.0000000    0.2016481
426760.0000000    0.1839972
426800.0000000    0.1950320
426840.0000000    0.1938348
426880.0000000    0.1876853
426920.0000000    0.1837560
426960.0000000    0.1923451
427000.0000000    0.1862521
427040.0000000    0.1920111
427080.0000000    0.2006829
427120.0000000    0.1994453
427160.0000000    0.2032831
427200.0000000    0.1942963
427240.0000000    0.1950347
427280.0000000    0.1922723
427320.0000000    0.1865384
427360.0000000    0.1914278
427400.0000000    0.1824436
427440.0000000    0.1901025
427480.0000000    0.1848707
427520.0000000    0.1903410
427560.0000000    0.2061759
427600.0000000    0.2028890
427640.0000000    0.2014840
427680.0000000    0.1936810
427720.0000000    0.2040151
427760.0000000    0.1993777
427800.0000000    0.1983850
427840.0000000    0.1909231
427880.0000000    0.1922631
427920.0000000    0.1915423
427960.0000000    0.1941966
428000.0000000    0.1969139
428040.0000000    0.1934692
428080.0000000    0.1908229
428120.0000000    0.1997069
428160.0000000    0.2008210
428200.0000000    0.1918726
428240.0000000    0.1906455
428280.0000000    0.1830088
428320.0000000    0.1856904
428360.0000000    0.1753553
428400.0000000    0.1839011
428440.0000000    0.1908757
428480.0000000    0.1808605
428520.0000000    0.1758210
428560.0000000    0.1778119
428600.0000000    0.1784857
428640.0000000    0.1845803
428680.0000000    0.1873040
428720.0000000    0.1836236
428760.0000000    0.1844599
428800.0000000    0.1974043
428840.0000000    0.1800101
428880.0000000    0.1883708
428920.0000000    0.1818080
428960.0000000    0.1808009
429000.0000000    0.1747632
429040.0000000    0.1814340
429080.0000000    0.1864606
429120.0000000    0.1821780
429160.0000000    0.1864174
429200.0000000    0.1968526
429240.0000000    0.1901329
429280.0000000    0.1737283
429320.0000000    0.1960677
429360.0000000    0.1810238
429400.0000000    0.1777542
429440.0000000    0.1957321
429480.0000000    0.1861682
429520.0000000    0.1747025
429560.0000000    0.1781830
429600.0000000    0.1719347
429640.0000000    0.1867728
429680.0000000    0.1921121
429720.0000000    0.1796437
429760.0000000    0.1924899
429800.0000000    0.1753017
429840.0000000    0.1775847
429880.0000000    0.1795676
429920.0000000    0.1783203
429960.0000000    0.1817559
430000.0000000    0.1886464
430040.0000000    0.1813876
430080.0000000    0.1718819
430120.0000000    0.1742826
430160.0000000    0.1838269
430200.0000000    0.1833249
430240.0000000    0.1901666
430280.0000000    0.1686337
430320.0000000    0.1623123
430360.0000000    0.1744894
430400.0000000    0.1762128
430440.0000000    0.1781748
430480.0000000    0.1779093
430520.0000000    0.1784479
430560.0000000    0.1882369
430600.0000000    0.1787436
430640.0000000    0.1895615
430680.0000000    0.1809491
430720.0000000    0.1821852
430760.0000000    0.1790391
430800.0000000    0.1858978
430840.0000000    0.1858966
430880.0000000    0.1715465
430920.0000000    0.1856449
430960.0000000    0.1798885
431000.0000000    0.1853259
431040.0000000    0.1814298
431080.0000000    0.1848168
431120.0000000    0.1956133
431160.0000000    0.1894459
431200.0000000    0.1783556
431240.0000000    0.1913272
431280.0000000    0.1691132
431320.0000000    0.1825490
431360.0000000    0.1894252
431400.0000000    0.1795011
431440.0000000    0.1870643
431480.0000000    0.1861152
431520.0000000    0.1854343
431560.0000000    0.1825622
431600.0000000    0.1678058
431640.0000000    0.1673811
431680.0000000    0.1821888
431720.0000000    0.1704638
431760.0000000    0.1872190
431800.0000000    0.1921974
431840.0000000    0.1861002
431880.0000000    0.1787201
431920.0000000    0.1790346
431960.0000000    0.1877402
432000.0000000    0.1869299
432040.0000000    0.1838723
432080.0000000    0.1741183
432120.0000000    0.1820565
432160.0000000    0.1685506
432200.0000000    0.1723954
432240.0000000    0.1825398
432280.0000000    0.1701072
432320.0000000    0.1804708
432360.0000000    0.1770663
432400.0000000    0.1867660
432440.0000000    0.1858824
432480.0000000    0.1858030
432520.0000000    0.1904197
432560.0000000    0.1923831
432600.0000000    0.1885004
432640.0000000    0.2068321
432680.0000000    0.1704255
432720.0000000    0.1861545
432760.0000000    0.2007496
432800.0000000    0.2005830
432840.0000000    0.1888139
432880.0000000    0.1938351
432920.0000000    0.1798027
432960.0000000    0.1770564
433000.0000000    0.1936722
433040.0000000    0.1780588
433080.0000000    0.1768073
433120.0000000    0.1713149
433160.0000000    0.1748807
433200.0000000    0.1751076
433240.0000000    0.1601433
433280.0000000    0.1812681
433320.0000000    0.1741358
433360.0000000    0.1666993
433400.0000000    0.1743579
433440.0000000    0.1790758
433480.0000000    0.1805450
433520.0000000    0.1914656
433560.0000000    0.1841548
433600.0000000    0.1873378
433640.0000000    0.1756586
433680.0000000    0.1624903
433720.0000000    0.1867767
433760.0000000    0.1788709
433800.0000000    0.1851676
433840.0000000    0.1793289
433880.0000000    0.2005061
433920.0000000    0.1926472
433960.0000000    0.1629722
434000.0000000    0.1814218
434040.0000000    0.1574045
434080.0000000    0.1607684
434120.0000000    0.1788800
434160.0000000    0.1688473
434200.0000000    0.1650763
434240.0000000    0.1674388
434280.0000000    0.1633076
434320.0000000    0.1628938
434360.0000000    0.1589560
434400.0000000    0.1727420
434440.0000000    0.1710373
434480.0000000    0.1750244
434520.0000000    0.1595641
434560.0000000    0.1683367
434600.0000000    0.1652648
434640.0000000    0.1640502
434680.0000000    0.1617105
434720.0000000    0.1674137
434760.0000000    0.1747679
434800.0000000    0.1711137
434840.0000000    0.1827044
434880.0000000    0.1794086
434920.0000000    0.1751525
434960.0000000    0.1727748
435000.0000000    0.1660305
435040.0000000    0.1764556
435080.0000000    0.1695293
435120.0000000    0.1852301
435160.0000000    0.1874226
435200.0000000    0.1722188
435240.0000000    0.1654671
435280.0000000    0.1755153
435320.0000000    0.1756665
435360.0000000    0.1888592
435400.0000000    0.1909151
435440.0000000    0.1925366
435480.0000000    0.1851535
435520.0000000    0.1914452
435560.0000000    0.1858051
435600.0000000    0.2021254
435640.0000000    0.1983073
435680.0000000    0.1866197
435720.0000000    0.1887167
435760.0000000    0.1830809
435800.0000000    0.2134773
435840.0000000    0.1824625
435880.0000000    0.1868625
435920.0000000    0.1725072
435960.0000000    0.1628994
436000.0000000    0.1697574
436040.0000000    0.1898795
436080.0000000    0.1763869
436120.0000000    0.1823898
436160.0000000    0.1732129
436200.0000000    0.1859680
436240.0000000    0.1873052
436280.0000000    0.1606710
436320.0000000    0.1815038
436360.0000000    0.1661071
436400.0000000    0.1664029
436440.0000000    0.1880660
436480.0000000    0.1736511
436520.0000000    0.1703277
436560.0000000    0.1615067
436600.0000000    0.1607515
436640.0000000    0.1708989
436680.0000000    0.1619111
436720.0000000    0.1659575
436760.0000000    0.1747124
436800.0000000    0.1726886
436840.0000000    0.1890251
436880.0000000    0.1784649
436920.0000000    0.1686078
436960.0000000    0.1649045
437000.0000000    0.1694172
437040.0000000    0.1850760
437080.0000000    0.1637435
437120.0000000    0.1865379
437160.0000000    0.1876890
437200.0000000    0.2047343
437240.0000000    0.1932905
437280.0000000    0.2079744
437320.0000000    0.1966233
437360.0000000    0.1859653
437400.0000000    0.1914543
437440.0000000    0.1969834
437480.0000000    0.1907785
437520.0000000    0.1742745
437560.0000000    0.1901398
437600.0000000    0.1754960
437640.0000000    0.1900809
437680.0000000    0.1853984
437720.0000000    0.1787001
437760.0000000    0.1968446
437800.0000000    0.1909439
437840.0000000    0.1677138
437880.0000000    0.1819542
437920.0000000    0.1625498
437960.0000000    0.1869424
438000.0000000    0.1886564
438040.0000000    0.1846165
438080.0000000    0.1901165
438120.0000000    0.1811178
438160.0000000    0.1952558
438200.0000000    0.1647352
438240.0000000    0.1695437
438280.0000000    0.1700361
438320.0000000    0.1593716
438360.0000000    0.1744270
438400.0000000    0.1738301
438440.0000000    0.1655725
438480.0000000    0.1739504
438520.0000000    0.1718637
438560.0000000    0.1790662
438600.0000000    0.1635126
438640.0000000    0.1650048
438680.0000000    0.1826534
438720.0000000    0.1825033
438760.0000000    0.1586285
438800.0000000    0.1676013
438840.0000000    0.1732914
438880.0000000    0.1661256
438920.0000000    0.1726250
438960.0000000    0.2025826
439000.0000000    0.1764296
439040.0000000    0.1945663
439080.0000000    0.2091447
439120.0000000    0.1973503
439160.0000000    0.1881453
439200.0000000    0.1972430
439240.0000000    0.2079162
439280.0000000    0.1868303
439320.0000000    0.1848020
439360.0000000    0.1897609
439400.0000000    0.1895863
439440.0000000    0.1892390
439480.0000000    0.1871332
439520.0000000    0.1805952
439560.0000000    0.1711653
439600.0000000    0.1855765
439640.0000000    0.1881693
439680.0000000    0.1855014
439720.0000000    0.1796111
439760.0000000    0.1891399
439800.0000000    0.1890791
439840.0000000    0.1940128
439880.0000000    0.1850240
439920.0000000    0.1853156
439960.0000000    0.1818676
440000.0000000    0.1811106
440040.0000000    0.1892681
440080.0000000    0.1770088
440120.0000000    0.1662871
440160.0000000    0.1693033
440200.0000000    0.1705555
440240.0000000    0.1803509
440280.0000000    0.1870863
440320.0000000    0.1701443
440360.0000000    0.1876874
440400.0000000    0.1784548
440440.0000000    0.1846152
440480.0000000    0.1733540
440520.0000000    0.1831827
440560.0000000    0.1667303
440600.0000000    0.1647575
440640.0000000    0.1822222
440680.0000000    0.1822201
440720.0000000    0.1717186
440760.0000000    0.1759648
440800.0000000    0.1700614
440840.0000000    0.1636474
440880.0000000    0.1634885
440920.0000000    0.1742344
440960.0000000    0.1692211
441000.0000000    0.1685118
441040.0000000    0.1581284
441080.0000000    0.1684110
441120.0000000    0.1708578
441160.0000000    0.1752072
441200.0000000    0.1672532
441240.0000000    0.1703462
441280.0000000    0.1785874
441320.0000000    0.1830974
441360.0000000    0.1864029
441400.0000000    0.1827204
441440.0000000    0.1672351
441480.0000000    0.1753301
441520.0000000    0.1764549
441560.0000000    0.1917514
441600.0000000    0.1738511
441640.0000000    0.1761013
441680.0000000    0.1679630
441720.0000000    0.1796198
441760.0000000    0.1772339
441800.0000000    0.1809262
441840.0000000    0.1712779
441880.0000000    0.1869096
441920.0000000    0.1748175
441960.0000000    0.1676631
442000.0000000    0.1775492
442040.0000000    0.2024402
442080.0000000    0.1774809
442120.0000000    0.1865972
442160.0000000    0.1636967
442200.0000000    0.1668355
442240.0000000    0.1858306
442280.0000000    0.1659734
442320.0000000    0.1736787
442360.0000000    0.1835235
442400.0000000    0.1722592
442440.0000000    0.1755817
442480.0000000    0.1756137
442520.0000000    0.1729117
442560.0000000    0.1807791
442600.0000000    0.1771424
442640.0000000    0.1786138
442680.0000000    0.1725911
442720.0000000    0.1697645
442760.0000000    0.1681962
442800.0000000    0.1713378
442840.0000000    0.1631675
442880.0000000    0.1637601
442920.0000000    0.1765049
442960.0000000    0.1670997
443000.0000000    0.1618090
443040.0000000    0.1806348
443080.0000000    0.1730801
443120.0000000    0.1674276
443160.0000000    0.1859357
443200.0000000    0.1702757
443240.0000000    0.1670638
443280.0000000    0.1671105
443320.0000000    0.1633638
443360.0000000    0.1707393
443400.0000000    0.1837338
443440.0000000    0.1966663
443480.0000000    0.1799693
443520.0000000    0.1716231
443560.0000000    0.1851578
443600.0000000    0.1869222
443640.0000000    0.1750005
443680.0000000    0.1655338
443720.0000000    0.1500705
443760.0000000    0.1776425
443800.0000000    0.1565174
443840.0000000    0.1701311
443880.0000000    0.1738805
443920.0000000    0.1801719
443960.0000000    0.1766550
444000.0000000    0.1708958
444040.0000000    0.1720492
444080.0000000    0.1676565
444120.0000000    0.1804520
444160.0000000    0.1633286
444200.0000000    0.1790122
444240.0000000    0.1893601
444280.0000000    0.1792545
444320.0000000    0.1822922
444360.0000000    0.1653242
444400.0000000    0.1596476
444440.0000000    0.1704090
444480.0000000    0.1713806
444520.0000000    0.1472108
444560.0000000    0.1508814
444600.0000000    0.1604221
444640.0000000    0.1666489
444680.0000000    0.1736011
444720.0000000    0.1563324
444760.0000000    0.1593989
444800.0000000    0.1558275
444840.0000000    0.1729840
444880.0000000    0.1602594
444920.0000000    0.1751691
444960.0000000    0.1564128
445000.0000000    0.1547271
445040.0000000    0.1598285
445080.0000000    0.1576581
445120.0000000    0.1706203
445160.0000000    0.1614232
445200.0000000    0.1663536
445240.0000000    0.1764505
445280.0000000    0.1611037
445320.0000000    0.1693947
445360.0000000    0.1741478
445400.0000000    0.1807096
445440.0000000    0.1610503
445480.0000000    0.1604487
445520.0000000    0.1551805
445560.0000000    0.1616127
445600.0000000    0.1665280
445640.0000000    0.1703528
445680.0000000    0.1509531
445720.0000000    0.1558754
445760.0000000    0.1707566
445800.0000000    0.1745986
445840.0000000    0.1575101
445880.0000000    0.1838125
445920.0000000    0.1679193
445960.0000000    0.1766934
446000.0000000    0.1585132
446040.0000000    0.1808302
446080.0000000    0.1701230
446120.0000000    0.1679541
446160.0000000    0.1599128
446200.0000000    0.1559175
446240.0000000    0.1711104
446280.0000000    0.1747782
446320.0000000    0.1711362
446360.0000000    0.1621663
446400.0000000    0.1874204
446440.0000000    0.1647711
446480.0000000    0.1763883
446520.0000000    0.1610658
446560.0000000    0.1695261
446600.0000000    0.1514257
446640.0000000    0.1793481
446680.0000000    0.1761943
446720.0000000    0.1855933
446760.0000000    0.1924956
446800.0000000    0.1855007
446840.0000000    0.1755871
446880.0000000    0.1715525
446920.0000000    0.1755062
446960.0000000    0.1783477
447000.0000000    0.1839915
447040.0000000    0.1919579
447080.0000000    0.1781614
447120.0000000    0.1750013
447160.0000000    0.1832981
447200.0000000    0.1849665
447240.0000000    0.1682472
447280.0000000    0.1743758
447320.0000000    0.1700291
447360.0000000    0.1634554
447400.0000000    0.1688884
447440.0000000    0.1702913
447480.0000000    0.1787534
447520.0000000    0.1759384
447560.0000000    0.1719010
447600.0000000    0.1780712
447640.0000000    0.1762889
447680.0000000    0.1765900
447720.0000000    0.1797534
447760.0000000    0.1860466
447800.0000000    0.1731943
447840.0000000    0.1959139
447880.0000000    0.1661404
447920.0000000    0.1763565
447960.0000000    0.1814788
448000.0000000    0.1782489
448040.0000000    0.1735646
448080.0000000    0.1871489
448120.0000000    0.1742743
448160.0000000    0.1719341
448200.0000000    0.1805465
448240.0000000    0.1714957
448280.0000000    0.1745817
448320.0000000    0.1785468
448360.0000000    0.1619039
448400.0000000    0.1877894
448440.0000000    0.1841799
448480.0000000    0.1792389
448520.0000000    0.1866194
448560.0000000    0.1900346
448600.0000000    0.1824833
448640.0000000    0.1764988
448680.0000000    0.1784229
448720.0000000    0.1733391
448760.0000000    0.1706431
448800.0000000    0.1753932
448840.0000000    0.1722192
448880.0000000    0.1842266
448920.0000000    0.1658261
448960.0000000    0.1740919
449000.0000000    0.1684797
449040.0000000    0.1856572
449080.0000000    0.1850761
449120.0000000    0.1794155
449160.0000000    0.1904397
449200.0000000    0.1790327
449240.0000000    0.1703584
449280.0000000    0.1672835
449320.0000000    0.1703860
449360.0000000    0.1775761
449400.0000000    0.1889069
449440.0000000    0.1821794
449480.0000000    0.1847846
449520.0000000    0.1844273
449560.0000000    0.1872812
449600.0000000    0.1890703
449640.0000000    0.1817744
449680.0000000    0.1842452
449720.0000000    0.1921915
449760.0000000    0.1877764
449800.0000000    0.1842771
449840.0000000    0.1851449
449880.0000000    0.1893143
449920.0000000    0.1877868
449960.0000000    0.2033455
450000.0000000    0.1885555
450040.0000000    0.1950497
450080.0000000    0.1930697
450120.0000000    0.1905336
450160.0000000    0.1750721
450200.0000000    0.1929546
450240.0000000    0.1787372
450280.0000000    0.1935144
450320.0000000    0.1827435
450360.0000000    0.1668398
450400.0000000    0.1944903
450440.0000000    0.1966504
450480.0000000    0.1996379
450520.0000000    0.1961545
450560.0000000    0.1920546
450600.0000000    0.2012900
450640.0000000    0.1985167
450680.0000000    0.1982714
450720.0000000    0.1947668
450760.0000000    0.1956654
450800.0000000    0.2061451
450840.0000000    0.1955785
450880.0000000    0.1921956
450920.0000000    0.1916507
450960.0000000    0.1982758
451000.0000000    0.1890786
451040.0000000    0.1862937
451080.0000000    0.1956750
451120.0000000    0.1887709
451160.0000000    0.2003657
451200.0000000    0.1853298
451240.0000000    0.1934172
451280.0000000    0.1851492
451320.0000000    0.1923413
451360.0000000    0.1925724
451400.0000000    0.1920173
451440.0000000    0.1861380
451480.0000000    0.1903023
451520.0000000    0.1847618
451560.0000000    0.2073078
451600.0000000    0.1900609
451640.0000000    0.1998550
451680.0000000    0.2080354
451720.0000000    0.2153395
451760.0000000    0.2025655
451800.0000000    0.1998741
451840.0000000    0.2083408
451880.0000000    0.1989127
451920.0000000    0.1994874
451960.0000000    0.1989489
452000.0000000    0.2007217
452040.0000000    0.1847060
452080.0000000    0.1959672
452120.0000000    0.1705894
452160.0000000    0.1982294
452200.0000000    0.1891745
452240.0000000    0.1901299
452280.0000000    0.1896454
452320.0000000    0.1996694
452360.0000000    0.2004194
452400.0000000    0.1843488
452440.0000000    0.1958013
452480.0000000    0.1861288
452520.0000000    0.1966091
452560.0000000    0.2021445
452600.0000000    0.1973066
452640.0000000    0.2046794
452680.0000000    0.1945447
452720.0000000    0.1980772
452760.0000000    0.2027798
452800.0000000    0.2046452
452840.0000000    0.2023752
452880.0000000    0.2020005
452920.0000000    0.2013866
452960.0000000    0.2069126
453000.0000000    0.1991345
453040.0000000    0.2153413
453080.0000000    0.1948008
453120.0000000    0.1976386
453160.0000000    0.2066525
453200.0000000    0.1991609
453240.0000000    0.1756515
453280.0000000    0.1786918
453320.0000000    0.1920191
453360.0000000    0.2003790
453400.0000000    0.1931296
453440.0000000    0.1901174
453480.0000000    0.1883563
453520.0000000    0.1827638
453560.0000000    0.1730353
453600.0000000    0.1817380
453640.0000000    0.1800137
453680.0000000    0.1848354
453720.0000000    0.1921098
453760.0000000    0.1820019
453800.0000000    0.1860737
453840.0000000    0.1763824
453880.0000000    0.1748405
453920.0000000    0.1836482
453960.0000000    0.1875023
454000.0000000    0.1896332
454040.0000000    0.1724647
454080.0000000    0.1890784
454120.0000000    0.1853687
454160.0000000    0.1993911
454200.0000000    0.1838557
454240.0000000    0.1945414
454280.0000000    0.1853314
454320.0000000    0.1813211
454360.0000000    0.1818868
454400.0000000    0.1886233
454440.0000000    0.1746941
454480.0000000    0.1704388
454520.0000000    0.1656544
454560.0000000    0.1593596
454600.0000000    0.1813702
454640.0000000    0.1832689
454680.0000000    0.1696925
454720.0000000    0.1808952
454760.0000000    0.1842538
454800.0000000    0.1795965
454840.0000000    0.1842420
454880.0000000    0.1811378
454920.0000000    0.1828233
454960.0000000    0.1884596
455000.0000000    0.1850678
455040.0000000    0.1964782
455080.0000000    0.1972922
455120.0000000    0.2013047
455160.0000000    0.2004053
455200.0000000    0.2054092
455240.0000000    0.1890639
455280.0000000    0.1725582
455320.0000000    0.2012718
455360.0000000    0.1959673
455400.0000000    0.1896067
455440.0000000    0.2079813
455480.0000000    0.2008225
455520.0000000    0.1863928
455560.0000000    0.1863362
455600.0000000    0.1864143
455640.0000000    0.1840188
455680.0000000    0.1816622
455720.0000000    0.1934185
455760.0000000    0.1961379
455800.0000000    0.1888771
455840.0000000    0.1786012
455880.0000000    0.1718734
455920.0000000    0.1680253
455960.0000000    0.1943206
456000.0000000    0.1901842
456040.0000000    0.1802633
456080.0000000    0.1967875
456120.0000000    0.1823448
456160.0000000    0.1846784
456200.0000000    0.1843637
456240.0000000    0.1879654
456280.0000000    0.2076297
456320.0000000    0.1780229
456360.0000000    0.1882930
456400.0000000    0.1720874
456440.0000000    0.1885986
456480.0000000    0.1686320
456520.0000000    0.1804369
456560.0000000    0.1555596
456600.0000000    0.1734340
456640.0000000    0.1691404
456680.0000000    0.1780145
456720.0000000    0.1769876
456760.0000000    0.1880118
456800.0000000    0.1934053
456840.0000000    0.1819277
456880.0000000    0.1823098
456920.0000000    0.1846309
456960.0000000    0.1984497
457000.0000000    0.1900495
457040.0000000    0.1919611
457080.0000000    0.2063321
457120.0000000    0.2026342
457160.0000000    0.1969411
457200.0000000    0.2015685
457240.0000000    0.1866086
457280.0000000    0.1903995
457320.0000000    0.1875549
457360.0000000    0.1831008
457400.0000000    0.1950384
457440.0000000    0.1735529
457480.0000000    0.1817342
457520.0000000    0.1865269
457560.0000000    0.2012146
457600.0000000    0.1933315
457640.0000000    0.1980291
457680.0000000    0.1792911
457720.0000000    0.1819691
457760.0000000    0.2004518
457800.0000000    0.1947541
457840.0000000    0.1905414
457880.0000000    0.1918205
457920.0000000    0.1910424
457960.0000000    0.1929023
458000.0000000    0.1887004
458040.0000000    0.1846852
458080.0000000    0.1984771
458120.0000000    0.1949221
458160.0000000    0.1948134
458200.0000000    0.2029630
458240.0000000    0.2021329
458280.0000000    0.1925480
458320.0000000    0.1806805
458360.0000000    0.1920005
458400.0000000    0.1892148
458440.0000000    0.1850564
458480.0000000    0.1929111
458520.0000000    0.2075764
458560.0000000    0.1972630
458600.0000000    0.1905933
458640.0000000    0.1927262
458680.0000000    0.2033133
458720.0000000    0.1982889
458760.0000000    0.2034381
458800.0000000    0.1928393
458840.0000000    0.2121186
458880.0000000    0.1860965
458920.0000000    0.1951951
458960.0000000    0.1923268
459000.0000000    0.1749780
459040.0000000    0.1912288
459080.0000000    0.1936315
459120.0000000    0.1859151
459160.0000000    0.1870312
459200.0000000    0.1866751
459240.0000000    0.1778907
459280.0000000    0.1795795
459320.0000000    0.1898635
459360.0000000    0.1942487
459400.0000000    0.1878197
459440.0000000    0.1892765
459480.0000000    0.1934389
459520.0000000    0.2005208
459560.0000000    0.2023173
459600.0000000    0.2004048
459640.0000000    0.1988747
459680.0000000    0.1932109
459720.0000000    0.1962949
459760.0000000    0.1974189
459800.0000000    0.1866146
459840.0000000    0.2004054
459880.0000000    0.2029960
459920.0000000    0.2049293
459960.0000000    0.2035521
460000.0000000    0.1959202
460040.0000000    0.2027941
460080.0000000    0.1980205
460120.0000000    0.2029722
460160.0000000    0.2038255
460200.0000000    0.1950557
460240.0000000    0.2015876
460280.0000000    0.2157425
460320.0000000    0.2110602
460360.0000000    0.2101441
460400.0000000    0.2061177
460440.0000000    0.1972484
460480.0000000    0.2073356
460520.0000000    0.1866420
460560.0000000    0.1903601
460600.0000000    0.2072246
460640.0000000    0.1962769
460680.0000000    0.1983660
460720.0000000    0.1953744
460760.0000000    0.1826342
460800.0000000    0.1914963
460840.0000000    0.2067292
460880.0000000    0.1825514
460920.0000000    0.1916583
460960.0000000    0.1821149
461000.0000000    0.1865649
461040.0000000    0.1920135
461080.0000000    0.1852643
461120.0000000    0.1842327
461160.0000000    0.1853343
461200.0000000    0.1855109
461240.0000000    0.1826529
461280.0000000    0.2011951
461320.0000000    0.1937635
461360.0000000    0.1861955
461400.0000000    0.1903660
461440.0000000    0.2031139
461480.0000000    0.1883525
461520.0000000    0.2000654
461560.0000000    0.2091861
461600.0000000    0.1936895
461640.0000000    0.1932882
461680.0000000    0.2124196
461720.0000000    0.2022458
461760.0000000    0.2066448
461800.0000000    0.2074721
461840.0000000    0.1990833
461880.0000000    0.1976648
461920.0000000    0.1987945
461960.0000000    0.1963674
462000.0000000    0.1945518
462040.0000000    0.1998777
462080.0000000    0.2078733
462120.0000000    0.1840938
462160.0000000    0.2058048
462200.0000000    0.2029439
462240.0000000    0.1922396
462280.0000000    0.1923945
462320.0000000    0.1940028
462360.0000000    0.1987557
462400.0000000    0.1957899
462440.0000000    0.1879615
462480.0000000    0.1927789
462520.0000000    0.1960737
462560.0000000    0.1884695
462600.0000000    0.1845980
462640.0000000    0.1849315
462680.0000000    0.1885401
462720.0000000    0.1876449
462760.0000000    0.1992021
462800.0000000    0.2130423
462840.0000000    0.2080842
462880.0000000    0.1940565
462920.0000000    0.1977859
462960.0000000    0.1901129
463000.0000000    0.1890577
463040.0000000    0.1978484
463080.0000000    0.1987420
463120.0000000    0.1923969
463160.0000000    0.1982312
463200.0000000    0.2033184
463240.0000000    0.1950487
463280.0000000    0.1973258
463320.0000000    0.2053039
463360.0000000    0.1905398
463400.0000000    0.1849906
463440.0000000    0.2050249
463480.0000000    0.2025268
463520.0000000    0.1951956
463560.0000000    0.1839453
463600.0000000    0.1842165
463640.0000000    0.1771287
463680.0000000    0.1621748
463720.0000000    0.1750329
463760.0000000    0.1803132
463800.0000000    0.1771258
463840.0000000    0.2033458
463880.0000000    0.1853280
463920.0000000    0.1724087
463960.0000000    0.1723284
464000.0000000    0.1758938
464040.0000000    0.1610789
464080.0000000    0.1600958
464120.0000000    0.1664056
464160.0000000    0.1651122
464200.0000000    0.1577216
464240.0000000    0.1692857
464280.0000000    0.1753799
464320.0000000    0.1640735
464360.0000000    0.1739374
464400.0000000    0.1710462
464440.0000000    0.1585554
464480.0000000    0.1792163
464520.0000000    0.1709431
464560.0000000    0.1634810
464600.0000000    0.1746783
464640.0000000    0.1775524
464680.0000000    0.1747338
464720.0000000    0.1747679
464760.0000000    0.1733678
464800.0000000    0.1795141
464840.0000000    0.1741722
464880.0000000    0.1807062
464920.0000000    0.1784316
464960.0000000    0.1909685
465000.0000000    0.1765202
465040.0000000    0.1806869
465080.0000000    0.1739814
465120.0000000    0.1699814
465160.0000000    0.1734277
465200.0000000    0.1693744
465240.0000000    0.1953154
465280.0000000    0.1902354
465320.0000000    0.1936418
465360.0000000    0.1870386
465400.0000000    0.1890546
465440.0000000    0.1724481
465480.0000000    0.1783542
465520.0000000    0.1909395
465560.0000000    0.1849877
465600.0000000    0.1765247
465640.0000000    0.1802184
465680.0000000    0.1771470
465720.0000000    0.1690153
465760.0000000    0.1790971
465800.0000000    0.1835990
465840.0000000    0.1775059
465880.0000000    0.1665078
465920.0000000    0.1630916
465960.0000000    0.1696118
466000.0000000    0.1841666
466040.0000000    0.1767122
466080.0000000    0.1772778
466120.0000000    0.1685506
466160.0000000    0.1746190
466200.0000000    0.1674116
466240.0000000    0.1699111
466280.0000000    0.1824006
466320.0000000    0.1850861
466360.0000000    0.1887831
466400.0000000    0.1855891
466440.0000000    0.1813411
466480.0000000    0.1809682
466520.0000000    0.1810582
466560.0000000    0.1759129
466600.0000000    0.1865762
466640.0000000    0.1961604
466680.0000000    0.1818569
466720.0000000    0.1956986
466760.0000000    0.1805520
466800.0000000    0.1851261
466840.0000000    0.1936803
466880.0000000    0.1665502
466920.0000000    0.1798462
466960.0000000    0.1708152
467000.0000000    0.1784181
467040.0000000    0.1771988
467080.0000000    0.1681485
467120.0000000    0.1787536
467160.0000000    0.1854765
467200.0000000    0.1852943
467240.0000000    0.1831107
467280.0000000    0.1753555
467320.0000000    0.1809616
467360.0000000    0.1807286
467400.0000000    0.1915075
467440.0000000    0.1823970
467480.0000000    0.1841579
467520.0000000    0.1746122
467560.0000000    0.1741076
467600.0000000    0.1701814
467640.0000000    0.1889609
467680.0000000    0.1817289
467720.0000000    0.1778837
467760.0000000    0.1815331
467800.0000000    0.1859345
467840.0000000    0.1808819
467880.0000000    0.1845449
467920.0000000    0.1824090
467960.0000000    0.1822509
468000.0000000    0.1735319
468040.0000000    0.1727479
468080.0000000    0.1809192
468120.0000000    0.1764714
468160.0000000    0.1803650
468200.0000000    0.1826511
468240.0000000    0.1740195
468280.0000000    0.1708201
468320.0000000    0.1548821
468360.0000000    0.1711968
468400.0000000    0.1618585
468440.0000000    0.1701037
468480.0000000    0.1600634
468520.0000000    0.1671594
468560.0000000    0.1652124
468600.0000000    0.1637766
468640.0000000    0.1642976
468680.0000000    0.1793281
468720.0000000    0.1786216
468760.0000000    0.1731840
468800.0000000    0.1767118
468840.0000000    0.1738309
468880.0000000    0.1811041
468920.0000000    0.1756776
468960.0000000    0.1799988
469000.0000000    0.1898427
469040.0000000    0.1840176
469080.0000000    0.1888366
469120.0000000    0.1992927
469160.0000000    0.2101075
469200.0000000    0.2142101
469240.0000000    0.1988040
469280.0000000    0.1956505
469320.0000000    0.1956582
469360.0000000    0.1926641
469400.0000000    0.1960781
469440.0000000    0.1985632
469480.0000000    0.2010325
469520.0000000    0.2134672
469560.0000000    0.2056077
469600.0000000    0.1962403
469640.0000000    0.1897114
469680.0000000    0.1887485
469720.0000000    0.2007330
469760.0000000    0.1934619
469800.0000000    0.1917263
469840.0000000    0.2022773
469880.0000000    0.1856954
469920.0000000    0.1952706
469960.0000000    0.2012535
470000.0000000    0.2093347
470040.0000000    0.2012026
470080.0000000    0.2056637
470120.0000000    0.2147037
470160.0000000    0.2069120
470200.0000000    0.2029557
470240.0000000    0.2098653
470280.0000000    0.2018340
470320.0000000    0.1957943
470360.0000000    0.2003312
470400.0000000    0.1994711
470440.0000000    0.1985365
470480.0000000    0.1862164
470520.0000000    0.1880020
470560.0000000    0.1930023
470600.0000000    0.1869906
470640.0000000    0.1892976
470680.0000000    0.1889319
470720.0000000    0.1993255
470760.0000000    0.1870389
470800.0000000    0.1993504
470840.0000000    0.2079076
470880.0000000    0.1921653
470920.0000000    0.2012588
470960.0000000    0.2052020
471000.0000000    0.2106651
471040.0000000    0.1998913
471080.0000000    0.2102379
471120.0000000    0.2026850
471160.0000000    0.2027683
471200.0000000    0.2110615
471240.0000000    0.1999778
471280.0000000    0.2020195
471320.0000000    0.2070305
471360.0000000    0.2014566
471400.0000000    0.2051184
471440.0000000    0.1994534
471480.0000000    0.1988658
471520.0000000    0.2013361
471560.0000000    0.2056445
471600.0000000    0.2056764
471640.0000000    0.1958819
471680.0000000    0.1874492
471720.0000000    0.1852167
471760.0000000    0.1824160
471800.0000000    0.1921355
471840.0000000    0.1955678
471880.0000000    0.1910808
471920.0000000    0.1954523
471960.0000000    0.2040244
472000.0000000    0.2114010
472040.0000000    0.1957124
472080.0000000    0.2001764
472120.0000000    0.2047995
472160.0000000    0.1946855
472200.0000000    0.1897453
472240.0000000    0.1963798
472280.0000000    0.1939245
472320.0000000    0.1917048
472360.0000000    0.1989940
472400.0000000    0.1932783
472440.0000000    0.1983315
472480.0000000    0.1844091
472520.0000000    0.1970183
472560.0000000    0.1928373
472600.0000000    0.1942345
472640.0000000    0.1924210
472680.0000000    0.1967050
472720.0000000    0.1868994
472760.0000000    0.2144440
472800.0000000    0.2042275
472840.0000000    0.1907938
472880.0000000    0.1967554
472920.0000000    0.1960692
472960.0000000    0.1970617
473000.0000000    0.1867693
473040.0000000    0.1766383
473080.0000000    0.1917946
473120.0000000    0.1813966
473160.0000000    0.1794921
473200.0000000    0.1847270
473240.0000000    0.1732986
473280.0000000    0.1813865
473320.0000000    0.1933956
473360.0000000    0.1912406
473400.0000000    0.1917416
473440.0000000    0.1853039
473480.0000000    0.1830539
473520.0000000    0.1845818
473560.0000000    0.1740941
473600.0000000    0.1911752
473640.0000000    0.1864864
473680.0000000    0.1814556
473720.0000000    0.1646924
473760.0000000    0.1801354
473800.0000000    0.1767506
473840.0000000    0.1893558
473880.0000000    0.1913874
473920.0000000    0.1839760
473960.0000000    0.1805266
474000.0000000    0.1966716
474040.0000000    0.2011072
474080.0000000    0.1891152
474120.0000000    0.1972541
474160.0000000    0.1869078
474200.0000000    0.1820118
474240.0000000    0.1750025
474280.0000000    0.1780404
474320.0000000    0.1930146
474360.0000000    0.1820023
474400.0000000    0.1806094
474440.0000000    0.1745711
474480.0000000    0.1892709
474520.0000000    0.1848254
474560.0000000    0.1799156
474600.0000000    0.1851122
474640.0000000    0.1787238
474680.0000000    0.1945145
474720.0000000    0.1820560
474760.0000000    0.1871772
474800.0000000    0.1858083
474840.0000000    0.1775486
474880.0000000    0.1879390
474920.0000000    0.1880633
474960.0000000    0.1779508
475000.0000000    0.1887189
475040.0000000    0.1968898
475080.0000000    0.1978360
475120.0000000    0.1877291
475160.0000000    0.1849521
475200.0000000    0.1899514
475240.0000000    0.1886791
475280.0000000    0.1822040
475320.0000000    0.1800476
475360.0000000    0.1846895
475400.0000000    0.1873850
475440.0000000    0.1783851
475480.0000000    0.1820451
475520.0000000    0.1823653
475560.0000000    0.1749908
475600.0000000    0.1683818
475640.0000000    0.1817172
475680.0000000    0.1761875
475720.0000000    0.1828407
475760.0000000    0.1725707
475800.0000000    0.1734347
475840.0000000    0.1886718
475880.0000000    0.1800010
475920.0000000    0.1825903
475960.0000000    0.1916985
476000.0000000    0.1849162
476040.0000000    0.1746885
476080.0000000    0.1861573
476120.0000000    0.1956211
476160.0000000    0.1902157
476200.0000000    0.1811527
476240.0000000    0.1835158
476280.0000000    0.1911896
476320.0000000    0.1874287
476360.0000000    0.1853376
476400.0000000    0.1820141
476440.0000000    0.1731367
476480.0000000    0.1751928
476520.0000000    0.1744072
476560.0000000    0.1781018
476600.0000000    0.1795061
476640.0000000    0.1891076
476680.0000000    0.1852183
476720.0000000    0.1783483
476760.0000000    0.1838184
476800.0000000    0.1823763
476840.0000000    0.1866717
476880.0000000    0.1876011
476920.0000000    0.1989340
476960.0000000    0.1897341
477000.0000000    0.1846997
477040.0000000    0.1799567
477080.0000000    0.1753035
477120.0000000    0.1854839
477160.0000000    0.1844454
477200.0000000    0.1796554
477240.0000000    0.1835035
477280.0000000    0.1815643
477320.0000000    0.1827296
477360.0000000    0.1802029
477400.0000000    0.1794036
477440.0000000    0.1821021
477480.0000000    0.1785547
477520.0000000    0.1861373
477560.0000000    0.1853657
477600.0000000    0.1867027
477640.0000000    0.1827754
477680.0000000    0.1861710
477720.0000000    0.1840273
477760.0000000    0.2008597
477800.0000000    0.1835287
477840.0000000    0.1934272
477880.0000000    0.2051517
477920.0000000    0.1829972
477960.0000000    0.1791685
478000.0000000    0.1876008
478040.0000000    0.1856536
478080.0000000    0.1848774
478120.0000000    0.1899080
478160.0000000    0.1895235
478200.0000000    0.1984021
478240.0000000    0.1975236
478280.0000000    0.1905705
478320.0000000    0.1883630
478360.0000000    0.1981526
478400.0000000    0.1813220
478440.0000000    0.1926528
478480.0000000    0.1914061
478520.0000000    0.1947521
478560.0000000    0.2109434
478600.0000000    0.2050756
478640.0000000    0.2156432
478680.0000000    0.2001932
478720.0000000    0.2081188
478760.0000000    0.2156646
478800.0000000    0.1973859
478840.0000000    0.1968370
478880.0000000    0.2043271
478920.0000000    0.2046239
478960.0000000    0.1853816
479000.0000000    0.1938732
479040.0000000    0.1984436
479080.0000000    0.1999819
479120.0000000    0.1971346
479160.0000000    0.1940596
479200.0000000    0.2061557
479240.0000000    0.1932407
479280.0000000    0.1805130
479320.0000000    0.1847090
479360.0000000    0.2009778
479400.0000000    0.2028561
479440.0000000    0.1815888
479480.0000000    0.1899303
479520.0000000    0.1825585
479560.0000000    0.1940669
479600.0000000    0.1999888
479640.0000000    0.1974180
479680.0000000    0.2049610
479720.0000000    0.2025306
479760.0000000    0.1846028
479800.0000000    0.1907198
479840.0000000    0.1949253
479880.0000000    0.1925209
479920.0000000    0.1922707
479960.0000000    0.1946927
480000.0000000    0.1876979
480040.0000000    0.1821907
480080.0000000    0.1884292
480120.0000000    0.1994814
480160.0000000    0.1897052
480200.0000000    0.1938883
480240.0000000    0.2029764
480280.0000000    0.1899108
480320.0000000    0.1955542
480360.0000000    0.2028028
480400.0000000    0.2006181
480440.0000000    0.2006891
480480.0000000    0.2024274
480520.0000000    0.2010582
480560.0000000    0.1881020
480600.0000000    0.1929741
480640.0000000    0.1967736
480680.0000000    0.1904962
480720.0000000    0.1920207
480760.0000000    0.1862299
480800.0000000    0.1921869
480840.0000000    0.1887621
480880.0000000    0.1965672
480920.0000000    0.1866049
480960.0000000    0.1901190
481000.0000000    0.1750550
481040.0000000    0.1862894
481080.0000000    0.1806359
481120.0000000    0.1885165
481160.0000000    0.1839021
481200.0000000    0.1956858
481240.0000000    0.1889230
481280.0000000    0.1894415
481320.0000000    0.1850391
481360.0000000    0.1777052
481400.0000000    0.1853303
481440.0000000    0.1835182
481480.0000000    0.1899283
481520.0000000    0.1863824
481560.0000000    0.1753435
481600.0000000    0.1805761
481640.0000000    0.1887541
481680.0000000    0.1891133
481720.0000000    0.1859138
481760.0000000    0.1970899
481800.0000000    0.2001464
481840.0000000    0.2013529
481880.0000000    0.1985537
481920.0000000    0.1880740
481960.0000000    0.1853437
482000.0000000    0.1868117
482040.0000000    0.1950965
482080.0000000    0.1910129
482120.0000000    0.1859569
482160.0000000    0.1735110
482200.0000000    0.1721154
482240.0000000    0.1852649
482280.0000000    0.1894679
482320.0000000    0.1864327
482360.0000000    0.1934600
482400.0000000    0.1845436
482440.0000000    0.1759887
482480.0000000    0.1836070
482520.0000000    0.1825157
482560.0000000    0.1793788
482600.0000000    0.1835740
482640.0000000    0.1736629
482680.0000000    0.1946236
482720.0000000    0.1931118
482760.0000000    0.1981198
482800.0000000    0.1936111
482840.0000000    0.2077432
482880.0000000    0.1928737
482920.0000000    0.1881008
482960.0000000    0.1829196
483000.0000000    0.1818819
483040.0000000    0.1924038
483080.0000000    0.1825381
483120.0000000    0.1891051
483160.0000000    0.1906421
483200.0000000    0.1795345
483240.0000000    0.1801067
483280.0000000    0.1858120
483320.0000000    0.1836949
483360.0000000    0.1781493
483400.0000000    0.1876960
483440.0000000    0.1830011
483480.0000000    0.1873029
483520.0000000    0.1879967
483560.0000000    0.1792162
483600.0000000    0.1877777
483640.0000000    0.1933205
483680.0000000    0.1788368
483720.0000000    0.1835072
483760.0000000    0.1893443
483800.0000000    0.1940051
483840.0000000    0.1792632
483880.0000000    0.1874967
483920.0000000    0.1890887
483960.0000000    0.1837638
484000.0000000    0.1793782
484040.0000000    0.1807813
484080.0000000    0.1849083
484120.0000000    0.1856998
484160.0000000    0.1899763
484200.0000000    0.1915949
484240.0000000    0.2126930
484280.0000000    0.2036598
484320.0000000    0.2036737
484360.0000000    0.2075996
484400.0000000    0.2078825
484440.0000000    0.2091356
484480.0000000    0.2036585
484520.0000000    0.2078945
484560.0000000    0.2054343
484600.0000000    0.1982850
484640.0000000    0.2011011
484680.0000000    0.1960639
484720.0000000    0.1959854
484760.0000000    0.1901434
484800.0000000    0.1931745
484840.0000000    0.1867234
484880.0000000    0.2013616
484920.0000000    0.1961325
484960.0000000    0.1926790
485000.0000000    0.2070662
485040.0000000    0.1750384
485080.0000000    0.1670599
485120.0000000    0.1949856
485160.0000000    0.1899285
485200.0000000    0.1903678
485240.0000000    0.1895342
485280.0000000    0.2044579
485320.0000000    0.2002534
485360.0000000    0.2073442
485400.0000000    0.1957892
485440.0000000    0.1926160
485480.0000000    0.2148680
485520.0000000    0.2055028
485560.0000000    0.1981791
485600.0000000    0.1960862
485640.0000000    0.1905886
485680.0000000    0.1944819
485720.0000000    0.1973822
485760.0000000    0.1887263
485800.0000000    0.1944290
485840.0000000    0.1988180
485880.0000000    0.1863283
485920.0000000    0.1938083
485960.0000000    0.1891348
486000.0000000    0.1818251
486040.0000000    0.1764356
486080.0000000    0.1849239
486120.0000000    0.1878364
486160.0000000    0.1952796
486200.0000000    0.1707390
486240.0000000    0.1903363
486280.0000000    0.1772607
486320.0000000    0.1838798
486360.0000000    0.1858135
486400.0000000    0.1808746
486440.0000000    0.1836214
486480.0000000    0.1857695
486520.0000000    0.1730469
486560.0000000    0.1826685
486600.0000000    0.1876088
486640.0000000    0.1807650
486680.0000000    0.1813306
486720.0000000    0.1829834
486760.0000000    0.1685277
486800.0000000    0.1833604
486840.0000000    0.1788820
486880.0000000    0.1800441
486920.0000000    0.1983280
486960.0000000    0.1852858
487000.0000000    0.1844311
487040.0000000    0.1952102
487080.0000000    0.1889919
487120.0000000    0.1932730
487160.0000000    0.1985310
487200.0000000    0.1959108
487240.0000000    0.2003638
487280.0000000    0.1929926
487320.0000000    0.2050778
487360.0000000    0.1932629
487400.0000000    0.1884671
487440.0000000    0.1893551
487480.0000000    0.1958991
487520.0000000    0.1930134
487560.0000000    0.2012680
487600.0000000    0.1865609
487640.0000000    0.1820639
487680.0000000    0.1793945
487720.0000000    0.1899271
487760.0000000    0.1895676
487800.0000000    0.1896171
487840.0000000    0.1861597
487880.0000000    0.1827102
487920.0000000    0.1934838
487960.0000000    0.1921014
488000.0000000    0.1939375
488040.0000000    0.1893870
488080.0000000    0.1881929
488120.0000000    0.1961697
488160.0000000    0.1904746
488200.0000000    0.1860742
488240.0000000    0.1809927
488280.0000000    0.1831111
488320.0000000    0.1845211
488360.0000000    0.1876785
488400.0000000    0.1806944
488440.0000000    0.1881186
488480.0000000    0.1908061
488520.0000000    0.1862236
488560.0000000    0.1899196
488600.0000000    0.1924000
488640.0000000    0.1780914
488680.0000000    0.1842887
488720.0000000    0.1906424
488760.0000000    0.1870519
488800.0000000    0.1959724
488840.0000000    0.1946819
488880.0000000    0.1946405
488920.0000000    0.1948784
488960.0000000    0.1982103
489000.0000000    0.2049413
489040.0000000    0.2048885
489080.0000000    0.1851580
489120.0000000    0.1856344
489160.0000000    0.1896945
489200.0000000    0.2004063
489240.0000000    0.1978634
489280.0000000    0.1888221
489320.0000000    0.1859828
489360.0000000    0.1887250
489400.0000000    0.1945176
489440.0000000    0.2089591
489480.0000000    0.1917732
489520.0000000    0.1905266
489560.0000000    0.1916159
489600.0000000    0.1855447
489640.0000000    0.1895367
489680.0000000    0.1980503
489720.0000000    0.1982944
489760.0000000    0.1937026
489800.0000000    0.1917264
489840.0000000    0.1932269
489880.0000000    0.2007770
489920.0000000    0.1973072
489960.0000000    0.1977843
490000.0000000    0.1912497
490040.0000000    0.1809796
490080.0000000    0.1741484
490120.0000000    0.1911993
490160.0000000    0.1962887
490200.0000000    0.1933143
490240.0000000    0.1953359
490280.0000000    0.2022509
490320.0000000    0.1756969
490360.0000000    0.1925402
490400.0000000    0.1880026
490440.0000000    0.1859671
490480.0000000    0.1873352
490520.0000000    0.1948476
490560.0000000    0.1999549
490600.0000000    0.1867439
490640.0000000    0.2122030
490680.0000000    0.2059447
490720.0000000    0.2029229
490760.0000000    0.2124871
490800.0000000    0.2020814
490840.0000000    0.2076150
490880.0000000    0.1985455
490920.0000000    0.1899398
490960.0000000    0.1919635
491000.0000000    0.2059171
491040.0000000    0.1945330
491080.0000000    0.1928125
491120.0000000    0.1965975
491160.0000000    0.1928772
491200.0000000    0.2068207
491240.0000000    0.2056208
491280.0000000    0.1923988
491320.0000000    0.2056089
491360.0000000    0.1945455
491400.0000000    0.1990599
491440.0000000    0.2033146
491480.0000000    0.1993596
491520.0000000    0.1997884
491560.0000000    0.1922372
491600.0000000    0.1835059
491640.0000000    0.1817698
491680.0000000    0.1940226
491720.0000000    0.1870288
491760.0000000    0.1853640
491800.0000000    0.1843042
491840.0000000    0.1945343
491880.0000000    0.1857960
491920.0000000    0.1752130
491960.0000000    0.1961940
492000.0000000    0.1915846
492040.0000000    0.1901961
492080.0000000    0.1957085
492120.0000000    0.1838183
492160.0000000    0.1908690
492200.0000000    0.1905649
492240.0000000    0.1961405
492280.0000000    0.2087528
492320.0000000    0.1959348
492360.0000000    0.1947744
492400.0000000    0.1959919
492440.0000000    0.1875901
492480.0000000    0.1698627
492520.0000000    0.1929021
492560.0000000    0.1705815
492600.0000000    0.1854426
492640.0000000    0.1809466
492680.0000000    0.1743388
492720.0000000    0.1792049
492760.0000000    0.1978167
492800.0000000    0.1775159
492840.0000000    0.2017563
492880.0000000    0.1751323
492920.0000000    0.1730248
492960.0000000    0.1799369
493000.0000000    0.1751797
493040.0000000    0.1872907
493080.0000000    0.1921014
493120.0000000    0.1992864
493160.0000000    0.2016589
493200.0000000    0.2017748
493240.0000000    0.1820402
493280.0000000    0.2003762
493320.0000000    0.1938896
493360.0000000    0.2019939
493400.0000000    0.2017094
493440.0000000    0.1967550
493480.0000000    0.1943882
493520.0000000    0.1911264
493560.0000000    0.2014271
493600.0000000    0.1972270
493640.0000000    0.1959201
493680.0000000    0.2004732
493720.0000000    0.1897542
493760.0000000    0.2009771
493800.0000000    0.1980151
493840.0000000    0.1901779
493880.0000000    0.1830561
493920.0000000    0.1845473
493960.0000000    0.1831028
494000.0000000    0.2085400
494040.0000000    0.2138214
494080.0000000    0.2206423
494120.0000000    0.1987753
494160.0000000    0.1984570
494200.0000000    0.2109269
494240.0000000    0.2160579
494280.0000000    0.1893329
494320.0000000    0.2001307
494360.0000000    0.1942557
494400.0000000    0.1816914
494440.0000000    0.2056277
494480.0000000    0.1940881
494520.0000000    0.1827112
494560.0000000    0.1863732
494600.0000000    0.1970745
494640.0000000    0.1782884
494680.0000000    0.1974837
494720.0000000    0.1926793
494760.0000000    0.1917725
494800.0000000    0.1994689
494840.0000000    0.1905161
494880.0000000    0.1962401
494920.0000000    0.1944193
494960.0000000    0.1959924
495000.0000000    0.1975048
495040.0000000    0.2113521
495080.0000000    0.2025507
495120.0000000    0.1895921
495160.0000000    0.1881642
495200.0000000    0.1947713
495240.0000000    0.1938747
495280.0000000    0.1879857
495320.0000000    0.1879678
495360.0000000    0.1804723
495400.0000000    0.1912579
495440.0000000    0.1942017
495480.0000000    0.1946093
495520.0000000    0.1961987
495560.0000000    0.1962528
495600.0000000    0.1835823
495640.0000000    0.1891306
495680.0000000    0.1795830
495720.0000000    0.1794972
495760.0000000    0.1879368
495800.0000000    0.1900123
495840.0000000    0.1788393
495880.0000000    0.1853680
495920.0000000    0.1780323
495960.0000000    0.1888128
496000.0000000    0.1933502
496040.0000000    0.1855111
496080.0000000    0.1814990
496120.0000000    0.1891317
496160.0000000    0.1899675
496200.0000000    0.1767760
496240.0000000    0.1756191
496280.0000000    0.1807807
496320.0000000    0.1939499
496360.0000000    0.1742777
496400.0000000    0.1793748
496440.0000000    0.1917845
496480.0000000    0.1664939
496520.0000000    0.1948166
496560.0000000    0.1950786
496600.0000000    0.2018836
496640.0000000    0.1866176
496680.0000000    0.1917958
496720.0000000    0.1882806
496760.0000000    0.2138907
496800.0000000    0.1892554
496840.0000000    0.1870402
496880.0000000    0.1900425
496920.0000000    0.1858351
496960.0000000    0.1938761
497000.0000000    0.1831914
497040.0000000    0.1964312
497080.0000000    0.1930972
497120.0000000    0.1999485
497160.0000000    0.1834066
497200.0000000    0.1889898
497240.0000000    0.1949519
497280.0000000    0.1852896
497320.0000000    0.1841347
497360.0000000    0.1935133
497400.0000000    0.1914057
497440.0000000    0.1873538
497480.0000000    0.1851815
497520.0000000    0.1883499
497560.0000000    0.1824716
497600.0000000    0.1777295
497640.0000000    0.1752612
497680.0000000    0.1740474
497720.0000000    0.1863052
497760.0000000    0.1799352
497800.0000000    0.1879622
497840.0000000    0.1903451
497880.0000000    0.1957046
497920.0000000    0.2024908
497960.0000000    0.1862488
498000.0000000    0.1962757
498040.0000000    0.2001523
498080.0000000    0.1948375
498120.0000000    0.1892676
498160.0000000    0.1936411
498200.0000000    0.1936697
498240.0000000    0.1834294
498280.0000000    0.1810852
498320.0000000    0.1693023
498360.0000000    0.1693091
498400.0000000    0.1749995
498440.0000000    0.1736565
498480.0000000    0.1689453
498520.0000000    0.1731741
498560.0000000    0.1661649
498600.0000000    0.1477090
498640.0000000    0.1572915
498680.0000000    0.1585274
498720.0000000    0.1641636
498760.0000000    0.1724040
498800.0000000    0.1792373
498840.0000000    0.1603473
498880.0000000    0.1751848
498920.0000000    0.1695459
498960.0000000    0.1789078
499000.0000000    0.1743627
499040.0000000    0.1708688
499080.0000000    0.1694639
499120.0000000    0.1694835
499160.0000000    0.1683550
499200.0000000    0.1913695
499240.0000000    0.1855234
499280.0000000    0.1944872
499320.0000000    0.1752833
499360.0000000    0.1731494
499400.0000000    0.1941390
499440.0000000    0.1850460
499480.0000000    0.1997814
499520.0000000    0.2000069
499560.0000000    0.2011586
499600.0000000    0.1902082
499640.0000000    0.1760449
499680.0000000    0.1774414
499720.0000000    0.1905457
499760.0000000    0.1875810
499800.0000000    0.1803182
499840.0000000    0.1885995
499880.0000000    0.1895906
499920.0000000    0.1785011
499960.0000000    0.1849687
500000.0000000    0.1811518
500040.0000000    0.1804344
500080.0000000    0.2004350
500120.0000000    0.1968127
500160.0000000    0.1953621
500200.0000000    0.1958938
500240.0000000    0.1965964
500280.0000000    0.1972794
500320.0000000    0.1807444
500360.0000000    0.2033876
500400.0000000    0.2095423
500440.0000000    0.1990040
500480.0000000    0.1871579
500520.0000000    0.1970608
500560.0000000    0.2036281
500600.0000000    0.1927990
500640.0000000    0.1838144
500680.0000000    0.1860212
500720.0000000    0.1979225
500760.0000000    0.2020883
500800.0000000    0.2043271
500840.0000000    0.2098623
500880.0000000    0.1818788
500920.0000000    0.2073581
500960.0000000    0.2241346
501000.0000000    0.2116463
501040.0000000    0.1967903
501080.0000000    0.2107543
501120.0000000    0.1926293
501160.0000000    0.1986171
501200.0000000    0.1980837
501240.0000000    0.1916815
501280.0000000    0.2034044
501320.0000000    0.2199948
501360.0000000    0.2147132
501400.0000000    0.2291911
501440.0000000    0.2307966
501480.0000000    0.2054894
501520.0000000    0.2247663
501560.0000000    0.2197575
501600.0000000    0.2066178
501640.0000000    0.2170953
501680.0000000    0.2337543
501720.0000000    0.2181124
501760.0000000    0.2211808
501800.0000000    0.2344444
501840.0000000    0.2242792
501880.0000000    0.2319476
501920.0000000    0.2320633
501960.0000000    0.2219685
502000.0000000    0.2242146
502040.0000000    0.2191317
502080.0000000    0.2269850
502120.0000000    0.2254343
502160.0000000    0.2467969
502200.0000000    0.2430223
502240.0000000    0.2420834
502280.0000000    0.2672631
502320.0000000    0.2551210
502360.0000000    0.2281178
502400.0000000    0.2370975
502440.0000000    0.2403330
502480.0000000    0.2373150
502520.0000000    0.2546613
502560.0000000    0.2425370
502600.0000000    0.2483048
502640.0000000    0.2314435
502680.0000000    0.2279484
502720.0000000    0.2465986
502760.0000000    0.2497057
502800.0000000    0.2378222
502840.0000000    0.2485714
502880.0000000    0.2294099
502920.0000000    0.2470578
502960.0000000    0.2517454
503000.0000000    0.2536602
503040.0000000    0.2578560
503080.0000000    0.2648444
503120.0000000    0.2513399
503160.0000000    0.2351652
503200.0000000    0.2332474
503240.0000000    0.2326231
503280.0000000    0.2321376
503320.0000000    0.2295160
503360.0000000    0.2272799
503400.0000000    0.2390646
503440.0000000    0.2407954
503480.0000000    0.2675406
503520.0000000    0.2417488
503560.0000000    0.2564972
503600.0000000    0.2491113
503640.0000000    0.2332388
503680.0000000    0.2452970
503720.0000000    0.2418912
503760.0000000    0.2303083
503800.0000000    0.2247691
503840.0000000    0.2163468
503880.0000000    0.2493951
503920.0000000    0.2302060
503960.0000000    0.2345701
504000.0000000    0.2184163
504040.0000000    0.2109068
504080.0000000    0.2248344
504120.0000000    0.2132986
504160.0000000    0.2177292
504200.0000000    0.2302416
504240.0000000    0.2108890
504280.0000000    0.2225025
504320.0000000    0.2183319
504360.0000000    0.2131834
504400.0000000    0.2129832
504440.0000000    0.2182126
504480.0000000    0.2218775
504520.0000000    0.2062113
504560.0000000    0.2199335
504600.0000000    0.2207335
504640.0000000    0.2340005
504680.0000000    0.2326125
504720.0000000    0.2270320
504760.0000000    0.2191824
504800.0000000    0.2182745
504840.0000000    0.2139315
504880.0000000    0.2036770
504920.0000000    0.2027831
504960.0000000    0.2058862
505000.0000000    0.2138070
505040.0000000    0.2023107
505080.0000000    0.2289916
505120.0000000    0.2040111
505160.0000000    0.2052944
505200.0000000    0.2088271
505240.0000000    0.1982443
505280.0000000    0.1894105
505320.0000000    0.1957311
505360.0000000    0.2010827
505400.0000000    0.1894504
505440.0000000    0.1813424
505480.0000000    0.1858101
505520.0000000    0.2061335
505560.0000000    0.2248538
505600.0000000    0.2197562
505640.0000000    0.2227643
505680.0000000    0.2198425
505720.0000000    0.2135054
505760.0000000    0.2070879
505800.0000000    0.2144259
505840.0000000    0.2184977
505880.0000000    0.1958448
505920.0000000    0.2234657
505960.0000000    0.2232183
506000.0000000    0.2211149
506040.0000000    0.2194884
506080.0000000    0.2093429
506120.0000000    0.2170644
506160.0000000    0.2453005
506200.0000000    0.2161341
506240.0000000    0.2403560
506280.0000000    0.2526627
506320.0000000    0.2311613
506360.0000000    0.2196510
506400.0000000    0.2196194
506440.0000000    0.2230272
506480.0000000    0.2304478
506520.0000000    0.2062387
506560.0000000    0.2095740
506600.0000000    0.2120698
506640.0000000    0.2123108
506680.0000000    0.2072570
506720.0000000    0.2199469
506760.0000000    0.2169902
506800.0000000    0.2273027
506840.0000000    0.2143907
506880.0000000    0.2021281
506920.0000000    0.2274126
506960.0000000    0.1982146
507000.0000000    0.2244998
507040.0000000    0.2206321
507080.0000000    0.2245811
507120.0000000    0.2294526
507160.0000000    0.2011674
507200.0000000    0.2093401
507240.0000000    0.2111193
507280.0000000    0.2091554
507320.0000000    0.2147570
507360.0000000    0.2237674
507400.0000000    0.2143300
507440.0000000    0.2094827
507480.0000000    0.2005061
507520.0000000    0.2115766
507560.0000000    0.2103771
507600.0000000    0.2091317
507640.0000000    0.2182698
507680.0000000    0.2363836
507720.0000000    0.2295030
507760.0000000    0.2304138
507800.0000000    0.2061884
507840.0000000    0.2209439
507880.0000000    0.2113167
507920.0000000    0.2112004
507960.0000000    0.2242641
508000.0000000    0.2187028
508040.0000000    0.2129001
508080.0000000    0.2114092
508120.0000000    0.2166168
508160.0000000    0.2217064
508200.0000000    0.2076347
508240.0000000    0.1948459
508280.0000000    0.1953769
508320.0000000    0.1985662
508360.0000000    0.1940990
508400.0000000    0.1866511
508440.0000000    0.1889309
508480.0000000    0.1987397
508520.0000000    0.1890931
508560.0000000    0.2038435
508600.0000000    0.1841130
508640.0000000    0.1935780
508680.0000000    0.1955303
508720.0000000    0.1815418
508760.0000000    0.2084438
508800.0000000    0.2115968
508840.0000000    0.2187383
508880.0000000    0.2271199
508920.0000000    0.2012171
508960.0000000    0.2131897
509000.0000000    0.1996407
509040.0000000    0.2209357
509080.0000000    0.2008158
509120.0000000    0.2161967
509160.0000000    0.2014421
509200.0000000    0.2000141
509240.0000000    0.1878010
509280.0000000    0.1940698
509320.0000000    0.1922819
509360.0000000    0.1850630
509400.0000000    0.1834892
509440.0000000    0.1826605
509480.0000000    0.1795142
509520.0000000    0.1872190
509560.0000000    0.1827157
509600.0000000    0.1873538
509640.0000000    0.1836333
509680.0000000    0.1811469
509720.0000000    0.1896484
509760.0000000    0.1848966
509800.0000000    0.1938321
509840.0000000    0.2017736
509880.0000000    0.1930303
509920.0000000    0.1999602
509960.0000000    0.1905360
510000.0000000    0.1923188
510040.0000000    0.1929746
510080.0000000    0.1916168
510120.0000000    0.1870877
510160.0000000    0.1790693
510200.0000000    0.1879978
510240.0000000    0.2016090
510280.0000000    0.2003330
510320.0000000    0.1987951
510360.0000000    0.1999256
510400.0000000    0.2027201
510440.0000000    0.2024255
510480.0000000    0.1978784
510520.0000000    0.1970316
510560.0000000    0.1887897
510600.0000000    0.1972038
510640.0000000    0.1966134
510680.0000000    0.2039495
510720.0000000    0.1917907
510760.0000000    0.1834237
510800.0000000    0.1839507
510840.0000000    0.1894273
510880.0000000    0.1924769
510920.0000000    0.1872795
510960.0000000    0.1893845
511000.0000000    0.1778426
511040.0000000    0.1917991
511080.0000000    0.1754286
511120.0000000    0.1986322
511160.0000000    0.1967073
511200.0000000    0.1965274
511240.0000000    0.1953895
511280.0000000    0.1744598
511320.0000000    0.1822925
511360.0000000    0.1896255
511400.0000000    0.1988171
511440.0000000    0.1925165
511480.0000000    0.1832194
511520.0000000    0.1735007
511560.0000000    0.1799472
511600.0000000    0.1817851
511640.0000000    0.1717391
511680.0000000    0.1842943
511720.0000000    0.1899350
511760.0000000    0.1888287
511800.0000000    0.2006831
511840.0000000    0.1950337
511880.0000000    0.1966707
511920.0000000    0.2078936
511960.0000000    0.2090496
512000.0000000    0.1931448
512040.0000000    0.2160345
512080.0000000    0.2084705
512120.0000000    0.2125796
512160.0000000    0.2175156
512200.0000000    0.2099782
512240.0000000    0.1940071
512280.0000000    0.2135801
512320.0000000    0.1883057
512360.0000000    0.1809197
512400.0000000    0.1953186
512440.0000000    0.2137406
512480.0000000    0.2030178
512520.0000000    0.1835639
512560.0000000    0.2022624
512600.0000000    0.1721319
512640.0000000    0.1877861
512680.0000000    0.1846638
512720.0000000    0.1829403
512760.0000000    0.1774360
512800.0000000    0.1912179
512840.0000000    0.1821817
512880.0000000    0.1887421
512920.0000000    0.1862527
512960.0000000    0.1824074
513000.0000000    0.1773562
513040.0000000    0.1840177
513080.0000000    0.1877639
513120.0000000    0.1754824
513160.0000000    0.1767472
513200.0000000    0.1924329
513240.0000000    0.1721216
513280.0000000    0.1762142
513320.0000000    0.1781385
513360.0000000    0.1713696
513400.0000000    0.1970504
513440.0000000    0.1899868
513480.0000000    0.2116033
513520.0000000    0.1922216
513560.0000000    0.2094699
513600.0000000    0.2128840
513640.0000000    0.1898886
513680.0000000    0.1815360
513720.0000000    0.1929371
513760.0000000    0.1946387
513800.0000000    0.1905911
513840.0000000    0.1934269
513880.0000000    0.1947295
513920.0000000    0.1990134
513960.0000000    0.1964531
514000.0000000    0.2107176
514040.0000000    0.1924069
514080.0000000    0.1868455
514120.0000000    0.1870365
514160.0000000    0.2087361
514200.0000000    0.1954407
514240.0000000    0.1901529
514280.0000000    0.1993355
514320.0000000    0.1982141
514360.0000000    0.2121510
514400.0000000    0.1998442
514440.0000000    0.2069727
514480.0000000    0.1987624
514520.0000000    0.1832282
514560.0000000    0.1731288
514600.0000000    0.2015713
514640.0000000    0.1770781
514680.0000000    0.1831029
514720.0000000    0.1738603
514760.0000000    0.1784617
514800.0000000    0.1815079
514840.0000000    0.1768866
514880.0000000    0.1936807
514920.0000000    0.1881219
514960.0000000    0.2015311
515000.0000000    0.1840137
515040.0000000    0.1933745
515080.0000000    0.1892785
515120.0000000    0.1777481
515160.0000000    0.1781651
515200.0000000    0.1841773
515240.0000000    0.2053709
515280.0000000    0.1916279
515320.0000000    0.1936238
515360.0000000    0.1835281
515400.0000000    0.1871265
515440.0000000    0.1824652
515480.0000000    0.1776513
515520.0000000    0.1813570
515560.0000000    0.1717598
515600.0000000    0.1765599
515640.0000000    0.1732228
515680.0000000    0.1899649
515720.0000000    0.1856003
515760.0000000    0.2061313
515800.0000000    0.1959651
515840.0000000    0.1981566
515880.0000000    0.1966387
515920.0000000    0.1921278
515960.0000000    0.1964567
516000.0000000    0.1860582
516040.0000000    0.2026289
516080.0000000    0.2052299
516120.0000000    0.1808109
516160.0000000    0.1930788
516200.0000000    0.1940656
516240.0000000    0.1792585
516280.0000000    0.1993326
516320.0000000    0.2053590
516360.0000000    0.1851476
516400.0000000    0.2095762
516440.0000000    0.2064334
516480.0000000    0.1854797
516520.0000000    0.1913943
516560.0000000    0.1971685
516600.0000000    0.1918984
516640.0000000    0.1924592
516680.0000000    0.1822957
516720.0000000    0.1713732
516760.0000000    0.1853921
516800.0000000    0.1726904
516840.0000000    0.1704433
516880.0000000    0.1940972
516920.0000000    0.1789384
516960.0000000    0.1766021
517000.0000000    0.1909865
517040.0000000    0.1796753
517080.0000000    0.1807930
517120.0000000    0.1975895
517160.0000000    0.1851649
517200.0000000    0.1924989
517240.0000000    0.1700361
517280.0000000    0.1698982
517320.0000000    0.1749920
517360.0000000    0.1859400
517400.0000000    0.1996331
517440.0000000    0.1876194
517480.0000000    0.1749442
517520.0000000    0.1846681
517560.0000000    0.1757839
517600.0000000    0.1804490
517640.0000000    0.1906455
517680.0000000    0.1762893
517720.0000000    0.1819751
517760.0000000    0.2011957
517800.0000000    0.1915123
517840.0000000    0.1928715
517880.0000000    0.1959535
517920.0000000    0.1771946
517960.0000000    0.1833500
518000.0000000    0.1774501
518040.0000000    0.1651797
518080.0000000    0.1828816
518120.0000000    0.1760809
518160.0000000    0.1763255
518200.0000000    0.1764534
518240.0000000    0.1925915
518280.0000000    0.1998308
518320.0000000    0.1888715
518360.0000000    0.1964891
518400.0000000    0.1790049
518440.0000000    0.1837131
518480.0000000    0.1857558
518520.0000000    0.1754734
518560.0000000    0.1861359
518600.0000000    0.1711161
518640.0000000    0.1797263
518680.0000000    0.1937346
518720.0000000    0.1951799
518760.0000000    0.1869517
518800.0000000    0.1858305
518840.0000000    0.1768304
518880.0000000    0.1749138
518920.0000000    0.1817601
518960.0000000    0.1727308
519000.0000000    0.1696072
519040.0000000    0.1783543
519080.0000000    0.1812157
519120.0000000    0.1861019
519160.0000000    0.1721280
519200.0000000    0.1887961
519240.0000000    0.1780005
519280.0000000    0.1768181
519320.0000000    0.1799991
519360.0000000    0.1747360
519400.0000000    0.1650873
519440.0000000    0.1717512
519480.0000000    0.1716914
519520.0000000    0.1712482
519560.0000000    0.1751535
519600.0000000    0.1821189
519640.0000000    0.1788373
519680.0000000    0.1903273
519720.0000000    0.1668488
519760.0000000    0.1723660
519800.0000000    0.1742159
519840.0000000    0.1693959
519880.0000000    0.1720211
519920.0000000    0.1704098
519960.0000000    0.1676699
520000.0000000    0.1736288
520040.0000000    0.1877898
520080.0000000    0.1633436
520120.0000000    0.1738236
520160.0000000    0.1785976
520200.0000000    0.1877714
520240.0000000    0.1878018
520280.0000000    0.1789890
520320.0000000    0.1747262
520360.0000000    0.1725539
520400.0000000    0.1639690
520440.0000000    0.1609437
520480.0000000    0.1658918
520520.0000000    0.1556244
520560.0000000    0.1569277
520600.0000000    0.1639922
520640.0000000    0.1682861
520680.0000000    0.1696873
520720.0000000    0.1708314
520760.0000000    0.1710294
520800.0000000    0.1695808
520840.0000000    0.1782001
520880.0000000    0.1657058
520920.0000000    0.1846347
520960.0000000    0.1803945
521000.0000000    0.1861967
521040.0000000    0.1904439
521080.0000000    0.1884789
521120.0000000    0.2015318
521160.0000000    0.1836800
521200.0000000    0.1893636
521240.0000000    0.1858329
521280.0000000    0.1881897
521320.0000000    0.1950396
521360.0000000    0.1923022
521400.0000000    0.1829441
521440.0000000    0.1768440
521480.0000000    0.1896551
521520.0000000    0.1951611
521560.0000000    0.1803038
521600.0000000    0.1791850
521640.0000000    0.1867680
521680.0000000    0.1881264
521720.0000000    0.1915858
521760.0000000    0.1815041
521800.0000000    0.1771329
521840.0000000    0.1945703
521880.0000000    0.1934973
521920.0000000    0.1930579
521960.0000000    0.1874328
522000.0000000    0.1902650
522040.0000000    0.1863859
522080.0000000    0.1940862
522120.0000000    0.2089549
522160.0000000    0.2082973
522200.0000000    0.2064577
522240.0000000    0.1820421
522280.0000000    0.1828078
522320.0000000    0.2038265
522360.0000000    0.1975015
522400.0000000    0.2015602
522440.0000000    0.1928524
522480.0000000    0.1875524
522520.0000000    0.1869653
522560.0000000    0.1965605
522600.0000000    0.2002352
522640.0000000    0.1950090
522680.0000000    0.1992776
522720.0000000    0.1864654
522760.0000000    0.1873239
522800.0000000    0.1819428
522840.0000000    0.1826888
522880.0000000    0.1835836
522920.0000000    0.1819369
522960.0000000    0.1690501
523000.0000000    0.1750034
523040.0000000    0.1919889
523080.0000000    0.1840692
523120.0000000    0.1757745
523160.0000000    0.1801731
523200.0000000    0.1753735
523240.0000000    0.1753891
523280.0000000    0.1817727
523320.0000000    0.1825680
523360.0000000    0.1880317
523400.0000000    0.1808348
523440.0000000    0.1854655
523480.0000000    0.1803981
523520.0000000    0.1754353
523560.0000000    0.1680712
523600.0000000    0.1874159
523640.0000000    0.1695381
523680.0000000    0.1921126
523720.0000000    0.2023673
523760.0000000    0.1929296
523800.0000000    0.1877639
523840.0000000    0.1935717
523880.0000000    0.2008380
523920.0000000    0.1783331
523960.0000000    0.1729446
524000.0000000    0.1746534
524040.0000000    0.1783386
524080.0000000    0.1907309
524120.0000000    0.1803755
524160.0000000    0.1912005
524200.0000000    0.1949151
524240.0000000    0.2062086
524280.0000000    0.1816472
524320.0000000    0.1805518
524360.0000000    0.1950036
524400.0000000    0.1987192
524440.0000000    0.1971848
524480.0000000    0.2048643
524520.0000000    0.1953833
524560.0000000    0.1985833
524600.0000000    0.2100819
524640.0000000    0.2189176
524680.0000000    0.2170599
524720.0000000    0.1877701
524760.0000000    0.1948966
524800.0000000    0.2070867
524840.0000000    0.1916835
524880.0000000    0.2131549
524920.0000000    0.1864284
524960.0000000    0.2027746
525000.0000000    0.2090049
525040.0000000    0.1966705
525080.0000000    0.1968608
525120.0000000    0.2159746
525160.0000000    0.1976480
525200.0000000    0.1910222
525240.0000000    0.1868232
525280.0000000    0.1854758
525320.0000000    0.1920612
525360.0000000    0.1936135
525400.0000000    0.2063126
525440.0000000    0.1985458
525480.0000000    0.2191023
525520.0000000    0.2268023
525560.0000000    0.2124528
525600.0000000    0.2100972
525640.0000000    0.2006627
525680.0000000    0.2126313
525720.0000000    0.2109740
525760.0000000    0.2105893
525800.0000000    0.2216338
525840.0000000    0.2051418
525880.0000000    0.1988326
525920.0000000    0.1998633
525960.0000000    0.1897430
526000.0000000    0.1933436
526040.0000000    0.1896324
526080.0000000    0.1955195
526120.0000000    0.2104808
526160.0000000    0.2064405
526200.0000000    0.1972035
526240.0000000    0.2088397
526280.0000000    0.2068395
526320.0000000    0.1923698
526360.0000000    0.1928053
526400.0000000    0.1923481
526440.0000000    0.1874302
526480.0000000    0.1900708
526520.0000000    0.1787181
526560.0000000    0.2064373
526600.0000000    0.1968352
526640.0000000    0.2020227
526680.0000000    0.1936444
526720.0000000    0.1982947
526760.0000000    0.1944722
526800.0000000    0.1848100
526840.0000000    0.1839500
526880.0000000    0.1938705
526920.0000000    0.1854236
526960.0000000    0.1737750
527000.0000000    0.1799686
527040.0000000    0.1897085
527080.0000000    0.2000210
527120.0000000    0.1969185
527160.0000000    0.1921451
527200.0000000    0.1785102
527240.0000000    0.1758658
527280.0000000    0.1684487
527320.0000000    0.1797424
527360.0000000    0.1768785
527400.0000000    0.1796418
527440.0000000    0.1692831
527480.0000000    0.1885469
527520.0000000    0.1747407
527560.0000000    0.1834355
527600.0000000    0.1727922
527640.0000000    0.1819912
527680.0000000    0.1892921
527720.0000000    0.1685291
527760.0000000    0.1793010
527800.0000000    0.1703560
527840.0000000    0.1752971
527880.0000000    0.1779423
527920.0000000    0.1881354
527960.0000000    0.1734915
528000.0000000    0.1744645
528040.0000000    0.1772545
528080.0000000    0.1745030
528120.0000000    0.1979514
528160.0000000    0.1911886
528200.0000000    0.1840578
528240.0000000    0.1964803
528280.0000000    0.1776961
528320.0000000    0.1971195
528360.0000000    0.1806315
528400.0000000    0.1961880
528440.0000000    0.1860716
528480.0000000    0.1909748
528520.0000000    0.1773370
528560.0000000    0.1819089
528600.0000000    0.1810835
528640.0000000    0.1801159
528680.0000000    0.1879332
528720.0000000    0.1889644
528760.0000000    0.1918175
528800.0000000    0.1857308
528840.0000000    0.1730650
528880.0000000    0.1789642
528920.0000000    0.1867698
528960.0000000    0.1851635
529000.0000000    0.1722870
529040.0000000    0.1678906
529080.0000000    0.1781627
529120.0000000    0.1783636
529160.0000000    0.1796043
529200.0000000    0.1682458
529240.0000000    0.1692423
529280.0000000    0.1963289
529320.0000000    0.1834488
529360.0000000    0.1927843
529400.0000000    0.1834512
529440.0000000    0.2003490
529480.0000000    0.1801129
529520.0000000    0.1943006
529560.0000000    0.1979609
529600.0000000    0.1924966
529640.0000000    0.2005429
529680.0000000    0.1925083
529720.0000000    0.2056094
529760.0000000    0.1948593
529800.0000000    0.1838017
529840.0000000    0.1859681
529880.0000000    0.1847187
529920.0000000    0.1932836
529960.0000000    0.1965119
530000.0000000    0.1868021
530040.0000000    0.2003427
530080.0000000    0.1862614
530120.0000000    0.1794284
530160.0000000    0.1788575
530200.0000000    0.1858714
530240.0000000    0.1919976
530280.0000000    0.1829058
530320.0000000    0.1865680
530360.0000000    0.1929058
530400.0000000    0.1820606
530440.0000000    0.1877402
530480.0000000    0.1854875
530520.0000000    0.1765612
530560.0000000    0.1799915
530600.0000000    0.1793945
530640.0000000    0.1767018
530680.0000000    0.1653685
530720.0000000    0.1931820
530760.0000000    0.1776942
530800.0000000    0.1891459
530840.0000000    0.1764947
530880.0000000    0.1769395
530920.0000000    0.1851321
530960.0000000    0.1755520
531000.0000000    0.1906540
531040.0000000    0.1773990
531080.0000000    0.1712715
531120.0000000    0.1787519
531160.0000000    0.1677133
531200.0000000    0.1746115
531240.0000000    0.1710608
531280.0000000    0.1702820
531320.0000000    0.1948682
531360.0000000    0.1993030
531400.0000000    0.1823851
531440.0000000    0.1779636
531480.0000000    0.1929812
531520.0000000    0.1860847
531560.0000000    0.1971096
531600.0000000    0.1950247
531640.0000000    0.1788051
531680.0000000    0.1907536
531720.0000000    0.1774733
531760.0000000    0.2017375
531800.0000000    0.1932918
531840.0000000    0.1850649
531880.0000000    0.1827147
531920.0000000    0.1798969
531960.0000000    0.1932683
532000.0000000    0.1837976
532040.0000000    0.1997065
532080.0000000    0.1993189
532120.0000000    0.1871611
532160.0000000    0.1994649
532200.0000000    0.2028775
532240.0000000    0.2156883
532280.0000000    0.1961119
532320.0000000    0.1865337
532360.0000000    0.1864730
532400.0000000    0.1811372
532440.0000000    0.1763897
532480.0000000    0.1696444
532520.0000000    0.1938990
532560.0000000    0.1793600
532600.0000000    0.1699404
532640.0000000    0.1755740
532680.0000000    0.1847766
532720.0000000    0.1754303
532760.0000000    0.1835822
532800.0000000    0.1836998
532840.0000000    0.1786760
532880.0000000    0.1763616
532920.0000000    0.1880096
532960.0000000    0.1704105
533000.0000000    0.1706091
533040.0000000    0.1755087
533080.0000000    0.1783394
533120.0000000    0.1672314
533160.0000000    0.1725675
533200.0000000    0.1824387
533240.0000000    0.1875556
533280.0000000    0.1789375
533320.0000000    0.1738906
533360.0000000    0.1784410
533400.0000000    0.1669910
533440.0000000    0.1640284
533480.0000000    0.1639123
533520.0000000    0.1806202
533560.0000000    0.1880953
533600.0000000    0.1698664
533640.0000000    0.1757861
533680.0000000    0.1881643
533720.0000000    0.1701403
533760.0000000    0.1827377
533800.0000000    0.1786018
533840.0000000    0.1642875
533880.0000000    0.1788402
533920.0000000    0.1728867
533960.0000000    0.1801492
534000.0000000    0.1952379
534040.0000000    0.1704939
534080.0000000    0.1711322
534120.0000000    0.1657567
534160.0000000    0.1783305
534200.0000000    0.1585433
534240.0000000    0.1748974
534280.0000000    0.1767790
534320.0000000    0.1907154
534360.0000000    0.1726516
534400.0000000    0.1858085
534440.0000000    0.1857179
534480.0000000    0.1771151
534520.0000000    0.1870979
534560.0000000    0.1785562
534600.0000000    0.1932714
534640.0000000    0.1843934
534680.0000000    0.1949464
534720.0000000    0.1829789
534760.0000000    0.1842237
534800.0000000    0.1790319
534840.0000000    0.1750564
534880.0000000    0.1987372
534920.0000000    0.1900657
534960.0000000    0.1714211
535000.0000000    0.1688768
535040.0000000    0.1686459
535080.0000000    0.1650080
535120.0000000    0.1712936
535160.0000000    0.1746062
535200.0000000    0.1804021
535240.0000000    0.1712999
535280.0000000    0.1653686
535320.0000000    0.1786162
535360.0000000    0.1880969
535400.0000000    0.1850204
535440.0000000    0.1756027
535480.0000000    0.1653445
535520.0000000    0.1749328
535560.0000000    0.1757826
535600.0000000    0.1680465
535640.0000000    0.1656214
535680.0000000    0.1751991
535720.0000000    0.1871687
535760.0000000    0.1716326
535800.0000000    0.1882011
535840.0000000    0.1887295
535880.0000000    0.1819501
535920.0000000    0.1775588
535960.0000000    0.1595209
536000.0000000    0.1678918
536040.0000000    0.1792967
536080.0000000    0.1854529
536120.0000000    0.1803168
536160.0000000    0.1839688
536200.0000000    0.1687402
536240.0000000    0.1888586
536280.0000000    0.1756708
536320.0000000    0.1736501
536360.0000000    0.1669367
536400.0000000    0.1896154
536440.0000000    0.1716266
536480.0000000    0.1734876
536520.0000000    0.1787402
536560.0000000    0.1738450
536600.0000000    0.1724936
536640.0000000    0.1713620
536680.0000000    0.1735365
536720.0000000    0.1931317
536760.0000000    0.1803732
536800.0000000    0.1928566
536840.0000000    0.1758839
536880.0000000    0.1820001
536920.0000000    0.1842741
536960.0000000    0.1714112
537000.0000000    0.1795999
537040.0000000    0.1786789
537080.0000000    0.1808476
537120.0000000    0.1942268
537160.0000000    0.1850267
537200.0000000    0.1898073
537240.0000000    0.2021573
537280.0000000    0.1956988
537320.0000000    0.1874635
537360.0000000    0.1956921
537400.0000000    0.1747838
537440.0000000    0.1868890
537480.0000000    0.1900958
537520.0000000    0.2019120
537560.0000000    0.1933725
537600.0000000    0.1910491
537640.0000000    0.1797482
537680.0000000    0.1800337
537720.0000000    0.1796676
537760.0000000    0.1834417
537800.0000000    0.1677781
537840.0000000    0.1776220
537880.0000000    0.1931600
537920.0000000    0.1941829
537960.0000000    0.1996921
538000.0000000    0.1936963
538040.0000000    0.1828682
538080.0000000    0.1844971
538120.0000000    0.1919946
538160.0000000    0.1886084
538200.0000000    0.1888248
538240.0000000    0.1805839
538280.0000000    0.1762352
538320.0000000    0.1766838
538360.0000000    0.1787698
538400.0000000    0.1956447
538440.0000000    0.1763102
538480.0000000    0.1768828
538520.0000000    0.1815191
538560.0000000    0.1642832
538600.0000000    0.1711662
538640.0000000    0.1770942
538680.0000000    0.1839063
538720.0000000    0.1740461
538760.0000000    0.1674218
538800.0000000    0.1854751
538840.0000000    0.1820507
538880.0000000    0.1909478
538920.0000000    0.1874987
538960.0000000    0.1974917
539000.0000000    0.1881339
539040.0000000    0.1846001
539080.0000000    0.1782979
539120.0000000    0.1690319
539160.0000000    0.1785792
539200.0000000    0.1744224
539240.0000000    0.1807068
539280.0000000    0.1698487
539320.0000000    0.1851547
539360.0000000    0.1772229
539400.0000000    0.1762953
539440.0000000    0.1798233
539480.0000000    0.1969780
539520.0000000    0.1981956
539560.0000000    0.2108683
539600.0000000    0.1795120
539640.0000000    0.1909174
539680.0000000    0.1993834
539720.0000000    0.1938542
539760.0000000    0.2054908
539800.0000000    0.1903456
539840.0000000    0.1909105
539880.0000000    0.2115361
539920.0000000    0.1986451
539960.0000000    0.1946043
540000.0000000    0.1975327
540040.0000000    0.1822941
540080.0000000    0.1928724
540120.0000000    0.2021762
540160.0000000    0.1873078
540200.0000000    0.1979492
540240.0000000    0.1848129
540280.0000000    0.1863719
540320.0000000    0.1885417
540360.0000000    0.1798125
540400.0000000    0.1879720
540440.0000000    0.1825508
540480.0000000    0.1971539
540520.0000000    0.2090825
540560.0000000    0.1933797
540600.0000000    0.1948645
540640.0000000    0.2035856
540680.0000000    0.1980386
540720.0000000    0.2018549
540760.0000000    0.2031759
540800.0000000    0.2009346
540840.0000000    0.2022016
540880.0000000    0.2025516
540920.0000000    0.2216861
540960.0000000    0.2122957
541000.0000000    0.2032320
541040.0000000    0.1985687
541080.0000000    0.2027417
541120.0000000    0.1999196
541160.0000000    0.1901957
541200.0000000    0.1880378
541240.0000000    0.1922425
541280.0000000    0.1963392
541320.0000000    0.2103625
541360.0000000    0.1870840
541400.0000000    0.2017390
541440.0000000    0.1769006
541480.0000000    0.1995867
541520.0000000    0.1945758
541560.0000000    0.1890251
541600.0000000    0.2048301
541640.0000000    0.2006767
541680.0000000    0.2018383
541720.0000000    0.1999323
541760.0000000    0.2085425
541800.0000000    0.2083146
541840.0000000    0.2029156
541880.0000000    0.1977427
541920.0000000    0.2218439
541960.0000000    0.2207464
542000.0000000    0.2167139
542040.0000000    0.2202809
542080.0000000    0.2036735
542120.0000000    0.2190831
542160.0000000    0.2171625
542200.0000000    0.2035018
542240.0000000    0.2086767
542280.0000000    0.2058142
542320.0000000    0.2285024
542360.0000000    0.2046408
542400.0000000    0.2097657
542440.0000000    0.1879364
542480.0000000    0.2147513
542520.0000000    0.2089294
542560.0000000    0.2047943
542600.0000000    0.2116962
542640.0000000    0.1971844
542680.0000000    0.2102544
542720.0000000    0.2117418
542760.0000000    0.2016928
542800.0000000    0.2083940
542840.0000000    0.2047323
542880.0000000    0.2067038
542920.0000000    0.2108902
542960.0000000    0.2132885
543000.0000000    0.2030233
543040.0000000    0.2036340
543080.0000000    0.2134981
543120.0000000    0.2139809
543160.0000000    0.2054983
543200.0000000    0.2100926
543240.0000000    0.2173690
543280.0000000    0.2023798
543320.0000000    0.2066027
543360.0000000    0.1965714
543400.0000000    0.1809352
543440.0000000    0.2116697
543480.0000000    0.1985648
543520.0000000    0.2100718
543560.0000000    0.2087590
543600.0000000    0.2148848
543640.0000000    0.2029407
543680.0000000    0.1857034
543720.0000000    0.1835417
543760.0000000    0.1917684
543800.0000000    0.1943831
543840.0000000    0.2040819
543880.0000000    0.2034256
543920.0000000    0.2158080
543960.0000000    0.2136165
544000.0000000    0.2027905
544040.0000000    0.2036395
544080.0000000    0.1878141
544120.0000000    0.2040140
544160.0000000    0.1969962
544200.0000000    0.1946089
544240.0000000    0.2012483
544280.0000000    0.2146922
544320.0000000    0.2118835
544360.0000000    0.2206988
544400.0000000    0.1875627
544440.0000000    0.2001708
544480.0000000    0.2012473
544520.0000000    0.1919099
544560.0000000    0.1886629
544600.0000000    0.1987299
544640.0000000    0.1921311
544680.0000000    0.1945379
544720.0000000    0.1985590
544760.0000000    0.1996509
544800.0000000    0.2009870
544840.0000000    0.2053631
544880.0000000    0.2142638
544920.0000000    0.1960200
544960.0000000    0.1878946
545000.0000000    0.2032245
545040.0000000    0.1907171
545080.0000000    0.1961291
545120.0000000    0.1920280
545160.0000000    0.1949478
545200.0000000    0.1872252
545240.0000000    0.1970775
545280.0000000    0.2013598
545320.0000000    0.1963290
545360.0000000    0.1991941
545400.0000000    0.2066401
545440.0000000    0.1968448
545480.0000000    0.2044638
545520.0000000    0.1964701
545560.0000000    0.2063221
545600.0000000    0.1848039
545640.0000000    0.1965049
545680.0000000    0.1963470
545720.0000000    0.1995838
545760.0000000    0.1957704
545800.0000000    0.2008899
545840.0000000    0.1953917
545880.0000000    0.2088084
545920.0000000    0.2011397
545960.0000000    0.2054298
546000.0000000    0.2015032
546040.0000000    0.2013994
546080.0000000    0.2087916
546120.0000000    0.1996746
546160.0000000    0.1927198
546200.0000000    0.1871689
546240.0000000    0.2013720
546280.0000000    0.2023801
546320.0000000    0.1905528
546360.0000000    0.2038015
546400.0000000    0.1860990
546440.0000000    0.1820685
546480.0000000    0.1906398
546520.0000000    0.1831641
546560.0000000    0.1815499
546600.0000000    0.1892824
546640.0000000    0.1828443
546680.0000000    0.1898834
546720.0000000    0.1961405
546760.0000000    0.1930360
546800.0000000    0.2067309
546840.0000000    0.2035407
546880.0000000    0.1919062
546920.0000000    0.1958630
546960.0000000    0.2064528
547000.0000000    0.2002479
547040.0000000    0.2000652
547080.0000000    0.1995454
547120.0000000    0.2015518
547160.0000000    0.2042694
547200.0000000    0.1871543
547240.0000000    0.2086538
547280.0000000    0.1934133
547320.0000000    0.2072189
547360.0000000    0.2016126
547400.0000000    0.2076606
547440.0000000    0.2069554
547480.0000000    0.2142545
547520.0000000    0.2012847
547560.0000000    0.2103504
547600.0000000    0.2009435
547640.0000000    0.1973534
547680.0000000    0.2036272
547720.0000000    0.2056470
547760.0000000    0.2019410
547800.0000000    0.2003051
547840.0000000    0.1921965
547880.0000000    0.1884841
547920.0000000    0.1996040
547960.0000000    0.1912281
548000.0000000    0.1968022
548040.0000000    0.1919122
548080.0000000    0.2172687
548120.0000000    0.2044888
548160.0000000    0.1851516
548200.0000000    0.2036425
548240.0000000    0.1918093
548280.0000000    0.2145985
548320.0000000    0.1858736
548360.0000000    0.2059025
548400.0000000    0.2064660
548440.0000000    0.2042746
548480.0000000    0.1971680
548520.0000000    0.2096447
548560.0000000    0.2053211
548600.0000000    0.2166377
548640.0000000    0.2039436
548680.0000000    0.2013801
548720.0000000    0.1944284
548760.0000000    0.1874442
548800.0000000    0.1934670
548840.0000000    0.1989654
548880.0000000    0.1988150
548920.0000000    0.2086257
548960.0000000    0.2119619
549000.0000000    0.2096321
549040.0000000    0.1882766
549080.0000000    0.1927741
549120.0000000    0.2049905
549160.0000000    0.1992698
549200.0000000    0.1937444
549240.0000000    0.2011659
549280.0000000    0.1946707
549320.0000000    0.2055544
549360.0000000    0.2068031
549400.0000000    0.1954642
549440.0000000    0.2073193
549480.0000000    0.2152434
549520.0000000    0.2134883
549560.0000000    0.1943668
549600.0000000    0.2070038
549640.0000000    0.1964402
549680.0000000    0.2061213
549720.0000000    0.2138949
549760.0000000    0.2065197
549800.0000000    0.2139898
549840.0000000    0.2028089
549880.0000000    0.2035682
549920.0000000    0.2070056
549960.0000000    0.2123540
550000.0000000    0.2004973
550040.0000000    0.2133310
550080.0000000    0.2189529
550120.0000000    0.2087926
550160.0000000    0.2139495
550200.0000000    0.2156537
550240.0000000    0.2002842
550280.0000000    0.2072210
550320.0000000    0.1841466
550360.0000000    0.1974371
550400.0000000    0.1881069
550440.0000000    0.1930800
550480.0000000    0.1950080
550520.0000000    0.1924918
550560.0000000    0.1825737
550600.0000000    0.1904825
550640.0000000    0.1775861
550680.0000000    0.1842506
550720.0000000    0.1856444
550760.0000000    0.1821348
550800.0000000    0.1914339
550840.0000000    0.1886608
550880.0000000    0.1927481
550920.0000000    0.1980937
550960.0000000    0.1911297
551000.0000000    0.1843313
551040.0000000    0.1969647
551080.0000000    0.1868174
551120.0000000    0.1915581
551160.0000000    0.1864872
551200.0000000    0.1722195
551240.0000000    0.1792599
551280.0000000    0.1798448
551320.0000000    0.1685363
551360.0000000    0.1739023
551400.0000000    0.1733214
551440.0000000    0.1828410
551480.0000000    0.1814033
551520.0000000    0.1907974
551560.0000000    0.1879573
551600.0000000    0.1928674
551640.0000000    0.1969282
551680.0000000    0.1862835
551720.0000000    0.2077035
551760.0000000    0.1943353
551800.0000000    0.1855113
551840.0000000    0.1865309
551880.0000000    0.1941421
551920.0000000    0.1973237
551960.0000000    0.2048385
552000.0000000    0.2153790
552040.0000000    0.1894742
552080.0000000    0.1879566
552120.0000000    0.1963823
552160.0000000    0.1921591
552200.0000000    0.2045192
552240.0000000    0.2001453
552280.0000000    0.2196922
552320.0000000    0.1936821
552360.0000000    0.2072151
552400.0000000    0.2064153
552440.0000000    0.1987582
552480.0000000    0.1979375
552520.0000000    0.1917762
552560.0000000    0.1921399
552600.0000000    0.1966510
552640.0000000    0.1926884
552680.0000000    0.1998544
552720.0000000    0.2133174
552760.0000000    0.2131030
552800.0000000    0.1931371
552840.0000000    0.2006848
552880.0000000    0.2003739
552920.0000000    0.1994853
552960.0000000    0.1920478
553000.0000000    0.2087214
553040.0000000    0.1925967
553080.0000000    0.2047401
553120.0000000    0.2010086
553160.0000000    0.2082841
553200.0000000    0.1895419
553240.0000000    0.1955047
553280.0000000    0.2021914
553320.0000000    0.1900885
553360.0000000    0.2032650
553400.0000000    0.1922878
553440.0000000    0.2136293
553480.0000000    0.2013907
553520.0000000    0.2140104
553560.0000000    0.1937034
553600.0000000    0.1927539
553640.0000000    0.1993401
553680.0000000    0.2020441
553720.0000000    0.1902544
553760.0000000    0.1981831
553800.0000000    0.2029076
553840.0000000    0.2026886
553880.0000000    0.1921302
553920.0000000    0.1857229
553960.0000000    0.1853647
554000.0000000    0.1860183
554040.0000000    0.1796674
554080.0000000    0.1834624
554120.0000000    0.1722824
554160.0000000    0.1676013
554200.0000000    0.1684728
554240.0000000    0.1758232
554280.0000000    0.1825394
554320.0000000    0.1754139
554360.0000000    0.1704640
554400.0000000    0.1658423
554440.0000000    0.1783924
554480.0000000    0.1788904
554520.0000000    0.1786799
554560.0000000    0.1715755
554600.0000000    0.1781039
554640.0000000    0.1712098
554680.0000000    0.1809081
554720.0000000    0.1853795
554760.0000000    0.1797252
554800.0000000    0.1791080
554840.0000000    0.1786727
554880.0000000    0.1752279
554920.0000000    0.1883270
554960.0000000    0.1834520
555000.0000000    0.1871582
555040.0000000    0.1816589
555080.0000000    0.1952500
555120.0000000    0.1991729
555160.0000000    0.1882918
555200.0000000    0.1916389
555240.0000000    0.1996505
555280.0000000    0.1894860
555320.0000000    0.1942296
555360.0000000    0.1929941
555400.0000000    0.1937747
555440.0000000    0.1917880
555480.0000000    0.1896076
555520.0000000    0.1930523
555560.0000000    0.1859505
555600.0000000    0.1869781
555640.0000000    0.2008999
555680.0000000    0.1895805
555720.0000000    0.2011522
555760.0000000    0.1884057
555800.0000000    0.1892698
555840.0000000    0.1941322
555880.0000000    0.1946069
555920.0000000    0.1862076
555960.0000000    0.1852235
556000.0000000    0.1752499
556040.0000000    0.1812632
556080.0000000    0.1814876
556120.0000000    0.1871158
556160.0000000    0.1952548
556200.0000000    0.1907546
556240.0000000    0.1903080
556280.0000000    0.1945672
556320.0000000    0.2002179
556360.0000000    0.1888803
556400.0000000    0.2001318
556440.0000000    0.1866775
556480.0000000    0.1840684
556520.0000000    0.1738248
556560.0000000    0.1917730
556600.0000000    0.1941865
556640.0000000    0.1962501
556680.0000000    0.1898356
556720.0000000    0.1845674
556760.0000000    0.1868484
556800.0000000    0.1786699
556840.0000000    0.1815335
556880.0000000    0.1884122
556920.0000000    0.1771073
556960.0000000    0.1830478
557000.0000000    0.1851299
557040.0000000    0.1784670
557080.0000000    0.1818529
557120.0000000    0.1695481
557160.0000000    0.1833473
557200.0000000    0.1762358
557240.0000000    0.1884370
557280.0000000    0.1857006
557320.0000000    0.1954975
557360.0000000    0.1922154
557400.0000000    0.1899699
557440.0000000    0.1906118
557480.0000000    0.1691456
557520.0000000    0.1836114
557560.0000000    0.1768763
557600.0000000    0.1884982
557640.0000000    0.1991816
557680.0000000    0.1897581
557720.0000000    0.1929982
557760.0000000    0.1901333
557800.0000000    0.1963842
557840.0000000    0.2179096
557880.0000000    0.2080515
557920.0000000    0.2177067
557960.0000000    0.1871146
558000.0000000    0.1908157
558040.0000000    0.1998025
558080.0000000    0.1906589
558120.0000000    0.1907502
558160.0000000    0.2002659
558200.0000000    0.2065674
558240.0000000    0.2152349
558280.0000000    0.1899829
558320.0000000    0.2036982
558360.0000000    0.1885308
558400.0000000    0.1821913
558440.0000000    0.2024403
558480.0000000    0.1957025
558520.0000000    0.1999452
558560.0000000    0.1921669
558600.0000000    0.1909009
558640.0000000    0.1823541
558680.0000000    0.1915060
558720.0000000    0.2024148
558760.0000000    0.1959101
558800.0000000    0.1937456
558840.0000000    0.2149805
558880.0000000    0.2090415
558920.0000000    0.2065416
558960.0000000    0.2018854
559000.0000000    0.1968579
559040.0000000    0.1917201
559080.0000000    0.2027919
559120.0000000    0.2031999
559160.0000000    0.1952360
559200.0000000    0.2042294
559240.0000000    0.1984560
559280.0000000    0.2028395
559320.0000000    0.1988663
559360.0000000    0.2077447
559400.0000000    0.1985064
559440.0000000    0.2064741
559480.0000000    0.1970044
559520.0000000    0.2009599
559560.0000000    0.1960122
559600.0000000    0.1959521
559640.0000000    0.2051414
559680.0000000    0.2066048
559720.0000000    0.1856386
559760.0000000    0.1969961
559800.0000000    0.1831193
559840.0000000    0.1890302
559880.0000000    0.2026168
559920.0000000    0.1881636
559960.0000000    0.2052859
560000.0000000    0.1870781
560040.0000000    0.2040685
560080.0000000    0.1974353
560120.0000000    0.2021095
560160.0000000    0.1982621
560200.0000000    0.1878036
560240.0000000    0.1945271
560280.0000000    0.1805547
560320.0000000    0.1839285
560360.0000000    0.1918317
560400.0000000    0.1907638
560440.0000000    0.1968702
560480.0000000    0.1963747
560520.0000000    0.1878374
560560.0000000    0.1869126
560600.0000000    0.1997004
560640.0000000    0.1922305
560680.0000000    0.1904985
560720.0000000    0.2058004
560760.0000000    0.1882858
560800.0000000    0.1871934
560840.0000000    0.1939806
560880.0000000    0.1996720
560920.0000000    0.2066361
560960.0000000    0.1955083
561000.0000000    0.1743030
561040.0000000    0.1899786
561080.0000000    0.1883119
561120.0000000    0.2119506
561160.0000000    0.2053162
561200.0000000    0.1956804
561240.0000000    0.2007458
561280.0000000    0.2090531
561320.0000000    0.1937416
561360.0000000    0.2012801
561400.0000000    0.1974282
561440.0000000    0.2022839
561480.0000000    0.1992794
561520.0000000    0.2032464
561560.0000000    0.1838167
561600.0000000    0.1883180
561640.0000000    0.2052026
561680.0000000    0.1872451
561720.0000000    0.1854487
561760.0000000    0.1769175
561800.0000000    0.1915234
561840.0000000    0.1902314
561880.0000000    0.1926857
561920.0000000    0.1954338
561960.0000000    0.1862797
562000.0000000    0.1817009
562040.0000000    0.1879061
562080.0000000    0.1866587
562120.0000000    0.1877130
562160.0000000    0.1780166
562200.0000000    0.1900361
562240.0000000    0.1964393
562280.0000000    0.1951482
562320.0000000    0.1918246
562360.0000000    0.2041844
562400.0000000    0.2030127
562440.0000000    0.1983141
562480.0000000    0.2118548
562520.0000000    0.2138270
562560.0000000    0.1942677
562600.0000000    0.1956616
562640.0000000    0.1963628
562680.0000000    0.2101983
562720.0000000    0.1845476
562760.0000000    0.1861499
562800.0000000    0.1797219
562840.0000000    0.1842986
562880.0000000    0.1813231
562920.0000000    0.1790250
562960.0000000    0.1749735
563000.0000000    0.1855279
563040.0000000    0.1852534
563080.0000000    0.1797357
563120.0000000    0.1801287
563160.0000000    0.1717031
563200.0000000    0.1729192
563240.0000000    0.1845777
563280.0000000    0.1693931
563320.0000000    0.1809140
563360.0000000    0.1767372
563400.0000000    0.1779714
563440.0000000    0.1854726
563480.0000000    0.1756321
563520.0000000    0.1775314
563560.0000000    0.1664602
563600.0000000    0.1709729
563640.0000000    0.1657943
563680.0000000    0.1636282
563720.0000000    0.1710896
563760.0000000    0.1754978
563800.0000000    0.1716840
563840.0000000    0.1707114
563880.0000000    0.1608872
563920.0000000    0.1670165
563960.0000000    0.1849380
564000.0000000    0.1759997
564040.0000000    0.1904977
564080.0000000    0.1919041
564120.0000000    0.1911136
564160.0000000    0.1970654
564200.0000000    0.1957963
564240.0000000    0.1924212
564280.0000000    0.1875921
564320.0000000    0.1824106
564360.0000000    0.1768710
564400.0000000    0.1764045
564440.0000000    0.1840630
564480.0000000    0.1819315
564520.0000000    0.1778640
564560.0000000    0.1785085
564600.0000000    0.1826274
564640.0000000    0.1856874
564680.0000000    0.1881124
564720.0000000    0.1823018
564760.0000000    0.1874697
564800.0000000    0.1836696
564840.0000000    0.1792007
564880.0000000    0.2056174
564920.0000000    0.2001289
564960.0000000    0.1946717
565000.0000000    0.1865120
565040.0000000    0.1847987
565080.0000000    0.1757149
565120.0000000    0.1792614
565160.0000000    0.1833973
565200.0000000    0.1812596
565240.0000000    0.1778602
565280.0000000    0.1955796
565320.0000000    0.1854832
565360.0000000    0.1770873
565400.0000000    0.1730990
565440.0000000    0.1826776
565480.0000000    0.1835510
565520.0000000    0.1885092
565560.0000000    0.2010121
565600.0000000    0.1856399
565640.0000000    0.1909151
565680.0000000    0.1885102
565720.0000000    0.1887978
565760.0000000    0.1945862
565800.0000000    0.1927314
565840.0000000    0.1858345
565880.0000000    0.1836205
565920.0000000    0.1895088
565960.0000000    0.1840152
566000.0000000    0.1914168
566040.0000000    0.1819293
566080.0000000    0.1984587
566120.0000000    0.1847709
566160.0000000    0.1890697
566200.0000000    0.1861348
566240.0000000    0.1850418
566280.0000000    0.1850643
566320.0000000    0.1867040
566360.0000000    0.1754955
566400.0000000    0.1780073
566440.0000000    0.1603422
566480.0000000    0.1983422
566520.0000000    0.1805472
566560.0000000    0.1742354
566600.0000000    0.1847713
566640.0000000    0.1765305
566680.0000000    0.1677720
566720.0000000    0.1854313
566760.0000000    0.1802743
566800.0000000    0.1912503
566840.0000000    0.1901356
566880.0000000    0.1807828
566920.0000000    0.2003019
566960.0000000    0.1936080
567000.0000000    0.1844423
567040.0000000    0.1863425
567080.0000000    0.1693834
567120.0000000    0.1707917
567160.0000000    0.1737436
567200.0000000    0.1706622
567240.0000000    0.1790006
567280.0000000    0.1729104
567320.0000000    0.1760975
567360.0000000    0.1893037
567400.0000000    0.1726285
567440.0000000    0.1866674
567480.0000000    0.1848694
567520.0000000    0.1773970
567560.0000000    0.1778860
567600.0000000    0.1788149
567640.0000000    0.1873004
567680.0000000    0.1827420
567720.0000000    0.1844937
567760.0000000    0.1689418
567800.0000000    0.1746361
567840.0000000    0.1779926
567880.0000000    0.1710885
567920.0000000    0.1700130
567960.0000000    0.1866093
568000.0000000    0.1880268
568040.0000000    0.1876933
568080.0000000    0.1825523
568120.0000000    0.1818860
568160.0000000    0.1841746
568200.0000000    0.1800090
568240.0000000    0.1844564
568280.0000000    0.1708463
568320.0000000    0.1868992
568360.0000000    0.1731419
568400.0000000    0.1866310
568440.0000000    0.1838196
568480.0000000    0.1831865
568520.0000000    0.1876886
568560.0000000    0.1757928
568600.0000000    0.1847945
568640.0000000    0.1845733
568680.0000000    0.1781771
568720.0000000    0.1766994
568760.0000000    0.1683880
568800.0000000    0.1757942
568840.0000000    0.1885339
568880.0000000    0.1727479
568920.0000000    0.1866468
568960.0000000    0.1903103
569000.0000000    0.1806840
569040.0000000    0.1707562
569080.0000000    0.1830821
569120.0000000    0.1793037
569160.0000000    0.1934334
569200.0000000    0.1956246
569240.0000000    0.1938955
569280.0000000    0.1795869
569320.0000000    0.1810443
569360.0000000    0.1762771
569400.0000000    0.1899994
569440.0000000    0.1859910
569480.0000000    0.1949742
569520.0000000    0.1838335
569560.0000000    0.1830402
569600.0000000    0.2096972
569640.0000000    0.1878026
569680.0000000    0.1982537
569720.0000000    0.2012759
569760.0000000    0.1831875
569800.0000000    0.1699211
569840.0000000    0.1859943
569880.0000000    0.2042950
569920.0000000    0.1974145
569960.0000000    0.1829094
570000.0000000    0.1939890
570040.0000000    0.1809134
570080.0000000    0.1849999
570120.0000000    0.1866991
570160.0000000    0.1778107
570200.0000000    0.1972713
570240.0000000    0.1904095
570280.0000000    0.1963726
570320.0000000    0.1934839
570360.0000000    0.1870321
570400.0000000    0.1755182
570440.0000000    0.1858888
570480.0000000    0.1830119
570520.0000000    0.1810104
570560.0000000    0.1778847
570600.0000000    0.1807394
570640.0000000    0.1950113
570680.0000000    0.1943082
570720.0000000    0.1972709
570760.0000000    0.1896742
570800.0000000    0.1924782
570840.0000000    0.1868584
570880.0000000    0.2076315
570920.0000000    0.2010857
570960.0000000    0.2014237
571000.0000000    0.2066543
571040.0000000    0.2009024
571080.0000000    0.2146365
571120.0000000    0.2016970
571160.0000000    0.1946320
571200.0000000    0.2063638
571240.0000000    0.1956528
571280.0000000    0.1948709
571320.0000000    0.2103585
571360.0000000    0.1935180
571400.0000000    0.2000433
571440.0000000    0.1945617
571480.0000000    0.1896560
571520.0000000    0.1873886
571560.0000000    0.1813069
571600.0000000    0.1886248
571640.0000000    0.1939369
571680.0000000    0.1870139
571720.0000000    0.1923855
571760.0000000    0.1962858
571800.0000000    0.1876713
571840.0000000    0.1915511
571880.0000000    0.1957595
571920.0000000    0.1805229
571960.0000000    0.1940711
572000.0000000    0.1735182
572040.0000000    0.1818176
572080.0000000    0.1885561
572120.0000000    0.2057625
572160.0000000    0.1896272
572200.0000000    0.1929513
572240.0000000    0.1843485
572280.0000000    0.1876643
572320.0000000    0.1945029
572360.0000000    0.1808842
572400.0000000    0.1791309
572440.0000000    0.1802142
572480.0000000    0.1795593
572520.0000000    0.1868010
572560.0000000    0.1662616
572600.0000000    0.1716237
572640.0000000    0.1826129
572680.0000000    0.1831656
572720.0000000    0.1831288
572760.0000000    0.1940598
572800.0000000    0.1928114
572840.0000000    0.1845018
572880.0000000    0.1931515
572920.0000000    0.1928176
572960.0000000    0.1788368
573000.0000000    0.1955243
573040.0000000    0.1942734
573080.0000000    0.1888019
573120.0000000    0.1892340
573160.0000000    0.1950587
573200.0000000    0.1972051
573240.0000000    0.1807424
573280.0000000    0.1841999
573320.0000000    0.1766058
573360.0000000    0.1797324
573400.0000000    0.1840267
573440.0000000    0.1781616
573480.0000000    0.1817787
573520.0000000    0.1851531
573560.0000000    0.1753586
573600.0000000    0.1899917
573640.0000000    0.1906069
573680.0000000    0.2038285
573720.0000000    0.2003673
573760.0000000    0.2076357
573800.0000000    0.1928086
573840.0000000    0.1711698
573880.0000000    0.1960214
573920.0000000    0.1887673
573960.0000000    0.1982384
574000.0000000    0.1998574
574040.0000000    0.2117391
574080.0000000    0.1987016
574120.0000000    0.1843250
574160.0000000    0.1917735
574200.0000000    0.1912474
574240.0000000    0.1880904
574280.0000000    0.1806533
574320.0000000    0.1760928
574360.0000000    0.1790383
574400.0000000    0.1857523
[truncated: 297,922 more chars]
