# Supplementary material for: Comment on 'Valid molecular dynamics simulations of human hemoglobin require a surprisingly large box size'
Source: eLife. 2019 Jun 20;8:e44718. doi: 10.7554/eLife.44718 (PMC6586461; doi:10.7554/eLife.44718)
Supplement: Figure 1—source data 1. — The zip archive contains a README file describing which source files correspond to the different panels. [file elife-44718-fig1-data1.zip › figure1/panels_AB/90A/1/rmsd_2dn3.xvg]

# This file was created Fri Nov 16 09:00:25 2018
# Created by:
#             :-) GROMACS - gmx rms, 2018.3-dev-20180823-5d5eb38 (-:
# 
# Executable:   /usr/local/gromacs/2018/2018.3-impi2017-fftw337-gcc640-cuda91/bin/gmx
# Data prefix:  /usr/local/gromacs/2018/2018.3-impi2017-fftw337-gcc640-cuda91
# Working dir:  /home/degroot/hb/2dn2/Meuwly/90a-elife/1
# Command line:
#   gmx rms -s ../../../2dn3/conf.pdb -f xx.xtc -o rmsd_2dn3.xvg -nice 0
# gmx rms is part of G R O M A C S:
#
# Gravel Rubs Often Many Awfully Cauterized Sores
#
@    title "RMSD"
@    xaxis  label "Time (ps)"
@    yaxis  label "RMSD (nm)"
@TYPE xy
@ subtitle "Backbone after lsq fit to Backbone"
   0.0000000    0.2453844
  40.0000000    0.2599531
  80.0000000    0.2530755
 120.0000000    0.2473053
 160.0000000    0.2441872
 200.0000000    0.2527300
 240.0000000    0.2442353
 280.0000000    0.2811206
 320.0000000    0.2765840
 360.0000000    0.2558246
 400.0000000    0.2701814
 440.0000000    0.2810377
 480.0000000    0.2727081
 520.0000000    0.2787194
 560.0000000    0.2736273
 600.0000000    0.2830072
 640.0000000    0.2966123
 680.0000000    0.2919207
 720.0000000    0.2593717
 760.0000000    0.2798201
 800.0000000    0.2586055
 840.0000000    0.2845382
 880.0000000    0.2598473
 920.0000000    0.2506682
 960.0000000    0.2463814
1000.0000000    0.2658363
1040.0000000    0.2655830
1080.0000000    0.2697349
1120.0000000    0.2569296
1160.0000000    0.2455494
1200.0000000    0.2716570
1240.0000000    0.2660589
1280.0000000    0.2644488
1320.0000000    0.2762378
1360.0000000    0.2576182
1400.0000000    0.2529252
1440.0000000    0.2624396
1480.0000000    0.2664910
1520.0000000    0.2654678
1560.0000000    0.2603211
1600.0000000    0.2730379
1640.0000000    0.2759544
1680.0000000    0.2861509
1720.0000000    0.2730614
1760.0000000    0.2855628
1800.0000000    0.2876557
1840.0000000    0.2847376
1880.0000000    0.2769516
1920.0000000    0.2911549
1960.0000000    0.3063993
2000.0000000    0.2960136
2040.0000000    0.3142710
2080.0000000    0.2772584
2120.0000000    0.2848454
2160.0000000    0.2930104
2200.0000000    0.2932292
2240.0000000    0.3012169
2280.0000000    0.2829033
2320.0000000    0.2954648
2360.0000000    0.2797007
2400.0000000    0.2982768
2440.0000000    0.2877832
2480.0000000    0.2873074
2520.0000000    0.3009170
2560.0000000    0.2811112
2600.0000000    0.2896807
2640.0000000    0.2883686
2680.0000000    0.2900146
2720.0000000    0.2888286
2760.0000000    0.2898377
2800.0000000    0.2795611
2840.0000000    0.2691672
2880.0000000    0.2775032
2920.0000000    0.2900408
2960.0000000    0.2909748
3000.0000000    0.2831809
3040.0000000    0.2833033
3080.0000000    0.2670700
3120.0000000    0.2680034
3160.0000000    0.2997324
3200.0000000    0.2854205
3240.0000000    0.2710663
3280.0000000    0.2819909
3320.0000000    0.2887268
3360.0000000    0.2780718
3400.0000000    0.2633443
3440.0000000    0.2747663
3480.0000000    0.2775170
3520.0000000    0.2847833
3560.0000000    0.2598416
3600.0000000    0.2563646
3640.0000000    0.2625186
3680.0000000    0.2520270
3720.0000000    0.2557077
3760.0000000    0.2553838
3800.0000000    0.2637885
3840.0000000    0.2777977
3880.0000000    0.2652768
3920.0000000    0.2595494
3960.0000000    0.2556120
4000.0000000    0.2861431
4040.0000000    0.2727158
4080.0000000    0.2699426
4120.0000000    0.2783000
4160.0000000    0.2745841
4200.0000000    0.2897576
4240.0000000    0.2756453
4280.0000000    0.2779505
4320.0000000    0.2716028
4360.0000000    0.2753413
4400.0000000    0.2868914
4440.0000000    0.2391076
4480.0000000    0.2550442
4520.0000000    0.2537121
4560.0000000    0.2759866
4600.0000000    0.2511833
4640.0000000    0.2702675
4680.0000000    0.2667688
4720.0000000    0.2880528
4760.0000000    0.2932454
4800.0000000    0.2862846
4840.0000000    0.3002463
4880.0000000    0.2841992
4920.0000000    0.2775027
4960.0000000    0.2743964
5000.0000000    0.2877279
5040.0000000    0.2828146
5080.0000000    0.2945162
5120.0000000    0.2869413
5160.0000000    0.2949968
5200.0000000    0.2937369
5240.0000000    0.2757997
5280.0000000    0.2981413
5320.0000000    0.2579865
5360.0000000    0.2694935
5400.0000000    0.2654296
5440.0000000    0.2961743
5480.0000000    0.2908643
5520.0000000    0.2681411
5560.0000000    0.2794542
5600.0000000    0.2811657
5640.0000000    0.2741012
5680.0000000    0.2643261
5720.0000000    0.2877640
5760.0000000    0.2769402
5800.0000000    0.2674258
5840.0000000    0.2684861
5880.0000000    0.2803169
5920.0000000    0.2868936
5960.0000000    0.2686745
6000.0000000    0.2712401
6040.0000000    0.2656442
6080.0000000    0.2885562
6120.0000000    0.2831410
6160.0000000    0.2579360
6200.0000000    0.2788067
6240.0000000    0.2823285
6280.0000000    0.2833852
6320.0000000    0.2778569
6360.0000000    0.2938469
6400.0000000    0.2740927
6440.0000000    0.2618545
6480.0000000    0.2824149
6520.0000000    0.2906548
6560.0000000    0.2749998
6600.0000000    0.2661707
6640.0000000    0.2727624
6680.0000000    0.2773589
6720.0000000    0.2590169
6760.0000000    0.2823611
6800.0000000    0.2816620
6840.0000000    0.2836708
6880.0000000    0.2720428
6920.0000000    0.2591454
6960.0000000    0.2701668
7000.0000000    0.2721694
7040.0000000    0.2774814
7080.0000000    0.2591416
7120.0000000    0.2561193
7160.0000000    0.2823575
7200.0000000    0.2778403
7240.0000000    0.2914667
7280.0000000    0.2877763
7320.0000000    0.2880792
7360.0000000    0.2783709
7400.0000000    0.2868476
7440.0000000    0.2926642
7480.0000000    0.3146995
7520.0000000    0.2876618
7560.0000000    0.3191928
7600.0000000    0.3140380
7640.0000000    0.2954907
7680.0000000    0.3053901
7720.0000000    0.3081812
7760.0000000    0.2928910
7800.0000000    0.3010214
7840.0000000    0.2888408
7880.0000000    0.2791732
7920.0000000    0.2797340
7960.0000000    0.2742930
8000.0000000    0.2952715
8040.0000000    0.2762997
8080.0000000    0.2792041
8120.0000000    0.2412020
8160.0000000    0.2898487
8200.0000000    0.2738395
8240.0000000    0.2543926
8280.0000000    0.2882163
8320.0000000    0.2730754
8360.0000000    0.2774711
8400.0000000    0.2550724
8440.0000000    0.2514277
8480.0000000    0.2660491
8520.0000000    0.2838644
8560.0000000    0.2715242
8600.0000000    0.2887476
8640.0000000    0.2844960
8680.0000000    0.2866107
8720.0000000    0.2638756
8760.0000000    0.2666582
8800.0000000    0.2636137
8840.0000000    0.2720585
8880.0000000    0.2611992
8920.0000000    0.2754881
8960.0000000    0.2759489
9000.0000000    0.2783379
9040.0000000    0.2582653
9080.0000000    0.2663032
9120.0000000    0.2705153
9160.0000000    0.2437666
9200.0000000    0.2536874
9240.0000000    0.2735498
9280.0000000    0.2772286
9320.0000000    0.2856236
9360.0000000    0.2867553
9400.0000000    0.2918479
9440.0000000    0.2722876
9480.0000000    0.2859950
9520.0000000    0.2872712
9560.0000000    0.2599526
9600.0000000    0.2773111
9640.0000000    0.3110240
9680.0000000    0.2923246
9720.0000000    0.3031388
9760.0000000    0.2787865
9800.0000000    0.2833562
9840.0000000    0.2772220
9880.0000000    0.2898399
9920.0000000    0.2911751
9960.0000000    0.3075121
10000.0000000    0.2980435
10040.0000000    0.3062443
10080.0000000    0.3046679
10120.0000000    0.3017627
10160.0000000    0.3109517
10200.0000000    0.2929783
10240.0000000    0.2949236
10280.0000000    0.3044605
10320.0000000    0.2867921
10360.0000000    0.2957000
10400.0000000    0.2829590
10440.0000000    0.2932059
10480.0000000    0.2828923
10520.0000000    0.2694260
10560.0000000    0.2851017
10600.0000000    0.2846866
10640.0000000    0.2859398
10680.0000000    0.3027246
10720.0000000    0.2906871
10760.0000000    0.2755010
10800.0000000    0.2973588
10840.0000000    0.2858256
10880.0000000    0.2873308
10920.0000000    0.2826567
10960.0000000    0.2816706
11000.0000000    0.2827914
11040.0000000    0.2868519
11080.0000000    0.2881063
11120.0000000    0.2735382
11160.0000000    0.2987773
11200.0000000    0.2881975
11240.0000000    0.2816902
11280.0000000    0.2941335
11320.0000000    0.2726332
11360.0000000    0.2871184
11400.0000000    0.2757124
11440.0000000    0.2661454
11480.0000000    0.2818176
11520.0000000    0.2846555
11560.0000000    0.2892870
11600.0000000    0.2788313
11640.0000000    0.2696391
11680.0000000    0.2800419
11720.0000000    0.2787238
11760.0000000    0.2808921
11800.0000000    0.2675036
11840.0000000    0.2753702
11880.0000000    0.2956228
11920.0000000    0.2922669
11960.0000000    0.2764599
12000.0000000    0.3022490
12040.0000000    0.2962218
12080.0000000    0.2869124
12120.0000000    0.2937393
12160.0000000    0.2897275
12200.0000000    0.3022254
12240.0000000    0.2922480
12280.0000000    0.2750289
12320.0000000    0.2726501
12360.0000000    0.2773097
12400.0000000    0.2842684
12440.0000000    0.3013168
12480.0000000    0.2940311
12520.0000000    0.3041434
12560.0000000    0.2991673
12600.0000000    0.2954121
12640.0000000    0.2863224
12680.0000000    0.2909171
12720.0000000    0.2841949
12760.0000000    0.2603228
12800.0000000    0.2697956
12840.0000000    0.2812336
12880.0000000    0.2736736
12920.0000000    0.2685303
12960.0000000    0.2406080
13000.0000000    0.2828198
13040.0000000    0.2853324
13080.0000000    0.2801901
13120.0000000    0.2744265
13160.0000000    0.2730825
13200.0000000    0.2593192
13240.0000000    0.2879734
13280.0000000    0.2797731
13320.0000000    0.2758670
13360.0000000    0.2591841
13400.0000000    0.2397864
13440.0000000    0.2636388
13480.0000000    0.2678033
13520.0000000    0.2890029
13560.0000000    0.2718900
13600.0000000    0.2583078
13640.0000000    0.2686588
13680.0000000    0.2540656
13720.0000000    0.2598994
13760.0000000    0.2518290
13800.0000000    0.2560272
13840.0000000    0.2421307
13880.0000000    0.2644029
13920.0000000    0.2618913
13960.0000000    0.2512684
14000.0000000    0.2655903
14040.0000000    0.2766092
14080.0000000    0.2754104
14120.0000000    0.3132966
14160.0000000    0.2637799
14200.0000000    0.2876978
14240.0000000    0.2902914
14280.0000000    0.2682412
14320.0000000    0.2632386
14360.0000000    0.2945148
14400.0000000    0.2718726
14440.0000000    0.3018674
14480.0000000    0.2885670
14520.0000000    0.2869978
14560.0000000    0.2890585
14600.0000000    0.2813494
14640.0000000    0.3064057
14680.0000000    0.2979132
14720.0000000    0.3086315
14760.0000000    0.2806539
14800.0000000    0.2806086
14840.0000000    0.2938516
14880.0000000    0.3065661
14920.0000000    0.2785776
14960.0000000    0.2925336
15000.0000000    0.2789659
15040.0000000    0.2705415
15080.0000000    0.2739353
15120.0000000    0.2846254
15160.0000000    0.2784399
15200.0000000    0.2764590
15240.0000000    0.2714043
15280.0000000    0.2906643
15320.0000000    0.2765723
15360.0000000    0.2791215
15400.0000000    0.2828532
15440.0000000    0.3038597
15480.0000000    0.2980338
15520.0000000    0.2746868
15560.0000000    0.2765272
15600.0000000    0.2547893
15640.0000000    0.2829081
15680.0000000    0.2749120
15720.0000000    0.2804285
15760.0000000    0.2832917
15800.0000000    0.2742954
15840.0000000    0.2939018
15880.0000000    0.2833510
15920.0000000    0.2641892
15960.0000000    0.2862932
16000.0000000    0.2824194
16040.0000000    0.2694696
16080.0000000    0.2804712
16120.0000000    0.2889000
16160.0000000    0.2587833
16200.0000000    0.2638152
16240.0000000    0.2705882
16280.0000000    0.2956978
16320.0000000    0.2901553
16360.0000000    0.3025434
16400.0000000    0.2820725
16440.0000000    0.2840910
16480.0000000    0.2807079
16520.0000000    0.3008111
16560.0000000    0.2620131
16600.0000000    0.2786947
16640.0000000    0.2772838
16680.0000000    0.2905815
16720.0000000    0.2892893
16760.0000000    0.2893223
16800.0000000    0.3147058
16840.0000000    0.2873285
16880.0000000    0.2768561
16920.0000000    0.2759343
16960.0000000    0.2715718
17000.0000000    0.2526262
17040.0000000    0.2899030
17080.0000000    0.2865469
17120.0000000    0.2851487
17160.0000000    0.2825293
17200.0000000    0.3009731
17240.0000000    0.2946801
17280.0000000    0.3002623
17320.0000000    0.2985117
17360.0000000    0.3144334
17400.0000000    0.2851151
17440.0000000    0.2804911
17480.0000000    0.2816953
17520.0000000    0.2875549
17560.0000000    0.2838697
17600.0000000    0.2769894
17640.0000000    0.3034290
17680.0000000    0.2954096
17720.0000000    0.2948379
17760.0000000    0.2963071
17800.0000000    0.2950055
17840.0000000    0.2867462
17880.0000000    0.2664975
17920.0000000    0.2873289
17960.0000000    0.2802101
18000.0000000    0.2869292
18040.0000000    0.2751754
18080.0000000    0.2634038
18120.0000000    0.2733479
18160.0000000    0.2850862
18200.0000000    0.2615955
18240.0000000    0.2751500
18280.0000000    0.2838585
18320.0000000    0.2996810
18360.0000000    0.2929272
18400.0000000    0.2878371
18440.0000000    0.2792083
18480.0000000    0.2783480
18520.0000000    0.2754123
18560.0000000    0.2748655
18600.0000000    0.2810517
18640.0000000    0.2783743
18680.0000000    0.2975720
18720.0000000    0.2722629
18760.0000000    0.2793096
18800.0000000    0.2960817
18840.0000000    0.2720282
18880.0000000    0.2779964
18920.0000000    0.3047138
18960.0000000    0.2956463
19000.0000000    0.2857485
19040.0000000    0.3037407
19080.0000000    0.3107648
19120.0000000    0.2848911
19160.0000000    0.2887442
19200.0000000    0.2858928
19240.0000000    0.2904391
19280.0000000    0.2851145
19320.0000000    0.2931473
19360.0000000    0.2992758
19400.0000000    0.2894025
19440.0000000    0.2875618
19480.0000000    0.2806509
19520.0000000    0.3008391
19560.0000000    0.2903291
19600.0000000    0.2888726
19640.0000000    0.3050576
19680.0000000    0.2900669
19720.0000000    0.2749784
19760.0000000    0.2971943
19800.0000000    0.2930643
19840.0000000    0.3180940
19880.0000000    0.2822905
19920.0000000    0.2978312
19960.0000000    0.2539414
20000.0000000    0.2870244
20040.0000000    0.2942619
20080.0000000    0.3028658
20120.0000000    0.2880846
20160.0000000    0.2916192
20200.0000000    0.2842144
20240.0000000    0.2886488
20280.0000000    0.3025080
20320.0000000    0.3012304
20360.0000000    0.3141140
20400.0000000    0.2973838
20440.0000000    0.2884123
20480.0000000    0.2640227
20520.0000000    0.2818998
20560.0000000    0.2878518
20600.0000000    0.2919660
20640.0000000    0.2770084
20680.0000000    0.3009924
20720.0000000    0.2846393
20760.0000000    0.2910816
20800.0000000    0.2967801
20840.0000000    0.2743282
20880.0000000    0.2908733
20920.0000000    0.2847675
20960.0000000    0.2871290
21000.0000000    0.2757360
21040.0000000    0.2796926
21080.0000000    0.2865250
21120.0000000    0.3010761
21160.0000000    0.2949037
21200.0000000    0.2817704
21240.0000000    0.2849465
21280.0000000    0.2748515
21320.0000000    0.2691193
21360.0000000    0.2715299
21400.0000000    0.2562545
21440.0000000    0.2848748
21480.0000000    0.2651743
21520.0000000    0.2685631
21560.0000000    0.2884243
21600.0000000    0.2840438
21640.0000000    0.2693596
21680.0000000    0.2560843
21720.0000000    0.2528431
21760.0000000    0.2552471
21800.0000000    0.2615741
21840.0000000    0.2845964
21880.0000000    0.2769424
21920.0000000    0.2736022
21960.0000000    0.2812243
22000.0000000    0.3014046
22040.0000000    0.2682498
22080.0000000    0.2630700
22120.0000000    0.2774238
22160.0000000    0.2703600
22200.0000000    0.2633313
22240.0000000    0.2666897
22280.0000000    0.2775130
22320.0000000    0.2772948
22360.0000000    0.2961665
22400.0000000    0.2601644
22440.0000000    0.2750998
22480.0000000    0.2737089
22520.0000000    0.2792810
22560.0000000    0.2813829
22600.0000000    0.2699448
22640.0000000    0.2829622
22680.0000000    0.2745660
22720.0000000    0.2647170
22760.0000000    0.2699281
22800.0000000    0.2586803
22840.0000000    0.2761518
22880.0000000    0.2734067
22920.0000000    0.2814301
22960.0000000    0.2872362
23000.0000000    0.2798910
23040.0000000    0.2640582
23080.0000000    0.2747808
23120.0000000    0.2750549
23160.0000000    0.2746882
23200.0000000    0.2755601
23240.0000000    0.2839310
23280.0000000    0.2728426
23320.0000000    0.2848402
23360.0000000    0.2762938
23400.0000000    0.2688708
23440.0000000    0.3120287
23480.0000000    0.2866832
23520.0000000    0.2875903
23560.0000000    0.3010319
23600.0000000    0.2883416
23640.0000000    0.2964406
23680.0000000    0.3052311
23720.0000000    0.2991487
23760.0000000    0.2999341
23800.0000000    0.2955252
23840.0000000    0.2841043
23880.0000000    0.2868220
23920.0000000    0.2996349
23960.0000000    0.2780657
24000.0000000    0.2859841
24040.0000000    0.2887207
24080.0000000    0.2717479
24120.0000000    0.2751843
24160.0000000    0.2945251
24200.0000000    0.2781809
24240.0000000    0.2812757
24280.0000000    0.2727975
24320.0000000    0.2970246
24360.0000000    0.2912835
24400.0000000    0.2736003
24440.0000000    0.2882891
24480.0000000    0.2902836
24520.0000000    0.2947590
24560.0000000    0.2935308
24600.0000000    0.2959851
24640.0000000    0.2873546
24680.0000000    0.2730785
24720.0000000    0.2641767
24760.0000000    0.2902339
24800.0000000    0.2692755
24840.0000000    0.2924185
24880.0000000    0.2653128
24920.0000000    0.2508341
24960.0000000    0.2647854
25000.0000000    0.2801294
25040.0000000    0.2868423
25080.0000000    0.2648255
25120.0000000    0.2636193
25160.0000000    0.2819068
25200.0000000    0.2870128
25240.0000000    0.2914266
25280.0000000    0.2911739
25320.0000000    0.3052995
25360.0000000    0.3005462
25400.0000000    0.2963624
25440.0000000    0.2864211
25480.0000000    0.2904161
25520.0000000    0.3014556
25560.0000000    0.2933794
25600.0000000    0.2986840
25640.0000000    0.2765571
25680.0000000    0.2887202
25720.0000000    0.3137467
25760.0000000    0.2962584
25800.0000000    0.2817217
25840.0000000    0.2815189
25880.0000000    0.2929764
25920.0000000    0.2836999
25960.0000000    0.2896512
26000.0000000    0.2893038
26040.0000000    0.3053121
26080.0000000    0.2957328
26120.0000000    0.2835495
26160.0000000    0.3183697
26200.0000000    0.3152673
26240.0000000    0.2845207
26280.0000000    0.2894818
26320.0000000    0.2981451
26360.0000000    0.3016839
26400.0000000    0.2950813
26440.0000000    0.3070416
26480.0000000    0.3047619
26520.0000000    0.3038287
26560.0000000    0.2767626
26600.0000000    0.2841601
26640.0000000    0.2974483
26680.0000000    0.3031319
26720.0000000    0.2880956
26760.0000000    0.3043804
26800.0000000    0.2930362
26840.0000000    0.2979444
26880.0000000    0.3105645
26920.0000000    0.2842631
26960.0000000    0.2874073
27000.0000000    0.3135977
27040.0000000    0.3052069
27080.0000000    0.3085127
27120.0000000    0.3056803
27160.0000000    0.3065054
27200.0000000    0.3299249
27240.0000000    0.3356557
27280.0000000    0.3087938
27320.0000000    0.3260235
27360.0000000    0.3156731
27400.0000000    0.2921367
27440.0000000    0.2926599
27480.0000000    0.2939978
27520.0000000    0.3051711
27560.0000000    0.2995083
27600.0000000    0.2787324
27640.0000000    0.2980775
27680.0000000    0.3118064
27720.0000000    0.2957536
27760.0000000    0.2978174
27800.0000000    0.2952779
27840.0000000    0.2912462
27880.0000000    0.2721716
27920.0000000    0.2927750
27960.0000000    0.2873825
28000.0000000    0.2991017
28040.0000000    0.2951674
28080.0000000    0.2975570
28120.0000000    0.2827700
28160.0000000    0.2851985
28200.0000000    0.2987897
28240.0000000    0.3141527
28280.0000000    0.3034604
28320.0000000    0.3100776
28360.0000000    0.3178313
28400.0000000    0.3119494
28440.0000000    0.3111883
28480.0000000    0.2887787
28520.0000000    0.3064386
28560.0000000    0.3115412
28600.0000000    0.2960165
28640.0000000    0.3091795
28680.0000000    0.2955453
28720.0000000    0.2999351
28760.0000000    0.2938061
28800.0000000    0.2652401
28840.0000000    0.3243318
28880.0000000    0.3192199
28920.0000000    0.2975600
28960.0000000    0.2978547
29000.0000000    0.2859735
29040.0000000    0.2869469
29080.0000000    0.3052517
29120.0000000    0.2994682
29160.0000000    0.3041433
29200.0000000    0.3177397
29240.0000000    0.2869863
29280.0000000    0.3013598
29320.0000000    0.2962555
29360.0000000    0.2906006
29400.0000000    0.2952833
29440.0000000    0.3030986
29480.0000000    0.2969964
29520.0000000    0.3099869
29560.0000000    0.3128831
29600.0000000    0.3238836
29640.0000000    0.2983347
29680.0000000    0.3160903
29720.0000000    0.2883575
29760.0000000    0.2970989
29800.0000000    0.3010354
29840.0000000    0.2908965
29880.0000000    0.2990347
29920.0000000    0.3052362
29960.0000000    0.2938934
30000.0000000    0.2852256
30040.0000000    0.2892141
30080.0000000    0.2703532
30120.0000000    0.2927502
30160.0000000    0.2964391
30200.0000000    0.2959940
30240.0000000    0.3108048
30280.0000000    0.3071312
30320.0000000    0.2849077
30360.0000000    0.3027907
30400.0000000    0.3050061
30440.0000000    0.2995771
30480.0000000    0.2994185
30520.0000000    0.2955633
30560.0000000    0.2920177
30600.0000000    0.2759033
30640.0000000    0.2824422
30680.0000000    0.2988352
30720.0000000    0.2894865
30760.0000000    0.3111308
30800.0000000    0.2853169
30840.0000000    0.2901625
30880.0000000    0.3016964
30920.0000000    0.2758712
30960.0000000    0.3117107
31000.0000000    0.2941224
31040.0000000    0.2796198
31080.0000000    0.3031391
31120.0000000    0.2916911
31160.0000000    0.2904362
31200.0000000    0.2887474
31240.0000000    0.2954798
31280.0000000    0.2843560
31320.0000000    0.3009340
31360.0000000    0.3012066
31400.0000000    0.2921527
31440.0000000    0.2903868
31480.0000000    0.2981260
31520.0000000    0.3010026
31560.0000000    0.3081816
31600.0000000    0.2974823
31640.0000000    0.2783566
31680.0000000    0.2741172
31720.0000000    0.2730864
31760.0000000    0.2842211
31800.0000000    0.2917002
31840.0000000    0.2764391
31880.0000000    0.2927933
31920.0000000    0.2624281
31960.0000000    0.2744749
32000.0000000    0.2743127
32040.0000000    0.2695609
32080.0000000    0.2792782
32120.0000000    0.2944792
32160.0000000    0.2752944
32200.0000000    0.2742245
32240.0000000    0.2599542
32280.0000000    0.2666536
32320.0000000    0.2691979
32360.0000000    0.2647479
32400.0000000    0.2873973
32440.0000000    0.2844635
32480.0000000    0.2762361
32520.0000000    0.2601869
32560.0000000    0.2865187
32600.0000000    0.2779969
32640.0000000    0.2625731
32680.0000000    0.2857414
32720.0000000    0.3005481
32760.0000000    0.2926978
32800.0000000    0.2651754
32840.0000000    0.2818357
32880.0000000    0.2734467
32920.0000000    0.2883401
32960.0000000    0.2756698
33000.0000000    0.3002996
33040.0000000    0.2850846
33080.0000000    0.2944833
33120.0000000    0.2871388
33160.0000000    0.2842451
33200.0000000    0.2809729
33240.0000000    0.2722394
33280.0000000    0.2897469
33320.0000000    0.3117566
33360.0000000    0.2838075
33400.0000000    0.2560611
33440.0000000    0.2806677
33480.0000000    0.2922725
33520.0000000    0.2852554
33560.0000000    0.2699838
33600.0000000    0.2827932
33640.0000000    0.2895043
33680.0000000    0.3055431
33720.0000000    0.2930817
33760.0000000    0.2716043
33800.0000000    0.3021050
33840.0000000    0.2768496
33880.0000000    0.2652659
33920.0000000    0.2705199
33960.0000000    0.3007639
34000.0000000    0.2927654
34040.0000000    0.3023265
34080.0000000    0.2980797
34120.0000000    0.2878448
34160.0000000    0.3152093
34200.0000000    0.2960444
34240.0000000    0.2818294
34280.0000000    0.2949508
34320.0000000    0.2635475
34360.0000000    0.2667225
34400.0000000    0.2839234
34440.0000000    0.2883315
34480.0000000    0.2725208
34520.0000000    0.2882274
34560.0000000    0.2979605
34600.0000000    0.2841561
34640.0000000    0.2966634
34680.0000000    0.2883468
34720.0000000    0.2778900
34760.0000000    0.2971057
34800.0000000    0.2843880
34840.0000000    0.2804319
34880.0000000    0.2835472
34920.0000000    0.2788227
34960.0000000    0.2743641
35000.0000000    0.2713617
35040.0000000    0.2814365
35080.0000000    0.2877397
35120.0000000    0.2897256
35160.0000000    0.2982261
35200.0000000    0.2698023
35240.0000000    0.2876122
35280.0000000    0.2881690
35320.0000000    0.2837029
35360.0000000    0.2782208
35400.0000000    0.3078378
35440.0000000    0.2831442
35480.0000000    0.2734372
35520.0000000    0.2713425
35560.0000000    0.2790103
35600.0000000    0.2808550
35640.0000000    0.2690881
35680.0000000    0.2931441
35720.0000000    0.2835591
35760.0000000    0.2552544
35800.0000000    0.2563906
35840.0000000    0.2751185
35880.0000000    0.2993023
35920.0000000    0.2845498
35960.0000000    0.2946298
36000.0000000    0.2696429
36040.0000000    0.2731064
36080.0000000    0.2697042
36120.0000000    0.2685150
36160.0000000    0.2640523
36200.0000000    0.2802731
36240.0000000    0.2674502
36280.0000000    0.2822032
36320.0000000    0.2651051
36360.0000000    0.2779291
36400.0000000    0.2722831
36440.0000000    0.2764496
36480.0000000    0.2735391
36520.0000000    0.2730999
36560.0000000    0.2832029
36600.0000000    0.2803517
36640.0000000    0.2640386
36680.0000000    0.2837363
36720.0000000    0.2779945
36760.0000000    0.2535689
36800.0000000    0.2427512
36840.0000000    0.2578172
36880.0000000    0.2645805
36920.0000000    0.2542242
36960.0000000    0.2584248
37000.0000000    0.2750944
37040.0000000    0.2598692
37080.0000000    0.2646166
37120.0000000    0.2619607
37160.0000000    0.2570399
37200.0000000    0.2756951
37240.0000000    0.2734988
37280.0000000    0.2741607
37320.0000000    0.2741581
37360.0000000    0.2602902
37400.0000000    0.2917464
37440.0000000    0.2727219
37480.0000000    0.2284065
37520.0000000    0.2633962
37560.0000000    0.2381281
37600.0000000    0.2509161
37640.0000000    0.2609517
37680.0000000    0.2635163
37720.0000000    0.2573945
37760.0000000    0.2829349
37800.0000000    0.2755430
37840.0000000    0.2982760
37880.0000000    0.2935885
37920.0000000    0.2671095
37960.0000000    0.2763144
38000.0000000    0.2862001
38040.0000000    0.2913528
38080.0000000    0.2656974
38120.0000000    0.2778594
38160.0000000    0.2740478
38200.0000000    0.2670641
38240.0000000    0.2775223
38280.0000000    0.2788298
38320.0000000    0.2761790
38360.0000000    0.2586707
38400.0000000    0.2905274
38440.0000000    0.2727897
38480.0000000    0.2760260
38520.0000000    0.2659160
38560.0000000    0.2667001
38600.0000000    0.2834416
38640.0000000    0.2578461
38680.0000000    0.2911329
38720.0000000    0.2862733
38760.0000000    0.2837207
38800.0000000    0.2700391
38840.0000000    0.2710145
38880.0000000    0.2739048
38920.0000000    0.2652406
38960.0000000    0.2633628
39000.0000000    0.2711101
39040.0000000    0.2758301
39080.0000000    0.2882589
39120.0000000    0.2814819
39160.0000000    0.2779079
39200.0000000    0.2749931
39240.0000000    0.2796189
39280.0000000    0.2725069
39320.0000000    0.2578044
39360.0000000    0.2623705
39400.0000000    0.2728925
39440.0000000    0.2613504
39480.0000000    0.2571132
39520.0000000    0.2604190
39560.0000000    0.2629943
39600.0000000    0.2628546
39640.0000000    0.2708150
39680.0000000    0.2767678
39720.0000000    0.2535458
39760.0000000    0.2557992
39800.0000000    0.2745740
39840.0000000    0.2663472
39880.0000000    0.2798361
39920.0000000    0.2628606
39960.0000000    0.2547518
40000.0000000    0.2654116
40040.0000000    0.2613046
40080.0000000    0.2688494
40120.0000000    0.2938629
40160.0000000    0.2715479
40200.0000000    0.2614829
40240.0000000    0.2704812
40280.0000000    0.2724262
40320.0000000    0.2665877
40360.0000000    0.2565390
40400.0000000    0.2783488
40440.0000000    0.2636517
40480.0000000    0.2658532
40520.0000000    0.2595903
40560.0000000    0.2614227
40600.0000000    0.2838435
40640.0000000    0.2730876
40680.0000000    0.2534381
40720.0000000    0.2434450
40760.0000000    0.2703208
40800.0000000    0.2564175
40840.0000000    0.2776216
40880.0000000    0.2661439
40920.0000000    0.2752517
40960.0000000    0.2686501
41000.0000000    0.2701240
41040.0000000    0.2570228
41080.0000000    0.2671686
41120.0000000    0.2617717
41160.0000000    0.2614278
41200.0000000    0.2698521
41240.0000000    0.2705503
41280.0000000    0.2756957
41320.0000000    0.2679873
41360.0000000    0.2612671
41400.0000000    0.2713997
41440.0000000    0.2589353
41480.0000000    0.2694091
41520.0000000    0.2880699
41560.0000000    0.2761436
41600.0000000    0.2733512
41640.0000000    0.2596711
41680.0000000    0.2986708
41720.0000000    0.2885090
41760.0000000    0.2884239
41800.0000000    0.2697368
41840.0000000    0.2913342
41880.0000000    0.2656392
41920.0000000    0.2915612
41960.0000000    0.2680441
42000.0000000    0.2850323
42040.0000000    0.2717121
42080.0000000    0.2937019
42120.0000000    0.2838153
42160.0000000    0.2760333
42200.0000000    0.2841323
42240.0000000    0.2712400
42280.0000000    0.2605619
42320.0000000    0.2800691
42360.0000000    0.2783611
42400.0000000    0.2848099
42440.0000000    0.2918817
42480.0000000    0.2759459
42520.0000000    0.2831656
42560.0000000    0.2630144
42600.0000000    0.2781076
42640.0000000    0.2759557
42680.0000000    0.2447512
42720.0000000    0.2686340
42760.0000000    0.2870746
42800.0000000    0.2851635
42840.0000000    0.2926752
42880.0000000    0.2703235
42920.0000000    0.2971165
42960.0000000    0.2653599
43000.0000000    0.2782614
43040.0000000    0.2643593
43080.0000000    0.2691455
43120.0000000    0.2557903
43160.0000000    0.2727609
43200.0000000    0.2585799
43240.0000000    0.2677544
43280.0000000    0.2569005
43320.0000000    0.2776932
43360.0000000    0.2543817
43400.0000000    0.2818941
43440.0000000    0.2689156
43480.0000000    0.2612082
43520.0000000    0.2622744
43560.0000000    0.2784796
43600.0000000    0.2740189
43640.0000000    0.2772333
43680.0000000    0.2622574
43720.0000000    0.2682961
43760.0000000    0.2801188
43800.0000000    0.2708915
43840.0000000    0.2623993
43880.0000000    0.2547806
43920.0000000    0.2737143
43960.0000000    0.2929747
44000.0000000    0.2875984
44040.0000000    0.2769028
44080.0000000    0.3065262
44120.0000000    0.2713653
44160.0000000    0.2881919
44200.0000000    0.2824033
44240.0000000    0.2735355
44280.0000000    0.2923686
44320.0000000    0.2635755
44360.0000000    0.2711396
44400.0000000    0.2702296
44440.0000000    0.2908448
44480.0000000    0.2851787
44520.0000000    0.2629798
44560.0000000    0.2504441
44600.0000000    0.2689572
44640.0000000    0.2844716
44680.0000000    0.2982912
44720.0000000    0.3003967
44760.0000000    0.3087476
44800.0000000    0.2985176
44840.0000000    0.2915432
44880.0000000    0.2802558
44920.0000000    0.2768166
44960.0000000    0.2664386
45000.0000000    0.2667291
45040.0000000    0.2815194
45080.0000000    0.2970094
45120.0000000    0.2741829
45160.0000000    0.2983069
45200.0000000    0.2878110
45240.0000000    0.2658645
45280.0000000    0.2921684
45320.0000000    0.2989540
45360.0000000    0.2891017
45400.0000000    0.2884082
45440.0000000    0.2719003
45480.0000000    0.2747815
45520.0000000    0.2848433
45560.0000000    0.2891876
45600.0000000    0.2853013
45640.0000000    0.2950905
45680.0000000    0.2668800
45720.0000000    0.2798131
45760.0000000    0.2770376
45800.0000000    0.2623082
45840.0000000    0.2696026
45880.0000000    0.2705507
45920.0000000    0.2743315
45960.0000000    0.2694125
46000.0000000    0.2729600
46040.0000000    0.2867416
46080.0000000    0.2834745
46120.0000000    0.2792231
46160.0000000    0.2996685
46200.0000000    0.3117706
46240.0000000    0.2726994
46280.0000000    0.3049310
46320.0000000    0.2979617
46360.0000000    0.2829486
46400.0000000    0.2892272
46440.0000000    0.2934876
46480.0000000    0.2734877
46520.0000000    0.3026301
46560.0000000    0.2749126
46600.0000000    0.2934214
46640.0000000    0.2825686
46680.0000000    0.2789266
46720.0000000    0.2684805
46760.0000000    0.2756205
46800.0000000    0.2738786
46840.0000000    0.2811712
46880.0000000    0.2894674
46920.0000000    0.2904989
46960.0000000    0.2923432
47000.0000000    0.2706192
47040.0000000    0.2836291
47080.0000000    0.3021490
47120.0000000    0.2643816
47160.0000000    0.2647350
47200.0000000    0.2657092
47240.0000000    0.2675915
47280.0000000    0.2679389
47320.0000000    0.2804370
47360.0000000    0.2612770
47400.0000000    0.2802553
47440.0000000    0.2698338
47480.0000000    0.2901247
47520.0000000    0.2686341
47560.0000000    0.2659903
47600.0000000    0.2807019
47640.0000000    0.2549953
47680.0000000    0.2710306
47720.0000000    0.2667486
47760.0000000    0.2720713
47800.0000000    0.2808073
47840.0000000    0.2802584
47880.0000000    0.2860496
47920.0000000    0.2849368
47960.0000000    0.2536145
48000.0000000    0.2748183
48040.0000000    0.2905344
48080.0000000    0.2776419
48120.0000000    0.2677327
48160.0000000    0.2665512
48200.0000000    0.2727418
48240.0000000    0.2627264
48280.0000000    0.2928103
48320.0000000    0.2656113
48360.0000000    0.2800469
48400.0000000    0.2693622
48440.0000000    0.2776997
48480.0000000    0.2754808
48520.0000000    0.2809132
48560.0000000    0.2734931
48600.0000000    0.2734297
48640.0000000    0.2846381
48680.0000000    0.2728367
48720.0000000    0.2864197
48760.0000000    0.2620705
48800.0000000    0.2700741
48840.0000000    0.2508849
48880.0000000    0.2683116
48920.0000000    0.2864542
48960.0000000    0.2749043
49000.0000000    0.2912528
49040.0000000    0.2708136
49080.0000000    0.2688447
49120.0000000    0.2572133
49160.0000000    0.2542627
49200.0000000    0.2476544
49240.0000000    0.2438396
49280.0000000    0.2704507
49320.0000000    0.2665016
49360.0000000    0.2829375
49400.0000000    0.2936993
49440.0000000    0.2671458
49480.0000000    0.2889680
49520.0000000    0.2876762
49560.0000000    0.2863661
49600.0000000    0.2836007
49640.0000000    0.2607766
49680.0000000    0.2512104
49720.0000000    0.2576818
49760.0000000    0.2529769
49800.0000000    0.2745297
49840.0000000    0.2674678
49880.0000000    0.2688468
49920.0000000    0.2810450
49960.0000000    0.2304883
50000.0000000    0.2285548
50040.0000000    0.2698069
50080.0000000    0.2828538
50120.0000000    0.2825510
50160.0000000    0.2845419
50200.0000000    0.2706223
50240.0000000    0.2698498
50280.0000000    0.2815283
50320.0000000    0.2805403
50360.0000000    0.2678475
50400.0000000    0.2767197
50440.0000000    0.2689814
50480.0000000    0.2775582
50520.0000000    0.2673177
50560.0000000    0.2749996
50600.0000000    0.2653589
50640.0000000    0.2833956
50680.0000000    0.2911808
50720.0000000    0.2831329
50760.0000000    0.2675064
50800.0000000    0.2783853
50840.0000000    0.3007374
50880.0000000    0.3094105
50920.0000000    0.2890866
50960.0000000    0.2953203
51000.0000000    0.2710806
51040.0000000    0.2854487
51080.0000000    0.2972029
51120.0000000    0.2843802
51160.0000000    0.2835763
51200.0000000    0.2912937
51240.0000000    0.2676046
51280.0000000    0.2722390
51320.0000000    0.2635743
51360.0000000    0.2788838
51400.0000000    0.2713483
51440.0000000    0.2666835
51480.0000000    0.2693188
51520.0000000    0.2757679
51560.0000000    0.2786770
51600.0000000    0.2788650
51640.0000000    0.2681889
51680.0000000    0.2851012
51720.0000000    0.2896260
51760.0000000    0.2746988
51800.0000000    0.2734610
51840.0000000    0.2736339
51880.0000000    0.2751316
51920.0000000    0.2661096
51960.0000000    0.2864236
52000.0000000    0.2716600
52040.0000000    0.2831473
52080.0000000    0.2591725
52120.0000000    0.2760883
52160.0000000    0.2871959
52200.0000000    0.2890421
52240.0000000    0.2852756
52280.0000000    0.2703398
52320.0000000    0.3004910
52360.0000000    0.2948045
52400.0000000    0.2906366
52440.0000000    0.2835037
52480.0000000    0.2938795
52520.0000000    0.2683007
52560.0000000    0.2749641
52600.0000000    0.2554521
52640.0000000    0.2637438
52680.0000000    0.2869288
52720.0000000    0.2602021
52760.0000000    0.2391942
52800.0000000    0.2625162
52840.0000000    0.2845950
52880.0000000    0.2784391
52920.0000000    0.2723125
52960.0000000    0.2828980
53000.0000000    0.2888005
53040.0000000    0.3025057
53080.0000000    0.2660869
53120.0000000    0.2512472
53160.0000000    0.3125990
53200.0000000    0.2680447
53240.0000000    0.2774803
53280.0000000    0.2807322
53320.0000000    0.2757705
53360.0000000    0.2674119
53400.0000000    0.2750329
53440.0000000    0.2706666
53480.0000000    0.2668111
53520.0000000    0.2810940
53560.0000000    0.2958131
53600.0000000    0.2885933
53640.0000000    0.2823246
53680.0000000    0.2713608
53720.0000000    0.2778621
53760.0000000    0.2835830
53800.0000000    0.3017120
53840.0000000    0.2916832
53880.0000000    0.2770030
53920.0000000    0.2771476
53960.0000000    0.2692936
54000.0000000    0.2790049
54040.0000000    0.2702508
54080.0000000    0.2654686
54120.0000000    0.2463544
54160.0000000    0.2584743
54200.0000000    0.2450656
54240.0000000    0.2753601
54280.0000000    0.2618330
54320.0000000    0.2693099
54360.0000000    0.2663103
54400.0000000    0.2546960
54440.0000000    0.2725536
54480.0000000    0.2669153
54520.0000000    0.2642185
54560.0000000    0.2713901
54600.0000000    0.2601999
54640.0000000    0.2502114
54680.0000000    0.2799791
54720.0000000    0.2750953
54760.0000000    0.2702369
54800.0000000    0.2776162
54840.0000000    0.2858161
54880.0000000    0.2870780
54920.0000000    0.2818579
54960.0000000    0.2748477
55000.0000000    0.2713585
55040.0000000    0.2773454
55080.0000000    0.2643070
55120.0000000    0.2620835
55160.0000000    0.2855691
55200.0000000    0.2804334
55240.0000000    0.2509467
55280.0000000    0.2598341
55320.0000000    0.2654374
55360.0000000    0.2620493
55400.0000000    0.2628833
55440.0000000    0.2569810
55480.0000000    0.2833095
55520.0000000    0.2656958
55560.0000000    0.2543537
55600.0000000    0.2670589
55640.0000000    0.2953035
55680.0000000    0.2749005
55720.0000000    0.2763973
55760.0000000    0.2701427
55800.0000000    0.2646805
55840.0000000    0.2444956
55880.0000000    0.2521316
55920.0000000    0.2563213
55960.0000000    0.2661393
56000.0000000    0.2803321
56040.0000000    0.2561974
56080.0000000    0.2684010
56120.0000000    0.2763776
56160.0000000    0.2606710
56200.0000000    0.2816366
56240.0000000    0.2613131
56280.0000000    0.2772377
56320.0000000    0.2585736
56360.0000000    0.2674131
56400.0000000    0.2483638
56440.0000000    0.2475486
56480.0000000    0.2546232
56520.0000000    0.2590849
56560.0000000    0.2452467
56600.0000000    0.2754606
56640.0000000    0.2625749
56680.0000000    0.2664118
56720.0000000    0.2734956
56760.0000000    0.2711828
56800.0000000    0.2777312
56840.0000000    0.2644523
56880.0000000    0.2547696
56920.0000000    0.2595986
56960.0000000    0.2874649
57000.0000000    0.2811092
57040.0000000    0.2759913
57080.0000000    0.2622769
57120.0000000    0.2695775
57160.0000000    0.2734612
57200.0000000    0.2690609
57240.0000000    0.2627367
57280.0000000    0.2755583
57320.0000000    0.2830309
57360.0000000    0.2787523
57400.0000000    0.2595632
57440.0000000    0.2770095
57480.0000000    0.2817679
57520.0000000    0.2793436
57560.0000000    0.2640288
57600.0000000    0.2651001
57640.0000000    0.2714172
57680.0000000    0.2664351
57720.0000000    0.2765544
57760.0000000    0.2765651
57800.0000000    0.2591277
57840.0000000    0.2861733
57880.0000000    0.2879689
57920.0000000    0.2626004
57960.0000000    0.2802340
58000.0000000    0.2692137
58040.0000000    0.2758514
58080.0000000    0.2664211
58120.0000000    0.2600413
58160.0000000    0.2649240
58200.0000000    0.2770458
58240.0000000    0.2573838
58280.0000000    0.2680610
58320.0000000    0.2752344
58360.0000000    0.2737797
58400.0000000    0.2830853
58440.0000000    0.2582658
58480.0000000    0.2907904
58520.0000000    0.2785763
58560.0000000    0.2655992
58600.0000000    0.2628450
58640.0000000    0.2735585
58680.0000000    0.2509529
58720.0000000    0.2780268
58760.0000000    0.2711852
58800.0000000    0.2682861
58840.0000000    0.2598060
58880.0000000    0.2586156
58920.0000000    0.2759307
58960.0000000    0.2838906
59000.0000000    0.2638982
59040.0000000    0.2567081
59080.0000000    0.2721780
59120.0000000    0.2748291
59160.0000000    0.2836531
59200.0000000    0.2732302
59240.0000000    0.2961000
59280.0000000    0.2857955
59320.0000000    0.3011823
59360.0000000    0.2955280
59400.0000000    0.2758251
59440.0000000    0.2927386
59480.0000000    0.2938699
59520.0000000    0.2907256
59560.0000000    0.2801662
59600.0000000    0.2932213
59640.0000000    0.2824504
59680.0000000    0.2810118
59720.0000000    0.2763479
59760.0000000    0.3059272
59800.0000000    0.2809071
59840.0000000    0.2965529
59880.0000000    0.2971399
59920.0000000    0.3073323
59960.0000000    0.2964223
60000.0000000    0.2920594
60040.0000000    0.2771113
60080.0000000    0.2876784
60120.0000000    0.2707758
60160.0000000    0.2574126
60200.0000000    0.2801352
60240.0000000    0.2797759
60280.0000000    0.2645060
60320.0000000    0.2588294
60360.0000000    0.2708837
60400.0000000    0.2851954
60440.0000000    0.2609504
60480.0000000    0.2869627
60520.0000000    0.2482967
60560.0000000    0.2656718
60600.0000000    0.2695293
60640.0000000    0.2680520
60680.0000000    0.2482100
60720.0000000    0.2453083
60760.0000000    0.2636894
60800.0000000    0.2679050
60840.0000000    0.2808050
60880.0000000    0.2649997
60920.0000000    0.2698081
60960.0000000    0.2739156
61000.0000000    0.2738868
61040.0000000    0.2623563
61080.0000000    0.2608545
61120.0000000    0.2512025
61160.0000000    0.2565154
61200.0000000    0.2467998
61240.0000000    0.2792849
61280.0000000    0.2627664
61320.0000000    0.2630662
61360.0000000    0.2672770
61400.0000000    0.2705891
61440.0000000    0.2661913
61480.0000000    0.2713689
61520.0000000    0.2744335
61560.0000000    0.2798251
61600.0000000    0.2726789
61640.0000000    0.2880992
61680.0000000    0.2568347
61720.0000000    0.2776697
61760.0000000    0.2272541
61800.0000000    0.2601959
61840.0000000    0.2771242
61880.0000000    0.2749994
61920.0000000    0.2694791
61960.0000000    0.2622366
62000.0000000    0.2546625
62040.0000000    0.2751207
62080.0000000    0.2580105
62120.0000000    0.2688345
62160.0000000    0.2667815
62200.0000000    0.2600203
62240.0000000    0.2564921
62280.0000000    0.2626476
62320.0000000    0.2495269
62360.0000000    0.2563628
62400.0000000    0.2501678
62440.0000000    0.2467568
62480.0000000    0.2592779
62520.0000000    0.2467523
62560.0000000    0.2776960
62600.0000000    0.2614518
62640.0000000    0.2629940
62680.0000000    0.2569798
62720.0000000    0.2545934
62760.0000000    0.2683970
62800.0000000    0.2791188
62840.0000000    0.2683530
62880.0000000    0.2513993
62920.0000000    0.2484082
62960.0000000    0.2748576
63000.0000000    0.2516896
63040.0000000    0.2594475
63080.0000000    0.2559799
63120.0000000    0.2487285
63160.0000000    0.2420897
63200.0000000    0.2455844
63240.0000000    0.2342956
63280.0000000    0.2502525
63320.0000000    0.2532426
63360.0000000    0.2587327
63400.0000000    0.2653827
63440.0000000    0.2662823
63480.0000000    0.2668224
63520.0000000    0.2662389
63560.0000000    0.2611422
63600.0000000    0.2513287
63640.0000000    0.2403062
63680.0000000    0.2433480
63720.0000000    0.2560492
63760.0000000    0.2733661
63800.0000000    0.2541726
63840.0000000    0.2554631
63880.0000000    0.2752995
63920.0000000    0.2427107
63960.0000000    0.2621645
64000.0000000    0.2727319
64040.0000000    0.2759625
64080.0000000    0.2704504
64120.0000000    0.2720351
64160.0000000    0.2679586
64200.0000000    0.2834097
64240.0000000    0.2613260
64280.0000000    0.2597897
64320.0000000    0.2639069
64360.0000000    0.2841770
64400.0000000    0.2636070
64440.0000000    0.2530279
64480.0000000    0.2303521
64520.0000000    0.2454725
64560.0000000    0.2414564
64600.0000000    0.2379030
64640.0000000    0.2393775
64680.0000000    0.2582413
64720.0000000    0.2714761
64760.0000000    0.2680265
64800.0000000    0.2575856
64840.0000000    0.2650027
64880.0000000    0.2477684
64920.0000000    0.2699300
64960.0000000    0.2443093
65000.0000000    0.2636300
65040.0000000    0.2755206
65080.0000000    0.2705609
65120.0000000    0.2643578
65160.0000000    0.2620879
65200.0000000    0.2730072
65240.0000000    0.2491316
65280.0000000    0.2690029
65320.0000000    0.2597916
65360.0000000    0.2845581
65400.0000000    0.2690106
65440.0000000    0.2606927
65480.0000000    0.2569689
65520.0000000    0.2548110
65560.0000000    0.2717138
65600.0000000    0.2655916
65640.0000000    0.2638017
65680.0000000    0.2777456
65720.0000000    0.2657149
65760.0000000    0.2766718
65800.0000000    0.2459815
65840.0000000    0.2561012
65880.0000000    0.2719404
65920.0000000    0.2760585
65960.0000000    0.2789194
66000.0000000    0.2642165
66040.0000000    0.2643541
66080.0000000    0.2647263
66120.0000000    0.2514690
66160.0000000    0.2642532
66200.0000000    0.2519114
66240.0000000    0.2659740
66280.0000000    0.2596140
66320.0000000    0.2610471
66360.0000000    0.2791180
66400.0000000    0.2563894
66440.0000000    0.2865854
66480.0000000    0.2726603
66520.0000000    0.2728356
66560.0000000    0.2830414
66600.0000000    0.2857032
66640.0000000    0.2993497
66680.0000000    0.2817569
66720.0000000    0.2580188
66760.0000000    0.2825839
66800.0000000    0.2935988
66840.0000000    0.2735370
66880.0000000    0.2782277
66920.0000000    0.2529970
66960.0000000    0.2858528
67000.0000000    0.2732766
67040.0000000    0.2765334
67080.0000000    0.2779529
67120.0000000    0.2599199
67160.0000000    0.2808374
67200.0000000    0.2693537
67240.0000000    0.2522401
67280.0000000    0.2501537
67320.0000000    0.2614191
67360.0000000    0.2719248
67400.0000000    0.2729727
67440.0000000    0.2708762
67480.0000000    0.2742006
67520.0000000    0.2811342
67560.0000000    0.2657961
67600.0000000    0.2656932
67640.0000000    0.2705474
67680.0000000    0.2761278
67720.0000000    0.2776098
67760.0000000    0.2685362
67800.0000000    0.2660581
67840.0000000    0.2474311
67880.0000000    0.2770858
67920.0000000    0.2767069
67960.0000000    0.2780730
68000.0000000    0.2793791
68040.0000000    0.2843105
68080.0000000    0.2752432
68120.0000000    0.2699091
68160.0000000    0.2524701
68200.0000000    0.2626344
68240.0000000    0.2694579
68280.0000000    0.2652127
68320.0000000    0.2828271
68360.0000000    0.2706302
68400.0000000    0.2705020
68440.0000000    0.2868658
68480.0000000    0.2772066
68520.0000000    0.2776913
68560.0000000    0.2701725
68600.0000000    0.2731797
68640.0000000    0.2682693
68680.0000000    0.2776915
68720.0000000    0.2559500
68760.0000000    0.2655326
68800.0000000    0.2605217
68840.0000000    0.2607988
68880.0000000    0.2713704
68920.0000000    0.2662797
68960.0000000    0.2544211
69000.0000000    0.2501781
69040.0000000    0.2421417
69080.0000000    0.2524073
69120.0000000    0.2480436
69160.0000000    0.2466208
69200.0000000    0.2596439
69240.0000000    0.2615318
69280.0000000    0.2516793
69320.0000000    0.2540280
69360.0000000    0.2755426
69400.0000000    0.2549880
69440.0000000    0.2734040
69480.0000000    0.2695095
69520.0000000    0.2936993
69560.0000000    0.2755811
69600.0000000    0.2708527
69640.0000000    0.2855065
69680.0000000    0.2548078
69720.0000000    0.2685336
69760.0000000    0.2628040
69800.0000000    0.2701629
69840.0000000    0.2675883
69880.0000000    0.2683733
69920.0000000    0.2746769
69960.0000000    0.2727305
70000.0000000    0.2704543
70040.0000000    0.2607013
70080.0000000    0.2757893
70120.0000000    0.2747927
70160.0000000    0.2847794
70200.0000000    0.2610400
70240.0000000    0.2746425
70280.0000000    0.2491354
70320.0000000    0.2616879
70360.0000000    0.2566945
70400.0000000    0.2533021
70440.0000000    0.2910946
70480.0000000    0.2705421
70520.0000000    0.2702743
70560.0000000    0.2413259
70600.0000000    0.2604872
70640.0000000    0.2804568
70680.0000000    0.2782448
70720.0000000    0.2683623
70760.0000000    0.2696518
70800.0000000    0.2608457
70840.0000000    0.2537659
70880.0000000    0.2499943
70920.0000000    0.2753366
70960.0000000    0.2501942
71000.0000000    0.2496439
71040.0000000    0.2529977
71080.0000000    0.2371632
71120.0000000    0.2458501
71160.0000000    0.2528040
71200.0000000    0.2459238
71240.0000000    0.2301741
71280.0000000    0.2531247
71320.0000000    0.2716625
71360.0000000    0.2630246
71400.0000000    0.2595589
71440.0000000    0.2743147
71480.0000000    0.2456343
71520.0000000    0.2610121
71560.0000000    0.2399850
71600.0000000    0.2849270
71640.0000000    0.2698482
71680.0000000    0.2778466
71720.0000000    0.2679082
71760.0000000    0.2691279
71800.0000000    0.2491865
71840.0000000    0.2773450
71880.0000000    0.2588989
71920.0000000    0.2724097
71960.0000000    0.2603684
72000.0000000    0.2643919
72040.0000000    0.2839872
72080.0000000    0.2789853
72120.0000000    0.2727869
72160.0000000    0.2663914
72200.0000000    0.2766699
72240.0000000    0.2546501
72280.0000000    0.2746651
72320.0000000    0.2740791
72360.0000000    0.2501765
72400.0000000    0.2742888
72440.0000000    0.2664812
72480.0000000    0.2584675
72520.0000000    0.2619607
72560.0000000    0.2521869
72600.0000000    0.2815081
72640.0000000    0.2691391
72680.0000000    0.2585653
72720.0000000    0.2652066
72760.0000000    0.2658442
72800.0000000    0.2652980
72840.0000000    0.2702036
72880.0000000    0.2785488
72920.0000000    0.2705399
72960.0000000    0.2399856
73000.0000000    0.2774372
73040.0000000    0.2567407
73080.0000000    0.2514630
73120.0000000    0.2884589
73160.0000000    0.2933861
73200.0000000    0.2692839
73240.0000000    0.2706293
73280.0000000    0.2624863
73320.0000000    0.2600497
73360.0000000    0.2894100
73400.0000000    0.2762370
73440.0000000    0.2743576
73480.0000000    0.2795162
73520.0000000    0.2587515
73560.0000000    0.2626790
73600.0000000    0.2626894
73640.0000000    0.2350457
73680.0000000    0.2561085
73720.0000000    0.2633809
73760.0000000    0.2789370
73800.0000000    0.2822050
73840.0000000    0.2577429
73880.0000000    0.2822172
73920.0000000    0.2968784
73960.0000000    0.2457196
74000.0000000    0.2755015
74040.0000000    0.2394764
74080.0000000    0.2578941
74120.0000000    0.2648382
74160.0000000    0.2645905
74200.0000000    0.2728010
74240.0000000    0.2703767
74280.0000000    0.2657520
74320.0000000    0.2750553
74360.0000000    0.2832010
74400.0000000    0.2795343
74440.0000000    0.2697523
74480.0000000    0.2842899
74520.0000000    0.3013384
74560.0000000    0.2724895
74600.0000000    0.2611744
74640.0000000    0.2854965
74680.0000000    0.2813857
74720.0000000    0.2837483
74760.0000000    0.2733285
74800.0000000    0.2689838
74840.0000000    0.2731113
74880.0000000    0.2736579
74920.0000000    0.2758169
74960.0000000    0.2780351
75000.0000000    0.2643563
75040.0000000    0.2793270
75080.0000000    0.2729015
75120.0000000    0.2691852
75160.0000000    0.2667662
75200.0000000    0.2664711
75240.0000000    0.2792191
75280.0000000    0.2734640
75320.0000000    0.2886785
75360.0000000    0.2889619
75400.0000000    0.2829547
75440.0000000    0.2632103
75480.0000000    0.2713569
75520.0000000    0.2426263
75560.0000000    0.2742270
75600.0000000    0.2602687
75640.0000000    0.2762088
75680.0000000    0.2791362
75720.0000000    0.2697122
75760.0000000    0.2660343
75800.0000000    0.2553851
75840.0000000    0.2675334
75880.0000000    0.2868142
75920.0000000    0.2756832
75960.0000000    0.2712985
76000.0000000    0.2683627
76040.0000000    0.2744527
76080.0000000    0.2641598
76120.0000000    0.2751417
76160.0000000    0.2738225
76200.0000000    0.2705393
76240.0000000    0.2879613
76280.0000000    0.2683086
76320.0000000    0.2674052
76360.0000000    0.2722619
76400.0000000    0.2739436
76440.0000000    0.2742257
76480.0000000    0.2961752
76520.0000000    0.2846182
76560.0000000    0.2653196
76600.0000000    0.2466145
76640.0000000    0.2850726
76680.0000000    0.2540642
76720.0000000    0.2550312
76760.0000000    0.2782901
76800.0000000    0.3044006
76840.0000000    0.2990242
76880.0000000    0.2745242
76920.0000000    0.2981004
76960.0000000    0.2863750
77000.0000000    0.2900569
77040.0000000    0.3020177
77080.0000000    0.2724776
77120.0000000    0.2633871
77160.0000000    0.2804258
77200.0000000    0.2718160
77240.0000000    0.2747029
77280.0000000    0.2563154
77320.0000000    0.2551214
77360.0000000    0.2801070
77400.0000000    0.2619470
77440.0000000    0.2812474
77480.0000000    0.2897481
77520.0000000    0.2751043
77560.0000000    0.2817598
77600.0000000    0.2974830
77640.0000000    0.2770960
77680.0000000    0.2563686
77720.0000000    0.2594142
77760.0000000    0.2782491
77800.0000000    0.2576594
77840.0000000    0.2564920
77880.0000000    0.2657982
77920.0000000    0.2713672
77960.0000000    0.2661615
78000.0000000    0.2662863
78040.0000000    0.2613706
78080.0000000    0.2566948
78120.0000000    0.2594797
78160.0000000    0.2509764
78200.0000000    0.2518355
78240.0000000    0.2763133
78280.0000000    0.2591932
78320.0000000    0.2757582
78360.0000000    0.2723484
78400.0000000    0.2563961
78440.0000000    0.2804190
78480.0000000    0.2693018
78520.0000000    0.2608338
78560.0000000    0.2545557
78600.0000000    0.2599026
78640.0000000    0.2886779
78680.0000000    0.2870641
78720.0000000    0.3029536
78760.0000000    0.2600556
78800.0000000    0.2871625
78840.0000000    0.2581545
78880.0000000    0.2918222
78920.0000000    0.2938857
78960.0000000    0.2651677
79000.0000000    0.2602088
79040.0000000    0.2817243
79080.0000000    0.2784885
79120.0000000    0.2699049
79160.0000000    0.2789640
79200.0000000    0.2800474
79240.0000000    0.2700006
79280.0000000    0.2863685
79320.0000000    0.2868009
79360.0000000    0.2948363
79400.0000000    0.2762958
79440.0000000    0.2863960
79480.0000000    0.2859643
79520.0000000    0.2713553
79560.0000000    0.2655373
79600.0000000    0.2647966
79640.0000000    0.2901168
79680.0000000    0.2660598
79720.0000000    0.2736190
79760.0000000    0.2606845
79800.0000000    0.2755735
79840.0000000    0.2683665
79880.0000000    0.2760826
79920.0000000    0.2459742
79960.0000000    0.2852583
80000.0000000    0.2780635
80040.0000000    0.2985460
80080.0000000    0.2687221
80120.0000000    0.2643338
80160.0000000    0.2657542
80200.0000000    0.2456585
80240.0000000    0.2725708
80280.0000000    0.2679575
80320.0000000    0.2508862
80360.0000000    0.2587578
80400.0000000    0.2678679
80440.0000000    0.2461508
80480.0000000    0.2339239
80520.0000000    0.2406188
80560.0000000    0.2345481
80600.0000000    0.2578963
80640.0000000    0.2505679
80680.0000000    0.2488443
80720.0000000    0.2595598
80760.0000000    0.2509290
80800.0000000    0.2421368
80840.0000000    0.2399302
80880.0000000    0.2447508
80920.0000000    0.2265693
80960.0000000    0.2411150
81000.0000000    0.2380383
81040.0000000    0.2479835
81080.0000000    0.2523526
81120.0000000    0.2525834
81160.0000000    0.2625288
81200.0000000    0.2645265
81240.0000000    0.2777212
81280.0000000    0.2346511
81320.0000000    0.2446163
81360.0000000    0.2743495
81400.0000000    0.2755015
81440.0000000    0.2502369
81480.0000000    0.2416836
81520.0000000    0.2612823
81560.0000000    0.2609282
81600.0000000    0.2377031
81640.0000000    0.2423389
81680.0000000    0.2497604
81720.0000000    0.2518281
81760.0000000    0.2565834
81800.0000000    0.2629927
81840.0000000    0.2646056
81880.0000000    0.2513314
81920.0000000    0.2472508
81960.0000000    0.2556053
82000.0000000    0.2470063
82040.0000000    0.2406897
82080.0000000    0.2667359
82120.0000000    0.2472525
82160.0000000    0.2431149
82200.0000000    0.2426657
82240.0000000    0.2465435
82280.0000000    0.2566945
82320.0000000    0.2662066
82360.0000000    0.2589710
82400.0000000    0.2534333
82440.0000000    0.2664214
82480.0000000    0.2740043
82520.0000000    0.2637235
82560.0000000    0.2581626
82600.0000000    0.2357761
82640.0000000    0.2722760
82680.0000000    0.2753386
82720.0000000    0.2726647
82760.0000000    0.2565909
82800.0000000    0.2698530
82840.0000000    0.2570170
82880.0000000    0.2749870
82920.0000000    0.2726278
82960.0000000    0.2712765
83000.0000000    0.2806799
83040.0000000    0.2710425
83080.0000000    0.2790254
83120.0000000    0.2771547
83160.0000000    0.2667869
83200.0000000    0.2796947
83240.0000000    0.2929589
83280.0000000    0.2866114
83320.0000000    0.2932613
83360.0000000    0.2765858
83400.0000000    0.2616863
83440.0000000    0.2753948
83480.0000000    0.2926268
83520.0000000    0.2600816
83560.0000000    0.2724017
83600.0000000    0.2633469
83640.0000000    0.2651424
83680.0000000    0.2395835
83720.0000000    0.2623151
83760.0000000    0.2454786
83800.0000000    0.2610185
83840.0000000    0.2590248
83880.0000000    0.2415060
83920.0000000    0.2365129
83960.0000000    0.2591035
84000.0000000    0.2626158
84040.0000000    0.2663464
84080.0000000    0.2713594
84120.0000000    0.2611793
84160.0000000    0.2881006
84200.0000000    0.3074282
84240.0000000    0.2760466
84280.0000000    0.2926973
84320.0000000    0.2802628
84360.0000000    0.3015171
84400.0000000    0.2899748
84440.0000000    0.2723306
84480.0000000    0.2682495
84520.0000000    0.2766314
84560.0000000    0.2731878
84600.0000000    0.2654545
84640.0000000    0.2743340
84680.0000000    0.2522123
84720.0000000    0.2615435
84760.0000000    0.2700830
84800.0000000    0.2583008
84840.0000000    0.2553673
84880.0000000    0.2698956
84920.0000000    0.2474325
84960.0000000    0.2589617
85000.0000000    0.2819820
85040.0000000    0.2686235
85080.0000000    0.2727829
85120.0000000    0.2617752
85160.0000000    0.2738007
85200.0000000    0.2706334
85240.0000000    0.2955773
85280.0000000    0.2660859
85320.0000000    0.2569956
85360.0000000    0.2669410
85400.0000000    0.2685958
85440.0000000    0.2641314
85480.0000000    0.2584705
85520.0000000    0.2659118
85560.0000000    0.2813157
85600.0000000    0.2628401
85640.0000000    0.2561357
85680.0000000    0.2753314
85720.0000000    0.2434498
85760.0000000    0.2562645
85800.0000000    0.2594444
85840.0000000    0.2871100
85880.0000000    0.2681935
85920.0000000    0.2647309
85960.0000000    0.2374090
86000.0000000    0.2604572
86040.0000000    0.2666858
86080.0000000    0.2746707
86120.0000000    0.2813286
86160.0000000    0.2667418
86200.0000000    0.2571361
86240.0000000    0.2621156
86280.0000000    0.2832746
86320.0000000    0.2739915
86360.0000000    0.2493588
86400.0000000    0.2832398
86440.0000000    0.2817994
86480.0000000    0.2790945
86520.0000000    0.2862798
86560.0000000    0.2919498
86600.0000000    0.2924887
86640.0000000    0.2693910
86680.0000000    0.2637146
86720.0000000    0.2857165
86760.0000000    0.2736114
86800.0000000    0.3143559
86840.0000000    0.2939060
86880.0000000    0.2748249
86920.0000000    0.2769001
86960.0000000    0.2866184
87000.0000000    0.2969874
87040.0000000    0.2910654
87080.0000000    0.2749219
87120.0000000    0.2840131
87160.0000000    0.2968231
87200.0000000    0.2878534
87240.0000000    0.2989535
87280.0000000    0.2960836
87320.0000000    0.2756273
87360.0000000    0.2748550
87400.0000000    0.2919408
87440.0000000    0.3034294
87480.0000000    0.2661571
87520.0000000    0.2833045
87560.0000000    0.2763393
87600.0000000    0.2790635
87640.0000000    0.2693715
87680.0000000    0.2671434
87720.0000000    0.2754419
87760.0000000    0.2754050
87800.0000000    0.2807729
87840.0000000    0.2819514
87880.0000000    0.2745672
87920.0000000    0.2855169
87960.0000000    0.2683496
88000.0000000    0.2513981
88040.0000000    0.2765849
88080.0000000    0.3018403
88120.0000000    0.2679149
88160.0000000    0.2722080
88200.0000000    0.2885426
88240.0000000    0.2836755
88280.0000000    0.2878672
88320.0000000    0.2762375
88360.0000000    0.2926850
88400.0000000    0.2817657
88440.0000000    0.2871055
88480.0000000    0.2802608
88520.0000000    0.2731407
88560.0000000    0.2902498
88600.0000000    0.2713111
88640.0000000    0.2860228
88680.0000000    0.2885847
88720.0000000    0.2787569
88760.0000000    0.2742664
88800.0000000    0.2675119
88840.0000000    0.2579056
88880.0000000    0.2535520
88920.0000000    0.2507447
88960.0000000    0.2570357
89000.0000000    0.2981299
89040.0000000    0.2809925
89080.0000000    0.2846350
89120.0000000    0.2885353
89160.0000000    0.2796136
89200.0000000    0.2975744
89240.0000000    0.2853846
89280.0000000    0.2778335
89320.0000000    0.2678142
89360.0000000    0.2838827
89400.0000000    0.2722527
89440.0000000    0.2995117
89480.0000000    0.3023988
89520.0000000    0.2761873
89560.0000000    0.2965185
89600.0000000    0.3065535
89640.0000000    0.2678612
89680.0000000    0.2781694
89720.0000000    0.2770191
89760.0000000    0.2658277
89800.0000000    0.2587429
89840.0000000    0.2819123
89880.0000000    0.2763844
89920.0000000    0.2946212
89960.0000000    0.2933668
90000.0000000    0.2457111
90040.0000000    0.2714244
90080.0000000    0.2918786
90120.0000000    0.2823243
90160.0000000    0.2882016
90200.0000000    0.2903659
90240.0000000    0.2883530
90280.0000000    0.2763456
90320.0000000    0.2713117
90360.0000000    0.2662453
90400.0000000    0.2831458
90440.0000000    0.2834858
90480.0000000    0.2851659
90520.0000000    0.2723065
90560.0000000    0.2726486
90600.0000000    0.2861877
90640.0000000    0.2900463
90680.0000000    0.2788768
90720.0000000    0.2830267
90760.0000000    0.2758948
90800.0000000    0.2864312
90840.0000000    0.2932952
90880.0000000    0.3032269
90920.0000000    0.2901328
90960.0000000    0.2660316
91000.0000000    0.2835062
91040.0000000    0.2928358
91080.0000000    0.2867968
91120.0000000    0.2773946
91160.0000000    0.2808275
91200.0000000    0.2491582
91240.0000000    0.2868682
91280.0000000    0.2629294
91320.0000000    0.2738654
91360.0000000    0.2970843
91400.0000000    0.2732579
91440.0000000    0.2852353
91480.0000000    0.2791751
91520.0000000    0.2607772
91560.0000000    0.2526932
91600.0000000    0.2534626
91640.0000000    0.2580113
91680.0000000    0.2772191
91720.0000000    0.2573157
91760.0000000    0.2543206
91800.0000000    0.2902912
91840.0000000    0.2906499
91880.0000000    0.2815745
91920.0000000    0.2678176
91960.0000000    0.2705732
92000.0000000    0.2489520
92040.0000000    0.2646132
92080.0000000    0.2666367
92120.0000000    0.2682620
92160.0000000    0.2876092
92200.0000000    0.2871410
92240.0000000    0.2634334
92280.0000000    0.2781504
92320.0000000    0.2645985
92360.0000000    0.2808531
92400.0000000    0.2759175
92440.0000000    0.2587650
92480.0000000    0.2694902
92520.0000000    0.2807029
92560.0000000    0.2800840
92600.0000000    0.2691183
92640.0000000    0.2744890
92680.0000000    0.2940643
92720.0000000    0.2871892
92760.0000000    0.2800712
92800.0000000    0.2854583
92840.0000000    0.2660912
92880.0000000    0.2792385
92920.0000000    0.2822010
92960.0000000    0.2952766
93000.0000000    0.2677439
93040.0000000    0.2534291
93080.0000000    0.2575599
93120.0000000    0.2659316
93160.0000000    0.2792691
93200.0000000    0.2731302
93240.0000000    0.2526052
93280.0000000    0.2690714
93320.0000000    0.2839933
93360.0000000    0.2814899
93400.0000000    0.2885359
93440.0000000    0.2683316
93480.0000000    0.2668892
93520.0000000    0.2695903
93560.0000000    0.2743796
93600.0000000    0.2693350
93640.0000000    0.2729117
93680.0000000    0.2637586
93720.0000000    0.2817779
93760.0000000    0.2698102
93800.0000000    0.2803311
93840.0000000    0.2909770
93880.0000000    0.2895283
93920.0000000    0.2929372
93960.0000000    0.2749852
94000.0000000    0.2785020
94040.0000000    0.2771900
94080.0000000    0.2669897
94120.0000000    0.2701683
94160.0000000    0.2785800
94200.0000000    0.2788646
94240.0000000    0.2742814
94280.0000000    0.2845436
94320.0000000    0.2810586
94360.0000000    0.2780185
94400.0000000    0.2787100
94440.0000000    0.2767758
94480.0000000    0.2665398
94520.0000000    0.2482484
94560.0000000    0.2716711
94600.0000000    0.2608633
94640.0000000    0.2840658
94680.0000000    0.2413471
94720.0000000    0.2854265
94760.0000000    0.2764643
94800.0000000    0.2624300
94840.0000000    0.2711731
94880.0000000    0.2745601
94920.0000000    0.2861584
94960.0000000    0.2583387
95000.0000000    0.2737163
95040.0000000    0.2594162
95080.0000000    0.2693087
95120.0000000    0.2772338
95160.0000000    0.2664198
95200.0000000    0.2757805
95240.0000000    0.2639594
95280.0000000    0.2515453
95320.0000000    0.2498979
95360.0000000    0.2838685
95400.0000000    0.2564364
95440.0000000    0.2625815
95480.0000000    0.2764536
95520.0000000    0.2598081
95560.0000000    0.2718466
95600.0000000    0.2740603
95640.0000000    0.2674469
95680.0000000    0.2574655
95720.0000000    0.2596695
95760.0000000    0.2378721
95800.0000000    0.2668896
95840.0000000    0.2622393
95880.0000000    0.2697849
95920.0000000    0.2733585
95960.0000000    0.2748830
96000.0000000    0.2665626
96040.0000000    0.2831397
96080.0000000    0.2615718
96120.0000000    0.2558895
96160.0000000    0.2741291
96200.0000000    0.2752926
96240.0000000    0.2597847
96280.0000000    0.3112525
96320.0000000    0.2959121
96360.0000000    0.2829804
96400.0000000    0.2616528
96440.0000000    0.2657934
96480.0000000    0.2876061
96520.0000000    0.2804133
96560.0000000    0.2959758
96600.0000000    0.3096368
96640.0000000    0.3164216
96680.0000000    0.2862243
96720.0000000    0.2908239
96760.0000000    0.2890019
96800.0000000    0.2884644
96840.0000000    0.2858234
96880.0000000    0.2722501
96920.0000000    0.2856484
96960.0000000    0.2733421
97000.0000000    0.2642801
97040.0000000    0.2963825
97080.0000000    0.2925998
97120.0000000    0.2794181
97160.0000000    0.2902325
97200.0000000    0.2866221
97240.0000000    0.2953593
97280.0000000    0.2969168
97320.0000000    0.2641608
97360.0000000    0.2532423
97400.0000000    0.2676899
97440.0000000    0.2644714
97480.0000000    0.2718086
97520.0000000    0.2782154
97560.0000000    0.2607896
97600.0000000    0.2546448
97640.0000000    0.2893180
97680.0000000    0.2768155
97720.0000000    0.2802902
97760.0000000    0.2639971
97800.0000000    0.2700436
97840.0000000    0.2737516
97880.0000000    0.2591405
97920.0000000    0.2745393
97960.0000000    0.2713046
98000.0000000    0.2790866
98040.0000000    0.2619111
98080.0000000    0.2467283
98120.0000000    0.2740767
98160.0000000    0.2537218
98200.0000000    0.2485517
98240.0000000    0.2690277
98280.0000000    0.2366070
98320.0000000    0.2626699
98360.0000000    0.2759151
98400.0000000    0.2614718
98440.0000000    0.2582793
98480.0000000    0.2612929
98520.0000000    0.2766472
98560.0000000    0.2643912
98600.0000000    0.2601531
98640.0000000    0.2650481
98680.0000000    0.2376290
98720.0000000    0.2805575
98760.0000000    0.2545083
98800.0000000    0.2710454
98840.0000000    0.2597414
98880.0000000    0.2491902
98920.0000000    0.2393526
98960.0000000    0.2402083
99000.0000000    0.2284466
99040.0000000    0.2337426
99080.0000000    0.2317445
99120.0000000    0.2308779
99160.0000000    0.2422422
99200.0000000    0.2621392
99240.0000000    0.2649266
99280.0000000    0.2649693
99320.0000000    0.2779571
99360.0000000    0.2739225
99400.0000000    0.2661401
99440.0000000    0.2955225
99480.0000000    0.2700020
99520.0000000    0.2700682
99560.0000000    0.2577429
99600.0000000    0.2775802
99640.0000000    0.2310248
99680.0000000    0.2500938
99720.0000000    0.2338860
99760.0000000    0.2457432
99800.0000000    0.2450977
99840.0000000    0.2426519
99880.0000000    0.2515278
99920.0000000    0.2331940
99960.0000000    0.2538398
100000.0000000    0.2759455
100040.0000000    0.2463893
100080.0000000    0.2445043
100120.0000000    0.2305679
100160.0000000    0.2661376
100200.0000000    0.2420616
100240.0000000    0.2301800
100280.0000000    0.2366470
100320.0000000    0.2667823
100360.0000000    0.2496645
100400.0000000    0.2573068
100440.0000000    0.2622122
100480.0000000    0.2320581
100520.0000000    0.2348918
100560.0000000    0.2401633
100600.0000000    0.2474370
100640.0000000    0.2406216
100680.0000000    0.2511283
100720.0000000    0.2475392
100760.0000000    0.2608470
100800.0000000    0.2661029
100840.0000000    0.2492874
100880.0000000    0.2496217
100920.0000000    0.2305937
100960.0000000    0.2486691
101000.0000000    0.2445658
101040.0000000    0.2471633
101080.0000000    0.2264368
101120.0000000    0.2460823
101160.0000000    0.2377655
101200.0000000    0.2506511
101240.0000000    0.2550897
101280.0000000    0.2362664
101320.0000000    0.2737698
101360.0000000    0.2460598
101400.0000000    0.2548729
101440.0000000    0.2723423
101480.0000000    0.2617458
101520.0000000    0.2566324
101560.0000000    0.2756148
101600.0000000    0.2589371
101640.0000000    0.2640078
101680.0000000    0.2229956
101720.0000000    0.2521046
101760.0000000    0.2659399
101800.0000000    0.2421795
101840.0000000    0.2660906
101880.0000000    0.2457143
101920.0000000    0.2606361
101960.0000000    0.2542397
102000.0000000    0.2568709
102040.0000000    0.2780253
102080.0000000    0.2566752
102120.0000000    0.2319934
102160.0000000    0.2474829
102200.0000000    0.2318910
102240.0000000    0.2374222
102280.0000000    0.2552348
102320.0000000    0.2466372
102360.0000000    0.2408309
102400.0000000    0.2549464
102440.0000000    0.2565196
102480.0000000    0.2571708
102520.0000000    0.2617782
102560.0000000    0.2513058
102600.0000000    0.2547538
102640.0000000    0.2333034
102680.0000000    0.2465330
102720.0000000    0.2458494
102760.0000000    0.2703529
102800.0000000    0.2541127
102840.0000000    0.2493449
102880.0000000    0.2370695
102920.0000000    0.2273253
102960.0000000    0.2569667
103000.0000000    0.2602072
103040.0000000    0.2659809
103080.0000000    0.2759459
103120.0000000    0.2704541
103160.0000000    0.2515883
103200.0000000    0.2477030
103240.0000000    0.2571214
103280.0000000    0.2384876
103320.0000000    0.2479565
103360.0000000    0.2585956
103400.0000000    0.2687612
103440.0000000    0.2703274
103480.0000000    0.2394774
103520.0000000    0.2508830
103560.0000000    0.2273495
103600.0000000    0.2451563
103640.0000000    0.2289682
103680.0000000    0.2524239
103720.0000000    0.2471570
103760.0000000    0.2592148
103800.0000000    0.2396820
103840.0000000    0.2397560
103880.0000000    0.2534694
103920.0000000    0.2468144
103960.0000000    0.2527342
104000.0000000    0.2610964
104040.0000000    0.2463088
104080.0000000    0.2395423
104120.0000000    0.2508997
104160.0000000    0.2447716
104200.0000000    0.2568913
104240.0000000    0.2452106
104280.0000000    0.2507274
104320.0000000    0.2649356
104360.0000000    0.2464002
104400.0000000    0.2722351
104440.0000000    0.2721521
104480.0000000    0.2645559
104520.0000000    0.2756171
104560.0000000    0.2553010
104600.0000000    0.2313217
104640.0000000    0.2456217
104680.0000000    0.2191337
104720.0000000    0.2371756
104760.0000000    0.2311284
104800.0000000    0.2492266
104840.0000000    0.2697022
104880.0000000    0.2672575
104920.0000000    0.2797989
104960.0000000    0.2915621
105000.0000000    0.2928427
105040.0000000    0.2438563
105080.0000000    0.2367841
105120.0000000    0.2782377
105160.0000000    0.2795348
105200.0000000    0.2837124
105240.0000000    0.2530391
105280.0000000    0.2441574
105320.0000000    0.2554673
105360.0000000    0.2388830
105400.0000000    0.2614481
105440.0000000    0.2575890
105480.0000000    0.2543922
105520.0000000    0.2493549
105560.0000000    0.2573850
105600.0000000    0.2418254
105640.0000000    0.2450098
105680.0000000    0.2540437
105720.0000000    0.2467946
105760.0000000    0.2631462
105800.0000000    0.2405765
105840.0000000    0.2594841
105880.0000000    0.2495683
105920.0000000    0.2472307
105960.0000000    0.2399638
106000.0000000    0.2690913
106040.0000000    0.2650803
106080.0000000    0.2590589
106120.0000000    0.2488824
106160.0000000    0.2461233
106200.0000000    0.2418595
106240.0000000    0.2306263
106280.0000000    0.2598514
106320.0000000    0.2538277
106360.0000000    0.2568967
106400.0000000    0.2613010
106440.0000000    0.2561174
106480.0000000    0.2585576
106520.0000000    0.2438711
106560.0000000    0.2248780
106600.0000000    0.2531717
106640.0000000    0.2499733
106680.0000000    0.2642773
106720.0000000    0.2485711
106760.0000000    0.2590801
106800.0000000    0.2737857
106840.0000000    0.2562322
106880.0000000    0.2394770
106920.0000000    0.2589116
106960.0000000    0.2751766
107000.0000000    0.2771670
107040.0000000    0.2654297
107080.0000000    0.2646697
107120.0000000    0.2650721
107160.0000000    0.2593142
107200.0000000    0.2625400
107240.0000000    0.2342796
107280.0000000    0.2650037
107320.0000000    0.2511051
107360.0000000    0.2653653
107400.0000000    0.2521091
107440.0000000    0.2652211
107480.0000000    0.2588913
107520.0000000    0.2346489
107560.0000000    0.2431586
107600.0000000    0.2452793
107640.0000000    0.2737405
107680.0000000    0.2480899
107720.0000000    0.2430184
107760.0000000    0.2598718
107800.0000000    0.2471939
107840.0000000    0.2485493
107880.0000000    0.2439658
107920.0000000    0.2557822
107960.0000000    0.2470429
108000.0000000    0.2448317
108040.0000000    0.2627007
108080.0000000    0.2422783
108120.0000000    0.2339682
108160.0000000    0.2557107
108200.0000000    0.2613775
108240.0000000    0.2628679
108280.0000000    0.2676057
108320.0000000    0.2473476
108360.0000000    0.2448861
108400.0000000    0.2676973
108440.0000000    0.2459438
108480.0000000    0.2527534
108520.0000000    0.2446424
108560.0000000    0.2488625
108600.0000000    0.2561286
108640.0000000    0.2479184
108680.0000000    0.2575079
108720.0000000    0.2252079
108760.0000000    0.2566993
108800.0000000    0.2431084
108840.0000000    0.2658054
108880.0000000    0.2572421
108920.0000000    0.2604076
108960.0000000    0.2614905
109000.0000000    0.2379056
109040.0000000    0.2711163
109080.0000000    0.2377834
109120.0000000    0.2592836
109160.0000000    0.2391533
109200.0000000    0.2574442
109240.0000000    0.2458233
109280.0000000    0.2623160
109320.0000000    0.2808740
109360.0000000    0.2482898
109400.0000000    0.2589589
109440.0000000    0.2331706
109480.0000000    0.2455285
109520.0000000    0.2435831
109560.0000000    0.2470656
109600.0000000    0.2546674
109640.0000000    0.2432190
109680.0000000    0.2586349
109720.0000000    0.2806914
109760.0000000    0.2755130
109800.0000000    0.2877056
109840.0000000    0.2644854
109880.0000000    0.2815612
109920.0000000    0.2738025
109960.0000000    0.2820957
110000.0000000    0.2905065
110040.0000000    0.2779791
110080.0000000    0.2655264
110120.0000000    0.2488749
110160.0000000    0.2704856
110200.0000000    0.2636309
110240.0000000    0.2787184
110280.0000000    0.2559491
110320.0000000    0.2755859
110360.0000000    0.2546173
110400.0000000    0.2472711
110440.0000000    0.2518069
110480.0000000    0.2435715
110520.0000000    0.2355510
110560.0000000    0.2557313
110600.0000000    0.2696789
110640.0000000    0.2885211
110680.0000000    0.2621368
110720.0000000    0.2579235
110760.0000000    0.2610386
110800.0000000    0.2905890
110840.0000000    0.2879170
110880.0000000    0.2530650
110920.0000000    0.2398167
110960.0000000    0.2409551
111000.0000000    0.2352551
111040.0000000    0.2852300
111080.0000000    0.2967191
111120.0000000    0.2790704
111160.0000000    0.2807588
111200.0000000    0.2773089
111240.0000000    0.2883724
111280.0000000    0.2775851
111320.0000000    0.2730872
111360.0000000    0.2820229
111400.0000000    0.2616358
111440.0000000    0.2791560
111480.0000000    0.2802815
111520.0000000    0.2610901
111560.0000000    0.2698164
111600.0000000    0.2505624
111640.0000000    0.2668342
111680.0000000    0.2798923
111720.0000000    0.2774173
111760.0000000    0.2684495
111800.0000000    0.2716440
111840.0000000    0.2514446
111880.0000000    0.2717375
111920.0000000    0.2462389
111960.0000000    0.2478633
112000.0000000    0.2505083
112040.0000000    0.2567015
112080.0000000    0.2584308
112120.0000000    0.2629102
112160.0000000    0.2771932
112200.0000000    0.2680391
112240.0000000    0.2649505
112280.0000000    0.2720028
112320.0000000    0.2850150
112360.0000000    0.2688029
112400.0000000    0.2642093
112440.0000000    0.2926284
112480.0000000    0.2612440
112520.0000000    0.2748027
112560.0000000    0.2704798
112600.0000000    0.2535912
112640.0000000    0.2846617
112680.0000000    0.2664310
112720.0000000    0.2807758
112760.0000000    0.2571268
112800.0000000    0.2465949
112840.0000000    0.2502649
112880.0000000    0.2531208
112920.0000000    0.2563681
112960.0000000    0.2631468
113000.0000000    0.2664835
113040.0000000    0.2643568
113080.0000000    0.2626257
113120.0000000    0.2781068
113160.0000000    0.2550920
113200.0000000    0.2739003
113240.0000000    0.2719411
113280.0000000    0.2644093
113320.0000000    0.2671541
113360.0000000    0.2629312
113400.0000000    0.2449838
113440.0000000    0.2660389
113480.0000000    0.2847608
113520.0000000    0.2901310
113560.0000000    0.2747370
113600.0000000    0.2751909
113640.0000000    0.2742668
113680.0000000    0.2768265
113720.0000000    0.2671953
113760.0000000    0.2733891
113800.0000000    0.2833003
113840.0000000    0.2958050
113880.0000000    0.2606458
113920.0000000    0.2702844
113960.0000000    0.2655970
114000.0000000    0.2806862
114040.0000000    0.2892706
114080.0000000    0.2860486
114120.0000000    0.2691717
114160.0000000    0.2498690
114200.0000000    0.2610773
114240.0000000    0.2674321
114280.0000000    0.2657742
114320.0000000    0.2590272
114360.0000000    0.2550093
114400.0000000    0.2583622
114440.0000000    0.2816526
114480.0000000    0.2562557
114520.0000000    0.2487615
114560.0000000    0.2503915
114600.0000000    0.2416005
114640.0000000    0.2514205
114680.0000000    0.2354898
114720.0000000    0.2544941
114760.0000000    0.2280562
114800.0000000    0.2094446
114840.0000000    0.2169208
114880.0000000    0.2204899
114920.0000000    0.2256927
114960.0000000    0.2239574
115000.0000000    0.2431199
115040.0000000    0.2222013
115080.0000000    0.2296415
115120.0000000    0.2432604
115160.0000000    0.2187686
115200.0000000    0.2145809
115240.0000000    0.2340429
115280.0000000    0.2114152
115320.0000000    0.2202688
115360.0000000    0.2276616
115400.0000000    0.2325931
115440.0000000    0.2085478
115480.0000000    0.2252649
115520.0000000    0.2241837
115560.0000000    0.2326906
115600.0000000    0.2407355
115640.0000000    0.2424683
115680.0000000    0.2487339
115720.0000000    0.2351999
115760.0000000    0.2306222
115800.0000000    0.2264110
115840.0000000    0.2412786
115880.0000000    0.2531185
115920.0000000    0.2374896
115960.0000000    0.2300187
116000.0000000    0.2537657
116040.0000000    0.2465342
116080.0000000    0.2280173
116120.0000000    0.2382893
116160.0000000    0.2628785
116200.0000000    0.2499743
116240.0000000    0.2169719
116280.0000000    0.2102153
116320.0000000    0.2384148
116360.0000000    0.2387600
116400.0000000    0.2392165
116440.0000000    0.2252384
116480.0000000    0.2600994
116520.0000000    0.2436446
116560.0000000    0.2389097
116600.0000000    0.2747222
116640.0000000    0.2537028
116680.0000000    0.2405764
116720.0000000    0.2337496
116760.0000000    0.2519025
116800.0000000    0.2502840
116840.0000000    0.2713340
116880.0000000    0.2656700
116920.0000000    0.2827180
116960.0000000    0.2677823
117000.0000000    0.2587194
117040.0000000    0.2666117
117080.0000000    0.2540144
117120.0000000    0.2541887
117160.0000000    0.2426339
117200.0000000    0.2427786
117240.0000000    0.2651931
117280.0000000    0.2378990
117320.0000000    0.2749167
117360.0000000    0.2523153
117400.0000000    0.2451482
117440.0000000    0.2384634
117480.0000000    0.2576028
117520.0000000    0.2533627
117560.0000000    0.2637248
117600.0000000    0.2590521
117640.0000000    0.2663079
117680.0000000    0.2561811
117720.0000000    0.2645279
117760.0000000    0.2771086
117800.0000000    0.2640609
117840.0000000    0.2614439
117880.0000000    0.2809882
117920.0000000    0.2654729
117960.0000000    0.2757941
118000.0000000    0.2748053
118040.0000000    0.2638135
118080.0000000    0.2562158
118120.0000000    0.2532924
118160.0000000    0.2328427
118200.0000000    0.2339432
118240.0000000    0.2338567
118280.0000000    0.2319897
118320.0000000    0.2338345
118360.0000000    0.2486566
118400.0000000    0.2448385
118440.0000000    0.2383381
118480.0000000    0.2294371
118520.0000000    0.2441057
118560.0000000    0.2424323
118600.0000000    0.2624065
118640.0000000    0.2647119
118680.0000000    0.2524313
118720.0000000    0.2320042
118760.0000000    0.2635627
118800.0000000    0.2739785
118840.0000000    0.2768388
118880.0000000    0.2561289
118920.0000000    0.2546591
118960.0000000    0.2538732
119000.0000000    0.2624169
119040.0000000    0.2779552
119080.0000000    0.2596641
119120.0000000    0.2651758
119160.0000000    0.2536282
119200.0000000    0.2444616
119240.0000000    0.2558821
119280.0000000    0.2553570
119320.0000000    0.2696055
119360.0000000    0.2678648
119400.0000000    0.2442556
119440.0000000    0.2382842
119480.0000000    0.2475913
119520.0000000    0.2438384
119560.0000000    0.2312222
119600.0000000    0.2281829
119640.0000000    0.2222681
119680.0000000    0.2210564
119720.0000000    0.2403899
119760.0000000    0.2427874
119800.0000000    0.2544824
119840.0000000    0.2389674
119880.0000000    0.2175080
119920.0000000    0.2466672
119960.0000000    0.2377940
120000.0000000    0.2341004
120040.0000000    0.2580556
120080.0000000    0.2578463
120120.0000000    0.2646564
120160.0000000    0.2669534
120200.0000000    0.2528456
120240.0000000    0.2472065
120280.0000000    0.2501779
120320.0000000    0.2414476
120360.0000000    0.2292935
120400.0000000    0.2394987
120440.0000000    0.2555400
120480.0000000    0.2741623
120520.0000000    0.2504101
120560.0000000    0.2666179
120600.0000000    0.2564448
120640.0000000    0.2562122
120680.0000000    0.2451842
120720.0000000    0.2333476
120760.0000000    0.2439663
120800.0000000    0.2639934
120840.0000000    0.2444640
120880.0000000    0.2444452
120920.0000000    0.2438632
120960.0000000    0.2537049
121000.0000000    0.2351001
121040.0000000    0.2520117
121080.0000000    0.2562988
121120.0000000    0.2704793
121160.0000000    0.2657655
121200.0000000    0.2566313
121240.0000000    0.2567528
121280.0000000    0.2632167
121320.0000000    0.2723995
121360.0000000    0.2346948
121400.0000000    0.2346404
121440.0000000    0.2535288
121480.0000000    0.2509867
121520.0000000    0.2497035
121560.0000000    0.2377739
121600.0000000    0.2571726
121640.0000000    0.2563484
121680.0000000    0.2407841
121720.0000000    0.2381180
121760.0000000    0.2401007
121800.0000000    0.2483260
121840.0000000    0.2489354
121880.0000000    0.2692349
121920.0000000    0.2499015
121960.0000000    0.2676006
122000.0000000    0.2617359
122040.0000000    0.2771964
122080.0000000    0.2565517
122120.0000000    0.2591168
122160.0000000    0.2522659
122200.0000000    0.2529625
122240.0000000    0.2433338
122280.0000000    0.2610004
122320.0000000    0.2523816
122360.0000000    0.2545606
122400.0000000    0.2482855
122440.0000000    0.2434709
122480.0000000    0.2702056
122520.0000000    0.2600425
122560.0000000    0.2480294
122600.0000000    0.2500445
122640.0000000    0.2467791
122680.0000000    0.2489145
122720.0000000    0.2410587
122760.0000000    0.2500917
122800.0000000    0.2493693
122840.0000000    0.2541030
122880.0000000    0.2549255
122920.0000000    0.2306729
122960.0000000    0.2329318
123000.0000000    0.2342777
123040.0000000    0.2356914
123080.0000000    0.2483689
123120.0000000    0.2554355
123160.0000000    0.2530902
123200.0000000    0.2611597
123240.0000000    0.2516840
123280.0000000    0.2667775
123320.0000000    0.2465235
123360.0000000    0.2423795
123400.0000000    0.2557378
123440.0000000    0.2454827
123480.0000000    0.2576418
123520.0000000    0.2720136
123560.0000000    0.2607956
123600.0000000    0.2605609
123640.0000000    0.2737687
123680.0000000    0.2690196
123720.0000000    0.2289792
123760.0000000    0.2625684
123800.0000000    0.2676521
123840.0000000    0.2495835
123880.0000000    0.2498160
123920.0000000    0.2371337
123960.0000000    0.2556832
124000.0000000    0.2778609
124040.0000000    0.2659567
124080.0000000    0.2502454
124120.0000000    0.2427809
124160.0000000    0.2716628
124200.0000000    0.2607383
124240.0000000    0.2743144
124280.0000000    0.2643263
124320.0000000    0.2812122
124360.0000000    0.2641355
124400.0000000    0.2336963
124440.0000000    0.2473204
124480.0000000    0.2424258
124520.0000000    0.2574064
124560.0000000    0.2412121
124600.0000000    0.2674992
124640.0000000    0.2551763
124680.0000000    0.2662855
124720.0000000    0.2536223
124760.0000000    0.2531660
124800.0000000    0.2432313
124840.0000000    0.2623403
124880.0000000    0.2734481
124920.0000000    0.2672718
124960.0000000    0.2450880
125000.0000000    0.2614586
125040.0000000    0.2473707
125080.0000000    0.2591448
125120.0000000    0.2901267
125160.0000000    0.2356937
125200.0000000    0.2370656
125240.0000000    0.2746474
125280.0000000    0.2575848
125320.0000000    0.2585601
125360.0000000    0.2490240
125400.0000000    0.2550722
125440.0000000    0.2419624
125480.0000000    0.2492816
125520.0000000    0.2639761
125560.0000000    0.2833492
125600.0000000    0.2480514
125640.0000000    0.2540238
125680.0000000    0.2547207
125720.0000000    0.2732877
125760.0000000    0.2771932
125800.0000000    0.2683780
125840.0000000    0.2554361
125880.0000000    0.2890545
125920.0000000    0.2727073
125960.0000000    0.2772293
126000.0000000    0.2537542
126040.0000000    0.2645538
126080.0000000    0.2683977
126120.0000000    0.2534377
126160.0000000    0.2715465
126200.0000000    0.2497728
126240.0000000    0.2681951
126280.0000000    0.2819681
126320.0000000    0.3002006
126360.0000000    0.2721137
126400.0000000    0.2736926
126440.0000000    0.2894791
126480.0000000    0.2722697
126520.0000000    0.2610758
126560.0000000    0.2721059
126600.0000000    0.2558202
126640.0000000    0.2753795
126680.0000000    0.2633775
126720.0000000    0.2642259
126760.0000000    0.2692743
126800.0000000    0.2676725
126840.0000000    0.2786537
126880.0000000    0.2736437
126920.0000000    0.2719011
126960.0000000    0.2417391
127000.0000000    0.2491428
127040.0000000    0.2496528
127080.0000000    0.2683260
127120.0000000    0.2605932
127160.0000000    0.2523162
127200.0000000    0.2543671
127240.0000000    0.2387925
127280.0000000    0.2436514
127320.0000000    0.2277668
127360.0000000    0.2503175
127400.0000000    0.2610395
127440.0000000    0.2501750
127480.0000000    0.2596961
127520.0000000    0.2459887
127560.0000000    0.2546584
127600.0000000    0.2465467
127640.0000000    0.2597424
127680.0000000    0.2568068
127720.0000000    0.2365103
127760.0000000    0.2564476
127800.0000000    0.2558341
127840.0000000    0.2687154
127880.0000000    0.2423805
127920.0000000    0.2452196
127960.0000000    0.2475787
128000.0000000    0.2407930
128040.0000000    0.2512575
128080.0000000    0.2493809
128120.0000000    0.2423848
128160.0000000    0.2580590
128200.0000000    0.2450223
128240.0000000    0.2462690
128280.0000000    0.2548552
128320.0000000    0.2514073
128360.0000000    0.2593545
128400.0000000    0.2555931
128440.0000000    0.2568117
128480.0000000    0.2613180
128520.0000000    0.2481403
128560.0000000    0.2784864
128600.0000000    0.2520936
128640.0000000    0.2571056
128680.0000000    0.2639779
128720.0000000    0.2462918
128760.0000000    0.2428448
128800.0000000    0.2622294
128840.0000000    0.2731754
128880.0000000    0.2680036
128920.0000000    0.2681821
128960.0000000    0.2698367
129000.0000000    0.2716329
129040.0000000    0.2529872
129080.0000000    0.2351229
129120.0000000    0.2389024
129160.0000000    0.2445031
129200.0000000    0.2533076
129240.0000000    0.2499183
129280.0000000    0.2643503
129320.0000000    0.2785209
129360.0000000    0.2735825
129400.0000000    0.2657082
129440.0000000    0.2640076
129480.0000000    0.2697638
129520.0000000    0.2768849
129560.0000000    0.2814229
129600.0000000    0.2600773
129640.0000000    0.2775087
129680.0000000    0.2825890
129720.0000000    0.2668141
129760.0000000    0.2705241
129800.0000000    0.2683848
129840.0000000    0.2585990
129880.0000000    0.2831929
129920.0000000    0.2590599
129960.0000000    0.2600438
130000.0000000    0.2577702
130040.0000000    0.2746935
130080.0000000    0.2877290
130120.0000000    0.2938888
130160.0000000    0.2963843
130200.0000000    0.2777385
130240.0000000    0.2662022
130280.0000000    0.2698283
130320.0000000    0.2829537
130360.0000000    0.2558930
130400.0000000    0.2332215
130440.0000000    0.2488808
130480.0000000    0.2532984
130520.0000000    0.2681748
130560.0000000    0.2692524
130600.0000000    0.2616265
130640.0000000    0.2370402
130680.0000000    0.2558948
130720.0000000    0.2540157
130760.0000000    0.2581539
130800.0000000    0.2461124
130840.0000000    0.2348857
130880.0000000    0.2400503
130920.0000000    0.2339476
130960.0000000    0.2471319
131000.0000000    0.2351548
131040.0000000    0.2569150
131080.0000000    0.2386925
131120.0000000    0.2273810
131160.0000000    0.2357320
131200.0000000    0.2199287
131240.0000000    0.2388718
131280.0000000    0.2277692
131320.0000000    0.2253135
131360.0000000    0.2583268
131400.0000000    0.2300956
131440.0000000    0.2203717
131480.0000000    0.2345851
131520.0000000    0.2329749
131560.0000000    0.2450923
131600.0000000    0.2344382
131640.0000000    0.2352107
131680.0000000    0.2473865
131720.0000000    0.2418861
131760.0000000    0.2494434
131800.0000000    0.2416465
131840.0000000    0.2141951
131880.0000000    0.2361022
131920.0000000    0.2497038
131960.0000000    0.2424858
132000.0000000    0.2567755
132040.0000000    0.2762727
132080.0000000    0.2588732
132120.0000000    0.2593513
132160.0000000    0.2572332
132200.0000000    0.2616264
132240.0000000    0.2454212
132280.0000000    0.2531395
132320.0000000    0.2410403
132360.0000000    0.2355087
132400.0000000    0.2442824
132440.0000000    0.2452418
132480.0000000    0.2543549
132520.0000000    0.2519752
132560.0000000    0.2465205
132600.0000000    0.2562162
132640.0000000    0.2549297
132680.0000000    0.2509585
132720.0000000    0.2401648
132760.0000000    0.2180329
132800.0000000    0.2390482
132840.0000000    0.2224932
132880.0000000    0.2238060
132920.0000000    0.2516444
132960.0000000    0.2532996
133000.0000000    0.2576313
133040.0000000    0.2656582
133080.0000000    0.2741806
133120.0000000    0.2732553
133160.0000000    0.2667832
133200.0000000    0.2781815
133240.0000000    0.2669809
133280.0000000    0.2437979
133320.0000000    0.2659873
133360.0000000    0.2914425
133400.0000000    0.2533928
133440.0000000    0.2887503
133480.0000000    0.2903140
133520.0000000    0.2699472
133560.0000000    0.2541244
133600.0000000    0.2681163
133640.0000000    0.2470825
133680.0000000    0.2671163
133720.0000000    0.2525096
133760.0000000    0.2661199
133800.0000000    0.2422331
133840.0000000    0.2521706
133880.0000000    0.2612726
133920.0000000    0.2614377
133960.0000000    0.2751913
134000.0000000    0.2595894
134040.0000000    0.2555378
134080.0000000    0.2565331
134120.0000000    0.2704014
134160.0000000    0.2644662
134200.0000000    0.2709687
134240.0000000    0.2456609
134280.0000000    0.2431012
134320.0000000    0.2398437
134360.0000000    0.2481473
134400.0000000    0.2202565
134440.0000000    0.2232535
134480.0000000    0.2342216
134520.0000000    0.2248735
134560.0000000    0.2236920
134600.0000000    0.2358214
134640.0000000    0.2519926
134680.0000000    0.2417070
134720.0000000    0.2494937
134760.0000000    0.2407265
134800.0000000    0.2428195
134840.0000000    0.2575560
134880.0000000    0.2666270
134920.0000000    0.2698021
134960.0000000    0.2652903
135000.0000000    0.2808784
135040.0000000    0.2627512
135080.0000000    0.2596149
135120.0000000    0.2648359
135160.0000000    0.2456795
135200.0000000    0.2538985
135240.0000000    0.2538876
135280.0000000    0.2568978
135320.0000000    0.2724970
135360.0000000    0.2717625
135400.0000000    0.2731459
135440.0000000    0.2752697
135480.0000000    0.2629313
135520.0000000    0.2597740
135560.0000000    0.2692249
135600.0000000    0.2456065
135640.0000000    0.2603577
135680.0000000    0.2554399
135720.0000000    0.2403214
135760.0000000    0.2648424
135800.0000000    0.2358076
135840.0000000    0.2606384
135880.0000000    0.2214516
135920.0000000    0.2358321
135960.0000000    0.2044018
136000.0000000    0.2127652
136040.0000000    0.2252564
136080.0000000    0.2047348
136120.0000000    0.2087416
136160.0000000    0.2029917
136200.0000000    0.1898292
136240.0000000    0.2089519
136280.0000000    0.1922359
136320.0000000    0.1921723
136360.0000000    0.1899783
136400.0000000    0.1743905
136440.0000000    0.1945360
136480.0000000    0.1957833
136520.0000000    0.2117491
136560.0000000    0.2096995
136600.0000000    0.1676366
136640.0000000    0.1758373
136680.0000000    0.1919911
136720.0000000    0.1941771
136760.0000000    0.2013226
136800.0000000    0.2083200
136840.0000000    0.1962592
136880.0000000    0.2058026
136920.0000000    0.2133133
136960.0000000    0.2232269
137000.0000000    0.2313243
137040.0000000    0.2120362
137080.0000000    0.2143348
137120.0000000    0.2250180
137160.0000000    0.2295963
137200.0000000    0.2189161
137240.0000000    0.2224596
137280.0000000    0.2399621
137320.0000000    0.2345935
137360.0000000    0.2491712
137400.0000000    0.2416519
137440.0000000    0.2610874
137480.0000000    0.2485029
137520.0000000    0.2433497
137560.0000000    0.2510495
137600.0000000    0.2413607
137640.0000000    0.2665938
137680.0000000    0.2609364
137720.0000000    0.2485088
137760.0000000    0.2542771
137800.0000000    0.2312201
137840.0000000    0.2371061
137880.0000000    0.2466771
137920.0000000    0.2501245
137960.0000000    0.2489239
138000.0000000    0.2643241
138040.0000000    0.2677459
138080.0000000    0.2660830
138120.0000000    0.2745200
138160.0000000    0.2264289
138200.0000000    0.2465125
138240.0000000    0.2507622
138280.0000000    0.2308690
138320.0000000    0.2346337
138360.0000000    0.2361899
138400.0000000    0.2471270
138440.0000000    0.2474489
138480.0000000    0.2459496
138520.0000000    0.2369748
138560.0000000    0.2697057
138600.0000000    0.2699411
138640.0000000    0.2577312
138680.0000000    0.2432035
138720.0000000    0.2497760
138760.0000000    0.2587737
138800.0000000    0.2406728
138840.0000000    0.2540877
138880.0000000    0.2531205
138920.0000000    0.2337567
138960.0000000    0.2198736
139000.0000000    0.2163520
139040.0000000    0.2199289
139080.0000000    0.2102754
139120.0000000    0.2384359
139160.0000000    0.2360462
139200.0000000    0.2427293
139240.0000000    0.2475807
139280.0000000    0.2363171
139320.0000000    0.2391442
139360.0000000    0.2387587
139400.0000000    0.2488121
139440.0000000    0.2471480
139480.0000000    0.2557845
139520.0000000    0.2680962
139560.0000000    0.2601860
139600.0000000    0.2467994
139640.0000000    0.2349586
139680.0000000    0.2610385
139720.0000000    0.2432541
139760.0000000    0.2264497
139800.0000000    0.2311523
139840.0000000    0.2638782
139880.0000000    0.2531975
139920.0000000    0.2656351
139960.0000000    0.2613964
140000.0000000    0.2510590
140040.0000000    0.2606202
140080.0000000    0.2461459
140120.0000000    0.2344335
140160.0000000    0.2333451
140200.0000000    0.2342163
140240.0000000    0.2554413
140280.0000000    0.2459349
140320.0000000    0.2419542
140360.0000000    0.2570806
140400.0000000    0.2442225
140440.0000000    0.2421847
140480.0000000    0.2495365
140520.0000000    0.2746676
140560.0000000    0.2311854
140600.0000000    0.2499473
140640.0000000    0.2328049
140680.0000000    0.2300908
140720.0000000    0.2547205
140760.0000000    0.2512258
140800.0000000    0.2467802
140840.0000000    0.2684785
140880.0000000    0.2541259
140920.0000000    0.2408317
140960.0000000    0.2343173
141000.0000000    0.2569019
141040.0000000    0.2471258
141080.0000000    0.2283943
141120.0000000    0.2507940
141160.0000000    0.2514866
141200.0000000    0.2461953
141240.0000000    0.2588566
141280.0000000    0.2359730
141320.0000000    0.2418286
141360.0000000    0.2259639
141400.0000000    0.2431132
141440.0000000    0.2414576
141480.0000000    0.2534738
141520.0000000    0.2327476
141560.0000000    0.2443109
141600.0000000    0.2601524
141640.0000000    0.2520226
141680.0000000    0.2234573
141720.0000000    0.2263535
141760.0000000    0.2373370
141800.0000000    0.2380707
141840.0000000    0.2652530
141880.0000000    0.2316940
141920.0000000    0.2520796
141960.0000000    0.2271682
142000.0000000    0.2193095
142040.0000000    0.2262158
142080.0000000    0.2343034
142120.0000000    0.2248711
142160.0000000    0.2255941
142200.0000000    0.2179083
142240.0000000    0.2544119
142280.0000000    0.2433842
142320.0000000    0.2654966
142360.0000000    0.2620054
142400.0000000    0.2482827
142440.0000000    0.2583438
142480.0000000    0.2683940
142520.0000000    0.2568726
142560.0000000    0.2572202
142600.0000000    0.2732946
142640.0000000    0.2600910
142680.0000000    0.2538722
142720.0000000    0.2411481
142760.0000000    0.2624802
142800.0000000    0.2504776
142840.0000000    0.2405785
142880.0000000    0.2490354
142920.0000000    0.2356462
142960.0000000    0.2534482
143000.0000000    0.2582333
143040.0000000    0.2511453
143080.0000000    0.2606216
143120.0000000    0.2513184
143160.0000000    0.2503085
143200.0000000    0.2480588
143240.0000000    0.2560669
143280.0000000    0.2726814
143320.0000000    0.2651908
143360.0000000    0.2442240
143400.0000000    0.2357650
143440.0000000    0.2290213
143480.0000000    0.2479991
143520.0000000    0.2447246
143560.0000000    0.2473471
143600.0000000    0.2399511
143640.0000000    0.2309890
143680.0000000    0.2187212
143720.0000000    0.2604177
143760.0000000    0.2598012
143800.0000000    0.2463193
143840.0000000    0.2241711
143880.0000000    0.2339774
143920.0000000    0.2241928
143960.0000000    0.2259837
144000.0000000    0.2240728
144040.0000000    0.2485993
144080.0000000    0.2466007
144120.0000000    0.2357596
144160.0000000    0.2546710
144200.0000000    0.2670487
144240.0000000    0.2408284
144280.0000000    0.2333474
144320.0000000    0.2346947
144360.0000000    0.2259443
144400.0000000    0.2341614
144440.0000000    0.2483112
144480.0000000    0.2318046
144520.0000000    0.2388462
144560.0000000    0.2494053
144600.0000000    0.2242256
144640.0000000    0.2418649
144680.0000000    0.2426806
144720.0000000    0.2410139
144760.0000000    0.2399412
144800.0000000    0.2339194
144840.0000000    0.2435632
144880.0000000    0.2473018
144920.0000000    0.2402624
144960.0000000    0.2486370
145000.0000000    0.2505412
145040.0000000    0.2679618
145080.0000000    0.2537360
145120.0000000    0.2303182
145160.0000000    0.2412815
145200.0000000    0.2448137
145240.0000000    0.2449103
145280.0000000    0.2555222
145320.0000000    0.2513668
145360.0000000    0.2354047
145400.0000000    0.2241019
145440.0000000    0.2293893
145480.0000000    0.2421509
145520.0000000    0.2467646
145560.0000000    0.2384581
145600.0000000    0.2422496
145640.0000000    0.2652022
145680.0000000    0.2542716
145720.0000000    0.2435613
145760.0000000    0.2537981
145800.0000000    0.2626995
145840.0000000    0.2645057
145880.0000000    0.2584631
145920.0000000    0.2574000
145960.0000000    0.2333815
146000.0000000    0.2632206
146040.0000000    0.2535329
146080.0000000    0.2291093
146120.0000000    0.2427351
146160.0000000    0.2402695
146200.0000000    0.2399832
146240.0000000    0.2391427
146280.0000000    0.2181688
146320.0000000    0.2333135
146360.0000000    0.2358153
146400.0000000    0.2428271
146440.0000000    0.2271473
146480.0000000    0.2482264
146520.0000000    0.2243170
146560.0000000    0.2464472
146600.0000000    0.2443500
146640.0000000    0.2340786
146680.0000000    0.2542961
146720.0000000    0.2591873
146760.0000000    0.2657371
146800.0000000    0.2613798
146840.0000000    0.2673151
146880.0000000    0.2608829
146920.0000000    0.2452402
146960.0000000    0.2507761
147000.0000000    0.2524219
147040.0000000    0.2491248
147080.0000000    0.2523392
147120.0000000    0.2604368
147160.0000000    0.2537755
147200.0000000    0.2611461
147240.0000000    0.2587767
147280.0000000    0.2718042
147320.0000000    0.2523270
147360.0000000    0.2487524
147400.0000000    0.2475144
147440.0000000    0.2400562
147480.0000000    0.2609465
147520.0000000    0.2507309
147560.0000000    0.2371320
147600.0000000    0.2421628
147640.0000000    0.2377844
147680.0000000    0.2458529
147720.0000000    0.2335069
147760.0000000    0.2345304
147800.0000000    0.2426717
147840.0000000    0.2462049
147880.0000000    0.2423367
147920.0000000    0.2272522
147960.0000000    0.2407600
148000.0000000    0.2406238
148040.0000000    0.2579235
148080.0000000    0.2321621
148120.0000000    0.2222115
148160.0000000    0.2370194
148200.0000000    0.2391038
148240.0000000    0.2498058
148280.0000000    0.2733601
148320.0000000    0.2698356
148360.0000000    0.2646506
148400.0000000    0.2316845
148440.0000000    0.2330417
148480.0000000    0.2399934
148520.0000000    0.2338899
148560.0000000    0.2467801
148600.0000000    0.2538691
148640.0000000    0.2336731
148680.0000000    0.2461694
148720.0000000    0.2343465
148760.0000000    0.2533545
148800.0000000    0.2322822
148840.0000000    0.2457546
148880.0000000    0.2373835
148920.0000000    0.2232894
148960.0000000    0.2324971
149000.0000000    0.2308771
149040.0000000    0.2363940
149080.0000000    0.2585808
149120.0000000    0.2332123
149160.0000000    0.2456020
149200.0000000    0.2376370
149240.0000000    0.2576743
149280.0000000    0.2778433
149320.0000000    0.2457373
149360.0000000    0.2386457
149400.0000000    0.2366500
149440.0000000    0.2431436
149480.0000000    0.2572377
149520.0000000    0.2418056
149560.0000000    0.2452794
149600.0000000    0.2674815
149640.0000000    0.2376197
149680.0000000    0.2530900
149720.0000000    0.2357803
149760.0000000    0.2337536
149800.0000000    0.2319828
149840.0000000    0.2338733
149880.0000000    0.2571510
149920.0000000    0.2620823
149960.0000000    0.2569587
150000.0000000    0.2568887
150040.0000000    0.2526236
150080.0000000    0.2695212
150120.0000000    0.2416197
150160.0000000    0.2400493
150200.0000000    0.2598246
150240.0000000    0.2448188
150280.0000000    0.2155303
150320.0000000    0.2392474
150360.0000000    0.2436720
150400.0000000    0.2312779
150440.0000000    0.2343402
150480.0000000    0.2365704
150520.0000000    0.2320747
150560.0000000    0.2285877
150600.0000000    0.2212643
150640.0000000    0.2268283
150680.0000000    0.2578018
150720.0000000    0.2359379
150760.0000000    0.2499081
150800.0000000    0.2650532
150840.0000000    0.2469780
150880.0000000    0.2879779
150920.0000000    0.2599084
150960.0000000    0.2688174
151000.0000000    0.2511373
151040.0000000    0.2525617
151080.0000000    0.2453792
151120.0000000    0.2307411
151160.0000000    0.2289419
151200.0000000    0.2545404
151240.0000000    0.2360652
151280.0000000    0.2408033
151320.0000000    0.2282575
151360.0000000    0.2129760
151400.0000000    0.2495280
151440.0000000    0.2371783
151480.0000000    0.2331924
151520.0000000    0.2416327
151560.0000000    0.2485045
151600.0000000    0.2204553
151640.0000000    0.2181479
151680.0000000    0.2368751
151720.0000000    0.2478319
151760.0000000    0.2217028
151800.0000000    0.2222333
151840.0000000    0.2158851
151880.0000000    0.2519947
151920.0000000    0.2271770
151960.0000000    0.2253028
152000.0000000    0.2289938
152040.0000000    0.2375427
152080.0000000    0.2402942
152120.0000000    0.2419813
152160.0000000    0.2510672
152200.0000000    0.2416353
152240.0000000    0.2515318
152280.0000000    0.2353194
152320.0000000    0.2417103
152360.0000000    0.2544521
152400.0000000    0.2416914
152440.0000000    0.2443506
152480.0000000    0.2401633
152520.0000000    0.2498225
152560.0000000    0.2405629
152600.0000000    0.2309276
152640.0000000    0.2447580
152680.0000000    0.2487971
152720.0000000    0.2288541
152760.0000000    0.2145892
152800.0000000    0.2345514
152840.0000000    0.2331307
152880.0000000    0.2375923
152920.0000000    0.2272721
152960.0000000    0.2303462
153000.0000000    0.2616653
153040.0000000    0.2330799
153080.0000000    0.2325430
153120.0000000    0.2386946
153160.0000000    0.2266181
153200.0000000    0.2117258
153240.0000000    0.2330584
153280.0000000    0.2015001
153320.0000000    0.2262684
153360.0000000    0.2282272
153400.0000000    0.2057002
153440.0000000    0.2193249
153480.0000000    0.2148933
153520.0000000    0.2044312
153560.0000000    0.2086924
153600.0000000    0.1935502
153640.0000000    0.2100084
153680.0000000    0.1901959
153720.0000000    0.1946999
153760.0000000    0.2248962
153800.0000000    0.2161260
153840.0000000    0.2077129
153880.0000000    0.2112628
153920.0000000    0.2184431
153960.0000000    0.1951236
154000.0000000    0.1943863
154040.0000000    0.2037739
154080.0000000    0.2016891
154120.0000000    0.2112113
154160.0000000    0.2180789
154200.0000000    0.2059220
154240.0000000    0.1998198
154280.0000000    0.2261396
154320.0000000    0.2156506
154360.0000000    0.2098806
154400.0000000    0.2194132
154440.0000000    0.2138854
154480.0000000    0.2174996
154520.0000000    0.2219772
154560.0000000    0.2402504
154600.0000000    0.2186719
154640.0000000    0.2342774
154680.0000000    0.2412384
154720.0000000    0.2514271
154760.0000000    0.2631420
154800.0000000    0.2500759
154840.0000000    0.2180005
154880.0000000    0.2132466
154920.0000000    0.2196844
154960.0000000    0.2585051
155000.0000000    0.2103337
155040.0000000    0.2029142
155080.0000000    0.2032792
155120.0000000    0.2388936
155160.0000000    0.2238094
155200.0000000    0.2198364
155240.0000000    0.2226602
155280.0000000    0.1954192
155320.0000000    0.2182856
155360.0000000    0.2042719
155400.0000000    0.1896490
155440.0000000    0.2238915
155480.0000000    0.2240031
155520.0000000    0.2333566
155560.0000000    0.2199804
155600.0000000    0.2306017
155640.0000000    0.2100323
155680.0000000    0.2213141
155720.0000000    0.2131993
155760.0000000    0.1997236
155800.0000000    0.2024850
155840.0000000    0.1941655
155880.0000000    0.1842186
155920.0000000    0.2122723
155960.0000000    0.2064319
156000.0000000    0.2374426
156040.0000000    0.2126016
156080.0000000    0.1944203
156120.0000000    0.1825674
156160.0000000    0.1627104
156200.0000000    0.1784430
156240.0000000    0.1765562
156280.0000000    0.1751516
156320.0000000    0.1554974
156360.0000000    0.1685021
156400.0000000    0.1781401
156440.0000000    0.1956179
156480.0000000    0.1547243
156520.0000000    0.1624006
156560.0000000    0.1578388
156600.0000000    0.1648560
156640.0000000    0.1558460
156680.0000000    0.1650679
156720.0000000    0.1593442
156760.0000000    0.1577893
156800.0000000    0.1756621
156840.0000000    0.1816825
156880.0000000    0.1988806
156920.0000000    0.1701716
156960.0000000    0.1878517
157000.0000000    0.1752537
157040.0000000    0.1897457
157080.0000000    0.1859759
157120.0000000    0.1875781
157160.0000000    0.1890346
157200.0000000    0.1894373
157240.0000000    0.2199247
157280.0000000    0.1893609
157320.0000000    0.1820616
157360.0000000    0.1601598
157400.0000000    0.1821767
157440.0000000    0.1987441
157480.0000000    0.1852919
157520.0000000    0.1758782
157560.0000000    0.1781789
157600.0000000    0.1684017
157640.0000000    0.1816308
157680.0000000    0.1982025
157720.0000000    0.2028015
157760.0000000    0.1890219
157800.0000000    0.1708650
157840.0000000    0.1640893
157880.0000000    0.1818698
157920.0000000    0.1611061
157960.0000000    0.1688991
158000.0000000    0.1742624
158040.0000000    0.1738450
158080.0000000    0.1877303
158120.0000000    0.1800324
158160.0000000    0.1691386
158200.0000000    0.1712455
158240.0000000    0.1741857
158280.0000000    0.1963377
158320.0000000    0.1695774
158360.0000000    0.1933594
158400.0000000    0.1788355
158440.0000000    0.1906704
158480.0000000    0.1883084
158520.0000000    0.1800729
158560.0000000    0.1763969
158600.0000000    0.1707051
158640.0000000    0.1618343
158680.0000000    0.1723436
158720.0000000    0.1876234
158760.0000000    0.1944988
158800.0000000    0.1881426
158840.0000000    0.1852564
158880.0000000    0.1907098
158920.0000000    0.1862923
158960.0000000    0.2084583
159000.0000000    0.1975069
159040.0000000    0.1894084
159080.0000000    0.1807822
159120.0000000    0.1730063
159160.0000000    0.1924555
159200.0000000    0.1851031
159240.0000000    0.1747396
159280.0000000    0.1731242
159320.0000000    0.1650287
159360.0000000    0.1754624
159400.0000000    0.1727140
159440.0000000    0.1691328
159480.0000000    0.1810967
159520.0000000    0.1742040
159560.0000000    0.1568927
159600.0000000    0.1528265
159640.0000000    0.1519982
159680.0000000    0.1469565
159720.0000000    0.1709480
159760.0000000    0.1812426
159800.0000000    0.1557044
159840.0000000    0.1618616
159880.0000000    0.1720566
159920.0000000    0.1602659
159960.0000000    0.1550219
160000.0000000    0.1659083
160040.0000000    0.1657439
160080.0000000    0.1725339
160120.0000000    0.1900684
160160.0000000    0.1731512
160200.0000000    0.1775850
160240.0000000    0.2099401
160280.0000000    0.1868155
160320.0000000    0.2128303
160360.0000000    0.2211628
160400.0000000    0.1898198
160440.0000000    0.2122985
160480.0000000    0.1988353
160520.0000000    0.1880913
160560.0000000    0.1671948
160600.0000000    0.1677110
160640.0000000    0.1770220
160680.0000000    0.1765537
160720.0000000    0.1830684
160760.0000000    0.1823278
160800.0000000    0.1657298
160840.0000000    0.1748752
160880.0000000    0.1760913
160920.0000000    0.1860406
160960.0000000    0.2054684
161000.0000000    0.2028823
161040.0000000    0.2247435
161080.0000000    0.2078446
161120.0000000    0.2001815
161160.0000000    0.2202725
161200.0000000    0.2004796
161240.0000000    0.1844100
161280.0000000    0.1700284
161320.0000000    0.1601917
161360.0000000    0.1480509
161400.0000000    0.1618860
161440.0000000    0.1768555
161480.0000000    0.1646050
161520.0000000    0.1768392
161560.0000000    0.1569022
161600.0000000    0.1676935
161640.0000000    0.1468206
161680.0000000    0.1521741
161720.0000000    0.1569593
161760.0000000    0.1447690
161800.0000000    0.1538237
161840.0000000    0.1384866
161880.0000000    0.1483676
161920.0000000    0.1621434
161960.0000000    0.1488143
162000.0000000    0.1331760
162040.0000000    0.1310023
162080.0000000    0.1527029
162120.0000000    0.1638380
162160.0000000    0.1305470
162200.0000000    0.1600142
162240.0000000    0.1300782
162280.0000000    0.1377723
162320.0000000    0.1361961
162360.0000000    0.1412373
162400.0000000    0.1374382
162440.0000000    0.1452885
162480.0000000    0.1510173
162520.0000000    0.1617906
162560.0000000    0.1574986
162600.0000000    0.1499367
162640.0000000    0.1473376
162680.0000000    0.1474940
162720.0000000    0.1723049
162760.0000000    0.1624402
162800.0000000    0.1489494
162840.0000000    0.1563689
162880.0000000    0.1515417
162920.0000000    0.1527778
162960.0000000    0.1536430
163000.0000000    0.1581725
163040.0000000    0.1575851
163080.0000000    0.1456716
163120.0000000    0.1612470
163160.0000000    0.1692321
163200.0000000    0.1404222
163240.0000000    0.1452994
163280.0000000    0.1513258
163320.0000000    0.1415627
163360.0000000    0.1471581
163400.0000000    0.1626993
163440.0000000    0.1701915
163480.0000000    0.1534203
163520.0000000    0.1379074
163560.0000000    0.1329496
163600.0000000    0.1440264
163640.0000000    0.1364117
163680.0000000    0.1471198
163720.0000000    0.1580900
163760.0000000    0.1341128
163800.0000000    0.1344244
163840.0000000    0.1434796
163880.0000000    0.1579130
163920.0000000    0.1459603
163960.0000000    0.1405581
164000.0000000    0.1585140
164040.0000000    0.1580188
164080.0000000    0.1351694
164120.0000000    0.1514158
164160.0000000    0.1543083
164200.0000000    0.1423752
164240.0000000    0.1562990
164280.0000000    0.1436201
164320.0000000    0.1323925
164360.0000000    0.1277117
164400.0000000    0.1276886
164440.0000000    0.1338242
164480.0000000    0.1404541
164520.0000000    0.1291652
164560.0000000    0.1282333
164600.0000000    0.1366235
164640.0000000    0.1486351
164680.0000000    0.1554308
164720.0000000    0.1555950
164760.0000000    0.1421939
164800.0000000    0.1478864
164840.0000000    0.1461832
164880.0000000    0.1548737
164920.0000000    0.1594908
164960.0000000    0.1449255
165000.0000000    0.1409526
165040.0000000    0.1370189
165080.0000000    0.1329328
165120.0000000    0.1654058
165160.0000000    0.1366009
165200.0000000    0.1314638
165240.0000000    0.1423807
165280.0000000    0.1562579
165320.0000000    0.1362221
165360.0000000    0.1458507
165400.0000000    0.1457490
165440.0000000    0.1670214
165480.0000000    0.1537397
165520.0000000    0.1623624
165560.0000000    0.1466652
165600.0000000    0.1545607
165640.0000000    0.1507430
165680.0000000    0.1499742
165720.0000000    0.1339321
165760.0000000    0.1280204
165800.0000000    0.1379569
165840.0000000    0.1371927
165880.0000000    0.1466835
165920.0000000    0.1401735
165960.0000000    0.1264102
166000.0000000    0.1478890
166040.0000000    0.1353925
166080.0000000    0.1313449
166120.0000000    0.1399424
166160.0000000    0.1335437
166200.0000000    0.1358399
166240.0000000    0.1542946
166280.0000000    0.1508314
166320.0000000    0.1438570
166360.0000000    0.1344880
166400.0000000    0.1246670
166440.0000000    0.1302263
166480.0000000    0.1441124
166520.0000000    0.1458484
166560.0000000    0.1423164
166600.0000000    0.1345897
166640.0000000    0.1449655
166680.0000000    0.1468425
166720.0000000    0.1590099
166760.0000000    0.1537450
166800.0000000    0.1379108
166840.0000000    0.1457338
166880.0000000    0.1349352
166920.0000000    0.1488953
166960.0000000    0.1588885
167000.0000000    0.1581404
167040.0000000    0.1455115
167080.0000000    0.1689777
167120.0000000    0.1615172
167160.0000000    0.1499091
167200.0000000    0.1490742
167240.0000000    0.1366391
167280.0000000    0.1369848
167320.0000000    0.1452837
167360.0000000    0.1526866
167400.0000000    0.1408400
167440.0000000    0.1581544
167480.0000000    0.1535587
167520.0000000    0.1638568
167560.0000000    0.1510522
167600.0000000    0.1506952
167640.0000000    0.1625925
167680.0000000    0.1498982
167720.0000000    0.1448879
167760.0000000    0.1464766
167800.0000000    0.1530429
167840.0000000    0.1510882
167880.0000000    0.1653454
167920.0000000    0.1506561
167960.0000000    0.1710180
168000.0000000    0.1550236
168040.0000000    0.1503504
168080.0000000    0.1693671
168120.0000000    0.1718062
168160.0000000    0.1725990
168200.0000000    0.1602964
168240.0000000    0.1587708
168280.0000000    0.1614213
168320.0000000    0.1463317
168360.0000000    0.1471307
168400.0000000    0.1844716
168440.0000000    0.1615249
168480.0000000    0.1605589
168520.0000000    0.1552120
168560.0000000    0.1858958
168600.0000000    0.1729057
168640.0000000    0.1788651
168680.0000000    0.1564575
168720.0000000    0.1555154
168760.0000000    0.1613240
168800.0000000    0.1573209
168840.0000000    0.1588276
168880.0000000    0.1577253
168920.0000000    0.1441347
168960.0000000    0.1507697
169000.0000000    0.1660745
169040.0000000    0.1660367
169080.0000000    0.1585429
169120.0000000    0.1642930
169160.0000000    0.1568067
169200.0000000    0.1452405
169240.0000000    0.1420348
169280.0000000    0.1457527
169320.0000000    0.1456553
169360.0000000    0.1692617
169400.0000000    0.1451015
169440.0000000    0.1489667
169480.0000000    0.1483253
169520.0000000    0.1420155
169560.0000000    0.1308718
169600.0000000    0.1361425
169640.0000000    0.1405072
169680.0000000    0.1384443
169720.0000000    0.1280691
169760.0000000    0.1273034
169800.0000000    0.1442436
169840.0000000    0.1273650
169880.0000000    0.1318266
169920.0000000    0.1172589
169960.0000000    0.1285454
170000.0000000    0.1384457
170040.0000000    0.1378070
170080.0000000    0.1297948
170120.0000000    0.1355941
170160.0000000    0.1297236
170200.0000000    0.1387076
170240.0000000    0.1275658
170280.0000000    0.1272479
170320.0000000    0.1498223
170360.0000000    0.1532249
170400.0000000    0.1584256
170440.0000000    0.1452264
170480.0000000    0.1290615
170520.0000000    0.1341207
170560.0000000    0.1252948
170600.0000000    0.1331646
170640.0000000    0.1188623
170680.0000000    0.1252842
170720.0000000    0.1260244
170760.0000000    0.1395111
170800.0000000    0.1293187
170840.0000000    0.1542847
170880.0000000    0.1373073
170920.0000000    0.1614869
170960.0000000    0.1373548
171000.0000000    0.1429908
171040.0000000    0.1375372
171080.0000000    0.1416520
171120.0000000    0.1337618
171160.0000000    0.1465719
171200.0000000    0.1513303
171240.0000000    0.1373819
171280.0000000    0.1447189
171320.0000000    0.1438740
171360.0000000    0.1473841
171400.0000000    0.1525595
171440.0000000    0.1454148
171480.0000000    0.1579755
171520.0000000    0.1713643
171560.0000000    0.1644639
171600.0000000    0.1525486
171640.0000000    0.1563789
171680.0000000    0.1706064
171720.0000000    0.1682577
171760.0000000    0.1699433
171800.0000000    0.1593776
171840.0000000    0.1631025
171880.0000000    0.1669694
171920.0000000    0.1675036
171960.0000000    0.1711060
172000.0000000    0.1843887
172040.0000000    0.1717100
172080.0000000    0.1644071
172120.0000000    0.1791507
172160.0000000    0.1705814
172200.0000000    0.1669540
172240.0000000    0.1655821
172280.0000000    0.1541770
172320.0000000    0.1767300
172360.0000000    0.1654916
172400.0000000    0.1637408
172440.0000000    0.1850449
172480.0000000    0.1780430
172520.0000000    0.1655249
172560.0000000    0.1791605
172600.0000000    0.1515605
172640.0000000    0.1562176
172680.0000000    0.1746150
172720.0000000    0.1553763
172760.0000000    0.1759794
172800.0000000    0.1818587
172840.0000000    0.1819437
172880.0000000    0.1834403
172920.0000000    0.1786733
172960.0000000    0.1823622
173000.0000000    0.1652774
173040.0000000    0.1645398
173080.0000000    0.1831049
173120.0000000    0.1727577
173160.0000000    0.1577192
173200.0000000    0.1682105
173240.0000000    0.1481909
173280.0000000    0.1542319
173320.0000000    0.1625821
173360.0000000    0.1555244
173400.0000000    0.1626484
173440.0000000    0.1573540
173480.0000000    0.1613940
173520.0000000    0.1488174
173560.0000000    0.1668135
173600.0000000    0.1673375
173640.0000000    0.1502449
173680.0000000    0.1607707
173720.0000000    0.1782627
173760.0000000    0.1593258
173800.0000000    0.1563576
173840.0000000    0.1724640
173880.0000000    0.1746492
173920.0000000    0.1741080
173960.0000000    0.1659426
174000.0000000    0.1695278
174040.0000000    0.1598679
174080.0000000    0.1707198
174120.0000000    0.1711171
174160.0000000    0.1660823
174200.0000000    0.1758199
174240.0000000    0.1380085
174280.0000000    0.1412810
174320.0000000    0.1593733
174360.0000000    0.1702954
174400.0000000    0.1437699
174440.0000000    0.1511970
174480.0000000    0.1426774
174520.0000000    0.1524891
174560.0000000    0.1482739
174600.0000000    0.1608117
174640.0000000    0.1669260
174680.0000000    0.1546574
174720.0000000    0.1689366
174760.0000000    0.1517207
174800.0000000    0.1537667
174840.0000000    0.1412487
174880.0000000    0.1578125
174920.0000000    0.1699252
174960.0000000    0.1518343
175000.0000000    0.1477293
175040.0000000    0.1670881
175080.0000000    0.1549869
175120.0000000    0.1597344
175160.0000000    0.1561730
175200.0000000    0.1495590
175240.0000000    0.1586023
175280.0000000    0.1486638
175320.0000000    0.1568439
175360.0000000    0.1710985
175400.0000000    0.1811970
175440.0000000    0.1626494
175480.0000000    0.1529505
175520.0000000    0.1647516
175560.0000000    0.1743774
175600.0000000    0.1797934
175640.0000000    0.1567537
175680.0000000    0.1731975
175720.0000000    0.1640111
175760.0000000    0.1613542
175800.0000000    0.1641888
175840.0000000    0.1627148
175880.0000000    0.1654641
175920.0000000    0.1591254
175960.0000000    0.1666759
176000.0000000    0.1682508
176040.0000000    0.1637536
176080.0000000    0.1609227
176120.0000000    0.1693059
176160.0000000    0.1597176
176200.0000000    0.1572499
176240.0000000    0.1510773
176280.0000000    0.1617593
176320.0000000    0.1608870
176360.0000000    0.1535778
176400.0000000    0.1492640
176440.0000000    0.1439544
176480.0000000    0.1645303
176520.0000000    0.1574522
176560.0000000    0.1509850
176600.0000000    0.1626553
176640.0000000    0.1619363
176680.0000000    0.1828114
176720.0000000    0.1622100
176760.0000000    0.1599805
176800.0000000    0.1537454
176840.0000000    0.1577824
176880.0000000    0.1638388
176920.0000000    0.1684050
176960.0000000    0.1573213
177000.0000000    0.1710948
177040.0000000    0.1748843
177080.0000000    0.1679730
177120.0000000    0.1651591
177160.0000000    0.1726318
177200.0000000    0.1565713
177240.0000000    0.1763604
177280.0000000    0.1436178
177320.0000000    0.1726684
177360.0000000    0.1536618
177400.0000000    0.1418127
177440.0000000    0.1443412
177480.0000000    0.1476547
177520.0000000    0.1578451
177560.0000000    0.1384292
177600.0000000    0.1546284
177640.0000000    0.1704281
177680.0000000    0.1378323
177720.0000000    0.1500619
177760.0000000    0.1586010
177800.0000000    0.1445890
177840.0000000    0.1404075
177880.0000000    0.1629698
177920.0000000    0.1387105
177960.0000000    0.1420132
178000.0000000    0.1381199
178040.0000000    0.1329069
178080.0000000    0.1441368
178120.0000000    0.1264213
178160.0000000    0.1411219
178200.0000000    0.1338996
178240.0000000    0.1515672
178280.0000000    0.1308951
178320.0000000    0.1415323
178360.0000000    0.1337569
178400.0000000    0.1348856
178440.0000000    0.1364988
178480.0000000    0.1328032
178520.0000000    0.1198083
178560.0000000    0.1380047
178600.0000000    0.1233910
178640.0000000    0.1239183
178680.0000000    0.1273843
178720.0000000    0.1330648
178760.0000000    0.1352187
178800.0000000    0.1349860
178840.0000000    0.1365894
178880.0000000    0.1366324
178920.0000000    0.1291440
178960.0000000    0.1377092
179000.0000000    0.1312899
179040.0000000    0.1311168
179080.0000000    0.1255731
179120.0000000    0.1339331
179160.0000000    0.1380947
179200.0000000    0.1352485
179240.0000000    0.1527305
179280.0000000    0.1280024
179320.0000000    0.1459028
179360.0000000    0.1309693
179400.0000000    0.1441181
179440.0000000    0.1317542
179480.0000000    0.1417220
179520.0000000    0.1290894
179560.0000000    0.1330496
179600.0000000    0.1367760
179640.0000000    0.1275583
179680.0000000    0.1401106
179720.0000000    0.1225160
179760.0000000    0.1319786
179800.0000000    0.1429017
179840.0000000    0.1374462
179880.0000000    0.1472584
179920.0000000    0.1443602
179960.0000000    0.1347070
180000.0000000    0.1349800
180040.0000000    0.1342416
180080.0000000    0.1378732
180120.0000000    0.1639892
180160.0000000    0.1540642
180200.0000000    0.1338797
180240.0000000    0.1623766
180280.0000000    0.1277778
180320.0000000    0.1668566
180360.0000000    0.1504405
180400.0000000    0.1422092
180440.0000000    0.1645590
180480.0000000    0.1360319
180520.0000000    0.1512048
180560.0000000    0.1466037
180600.0000000    0.1422965
180640.0000000    0.1469304
180680.0000000    0.1557278
180720.0000000    0.1538068
180760.0000000    0.1424354
180800.0000000    0.1420553
180840.0000000    0.1347585
180880.0000000    0.1448648
180920.0000000    0.1440065
180960.0000000    0.1431718
181000.0000000    0.1410403
181040.0000000    0.1500446
181080.0000000    0.1486485
181120.0000000    0.1401898
181160.0000000    0.1407131
181200.0000000    0.1531042
181240.0000000    0.1455459
181280.0000000    0.1566875
181320.0000000    0.1520451
181360.0000000    0.1404411
181400.0000000    0.1503003
181440.0000000    0.1429533
181480.0000000    0.1482392
181520.0000000    0.1391955
181560.0000000    0.1417444
181600.0000000    0.1446525
181640.0000000    0.1414763
181680.0000000    0.1356682
181720.0000000    0.1462163
181760.0000000    0.1478281
181800.0000000    0.1388414
181840.0000000    0.1389275
181880.0000000    0.1468289
181920.0000000    0.1456084
181960.0000000    0.1424135
182000.0000000    0.1395673
182040.0000000    0.1577026
182080.0000000    0.1472256
182120.0000000    0.1384901
182160.0000000    0.1382016
182200.0000000    0.1502890
182240.0000000    0.1457704
182280.0000000    0.1449190
182320.0000000    0.1428513
182360.0000000    0.1619323
182400.0000000    0.1307588
182440.0000000    0.1397432
182480.0000000    0.1375482
182520.0000000    0.1403650
182560.0000000    0.1453150
182600.0000000    0.1431886
182640.0000000    0.1414482
182680.0000000    0.1412309
182720.0000000    0.1255756
182760.0000000    0.1395797
182800.0000000    0.1414508
182840.0000000    0.1404784
182880.0000000    0.1316309
182920.0000000    0.1321063
182960.0000000    0.1274592
183000.0000000    0.1347410
183040.0000000    0.1363002
183080.0000000    0.1347881
183120.0000000    0.1215113
183160.0000000    0.1332648
183200.0000000    0.1344208
183240.0000000    0.1330038
183280.0000000    0.1296623
183320.0000000    0.1389960
183360.0000000    0.1356970
183400.0000000    0.1332681
183440.0000000    0.1260890
183480.0000000    0.1278514
183520.0000000    0.1308168
183560.0000000    0.1360877
183600.0000000    0.1256615
183640.0000000    0.1276657
183680.0000000    0.1178414
183720.0000000    0.1370876
183760.0000000    0.1398714
183800.0000000    0.1279336
183840.0000000    0.1348784
183880.0000000    0.1323704
183920.0000000    0.1371926
183960.0000000    0.1435432
184000.0000000    0.1391816
184040.0000000    0.1515635
184080.0000000    0.1412105
184120.0000000    0.1607012
184160.0000000    0.1533285
184200.0000000    0.1304785
184240.0000000    0.1279826
184280.0000000    0.1303018
184320.0000000    0.1103490
184360.0000000    0.1228567
184400.0000000    0.1188527
184440.0000000    0.1324140
184480.0000000    0.1303733
184520.0000000    0.1367766
184560.0000000    0.1335585
184600.0000000    0.1317374
184640.0000000    0.1317071
184680.0000000    0.1367987
184720.0000000    0.1382789
184760.0000000    0.1175871
184800.0000000    0.1411166
184840.0000000    0.1418187
184880.0000000    0.1422469
184920.0000000    0.1261591
184960.0000000    0.1291101
185000.0000000    0.1371575
185040.0000000    0.1522796
185080.0000000    0.1332464
185120.0000000    0.1259008
185160.0000000    0.1332569
185200.0000000    0.1308712
185240.0000000    0.1232515
185280.0000000    0.1348180
185320.0000000    0.1316370
185360.0000000    0.1229364
185400.0000000    0.1256079
185440.0000000    0.1398138
185480.0000000    0.1265741
185520.0000000    0.1435927
185560.0000000    0.1447900
185600.0000000    0.1325509
185640.0000000    0.1292384
185680.0000000    0.1358063
185720.0000000    0.1374241
185760.0000000    0.1314986
185800.0000000    0.1254164
185840.0000000    0.1425587
185880.0000000    0.1421868
185920.0000000    0.1392707
185960.0000000    0.1288280
186000.0000000    0.1378451
186040.0000000    0.1347348
186080.0000000    0.1323686
186120.0000000    0.1393334
186160.0000000    0.1415510
186200.0000000    0.1485784
186240.0000000    0.1362098
186280.0000000    0.1203053
186320.0000000    0.1194562
186360.0000000    0.1237266
186400.0000000    0.1190085
186440.0000000    0.1184283
186480.0000000    0.1213797
186520.0000000    0.1164865
186560.0000000    0.1259020
186600.0000000    0.1187817
186640.0000000    0.1305020
186680.0000000    0.1183442
186720.0000000    0.1248802
186760.0000000    0.1236978
186800.0000000    0.1226744
186840.0000000    0.1287744
186880.0000000    0.1399542
186920.0000000    0.1309259
186960.0000000    0.1207735
187000.0000000    0.1154445
187040.0000000    0.1266502
187080.0000000    0.1187569
187120.0000000    0.1273728
187160.0000000    0.1180082
187200.0000000    0.1256790
187240.0000000    0.1273276
187280.0000000    0.1381528
187320.0000000    0.1315453
187360.0000000    0.1257292
187400.0000000    0.1255711
187440.0000000    0.1187971
187480.0000000    0.1327312
187520.0000000    0.1213273
187560.0000000    0.1389239
187600.0000000    0.1181046
187640.0000000    0.1374045
187680.0000000    0.1207431
187720.0000000    0.1296908
187760.0000000    0.1304460
187800.0000000    0.1400234
187840.0000000    0.1398992
187880.0000000    0.1318903
187920.0000000    0.1359967
187960.0000000    0.1248786
188000.0000000    0.1332058
188040.0000000    0.1470016
188080.0000000    0.1270756
188120.0000000    0.1325160
188160.0000000    0.1371213
188200.0000000    0.1411102
188240.0000000    0.1281885
188280.0000000    0.1328105
188320.0000000    0.1283054
188360.0000000    0.1309615
188400.0000000    0.1420807
188440.0000000    0.1258432
188480.0000000    0.1293001
188520.0000000    0.1436598
188560.0000000    0.1473162
188600.0000000    0.1542396
188640.0000000    0.1292904
188680.0000000    0.1331213
188720.0000000    0.1301825
188760.0000000    0.1409505
188800.0000000    0.1416895
188840.0000000    0.1324766
188880.0000000    0.1367054
188920.0000000    0.1359788
188960.0000000    0.1384673
189000.0000000    0.1267013
189040.0000000    0.1324142
189080.0000000    0.1463688
189120.0000000    0.1438783
189160.0000000    0.1428043
189200.0000000    0.1373332
189240.0000000    0.1351614
189280.0000000    0.1340341
189320.0000000    0.1401180
189360.0000000    0.1307285
189400.0000000    0.1311974
189440.0000000    0.1345217
189480.0000000    0.1293417
189520.0000000    0.1373964
189560.0000000    0.1501034
189600.0000000    0.1412212
189640.0000000    0.1249354
189680.0000000    0.1188543
189720.0000000    0.1401514
189760.0000000    0.1360218
189800.0000000    0.1419083
189840.0000000    0.1416524
189880.0000000    0.1307563
189920.0000000    0.1438881
189960.0000000    0.1300283
190000.0000000    0.1458470
190040.0000000    0.1444289
190080.0000000    0.1344009
190120.0000000    0.1539783
190160.0000000    0.1316165
190200.0000000    0.1539634
190240.0000000    0.1595575
190280.0000000    0.1326910
190320.0000000    0.1300471
190360.0000000    0.1326838
190400.0000000    0.1539300
190440.0000000    0.1450978
190480.0000000    0.1447596
190520.0000000    0.1644952
190560.0000000    0.1433433
190600.0000000    0.1256460
190640.0000000    0.1359608
190680.0000000    0.1279110
190720.0000000    0.1515632
190760.0000000    0.1420263
190800.0000000    0.1542670
190840.0000000    0.1323884
190880.0000000    0.1402178
190920.0000000    0.1382561
190960.0000000    0.1363551
191000.0000000    0.1411406
191040.0000000    0.1394552
191080.0000000    0.1402925
191120.0000000    0.1321667
191160.0000000    0.1439082
191200.0000000    0.1345796
191240.0000000    0.1393580
191280.0000000    0.1344314
191320.0000000    0.1326754
191360.0000000    0.1623421
191400.0000000    0.1380835
191440.0000000    0.1356152
191480.0000000    0.1306669
191520.0000000    0.1306669
191560.0000000    0.1294812
191600.0000000    0.1298761
191640.0000000    0.1252878
191680.0000000    0.1254289
191720.0000000    0.1195337
191760.0000000    0.1216424
191800.0000000    0.1220387
191840.0000000    0.1241345
191880.0000000    0.1310791
191920.0000000    0.1191163
191960.0000000    0.1173699
192000.0000000    0.1256522
192040.0000000    0.1212393
192080.0000000    0.1161560
192120.0000000    0.1301128
192160.0000000    0.1237349
192200.0000000    0.1291005
192240.0000000    0.1397519
192280.0000000    0.1365991
192320.0000000    0.1396604
192360.0000000    0.1260876
192400.0000000    0.1317800
192440.0000000    0.1387358
192480.0000000    0.1356350
192520.0000000    0.1376956
192560.0000000    0.1320252
192600.0000000    0.1223136
192640.0000000    0.1291871
192680.0000000    0.1326924
192720.0000000    0.1312379
192760.0000000    0.1189165
192800.0000000    0.1195456
192840.0000000    0.1338715
192880.0000000    0.1349650
192920.0000000    0.1335204
192960.0000000    0.1384593
193000.0000000    0.1188235
193040.0000000    0.1207644
193080.0000000    0.1273022
193120.0000000    0.1362415
193160.0000000    0.1294366
193200.0000000    0.1204161
193240.0000000    0.1303534
193280.0000000    0.1238768
193320.0000000    0.1408237
193360.0000000    0.1137764
193400.0000000    0.1289666
193440.0000000    0.1245076
193480.0000000    0.1227995
193520.0000000    0.1300086
193560.0000000    0.1388921
193600.0000000    0.1295282
193640.0000000    0.1303194
193680.0000000    0.1272407
193720.0000000    0.1341995
193760.0000000    0.1373812
193800.0000000    0.1413212
193840.0000000    0.1491789
193880.0000000    0.1475147
193920.0000000    0.1301678
193960.0000000    0.1403525
194000.0000000    0.1356826
194040.0000000    0.1283713
194080.0000000    0.1335695
194120.0000000    0.1284186
194160.0000000    0.1497510
194200.0000000    0.1452809
194240.0000000    0.1510267
194280.0000000    0.1532382
194320.0000000    0.1494934
194360.0000000    0.1493508
194400.0000000    0.1410699
194440.0000000    0.1375762
194480.0000000    0.1526881
194520.0000000    0.1406808
194560.0000000    0.1408330
194600.0000000    0.1453868
194640.0000000    0.1437371
194680.0000000    0.1421412
194720.0000000    0.1470576
194760.0000000    0.1402812
194800.0000000    0.1526545
194840.0000000    0.1409974
194880.0000000    0.1415769
194920.0000000    0.1388787
194960.0000000    0.1396395
195000.0000000    0.1354120
195040.0000000    0.1388717
195080.0000000    0.1363784
195120.0000000    0.1458676
195160.0000000    0.1501097
195200.0000000    0.1402373
195240.0000000    0.1494780
195280.0000000    0.1420639
195320.0000000    0.1404818
195360.0000000    0.1401816
195400.0000000    0.1398881
195440.0000000    0.1188109
195480.0000000    0.1259854
195520.0000000    0.1408048
195560.0000000    0.1492206
195600.0000000    0.1302284
195640.0000000    0.1365951
195680.0000000    0.1303825
195720.0000000    0.1399973
195760.0000000    0.1348987
195800.0000000    0.1330833
195840.0000000    0.1399029
195880.0000000    0.1282243
195920.0000000    0.1255385
195960.0000000    0.1338205
196000.0000000    0.1461174
196040.0000000    0.1423283
196080.0000000    0.1344778
196120.0000000    0.1326429
196160.0000000    0.1368876
196200.0000000    0.1325646
196240.0000000    0.1439887
196280.0000000    0.1430029
196320.0000000    0.1390633
196360.0000000    0.1494362
196400.0000000    0.1412554
196440.0000000    0.1549119
196480.0000000    0.1355594
196520.0000000    0.1402890
196560.0000000    0.1407956
196600.0000000    0.1598784
196640.0000000    0.1461198
196680.0000000    0.1324241
196720.0000000    0.1364142
196760.0000000    0.1369513
196800.0000000    0.1493950
196840.0000000    0.1572376
196880.0000000    0.1422589
196920.0000000    0.1740918
196960.0000000    0.1278061
197000.0000000    0.1184051
197040.0000000    0.1257924
197080.0000000    0.1358430
197120.0000000    0.1410641
197160.0000000    0.1416797
197200.0000000    0.1277520
197240.0000000    0.1236770
197280.0000000    0.1211261
197320.0000000    0.1287968
197360.0000000    0.1385714
197400.0000000    0.1229025
197440.0000000    0.1240294
197480.0000000    0.1390049
197520.0000000    0.1424658
197560.0000000    0.1296003
197600.0000000    0.1335273
197640.0000000    0.1424353
197680.0000000    0.1282571
197720.0000000    0.1316681
197760.0000000    0.1250796
197800.0000000    0.1376262
197840.0000000    0.1117188
197880.0000000    0.1427734
197920.0000000    0.1079707
197960.0000000    0.1257454
198000.0000000    0.1339445
198040.0000000    0.1165662
198080.0000000    0.1238119
198120.0000000    0.1243537
198160.0000000    0.1305715
198200.0000000    0.1286101
198240.0000000    0.1284686
198280.0000000    0.1321254
198320.0000000    0.1319129
198360.0000000    0.1446654
198400.0000000    0.1351216
198440.0000000    0.1472385
198480.0000000    0.1330515
198520.0000000    0.1511358
198560.0000000    0.1161624
198600.0000000    0.1239474
198640.0000000    0.1346783
198680.0000000    0.1274218
198720.0000000    0.1344686
198760.0000000    0.1309898
198800.0000000    0.1152073
198840.0000000    0.1228702
198880.0000000    0.1409861
198920.0000000    0.1426072
198960.0000000    0.1243983
199000.0000000    0.1394499
199040.0000000    0.1321878
199080.0000000    0.1367965
199120.0000000    0.1314904
199160.0000000    0.1356388
199200.0000000    0.1419620
199240.0000000    0.1264212
199280.0000000    0.1203104
199320.0000000    0.1351309
199360.0000000    0.1277499
199400.0000000    0.1364998
199440.0000000    0.1426416
199480.0000000    0.1369692
199520.0000000    0.1302633
199560.0000000    0.1187010
199600.0000000    0.1247507
199640.0000000    0.1538999
199680.0000000    0.1554805
199720.0000000    0.1237590
199760.0000000    0.1433357
199800.0000000    0.1240868
199840.0000000    0.1148714
199880.0000000    0.1110175
199920.0000000    0.1177805
199960.0000000    0.1107084
200000.0000000    0.1179676
200040.0000000    0.1216677
200080.0000000    0.1191060
200120.0000000    0.1171239
200160.0000000    0.1294535
200200.0000000    0.1231316
200240.0000000    0.1186879
200280.0000000    0.1055695
200320.0000000    0.1345869
200360.0000000    0.1286143
200400.0000000    0.1225661
200440.0000000    0.1227412
200480.0000000    0.1137070
200520.0000000    0.1152055
200560.0000000    0.1220766
200600.0000000    0.1204006
200640.0000000    0.1396106
200680.0000000    0.1130089
200720.0000000    0.1198361
200760.0000000    0.1180254
200800.0000000    0.1282507
200840.0000000    0.1157435
200880.0000000    0.1119490
200920.0000000    0.1319389
200960.0000000    0.1375444
201000.0000000    0.1132243
201040.0000000    0.1169629
201080.0000000    0.1120527
201120.0000000    0.1255226
201160.0000000    0.1205506
201200.0000000    0.1128201
201240.0000000    0.1154921
201280.0000000    0.1138106
201320.0000000    0.1245871
201360.0000000    0.1087575
201400.0000000    0.1057563
201440.0000000    0.1234217
201480.0000000    0.1148413
201520.0000000    0.1221779
201560.0000000    0.1181695
201600.0000000    0.1168907
201640.0000000    0.1167135
201680.0000000    0.1187618
201720.0000000    0.1167666
201760.0000000    0.1492437
201800.0000000    0.1391546
201840.0000000    0.1185602
201880.0000000    0.1245329
201920.0000000    0.1216638
201960.0000000    0.1252504
202000.0000000    0.1125134
202040.0000000    0.1270539
202080.0000000    0.1153833
202120.0000000    0.1424663
202160.0000000    0.1318133
202200.0000000    0.1177298
202240.0000000    0.1294278
202280.0000000    0.1268302
202320.0000000    0.1320375
202360.0000000    0.1242041
202400.0000000    0.1294164
202440.0000000    0.1201407
202480.0000000    0.1270097
202520.0000000    0.1267680
202560.0000000    0.1148091
202600.0000000    0.1274839
202640.0000000    0.1266532
202680.0000000    0.1195804
202720.0000000    0.1220961
202760.0000000    0.1394564
202800.0000000    0.1321080
202840.0000000    0.1357965
202880.0000000    0.1364337
202920.0000000    0.1317989
202960.0000000    0.1417888
203000.0000000    0.1340786
203040.0000000    0.1432104
203080.0000000    0.1288454
203120.0000000    0.1361011
203160.0000000    0.1348586
203200.0000000    0.1540418
203240.0000000    0.1440429
203280.0000000    0.1343884
203320.0000000    0.1557419
203360.0000000    0.1420171
203400.0000000    0.1369711
203440.0000000    0.1240394
203480.0000000    0.1197687
203520.0000000    0.1352090
203560.0000000    0.1343260
203600.0000000    0.1363046
203640.0000000    0.1489269
203680.0000000    0.1404634
203720.0000000    0.1506231
203760.0000000    0.1341196
203800.0000000    0.1426541
203840.0000000    0.1589665
203880.0000000    0.1466668
203920.0000000    0.1466039
203960.0000000    0.1655258
204000.0000000    0.1597848
204040.0000000    0.1769541
204080.0000000    0.1664380
204120.0000000    0.1372700
204160.0000000    0.1426958
204200.0000000    0.1577461
204240.0000000    0.1381013
204280.0000000    0.1480775
204320.0000000    0.1502261
204360.0000000    0.1680340
204400.0000000    0.1438162
204440.0000000    0.1353175
204480.0000000    0.1455531
204520.0000000    0.1551814
204560.0000000    0.1684156
204600.0000000    0.1716147
204640.0000000    0.1665959
204680.0000000    0.1655774
204720.0000000    0.1435986
204760.0000000    0.1570488
204800.0000000    0.1763866
204840.0000000    0.1609363
204880.0000000    0.1451092
204920.0000000    0.1506274
204960.0000000    0.1520390
205000.0000000    0.1485184
205040.0000000    0.1514836
205080.0000000    0.1522641
205120.0000000    0.1560065
205160.0000000    0.1481328
205200.0000000    0.1318361
205240.0000000    0.1476072
205280.0000000    0.1300940
205320.0000000    0.1527493
205360.0000000    0.1570467
205400.0000000    0.1629798
205440.0000000    0.1555424
205480.0000000    0.1334999
205520.0000000    0.1722869
205560.0000000    0.1530374
205600.0000000    0.1526432
205640.0000000    0.1492337
205680.0000000    0.1600831
205720.0000000    0.1497562
205760.0000000    0.1720147
205800.0000000    0.1576717
205840.0000000    0.1604278
205880.0000000    0.1759439
205920.0000000    0.1567160
205960.0000000    0.1626404
206000.0000000    0.1513969
206040.0000000    0.1576663
206080.0000000    0.1567046
206120.0000000    0.1570164
206160.0000000    0.1641340
206200.0000000    0.1491417
206240.0000000    0.1609848
206280.0000000    0.1359070
206320.0000000    0.1307824
206360.0000000    0.1425244
206400.0000000    0.1437813
206440.0000000    0.1353398
206480.0000000    0.1408551
206520.0000000    0.1336034
206560.0000000    0.1392885
206600.0000000    0.1443427
206640.0000000    0.1163098
206680.0000000    0.1307553
206720.0000000    0.1337048
206760.0000000    0.1281913
206800.0000000    0.1296488
206840.0000000    0.1228114
206880.0000000    0.1214440
206920.0000000    0.1312104
206960.0000000    0.1326563
207000.0000000    0.1317283
207040.0000000    0.1315303
207080.0000000    0.1283906
207120.0000000    0.1352049
207160.0000000    0.1519543
207200.0000000    0.1354617
207240.0000000    0.1065191
207280.0000000    0.1107537
207320.0000000    0.1091055
207360.0000000    0.1277144
207400.0000000    0.1399532
207440.0000000    0.1242784
207480.0000000    0.1120694
207520.0000000    0.1162682
207560.0000000    0.1118974
207600.0000000    0.1228773
207640.0000000    0.1075198
207680.0000000    0.1189751
207720.0000000    0.1235987
207760.0000000    0.1143385
207800.0000000    0.1290789
207840.0000000    0.1240655
207880.0000000    0.1118476
207920.0000000    0.1130103
207960.0000000    0.1207099
208000.0000000    0.1173658
208040.0000000    0.1152486
208080.0000000    0.1169985
208120.0000000    0.1252724
208160.0000000    0.1183495
208200.0000000    0.1170664
208240.0000000    0.1301641
208280.0000000    0.1297311
208320.0000000    0.1117477
208360.0000000    0.1187273
208400.0000000    0.1265743
208440.0000000    0.1152574
208480.0000000    0.1177497
208520.0000000    0.1211528
208560.0000000    0.1283121
208600.0000000    0.1179874
208640.0000000    0.1090437
208680.0000000    0.1121954
208720.0000000    0.1110394
208760.0000000    0.1263162
208800.0000000    0.1123774
208840.0000000    0.1087159
208880.0000000    0.1278493
208920.0000000    0.1308857
208960.0000000    0.1113523
209000.0000000    0.1143724
209040.0000000    0.1134317
209080.0000000    0.1140905
209120.0000000    0.1203121
209160.0000000    0.1078774
209200.0000000    0.1210723
209240.0000000    0.1064404
209280.0000000    0.1192650
209320.0000000    0.1289423
209360.0000000    0.1281375
209400.0000000    0.1300304
209440.0000000    0.1331154
209480.0000000    0.1361905
209520.0000000    0.1295744
209560.0000000    0.1282403
209600.0000000    0.1178616
209640.0000000    0.1191849
209680.0000000    0.1203418
209720.0000000    0.1191795
209760.0000000    0.1175239
209800.0000000    0.1095321
209840.0000000    0.1305118
209880.0000000    0.1298126
209920.0000000    0.1271876
209960.0000000    0.1307166
210000.0000000    0.1329942
210040.0000000    0.1221065
210080.0000000    0.1344012
210120.0000000    0.1162457
210160.0000000    0.1245329
210200.0000000    0.1147413
210240.0000000    0.1193943
210280.0000000    0.1223602
210320.0000000    0.1220077
210360.0000000    0.1225986
210400.0000000    0.1283874
210440.0000000    0.1233466
210480.0000000    0.1112117
210520.0000000    0.1180401
210560.0000000    0.1189528
210600.0000000    0.1185236
210640.0000000    0.1172725
210680.0000000    0.1104627
210720.0000000    0.1162732
210760.0000000    0.1077512
210800.0000000    0.1298709
210840.0000000    0.1253678
210880.0000000    0.1266156
210920.0000000    0.1330896
210960.0000000    0.1331783
211000.0000000    0.1208306
211040.0000000    0.1276280
211080.0000000    0.1264974
211120.0000000    0.1257687
211160.0000000    0.1324044
211200.0000000    0.1126204
211240.0000000    0.1162228
211280.0000000    0.1171537
211320.0000000    0.1194154
211360.0000000    0.1257538
211400.0000000    0.1335218
211440.0000000    0.1240566
211480.0000000    0.1226154
211520.0000000    0.1137798
211560.0000000    0.1242696
211600.0000000    0.1086225
211640.0000000    0.1190746
211680.0000000    0.1199264
211720.0000000    0.1192230
211760.0000000    0.1238295
211800.0000000    0.1216155
211840.0000000    0.1110574
211880.0000000    0.1190071
211920.0000000    0.1343387
211960.0000000    0.1193156
212000.0000000    0.1263317
212040.0000000    0.1166151
212080.0000000    0.1356770
212120.0000000    0.1326299
212160.0000000    0.1335298
212200.0000000    0.1272775
212240.0000000    0.1418573
212280.0000000    0.1461414
212320.0000000    0.1284740
212360.0000000    0.1229614
212400.0000000    0.1244284
212440.0000000    0.1284855
212480.0000000    0.1296871
212520.0000000    0.1156255
212560.0000000    0.1166932
212600.0000000    0.1091548
212640.0000000    0.1083235
212680.0000000    0.1219355
212720.0000000    0.1259550
212760.0000000    0.1206607
212800.0000000    0.1102211
212840.0000000    0.1214189
212880.0000000    0.1424447
212920.0000000    0.1263460
212960.0000000    0.1228212
213000.0000000    0.1267321
213040.0000000    0.1244251
213080.0000000    0.1166348
213120.0000000    0.1270998
213160.0000000    0.1419755
213200.0000000    0.1259687
213240.0000000    0.1125414
213280.0000000    0.1166832
213320.0000000    0.1218816
213360.0000000    0.1268296
213400.0000000    0.1141517
213440.0000000    0.1269046
213480.0000000    0.1313728
213520.0000000    0.1101923
213560.0000000    0.1198496
213600.0000000    0.1016554
213640.0000000    0.1243013
213680.0000000    0.1308025
213720.0000000    0.1248728
213760.0000000    0.1247297
213800.0000000    0.1113953
213840.0000000    0.1153411
213880.0000000    0.1181350
213920.0000000    0.1189763
213960.0000000    0.1178581
214000.0000000    0.1173633
214040.0000000    0.1235341
214080.0000000    0.1189149
214120.0000000    0.1270042
214160.0000000    0.1254429
214200.0000000    0.1208419
214240.0000000    0.1201107
214280.0000000    0.1402050
214320.0000000    0.1168408
214360.0000000    0.1278970
214400.0000000    0.1182075
214440.0000000    0.1219004
214480.0000000    0.1235998
214520.0000000    0.1208010
214560.0000000    0.1235544
214600.0000000    0.1321410
214640.0000000    0.1292443
214680.0000000    0.1160424
214720.0000000    0.1242002
214760.0000000    0.1233504
214800.0000000    0.1239565
214840.0000000    0.1209948
214880.0000000    0.1146085
214920.0000000    0.1265189
214960.0000000    0.1218086
215000.0000000    0.1177947
215040.0000000    0.1259972
215080.0000000    0.1244981
215120.0000000    0.1268062
215160.0000000    0.1239807
215200.0000000    0.1390477
215240.0000000    0.1202702
215280.0000000    0.1218825
215320.0000000    0.1245514
215360.0000000    0.1257293
215400.0000000    0.1268432
215440.0000000    0.1296044
215480.0000000    0.1360631
215520.0000000    0.1318484
215560.0000000    0.1136714
215600.0000000    0.1313575
215640.0000000    0.1253779
215680.0000000    0.1237722
215720.0000000    0.1245628
215760.0000000    0.1227957
215800.0000000    0.1266857
215840.0000000    0.1253549
215880.0000000    0.1255665
215920.0000000    0.1179686
215960.0000000    0.1270418
216000.0000000    0.1247133
216040.0000000    0.1305661
216080.0000000    0.1452011
216120.0000000    0.1346966
216160.0000000    0.1640126
216200.0000000    0.1282187
216240.0000000    0.1239058
216280.0000000    0.1283405
216320.0000000    0.1268644
216360.0000000    0.1204259
216400.0000000    0.1240497
216440.0000000    0.1297963
216480.0000000    0.1264915
216520.0000000    0.1319202
216560.0000000    0.1233490
216600.0000000    0.1346424
216640.0000000    0.1245450
216680.0000000    0.1331993
216720.0000000    0.1421823
216760.0000000    0.1480338
216800.0000000    0.1323033
216840.0000000    0.1308218
216880.0000000    0.1413655
216920.0000000    0.1247316
216960.0000000    0.1260266
217000.0000000    0.1217073
217040.0000000    0.1222809
217080.0000000    0.1259214
217120.0000000    0.1221191
217160.0000000    0.1400252
217200.0000000    0.1297627
217240.0000000    0.1305452
217280.0000000    0.1235596
217320.0000000    0.1287818
217360.0000000    0.1442223
217400.0000000    0.1298439
217440.0000000    0.1443277
217480.0000000    0.1294211
217520.0000000    0.1295654
217560.0000000    0.1341737
217600.0000000    0.1232648
217640.0000000    0.1256056
217680.0000000    0.1145698
217720.0000000    0.1350428
217760.0000000    0.1268044
217800.0000000    0.1193106
217840.0000000    0.1348045
217880.0000000    0.1264434
217920.0000000    0.1306966
217960.0000000    0.1220548
218000.0000000    0.1322096
218040.0000000    0.1420220
218080.0000000    0.1467686
218120.0000000    0.1390024
218160.0000000    0.1243386
218200.0000000    0.1253683
218240.0000000    0.1314509
218280.0000000    0.1216583
218320.0000000    0.1159159
218360.0000000    0.1190655
218400.0000000    0.1328341
218440.0000000    0.1306230
218480.0000000    0.1275686
218520.0000000    0.1431124
218560.0000000    0.1319424
218600.0000000    0.1259233
218640.0000000    0.1359717
218680.0000000    0.1252424
218720.0000000    0.1310079
218760.0000000    0.1358903
218800.0000000    0.1336315
218840.0000000    0.1372348
218880.0000000    0.1341106
218920.0000000    0.1240065
218960.0000000    0.1375109
219000.0000000    0.1443454
219040.0000000    0.1306215
219080.0000000    0.1229078
219120.0000000    0.1262730
219160.0000000    0.1269440
219200.0000000    0.1390933
219240.0000000    0.1421552
219280.0000000    0.1341482
219320.0000000    0.1312989
219360.0000000    0.1289506
219400.0000000    0.1210454
219440.0000000    0.1344376
219480.0000000    0.1369481
219520.0000000    0.1236802
219560.0000000    0.1311241
219600.0000000    0.1441340
219640.0000000    0.1356185
219680.0000000    0.1212792
219720.0000000    0.1351984
219760.0000000    0.1378285
219800.0000000    0.1316168
219840.0000000    0.1413265
219880.0000000    0.1449584
219920.0000000    0.1261827
219960.0000000    0.1378906
220000.0000000    0.1306619
220040.0000000    0.1214562
220080.0000000    0.1331705
220120.0000000    0.1375405
220160.0000000    0.1315562
220200.0000000    0.1383085
220240.0000000    0.1358799
220280.0000000    0.1317996
220320.0000000    0.1534654
220360.0000000    0.1547942
220400.0000000    0.1526266
220440.0000000    0.1585398
220480.0000000    0.1695927
220520.0000000    0.1548145
220560.0000000    0.1732778
220600.0000000    0.1848938
220640.0000000    0.1472407
220680.0000000    0.1559698
220720.0000000    0.1647568
220760.0000000    0.1354403
220800.0000000    0.1523511
220840.0000000    0.1362593
220880.0000000    0.1417474
220920.0000000    0.1246348
220960.0000000    0.1395577
221000.0000000    0.1465944
221040.0000000    0.1354023
221080.0000000    0.1362015
221120.0000000    0.1414608
221160.0000000    0.1249146
221200.0000000    0.1275839
221240.0000000    0.1205320
221280.0000000    0.1228269
221320.0000000    0.1378914
221360.0000000    0.1402811
221400.0000000    0.1564975
221440.0000000    0.1512283
221480.0000000    0.1482581
221520.0000000    0.1415450
221560.0000000    0.1396050
221600.0000000    0.1551144
221640.0000000    0.1539319
221680.0000000    0.1573729
221720.0000000    0.1496248
221760.0000000    0.1453421
221800.0000000    0.1505040
221840.0000000    0.1400242
221880.0000000    0.1581995
221920.0000000    0.1499561
221960.0000000    0.1529535
222000.0000000    0.1514316
222040.0000000    0.1327454
222080.0000000    0.1279310
222120.0000000    0.1309731
222160.0000000    0.1455724
222200.0000000    0.1372935
222240.0000000    0.1493530
222280.0000000    0.1400119
222320.0000000    0.1441572
222360.0000000    0.1253480
222400.0000000    0.1343605
222440.0000000    0.1382803
222480.0000000    0.1469491
222520.0000000    0.1358934
222560.0000000    0.1388184
222600.0000000    0.1393135
222640.0000000    0.1304806
222680.0000000    0.1284035
222720.0000000    0.1082859
222760.0000000    0.1327268
222800.0000000    0.1297227
222840.0000000    0.1451567
222880.0000000    0.1400249
222920.0000000    0.1353144
222960.0000000    0.1394657
223000.0000000    0.1180548
223040.0000000    0.1341659
223080.0000000    0.1433535
223120.0000000    0.1334646
223160.0000000    0.1457557
223200.0000000    0.1317406
223240.0000000    0.1402031
223280.0000000    0.1282827
223320.0000000    0.1403258
223360.0000000    0.1334378
223400.0000000    0.1366018
223440.0000000    0.1461744
223480.0000000    0.1383443
223520.0000000    0.1296341
223560.0000000    0.1272850
223600.0000000    0.1251100
223640.0000000    0.1410269
223680.0000000    0.1495515
223720.0000000    0.1387520
223760.0000000    0.1416836
223800.0000000    0.1295705
223840.0000000    0.1601343
223880.0000000    0.1497740
223920.0000000    0.1453241
223960.0000000    0.1394817
224000.0000000    0.1395437
224040.0000000    0.1293188
224080.0000000    0.1389251
224120.0000000    0.1382593
224160.0000000    0.1372032
224200.0000000    0.1438136
224240.0000000    0.1371207
224280.0000000    0.1461204
224320.0000000    0.1344515
224360.0000000    0.1283694
224400.0000000    0.1449140
224440.0000000    0.1257857
224480.0000000    0.1328855
224520.0000000    0.1231486
224560.0000000    0.1368700
224600.0000000    0.1346703
224640.0000000    0.1328806
224680.0000000    0.1254585
224720.0000000    0.1406695
224760.0000000    0.1432433
224800.0000000    0.1250436
224840.0000000    0.1338493
224880.0000000    0.1447755
224920.0000000    0.1316799
224960.0000000    0.1420010
225000.0000000    0.1437792
225040.0000000    0.1327073
225080.0000000    0.1484629
225120.0000000    0.1419470
225160.0000000    0.1456087
225200.0000000    0.1449755
225240.0000000    0.1480788
225280.0000000    0.1503944
225320.0000000    0.1422916
225360.0000000    0.1403069
225400.0000000    0.1381780
225440.0000000    0.1380643
225480.0000000    0.1304397
225520.0000000    0.1427238
225560.0000000    0.1402427
225600.0000000    0.1308226
225640.0000000    0.1344748
225680.0000000    0.1418624
225720.0000000    0.1355888
225760.0000000    0.1429372
225800.0000000    0.1433270
225840.0000000    0.1398346
225880.0000000    0.1496569
225920.0000000    0.1430331
225960.0000000    0.1266973
226000.0000000    0.1233912
226040.0000000    0.1410657
226080.0000000    0.1343642
226120.0000000    0.1252679
226160.0000000    0.1303493
226200.0000000    0.1425751
226240.0000000    0.1259783
226280.0000000    0.1441271
226320.0000000    0.1379659
226360.0000000    0.1371083
226400.0000000    0.1173272
226440.0000000    0.1258018
226480.0000000    0.1294734
226520.0000000    0.1287853
226560.0000000    0.1203752
226600.0000000    0.1409260
226640.0000000    0.1302171
226680.0000000    0.1339661
226720.0000000    0.1327199
226760.0000000    0.1224599
226800.0000000    0.1286334
226840.0000000    0.1345059
226880.0000000    0.1331051
226920.0000000    0.1263681
226960.0000000    0.1583074
227000.0000000    0.1399415
227040.0000000    0.1381066
227080.0000000    0.1321332
227120.0000000    0.1272921
227160.0000000    0.1281039
227200.0000000    0.1189147
227240.0000000    0.1204582
227280.0000000    0.1221569
227320.0000000    0.1240382
227360.0000000    0.1326057
227400.0000000    0.1271240
227440.0000000    0.1459309
227480.0000000    0.1561164
227520.0000000    0.1477789
227560.0000000    0.1306663
227600.0000000    0.1295591
227640.0000000    0.1477728
227680.0000000    0.1457326
227720.0000000    0.1352263
227760.0000000    0.1276463
227800.0000000    0.1400840
227840.0000000    0.1334797
227880.0000000    0.1365957
227920.0000000    0.1419696
227960.0000000    0.1367842
228000.0000000    0.1321310
228040.0000000    0.1239020
228080.0000000    0.1344066
228120.0000000    0.1293916
228160.0000000    0.1446581
228200.0000000    0.1446173
228240.0000000    0.1487949
228280.0000000    0.1493812
228320.0000000    0.1553759
228360.0000000    0.1346493
228400.0000000    0.1401750
228440.0000000    0.1431606
228480.0000000    0.1465886
228520.0000000    0.1364339
228560.0000000    0.1333531
228600.0000000    0.1534444
228640.0000000    0.1490437
228680.0000000    0.1478085
228720.0000000    0.1356265
228760.0000000    0.1609123
228800.0000000    0.1481211
228840.0000000    0.1525816
228880.0000000    0.1483992
228920.0000000    0.1551107
228960.0000000    0.1395340
229000.0000000    0.1544804
229040.0000000    0.1446919
229080.0000000    0.1357130
229120.0000000    0.1554805
229160.0000000    0.1447657
229200.0000000    0.1346704
229240.0000000    0.1320396
229280.0000000    0.1408620
229320.0000000    0.1423070
229360.0000000    0.1530257
229400.0000000    0.1496217
229440.0000000    0.1429120
229480.0000000    0.1416436
229520.0000000    0.1443246
229560.0000000    0.1560374
229600.0000000    0.1424008
229640.0000000    0.1403060
229680.0000000    0.1350387
229720.0000000    0.1397879
229760.0000000    0.1338039
229800.0000000    0.1299988
229840.0000000    0.1240283
229880.0000000    0.1364969
229920.0000000    0.1259966
229960.0000000    0.1313155
230000.0000000    0.1297881
230040.0000000    0.1262595
230080.0000000    0.1403986
230120.0000000    0.1528971
230160.0000000    0.1449823
230200.0000000    0.1377843
230240.0000000    0.1486901
230280.0000000    0.1452157
230320.0000000    0.1386425
230360.0000000    0.1323865
230400.0000000    0.1343673
230440.0000000    0.1485153
230480.0000000    0.1467267
230520.0000000    0.1371623
230560.0000000    0.1453926
230600.0000000    0.1477088
230640.0000000    0.1472838
230680.0000000    0.1423701
230720.0000000    0.1391719
230760.0000000    0.1285287
230800.0000000    0.1406051
230840.0000000    0.1474225
230880.0000000    0.1333549
230920.0000000    0.1301138
230960.0000000    0.1397600
231000.0000000    0.1362042
231040.0000000    0.1316166
231080.0000000    0.1266909
231120.0000000    0.1293927
231160.0000000    0.1410996
231200.0000000    0.1306505
231240.0000000    0.1367611
231280.0000000    0.1255686
231320.0000000    0.1274437
231360.0000000    0.1394530
231400.0000000    0.1227843
231440.0000000    0.1306439
231480.0000000    0.1304109
231520.0000000    0.1239507
231560.0000000    0.1328651
231600.0000000    0.1308082
231640.0000000    0.1334104
231680.0000000    0.1319332
231720.0000000    0.1319914
231760.0000000    0.1317950
231800.0000000    0.1342262
231840.0000000    0.1482813
231880.0000000    0.1477781
231920.0000000    0.1308444
231960.0000000    0.1376285
232000.0000000    0.1434789
232040.0000000    0.1264745
232080.0000000    0.1379127
232120.0000000    0.1353851
232160.0000000    0.1455384
232200.0000000    0.1344463
232240.0000000    0.1308509
232280.0000000    0.1493878
232320.0000000    0.1627991
232360.0000000    0.1476141
232400.0000000    0.1618727
232440.0000000    0.1455578
232480.0000000    0.1473790
232520.0000000    0.1347448
232560.0000000    0.1473891
232600.0000000    0.1430845
232640.0000000    0.1471997
232680.0000000    0.1476812
232720.0000000    0.1344801
232760.0000000    0.1374722
232800.0000000    0.1333521
232840.0000000    0.1421816
232880.0000000    0.1382935
232920.0000000    0.1586398
232960.0000000    0.1604692
233000.0000000    0.1386921
233040.0000000    0.1294483
233080.0000000    0.1376671
233120.0000000    0.1353386
233160.0000000    0.1305563
233200.0000000    0.1337039
233240.0000000    0.1327126
233280.0000000    0.1351770
233320.0000000    0.1113304
233360.0000000    0.1264741
233400.0000000    0.1356219
233440.0000000    0.1200678
233480.0000000    0.1217723
233520.0000000    0.1396325
233560.0000000    0.1341080
233600.0000000    0.1228134
233640.0000000    0.1397889
233680.0000000    0.1295499
233720.0000000    0.1242947
233760.0000000    0.1274820
233800.0000000    0.1385997
233840.0000000    0.1285622
233880.0000000    0.1405457
233920.0000000    0.1233587
233960.0000000    0.1261287
234000.0000000    0.1335663
234040.0000000    0.1398754
234080.0000000    0.1360555
234120.0000000    0.1374212
234160.0000000    0.1321680
234200.0000000    0.1327855
234240.0000000    0.1211916
234280.0000000    0.1155572
234320.0000000    0.1292933
234360.0000000    0.1223233
234400.0000000    0.1460242
234440.0000000    0.1380003
234480.0000000    0.1424363
234520.0000000    0.1428568
234560.0000000    0.1294950
234600.0000000    0.1230536
234640.0000000    0.1210526
234680.0000000    0.1270613
234720.0000000    0.1381975
234760.0000000    0.1271021
234800.0000000    0.1449362
234840.0000000    0.1448836
234880.0000000    0.1630565
234920.0000000    0.1650085
234960.0000000    0.1399558
235000.0000000    0.1466255
235040.0000000    0.1480164
235080.0000000    0.1472767
235120.0000000    0.1452916
235160.0000000    0.1441829
235200.0000000    0.1472811
235240.0000000    0.1336938
235280.0000000    0.1284592
235320.0000000    0.1428005
235360.0000000    0.1400346
235400.0000000    0.1357775
235440.0000000    0.1427920
235480.0000000    0.1285932
235520.0000000    0.1204378
235560.0000000    0.1192047
235600.0000000    0.1240876
235640.0000000    0.1414399
235680.0000000    0.1254371
235720.0000000    0.1422630
235760.0000000    0.1508353
235800.0000000    0.1393975
235840.0000000    0.1410527
235880.0000000    0.1246829
235920.0000000    0.1322706
235960.0000000    0.1234279
236000.0000000    0.1161927
236040.0000000    0.1265498
236080.0000000    0.1375087
236120.0000000    0.1243659
236160.0000000    0.1469565
236200.0000000    0.1450244
236240.0000000    0.1267079
236280.0000000    0.1315035
236320.0000000    0.1358404
236360.0000000    0.1243638
236400.0000000    0.1345113
236440.0000000    0.1372354
236480.0000000    0.1499816
236520.0000000    0.1394711
236560.0000000    0.1470371
236600.0000000    0.1577800
236640.0000000    0.1530974
236680.0000000    0.1387600
236720.0000000    0.1332047
236760.0000000    0.1564213
236800.0000000    0.1533832
236840.0000000    0.1551270
236880.0000000    0.1669637
236920.0000000    0.1509785
236960.0000000    0.1486996
237000.0000000    0.1544903
237040.0000000    0.1349089
237080.0000000    0.1421937
237120.0000000    0.1343837
237160.0000000    0.1350808
237200.0000000    0.1337795
237240.0000000    0.1329896
237280.0000000    0.1393172
237320.0000000    0.1298012
237360.0000000    0.1500484
237400.0000000    0.1556656
237440.0000000    0.1487704
237480.0000000    0.1673316
237520.0000000    0.1432574
237560.0000000    0.1360629
237600.0000000    0.1285865
237640.0000000    0.1595436
237680.0000000    0.1679995
237720.0000000    0.1525429
237760.0000000    0.1716586
237800.0000000    0.1692224
237840.0000000    0.1499583
237880.0000000    0.1485420
237920.0000000    0.1349552
237960.0000000    0.1370472
238000.0000000    0.1693593
238040.0000000    0.1647833
238080.0000000    0.1467809
238120.0000000    0.1659605
238160.0000000    0.1553176
238200.0000000    0.1637148
238240.0000000    0.1435674
238280.0000000    0.1634634
238320.0000000    0.1521391
238360.0000000    0.1523135
238400.0000000    0.1469585
238440.0000000    0.1662533
238480.0000000    0.1604370
238520.0000000    0.1679927
238560.0000000    0.1581330
238600.0000000    0.1538996
238640.0000000    0.1693251
238680.0000000    0.1586694
238720.0000000    0.1672618
238760.0000000    0.1655470
238800.0000000    0.1471993
238840.0000000    0.1558854
238880.0000000    0.1631391
238920.0000000    0.1439816
238960.0000000    0.1585024
239000.0000000    0.1413801
239040.0000000    0.1302603
239080.0000000    0.1504346
239120.0000000    0.1452281
239160.0000000    0.1541255
239200.0000000    0.1526775
239240.0000000    0.1321079
239280.0000000    0.1340409
239320.0000000    0.1287089
239360.0000000    0.1387683
239400.0000000    0.1364323
239440.0000000    0.1275465
239480.0000000    0.1242752
239520.0000000    0.1231553
239560.0000000    0.1214708
239600.0000000    0.1328903
239640.0000000    0.1340473
239680.0000000    0.1320086
239720.0000000    0.1412137
239760.0000000    0.1347982
239800.0000000    0.1247691
239840.0000000    0.1241528
239880.0000000    0.1331827
239920.0000000    0.1285401
239960.0000000    0.1302162
240000.0000000    0.1390121
240040.0000000    0.1413686
240080.0000000    0.1429431
240120.0000000    0.1285427
240160.0000000    0.1361786
240200.0000000    0.1407976
240240.0000000    0.1491937
240280.0000000    0.1612663
240320.0000000    0.1432964
240360.0000000    0.1536320
240400.0000000    0.1321130
240440.0000000    0.1282092
240480.0000000    0.1429193
240520.0000000    0.1477406
240560.0000000    0.1316170
240600.0000000    0.1319086
240640.0000000    0.1440933
240680.0000000    0.1460393
240720.0000000    0.1397971
240760.0000000    0.1546785
240800.0000000    0.1523085
240840.0000000    0.1582059
240880.0000000    0.1594334
240920.0000000    0.1584990
240960.0000000    0.1620715
241000.0000000    0.1714475
241040.0000000    0.1684269
241080.0000000    0.1729341
241120.0000000    0.1432582
241160.0000000    0.1493770
241200.0000000    0.1474170
241240.0000000    0.1674513
241280.0000000    0.1566373
241320.0000000    0.1539807
241360.0000000    0.1438931
241400.0000000    0.1430880
241440.0000000    0.1407533
241480.0000000    0.1432358
241520.0000000    0.1303880
241560.0000000    0.1476172
241600.0000000    0.1403918
241640.0000000    0.1335109
241680.0000000    0.1507194
241720.0000000    0.1527588
241760.0000000    0.1587164
241800.0000000    0.1754436
241840.0000000    0.1430345
241880.0000000    0.1410740
241920.0000000    0.1490382
241960.0000000    0.1481664
242000.0000000    0.1453933
242040.0000000    0.1398620
242080.0000000    0.1505983
242120.0000000    0.1560709
242160.0000000    0.1390985
242200.0000000    0.1357839
242240.0000000    0.1297123
242280.0000000    0.1428860
242320.0000000    0.1466180
242360.0000000    0.1292937
242400.0000000    0.1425812
242440.0000000    0.1521746
242480.0000000    0.1378385
242520.0000000    0.1435075
242560.0000000    0.1343549
242600.0000000    0.1496619
242640.0000000    0.1405158
242680.0000000    0.1321919
242720.0000000    0.1393029
242760.0000000    0.1484249
242800.0000000    0.1655917
242840.0000000    0.1380254
242880.0000000    0.1460696
242920.0000000    0.1517984
242960.0000000    0.1650702
243000.0000000    0.1588174
243040.0000000    0.1359652
243080.0000000    0.1409130
243120.0000000    0.1384964
243160.0000000    0.1373867
243200.0000000    0.1344005
243240.0000000    0.1261590
243280.0000000    0.1450934
243320.0000000    0.1492304
243360.0000000    0.1623462
243400.0000000    0.1500743
243440.0000000    0.1472702
243480.0000000    0.1538152
243520.0000000    0.1493846
243560.0000000    0.1464899
243600.0000000    0.1555881
243640.0000000    0.1376323
243680.0000000    0.1373832
243720.0000000    0.1442538
243760.0000000    0.1348060
243800.0000000    0.1457559
243840.0000000    0.1542959
243880.0000000    0.1628196
243920.0000000    0.1691229
243960.0000000    0.1743143
244000.0000000    0.1676234
244040.0000000    0.1644934
244080.0000000    0.1583540
244120.0000000    0.1756058
244160.0000000    0.1549730
244200.0000000    0.1552933
244240.0000000    0.1508059
244280.0000000    0.1593860
244320.0000000    0.1653710
244360.0000000    0.1540024
244400.0000000    0.1471889
244440.0000000    0.1453176
244480.0000000    0.1582797
244520.0000000    0.1509339
244560.0000000    0.1621276
244600.0000000    0.1670493
244640.0000000    0.1568083
244680.0000000    0.1642957
244720.0000000    0.1652603
244760.0000000    0.1670379
244800.0000000    0.1593723
244840.0000000    0.1484054
244880.0000000    0.1519245
244920.0000000    0.1380991
244960.0000000    0.1427082
245000.0000000    0.1402928
245040.0000000    0.1375802
245080.0000000    0.1409565
245120.0000000    0.1448653
245160.0000000    0.1459018
245200.0000000    0.1387076
245240.0000000    0.1608440
245280.0000000    0.1533647
245320.0000000    0.1556961
245360.0000000    0.1517523
245400.0000000    0.1397836
245440.0000000    0.1470242
245480.0000000    0.1403416
245520.0000000    0.1623806
245560.0000000    0.1374257
245600.0000000    0.1360773
245640.0000000    0.1456151
245680.0000000    0.1481546
245720.0000000    0.1432108
245760.0000000    0.1623974
245800.0000000    0.1420501
245840.0000000    0.1387963
245880.0000000    0.1368097
245920.0000000    0.1553372
245960.0000000    0.1389817
246000.0000000    0.1397842
246040.0000000    0.1409394
246080.0000000    0.1406493
246120.0000000    0.1495509
246160.0000000    0.1589781
246200.0000000    0.1469520
246240.0000000    0.1503546
246280.0000000    0.1616764
246320.0000000    0.1504325
246360.0000000    0.1505633
246400.0000000    0.1459664
246440.0000000    0.1719216
246480.0000000    0.1616117
246520.0000000    0.1421129
246560.0000000    0.1519533
246600.0000000    0.1410066
246640.0000000    0.1499935
246680.0000000    0.1439653
246720.0000000    0.1449901
246760.0000000    0.1447176
246800.0000000    0.1646126
246840.0000000    0.1699087
246880.0000000    0.1747167
246920.0000000    0.1605977
246960.0000000    0.1636771
247000.0000000    0.1565682
247040.0000000    0.1523683
247080.0000000    0.1533911
247120.0000000    0.1389200
247160.0000000    0.1646852
247200.0000000    0.1652713
247240.0000000    0.1613479
247280.0000000    0.1779096
247320.0000000    0.1782891
247360.0000000    0.1781745
247400.0000000    0.1785770
247440.0000000    0.1771116
247480.0000000    0.1559686
247520.0000000    0.1486793
247560.0000000    0.1673847
247600.0000000    0.1548692
247640.0000000    0.1610315
247680.0000000    0.1631162
247720.0000000    0.1630962
247760.0000000    0.1435673
247800.0000000    0.1516463
247840.0000000    0.1624478
247880.0000000    0.1441885
247920.0000000    0.1458522
247960.0000000    0.1447010
248000.0000000    0.1615182
248040.0000000    0.1501175
248080.0000000    0.1489282
248120.0000000    0.1764073
248160.0000000    0.1813123
248200.0000000    0.1694738
248240.0000000    0.1494603
248280.0000000    0.1635032
248320.0000000    0.1450902
248360.0000000    0.1707352
248400.0000000    0.1498890
248440.0000000    0.1485686
248480.0000000    0.1539513
248520.0000000    0.1443734
248560.0000000    0.1448134
248600.0000000    0.1557316
248640.0000000    0.1508317
248680.0000000    0.1428034
248720.0000000    0.1418029
248760.0000000    0.1508726
248800.0000000    0.1481244
248840.0000000    0.1499305
248880.0000000    0.1661432
248920.0000000    0.1647130
248960.0000000    0.1436684
249000.0000000    0.1573430
249040.0000000    0.1563521
249080.0000000    0.1391373
249120.0000000    0.1392202
249160.0000000    0.1317267
249200.0000000    0.1331785
249240.0000000    0.1496217
249280.0000000    0.1507156
249320.0000000    0.1471983
249360.0000000    0.1412204
249400.0000000    0.1514796
249440.0000000    0.1267822
249480.0000000    0.1443305
249520.0000000    0.1360830
249560.0000000    0.1418548
249600.0000000    0.1604239
249640.0000000    0.1628341
249680.0000000    0.1556621
249720.0000000    0.1447954
249760.0000000    0.1270424
249800.0000000    0.1394097
249840.0000000    0.1487644
249880.0000000    0.1537752
249920.0000000    0.1599650
249960.0000000    0.1689636
250000.0000000    0.1564265
250040.0000000    0.1529083
250080.0000000    0.1563929
250120.0000000    0.1479156
250160.0000000    0.1536901
250200.0000000    0.1540590
250240.0000000    0.1381491
250280.0000000    0.1493598
250320.0000000    0.1420608
250360.0000000    0.1526166
250400.0000000    0.1459969
250440.0000000    0.1494832
250480.0000000    0.1496095
250520.0000000    0.1449034
250560.0000000    0.1493260
250600.0000000    0.1501749
250640.0000000    0.1583572
250680.0000000    0.1431594
250720.0000000    0.1509093
250760.0000000    0.1522543
250800.0000000    0.1505652
250840.0000000    0.1509643
250880.0000000    0.1367057
250920.0000000    0.1456130
250960.0000000    0.1446664
251000.0000000    0.1373847
251040.0000000    0.1417911
251080.0000000    0.1396514
251120.0000000    0.1303501
251160.0000000    0.1479358
251200.0000000    0.1331052
251240.0000000    0.1316825
251280.0000000    0.1237156
251320.0000000    0.1297320
251360.0000000    0.1364721
251400.0000000    0.1478606
251440.0000000    0.1624258
251480.0000000    0.1443595
251520.0000000    0.1437207
251560.0000000    0.1740985
251600.0000000    0.1528014
251640.0000000    0.1513889
251680.0000000    0.1584415
251720.0000000    0.1420968
251760.0000000    0.1375140
251800.0000000    0.1462765
251840.0000000    0.1492388
251880.0000000    0.1496753
251920.0000000    0.1351655
251960.0000000    0.1391501
252000.0000000    0.1465804
252040.0000000    0.1623598
252080.0000000    0.1393905
252120.0000000    0.1464417
252160.0000000    0.1343743
252200.0000000    0.1569794
252240.0000000    0.1536015
252280.0000000    0.1692953
252320.0000000    0.1546595
252360.0000000    0.1446632
252400.0000000    0.1648478
252440.0000000    0.1581103
252480.0000000    0.1512189
252520.0000000    0.1597771
252560.0000000    0.1470904
252600.0000000    0.1550013
252640.0000000    0.1433078
252680.0000000    0.1597072
252720.0000000    0.1492492
252760.0000000    0.1677681
252800.0000000    0.1436235
252840.0000000    0.1513222
252880.0000000    0.1505728
252920.0000000    0.1511387
252960.0000000    0.1553777
253000.0000000    0.1405194
253040.0000000    0.1486846
253080.0000000    0.1531342
253120.0000000    0.1773066
253160.0000000    0.1723382
253200.0000000    0.1550686
253240.0000000    0.1471822
253280.0000000    0.1614225
253320.0000000    0.1467183
253360.0000000    0.1522614
253400.0000000    0.1583826
253440.0000000    0.1642030
253480.0000000    0.1516061
253520.0000000    0.1610489
253560.0000000    0.1477337
253600.0000000    0.1644456
253640.0000000    0.1558279
253680.0000000    0.1619298
253720.0000000    0.1656715
253760.0000000    0.1462199
253800.0000000    0.1747581
253840.0000000    0.1685060
253880.0000000    0.1604208
253920.0000000    0.1376961
253960.0000000    0.1443336
254000.0000000    0.1518804
254040.0000000    0.1558935
254080.0000000    0.1408811
254120.0000000    0.1456991
254160.0000000    0.1490020
254200.0000000    0.1473671
254240.0000000    0.1626994
254280.0000000    0.1488425
254320.0000000    0.1574719
254360.0000000    0.1528138
254400.0000000    0.1475590
254440.0000000    0.1485114
254480.0000000    0.1592554
254520.0000000    0.1397240
254560.0000000    0.1357013
254600.0000000    0.1367924
254640.0000000    0.1453333
254680.0000000    0.1347790
254720.0000000    0.1247157
254760.0000000    0.1231682
254800.0000000    0.1301844
254840.0000000    0.1395062
254880.0000000    0.1353024
254920.0000000    0.1290005
254960.0000000    0.1412316
255000.0000000    0.1473965
255040.0000000    0.1358470
255080.0000000    0.1357711
255120.0000000    0.1316781
255160.0000000    0.1291917
255200.0000000    0.1552397
255240.0000000    0.1419121
255280.0000000    0.1508132
255320.0000000    0.1448377
255360.0000000    0.1557408
255400.0000000    0.1465885
255440.0000000    0.1434695
255480.0000000    0.1512526
255520.0000000    0.1668235
255560.0000000    0.1603770
255600.0000000    0.1546486
255640.0000000    0.1616035
255680.0000000    0.1615763
255720.0000000    0.1626724
255760.0000000    0.1415285
255800.0000000    0.1445893
255840.0000000    0.1478817
255880.0000000    0.1438034
255920.0000000    0.1401377
255960.0000000    0.1377162
256000.0000000    0.1347882
256040.0000000    0.1322148
256080.0000000    0.1399397
256120.0000000    0.1285981
256160.0000000    0.1421481
256200.0000000    0.1335035
256240.0000000    0.1359152
256280.0000000    0.1352280
256320.0000000    0.1409708
256360.0000000    0.1365400
256400.0000000    0.1278521
256440.0000000    0.1392525
256480.0000000    0.1213783
256520.0000000    0.1278220
256560.0000000    0.1224180
256600.0000000    0.1300500
256640.0000000    0.1350344
256680.0000000    0.1442374
256720.0000000    0.1478601
256760.0000000    0.1357822
256800.0000000    0.1365977
256840.0000000    0.1420020
256880.0000000    0.1361297
256920.0000000    0.1488017
256960.0000000    0.1393432
257000.0000000    0.1472698
257040.0000000    0.1456845
257080.0000000    0.1565355
257120.0000000    0.1465549
257160.0000000    0.1496367
257200.0000000    0.1478855
257240.0000000    0.1365318
257280.0000000    0.1308084
257320.0000000    0.1350533
257360.0000000    0.1561752
257400.0000000    0.1511178
257440.0000000    0.1535650
257480.0000000    0.1542779
257520.0000000    0.1440072
257560.0000000    0.1523127
257600.0000000    0.1545381
257640.0000000    0.1477907
257680.0000000    0.1406260
257720.0000000    0.1528851
257760.0000000    0.1585921
257800.0000000    0.1614954
257840.0000000    0.1477613
257880.0000000    0.1549167
257920.0000000    0.1526372
257960.0000000    0.1506166
258000.0000000    0.1375302
258040.0000000    0.1411787
258080.0000000    0.1521457
258120.0000000    0.1446559
258160.0000000    0.1455809
258200.0000000    0.1519603
258240.0000000    0.1545596
258280.0000000    0.1423187
258320.0000000    0.1506861
258360.0000000    0.1391147
258400.0000000    0.1426142
258440.0000000    0.1408405
258480.0000000    0.1312152
258520.0000000    0.1270428
258560.0000000    0.1302376
258600.0000000    0.1443188
258640.0000000    0.1257995
258680.0000000    0.1298895
258720.0000000    0.1361629
258760.0000000    0.1226875
258800.0000000    0.1394494
258840.0000000    0.1339755
258880.0000000    0.1433137
258920.0000000    0.1427512
258960.0000000    0.1428457
259000.0000000    0.1412416
259040.0000000    0.1401251
259080.0000000    0.1327855
259120.0000000    0.1477998
259160.0000000    0.1450417
259200.0000000    0.1491909
259240.0000000    0.1412142
259280.0000000    0.1476457
259320.0000000    0.1506101
259360.0000000    0.1482320
259400.0000000    0.1516154
259440.0000000    0.1611539
259480.0000000    0.1497973
259520.0000000    0.1477111
259560.0000000    0.1478285
259600.0000000    0.1449177
259640.0000000    0.1577582
259680.0000000    0.1461800
259720.0000000    0.1486346
259760.0000000    0.1594596
259800.0000000    0.1323493
259840.0000000    0.1443085
259880.0000000    0.1414267
259920.0000000    0.1463906
259960.0000000    0.1524757
260000.0000000    0.1567798
260040.0000000    0.1490392
260080.0000000    0.1458492
260120.0000000    0.1513817
260160.0000000    0.1434485
260200.0000000    0.1476800
260240.0000000    0.1598661
260280.0000000    0.1346540
260320.0000000    0.1372796
260360.0000000    0.1332006
260400.0000000    0.1407616
260440.0000000    0.1271588
260480.0000000    0.1327846
260520.0000000    0.1303348
260560.0000000    0.1282258
260600.0000000    0.1428124
260640.0000000    0.1286490
260680.0000000    0.1384229
260720.0000000    0.1398447
260760.0000000    0.1321079
260800.0000000    0.1363752
260840.0000000    0.1355481
260880.0000000    0.1442749
260920.0000000    0.1332407
260960.0000000    0.1335485
261000.0000000    0.1234471
261040.0000000    0.1399719
261080.0000000    0.1314922
261120.0000000    0.1261605
261160.0000000    0.1419809
261200.0000000    0.1499663
261240.0000000    0.1476353
261280.0000000    0.1385963
261320.0000000    0.1409713
261360.0000000    0.1321578
261400.0000000    0.1391709
261440.0000000    0.1544994
261480.0000000    0.1453204
261520.0000000    0.1450852
261560.0000000    0.1372685
261600.0000000    0.1419741
261640.0000000    0.1344851
261680.0000000    0.1490365
261720.0000000    0.1445946
261760.0000000    0.1359756
261800.0000000    0.1331033
261840.0000000    0.1431371
261880.0000000    0.1616318
261920.0000000    0.1438869
261960.0000000    0.1609753
262000.0000000    0.1587322
262040.0000000    0.1508981
262080.0000000    0.1567569
262120.0000000    0.1520956
262160.0000000    0.1531032
262200.0000000    0.1583640
262240.0000000    0.1636291
262280.0000000    0.1620987
262320.0000000    0.1814852
262360.0000000    0.1387870
262400.0000000    0.1546911
262440.0000000    0.1395847
262480.0000000    0.1414769
262520.0000000    0.1510565
262560.0000000    0.1489083
262600.0000000    0.1606184
262640.0000000    0.1631221
262680.0000000    0.1586628
262720.0000000    0.1428627
262760.0000000    0.1470103
262800.0000000    0.1570296
262840.0000000    0.1836133
262880.0000000    0.1568625
262920.0000000    0.1437898
262960.0000000    0.1696686
263000.0000000    0.1566888
263040.0000000    0.1667652
263080.0000000    0.1400367
263120.0000000    0.1576703
263160.0000000    0.1505736
263200.0000000    0.1665939
263240.0000000    0.1757024
263280.0000000    0.1790741
263320.0000000    0.1556774
263360.0000000    0.1603769
263400.0000000    0.1610653
263440.0000000    0.1543070
263480.0000000    0.1438573
263520.0000000    0.1579505
263560.0000000    0.1462421
263600.0000000    0.1495903
263640.0000000    0.1560449
263680.0000000    0.1577004
263720.0000000    0.1702513
263760.0000000    0.1717823
263800.0000000    0.1428944
263840.0000000    0.1544601
263880.0000000    0.1349361
263920.0000000    0.1567484
263960.0000000    0.1478583
264000.0000000    0.1472161
264040.0000000    0.1446612
264080.0000000    0.1469933
264120.0000000    0.1515057
264160.0000000    0.1373315
264200.0000000    0.1412604
264240.0000000    0.1496233
264280.0000000    0.1678116
264320.0000000    0.1631541
264360.0000000    0.1644515
264400.0000000    0.1561875
264440.0000000    0.1526680
264480.0000000    0.1520208
264520.0000000    0.1588154
264560.0000000    0.1627775
264600.0000000    0.1676695
264640.0000000    0.1502837
264680.0000000    0.1514935
264720.0000000    0.1495961
264760.0000000    0.1543937
264800.0000000    0.1586697
264840.0000000    0.1558793
264880.0000000    0.1539562
264920.0000000    0.1582771
264960.0000000    0.1593470
265000.0000000    0.1549857
265040.0000000    0.1454130
265080.0000000    0.1490787
265120.0000000    0.1518033
265160.0000000    0.1373075
265200.0000000    0.1405559
265240.0000000    0.1430277
265280.0000000    0.1385225
265320.0000000    0.1293239
265360.0000000    0.1286220
265400.0000000    0.1341979
265440.0000000    0.1392362
265480.0000000    0.1433855
265520.0000000    0.1357902
265560.0000000    0.1403679
265600.0000000    0.1280155
265640.0000000    0.1324529
265680.0000000    0.1436769
265720.0000000    0.1257550
265760.0000000    0.1390733
265800.0000000    0.1375122
265840.0000000    0.1405660
265880.0000000    0.1383299
265920.0000000    0.1423567
265960.0000000    0.1255785
266000.0000000    0.1308362
266040.0000000    0.1354804
266080.0000000    0.1301896
266120.0000000    0.1367677
266160.0000000    0.1349068
266200.0000000    0.1442476
266240.0000000    0.1377970
266280.0000000    0.1340848
266320.0000000    0.1484101
266360.0000000    0.1302433
266400.0000000    0.1372414
266440.0000000    0.1342117
266480.0000000    0.1330006
266520.0000000    0.1403215
266560.0000000    0.1476606
266600.0000000    0.1429562
266640.0000000    0.1477409
266680.0000000    0.1386611
266720.0000000    0.1451717
266760.0000000    0.1462758
266800.0000000    0.1356128
266840.0000000    0.1312270
266880.0000000    0.1508747
266920.0000000    0.1435520
266960.0000000    0.1518767
267000.0000000    0.1485638
267040.0000000    0.1491095
267080.0000000    0.1425046
267120.0000000    0.1414039
267160.0000000    0.1365418
267200.0000000    0.1422100
267240.0000000    0.1370032
267280.0000000    0.1487516
267320.0000000    0.1517968
267360.0000000    0.1428630
267400.0000000    0.1399197
267440.0000000    0.1426111
267480.0000000    0.1367558
267520.0000000    0.1400506
267560.0000000    0.1410185
267600.0000000    0.1637214
267640.0000000    0.1463173
267680.0000000    0.1373604
267720.0000000    0.1482393
267760.0000000    0.1418187
267800.0000000    0.1506088
267840.0000000    0.1424690
267880.0000000    0.1374575
267920.0000000    0.1338914
267960.0000000    0.1346633
268000.0000000    0.1406340
268040.0000000    0.1410357
268080.0000000    0.1512642
268120.0000000    0.1445903
268160.0000000    0.1336328
268200.0000000    0.1278246
268240.0000000    0.1221293
268280.0000000    0.1387413
268320.0000000    0.1336129
268360.0000000    0.1289938
268400.0000000    0.1311153
268440.0000000    0.1316183
268480.0000000    0.1364932
268520.0000000    0.1377069
268560.0000000    0.1308694
268600.0000000    0.1361033
268640.0000000    0.1349337
268680.0000000    0.1424827
268720.0000000    0.1470717
268760.0000000    0.1412362
268800.0000000    0.1328005
268840.0000000    0.1322044
268880.0000000    0.1175705
268920.0000000    0.1258771
268960.0000000    0.1351145
269000.0000000    0.1467417
269040.0000000    0.1404657
269080.0000000    0.1382879
269120.0000000    0.1281727
269160.0000000    0.1375757
269200.0000000    0.1332056
269240.0000000    0.1433298
269280.0000000    0.1534643
269320.0000000    0.1416693
269360.0000000    0.1345141
269400.0000000    0.1364909
269440.0000000    0.1399117
269480.0000000    0.1413241
269520.0000000    0.1381685
269560.0000000    0.1421617
269600.0000000    0.1369017
269640.0000000    0.1458674
269680.0000000    0.1420512
269720.0000000    0.1448171
269760.0000000    0.1489632
269800.0000000    0.1492757
269840.0000000    0.1405761
269880.0000000    0.1333418
269920.0000000    0.1373471
269960.0000000    0.1485974
270000.0000000    0.1475631
270040.0000000    0.1363153
270080.0000000    0.1331150
270120.0000000    0.1332232
270160.0000000    0.1438001
270200.0000000    0.1258470
270240.0000000    0.1291795
270280.0000000    0.1414945
270320.0000000    0.1415857
270360.0000000    0.1484139
270400.0000000    0.1494429
270440.0000000    0.1325985
270480.0000000    0.1218473
270520.0000000    0.1427252
270560.0000000    0.1405861
270600.0000000    0.1272737
270640.0000000    0.1418084
270680.0000000    0.1519219
270720.0000000    0.1401035
270760.0000000    0.1329903
270800.0000000    0.1375603
270840.0000000    0.1385005
270880.0000000    0.1329234
270920.0000000    0.1398330
270960.0000000    0.1386027
271000.0000000    0.1508073
271040.0000000    0.1342516
271080.0000000    0.1380993
271120.0000000    0.1436368
271160.0000000    0.1436001
271200.0000000    0.1383895
271240.0000000    0.1372886
271280.0000000    0.1479763
271320.0000000    0.1331820
271360.0000000    0.1343801
271400.0000000    0.1325665
271440.0000000    0.1428898
271480.0000000    0.1279320
271520.0000000    0.1318699
271560.0000000    0.1388630
271600.0000000    0.1450404
271640.0000000    0.1383717
271680.0000000    0.1449309
271720.0000000    0.1337638
271760.0000000    0.1386129
271800.0000000    0.1352656
271840.0000000    0.1478240
271880.0000000    0.1438165
271920.0000000    0.1446232
271960.0000000    0.1304862
272000.0000000    0.1522655
272040.0000000    0.1388346
272080.0000000    0.1443946
272120.0000000    0.1599727
272160.0000000    0.1628739
272200.0000000    0.1567502
272240.0000000    0.1593185
272280.0000000    0.1567251
272320.0000000    0.1407229
272360.0000000    0.1360925
272400.0000000    0.1518126
272440.0000000    0.1550151
272480.0000000    0.1420516
272520.0000000    0.1383484
272560.0000000    0.1291147
272600.0000000    0.1425291
272640.0000000    0.1451653
272680.0000000    0.1392750
272720.0000000    0.1456631
272760.0000000    0.1440917
272800.0000000    0.1432582
272840.0000000    0.1449213
272880.0000000    0.1402283
272920.0000000    0.1504609
272960.0000000    0.1437249
273000.0000000    0.1415575
273040.0000000    0.1381936
273080.0000000    0.1495160
273120.0000000    0.1357829
273160.0000000    0.1291719
273200.0000000    0.1423490
273240.0000000    0.1383822
273280.0000000    0.1317584
273320.0000000    0.1473912
273360.0000000    0.1419721
273400.0000000    0.1499352
273440.0000000    0.1488861
273480.0000000    0.1401886
273520.0000000    0.1474188
273560.0000000    0.1389512
273600.0000000    0.1418999
273640.0000000    0.1385861
273680.0000000    0.1372073
273720.0000000    0.1389612
273760.0000000    0.1447477
273800.0000000    0.1331310
273840.0000000    0.1314574
273880.0000000    0.1331264
273920.0000000    0.1361922
273960.0000000    0.1294339
274000.0000000    0.1547457
274040.0000000    0.1527585
274080.0000000    0.1498291
274120.0000000    0.1400261
274160.0000000    0.1439884
274200.0000000    0.1459033
274240.0000000    0.1367222
274280.0000000    0.1452278
274320.0000000    0.1404117
274360.0000000    0.1538797
274400.0000000    0.1445205
274440.0000000    0.1481016
274480.0000000    0.1464522
274520.0000000    0.1567997
274560.0000000    0.1508614
274600.0000000    0.1348083
274640.0000000    0.1520322
274680.0000000    0.1533199
274720.0000000    0.1404279
274760.0000000    0.1561091
274800.0000000    0.1481448
274840.0000000    0.1582624
274880.0000000    0.1500098
274920.0000000    0.1310796
274960.0000000    0.1322708
275000.0000000    0.1296412
275040.0000000    0.1359689
275080.0000000    0.1479180
275120.0000000    0.1346279
275160.0000000    0.1544600
275200.0000000    0.1424964
275240.0000000    0.1340238
275280.0000000    0.1448508
275320.0000000    0.1535794
275360.0000000    0.1500249
275400.0000000    0.1424620
275440.0000000    0.1286441
275480.0000000    0.1342088
275520.0000000    0.1308554
275560.0000000    0.1410370
275600.0000000    0.1527720
275640.0000000    0.1504918
275680.0000000    0.1433846
275720.0000000    0.1413504
275760.0000000    0.1451199
275800.0000000    0.1457600
275840.0000000    0.1501620
275880.0000000    0.1433297
275920.0000000    0.1598408
275960.0000000    0.1467217
276000.0000000    0.1461779
276040.0000000    0.1527946
276080.0000000    0.1400992
276120.0000000    0.1385922
276160.0000000    0.1402016
276200.0000000    0.1346837
276240.0000000    0.1502376
276280.0000000    0.1486342
276320.0000000    0.1465319
276360.0000000    0.1373887
276400.0000000    0.1431045
276440.0000000    0.1465853
276480.0000000    0.1312543
276520.0000000    0.1238435
276560.0000000    0.1331691
276600.0000000    0.1224545
276640.0000000    0.1251908
276680.0000000    0.1344426
276720.0000000    0.1266917
276760.0000000    0.1457852
276800.0000000    0.1315757
276840.0000000    0.1404679
276880.0000000    0.1367387
276920.0000000    0.1470979
276960.0000000    0.1528152
277000.0000000    0.1508831
277040.0000000    0.1304515
277080.0000000    0.1354199
277120.0000000    0.1444100
277160.0000000    0.1367355
277200.0000000    0.1275983
277240.0000000    0.1210720
277280.0000000    0.1299062
277320.0000000    0.1253717
277360.0000000    0.1442805
277400.0000000    0.1322857
277440.0000000    0.1491321
277480.0000000    0.1487862
277520.0000000    0.1502948
277560.0000000    0.1419955
277600.0000000    0.1533103
277640.0000000    0.1532115
277680.0000000    0.1503399
277720.0000000    0.1443282
277760.0000000    0.1380764
277800.0000000    0.1362413
277840.0000000    0.1320426
277880.0000000    0.1360553
277920.0000000    0.1419731
277960.0000000    0.1405759
278000.0000000    0.1421077
278040.0000000    0.1435847
278080.0000000    0.1352081
278120.0000000    0.1381929
278160.0000000    0.1423150
278200.0000000    0.1376022
278240.0000000    0.1564625
278280.0000000    0.1718523
278320.0000000    0.1663331
278360.0000000    0.1658637
278400.0000000    0.1535098
278440.0000000    0.1652444
278480.0000000    0.1447093
278520.0000000    0.1568412
278560.0000000    0.1591721
278600.0000000    0.1544529
278640.0000000    0.1592786
278680.0000000    0.1419791
278720.0000000    0.1535396
278760.0000000    0.1447104
278800.0000000    0.1569657
278840.0000000    0.1513768
278880.0000000    0.1508925
278920.0000000    0.1575814
278960.0000000    0.1493242
279000.0000000    0.1504114
279040.0000000    0.1373233
279080.0000000    0.1452574
279120.0000000    0.1298419
279160.0000000    0.1437352
279200.0000000    0.1352015
279240.0000000    0.1441309
279280.0000000    0.1453715
279320.0000000    0.1557782
279360.0000000    0.1368031
279400.0000000    0.1462471
279440.0000000    0.1568704
279480.0000000    0.1556601
279520.0000000    0.1529419
279560.0000000    0.1415802
279600.0000000    0.1550842
279640.0000000    0.1692458
279680.0000000    0.1709095
279720.0000000    0.1621898
279760.0000000    0.1414402
279800.0000000    0.1510608
279840.0000000    0.1542773
279880.0000000    0.1541993
279920.0000000    0.1554019
279960.0000000    0.1519662
280000.0000000    0.1550691
280040.0000000    0.1487339
280080.0000000    0.1404232
280120.0000000    0.1336082
280160.0000000    0.1564779
280200.0000000    0.1403294
280240.0000000    0.1671240
280280.0000000    0.1689720
280320.0000000    0.1533946
280360.0000000    0.1568052
280400.0000000    0.1732164
280440.0000000    0.1643650
280480.0000000    0.1521461
280520.0000000    0.1655687
280560.0000000    0.1574290
280600.0000000    0.1541938
280640.0000000    0.1704305
280680.0000000    0.1490868
280720.0000000    0.1498482
280760.0000000    0.1503595
280800.0000000    0.1433801
280840.0000000    0.1597831
280880.0000000    0.1549283
280920.0000000    0.1554624
280960.0000000    0.1462555
281000.0000000    0.1460351
281040.0000000    0.1587201
281080.0000000    0.1697274
281120.0000000    0.1744399
281160.0000000    0.1769057
281200.0000000    0.1764042
281240.0000000    0.1759522
281280.0000000    0.1722080
281320.0000000    0.1744212
281360.0000000    0.1741295
281400.0000000    0.1657510
281440.0000000    0.1754442
281480.0000000    0.1767804
281520.0000000    0.1746492
281560.0000000    0.1828067
281600.0000000    0.1729585
281640.0000000    0.1647826
281680.0000000    0.1603681
281720.0000000    0.1786149
281760.0000000    0.1711701
281800.0000000    0.1845613
281840.0000000    0.1774479
281880.0000000    0.1686505
281920.0000000    0.1697920
281960.0000000    0.1511128
282000.0000000    0.1729027
282040.0000000    0.1651640
282080.0000000    0.1697621
282120.0000000    0.1714779
282160.0000000    0.1758340
282200.0000000    0.1732918
282240.0000000    0.1610011
282280.0000000    0.1818012
282320.0000000    0.1774662
282360.0000000    0.1682509
282400.0000000    0.1636096
282440.0000000    0.1497894
282480.0000000    0.1464650
282520.0000000    0.1480226
282560.0000000    0.1476099
282600.0000000    0.1587123
282640.0000000    0.1467939
282680.0000000    0.1404299
282720.0000000    0.1635710
282760.0000000    0.1531001
282800.0000000    0.1432893
282840.0000000    0.1497951
282880.0000000    0.1588044
282920.0000000    0.1632882
282960.0000000    0.1523787
283000.0000000    0.1681278
283040.0000000    0.1570875
283080.0000000    0.1536268
283120.0000000    0.1588772
283160.0000000    0.1608706
283200.0000000    0.1508730
283240.0000000    0.1634579
283280.0000000    0.1695458
283320.0000000    0.1642184
283360.0000000    0.1909129
283400.0000000    0.1694059
283440.0000000    0.1740555
283480.0000000    0.1514856
283520.0000000    0.1579787
283560.0000000    0.1698127
283600.0000000    0.1541949
283640.0000000    0.1654495
283680.0000000    0.1594778
283720.0000000    0.1681727
283760.0000000    0.1640116
283800.0000000    0.1602877
283840.0000000    0.1643344
283880.0000000    0.1686545
283920.0000000    0.1621853
283960.0000000    0.1879670
284000.0000000    0.1710655
284040.0000000    0.1789078
284080.0000000    0.1783675
284120.0000000    0.1693897
284160.0000000    0.1672067
284200.0000000    0.1892674
284240.0000000    0.1820616
284280.0000000    0.1604539
284320.0000000    0.1565141
284360.0000000    0.1631014
284400.0000000    0.1573717
284440.0000000    0.1750789
284480.0000000    0.1645831
284520.0000000    0.1552801
284560.0000000    0.1647855
284600.0000000    0.1716912
284640.0000000    0.1580119
284680.0000000    0.1636187
284720.0000000    0.1684174
284760.0000000    0.1719647
284800.0000000    0.1536526
284840.0000000    0.1728819
284880.0000000    0.1624204
284920.0000000    0.1479631
284960.0000000    0.1621203
285000.0000000    0.1486303
285040.0000000    0.1569461
285080.0000000    0.1525753
285120.0000000    0.1530405
285160.0000000    0.1501691
285200.0000000    0.1639636
285240.0000000    0.1709208
285280.0000000    0.1634160
285320.0000000    0.1564823
285360.0000000    0.1491955
285400.0000000    0.1543182
285440.0000000    0.1573354
285480.0000000    0.1578126
285520.0000000    0.1462351
285560.0000000    0.1464276
285600.0000000    0.1591392
285640.0000000    0.1568995
285680.0000000    0.1488615
285720.0000000    0.1534783
285760.0000000    0.1490078
285800.0000000    0.1578041
285840.0000000    0.1359714
285880.0000000    0.1403500
285920.0000000    0.1463577
285960.0000000    0.1377478
286000.0000000    0.1572141
286040.0000000    0.1552453
286080.0000000    0.1497059
286120.0000000    0.1444162
286160.0000000    0.1437235
286200.0000000    0.1458628
286240.0000000    0.1499999
286280.0000000    0.1551073
286320.0000000    0.1460001
286360.0000000    0.1565751
286400.0000000    0.1496921
286440.0000000    0.1606007
286480.0000000    0.1535902
286520.0000000    0.1580780
286560.0000000    0.1623850
286600.0000000    0.1522534
286640.0000000    0.1559611
286680.0000000    0.1548350
286720.0000000    0.1591009
286760.0000000    0.1576454
286800.0000000    0.1672205
286840.0000000    0.1549052
286880.0000000    0.1589598
286920.0000000    0.1514925
286960.0000000    0.1532787
287000.0000000    0.1451513
287040.0000000    0.1523440
287080.0000000    0.1539875
287120.0000000    0.1563212
287160.0000000    0.1637021
287200.0000000    0.1585470
287240.0000000    0.1858671
287280.0000000    0.1654746
287320.0000000    0.1757278
287360.0000000    0.1754505
287400.0000000    0.1601319
287440.0000000    0.1571310
287480.0000000    0.1525755
287520.0000000    0.1360873
287560.0000000    0.1555548
287600.0000000    0.1442253
287640.0000000    0.1455297
287680.0000000    0.1537184
287720.0000000    0.1414484
287760.0000000    0.1594818
287800.0000000    0.1454293
287840.0000000    0.1715280
287880.0000000    0.1632599
287920.0000000    0.1762241
287960.0000000    0.1698050
288000.0000000    0.1634174
288040.0000000    0.1626064
288080.0000000    0.1701542
288120.0000000    0.1798570
288160.0000000    0.1696568
288200.0000000    0.1683734
288240.0000000    0.1680331
288280.0000000    0.1708022
288320.0000000    0.1646171
288360.0000000    0.1683282
288400.0000000    0.1670719
288440.0000000    0.1505309
288480.0000000    0.1529585
288520.0000000    0.1726214
288560.0000000    0.1634825
288600.0000000    0.1629526
288640.0000000    0.1648697
288680.0000000    0.1510643
288720.0000000    0.1490316
288760.0000000    0.1548865
288800.0000000    0.1655953
288840.0000000    0.1590960
288880.0000000    0.1664339
288920.0000000    0.1771559
288960.0000000    0.1740201
289000.0000000    0.1734753
289040.0000000    0.1442193
289080.0000000    0.1417727
289120.0000000    0.1413653
289160.0000000    0.1491627
289200.0000000    0.1557412
289240.0000000    0.1563071
289280.0000000    0.1750249
289320.0000000    0.1601335
289360.0000000    0.1722689
289400.0000000    0.1668457
289440.0000000    0.1601328
289480.0000000    0.1631692
289520.0000000    0.1475552
289560.0000000    0.1564619
289600.0000000    0.1619396
289640.0000000    0.1541005
289680.0000000    0.1601363
289720.0000000    0.1516099
289760.0000000    0.1587055
289800.0000000    0.1543063
289840.0000000    0.1829452
289880.0000000    0.1762906
289920.0000000    0.1635982
289960.0000000    0.1560197
290000.0000000    0.1481592
290040.0000000    0.1626301
290080.0000000    0.1599472
290120.0000000    0.1482250
290160.0000000    0.1651103
290200.0000000    0.1612335
290240.0000000    0.1484971
290280.0000000    0.1640924
290320.0000000    0.1574834
290360.0000000    0.1589994
290400.0000000    0.1552980
290440.0000000    0.1560307
290480.0000000    0.1760266
290520.0000000    0.1622285
290560.0000000    0.1480126
290600.0000000    0.1542518
290640.0000000    0.1454950
290680.0000000    0.1437938
290720.0000000    0.1521375
290760.0000000    0.1456513
290800.0000000    0.1488850
290840.0000000    0.1552486
290880.0000000    0.1554568
290920.0000000    0.1532163
290960.0000000    0.1564692
291000.0000000    0.1459931
291040.0000000    0.1527236
291080.0000000    0.1433242
291120.0000000    0.1408113
291160.0000000    0.1494253
291200.0000000    0.1477564
291240.0000000    0.1618346
291280.0000000    0.1564826
291320.0000000    0.1658848
291360.0000000    0.1456280
291400.0000000    0.1507529
291440.0000000    0.1620126
291480.0000000    0.1611756
291520.0000000    0.1572658
291560.0000000    0.1618808
291600.0000000    0.1613468
291640.0000000    0.1669494
291680.0000000    0.1626976
291720.0000000    0.1472871
291760.0000000    0.1517236
291800.0000000    0.1579198
291840.0000000    0.1686075
291880.0000000    0.1676108
291920.0000000    0.1430975
291960.0000000    0.1538103
292000.0000000    0.1700532
292040.0000000    0.1563972
292080.0000000    0.1413870
292120.0000000    0.1621988
292160.0000000    0.1605859
292200.0000000    0.1584967
292240.0000000    0.1481219
292280.0000000    0.1568177
292320.0000000    0.1602478
292360.0000000    0.1543512
292400.0000000    0.1377855
292440.0000000    0.1527489
292480.0000000    0.1442433
292520.0000000    0.1613018
292560.0000000    0.1434481
292600.0000000    0.1447278
292640.0000000    0.1469563
292680.0000000    0.1523745
292720.0000000    0.1505358
292760.0000000    0.1605815
292800.0000000    0.1490058
292840.0000000    0.1555659
292880.0000000    0.1550808
292920.0000000    0.1547889
292960.0000000    0.1618678
293000.0000000    0.1689678
293040.0000000    0.1707778
293080.0000000    0.1594118
293120.0000000    0.1607039
293160.0000000    0.1627452
293200.0000000    0.1694885
293240.0000000    0.1602966
293280.0000000    0.1568111
293320.0000000    0.1511521
293360.0000000    0.1555508
293400.0000000    0.1617907
293440.0000000    0.1755265
293480.0000000    0.1705251
293520.0000000    0.1527283
293560.0000000    0.1543463
293600.0000000    0.1520614
293640.0000000    0.1412999
293680.0000000    0.1523818
293720.0000000    0.1533142
293760.0000000    0.1630348
293800.0000000    0.1561329
293840.0000000    0.1551505
293880.0000000    0.1642175
293920.0000000    0.1705153
293960.0000000    0.1862015
294000.0000000    0.1684625
294040.0000000    0.1444170
294080.0000000    0.1419805
294120.0000000    0.1542764
294160.0000000    0.1513992
294200.0000000    0.1538253
294240.0000000    0.1593235
294280.0000000    0.1716328
294320.0000000    0.1502118
294360.0000000    0.1573529
294400.0000000    0.1472577
294440.0000000    0.1604260
294480.0000000    0.1615264
294520.0000000    0.1592594
294560.0000000    0.1506793
294600.0000000    0.1615471
294640.0000000    0.1680780
294680.0000000    0.1520997
294720.0000000    0.1648103
294760.0000000    0.1492706
294800.0000000    0.1429684
294840.0000000    0.1477641
294880.0000000    0.1697956
294920.0000000    0.1595388
294960.0000000    0.1507841
295000.0000000    0.1526507
295040.0000000    0.1523059
295080.0000000    0.1525039
295120.0000000    0.1567682
295160.0000000    0.1529629
295200.0000000    0.1559737
295240.0000000    0.1613456
295280.0000000    0.1480478
295320.0000000    0.1449850
295360.0000000    0.1505585
295400.0000000    0.1410978
295440.0000000    0.1433451
295480.0000000    0.1502761
295520.0000000    0.1573082
295560.0000000    0.1506638
295600.0000000    0.1658172
295640.0000000    0.1444146
295680.0000000    0.1744499
295720.0000000    0.1664557
295760.0000000    0.1744085
295800.0000000    0.1528598
295840.0000000    0.1643591
295880.0000000    0.1625593
295920.0000000    0.1462833
295960.0000000    0.1610502
296000.0000000    0.1585791
296040.0000000    0.1432202
296080.0000000    0.1501426
296120.0000000    0.1653087
296160.0000000    0.1480841
296200.0000000    0.1675322
296240.0000000    0.1569414
296280.0000000    0.1582786
296320.0000000    0.1664243
296360.0000000    0.1516546
296400.0000000    0.1449573
296440.0000000    0.1489021
296480.0000000    0.1599137
296520.0000000    0.1500567
296560.0000000    0.1459283
296600.0000000    0.1445473
296640.0000000    0.1586628
296680.0000000    0.1456505
296720.0000000    0.1596981
296760.0000000    0.1581482
296800.0000000    0.1690275
296840.0000000    0.1440465
296880.0000000    0.1561107
296920.0000000    0.1598848
296960.0000000    0.1657905
297000.0000000    0.1594053
297040.0000000    0.1743805
297080.0000000    0.1558859
297120.0000000    0.1499162
297160.0000000    0.1516375
297200.0000000    0.1653459
297240.0000000    0.1515573
297280.0000000    0.1654735
297320.0000000    0.1512121
297360.0000000    0.1633476
297400.0000000    0.1629156
297440.0000000    0.1726699
297480.0000000    0.1651594
297520.0000000    0.1602069
297560.0000000    0.1628978
297600.0000000    0.1667739
297640.0000000    0.1779027
297680.0000000    0.1670623
297720.0000000    0.1632906
297760.0000000    0.1666779
297800.0000000    0.1506245
297840.0000000    0.1565480
297880.0000000    0.1529678
297920.0000000    0.1797393
297960.0000000    0.1583433
298000.0000000    0.1496717
298040.0000000    0.1587644
298080.0000000    0.1694447
298120.0000000    0.1613016
298160.0000000    0.1534298
298200.0000000    0.1389944
298240.0000000    0.1509950
298280.0000000    0.1471833
298320.0000000    0.1463626
298360.0000000    0.1538734
298400.0000000    0.1680108
298440.0000000    0.1477287
298480.0000000    0.1586561
298520.0000000    0.1649011
298560.0000000    0.1695385
298600.0000000    0.1830909
298640.0000000    0.1705931
298680.0000000    0.1774009
298720.0000000    0.1677134
298760.0000000    0.1589717
298800.0000000    0.1686736
298840.0000000    0.1751049
298880.0000000    0.1657107
298920.0000000    0.1879808
298960.0000000    0.1932567
299000.0000000    0.1840525
299040.0000000    0.1743148
299080.0000000    0.1627535
299120.0000000    0.1850425
299160.0000000    0.1757218
299200.0000000    0.1677369
299240.0000000    0.1610032
299280.0000000    0.1577382
299320.0000000    0.1609492
299360.0000000    0.1467131
299400.0000000    0.1439947
299440.0000000    0.1378264
299480.0000000    0.1512431
299520.0000000    0.1480752
299560.0000000    0.1533994
299600.0000000    0.1586452
299640.0000000    0.1522014
299680.0000000    0.1564035
299720.0000000    0.1730954
299760.0000000    0.1661606
299800.0000000    0.1659119
299840.0000000    0.1612431
299880.0000000    0.1647747
299920.0000000    0.1820718
299960.0000000    0.1824594
300000.0000000    0.1846694
300040.0000000    0.1713516
300080.0000000    0.1903868
300120.0000000    0.1860225
300160.0000000    0.1866933
300200.0000000    0.1843569
300240.0000000    0.1941563
300280.0000000    0.1777359
300320.0000000    0.1642563
300360.0000000    0.1759696
300400.0000000    0.1770632
300440.0000000    0.1996771
300480.0000000    0.1975611
300520.0000000    0.1728559
300560.0000000    0.1616501
300600.0000000    0.1676405
300640.0000000    0.1781698
300680.0000000    0.1626938
300720.0000000    0.1725753
300760.0000000    0.1691606
300800.0000000    0.1533422
300840.0000000    0.1508252
300880.0000000    0.1413678
300920.0000000    0.1632076
300960.0000000    0.1715642
301000.0000000    0.1743013
301040.0000000    0.1591423
301080.0000000    0.1746409
301120.0000000    0.1670418
301160.0000000    0.1877881
301200.0000000    0.1787376
301240.0000000    0.1749674
301280.0000000    0.1900711
301320.0000000    0.1631819
301360.0000000    0.1690068
301400.0000000    0.1621441
301440.0000000    0.1696071
301480.0000000    0.1683398
301520.0000000    0.1777026
301560.0000000    0.1757846
301600.0000000    0.1694801
301640.0000000    0.1728834
301680.0000000    0.1630914
301720.0000000    0.1510307
301760.0000000    0.1558072
301800.0000000    0.1700326
301840.0000000    0.1577321
301880.0000000    0.1490117
301920.0000000    0.1592515
301960.0000000    0.1773173
302000.0000000    0.1776654
302040.0000000    0.1711041
302080.0000000    0.1814455
302120.0000000    0.1829860
302160.0000000    0.1729145
302200.0000000    0.1657619
302240.0000000    0.1611408
302280.0000000    0.1668660
302320.0000000    0.1673011
302360.0000000    0.1576966
302400.0000000    0.1563567
302440.0000000    0.1635898
302480.0000000    0.1694418
302520.0000000    0.1637869
302560.0000000    0.1642160
302600.0000000    0.1505661
302640.0000000    0.1576084
302680.0000000    0.1521284
302720.0000000    0.1693742
302760.0000000    0.1602933
302800.0000000    0.1639400
302840.0000000    0.1805601
302880.0000000    0.1719940
302920.0000000    0.1747771
302960.0000000    0.1878400
303000.0000000    0.1739943
303040.0000000    0.1697498
303080.0000000    0.1647458
303120.0000000    0.1678577
303160.0000000    0.1761013
303200.0000000    0.1695552
303240.0000000    0.1627012
303280.0000000    0.1786597
303320.0000000    0.1422965
303360.0000000    0.1682661
303400.0000000    0.1653206
303440.0000000    0.1683369
303480.0000000    0.1659590
303520.0000000    0.1891398
303560.0000000    0.1825351
303600.0000000    0.1720894
303640.0000000    0.1674651
303680.0000000    0.1594504
303720.0000000    0.1715399
303760.0000000    0.1636129
303800.0000000    0.1645546
303840.0000000    0.1640432
303880.0000000    0.1686123
303920.0000000    0.1748256
303960.0000000    0.1696169
304000.0000000    0.1568100
304040.0000000    0.1649663
304080.0000000    0.1534919
304120.0000000    0.1462169
304160.0000000    0.1683412
304200.0000000    0.1556937
304240.0000000    0.1594783
304280.0000000    0.1410504
304320.0000000    0.1556348
304360.0000000    0.1502508
304400.0000000    0.1672844
304440.0000000    0.1567717
304480.0000000    0.1693922
304520.0000000    0.1610726
304560.0000000    0.1632347
304600.0000000    0.1518696
304640.0000000    0.1609739
304680.0000000    0.1638951
304720.0000000    0.1578795
304760.0000000    0.1733983
304800.0000000    0.1697748
304840.0000000    0.1602733
304880.0000000    0.1491176
304920.0000000    0.1619416
304960.0000000    0.1699075
305000.0000000    0.1536434
305040.0000000    0.1841313
305080.0000000    0.1727461
305120.0000000    0.1481433
305160.0000000    0.1487683
305200.0000000    0.1637343
305240.0000000    0.1672526
305280.0000000    0.1734611
305320.0000000    0.1664708
305360.0000000    0.1544028
305400.0000000    0.1474283
305440.0000000    0.1554307
305480.0000000    0.1737410
305520.0000000    0.1666131
305560.0000000    0.1782100
305600.0000000    0.1755942
305640.0000000    0.1719951
305680.0000000    0.1763160
305720.0000000    0.1746827
305760.0000000    0.1636763
305800.0000000    0.1712669
305840.0000000    0.1937107
305880.0000000    0.1887146
305920.0000000    0.1617529
305960.0000000    0.1680057
306000.0000000    0.1621739
306040.0000000    0.1653161
306080.0000000    0.1695659
306120.0000000    0.1616073
306160.0000000    0.1695796
306200.0000000    0.1645160
306240.0000000    0.1621361
306280.0000000    0.1589804
306320.0000000    0.1593246
306360.0000000    0.1746612
306400.0000000    0.1689477
306440.0000000    0.1719616
306480.0000000    0.1806471
306520.0000000    0.1843863
306560.0000000    0.1819127
306600.0000000    0.1840609
306640.0000000    0.1952853
306680.0000000    0.2104304
306720.0000000    0.2076020
306760.0000000    0.1994272
306800.0000000    0.1961651
306840.0000000    0.1912332
306880.0000000    0.1963832
306920.0000000    0.1624551
306960.0000000    0.1788245
307000.0000000    0.1846335
307040.0000000    0.1954787
307080.0000000    0.1736442
307120.0000000    0.1719227
307160.0000000    0.1809403
307200.0000000    0.1859449
307240.0000000    0.1857471
307280.0000000    0.1649351
307320.0000000    0.1779919
307360.0000000    0.1884685
307400.0000000    0.1951976
307440.0000000    0.1698565
307480.0000000    0.1829406
307520.0000000    0.1768691
307560.0000000    0.1920030
307600.0000000    0.2004436
307640.0000000    0.2135942
307680.0000000    0.1955323
307720.0000000    0.1771748
307760.0000000    0.1845512
307800.0000000    0.1813026
307840.0000000    0.1820704
307880.0000000    0.1971828
307920.0000000    0.1823742
307960.0000000    0.1825477
308000.0000000    0.1803712
308040.0000000    0.1679264
308080.0000000    0.1803903
308120.0000000    0.1958132
308160.0000000    0.1915063
308200.0000000    0.1794814
308240.0000000    0.1952991
308280.0000000    0.1973167
308320.0000000    0.1701311
308360.0000000    0.1687681
308400.0000000    0.1843699
308440.0000000    0.1732029
308480.0000000    0.1657723
308520.0000000    0.1786517
308560.0000000    0.1721330
308600.0000000    0.1814739
308640.0000000    0.1604627
308680.0000000    0.1651056
308720.0000000    0.1702062
308760.0000000    0.1812593
308800.0000000    0.1721607
308840.0000000    0.1802559
308880.0000000    0.1866626
308920.0000000    0.1756888
308960.0000000    0.1793481
309000.0000000    0.1712574
309040.0000000    0.1880294
309080.0000000    0.1729657
309120.0000000    0.1930030
309160.0000000    0.1725732
309200.0000000    0.1834438
309240.0000000    0.1788403
309280.0000000    0.1830212
309320.0000000    0.1725977
309360.0000000    0.1781177
309400.0000000    0.1771578
309440.0000000    0.1798689
309480.0000000    0.1673382
309520.0000000    0.1688625
309560.0000000    0.1830134
309600.0000000    0.1735713
309640.0000000    0.1745559
309680.0000000    0.1720881
309720.0000000    0.1761402
309760.0000000    0.1818983
309800.0000000    0.1741115
309840.0000000    0.1637461
309880.0000000    0.1628263
309920.0000000    0.1634428
309960.0000000    0.1597183
310000.0000000    0.1697959
310040.0000000    0.1673325
310080.0000000    0.1749324
310120.0000000    0.1515734
310160.0000000    0.1695590
310200.0000000    0.1736756
310240.0000000    0.1758134
310280.0000000    0.1752342
310320.0000000    0.1654788
310360.0000000    0.1562293
310400.0000000    0.1540103
310440.0000000    0.1681362
310480.0000000    0.1621524
310520.0000000    0.1885386
310560.0000000    0.1787564
310600.0000000    0.1797318
310640.0000000    0.1656504
310680.0000000    0.1734723
310720.0000000    0.1807663
310760.0000000    0.1786508
310800.0000000    0.1860270
310840.0000000    0.1835304
310880.0000000    0.1714898
310920.0000000    0.1698883
310960.0000000    0.1675364
311000.0000000    0.1782305
311040.0000000    0.1642256
311080.0000000    0.1601572
311120.0000000    0.1761806
311160.0000000    0.1722430
311200.0000000    0.1685170
311240.0000000    0.1652926
311280.0000000    0.1729324
311320.0000000    0.1785156
311360.0000000    0.1765523
311400.0000000    0.1706475
311440.0000000    0.1576488
311480.0000000    0.1635043
311520.0000000    0.1618772
311560.0000000    0.1620992
311600.0000000    0.1796815
311640.0000000    0.1775063
311680.0000000    0.1721684
311720.0000000    0.1715888
311760.0000000    0.1740252
311800.0000000    0.1614757
311840.0000000    0.1581479
311880.0000000    0.1547934
311920.0000000    0.1648858
311960.0000000    0.1817804
312000.0000000    0.1689774
312040.0000000    0.1614071
312080.0000000    0.1699945
312120.0000000    0.1623211
312160.0000000    0.1645257
312200.0000000    0.1603971
312240.0000000    0.1665537
312280.0000000    0.1425801
312320.0000000    0.1606947
312360.0000000    0.1693134
312400.0000000    0.1512076
312440.0000000    0.1695389
312480.0000000    0.1665032
312520.0000000    0.1527201
312560.0000000    0.1686527
312600.0000000    0.1685979
312640.0000000    0.1732523
312680.0000000    0.1661003
312720.0000000    0.1595751
312760.0000000    0.1555319
312800.0000000    0.1629996
312840.0000000    0.1627744
312880.0000000    0.1660115
312920.0000000    0.1600430
312960.0000000    0.1764460
313000.0000000    0.1794085
313040.0000000    0.1880235
313080.0000000    0.1833946
313120.0000000    0.1819593
313160.0000000    0.1808947
313200.0000000    0.1967047
313240.0000000    0.1905787
313280.0000000    0.1794541
313320.0000000    0.1766458
313360.0000000    0.1698385
313400.0000000    0.1701417
313440.0000000    0.1673721
313480.0000000    0.1793711
313520.0000000    0.1819822
313560.0000000    0.1851922
313600.0000000    0.1823835
313640.0000000    0.1607094
313680.0000000    0.1600004
313720.0000000    0.1700463
313760.0000000    0.1723489
313800.0000000    0.1601756
313840.0000000    0.1779571
313880.0000000    0.1661797
313920.0000000    0.1550084
313960.0000000    0.1704436
314000.0000000    0.1651653
314040.0000000    0.1707721
314080.0000000    0.1741380
314120.0000000    0.1761842
314160.0000000    0.1636454
314200.0000000    0.1681462
314240.0000000    0.1706141
314280.0000000    0.1631707
314320.0000000    0.1834793
314360.0000000    0.1848337
314400.0000000    0.1700579
314440.0000000    0.1647156
314480.0000000    0.1724250
314520.0000000    0.1700473
314560.0000000    0.1801228
314600.0000000    0.1700283
314640.0000000    0.1742974
314680.0000000    0.1732514
314720.0000000    0.1741722
314760.0000000    0.1684201
314800.0000000    0.1683959
314840.0000000    0.1645987
314880.0000000    0.1679035
314920.0000000    0.1607654
314960.0000000    0.1604224
315000.0000000    0.1831279
315040.0000000    0.1603921
315080.0000000    0.1798531
315120.0000000    0.1767318
315160.0000000    0.1785547
315200.0000000    0.1736513
315240.0000000    0.1732697
315280.0000000    0.1845513
315320.0000000    0.1667240
315360.0000000    0.1861480
315400.0000000    0.1765936
315440.0000000    0.1730401
315480.0000000    0.1642382
315520.0000000    0.1719888
315560.0000000    0.1639879
315600.0000000    0.1720178
315640.0000000    0.1859457
315680.0000000    0.1600672
315720.0000000    0.1694233
315760.0000000    0.1852969
315800.0000000    0.1829254
315840.0000000    0.1727524
315880.0000000    0.1664117
315920.0000000    0.1712297
315960.0000000    0.1758561
316000.0000000    0.1716946
316040.0000000    0.1729538
316080.0000000    0.1623997
316120.0000000    0.1688321
316160.0000000    0.1806632
316200.0000000    0.1776107
316240.0000000    0.1620946
316280.0000000    0.1602472
316320.0000000    0.1667976
316360.0000000    0.1652133
316400.0000000    0.1844348
316440.0000000    0.1560757
316480.0000000    0.1666040
316520.0000000    0.1757444
316560.0000000    0.1606244
316600.0000000    0.1529699
316640.0000000    0.1776597
316680.0000000    0.1513712
316720.0000000    0.1648321
316760.0000000    0.1536615
316800.0000000    0.1636521
316840.0000000    0.1593866
316880.0000000    0.1701581
316920.0000000    0.1708784
316960.0000000    0.1487058
317000.0000000    0.1638297
317040.0000000    0.1640598
317080.0000000    0.1464570
317120.0000000    0.1645094
317160.0000000    0.1575873
317200.0000000    0.1654172
317240.0000000    0.1676740
317280.0000000    0.1607906
317320.0000000    0.1739131
317360.0000000    0.1870431
317400.0000000    0.1718804
317440.0000000    0.1661187
317480.0000000    0.1736320
317520.0000000    0.1598706
317560.0000000    0.1515773
317600.0000000    0.1622958
317640.0000000    0.1614902
317680.0000000    0.1616250
317720.0000000    0.1614086
317760.0000000    0.1565746
317800.0000000    0.1724385
317840.0000000    0.1837382
317880.0000000    0.1666041
317920.0000000    0.1629219
317960.0000000    0.1714693
318000.0000000    0.1823473
318040.0000000    0.1690360
318080.0000000    0.1694622
318120.0000000    0.1591410
318160.0000000    0.1602456
318200.0000000    0.1554117
318240.0000000    0.1674196
318280.0000000    0.1497700
318320.0000000    0.1543875
318360.0000000    0.1652173
318400.0000000    0.1671218
318440.0000000    0.1699060
318480.0000000    0.1650324
318520.0000000    0.1819022
318560.0000000    0.1678747
318600.0000000    0.1644732
318640.0000000    0.1718519
318680.0000000    0.1646499
318720.0000000    0.1693184
318760.0000000    0.1669362
318800.0000000    0.1621880
318840.0000000    0.1681749
318880.0000000    0.1899517
318920.0000000    0.1701587
318960.0000000    0.1683185
319000.0000000    0.1709892
319040.0000000    0.1864931
319080.0000000    0.1834992
319120.0000000    0.1704886
319160.0000000    0.1687620
319200.0000000    0.1698379
319240.0000000    0.1721606
319280.0000000    0.1783268
319320.0000000    0.1766805
319360.0000000    0.1595206
319400.0000000    0.1603860
319440.0000000    0.1583710
319480.0000000    0.1644340
319520.0000000    0.1645365
319560.0000000    0.1713809
319600.0000000    0.1619978
319640.0000000    0.1677983
319680.0000000    0.1562677
319720.0000000    0.1711235
319760.0000000    0.1704323
319800.0000000    0.1756712
319840.0000000    0.1800413
319880.0000000    0.1784344
319920.0000000    0.1730864
319960.0000000    0.1749251
320000.0000000    0.1649131
320040.0000000    0.1524151
320080.0000000    0.1743541
320120.0000000    0.1780815
320160.0000000    0.1585515
320200.0000000    0.1703633
320240.0000000    0.1727471
320280.0000000    0.1738637
320320.0000000    0.1749010
320360.0000000    0.1935352
320400.0000000    0.1761593
320440.0000000    0.1715076
320480.0000000    0.1836661
320520.0000000    0.1758667
320560.0000000    0.1797089
320600.0000000    0.1690674
320640.0000000    0.1897366
320680.0000000    0.1923378
320720.0000000    0.1780981
320760.0000000    0.1791427
320800.0000000    0.1773187
320840.0000000    0.1699680
320880.0000000    0.1778131
320920.0000000    0.1672658
320960.0000000    0.1684158
321000.0000000    0.1706917
321040.0000000    0.1543515
321080.0000000    0.1657856
321120.0000000    0.1661617
321160.0000000    0.1532543
321200.0000000    0.1569862
321240.0000000    0.1686558
321280.0000000    0.1682752
321320.0000000    0.1758970
321360.0000000    0.1625749
321400.0000000    0.1534844
321440.0000000    0.1678244
321480.0000000    0.1748812
321520.0000000    0.1562270
321560.0000000    0.1563652
321600.0000000    0.1622913
321640.0000000    0.1591666
321680.0000000    0.1521100
321720.0000000    0.1668688
321760.0000000    0.1553974
321800.0000000    0.1660064
321840.0000000    0.1565302
321880.0000000    0.1617219
321920.0000000    0.1745939
321960.0000000    0.1799147
322000.0000000    0.1905910
322040.0000000    0.1768599
322080.0000000    0.1777553
322120.0000000    0.1728442
322160.0000000    0.1702162
322200.0000000    0.1719155
322240.0000000    0.1715042
322280.0000000    0.1723856
322320.0000000    0.1767762
322360.0000000    0.1901520
322400.0000000    0.1853041
322440.0000000    0.1977618
322480.0000000    0.1953907
322520.0000000    0.1850913
322560.0000000    0.1734949
322600.0000000    0.1748111
322640.0000000    0.2026215
322680.0000000    0.1883927
322720.0000000    0.1758957
322760.0000000    0.1655109
322800.0000000    0.1603801
322840.0000000    0.1742625
322880.0000000    0.1786772
322920.0000000    0.1923222
322960.0000000    0.2083912
323000.0000000    0.1817834
323040.0000000    0.1767031
323080.0000000    0.1808579
323120.0000000    0.1716573
323160.0000000    0.1657379
323200.0000000    0.1797561
323240.0000000    0.1713398
323280.0000000    0.1795008
323320.0000000    0.1635579
323360.0000000    0.1664037
323400.0000000    0.1909665
323440.0000000    0.1729780
323480.0000000    0.1649135
323520.0000000    0.1622064
323560.0000000    0.1724540
323600.0000000    0.1687153
323640.0000000    0.1588831
323680.0000000    0.1851788
323720.0000000    0.1802268
323760.0000000    0.1746619
323800.0000000    0.1763895
323840.0000000    0.1944727
323880.0000000    0.1761346
323920.0000000    0.1660847
323960.0000000    0.1639256
324000.0000000    0.1808482
324040.0000000    0.1812960
324080.0000000    0.1691458
324120.0000000    0.1832154
324160.0000000    0.1764492
324200.0000000    0.1710607
324240.0000000    0.1643762
324280.0000000    0.1735675
324320.0000000    0.1760608
324360.0000000    0.1684139
324400.0000000    0.1728540
324440.0000000    0.1772939
324480.0000000    0.1768774
324520.0000000    0.1701847
324560.0000000    0.1812416
324600.0000000    0.1850418
324640.0000000    0.1640272
324680.0000000    0.1796286
324720.0000000    0.1911799
324760.0000000    0.1677910
324800.0000000    0.1782033
324840.0000000    0.1726916
324880.0000000    0.1705373
324920.0000000    0.1805540
324960.0000000    0.1641289
325000.0000000    0.1845783
325040.0000000    0.1688949
325080.0000000    0.1746087
325120.0000000    0.1804376
325160.0000000    0.1824832
325200.0000000    0.1839286
325240.0000000    0.1740621
325280.0000000    0.1821187
325320.0000000    0.1792193
325360.0000000    0.1757117
325400.0000000    0.1976537
325440.0000000    0.1810069
325480.0000000    0.1771823
325520.0000000    0.1709558
325560.0000000    0.1703476
325600.0000000    0.1831287
325640.0000000    0.1805751
325680.0000000    0.1812722
325720.0000000    0.1780734
325760.0000000    0.1743548
325800.0000000    0.1794967
325840.0000000    0.1593530
325880.0000000    0.1747935
325920.0000000    0.1889878
325960.0000000    0.1694863
326000.0000000    0.1549170
326040.0000000    0.1739661
326080.0000000    0.1749970
326120.0000000    0.1598344
326160.0000000    0.1610653
326200.0000000    0.1568275
326240.0000000    0.1716906
326280.0000000    0.1668421
326320.0000000    0.1707948
326360.0000000    0.1709148
326400.0000000    0.1596162
326440.0000000    0.1825774
326480.0000000    0.1733829
326520.0000000    0.1722829
326560.0000000    0.1801093
326600.0000000    0.1757894
326640.0000000    0.1736377
326680.0000000    0.1902548
326720.0000000    0.1895643
326760.0000000    0.1951124
326800.0000000    0.1813478
326840.0000000    0.1826661
326880.0000000    0.1821989
326920.0000000    0.1924338
326960.0000000    0.1938931
327000.0000000    0.1672936
327040.0000000    0.1696498
327080.0000000    0.1789764
327120.0000000    0.1901875
327160.0000000    0.1797703
327200.0000000    0.1676291
327240.0000000    0.1556040
327280.0000000    0.1671719
327320.0000000    0.1633354
327360.0000000    0.1581372
327400.0000000    0.1653806
327440.0000000    0.1645436
327480.0000000    0.1722989
327520.0000000    0.1780240
327560.0000000    0.1472411
327600.0000000    0.1542504
327640.0000000    0.1561053
327680.0000000    0.1750348
327720.0000000    0.1564319
327760.0000000    0.1765372
327800.0000000    0.1829689
327840.0000000    0.1806128
327880.0000000    0.1615601
327920.0000000    0.1871006
327960.0000000    0.1849099
328000.0000000    0.1857099
328040.0000000    0.1911822
328080.0000000    0.1884601
328120.0000000    0.1784133
328160.0000000    0.1974092
328200.0000000    0.1926754
328240.0000000    0.1957529
328280.0000000    0.2024888
328320.0000000    0.2013103
328360.0000000    0.1950209
328400.0000000    0.2050770
328440.0000000    0.1954128
328480.0000000    0.1903415
328520.0000000    0.1690073
328560.0000000    0.1733197
328600.0000000    0.1686148
328640.0000000    0.1813165
328680.0000000    0.2063920
328720.0000000    0.1961035
328760.0000000    0.1968873
328800.0000000    0.1947666
328840.0000000    0.1824682
328880.0000000    0.1772948
328920.0000000    0.1754722
328960.0000000    0.1757765
329000.0000000    0.1771729
329040.0000000    0.1546619
329080.0000000    0.1742250
329120.0000000    0.1664699
329160.0000000    0.1673761
329200.0000000    0.1868678
329240.0000000    0.1732230
329280.0000000    0.1777643
329320.0000000    0.1821804
329360.0000000    0.1964912
329400.0000000    0.1681957
329440.0000000    0.1908824
329480.0000000    0.1983896
329520.0000000    0.1967081
329560.0000000    0.1889033
329600.0000000    0.1900655
329640.0000000    0.1883346
329680.0000000    0.1972422
329720.0000000    0.1985722
329760.0000000    0.1947609
329800.0000000    0.1927701
329840.0000000    0.1969585
329880.0000000    0.1944317
329920.0000000    0.1833885
329960.0000000    0.1935126
330000.0000000    0.1959905
330040.0000000    0.2049527
330080.0000000    0.1804028
330120.0000000    0.1917143
330160.0000000    0.1992487
330200.0000000    0.1747724
330240.0000000    0.1950776
330280.0000000    0.1888428
330320.0000000    0.1787639
330360.0000000    0.1674354
330400.0000000    0.1925094
330440.0000000    0.1721345
330480.0000000    0.1902829
330520.0000000    0.1907015
330560.0000000    0.1936208
330600.0000000    0.1831711
330640.0000000    0.1836161
330680.0000000    0.1919354
330720.0000000    0.1863243
330760.0000000    0.1946831
330800.0000000    0.1901482
330840.0000000    0.1827777
330880.0000000    0.1890295
330920.0000000    0.1859384
330960.0000000    0.1960148
331000.0000000    0.1946627
331040.0000000    0.1915798
331080.0000000    0.1893116
331120.0000000    0.2003278
331160.0000000    0.1999738
331200.0000000    0.1966541
331240.0000000    0.1784641
331280.0000000    0.1883239
331320.0000000    0.1795343
331360.0000000    0.1817441
331400.0000000    0.1918105
331440.0000000    0.2134387
331480.0000000    0.1768556
331520.0000000    0.1805430
331560.0000000    0.1991960
331600.0000000    0.1910475
331640.0000000    0.1966753
331680.0000000    0.1907844
331720.0000000    0.2006398
331760.0000000    0.1744773
331800.0000000    0.1872014
331840.0000000    0.1899765
331880.0000000    0.2035194
331920.0000000    0.1902134
331960.0000000    0.2063177
332000.0000000    0.1976368
332040.0000000    0.2009982
332080.0000000    0.1767789
332120.0000000    0.1875997
332160.0000000    0.1845196
332200.0000000    0.1848198
332240.0000000    0.1894858
332280.0000000    0.1876390
332320.0000000    0.1997253
332360.0000000    0.1970057
332400.0000000    0.1983157
332440.0000000    0.1935115
332480.0000000    0.2069010
332520.0000000    0.1991608
332560.0000000    0.1990302
332600.0000000    0.2083416
332640.0000000    0.1944059
332680.0000000    0.1878518
332720.0000000    0.2012930
332760.0000000    0.1681618
332800.0000000    0.1877451
332840.0000000    0.1811868
332880.0000000    0.1882958
332920.0000000    0.1726585
332960.0000000    0.1672672
333000.0000000    0.1899604
333040.0000000    0.1985518
333080.0000000    0.1798871
333120.0000000    0.1812143
333160.0000000    0.1816022
333200.0000000    0.1909143
333240.0000000    0.1805060
333280.0000000    0.1744685
333320.0000000    0.1958990
333360.0000000    0.1996288
333400.0000000    0.1908159
333440.0000000    0.1855174
333480.0000000    0.1723032
333520.0000000    0.1721877
333560.0000000    0.1923572
333600.0000000    0.1802578
333640.0000000    0.1831204
333680.0000000    0.2040334
333720.0000000    0.1908351
333760.0000000    0.2035719
333800.0000000    0.2013410
333840.0000000    0.1760307
333880.0000000    0.2069244
333920.0000000    0.1962642
333960.0000000    0.2004523
334000.0000000    0.2038915
334040.0000000    0.1856757
334080.0000000    0.2165554
334120.0000000    0.2065968
334160.0000000    0.2137571
334200.0000000    0.2149233
334240.0000000    0.2014931
334280.0000000    0.1820391
334320.0000000    0.1762781
334360.0000000    0.1916208
334400.0000000    0.1923934
334440.0000000    0.1850025
334480.0000000    0.2124083
334520.0000000    0.1930185
334560.0000000    0.1958039
334600.0000000    0.1722296
334640.0000000    0.1937100
334680.0000000    0.1996499
334720.0000000    0.2030893
334760.0000000    0.1926932
334800.0000000    0.1922518
334840.0000000    0.1917789
334880.0000000    0.1841301
334920.0000000    0.1949198
334960.0000000    0.1916752
335000.0000000    0.1921380
335040.0000000    0.1996671
335080.0000000    0.1873463
335120.0000000    0.1867829
335160.0000000    0.1757461
335200.0000000    0.1924725
335240.0000000    0.1891467
335280.0000000    0.1900902
335320.0000000    0.1765759
335360.0000000    0.1751353
335400.0000000    0.2011757
335440.0000000    0.1928880
335480.0000000    0.2199094
335520.0000000    0.2031883
335560.0000000    0.1952242
335600.0000000    0.1808733
335640.0000000    0.1868830
335680.0000000    0.1868960
335720.0000000    0.1897240
335760.0000000    0.1953292
335800.0000000    0.1890871
335840.0000000    0.1797292
335880.0000000    0.1832967
335920.0000000    0.1936399
335960.0000000    0.1876178
336000.0000000    0.1875507
336040.0000000    0.1831034
336080.0000000    0.1866458
336120.0000000    0.1868613
336160.0000000    0.2038944
336200.0000000    0.2001586
336240.0000000    0.2021790
336280.0000000    0.1883150
336320.0000000    0.1922144
336360.0000000    0.1889244
336400.0000000    0.1754300
336440.0000000    0.1847519
336480.0000000    0.1869410
336520.0000000    0.1898973
336560.0000000    0.2194281
336600.0000000    0.2064501
336640.0000000    0.2092432
336680.0000000    0.1976106
336720.0000000    0.2115853
336760.0000000    0.2022348
336800.0000000    0.1939002
336840.0000000    0.1985846
336880.0000000    0.1908646
336920.0000000    0.1878653
336960.0000000    0.1979419
337000.0000000    0.1984397
337040.0000000    0.2105185
337080.0000000    0.1955827
337120.0000000    0.1912368
337160.0000000    0.1991074
337200.0000000    0.1945761
337240.0000000    0.1960780
337280.0000000    0.2114646
337320.0000000    0.1906269
337360.0000000    0.2060610
337400.0000000    0.2009732
337440.0000000    0.2077329
337480.0000000    0.1854521
337520.0000000    0.1882009
337560.0000000    0.1878349
337600.0000000    0.1851612
337640.0000000    0.1861753
337680.0000000    0.1859823
337720.0000000    0.1849166
337760.0000000    0.1994153
337800.0000000    0.1856916
337840.0000000    0.1939309
337880.0000000    0.1986514
337920.0000000    0.1862990
337960.0000000    0.1635348
338000.0000000    0.1650662
338040.0000000    0.1932799
338080.0000000    0.2037944
338120.0000000    0.2109435
338160.0000000    0.2019481
338200.0000000    0.1848745
338240.0000000    0.1766876
338280.0000000    0.2030038
338320.0000000    0.1959082
338360.0000000    0.1868912
338400.0000000    0.1840531
338440.0000000    0.1908990
338480.0000000    0.1817413
338520.0000000    0.1838098
338560.0000000    0.1796518
338600.0000000    0.1779959
338640.0000000    0.1718416
338680.0000000    0.1816793
338720.0000000    0.1945196
338760.0000000    0.1753410
338800.0000000    0.1910170
338840.0000000    0.1911158
338880.0000000    0.2008040
338920.0000000    0.1839943
338960.0000000    0.1880462
339000.0000000    0.1766490
339040.0000000    0.1859584
339080.0000000    0.1713020
339120.0000000    0.1789077
339160.0000000    0.1919781
339200.0000000    0.1940610
339240.0000000    0.1794600
339280.0000000    0.1975773
339320.0000000    0.1738111
339360.0000000    0.1741511
339400.0000000    0.1883323
339440.0000000    0.1889740
339480.0000000    0.1901541
339520.0000000    0.1838493
339560.0000000    0.1911199
339600.0000000    0.1821539
339640.0000000    0.1926142
339680.0000000    0.2137139
339720.0000000    0.1865904
339760.0000000    0.2014429
339800.0000000    0.2210135
339840.0000000    0.1947155
339880.0000000    0.2147553
339920.0000000    0.1875262
339960.0000000    0.1991890
340000.0000000    0.2058382
340040.0000000    0.1937996
340080.0000000    0.1845255
340120.0000000    0.1960394
340160.0000000    0.1942156
340200.0000000    0.1816470
340240.0000000    0.1874973
340280.0000000    0.1969394
340320.0000000    0.2031829
340360.0000000    0.1896321
340400.0000000    0.2105102
340440.0000000    0.1979886
340480.0000000    0.2018352
340520.0000000    0.1951828
340560.0000000    0.2124525
340600.0000000    0.1935387
340640.0000000    0.2020415
340680.0000000    0.2048251
340720.0000000    0.2083517
340760.0000000    0.1839063
340800.0000000    0.1947852
340840.0000000    0.2014590
340880.0000000    0.1897972
340920.0000000    0.1862145
340960.0000000    0.1836240
341000.0000000    0.1856351
341040.0000000    0.1876520
341080.0000000    0.1977487
341120.0000000    0.1957538
341160.0000000    0.1979086
341200.0000000    0.1968668
341240.0000000    0.2016437
341280.0000000    0.2062604
341320.0000000    0.1945521
341360.0000000    0.2076275
341400.0000000    0.2032816
341440.0000000    0.2084124
341480.0000000    0.1966497
341520.0000000    0.1855162
341560.0000000    0.1976140
341600.0000000    0.2003766
341640.0000000    0.2123710
341680.0000000    0.2000907
341720.0000000    0.1902838
341760.0000000    0.1906555
341800.0000000    0.1879393
341840.0000000    0.1963482
341880.0000000    0.2012277
341920.0000000    0.1951733
341960.0000000    0.1652738
342000.0000000    0.1867893
342040.0000000    0.1936598
342080.0000000    0.1978082
342120.0000000    0.2055991
342160.0000000    0.2071210
342200.0000000    0.2010228
342240.0000000    0.2020618
342280.0000000    0.1992697
342320.0000000    0.1911444
342360.0000000    0.1983088
342400.0000000    0.1915650
342440.0000000    0.1960317
342480.0000000    0.1963911
342520.0000000    0.2043264
342560.0000000    0.2034024
342600.0000000    0.1912289
342640.0000000    0.1867070
342680.0000000    0.1849888
342720.0000000    0.1890093
342760.0000000    0.1856770
342800.0000000    0.2140454
342840.0000000    0.2019323
342880.0000000    0.2059679
342920.0000000    0.1925089
342960.0000000    0.1773229
343000.0000000    0.1993626
343040.0000000    0.2041375
343080.0000000    0.2062289
343120.0000000    0.2035582
343160.0000000    0.1931125
343200.0000000    0.2081370
343240.0000000    0.2082168
343280.0000000    0.1993654
343320.0000000    0.1889323
343360.0000000    0.1936060
343400.0000000    0.1872531
343440.0000000    0.1857615
343480.0000000    0.1725345
343520.0000000    0.2027126
343560.0000000    0.1969752
343600.0000000    0.1877693
343640.0000000    0.1870635
343680.0000000    0.1776282
343720.0000000    0.1685702
343760.0000000    0.1864678
343800.0000000    0.1761323
343840.0000000    0.1835273
343880.0000000    0.1854350
343920.0000000    0.1757201
343960.0000000    0.1939564
344000.0000000    0.2001972
344040.0000000    0.1901242
344080.0000000    0.1675663
344120.0000000    0.1803339
344160.0000000    0.1812350
344200.0000000    0.1816771
344240.0000000    0.1750921
344280.0000000    0.1750972
344320.0000000    0.1663091
344360.0000000    0.1709499
344400.0000000    0.1683814
344440.0000000    0.1948574
344480.0000000    0.1877600
344520.0000000    0.1801991
344560.0000000    0.1849450
344600.0000000    0.1859203
344640.0000000    0.1918396
344680.0000000    0.2097545
344720.0000000    0.2189566
344760.0000000    0.2054798
344800.0000000    0.1982120
344840.0000000    0.1850698
344880.0000000    0.1915058
344920.0000000    0.1830983
344960.0000000    0.1743258
345000.0000000    0.1821455
345040.0000000    0.1695298
345080.0000000    0.1670513
345120.0000000    0.1875585
345160.0000000    0.1773397
345200.0000000    0.1973480
345240.0000000    0.1964522
345280.0000000    0.1863773
345320.0000000    0.1796863
345360.0000000    0.1774604
345400.0000000    0.1799968
345440.0000000    0.1766714
345480.0000000    0.1569478
345520.0000000    0.1625134
345560.0000000    0.1879174
345600.0000000    0.1624615
345640.0000000    0.1870790
345680.0000000    0.1776158
345720.0000000    0.1729025
345760.0000000    0.1853978
345800.0000000    0.1975082
345840.0000000    0.1795774
345880.0000000    0.1880240
345920.0000000    0.1853734
345960.0000000    0.1974876
346000.0000000    0.2034646
346040.0000000    0.1779579
346080.0000000    0.1758197
346120.0000000    0.1878845
346160.0000000    0.1850456
346200.0000000    0.1853729
346240.0000000    0.1751316
346280.0000000    0.1952885
346320.0000000    0.1745629
346360.0000000    0.1629858
346400.0000000    0.1738881
346440.0000000    0.1689941
346480.0000000    0.1564101
346520.0000000    0.1728204
346560.0000000    0.1786777
346600.0000000    0.1820841
346640.0000000    0.1804312
346680.0000000    0.1939828
346720.0000000    0.1741482
346760.0000000    0.1738431
346800.0000000    0.1690969
346840.0000000    0.1609755
346880.0000000    0.1855857
346920.0000000    0.1916913
346960.0000000    0.1925131
347000.0000000    0.1748781
347040.0000000    0.1976870
347080.0000000    0.1859069
347120.0000000    0.1865807
347160.0000000    0.2002893
347200.0000000    0.1831347
347240.0000000    0.1941759
347280.0000000    0.1676417
347320.0000000    0.1945120
347360.0000000    0.1806882
347400.0000000    0.1834288
347440.0000000    0.1814882
347480.0000000    0.1878463
347520.0000000    0.1741621
347560.0000000    0.1691763
347600.0000000    0.1694263
347640.0000000    0.1795248
347680.0000000    0.1661541
347720.0000000    0.1673385
347760.0000000    0.1748564
347800.0000000    0.1802512
347840.0000000    0.1741977
347880.0000000    0.1721371
347920.0000000    0.1648796
347960.0000000    0.1704058
348000.0000000    0.1887267
348040.0000000    0.1758622
348080.0000000    0.1872071
348120.0000000    0.1712771
348160.0000000    0.1655231
348200.0000000    0.1739692
348240.0000000    0.1755025
348280.0000000    0.1720992
348320.0000000    0.1859009
348360.0000000    0.1740730
348400.0000000    0.1717197
348440.0000000    0.1804353
348480.0000000    0.1750797
348520.0000000    0.1857571
348560.0000000    0.1774295
348600.0000000    0.1637264
348640.0000000    0.1747648
348680.0000000    0.1763660
348720.0000000    0.1872226
348760.0000000    0.1864544
348800.0000000    0.1775116
348840.0000000    0.1753868
348880.0000000    0.1778319
348920.0000000    0.1749154
348960.0000000    0.1742729
349000.0000000    0.1709820
349040.0000000    0.1730679
349080.0000000    0.1882371
349120.0000000    0.1785418
349160.0000000    0.1623860
349200.0000000    0.1647043
349240.0000000    0.1733209
349280.0000000    0.1580050
349320.0000000    0.1568152
349360.0000000    0.1584411
349400.0000000    0.1614348
349440.0000000    0.1545025
349480.0000000    0.1579996
349520.0000000    0.1635426
349560.0000000    0.1592382
349600.0000000    0.1881839
349640.0000000    0.1699465
349680.0000000    0.1716486
349720.0000000    0.1780052
349760.0000000    0.1563079
349800.0000000    0.1616700
349840.0000000    0.1694859
349880.0000000    0.1765172
349920.0000000    0.1683986
349960.0000000    0.1627622
350000.0000000    0.1514546
350040.0000000    0.1517958
350080.0000000    0.1615397
350120.0000000    0.1542299
350160.0000000    0.1572471
350200.0000000    0.1542198
350240.0000000    0.1564687
350280.0000000    0.1684202
350320.0000000    0.1610636
350360.0000000    0.1717936
350400.0000000    0.1604805
350440.0000000    0.1617623
350480.0000000    0.1547256
350520.0000000    0.1551934
350560.0000000    0.1630266
350600.0000000    0.1663931
350640.0000000    0.1703095
350680.0000000    0.1661109
350720.0000000    0.1912731
350760.0000000    0.1874139
350800.0000000    0.1804163
350840.0000000    0.1810975
350880.0000000    0.1876747
350920.0000000    0.1770486
350960.0000000    0.1734758
351000.0000000    0.1754210
351040.0000000    0.1833410
351080.0000000    0.1990568
351120.0000000    0.1833412
351160.0000000    0.1817040
351200.0000000    0.2129641
351240.0000000    0.1827282
351280.0000000    0.1917204
351320.0000000    0.1838874
351360.0000000    0.1761776
351400.0000000    0.1822356
351440.0000000    0.1922654
351480.0000000    0.1863715
351520.0000000    0.1926109
351560.0000000    0.1644651
351600.0000000    0.1904331
351640.0000000    0.1745715
351680.0000000    0.1805733
351720.0000000    0.1874605
351760.0000000    0.1972920
351800.0000000    0.1887506
351840.0000000    0.1894323
351880.0000000    0.2146458
351920.0000000    0.1919578
351960.0000000    0.1888470
352000.0000000    0.1914474
352040.0000000    0.1848006
352080.0000000    0.1735681
352120.0000000    0.1731957
352160.0000000    0.1914269
352200.0000000    0.1548400
352240.0000000    0.1649984
352280.0000000    0.1608470
352320.0000000    0.1731279
352360.0000000    0.1614726
352400.0000000    0.1791439
352440.0000000    0.1728109
352480.0000000    0.1874427
352520.0000000    0.1637207
352560.0000000    0.1790975
352600.0000000    0.1827697
352640.0000000    0.1627516
352680.0000000    0.1701867
352720.0000000    0.1644958
352760.0000000    0.1837574
352800.0000000    0.1782466
352840.0000000    0.1846906
352880.0000000    0.1791387
352920.0000000    0.1726901
352960.0000000    0.1752782
353000.0000000    0.1999342
353040.0000000    0.1966743
353080.0000000    0.1979161
353120.0000000    0.1944355
353160.0000000    0.1868640
353200.0000000    0.1779783
353240.0000000    0.1787576
353280.0000000    0.1683881
353320.0000000    0.1721886
353360.0000000    0.1621499
353400.0000000    0.1787771
353440.0000000    0.1645669
353480.0000000    0.1767526
353520.0000000    0.1542410
353560.0000000    0.1624681
353600.0000000    0.1684755
353640.0000000    0.1681227
353680.0000000    0.1771722
353720.0000000    0.1810316
353760.0000000    0.1738763
353800.0000000    0.1625786
353840.0000000    0.1764164
353880.0000000    0.1757258
353920.0000000    0.1871776
353960.0000000    0.1661560
354000.0000000    0.1732240
354040.0000000    0.1698633
354080.0000000    0.1725171
354120.0000000    0.1574792
354160.0000000    0.1662521
354200.0000000    0.1831427
354240.0000000    0.1833915
354280.0000000    0.1678955
354320.0000000    0.1831577
354360.0000000    0.1805693
354400.0000000    0.1768076
354440.0000000    0.1979110
354480.0000000    0.1685645
354520.0000000    0.1726651
354560.0000000    0.1868440
354600.0000000    0.1672843
354640.0000000    0.1730621
354680.0000000    0.1688571
354720.0000000    0.1584105
354760.0000000    0.1676146
354800.0000000    0.1716394
354840.0000000    0.1736173
354880.0000000    0.1681955
354920.0000000    0.1836710
354960.0000000    0.1996612
355000.0000000    0.1700265
355040.0000000    0.1896636
355080.0000000    0.1801137
355120.0000000    0.1615763
355160.0000000    0.1872731
355200.0000000    0.2002155
355240.0000000    0.1783267
355280.0000000    0.1866716
355320.0000000    0.1703116
355360.0000000    0.1786518
355400.0000000    0.1615613
355440.0000000    0.1593971
355480.0000000    0.1767275
355520.0000000    0.1722111
355560.0000000    0.1760129
355600.0000000    0.1615541
355640.0000000    0.1740157
355680.0000000    0.1587569
355720.0000000    0.1686951
355760.0000000    0.1760569
355800.0000000    0.1531833
355840.0000000    0.1626589
355880.0000000    0.1490500
355920.0000000    0.1643854
355960.0000000    0.1837190
356000.0000000    0.1806288
356040.0000000    0.1708564
356080.0000000    0.1905389
356120.0000000    0.1695524
356160.0000000    0.1830845
356200.0000000    0.1888345
356240.0000000    0.1791163
356280.0000000    0.1513501
356320.0000000    0.1545270
356360.0000000    0.1658196
356400.0000000    0.1611359
356440.0000000    0.1614338
356480.0000000    0.1659908
356520.0000000    0.1743784
356560.0000000    0.1635841
356600.0000000    0.1541732
356640.0000000    0.1639381
356680.0000000    0.1587074
356720.0000000    0.1524308
356760.0000000    0.1657300
356800.0000000    0.1586105
356840.0000000    0.1643683
356880.0000000    0.1523684
356920.0000000    0.1604646
356960.0000000    0.1588379
357000.0000000    0.1554861
357040.0000000    0.1615617
357080.0000000    0.1690246
357120.0000000    0.1664399
357160.0000000    0.1524720
357200.0000000    0.1544122
357240.0000000    0.1651966
357280.0000000    0.1738376
357320.0000000    0.1665669
357360.0000000    0.1492451
357400.0000000    0.1482790
357440.0000000    0.1553968
357480.0000000    0.1439611
357520.0000000    0.1667313
357560.0000000    0.1537819
357600.0000000    0.1510271
357640.0000000    0.1559803
357680.0000000    0.1490873
357720.0000000    0.1554064
357760.0000000    0.1632730
357800.0000000    0.1607511
357840.0000000    0.1710784
357880.0000000    0.1591809
357920.0000000    0.1562517
357960.0000000    0.1542099
358000.0000000    0.1503224
358040.0000000    0.1502530
358080.0000000    0.1595224
358120.0000000    0.1670403
358160.0000000    0.1657610
358200.0000000    0.1479444
358240.0000000    0.1553790
358280.0000000    0.1702688
358320.0000000    0.1734511
358360.0000000    0.1656501
358400.0000000    0.1735104
358440.0000000    0.1623378
358480.0000000    0.1644766
358520.0000000    0.1867234
358560.0000000    0.1757694
358600.0000000    0.1666071
358640.0000000    0.1747955
358680.0000000    0.1725867
358720.0000000    0.1657660
358760.0000000    0.1686378
358800.0000000    0.1680067
358840.0000000    0.1588493
358880.0000000    0.1704761
358920.0000000    0.1627019
358960.0000000    0.1658799
359000.0000000    0.1695048
359040.0000000    0.1671821
359080.0000000    0.1637979
359120.0000000    0.1786031
359160.0000000    0.1648795
359200.0000000    0.1630808
359240.0000000    0.1494878
359280.0000000    0.1527336
359320.0000000    0.1647397
359360.0000000    0.1762558
359400.0000000    0.1658315
359440.0000000    0.1566708
359480.0000000    0.1549067
359520.0000000    0.1513792
359560.0000000    0.1687440
359600.0000000    0.1684157
359640.0000000    0.1624929
359680.0000000    0.1750995
359720.0000000    0.1744048
359760.0000000    0.1637110
359800.0000000    0.1585165
359840.0000000    0.1555862
359880.0000000    0.1593402
359920.0000000    0.1797235
359960.0000000    0.1678061
360000.0000000    0.1608882
360040.0000000    0.1606123
360080.0000000    0.1614651
360120.0000000    0.1705058
360160.0000000    0.1709617
360200.0000000    0.1694783
360240.0000000    0.1781771
360280.0000000    0.1746490
360320.0000000    0.1712637
360360.0000000    0.1754455
360400.0000000    0.1656173
360440.0000000    0.1767218
360480.0000000    0.1827141
360520.0000000    0.1838690
360560.0000000    0.1851768
360600.0000000    0.1757684
360640.0000000    0.1751130
360680.0000000    0.1814157
360720.0000000    0.1916458
360760.0000000    0.1868298
360800.0000000    0.1765161
360840.0000000    0.1612622
360880.0000000    0.1572390
360920.0000000    0.1760753
360960.0000000    0.1719530
361000.0000000    0.1825130
361040.0000000    0.1723936
361080.0000000    0.1691401
361120.0000000    0.1837626
361160.0000000    0.1824910
361200.0000000    0.1760134
361240.0000000    0.1711475
361280.0000000    0.1657001
361320.0000000    0.1827454
361360.0000000    0.1871105
361400.0000000    0.1950938
361440.0000000    0.1910260
361480.0000000    0.1697357
361520.0000000    0.1547115
361560.0000000    0.1726987
361600.0000000    0.1565122
361640.0000000    0.1848554
361680.0000000    0.1781848
361720.0000000    0.1750954
361760.0000000    0.1745002
361800.0000000    0.1593461
361840.0000000    0.1563333
361880.0000000    0.1732074
361920.0000000    0.1715842
361960.0000000    0.1696224
362000.0000000    0.1699004
362040.0000000    0.1585089
362080.0000000    0.1687902
362120.0000000    0.1663073
362160.0000000    0.1704559
362200.0000000    0.1789080
362240.0000000    0.1830714
362280.0000000    0.1801320
362320.0000000    0.1801732
362360.0000000    0.1762012
362400.0000000    0.1711817
362440.0000000    0.1652247
362480.0000000    0.1744325
362520.0000000    0.1864445
362560.0000000    0.1630936
362600.0000000    0.1674388
362640.0000000    0.1832059
362680.0000000    0.1879769
362720.0000000    0.1754711
362760.0000000    0.1708214
362800.0000000    0.1795144
362840.0000000    0.1894779
362880.0000000    0.1820245
362920.0000000    0.1795430
362960.0000000    0.1700319
363000.0000000    0.1664517
363040.0000000    0.1639545
363080.0000000    0.1709626
363120.0000000    0.1716694
363160.0000000    0.1774213
363200.0000000    0.1792382
363240.0000000    0.1816004
363280.0000000    0.1962174
363320.0000000    0.1869462
363360.0000000    0.1766274
363400.0000000    0.1736353
363440.0000000    0.1700978
363480.0000000    0.1949613
363520.0000000    0.1798220
363560.0000000    0.1700537
363600.0000000    0.1750367
363640.0000000    0.1844198
363680.0000000    0.1909852
363720.0000000    0.1976799
363760.0000000    0.1927390
363800.0000000    0.1934103
363840.0000000    0.1874402
363880.0000000    0.1858906
363920.0000000    0.1756136
363960.0000000    0.1784901
364000.0000000    0.1858674
364040.0000000    0.1775419
364080.0000000    0.1811512
364120.0000000    0.1818625
364160.0000000    0.1870828
364200.0000000    0.1847073
364240.0000000    0.1803911
364280.0000000    0.1900513
364320.0000000    0.1774960
364360.0000000    0.1745991
364400.0000000    0.1685337
364440.0000000    0.1710191
364480.0000000    0.1829167
364520.0000000    0.1818158
364560.0000000    0.1826532
364600.0000000    0.2006509
364640.0000000    0.1848472
364680.0000000    0.1946082
364720.0000000    0.1756732
364760.0000000    0.1925683
364800.0000000    0.1951597
364840.0000000    0.1920515
364880.0000000    0.1900547
364920.0000000    0.1885067
364960.0000000    0.1814477
365000.0000000    0.1863603
365040.0000000    0.1874741
365080.0000000    0.1846888
365120.0000000    0.1915059
365160.0000000    0.1870197
365200.0000000    0.1851073
365240.0000000    0.2016326
365280.0000000    0.1993546
365320.0000000    0.1811698
365360.0000000    0.1903974
365400.0000000    0.1889440
365440.0000000    0.1808685
365480.0000000    0.1846658
365520.0000000    0.1742460
365560.0000000    0.1927712
365600.0000000    0.1944365
365640.0000000    0.1859487
365680.0000000    0.2019535
365720.0000000    0.1835175
365760.0000000    0.1935179
365800.0000000    0.2044729
365840.0000000    0.2059260
365880.0000000    0.2058461
365920.0000000    0.1899535
365960.0000000    0.2069628
366000.0000000    0.2138252
366040.0000000    0.1919833
366080.0000000    0.1859569
366120.0000000    0.1806753
366160.0000000    0.1952985
366200.0000000    0.1824284
366240.0000000    0.2023969
366280.0000000    0.1990830
366320.0000000    0.1990530
366360.0000000    0.2049396
366400.0000000    0.1871572
366440.0000000    0.1793886
366480.0000000    0.1947241
366520.0000000    0.1795298
366560.0000000    0.1821728
366600.0000000    0.1853448
366640.0000000    0.1790254
366680.0000000    0.1711569
366720.0000000    0.1913007
366760.0000000    0.1806265
366800.0000000    0.1867164
366840.0000000    0.1887100
366880.0000000    0.1690165
366920.0000000    0.1896572
366960.0000000    0.1671395
367000.0000000    0.1847957
367040.0000000    0.1829099
367080.0000000    0.1642263
367120.0000000    0.1755429
367160.0000000    0.1643746
367200.0000000    0.1794971
367240.0000000    0.1843137
367280.0000000    0.1759396
367320.0000000    0.1796920
367360.0000000    0.1803854
367400.0000000    0.1908104
367440.0000000    0.1932598
367480.0000000    0.1875215
367520.0000000    0.1773663
367560.0000000    0.1859185
367600.0000000    0.1862469
367640.0000000    0.1719688
367680.0000000    0.1811210
367720.0000000    0.1773418
367760.0000000    0.1760179
367800.0000000    0.1770082
367840.0000000    0.1744189
367880.0000000    0.1832395
367920.0000000    0.1877725
367960.0000000    0.1779417
368000.0000000    0.1669270
368040.0000000    0.1840703
368080.0000000    0.1816027
368120.0000000    0.1858512
368160.0000000    0.1740675
368200.0000000    0.1839224
368240.0000000    0.1748413
368280.0000000    0.1755166
368320.0000000    0.1644012
368360.0000000    0.1879916
368400.0000000    0.1825422
368440.0000000    0.1754760
368480.0000000    0.1819350
368520.0000000    0.1664754
368560.0000000    0.1737378
368600.0000000    0.1806804
368640.0000000    0.1850194
368680.0000000    0.2087059
368720.0000000    0.1851782
368760.0000000    0.1719974
368800.0000000    0.1750765
368840.0000000    0.1740748
368880.0000000    0.1943090
368920.0000000    0.1912943
368960.0000000    0.1861537
369000.0000000    0.1894425
369040.0000000    0.1698592
369080.0000000    0.1830051
369120.0000000    0.1800653
369160.0000000    0.1820588
369200.0000000    0.1653098
369240.0000000    0.1671867
369280.0000000    0.1954862
369320.0000000    0.1836337
369360.0000000    0.1882223
369400.0000000    0.1640830
369440.0000000    0.1748298
369480.0000000    0.1778350
369520.0000000    0.1809534
369560.0000000    0.1888030
369600.0000000    0.1805971
369640.0000000    0.1840210
369680.0000000    0.1785179
369720.0000000    0.1778773
369760.0000000    0.1921129
369800.0000000    0.1870600
369840.0000000    0.1720547
369880.0000000    0.1745666
369920.0000000    0.1760063
369960.0000000    0.1672844
370000.0000000    0.1655200
370040.0000000    0.1736534
370080.0000000    0.1810089
370120.0000000    0.1904629
370160.0000000    0.1797129
370200.0000000    0.1746799
370240.0000000    0.1899930
370280.0000000    0.1889671
370320.0000000    0.1966989
370360.0000000    0.1877513
370400.0000000    0.1886377
370440.0000000    0.1851780
370480.0000000    0.1718393
370520.0000000    0.1665066
370560.0000000    0.1805397
370600.0000000    0.1815149
370640.0000000    0.1867932
370680.0000000    0.1705360
370720.0000000    0.1704704
370760.0000000    0.1839259
370800.0000000    0.1738352
370840.0000000    0.1741992
370880.0000000    0.1830039
370920.0000000    0.1897065
370960.0000000    0.1793016
371000.0000000    0.1700047
371040.0000000    0.1621810
371080.0000000    0.1692876
371120.0000000    0.1672184
371160.0000000    0.1775340
371200.0000000    0.1841128
371240.0000000    0.1851052
371280.0000000    0.1862669
371320.0000000    0.1850541
371360.0000000    0.1872046
371400.0000000    0.1781260
371440.0000000    0.1843105
371480.0000000    0.1885555
371520.0000000    0.1776700
371560.0000000    0.1868869
371600.0000000    0.1866311
371640.0000000    0.1933584
371680.0000000    0.1788679
371720.0000000    0.1831935
371760.0000000    0.1792510
371800.0000000    0.1909252
371840.0000000    0.1857194
371880.0000000    0.2004280
371920.0000000    0.1975621
371960.0000000    0.1902215
372000.0000000    0.1742180
372040.0000000    0.1663098
372080.0000000    0.1686149
372120.0000000    0.1754520
372160.0000000    0.1821216
372200.0000000    0.1814783
372240.0000000    0.1742214
372280.0000000    0.1701570
372320.0000000    0.1976371
372360.0000000    0.1909216
372400.0000000    0.1761311
372440.0000000    0.1798249
372480.0000000    0.1776703
372520.0000000    0.1736045
372560.0000000    0.1782881
372600.0000000    0.1818514
372640.0000000    0.1814981
372680.0000000    0.1731655
372720.0000000    0.1748713
372760.0000000    0.1793240
372800.0000000    0.1897068
372840.0000000    0.1787999
372880.0000000    0.1846833
372920.0000000    0.1721787
372960.0000000    0.1672245
373000.0000000    0.1838464
373040.0000000    0.1989464
373080.0000000    0.1895267
373120.0000000    0.1842756
373160.0000000    0.1786355
373200.0000000    0.1752405
373240.0000000    0.1697611
373280.0000000    0.1724532
373320.0000000    0.1803138
373360.0000000    0.1728767
373400.0000000    0.1871454
373440.0000000    0.1699154
373480.0000000    0.1805940
373520.0000000    0.1887571
373560.0000000    0.1685133
373600.0000000    0.1739902
373640.0000000    0.1681028
373680.0000000    0.1853904
373720.0000000    0.1839694
373760.0000000    0.1723562
373800.0000000    0.1762378
373840.0000000    0.1935270
373880.0000000    0.1836716
373920.0000000    0.1875112
373960.0000000    0.1876770
374000.0000000    0.1917356
374040.0000000    0.1843059
374080.0000000    0.2009554
374120.0000000    0.1950727
374160.0000000    0.1958419
374200.0000000    0.1856430
374240.0000000    0.1732451
374280.0000000    0.1832580
374320.0000000    0.1657249
374360.0000000    0.1954942
374400.0000000    0.1794640
374440.0000000    0.1688766
374480.0000000    0.1799344
374520.0000000    0.1689885
374560.0000000    0.1768591
374600.0000000    0.1900217
374640.0000000    0.1799677
374680.0000000    0.1669510
374720.0000000    0.1857152
374760.0000000    0.1725740
374800.0000000    0.1776371
374840.0000000    0.1885421
374880.0000000    0.1653714
374920.0000000    0.1644303
374960.0000000    0.1748063
375000.0000000    0.1804779
375040.0000000    0.1876418
375080.0000000    0.1623147
375120.0000000    0.1673917
375160.0000000    0.1818766
375200.0000000    0.1717480
375240.0000000    0.1860723
375280.0000000    0.1981271
375320.0000000    0.1763162
375360.0000000    0.1796441
375400.0000000    0.1842771
375440.0000000    0.1857537
375480.0000000    0.1803182
375520.0000000    0.1894461
375560.0000000    0.1743984
375600.0000000    0.1773003
375640.0000000    0.1593830
375680.0000000    0.1740019
375720.0000000    0.1490447
375760.0000000    0.1714060
375800.0000000    0.1718933
375840.0000000    0.1650926
375880.0000000    0.1954960
375920.0000000    0.1761987
375960.0000000    0.1726112
376000.0000000    0.1704301
376040.0000000    0.1945664
376080.0000000    0.1832917
376120.0000000    0.1630251
376160.0000000    0.1706829
376200.0000000    0.1772369
376240.0000000    0.1739274
376280.0000000    0.1823748
376320.0000000    0.1672981
376360.0000000    0.1644614
376400.0000000    0.1658900
376440.0000000    0.1711179
376480.0000000    0.1716204
376520.0000000    0.1515016
376560.0000000    0.1625988
376600.0000000    0.1632197
376640.0000000    0.1714986
376680.0000000    0.1642579
376720.0000000    0.1784296
376760.0000000    0.1533430
376800.0000000    0.1688042
376840.0000000    0.1798988
376880.0000000    0.1825854
376920.0000000    0.1932960
376960.0000000    0.1747262
377000.0000000    0.1806465
377040.0000000    0.1968649
377080.0000000    0.2027894
377120.0000000    0.1874921
377160.0000000    0.1956684
377200.0000000    0.2068421
377240.0000000    0.2056808
377280.0000000    0.2072875
377320.0000000    0.2042121
377360.0000000    0.1900316
377400.0000000    0.2148731
377440.0000000    0.2013693
377480.0000000    0.1989913
377520.0000000    0.1803585
377560.0000000    0.1653529
377600.0000000    0.1894220
377640.0000000    0.1862998
377680.0000000    0.1752570
377720.0000000    0.1879160
377760.0000000    0.1915220
377800.0000000    0.1799238
377840.0000000    0.1790809
377880.0000000    0.1786187
377920.0000000    0.1745396
377960.0000000    0.1739865
378000.0000000    0.1814190
378040.0000000    0.1844721
378080.0000000    0.1836718
378120.0000000    0.1884635
378160.0000000    0.1822503
378200.0000000    0.1685024
378240.0000000    0.1810008
378280.0000000    0.1886296
378320.0000000    0.1864240
378360.0000000    0.2087055
378400.0000000    0.1928609
378440.0000000    0.1764376
378480.0000000    0.1880336
378520.0000000    0.1846123
378560.0000000    0.2063576
378600.0000000    0.1753272
378640.0000000    0.1607957
378680.0000000    0.1940414
378720.0000000    0.1841824
378760.0000000    0.1644778
378800.0000000    0.1821074
378840.0000000    0.1858274
378880.0000000    0.1908339
378920.0000000    0.1802129
378960.0000000    0.1675765
379000.0000000    0.1758725
379040.0000000    0.1835776
379080.0000000    0.1760455
379120.0000000    0.1849261
379160.0000000    0.1735777
379200.0000000    0.1680481
379240.0000000    0.1825271
379280.0000000    0.2113954
379320.0000000    0.1914077
379360.0000000    0.1949643
379400.0000000    0.1987707
379440.0000000    0.2031422
379480.0000000    0.1816224
379520.0000000    0.1649185
379560.0000000    0.1796379
379600.0000000    0.1674114
379640.0000000    0.1792358
379680.0000000    0.1830288
379720.0000000    0.1739587
379760.0000000    0.1676681
379800.0000000    0.1770500
379840.0000000    0.1742330
379880.0000000    0.1925216
379920.0000000    0.1835258
379960.0000000    0.1691523
380000.0000000    0.2031164
380040.0000000    0.1866575
380080.0000000    0.1720006
380120.0000000    0.1868224
380160.0000000    0.1908960
380200.0000000    0.1873326
380240.0000000    0.1781591
380280.0000000    0.1772387
380320.0000000    0.1883982
380360.0000000    0.2117036
380400.0000000    0.1913173
380440.0000000    0.2030266
380480.0000000    0.1829536
380520.0000000    0.1985437
380560.0000000    0.1941356
380600.0000000    0.1870787
380640.0000000    0.1814057
380680.0000000    0.1905364
380720.0000000    0.1886445
380760.0000000    0.1826382
380800.0000000    0.1811760
380840.0000000    0.1931169
380880.0000000    0.1863067
380920.0000000    0.1821239
380960.0000000    0.1646708
381000.0000000    0.1690837
381040.0000000    0.1692468
381080.0000000    0.1851647
381120.0000000    0.1902233
381160.0000000    0.1677562
381200.0000000    0.1734725
381240.0000000    0.1869869
381280.0000000    0.1720652
381320.0000000    0.1847105
381360.0000000    0.1746517
381400.0000000    0.1887044
381440.0000000    0.1746552
381480.0000000    0.1934033
381520.0000000    0.1854600
381560.0000000    0.1792396
381600.0000000    0.1725176
381640.0000000    0.1793773
381680.0000000    0.1809717
381720.0000000    0.1688225
381760.0000000    0.1732253
381800.0000000    0.1852935
381840.0000000    0.1711511
381880.0000000    0.1758889
381920.0000000    0.1851563
381960.0000000    0.1953169
382000.0000000    0.1930448
382040.0000000    0.1709267
382080.0000000    0.1734253
382120.0000000    0.1917293
382160.0000000    0.1920860
382200.0000000    0.1742806
382240.0000000    0.1829006
382280.0000000    0.1851600
382320.0000000    0.1988386
382360.0000000    0.1880141
382400.0000000    0.1934458
382440.0000000    0.1881657
382480.0000000    0.2025215
382520.0000000    0.1897924
382560.0000000    0.1881972
382600.0000000    0.1940665
382640.0000000    0.1865133
382680.0000000    0.1809490
382720.0000000    0.1834839
382760.0000000    0.1968512
382800.0000000    0.1771789
382840.0000000    0.1746610
382880.0000000    0.1886012
382920.0000000    0.1769711
382960.0000000    0.1779981
383000.0000000    0.1749004
383040.0000000    0.1796255
383080.0000000    0.1840156
383120.0000000    0.1843931
383160.0000000    0.1683706
383200.0000000    0.1670343
383240.0000000    0.1875911
383280.0000000    0.1808174
383320.0000000    0.1711686
383360.0000000    0.1852335
383400.0000000    0.1721585
383440.0000000    0.1780896
383480.0000000    0.1802342
383520.0000000    0.1581729
383560.0000000    0.1848247
383600.0000000    0.1706915
383640.0000000    0.1635914
383680.0000000    0.1705064
383720.0000000    0.1721713
383760.0000000    0.1821728
383800.0000000    0.1762287
383840.0000000    0.1793398
383880.0000000    0.1644091
383920.0000000    0.1722040
383960.0000000    0.1665960
384000.0000000    0.1749728
384040.0000000    0.1763715
384080.0000000    0.1686139
384120.0000000    0.1569998
384160.0000000    0.1731250
384200.0000000    0.1656578
384240.0000000    0.1587327
384280.0000000    0.1733934
384320.0000000    0.1750871
384360.0000000    0.1762018
384400.0000000    0.1581588
384440.0000000    0.1537764
384480.0000000    0.1838296
384520.0000000    0.1748401
384560.0000000    0.1788233
384600.0000000    0.1883731
384640.0000000    0.1794823
384680.0000000    0.1872376
384720.0000000    0.1832057
384760.0000000    0.1880726
384800.0000000    0.1800008
384840.0000000    0.1690126
384880.0000000    0.1585854
384920.0000000    0.1710750
384960.0000000    0.1534217
385000.0000000    0.1665664
385040.0000000    0.1743270
385080.0000000    0.1640254
385120.0000000    0.1581043
385160.0000000    0.1652607
385200.0000000    0.1568549
385240.0000000    0.1639383
385280.0000000    0.1870213
385320.0000000    0.1773008
385360.0000000    0.1573410
385400.0000000    0.1774131
385440.0000000    0.1785008
385480.0000000    0.1694061
385520.0000000    0.1492743
385560.0000000    0.1678918
385600.0000000    0.1606557
385640.0000000    0.1805663
385680.0000000    0.1557186
385720.0000000    0.1674509
385760.0000000    0.1780849
385800.0000000    0.1752557
385840.0000000    0.1733088
385880.0000000    0.1680292
385920.0000000    0.1570164
385960.0000000    0.1528880
386000.0000000    0.1728515
386040.0000000    0.1620311
386080.0000000    0.1630582
386120.0000000    0.1625829
386160.0000000    0.1565645
386200.0000000    0.1617785
386240.0000000    0.1541358
386280.0000000    0.1622089
386320.0000000    0.1549070
386360.0000000    0.1696157
386400.0000000    0.1600002
386440.0000000    0.1587206
386480.0000000    0.1731221
386520.0000000    0.1638061
386560.0000000    0.1573855
386600.0000000    0.1621981
386640.0000000    0.1534048
386680.0000000    0.1712050
386720.0000000    0.1569820
386760.0000000    0.1452858
386800.0000000    0.1594155
386840.0000000    0.1601129
386880.0000000    0.1509627
386920.0000000    0.1478125
386960.0000000    0.1500616
387000.0000000    0.1613668
387040.0000000    0.1756142
387080.0000000    0.1612403
387120.0000000    0.1526836
387160.0000000    0.1625892
387200.0000000    0.1658911
387240.0000000    0.1691407
387280.0000000    0.1709129
387320.0000000    0.1801993
387360.0000000    0.1600093
387400.0000000    0.1682589
387440.0000000    0.1806719
387480.0000000    0.1690628
387520.0000000    0.1538394
387560.0000000    0.1708483
387600.0000000    0.1527877
387640.0000000    0.1500799
387680.0000000    0.1615878
387720.0000000    0.1483753
387760.0000000    0.1627006
387800.0000000    0.1595152
387840.0000000    0.1691369
387880.0000000    0.1658565
387920.0000000    0.1486978
387960.0000000    0.1577976
388000.0000000    0.1505013
388040.0000000    0.1584726
388080.0000000    0.1777975
388120.0000000    0.1719459
388160.0000000    0.1585437
388200.0000000    0.1688980
388240.0000000    0.1772049
388280.0000000    0.1951607
388320.0000000    0.1830955
388360.0000000    0.1552306
388400.0000000    0.1630775
388440.0000000    0.1642563
388480.0000000    0.1531806
388520.0000000    0.1587887
388560.0000000    0.1529869
388600.0000000    0.1511381
388640.0000000    0.1612545
388680.0000000    0.1553312
388720.0000000    0.1477141
388760.0000000    0.1579421
388800.0000000    0.1724275
388840.0000000    0.1541235
388880.0000000    0.1473312
388920.0000000    0.1667779
388960.0000000    0.1403442
389000.0000000    0.1473000
389040.0000000    0.1654971
389080.0000000    0.1628181
389120.0000000    0.1569182
389160.0000000    0.1612035
389200.0000000    0.1672927
389240.0000000    0.1603895
389280.0000000    0.1742511
389320.0000000    0.1652788
389360.0000000    0.1673816
389400.0000000    0.1552191
389440.0000000    0.1709183
389480.0000000    0.1833269
389520.0000000    0.1950743
389560.0000000    0.1827941
389600.0000000    0.1822606
389640.0000000    0.1922728
389680.0000000    0.1790691
389720.0000000    0.1764556
389760.0000000    0.1936573
389800.0000000    0.1823329
389840.0000000    0.1984935
389880.0000000    0.2083934
389920.0000000    0.2069609
389960.0000000    0.1836022
390000.0000000    0.1941643
390040.0000000    0.1870496
390080.0000000    0.1816844
390120.0000000    0.1840234
390160.0000000    0.2003262
390200.0000000    0.1939668
390240.0000000    0.1972781
390280.0000000    0.1972707
390320.0000000    0.1876768
390360.0000000    0.1843449
390400.0000000    0.1825008
390440.0000000    0.1800035
390480.0000000    0.1773442
390520.0000000    0.1798135
390560.0000000    0.1712519
390600.0000000    0.1652417
390640.0000000    0.1728042
390680.0000000    0.1914958
390720.0000000    0.1900435
390760.0000000    0.2014083
390800.0000000    0.1858659
390840.0000000    0.1829971
390880.0000000    0.1692012
390920.0000000    0.2053722
390960.0000000    0.1871797
391000.0000000    0.1871199
391040.0000000    0.2075639
391080.0000000    0.1904498
391120.0000000    0.1884090
391160.0000000    0.1673369
391200.0000000    0.1713641
391240.0000000    0.1867274
391280.0000000    0.1910726
391320.0000000    0.1845159
391360.0000000    0.1855765
391400.0000000    0.1737694
391440.0000000    0.1707847
391480.0000000    0.1497219
391520.0000000    0.1615295
391560.0000000    0.1596920
391600.0000000    0.1661355
391640.0000000    0.1900272
391680.0000000    0.1806534
391720.0000000    0.1737223
391760.0000000    0.1644201
391800.0000000    0.1826782
391840.0000000    0.1763226
391880.0000000    0.1627063
391920.0000000    0.1601187
391960.0000000    0.1501902
392000.0000000    0.1698231
392040.0000000    0.1572812
392080.0000000    0.1650510
392120.0000000    0.1603923
392160.0000000    0.1762810
392200.0000000    0.1982107
392240.0000000    0.1824050
392280.0000000    0.1874856
392320.0000000    0.1760829
392360.0000000    0.1712585
392400.0000000    0.1761861
392440.0000000    0.1733203
392480.0000000    0.1774995
392520.0000000    0.1960414
392560.0000000    0.1975721
392600.0000000    0.1735008
392640.0000000    0.1735498
392680.0000000    0.1856448
392720.0000000    0.1876895
392760.0000000    0.1831333
392800.0000000    0.2034820
392840.0000000    0.1718928
392880.0000000    0.1812619
392920.0000000    0.1869951
392960.0000000    0.1729949
393000.0000000    0.1924051
393040.0000000    0.1901646
393080.0000000    0.1770583
393120.0000000    0.1861871
393160.0000000    0.1739862
393200.0000000    0.1696295
393240.0000000    0.1611724
393280.0000000    0.1558682
393320.0000000    0.1598459
393360.0000000    0.1664592
393400.0000000    0.1606172
393440.0000000    0.1825543
393480.0000000    0.1671783
393520.0000000    0.1779682
393560.0000000    0.1624610
393600.0000000    0.1654497
393640.0000000    0.1717576
393680.0000000    0.1687339
393720.0000000    0.1695295
393760.0000000    0.1600039
393800.0000000    0.1573440
393840.0000000    0.1511086
393880.0000000    0.1471955
393920.0000000    0.1303911
393960.0000000    0.1349581
394000.0000000    0.1547211
394040.0000000    0.1528270
394080.0000000    0.1404155
394120.0000000    0.1388796
394160.0000000    0.1502469
394200.0000000    0.1371819
394240.0000000    0.1409000
394280.0000000    0.1391373
394320.0000000    0.1412997
394360.0000000    0.1429489
394400.0000000    0.1418721
394440.0000000    0.1494121
394480.0000000    0.1559369
394520.0000000    0.1562720
394560.0000000    0.1473107
394600.0000000    0.1574480
394640.0000000    0.1637876
394680.0000000    0.1716246
394720.0000000    0.1634073
394760.0000000    0.1582883
394800.0000000    0.1504638
394840.0000000    0.1516562
394880.0000000    0.1461331
394920.0000000    0.1590452
394960.0000000    0.1602105
395000.0000000    0.1795914
395040.0000000    0.1806538
395080.0000000    0.1568935
395120.0000000    0.1648412
395160.0000000    0.1597772
395200.0000000    0.1736855
395240.0000000    0.1850560
395280.0000000    0.1761686
395320.0000000    0.1718922
395360.0000000    0.1593947
395400.0000000    0.1722416
395440.0000000    0.1776692
395480.0000000    0.1634483
395520.0000000    0.1810675
395560.0000000    0.1651936
395600.0000000    0.1642847
395640.0000000    0.1583412
395680.0000000    0.1650560
395720.0000000    0.1657026
395760.0000000    0.1775366
395800.0000000    0.1578688
395840.0000000    0.1734626
395880.0000000    0.1734255
395920.0000000    0.1806563
395960.0000000    0.1641858
396000.0000000    0.1689463
396040.0000000    0.1675390
396080.0000000    0.1695696
396120.0000000    0.1657182
396160.0000000    0.1654255
396200.0000000    0.1567096
396240.0000000    0.1540220
396280.0000000    0.1650150
396320.0000000    0.1599851
396360.0000000    0.1745064
396400.0000000    0.1560928
396440.0000000    0.1674604
396480.0000000    0.1535160
396520.0000000    0.1614793
396560.0000000    0.1635507
396600.0000000    0.1512488
396640.0000000    0.1528367
396680.0000000    0.1581077
396720.0000000    0.1507123
396760.0000000    0.1607451
396800.0000000    0.1524590
396840.0000000    0.1542301
396880.0000000    0.1583936
396920.0000000    0.1686383
396960.0000000    0.1728681
397000.0000000    0.1726806
397040.0000000    0.1752925
397080.0000000    0.1812160
397120.0000000    0.1589745
397160.0000000    0.1620604
397200.0000000    0.1595671
397240.0000000    0.1682275
397280.0000000    0.1699123
397320.0000000    0.1601510
397360.0000000    0.1750440
397400.0000000    0.1576237
397440.0000000    0.1575506
397480.0000000    0.1614348
397520.0000000    0.1585442
397560.0000000    0.1687126
397600.0000000    0.1685135
397640.0000000    0.1593183
397680.0000000    0.1582136
397720.0000000    0.1567886
397760.0000000    0.1643689
397800.0000000    0.1555062
397840.0000000    0.1638113
397880.0000000    0.1760444
397920.0000000    0.1530289
397960.0000000    0.1708574
398000.0000000    0.1550957
398040.0000000    0.1672924
398080.0000000    0.1797900
398120.0000000    0.1768515
398160.0000000    0.1640512
398200.0000000    0.1521910
398240.0000000    0.1587699
398280.0000000    0.1474101
398320.0000000    0.1502394
398360.0000000    0.1569370
398400.0000000    0.1717572
398440.0000000    0.1587937
398480.0000000    0.1546680
398520.0000000    0.1507696
398560.0000000    0.1525819
398600.0000000    0.1621973
398640.0000000    0.1442892
398680.0000000    0.1564806
398720.0000000    0.1709173
398760.0000000    0.1751946
398800.0000000    0.1823520
398840.0000000    0.1526888
398880.0000000    0.1648187
398920.0000000    0.1834922
398960.0000000    0.1538210
399000.0000000    0.1793335
399040.0000000    0.1576490
399080.0000000    0.1686483
399120.0000000    0.1773975
399160.0000000    0.1651533
399200.0000000    0.1919664
399240.0000000    0.1658436
399280.0000000    0.1854770
399320.0000000    0.1785292
399360.0000000    0.2003535
399400.0000000    0.1961462
399440.0000000    0.1977379
399480.0000000    0.1866609
399520.0000000    0.1798653
399560.0000000    0.1830325
399600.0000000    0.1746211
399640.0000000    0.1724870
399680.0000000    0.1880828
399720.0000000    0.1618309
399760.0000000    0.1717421
399800.0000000    0.1790581
399840.0000000    0.1742979
399880.0000000    0.1553305
399920.0000000    0.1475579
399960.0000000    0.1670286
400000.0000000    0.1683092
400040.0000000    0.1879967
400080.0000000    0.1744552
400120.0000000    0.1704626
400160.0000000    0.1627858
400200.0000000    0.1715515
400240.0000000    0.1602291
400280.0000000    0.1681397
400320.0000000    0.1733666
400360.0000000    0.1691255
400400.0000000    0.1647708
400440.0000000    0.1680663
400480.0000000    0.1711740
400520.0000000    0.1678311
400560.0000000    0.1723412
400600.0000000    0.1660481
400640.0000000    0.1846210
400680.0000000    0.1673080
400720.0000000    0.1673208
400760.0000000    0.1659912
400800.0000000    0.1605268
400840.0000000    0.1835229
400880.0000000    0.1673707
400920.0000000    0.1701873
400960.0000000    0.1829546
401000.0000000    0.1798256
401040.0000000    0.1764180
401080.0000000    0.1761288
401120.0000000    0.1667482
401160.0000000    0.1761494
401200.0000000    0.1560910
401240.0000000    0.1666065
401280.0000000    0.1681149
401320.0000000    0.1589236
401360.0000000    0.1700127
401400.0000000    0.1670630
401440.0000000    0.1700748
401480.0000000    0.1643725
401520.0000000    0.1700686
401560.0000000    0.1639829
401600.0000000    0.1668910
401640.0000000    0.1708120
401680.0000000    0.1805770
401720.0000000    0.1934506
401760.0000000    0.1802419
401800.0000000    0.1818443
401840.0000000    0.1666082
401880.0000000    0.1718475
401920.0000000    0.1586552
401960.0000000    0.1704167
402000.0000000    0.1616106
402040.0000000    0.1731236
402080.0000000    0.1744623
402120.0000000    0.1853631
402160.0000000    0.1824766
402200.0000000    0.1807393
402240.0000000    0.1884316
402280.0000000    0.1868380
402320.0000000    0.1783029
402360.0000000    0.1729477
402400.0000000    0.1743116
402440.0000000    0.1783094
402480.0000000    0.1892954
402520.0000000    0.2039868
402560.0000000    0.1653818
402600.0000000    0.1764415
402640.0000000    0.1881319
402680.0000000    0.1837311
402720.0000000    0.1777544
402760.0000000    0.1742530
402800.0000000    0.1830566
402840.0000000    0.1765305
402880.0000000    0.1934638
402920.0000000    0.1886809
402960.0000000    0.1926772
403000.0000000    0.1890000
403040.0000000    0.2000670
403080.0000000    0.1914406
403120.0000000    0.1758162
403160.0000000    0.1876918
403200.0000000    0.1921932
403240.0000000    0.1831417
403280.0000000    0.1827156
403320.0000000    0.1829157
403360.0000000    0.1744263
403400.0000000    0.1753068
403440.0000000    0.1726683
403480.0000000    0.1736850
403520.0000000    0.1705655
403560.0000000    0.1832385
403600.0000000    0.1700808
403640.0000000    0.1618336
403680.0000000    0.1827451
403720.0000000    0.1657180
403760.0000000    0.1763884
403800.0000000    0.1709535
403840.0000000    0.1716382
403880.0000000    0.1674787
403920.0000000    0.1714519
403960.0000000    0.1879063
404000.0000000    0.1565837
404040.0000000    0.1573877
404080.0000000    0.1615660
404120.0000000    0.1832297
404160.0000000    0.1756408
404200.0000000    0.1920608
404240.0000000    0.1571786
404280.0000000    0.1627564
404320.0000000    0.1596868
404360.0000000    0.1705203
404400.0000000    0.1842620
404440.0000000    0.1878401
404480.0000000    0.1792720
404520.0000000    0.1799413
404560.0000000    0.1757614
404600.0000000    0.1699812
404640.0000000    0.1652963
404680.0000000    0.1709434
404720.0000000    0.1671159
404760.0000000    0.1906874
404800.0000000    0.1850607
404840.0000000    0.1700111
404880.0000000    0.1650177
404920.0000000    0.1716848
404960.0000000    0.1658521
405000.0000000    0.1754468
405040.0000000    0.1750953
405080.0000000    0.1715066
405120.0000000    0.1864815
405160.0000000    0.1517051
405200.0000000    0.1860317
405240.0000000    0.1604896
405280.0000000    0.1683959
405320.0000000    0.1635591
405360.0000000    0.1670484
405400.0000000    0.1654013
405440.0000000    0.1814690
405480.0000000    0.1788000
405520.0000000    0.1822542
405560.0000000    0.1749588
405600.0000000    0.1771230
405640.0000000    0.1688214
405680.0000000    0.1756267
405720.0000000    0.1631569
405760.0000000    0.1787431
405800.0000000    0.1739776
405840.0000000    0.1786302
405880.0000000    0.1728738
405920.0000000    0.1684365
405960.0000000    0.1854778
406000.0000000    0.1647718
406040.0000000    0.1698903
406080.0000000    0.1569835
406120.0000000    0.1520377
406160.0000000    0.1599710
406200.0000000    0.1659776
406240.0000000    0.1601410
406280.0000000    0.1697410
406320.0000000    0.1559438
406360.0000000    0.1616880
406400.0000000    0.1641867
406440.0000000    0.1604336
406480.0000000    0.1699457
406520.0000000    0.1552966
406560.0000000    0.1688315
406600.0000000    0.1805131
406640.0000000    0.1836535
406680.0000000    0.1641863
406720.0000000    0.1699682
406760.0000000    0.1778097
406800.0000000    0.1720388
406840.0000000    0.1814663
406880.0000000    0.1764754
406920.0000000    0.1718746
406960.0000000    0.1644516
407000.0000000    0.1707128
407040.0000000    0.1647161
407080.0000000    0.1690692
407120.0000000    0.1597950
407160.0000000    0.1692894
407200.0000000    0.1604406
407240.0000000    0.1554334
407280.0000000    0.1753397
407320.0000000    0.1774312
407360.0000000    0.1515707
407400.0000000    0.1687392
407440.0000000    0.1784370
407480.0000000    0.1648586
407520.0000000    0.1513732
407560.0000000    0.1654489
407600.0000000    0.1837711
407640.0000000    0.1627360
407680.0000000    0.1621861
407720.0000000    0.1609656
407760.0000000    0.1648449
407800.0000000    0.1800458
407840.0000000    0.1541083
407880.0000000    0.1653229
407920.0000000    0.1530376
407960.0000000    0.1655755
408000.0000000    0.1593397
408040.0000000    0.1565937
408080.0000000    0.1540178
408120.0000000    0.1713610
408160.0000000    0.1611182
408200.0000000    0.1721537
408240.0000000    0.1799938
408280.0000000    0.1639925
408320.0000000    0.1735056
408360.0000000    0.1631328
408400.0000000    0.1954419
408440.0000000    0.1832554
408480.0000000    0.1786615
408520.0000000    0.1788747
408560.0000000    0.1897667
408600.0000000    0.1556409
408640.0000000    0.1665355
408680.0000000    0.1766147
408720.0000000    0.1871102
408760.0000000    0.1650359
408800.0000000    0.1647332
408840.0000000    0.1714545
408880.0000000    0.1707799
408920.0000000    0.1839510
408960.0000000    0.1918470
409000.0000000    0.1972527
409040.0000000    0.1985222
409080.0000000    0.2097523
409120.0000000    0.1797297
409160.0000000    0.1857100
409200.0000000    0.1808097
409240.0000000    0.1852719
409280.0000000    0.1830793
409320.0000000    0.1971439
409360.0000000    0.1672821
409400.0000000    0.1953914
409440.0000000    0.1872125
409480.0000000    0.1834031
409520.0000000    0.1813018
409560.0000000    0.1799912
409600.0000000    0.1696734
409640.0000000    0.1733828
409680.0000000    0.1841509
409720.0000000    0.1858556
409760.0000000    0.1807251
409800.0000000    0.1829004
409840.0000000    0.1818725
409880.0000000    0.1707246
409920.0000000    0.1792221
409960.0000000    0.1672817
410000.0000000    0.1890278
410040.0000000    0.1742751
410080.0000000    0.1648468
410120.0000000    0.1726912
410160.0000000    0.1826050
410200.0000000    0.1936704
410240.0000000    0.1771321
410280.0000000    0.1812520
410320.0000000    0.1742842
410360.0000000    0.1810907
410400.0000000    0.1816156
410440.0000000    0.1867969
410480.0000000    0.1700043
410520.0000000    0.1759575
410560.0000000    0.1996868
410600.0000000    0.1806275
410640.0000000    0.1937232
410680.0000000    0.1858789
410720.0000000    0.1706153
410760.0000000    0.1879099
410800.0000000    0.1846022
410840.0000000    0.1871304
410880.0000000    0.1734166
410920.0000000    0.1786839
410960.0000000    0.1797143
411000.0000000    0.1591158
411040.0000000    0.1765611
411080.0000000    0.1785610
411120.0000000    0.1610751
411160.0000000    0.1654967
411200.0000000    0.1738475
411240.0000000    0.1750125
411280.0000000    0.1660476
411320.0000000    0.1724300
411360.0000000    0.1780619
411400.0000000    0.1763704
411440.0000000    0.1801796
411480.0000000    0.1947520
411520.0000000    0.1642810
411560.0000000    0.1750689
411600.0000000    0.1748616
411640.0000000    0.1732293
411680.0000000    0.1724986
411720.0000000    0.1760246
411760.0000000    0.1882797
411800.0000000    0.1695300
411840.0000000    0.1820161
411880.0000000    0.1846885
411920.0000000    0.1872896
411960.0000000    0.1755756
412000.0000000    0.1877126
412040.0000000    0.1772063
412080.0000000    0.1648005
412120.0000000    0.1733875
412160.0000000    0.1623452
412200.0000000    0.1823522
412240.0000000    0.1896684
412280.0000000    0.1811656
412320.0000000    0.1870735
412360.0000000    0.1906071
412400.0000000    0.1888642
412440.0000000    0.1913704
412480.0000000    0.1844422
412520.0000000    0.1835207
412560.0000000    0.1791261
412600.0000000    0.1714217
412640.0000000    0.1813384
412680.0000000    0.1667319
412720.0000000    0.1801183
412760.0000000    0.1806112
412800.0000000    0.1759759
412840.0000000    0.1760769
412880.0000000    0.1632368
412920.0000000    0.1751289
412960.0000000    0.1691708
413000.0000000    0.1804860
413040.0000000    0.1855241
413080.0000000    0.1795556
413120.0000000    0.1631051
413160.0000000    0.1767253
413200.0000000    0.1625697
413240.0000000    0.1924367
413280.0000000    0.2050446
413320.0000000    0.1999954
413360.0000000    0.1835031
413400.0000000    0.1763050
413440.0000000    0.1826580
413480.0000000    0.1842353
413520.0000000    0.1687152
413560.0000000    0.1708297
413600.0000000    0.1765811
413640.0000000    0.1752724
413680.0000000    0.1703270
413720.0000000    0.1847757
413760.0000000    0.1829730
413800.0000000    0.1932276
413840.0000000    0.1859790
413880.0000000    0.1830260
413920.0000000    0.1741713
413960.0000000    0.1884049
414000.0000000    0.1647291
414040.0000000    0.1754462
414080.0000000    0.1704099
414120.0000000    0.1748056
414160.0000000    0.1788299
414200.0000000    0.1928085
414240.0000000    0.1807219
414280.0000000    0.1651124
414320.0000000    0.1842621
414360.0000000    0.1751522
414400.0000000    0.1724977
414440.0000000    0.1804160
414480.0000000    0.1728215
414520.0000000    0.1611256
414560.0000000    0.1886755
414600.0000000    0.1834072
414640.0000000    0.1929699
414680.0000000    0.1899083
414720.0000000    0.1706188
414760.0000000    0.1765562
414800.0000000    0.1956493
414840.0000000    0.1846178
414880.0000000    0.1927455
414920.0000000    0.1876711
414960.0000000    0.1905877
415000.0000000    0.1939355
415040.0000000    0.1940641
415080.0000000    0.1813879
415120.0000000    0.1972096
415160.0000000    0.1787242
415200.0000000    0.1821124
415240.0000000    0.1858162
415280.0000000    0.1844658
415320.0000000    0.1769285
415360.0000000    0.1798436
415400.0000000    0.1655113
415440.0000000    0.1688672
415480.0000000    0.1758603
415520.0000000    0.1747110
415560.0000000    0.1959690
415600.0000000    0.1768785
415640.0000000    0.1712047
415680.0000000    0.1738317
415720.0000000    0.1778061
415760.0000000    0.1614766
415800.0000000    0.1553414
415840.0000000    0.1689902
415880.0000000    0.1630383
415920.0000000    0.1632826
415960.0000000    0.1755079
416000.0000000    0.1838796
416040.0000000    0.1789844
416080.0000000    0.1695437
416120.0000000    0.1840276
416160.0000000    0.1705015
416200.0000000    0.1796427
416240.0000000    0.1782876
416280.0000000    0.1806711
416320.0000000    0.1761952
416360.0000000    0.1642747
416400.0000000    0.1668048
416440.0000000    0.1766768
416480.0000000    0.1865984
416520.0000000    0.1794046
416560.0000000    0.1865852
416600.0000000    0.1921381
416640.0000000    0.1898256
416680.0000000    0.1795806
416720.0000000    0.1903758
416760.0000000    0.1831125
416800.0000000    0.1913596
416840.0000000    0.1811454
416880.0000000    0.1819634
416920.0000000    0.1716531
416960.0000000    0.1733903
417000.0000000    0.1713154
417040.0000000    0.1714338
417080.0000000    0.1665100
417120.0000000    0.1524121
417160.0000000    0.1763670
417200.0000000    0.1671035
417240.0000000    0.1681628
417280.0000000    0.1694135
417320.0000000    0.2121198
417360.0000000    0.1720925
417400.0000000    0.1886638
417440.0000000    0.1811083
417480.0000000    0.1746004
417520.0000000    0.1891093
417560.0000000    0.1755693
417600.0000000    0.1766663
417640.0000000    0.1824632
417680.0000000    0.1863530
417720.0000000    0.2015326
417760.0000000    0.1956717
417800.0000000    0.1874427
417840.0000000    0.2072840
417880.0000000    0.1818522
417920.0000000    0.1813866
417960.0000000    0.1732363
418000.0000000    0.1751374
418040.0000000    0.1652982
418080.0000000    0.1792873
418120.0000000    0.1793070
418160.0000000    0.1806438
418200.0000000    0.1828663
418240.0000000    0.1929134
418280.0000000    0.1790027
418320.0000000    0.1909426
418360.0000000    0.1887358
418400.0000000    0.1725024
418440.0000000    0.1767267
418480.0000000    0.1835543
418520.0000000    0.1796305
418560.0000000    0.1949928
418600.0000000    0.1912835
418640.0000000    0.1703340
418680.0000000    0.1916651
418720.0000000    0.1927194
418760.0000000    0.1874195
418800.0000000    0.1791383
418840.0000000    0.1769572
418880.0000000    0.1765186
418920.0000000    0.1676028
418960.0000000    0.1909886
419000.0000000    0.1928771
419040.0000000    0.1984180
419080.0000000    0.1881270
419120.0000000    0.1907205
419160.0000000    0.1814220
419200.0000000    0.1842524
419240.0000000    0.1786328
419280.0000000    0.1935662
419320.0000000    0.1926611
419360.0000000    0.1738068
419400.0000000    0.1871611
419440.0000000    0.2052081
419480.0000000    0.1951027
419520.0000000    0.1970205
419560.0000000    0.1800908
419600.0000000    0.1762491
419640.0000000    0.1738793
419680.0000000    0.1770429
419720.0000000    0.1985165
419760.0000000    0.2009881
419800.0000000    0.2309025
419840.0000000    0.1859665
419880.0000000    0.1842558
419920.0000000    0.1672302
419960.0000000    0.1773000
420000.0000000    0.1809025
420040.0000000    0.1930234
420080.0000000    0.2102027
420120.0000000    0.1973230
420160.0000000    0.2121339
420200.0000000    0.2137250
420240.0000000    0.1891289
420280.0000000    0.1975638
420320.0000000    0.1921432
420360.0000000    0.1882080
420400.0000000    0.1870819
420440.0000000    0.1718469
420480.0000000    0.1661617
420520.0000000    0.1762154
420560.0000000    0.1709071
420600.0000000    0.1818119
420640.0000000    0.1793555
420680.0000000    0.1898954
420720.0000000    0.1774645
420760.0000000    0.1717195
420800.0000000    0.1717655
420840.0000000    0.1577520
420880.0000000    0.1745767
420920.0000000    0.1821331
420960.0000000    0.1845075
421000.0000000    0.1798442
421040.0000000    0.1676594
421080.0000000    0.1787037
421120.0000000    0.1923645
421160.0000000    0.1857044
421200.0000000    0.1808989
421240.0000000    0.1795838
421280.0000000    0.1722158
421320.0000000    0.1884291
421360.0000000    0.2024209
421400.0000000    0.1967176
421440.0000000    0.1894386
421480.0000000    0.1835331
421520.0000000    0.1808404
421560.0000000    0.1863832
421600.0000000    0.1660320
421640.0000000    0.1989966
421680.0000000    0.1778959
421720.0000000    0.1781828
421760.0000000    0.1815167
421800.0000000    0.1828648
421840.0000000    0.1779854
421880.0000000    0.1855901
421920.0000000    0.1798321
421960.0000000    0.1958843
422000.0000000    0.1634755
422040.0000000    0.1940469
422080.0000000    0.1830650
422120.0000000    0.1877826
422160.0000000    0.1938191
422200.0000000    0.1933793
422240.0000000    0.1826802
422280.0000000    0.1928216
422320.0000000    0.1844787
422360.0000000    0.1869830
422400.0000000    0.2031787
422440.0000000    0.1935428
422480.0000000    0.1828473
422520.0000000    0.1834676
422560.0000000    0.2080843
422600.0000000    0.1960097
422640.0000000    0.2011220
422680.0000000    0.1895193
422720.0000000    0.1795218
422760.0000000    0.1807132
422800.0000000    0.2015925
422840.0000000    0.1833284
422880.0000000    0.1940843
422920.0000000    0.1679230
422960.0000000    0.1652067
423000.0000000    0.1825312
423040.0000000    0.1957808
423080.0000000    0.2004467
423120.0000000    0.1813230
423160.0000000    0.1879481
423200.0000000    0.1986075
423240.0000000    0.1875415
423280.0000000    0.1668403
423320.0000000    0.1736589
423360.0000000    0.1746929
423400.0000000    0.1770529
423440.0000000    0.1723181
423480.0000000    0.1805778
423520.0000000    0.1936340
423560.0000000    0.1790756
423600.0000000    0.1946828
423640.0000000    0.1798836
423680.0000000    0.1915377
423720.0000000    0.1742730
423760.0000000    0.1859323
423800.0000000    0.1720570
423840.0000000    0.1773261
423880.0000000    0.1724540
423920.0000000    0.1696434
423960.0000000    0.1572181
424000.0000000    0.1530830
424040.0000000    0.1639787
424080.0000000    0.1652723
424120.0000000    0.1545204
424160.0000000    0.1735023
424200.0000000    0.1891998
424240.0000000    0.1809400
424280.0000000    0.1771224
424320.0000000    0.1798823
424360.0000000    0.1815484
424400.0000000    0.1901099
424440.0000000    0.1911947
424480.0000000    0.1808434
424520.0000000    0.1739492
424560.0000000    0.1574819
424600.0000000    0.1628355
424640.0000000    0.1740583
424680.0000000    0.1602894
424720.0000000    0.1813375
424760.0000000    0.1712228
424800.0000000    0.1548479
424840.0000000    0.1639412
424880.0000000    0.1565434
424920.0000000    0.1732741
424960.0000000    0.1736362
425000.0000000    0.1663833
425040.0000000    0.1688071
425080.0000000    0.1736626
425120.0000000    0.1782962
425160.0000000    0.1702898
425200.0000000    0.1714139
425240.0000000    0.1968584
425280.0000000    0.1779980
425320.0000000    0.1775714
425360.0000000    0.1759860
425400.0000000    0.1722558
425440.0000000    0.1601103
425480.0000000    0.1579865
425520.0000000    0.1473079
425560.0000000    0.1471142
425600.0000000    0.1576232
425640.0000000    0.1536405
425680.0000000    0.1573207
425720.0000000    0.1518547
425760.0000000    0.1481218
425800.0000000    0.1629779
425840.0000000    0.1563220
425880.0000000    0.1521869
425920.0000000    0.1567827
425960.0000000    0.1584270
426000.0000000    0.1662132
426040.0000000    0.1622638
426080.0000000    0.1658581
426120.0000000    0.1767786
426160.0000000    0.1753492
426200.0000000    0.1704803
426240.0000000    0.1677911
426280.0000000    0.1608955
426320.0000000    0.1797138
426360.0000000    0.1831676
426400.0000000    0.1713993
426440.0000000    0.1506382
426480.0000000    0.1507528
426520.0000000    0.1797437
426560.0000000    0.1682725
426600.0000000    0.1670683
426640.0000000    0.1605945
426680.0000000    0.1711676
426720.0000000    0.1652895
426760.0000000    0.1817910
426800.0000000    0.1762775
426840.0000000    0.1798069
426880.0000000    0.1629775
426920.0000000    0.1763417
426960.0000000    0.1685009
427000.0000000    0.1722335
427040.0000000    0.1875632
427080.0000000    0.1799220
427120.0000000    0.1848423
427160.0000000    0.2002157
427200.0000000    0.2133063
427240.0000000    0.2034107
427280.0000000    0.1935612
427320.0000000    0.1955627
427360.0000000    0.1923732
427400.0000000    0.1917172
427440.0000000    0.1680196
427480.0000000    0.1635066
427520.0000000    0.1557942
427560.0000000    0.1497016
427600.0000000    0.1463024
427640.0000000    0.1540205
427680.0000000    0.1421098
427720.0000000    0.1523273
427760.0000000    0.1535410
427800.0000000    0.1573813
427840.0000000    0.1523176
427880.0000000    0.1558890
427920.0000000    0.1618788
427960.0000000    0.1502298
428000.0000000    0.1583558
428040.0000000    0.1582943
428080.0000000    0.1422044
428120.0000000    0.1398054
428160.0000000    0.1569011
428200.0000000    0.1547437
428240.0000000    0.1459438
428280.0000000    0.1563559
428320.0000000    0.1536690
428360.0000000    0.1653104
428400.0000000    0.1523705
428440.0000000    0.1569794
428480.0000000    0.1709440
428520.0000000    0.1599050
428560.0000000    0.1700315
428600.0000000    0.1583468
428640.0000000    0.1601126
428680.0000000    0.1578644
428720.0000000    0.1603353
428760.0000000    0.1586173
428800.0000000    0.1454726
428840.0000000    0.1680110
428880.0000000    0.1603523
428920.0000000    0.1567271
428960.0000000    0.1947902
429000.0000000    0.1893671
429040.0000000    0.1767000
429080.0000000    0.1618997
429120.0000000    0.1655471
429160.0000000    0.1550961
429200.0000000    0.1576435
429240.0000000    0.1603306
429280.0000000    0.1644871
429320.0000000    0.1555578
429360.0000000    0.1695566
429400.0000000    0.1538880
429440.0000000    0.1613853
429480.0000000    0.1744595
429520.0000000    0.1679328
429560.0000000    0.1745891
429600.0000000    0.1835997
429640.0000000    0.1698496
429680.0000000    0.1682557
429720.0000000    0.1654028
429760.0000000    0.1646190
429800.0000000    0.1539840
429840.0000000    0.1684558
429880.0000000    0.1733746
429920.0000000    0.1737152
429960.0000000    0.1812957
430000.0000000    0.1639321
430040.0000000    0.1668444
430080.0000000    0.1714187
430120.0000000    0.1801646
430160.0000000    0.1687508
430200.0000000    0.1848706
430240.0000000    0.1723199
430280.0000000    0.1875329
430320.0000000    0.1798996
430360.0000000    0.1830149
430400.0000000    0.1805774
430440.0000000    0.1774309
430480.0000000    0.1786412
430520.0000000    0.1755376
430560.0000000    0.1641705
430600.0000000    0.1854634
430640.0000000    0.1648849
430680.0000000    0.1794645
430720.0000000    0.1717409
430760.0000000    0.1693004
430800.0000000    0.1628662
430840.0000000    0.1705903
430880.0000000    0.1770726
430920.0000000    0.1733939
430960.0000000    0.1679802
431000.0000000    0.1742128
431040.0000000    0.1701850
431080.0000000    0.1619138
431120.0000000    0.1718106
431160.0000000    0.1587963
431200.0000000    0.1904945
431240.0000000    0.1700935
431280.0000000    0.1676200
431320.0000000    0.1730610
431360.0000000    0.1712572
431400.0000000    0.1828008
431440.0000000    0.1618314
431480.0000000    0.1698451
431520.0000000    0.1656469
431560.0000000    0.1734452
431600.0000000    0.1932791
431640.0000000    0.1823021
431680.0000000    0.1711520
431720.0000000    0.1782061
431760.0000000    0.1716314
431800.0000000    0.1585372
431840.0000000    0.1649442
431880.0000000    0.1782255
431920.0000000    0.1762451
431960.0000000    0.1626077
432000.0000000    0.1664860
432040.0000000    0.1795879
432080.0000000    0.1810598
432120.0000000    0.1758647
432160.0000000    0.1859332
432200.0000000    0.1826228
432240.0000000    0.1696364
432280.0000000    0.1936554
432320.0000000    0.1756658
432360.0000000    0.1568278
432400.0000000    0.1630211
432440.0000000    0.1624721
432480.0000000    0.1602056
432520.0000000    0.1593160
432560.0000000    0.1521892
432600.0000000    0.1533469
432640.0000000    0.1304647
432680.0000000    0.1752592
432720.0000000    0.1596401
432760.0000000    0.1411610
432800.0000000    0.1449215
432840.0000000    0.1445731
432880.0000000    0.1691625
432920.0000000    0.1701970
432960.0000000    0.1631794
433000.0000000    0.1454298
433040.0000000    0.1582527
433080.0000000    0.1611279
433120.0000000    0.1732703
433160.0000000    0.1913193
433200.0000000    0.1742667
433240.0000000    0.1855619
433280.0000000    0.1721035
433320.0000000    0.1829543
433360.0000000    0.1866995
433400.0000000    0.1597105
433440.0000000    0.1537020
433480.0000000    0.1588825
433520.0000000    0.1465585
433560.0000000    0.1560733
433600.0000000    0.1433541
433640.0000000    0.1604373
433680.0000000    0.1707808
433720.0000000    0.1525313
433760.0000000    0.1666261
433800.0000000    0.1628621
433840.0000000    0.1619607
433880.0000000    0.1527727
433920.0000000    0.1737299
433960.0000000    0.1832497
434000.0000000    0.1572504
434040.0000000    0.1799366
434080.0000000    0.1810021
434120.0000000    0.1670815
434160.0000000    0.1839030
434200.0000000    0.1860930
434240.0000000    0.1811731
434280.0000000    0.1708107
434320.0000000    0.1753560
434360.0000000    0.1933357
434400.0000000    0.1672475
434440.0000000    0.1660341
434480.0000000    0.1630940
434520.0000000    0.1887887
434560.0000000    0.1909267
434600.0000000    0.1819172
434640.0000000    0.1862148
434680.0000000    0.1811181
434720.0000000    0.1689814
434760.0000000    0.1762661
434800.0000000    0.1625467
434840.0000000    0.1600310
434880.0000000    0.1617747
434920.0000000    0.1698764
434960.0000000    0.1757366
435000.0000000    0.1712348
435040.0000000    0.1636161
435080.0000000    0.1685146
435120.0000000    0.1580038
435160.0000000    0.1550853
435200.0000000    0.1645963
435240.0000000    0.1686356
435280.0000000    0.1640470
435320.0000000    0.1731438
435360.0000000    0.1584418
435400.0000000    0.1477068
435440.0000000    0.1513673
435480.0000000    0.1631996
435520.0000000    0.1550259
435560.0000000    0.1590543
435600.0000000    0.1431220
435640.0000000    0.1392706
435680.0000000    0.1550653
435720.0000000    0.1651286
435760.0000000    0.1733697
435800.0000000    0.1387441
435840.0000000    0.1567514
435880.0000000    0.1510914
435920.0000000    0.1807635
435960.0000000    0.1844995
436000.0000000    0.1748270
436040.0000000    0.1550744
436080.0000000    0.1679835
436120.0000000    0.1660082
436160.0000000    0.1724946
436200.0000000    0.1790570
436240.0000000    0.1632064
436280.0000000    0.1952281
436320.0000000    0.1559356
436360.0000000    0.1762751
436400.0000000    0.1706621
436440.0000000    0.1589750
436480.0000000    0.1606948
436520.0000000    0.1570123
436560.0000000    0.1791664
436600.0000000    0.1769503
436640.0000000    0.1632214
436680.0000000    0.1748719
436720.0000000    0.1751538
436760.0000000    0.1742360
436800.0000000    0.1715822
436840.0000000    0.1617894
436880.0000000    0.1699446
436920.0000000    0.1742959
436960.0000000    0.1965253
437000.0000000    0.1750656
437040.0000000    0.1685816
437080.0000000    0.1752987
437120.0000000    0.1554529
437160.0000000    0.1542052
437200.0000000    0.1428777
437240.0000000    0.1626291
437280.0000000    0.1452232
437320.0000000    0.1576508
437360.0000000    0.1539986
437400.0000000    0.1622969
437440.0000000    0.1597832
437480.0000000    0.1671637
437520.0000000    0.1822245
437560.0000000    0.1531556
437600.0000000    0.1695402
437640.0000000    0.1687247
437680.0000000    0.1657759
437720.0000000    0.1585265
437760.0000000    0.1520452
437800.0000000    0.1746172
437840.0000000    0.1837521
437880.0000000    0.1706387
437920.0000000    0.1662800
437960.0000000    0.1699915
438000.0000000    0.1505920
438040.0000000    0.1708300
438080.0000000    0.1561636
438120.0000000    0.1689286
438160.0000000    0.1672218
438200.0000000    0.1936391
438240.0000000    0.1801806
438280.0000000    0.1793364
438320.0000000    0.1760834
438360.0000000    0.1826293
438400.0000000    0.1745723
438440.0000000    0.1763411
438480.0000000    0.1852421
438520.0000000    0.1731514
438560.0000000    0.1694498
438600.0000000    0.1778949
438640.0000000    0.1711697
438680.0000000    0.1726202
438720.0000000    0.1691999
438760.0000000    0.2032868
438800.0000000    0.1858387
438840.0000000    0.1780607
438880.0000000    0.1794179
438920.0000000    0.1859042
438960.0000000    0.1530542
439000.0000000    0.1778463
439040.0000000    0.1591048
439080.0000000    0.1548041
439120.0000000    0.1593946
439160.0000000    0.1549956
439200.0000000    0.1536740
439240.0000000    0.1520196
439280.0000000    0.1624914
439320.0000000    0.1622084
439360.0000000    0.1662996
439400.0000000    0.1654959
439440.0000000    0.1730106
439480.0000000    0.1808113
439520.0000000    0.1746788
439560.0000000    0.1830155
439600.0000000    0.1545853
439640.0000000    0.1677338
439680.0000000    0.1632010
439720.0000000    0.1762805
439760.0000000    0.1647652
439800.0000000    0.1708093
439840.0000000    0.1674023
439880.0000000    0.1787488
439920.0000000    0.1712450
439960.0000000    0.1793446
440000.0000000    0.1797680
440040.0000000    0.1600257
440080.0000000    0.1932584
440120.0000000    0.1928596
440160.0000000    0.1847435
440200.0000000    0.1972030
440240.0000000    0.1854233
440280.0000000    0.1789492
440320.0000000    0.1710788
440360.0000000    0.1846482
440400.0000000    0.1831731
440440.0000000    0.1725153
440480.0000000    0.1690256
440520.0000000    0.1694793
440560.0000000    0.1834163
440600.0000000    0.1964875
440640.0000000    0.1751934
440680.0000000    0.1863015
440720.0000000    0.1755201
440760.0000000    0.1767657
440800.0000000    0.1804185
440840.0000000    0.1839694
440880.0000000    0.1892912
440920.0000000    0.1752344
440960.0000000    0.1787650
441000.0000000    0.1741718
441040.0000000    0.1892689
441080.0000000    0.1907317
441120.0000000    0.1772290
441160.0000000    0.1762706
441200.0000000    0.1831381
441240.0000000    0.1898280
441280.0000000    0.1743997
441320.0000000    0.1710476
441360.0000000    0.1702029
441400.0000000    0.1632763
441440.0000000    0.1856151
441480.0000000    0.1735659
441520.0000000    0.1747884
441560.0000000    0.1544118
441600.0000000    0.1779024
441640.0000000    0.1786473
441680.0000000    0.1677911
441720.0000000    0.1835826
441760.0000000    0.1883185
441800.0000000    0.1769531
441840.0000000    0.1866082
441880.0000000    0.1580565
441920.0000000    0.1743907
441960.0000000    0.1772574
442000.0000000    0.1650988
442040.0000000    0.1504358
442080.0000000    0.1724856
442120.0000000    0.1650608
442160.0000000    0.1736862
442200.0000000    0.1739324
442240.0000000    0.1748064
442280.0000000    0.1694295
442320.0000000    0.1780372
442360.0000000    0.1759693
442400.0000000    0.1787945
442440.0000000    0.1739484
442480.0000000    0.1709913
442520.0000000    0.1708569
442560.0000000    0.1592744
442600.0000000    0.1720606
442640.0000000    0.1768106
442680.0000000    0.1651323
442720.0000000    0.1679900
442760.0000000    0.1683109
442800.0000000    0.1744291
442840.0000000    0.1771962
442880.0000000    0.1880565
442920.0000000    0.1723464
442960.0000000    0.1766852
443000.0000000    0.1818086
443040.0000000    0.1622813
443080.0000000    0.1771799
443120.0000000    0.1622216
443160.0000000    0.1626258
443200.0000000    0.1810464
443240.0000000    0.1779229
443280.0000000    0.1906237
443320.0000000    0.1873244
443360.0000000    0.1640809
443400.0000000    0.1693984
443440.0000000    0.1544299
443480.0000000    0.1685973
443520.0000000    0.1700029
443560.0000000    0.1662330
443600.0000000    0.1740310
443640.0000000    0.1850826
443680.0000000    0.1884827
443720.0000000    0.1987834
443760.0000000    0.1734788
443800.0000000    0.1906584
443840.0000000    0.1750654
443880.0000000    0.1789825
443920.0000000    0.1618684
443960.0000000    0.1617878
444000.0000000    0.1950639
444040.0000000    0.1647747
444080.0000000    0.1811524
444120.0000000    0.1858220
444160.0000000    0.1866614
444200.0000000    0.1584227
444240.0000000    0.1526286
444280.0000000    0.1675337
444320.0000000    0.1483391
444360.0000000    0.1840232
444400.0000000    0.1850462
444440.0000000    0.1791026
444480.0000000    0.1753130
444520.0000000    0.2009010
444560.0000000    0.1898244
444600.0000000    0.1843574
444640.0000000    0.1741674
444680.0000000    0.1759606
444720.0000000    0.1778502
444760.0000000    0.1773379
444800.0000000    0.1768074
444840.0000000    0.1699994
444880.0000000    0.1704212
444920.0000000    0.1689566
444960.0000000    0.1853747
445000.0000000    0.1875270
445040.0000000    0.1715579
445080.0000000    0.1900181
445120.0000000    0.1688724
445160.0000000    0.1848067
445200.0000000    0.1770757
445240.0000000    0.1728194
445280.0000000    0.1775065
445320.0000000    0.1586315
445360.0000000    0.1567848
445400.0000000    0.1543404
445440.0000000    0.1753200
445480.0000000    0.1715791
445520.0000000    0.1733309
445560.0000000    0.1674233
445600.0000000    0.1703683
445640.0000000    0.1712537
445680.0000000    0.1811558
445720.0000000    0.1770502
445760.0000000    0.1698032
445800.0000000    0.1938493
445840.0000000    0.1935339
445880.0000000    0.1639472
445920.0000000    0.1812173
445960.0000000    0.1703592
446000.0000000    0.1855967
446040.0000000    0.1761960
446080.0000000    0.1965120
446120.0000000    0.1787618
446160.0000000    0.1859663
446200.0000000    0.1804313
446240.0000000    0.1891077
446280.0000000    0.1820788
446320.0000000    0.2030926
446360.0000000    0.2100541
446400.0000000    0.1881763
446440.0000000    0.2116259
446480.0000000    0.1850879
446520.0000000    0.1997390
446560.0000000    0.2040168
446600.0000000    0.1981768
446640.0000000    0.1938995
446680.0000000    0.1747603
446720.0000000    0.1786164
446760.0000000    0.1665194
446800.0000000    0.1862022
446840.0000000    0.1699575
446880.0000000    0.1961461
446920.0000000    0.2014283
446960.0000000    0.1910322
447000.0000000    0.1808215
447040.0000000    0.1830962
447080.0000000    0.1736021
447120.0000000    0.1750797
447160.0000000    0.1703209
447200.0000000    0.1600872
447240.0000000    0.1911346
447280.0000000    0.1864786
447320.0000000    0.1810661
447360.0000000    0.1786878
447400.0000000    0.1887908
447440.0000000    0.1801993
447480.0000000    0.1833948
447520.0000000    0.1971943
447560.0000000    0.1906505
447600.0000000    0.1848562
447640.0000000    0.1699976
447680.0000000    0.1799857
447720.0000000    0.1961385
447760.0000000    0.1856619
447800.0000000    0.1897047
447840.0000000    0.1828913
447880.0000000    0.2080277
447920.0000000    0.1977760
447960.0000000    0.1912255
448000.0000000    0.1892813
448040.0000000    0.2058440
448080.0000000    0.2005623
448120.0000000    0.1967151
448160.0000000    0.1886593
448200.0000000    0.1882528
448240.0000000    0.1920798
448280.0000000    0.1820698
448320.0000000    0.1821455
448360.0000000    0.2051812
448400.0000000    0.1883505
448440.0000000    0.1707503
448480.0000000    0.1771435
448520.0000000    0.1726073
448560.0000000    0.1786785
448600.0000000    0.1812254
448640.0000000    0.1808855
448680.0000000    0.1687342
448720.0000000    0.1795284
448760.0000000    0.1950694
448800.0000000    0.1798278
448840.0000000    0.1688454
448880.0000000    0.1479027
448920.0000000    0.1714394
448960.0000000    0.1762361
449000.0000000    0.1814752
449040.0000000    0.1790765
449080.0000000    0.1871615
449120.0000000    0.1755512
449160.0000000    0.1788507
449200.0000000    0.1792943
449240.0000000    0.1935387
449280.0000000    0.1795750
449320.0000000    0.1726152
449360.0000000    0.1855707
449400.0000000    0.1673123
449440.0000000    0.1562787
449480.0000000    0.1677904
449520.0000000    0.1782864
449560.0000000    0.1695530
449600.0000000    0.1800824
449640.0000000    0.1927768
449680.0000000    0.1868347
449720.0000000    0.1769105
449760.0000000    0.1942989
449800.0000000    0.1864822
449840.0000000    0.1652250
449880.0000000    0.1657485
449920.0000000    0.1703211
449960.0000000    0.1561604
450000.0000000    0.1844016
450040.0000000    0.1660336
450080.0000000    0.1664607
450120.0000000    0.1695111
450160.0000000    0.1893615
450200.0000000    0.1674945
450240.0000000    0.1719448
450280.0000000    0.1671579
450320.0000000    0.1717442
450360.0000000    0.1849962
450400.0000000    0.1712662
450440.0000000    0.1828199
450480.0000000    0.1746228
450520.0000000    0.1628387
450560.0000000    0.1625074
450600.0000000    0.1621219
450640.0000000    0.1534264
450680.0000000    0.1655333
450720.0000000    0.1635880
450760.0000000    0.1654325
450800.0000000    0.1666717
450840.0000000    0.1712221
450880.0000000    0.1576751
450920.0000000    0.1569340
450960.0000000    0.1432368
451000.0000000    0.1479632
451040.0000000    0.1623144
451080.0000000    0.1609517
451120.0000000    0.1687694
451160.0000000    0.1543210
451200.0000000    0.1627105
451240.0000000    0.1694576
451280.0000000    0.1656053
451320.0000000    0.1807421
451360.0000000    0.1649899
451400.0000000    0.1716596
451440.0000000    0.1851657
451480.0000000    0.1629371
451520.0000000    0.1673930
451560.0000000    0.1527792
451600.0000000    0.1752814
451640.0000000    0.1802790
451680.0000000    0.1761285
451720.0000000    0.1587458
451760.0000000    0.1555856
451800.0000000    0.1625029
451840.0000000    0.1520255
451880.0000000    0.1618893
451920.0000000    0.1606174
451960.0000000    0.1596434
452000.0000000    0.1687471
452040.0000000    0.1788120
452080.0000000    0.1689428
452120.0000000    0.1839217
452160.0000000    0.1736671
452200.0000000    0.1667602
452240.0000000    0.1709952
452280.0000000    0.1576280
452320.0000000    0.1595778
452360.0000000    0.1558737
452400.0000000    0.1837499
452440.0000000    0.1842530
452480.0000000    0.1779561
452520.0000000    0.1967886
452560.0000000    0.1811512
452600.0000000    0.1893569
452640.0000000    0.1756885
452680.0000000    0.1749326
452720.0000000    0.1874027
452760.0000000    0.1814937
452800.0000000    0.1752718
452840.0000000    0.1821555
452880.0000000    0.1760735
452920.0000000    0.1647866
452960.0000000    0.1673013
453000.0000000    0.1760922
453040.0000000    0.1764569
453080.0000000    0.1819948
453120.0000000    0.1704380
453160.0000000    0.1778008
453200.0000000    0.1890577
453240.0000000    0.1909622
453280.0000000    0.1966990
453320.0000000    0.1967976
453360.0000000    0.1863044
453400.0000000    0.1925233
453440.0000000    0.1814881
453480.0000000    0.1779469
453520.0000000    0.1759691
453560.0000000    0.1784820
453600.0000000    0.1803008
453640.0000000    0.1808125
453680.0000000    0.1760177
453720.0000000    0.1698199
453760.0000000    0.1798647
453800.0000000    0.1685734
453840.0000000    0.1834205
453880.0000000    0.1849800
453920.0000000    0.1869803
453960.0000000    0.1865307
454000.0000000    0.1778362
454040.0000000    0.1899131
454080.0000000    0.1798824
454120.0000000    0.1689076
454160.0000000    0.1734696
454200.0000000    0.1843072
454240.0000000    0.1816496
454280.0000000    0.1787361
454320.0000000    0.1823544
454360.0000000    0.1844397
454400.0000000    0.1701023
454440.0000000    0.1780027
454480.0000000    0.1814525
454520.0000000    0.1850257
454560.0000000    0.1848156
454600.0000000    0.1673175
454640.0000000    0.1828625
454680.0000000    0.1774203
454720.0000000    0.1737684
454760.0000000    0.1656996
454800.0000000    0.1787939
454840.0000000    0.1677567
454880.0000000    0.1726742
454920.0000000    0.1611862
454960.0000000    0.1577395
455000.0000000    0.1675787
455040.0000000    0.1624347
455080.0000000    0.1567492
455120.0000000    0.1522592
455160.0000000    0.1660222
455200.0000000    0.1479177
455240.0000000    0.1614358
455280.0000000    0.1683615
455320.0000000    0.1665781
455360.0000000    0.1580974
455400.0000000    0.1737311
455440.0000000    0.1684669
455480.0000000    0.1707397
455520.0000000    0.1701451
455560.0000000    0.1875455
455600.0000000    0.1742809
455640.0000000    0.1515885
455680.0000000    0.1589711
455720.0000000    0.1562971
455760.0000000    0.1597349
455800.0000000    0.1677240
455840.0000000    0.1716622
455880.0000000    0.1658126
455920.0000000    0.1734828
455960.0000000    0.1640489
456000.0000000    0.1708425
456040.0000000    0.1621556
456080.0000000    0.1642196
456120.0000000    0.1696288
456160.0000000    0.1825236
456200.0000000    0.1833637
456240.0000000    0.1745216
456280.0000000    0.1707475
456320.0000000    0.1834673
456360.0000000    0.1837985
456400.0000000    0.1873511
456440.0000000    0.1708291
456480.0000000    0.1789722
456520.0000000    0.1915144
456560.0000000    0.2084663
456600.0000000    0.2080794
456640.0000000    0.2013593
456680.0000000    0.2133328
456720.0000000    0.1895015
456760.0000000    0.1908001
456800.0000000    0.2101143
456840.0000000    0.1890209
456880.0000000    0.1961558
456920.0000000    0.1800426
456960.0000000    0.1720051
457000.0000000    0.1790917
457040.0000000    0.1747477
457080.0000000    0.1761271
457120.0000000    0.1717747
457160.0000000    0.1877393
457200.0000000    0.1753338
457240.0000000    0.1859492
457280.0000000    0.1651041
457320.0000000    0.1739924
457360.0000000    0.1753181
457400.0000000    0.1688158
457440.0000000    0.1837826
457480.0000000    0.1827879
457520.0000000    0.1830955
457560.0000000    0.1585378
457600.0000000    0.1743623
457640.0000000    0.1738512
457680.0000000    0.1834143
457720.0000000    0.1773916
457760.0000000    0.1585769
457800.0000000    0.1692867
457840.0000000    0.1813579
457880.0000000    0.1791766
457920.0000000    0.1724551
457960.0000000    0.1799022
458000.0000000    0.1778156
458040.0000000    0.1714652
458080.0000000    0.1721374
458120.0000000    0.1711183
458160.0000000    0.1625661
458200.0000000    0.1560285
458240.0000000    0.1576588
458280.0000000    0.1730167
458320.0000000    0.1743716
458360.0000000    0.1838038
458400.0000000    0.1756060
458440.0000000    0.1842369
458480.0000000    0.1792445
458520.0000000    0.2037294
458560.0000000    0.1732885
458600.0000000    0.1925181
458640.0000000    0.1830330
458680.0000000    0.1794750
458720.0000000    0.1765697
458760.0000000    0.1709173
458800.0000000    0.1670044
458840.0000000    0.1567209
458880.0000000    0.1716579
458920.0000000    0.1600381
458960.0000000    0.1613280
459000.0000000    0.1747019
459040.0000000    0.1698193
459080.0000000    0.1716866
459120.0000000    0.1696092
459160.0000000    0.1613072
459200.0000000    0.1640669
459240.0000000    0.1823023
459280.0000000    0.1891964
459320.0000000    0.1663865
459360.0000000    0.1780777
459400.0000000    0.1847238
459440.0000000    0.1770625
459480.0000000    0.1589077
459520.0000000    0.1608376
459560.0000000    0.1516874
459600.0000000    0.1681014
459640.0000000    0.1638545
459680.0000000    0.1679808
459720.0000000    0.1715661
459760.0000000    0.1657140
459800.0000000    0.1776569
459840.0000000    0.1751757
459880.0000000    0.1539536
459920.0000000    0.1753092
459960.0000000    0.1564783
460000.0000000    0.1718791
460040.0000000    0.1805033
460080.0000000    0.1937570
460120.0000000    0.1943900
460160.0000000    0.1936128
460200.0000000    0.1952851
460240.0000000    0.1774353
460280.0000000    0.1821276
460320.0000000    0.1604353
460360.0000000    0.1721359
460400.0000000    0.1838778
460440.0000000    0.1845844
460480.0000000    0.1632433
460520.0000000    0.1772690
460560.0000000    0.1648540
460600.0000000    0.1718878
460640.0000000    0.1804209
460680.0000000    0.1611506
460720.0000000    0.1669706
460760.0000000    0.1938269
460800.0000000    0.1816281
460840.0000000    0.1727809
460880.0000000    0.1843022
460920.0000000    0.1806040
460960.0000000    0.1732920
461000.0000000    0.1675201
461040.0000000    0.1653239
461080.0000000    0.1682383
461120.0000000    0.1790355
461160.0000000    0.1707195
461200.0000000    0.1681222
461240.0000000    0.1920044
461280.0000000    0.1680744
461320.0000000    0.1716645
461360.0000000    0.1778483
461400.0000000    0.1645031
461440.0000000    0.1615465
461480.0000000    0.1849317
461520.0000000    0.1557332
461560.0000000    0.1547030
461600.0000000    0.1701827
461640.0000000    0.1758253
461680.0000000    0.1706383
461720.0000000    0.1860722
461760.0000000    0.1692419
461800.0000000    0.1702750
461840.0000000    0.1696721
461880.0000000    0.1748899
461920.0000000    0.1696085
461960.0000000    0.1598691
462000.0000000    0.1667253
462040.0000000    0.1681904
462080.0000000    0.1726694
462120.0000000    0.1788710
462160.0000000    0.1682737
462200.0000000    0.1696637
462240.0000000    0.1746646
462280.0000000    0.1678192
462320.0000000    0.1691642
462360.0000000    0.1517474
462400.0000000    0.1716395
462440.0000000    0.1705006
462480.0000000    0.1749230
462520.0000000    0.1617855
462560.0000000    0.1560674
462600.0000000    0.1835620
462640.0000000    0.1745154
462680.0000000    0.1587439
462720.0000000    0.1666760
462760.0000000    0.1553389
462800.0000000    0.1525885
462840.0000000    0.1638046
462880.0000000    0.1529320
462920.0000000    0.1691328
462960.0000000    0.1641768
463000.0000000    0.1684120
463040.0000000    0.1596411
463080.0000000    0.1561694
463120.0000000    0.1577208
463160.0000000    0.1592121
463200.0000000    0.1764317
463240.0000000    0.1776700
463280.0000000    0.1608324
463320.0000000    0.1675430
463360.0000000    0.1650372
463400.0000000    0.1742184
463440.0000000    0.1489494
463480.0000000    0.1529877
463520.0000000    0.1692753
463560.0000000    0.1790607
463600.0000000    0.1766396
463640.0000000    0.1835416
463680.0000000    0.1906994
463720.0000000    0.2009989
463760.0000000    0.1673251
463800.0000000    0.1732085
463840.0000000    0.1512676
463880.0000000    0.1691539
463920.0000000    0.1783592
463960.0000000    0.1688852
464000.0000000    0.1601188
464040.0000000    0.1875219
464080.0000000    0.1860047
464120.0000000    0.1836703
464160.0000000    0.1812214
464200.0000000    0.1927818
464240.0000000    0.1788550
464280.0000000    0.1747081
464320.0000000    0.1844935
464360.0000000    0.1882682
464400.0000000    0.1783574
464440.0000000    0.2029010
464480.0000000    0.1736697
464520.0000000    0.1728425
464560.0000000    0.1716749
464600.0000000    0.1745571
464640.0000000    0.1785180
464680.0000000    0.1667179
464720.0000000    0.1724072
464760.0000000    0.1721030
464800.0000000    0.1719120
464840.0000000    0.1812832
464880.0000000    0.1673491
464920.0000000    0.1600657
464960.0000000    0.1636502
465000.0000000    0.1768295
465040.0000000    0.1685385
465080.0000000    0.1801845
465120.0000000    0.1805262
465160.0000000    0.1846349
465200.0000000    0.1801302
465240.0000000    0.1834639
465280.0000000    0.1575506
465320.0000000    0.1693629
465360.0000000    0.1729647
465400.0000000    0.1528083
465440.0000000    0.1741672
465480.0000000    0.1807566
465520.0000000    0.1736302
465560.0000000    0.1703232
465600.0000000    0.1739459
465640.0000000    0.1662000
465680.0000000    0.1678030
465720.0000000    0.1838267
465760.0000000    0.1799874
465800.0000000    0.1587536
465840.0000000    0.1791674
465880.0000000    0.1781603
465920.0000000    0.1881758
465960.0000000    0.1832546
466000.0000000    0.1461389
466040.0000000    0.1705859
466080.0000000    0.1694169
466120.0000000    0.1804708
466160.0000000    0.1751017
466200.0000000    0.1776096
466240.0000000    0.1743848
466280.0000000    0.1729864
466320.0000000    0.1648135
466360.0000000    0.1585296
466400.0000000    0.1574400
466440.0000000    0.1618862
466480.0000000    0.1570234
466520.0000000    0.1615450
466560.0000000    0.1652017
466600.0000000    0.1623668
466640.0000000    0.1480252
466680.0000000    0.1663439
466720.0000000    0.1619557
466760.0000000    0.1709082
466800.0000000    0.1702167
466840.0000000    0.1846263
466880.0000000    0.1937846
466920.0000000    0.1863090
466960.0000000    0.1894371
467000.0000000    0.1652005
467040.0000000    0.1722523
467080.0000000    0.1872026
467120.0000000    0.1704595
467160.0000000    0.1708433
467200.0000000    0.1566161
467240.0000000    0.1533745
467280.0000000    0.1670485
467320.0000000    0.1546105
467360.0000000    0.1521973
467400.0000000    0.1499201
467440.0000000    0.1628750
467480.0000000    0.1550713
467520.0000000    0.1703932
467560.0000000    0.1625359
467600.0000000    0.1707570
467640.0000000    0.1610751
467680.0000000    0.1746684
467720.0000000    0.1715432
467760.0000000    0.1652409
467800.0000000    0.1748604
467840.0000000    0.1600536
467880.0000000    0.1549301
467920.0000000    0.1649877
467960.0000000    0.1670685
468000.0000000    0.1728921
468040.0000000    0.1718519
468080.0000000    0.1611714
468120.0000000    0.1867520
468160.0000000    0.1755701
468200.0000000    0.1644095
468240.0000000    0.1759620
468280.0000000    0.1697283
468320.0000000    0.1827132
468360.0000000    0.1782886
468400.0000000    0.1896314
468440.0000000    0.1835702
468480.0000000    0.1932754
468520.0000000    0.1852636
468560.0000000    0.1731348
468600.0000000    0.1886528
468640.0000000    0.1807690
468680.0000000    0.1853515
468720.0000000    0.1757235
468760.0000000    0.1848454
468800.0000000    0.1701450
468840.0000000    0.1793633
468880.0000000    0.1758229
468920.0000000    0.1778981
468960.0000000    0.1721852
469000.0000000    0.1674387
469040.0000000    0.1618194
469080.0000000    0.1657218
469120.0000000    0.1695334
469160.0000000    0.1757270
469200.0000000    0.1527120
469240.0000000    0.1682877
469280.0000000    0.1662054
469320.0000000    0.1592252
469360.0000000    0.1763678
469400.0000000    0.1732537
469440.0000000    0.1591444
469480.0000000    0.1695597
469520.0000000    0.1629693
469560.0000000    0.1661830
469600.0000000    0.1708411
469640.0000000    0.1765401
469680.0000000    0.1652996
469720.0000000    0.1735155
469760.0000000    0.1657471
469800.0000000    0.1702426
469840.0000000    0.1669146
469880.0000000    0.1794450
469920.0000000    0.1922111
469960.0000000    0.1797439
470000.0000000    0.1794008
470040.0000000    0.1863127
470080.0000000    0.1785116
470120.0000000    0.1712047
470160.0000000    0.1790194
470200.0000000    0.1676329
470240.0000000    0.1640064
470280.0000000    0.1632960
470320.0000000    0.1724421
470360.0000000    0.1748147
470400.0000000    0.1826891
470440.0000000    0.1660287
470480.0000000    0.1937072
470520.0000000    0.1911731
470560.0000000    0.1927209
470600.0000000    0.1894769
470640.0000000    0.1847872
470680.0000000    0.1964981
470720.0000000    0.1802149
470760.0000000    0.2016567
470800.0000000    0.1907253
470840.0000000    0.1745219
470880.0000000    0.1905149
470920.0000000    0.1913364
470960.0000000    0.1915503
471000.0000000    0.1866582
471040.0000000    0.1825463
471080.0000000    0.1861186
471120.0000000    0.1891920
471160.0000000    0.1842571
471200.0000000    0.1914014
471240.0000000    0.2030679
471280.0000000    0.1972674
471320.0000000    0.1960158
471360.0000000    0.1846043
471400.0000000    0.1899094
471440.0000000    0.1826601
471480.0000000    0.1989166
471520.0000000    0.2016849
471560.0000000    0.1801857
471600.0000000    0.1716267
471640.0000000    0.1713563
471680.0000000    0.1852435
471720.0000000    0.1920535
471760.0000000    0.1983472
471800.0000000    0.1874443
471840.0000000    0.1830411
471880.0000000    0.1812588
471920.0000000    0.1773311
471960.0000000    0.1852336
472000.0000000    0.1837479
472040.0000000    0.1816159
472080.0000000    0.1783075
472120.0000000    0.1704472
472160.0000000    0.1708933
472200.0000000    0.1735409
472240.0000000    0.1778520
472280.0000000    0.1767099
472320.0000000    0.1823287
472360.0000000    0.1742516
472400.0000000    0.1793772
472440.0000000    0.1640347
472480.0000000    0.1772540
472520.0000000    0.1574827
472560.0000000    0.1727425
472600.0000000    0.1701130
472640.0000000    0.1660064
472680.0000000    0.1865815
472720.0000000    0.1749674
472760.0000000    0.1784546
472800.0000000    0.1689952
472840.0000000    0.1739804
472880.0000000    0.1744078
472920.0000000    0.1637514
472960.0000000    0.1712568
473000.0000000    0.1632984
473040.0000000    0.1719963
473080.0000000    0.1744113
473120.0000000    0.1672700
473160.0000000    0.1949641
473200.0000000    0.2012244
473240.0000000    0.2082219
473280.0000000    0.1761972
473320.0000000    0.1747545
473360.0000000    0.1766241
473400.0000000    0.1820542
473440.0000000    0.1798931
473480.0000000    0.1719514
473520.0000000    0.1778397
473560.0000000    0.1777806
473600.0000000    0.1770018
473640.0000000    0.1697572
473680.0000000    0.1681786
473720.0000000    0.1814794
473760.0000000    0.1933632
473800.0000000    0.1960184
473840.0000000    0.1934065
473880.0000000    0.1783461
473920.0000000    0.1875221
473960.0000000    0.1881887
474000.0000000    0.1867993
474040.0000000    0.1879794
474080.0000000    0.1838460
474120.0000000    0.1892786
474160.0000000    0.1879504
474200.0000000    0.1771000
474240.0000000    0.1874297
474280.0000000    0.1838067
474320.0000000    0.1960934
474360.0000000    0.1913247
474400.0000000    0.1767144
474440.0000000    0.1937864
474480.0000000    0.1831139
474520.0000000    0.1892908
474560.0000000    0.1938213
474600.0000000    0.1937636
474640.0000000    0.1952371
474680.0000000    0.1973070
474720.0000000    0.1939932
474760.0000000    0.1902125
474800.0000000    0.2035170
474840.0000000    0.1917673
474880.0000000    0.2074852
474920.0000000    0.1846574
474960.0000000    0.1916973
475000.0000000    0.1936997
475040.0000000    0.2038058
475080.0000000    0.1856911
475120.0000000    0.1950385
475160.0000000    0.1993038
475200.0000000    0.1913528
475240.0000000    0.1885979
475280.0000000    0.1940224
475320.0000000    0.1826947
475360.0000000    0.1717935
475400.0000000    0.1649493
475440.0000000    0.1888349
475480.0000000    0.1738490
475520.0000000    0.1918450
475560.0000000    0.1992000
475600.0000000    0.1966413
475640.0000000    0.1812053
475680.0000000    0.1822542
475720.0000000    0.1955286
475760.0000000    0.2018414
475800.0000000    0.2023811
475840.0000000    0.1738928
475880.0000000    0.1843421
475920.0000000    0.1888067
475960.0000000    0.1804924
476000.0000000    0.1900537
476040.0000000    0.1891437
476080.0000000    0.1831287
476120.0000000    0.1635226
476160.0000000    0.1695298
476200.0000000    0.1773086
476240.0000000    0.1735066
476280.0000000    0.1831859
476320.0000000    0.1781712
476360.0000000    0.1895587
476400.0000000    0.1825595
476440.0000000    0.1879263
476480.0000000    0.2017736
476520.0000000    0.1960147
476560.0000000    0.1907967
476600.0000000    0.1895776
476640.0000000    0.1783365
476680.0000000    0.1787183
476720.0000000    0.1924060
476760.0000000    0.1797193
476800.0000000    0.1798130
476840.0000000    0.1897089
476880.0000000    0.1752775
476920.0000000    0.1793361
476960.0000000    0.1775529
477000.0000000    0.1743668
477040.0000000    0.1861528
477080.0000000    0.1980920
477120.0000000    0.1747600
477160.0000000    0.1710790
477200.0000000    0.1736458
477240.0000000    0.1780037
477280.0000000    0.1801785
477320.0000000    0.1767785
477360.0000000    0.1683276
477400.0000000    0.1717286
477440.0000000    0.1728061
477480.0000000    0.1701565
477520.0000000    0.1858957
477560.0000000    0.1946381
477600.0000000    0.1947458
477640.0000000    0.1944917
477680.0000000    0.2065421
477720.0000000    0.1942025
477760.0000000    0.1615213
477800.0000000    0.1811620
477840.0000000    0.1873150
477880.0000000    0.1748304
477920.0000000    0.1888081
477960.0000000    0.1885947
478000.0000000    0.1884821
478040.0000000    0.1794379
478080.0000000    0.1817032
478120.0000000    0.1769538
478160.0000000    0.1974560
478200.0000000    0.1872792
478240.0000000    0.1916871
478280.0000000    0.1816472
478320.0000000    0.1819809
478360.0000000    0.1822710
478400.0000000    0.1978262
478440.0000000    0.1775302
478480.0000000    0.1734303
478520.0000000    0.1895480
478560.0000000    0.1898275
478600.0000000    0.1909996
478640.0000000    0.1964328
478680.0000000    0.1914686
478720.0000000    0.2041242
478760.0000000    0.1881874
478800.0000000    0.1962385
478840.0000000    0.1838634
478880.0000000    0.1926879
478920.0000000    0.1820715
478960.0000000    0.1915911
479000.0000000    0.1914339
479040.0000000    0.1889734
479080.0000000    0.1920133
479120.0000000    0.1798338
479160.0000000    0.1963384
479200.0000000    0.1915023
479240.0000000    0.2072292
479280.0000000    0.1924763
479320.0000000    0.1965052
479360.0000000    0.1917700
479400.0000000    0.1818624
479440.0000000    0.1916104
479480.0000000    0.1698390
479520.0000000    0.1959724
479560.0000000    0.1932849
479600.0000000    0.1810063
479640.0000000    0.1757543
479680.0000000    0.1919632
479720.0000000    0.1901343
479760.0000000    0.1867629
479800.0000000    0.2003887
479840.0000000    0.1933478
479880.0000000    0.1891602
479920.0000000    0.1830409
479960.0000000    0.1724868
480000.0000000    0.1849657
480040.0000000    0.1836965
480080.0000000    0.1768172
480120.0000000    0.1693788
480160.0000000    0.1787637
480200.0000000    0.1837951
480240.0000000    0.1757322
480280.0000000    0.1781025
480320.0000000    0.1760710
480360.0000000    0.1732550
480400.0000000    0.1756833
480440.0000000    0.1721281
480480.0000000    0.1796570
480520.0000000    0.2002431
480560.0000000    0.1818600
480600.0000000    0.1759210
480640.0000000    0.1805928
480680.0000000    0.1927509
480720.0000000    0.1856338
480760.0000000    0.1906377
480800.0000000    0.1764330
480840.0000000    0.1782140
480880.0000000    0.1819860
480920.0000000    0.1769930
480960.0000000    0.1785989
481000.0000000    0.1897193
481040.0000000    0.1738925
481080.0000000    0.1723734
481120.0000000    0.1778191
481160.0000000    0.1831245
481200.0000000    0.1722982
481240.0000000    0.1769664
481280.0000000    0.1916263
481320.0000000    0.1769057
481360.0000000    0.1919213
481400.0000000    0.1910406
481440.0000000    0.2028682
481480.0000000    0.1952465
481520.0000000    0.2160324
481560.0000000    0.2101115
481600.0000000    0.1911383
481640.0000000    0.1955251
481680.0000000    0.1999272
481720.0000000    0.1887935
481760.0000000    0.1815903
481800.0000000    0.1807511
481840.0000000    0.1705350
481880.0000000    0.1801222
481920.0000000    0.1732213
481960.0000000    0.1839634
482000.0000000    0.1748651
482040.0000000    0.1731134
482080.0000000    0.1808983
482120.0000000    0.1789081
482160.0000000    0.1840306
482200.0000000    0.1875176
482240.0000000    0.1814959
482280.0000000    0.1762443
482320.0000000    0.1808868
482360.0000000    0.1696050
482400.0000000    0.1890068
482440.0000000    0.1806478
482480.0000000    0.1804797
482520.0000000    0.1771598
482560.0000000    0.1756751
482600.0000000    0.1708310
482640.0000000    0.1805570
482680.0000000    0.1697724
482720.0000000    0.1682755
482760.0000000    0.1795498
482800.0000000    0.1751547
482840.0000000    0.1546240
482880.0000000    0.1723046
482920.0000000    0.1695207
482960.0000000    0.1770869
483000.0000000    0.1710926
483040.0000000    0.1794579
483080.0000000    0.1703017
483120.0000000    0.1717017
483160.0000000    0.1683231
483200.0000000    0.1773734
483240.0000000    0.1732684
483280.0000000    0.1747683
483320.0000000    0.1759796
483360.0000000    0.1824041
483400.0000000    0.1722234
483440.0000000    0.1781286
483480.0000000    0.1776653
483520.0000000    0.1772906
483560.0000000    0.1694816
483600.0000000    0.1814285
483640.0000000    0.1917784
483680.0000000    0.1797702
483720.0000000    0.1758712
483760.0000000    0.1734048
483800.0000000    0.1662569
483840.0000000    0.1930528
483880.0000000    0.1816843
483920.0000000    0.1848780
483960.0000000    0.1879524
484000.0000000    0.1804248
484040.0000000    0.1791361
484080.0000000    0.1613848
484120.0000000    0.1646087
484160.0000000    0.1630335
484200.0000000    0.1683379
484240.0000000    0.1752060
484280.0000000    0.1763401
484320.0000000    0.1784707
484360.0000000    0.1712449
484400.0000000    0.1696268
484440.0000000    0.1675150
484480.0000000    0.1697133
484520.0000000    0.1728481
484560.0000000    0.1812730
484600.0000000    0.1823355
484640.0000000    0.1772739
484680.0000000    0.1878362
484720.0000000    0.1962648
484760.0000000    0.2160356
484800.0000000    0.1860043
484840.0000000    0.1900183
484880.0000000    0.1650430
484920.0000000    0.1834429
484960.0000000    0.1810327
485000.0000000    0.1745041
485040.0000000    0.1893504
485080.0000000    0.1944993
485120.0000000    0.1951882
485160.0000000    0.1897861
485200.0000000    0.1967869
485240.0000000    0.1847339
485280.0000000    0.1676855
485320.0000000    0.1825074
485360.0000000    0.1752241
485400.0000000    0.1819984
485440.0000000    0.1790589
485480.0000000    0.1527117
485520.0000000    0.1565533
485560.0000000    0.1792006
485600.0000000    0.1729866
485640.0000000    0.1791254
485680.0000000    0.1613799
485720.0000000    0.1718193
485760.0000000    0.1726799
485800.0000000    0.1844468
485840.0000000    0.1660031
485880.0000000    0.1787532
485920.0000000    0.1769765
485960.0000000    0.1815966
486000.0000000    0.1661926
486040.0000000    0.1919545
486080.0000000    0.1792844
486120.0000000    0.1792073
486160.0000000    0.1685932
486200.0000000    0.1994663
486240.0000000    0.1862081
486280.0000000    0.1951247
486320.0000000    0.1834569
486360.0000000    0.1783360
486400.0000000    0.1861510
486440.0000000    0.1940696
486480.0000000    0.1808009
486520.0000000    0.1995840
486560.0000000    0.1822172
486600.0000000    0.1975202
486640.0000000    0.1863704
486680.0000000    0.1861119
486720.0000000    0.1904496
486760.0000000    0.2009895
486800.0000000    0.1939341
486840.0000000    0.1956439
486880.0000000    0.2117312
486920.0000000    0.1817337
486960.0000000    0.1915807
487000.0000000    0.1866200
487040.0000000    0.1792378
487080.0000000    0.1702376
487120.0000000    0.1735917
487160.0000000    0.1749898
487200.0000000    0.1801545
487240.0000000    0.1836231
487280.0000000    0.1596068
487320.0000000    0.1774577
487360.0000000    0.1734903
487400.0000000    0.1761207
487440.0000000    0.1691456
487480.0000000    0.1621293
487520.0000000    0.1658177
487560.0000000    0.1687717
487600.0000000    0.1854107
487640.0000000    0.1954561
487680.0000000    0.1943068
487720.0000000    0.1766101
487760.0000000    0.1747028
487800.0000000    0.1694035
487840.0000000    0.1770131
487880.0000000    0.1619593
487920.0000000    0.1510877
487960.0000000    0.1698136
488000.0000000    0.1573760
488040.0000000    0.1750179
488080.0000000    0.1650349
488120.0000000    0.1675536
488160.0000000    0.1588889
488200.0000000    0.1676964
488240.0000000    0.1682805
488280.0000000    0.1686840
488320.0000000    0.1585719
488360.0000000    0.1605313
488400.0000000    0.1678501
488440.0000000    0.1824722
488480.0000000    0.1626249
488520.0000000    0.1746286
488560.0000000    0.1760746
488600.0000000    0.1891887
488640.0000000    0.1891805
488680.0000000    0.1751588
488720.0000000    0.1718376
488760.0000000    0.1680248
488800.0000000    0.1721627
488840.0000000    0.1645700
488880.0000000    0.1762424
488920.0000000    0.1804956
488960.0000000    0.1744736
489000.0000000    0.1781679
489040.0000000    0.1779246
489080.0000000    0.1860099
489120.0000000    0.1762291
489160.0000000    0.1842323
489200.0000000    0.1767345
489240.0000000    0.1740336
489280.0000000    0.1759734
489320.0000000    0.1876739
489360.0000000    0.1825268
489400.0000000    0.1757508
489440.0000000    0.1696972
489480.0000000    0.1813261
489520.0000000    0.1760502
489560.0000000    0.1778389
489600.0000000    0.1879537
489640.0000000    0.1749583
489680.0000000    0.1777306
489720.0000000    0.1873028
489760.0000000    0.1762280
489800.0000000    0.1745998
489840.0000000    0.1780534
489880.0000000    0.1780061
489920.0000000    0.1906134
489960.0000000    0.1657365
490000.0000000    0.1797289
490040.0000000    0.1812415
490080.0000000    0.1970210
490120.0000000    0.1807308
490160.0000000    0.1678807
490200.0000000    0.1708262
490240.0000000    0.1741820
490280.0000000    0.1815561
490320.0000000    0.1850005
490360.0000000    0.1760850
490400.0000000    0.1792161
490440.0000000    0.1820469
490480.0000000    0.1804573
490520.0000000    0.1797052
490560.0000000    0.1788481
490600.0000000    0.1813188
490640.0000000    0.1747519
490680.0000000    0.1798049
490720.0000000    0.1752013
490760.0000000    0.1490908
490800.0000000    0.1582720
490840.0000000    0.1772435
490880.0000000    0.1681011
490920.0000000    0.1816577
490960.0000000    0.1855772
491000.0000000    0.1716833
491040.0000000    0.1753746
491080.0000000    0.1828432
491120.0000000    0.1842131
491160.0000000    0.1716051
491200.0000000    0.1734494
491240.0000000    0.1682565
491280.0000000    0.1714158
491320.0000000    0.1566187
491360.0000000    0.1837337
491400.0000000    0.1703313
491440.0000000    0.1672488
491480.0000000    0.1728469
491520.0000000    0.1588643
491560.0000000    0.1866614
491600.0000000    0.1958062
491640.0000000    0.1882915
491680.0000000    0.1827276
491720.0000000    0.1805454
491760.0000000    0.1893407
491800.0000000    0.1948214
491840.0000000    0.1828400
491880.0000000    0.1974642
491920.0000000    0.1857003
491960.0000000    0.1689381
492000.0000000    0.1655548
492040.0000000    0.1794922
492080.0000000    0.1673061
492120.0000000    0.1759716
492160.0000000    0.1718410
492200.0000000    0.1628620
492240.0000000    0.1602127
492280.0000000    0.1524261
492320.0000000    0.1583289
492360.0000000    0.1571101
492400.0000000    0.1619534
492440.0000000    0.1626491
492480.0000000    0.1757524
492520.0000000    0.1685863
492560.0000000    0.1776553
492600.0000000    0.1779809
492640.0000000    0.1782764
492680.0000000    0.1715041
492720.0000000    0.1803164
492760.0000000    0.1812373
492800.0000000    0.1895601
492840.0000000    0.1655276
492880.0000000    0.1822799
492920.0000000    0.1901848
492960.0000000    0.1796029
493000.0000000    0.1750113
493040.0000000    0.1845145
493080.0000000    0.1736814
493120.0000000    0.1605113
493160.0000000    0.1642514
493200.0000000    0.1622868
493240.0000000    0.1839765
493280.0000000    0.1679056
493320.0000000    0.1814159
493360.0000000    0.1593226
493400.0000000    0.1660428
493440.0000000    0.1753070
493480.0000000    0.1724561
493520.0000000    0.1732617
493560.0000000    0.1655932
493600.0000000    0.1505070
493640.0000000    0.1614405
493680.0000000    0.1519671
493720.0000000    0.1501654
493760.0000000    0.1474015
493800.0000000    0.1560654
493840.0000000    0.1645942
493880.0000000    0.1606227
493920.0000000    0.1650401
493960.0000000    0.1702670
494000.0000000    0.1663827
494040.0000000    0.1754585
494080.0000000    0.1654522
494120.0000000    0.1700606
494160.0000000    0.1675169
494200.0000000    0.1774284
494240.0000000    0.1619902
494280.0000000    0.1793637
494320.0000000    0.1764824
494360.0000000    0.1852667
494400.0000000    0.1970814
494440.0000000    0.1829654
494480.0000000    0.1901479
494520.0000000    0.1826617
494560.0000000    0.1686953
494600.0000000    0.1727824
494640.0000000    0.1866786
494680.0000000    0.1811271
494720.0000000    0.1958071
494760.0000000    0.1772137
494800.0000000    0.1721560
494840.0000000    0.1827016
494880.0000000    0.1871488
494920.0000000    0.1878779
494960.0000000    0.1719222
495000.0000000    0.1758614
495040.0000000    0.1790760
495080.0000000    0.1709923
495120.0000000    0.1764115
495160.0000000    0.1907340
495200.0000000    0.1768854
495240.0000000    0.1772186
495280.0000000    0.1889894
495320.0000000    0.1824047
495360.0000000    0.1982934
495400.0000000    0.2041826
495440.0000000    0.1897782
495480.0000000    0.1846576
495520.0000000    0.1766554
495560.0000000    0.1862411
495600.0000000    0.1849748
495640.0000000    0.1666457
495680.0000000    0.1894936
495720.0000000    0.1865174
495760.0000000    0.1869936
495800.0000000    0.1825342
495840.0000000    0.1921391
495880.0000000    0.1845917
495920.0000000    0.1751216
495960.0000000    0.1754602
496000.0000000    0.1727108
496040.0000000    0.1743306
496080.0000000    0.1829968
496120.0000000    0.1691589
496160.0000000    0.1723019
496200.0000000    0.1921521
496240.0000000    0.1848898
496280.0000000    0.1779691
496320.0000000    0.1714074
496360.0000000    0.1790098
496400.0000000    0.2009711
496440.0000000    0.1729273
496480.0000000    0.1913647
496520.0000000    0.1814177
496560.0000000    0.1656595
496600.0000000    0.1665105
496640.0000000    0.1875999
496680.0000000    0.1635752
496720.0000000    0.1679558
496760.0000000    0.1500194
496800.0000000    0.1629398
496840.0000000    0.1772530
496880.0000000    0.1850408
496920.0000000    0.1809898
496960.0000000    0.1721905
497000.0000000    0.1740723
497040.0000000    0.1744883
497080.0000000    0.1915928
497120.0000000    0.1578407
497160.0000000    0.1906378
497200.0000000    0.1831133
497240.0000000    0.1868460
497280.0000000    0.1877752
497320.0000000    0.1857670
497360.0000000    0.1774004
497400.0000000    0.1874768
497440.0000000    0.1791753
497480.0000000    0.1741055
497520.0000000    0.1848115
497560.0000000    0.1720446
497600.0000000    0.1645876
497640.0000000    0.1879937
497680.0000000    0.1957864
497720.0000000    0.1834551
497760.0000000    0.1771298
497800.0000000    0.1903847
497840.0000000    0.1818799
497880.0000000    0.1760446
497920.0000000    0.1670775
497960.0000000    0.1713690
498000.0000000    0.1769546
498040.0000000    0.1753642
498080.0000000    0.1732165
498120.0000000    0.1691465
498160.0000000    0.1607051
498200.0000000    0.1753516
498240.0000000    0.1737662
498280.0000000    0.1786323
498320.0000000    0.1741174
498360.0000000    0.1785001
498400.0000000    0.1592701
498440.0000000    0.1678579
498480.0000000    0.1752789
498520.0000000    0.1807466
498560.0000000    0.1799183
498600.0000000    0.2129520
498640.0000000    0.1788733
498680.0000000    0.1912352
498720.0000000    0.1847804
498760.0000000    0.1773010
498800.0000000    0.1761317
498840.0000000    0.1873985
498880.0000000    0.1736316
498920.0000000    0.1792172
498960.0000000    0.1761768
499000.0000000    0.1709464
499040.0000000    0.1573145
499080.0000000    0.1725912
499120.0000000    0.1788577
499160.0000000    0.1734270
499200.0000000    0.1556810
499240.0000000    0.1583229
499280.0000000    0.1612684
499320.0000000    0.1717806
499360.0000000    0.1729655
499400.0000000    0.1606962
499440.0000000    0.1683659
499480.0000000    0.1520952
499520.0000000    0.1572325
499560.0000000    0.1542381
499600.0000000    0.1543657
499640.0000000    0.1785900
499680.0000000    0.1802318
499720.0000000    0.1586272
499760.0000000    0.1728663
499800.0000000    0.1918440
499840.0000000    0.1661099
499880.0000000    0.1568557
499920.0000000    0.1719562
499960.0000000    0.1721190
500000.0000000    0.1634525
500040.0000000    0.1778341
500080.0000000    0.1636291
500120.0000000    0.1541675
500160.0000000    0.1697683
500200.0000000    0.1853047
500240.0000000    0.1624603
500280.0000000    0.1554565
500320.0000000    0.1712616
500360.0000000    0.1551423
500400.0000000    0.1680526
500440.0000000    0.1603921
500480.0000000    0.1592232
500520.0000000    0.1533907
500560.0000000    0.1541531
500600.0000000    0.1606275
500640.0000000    0.1770436
500680.0000000    0.1794175
500720.0000000    0.1752057
500760.0000000    0.1612949
500800.0000000    0.1601063
500840.0000000    0.1840923
500880.0000000    0.1807493
500920.0000000    0.1761871
500960.0000000    0.1619163
501000.0000000    0.1639224
501040.0000000    0.1671534
501080.0000000    0.1530070
501120.0000000    0.1641080
501160.0000000    0.1817428
501200.0000000    0.1659340
501240.0000000    0.1643380
501280.0000000    0.1714473
501320.0000000    0.1595214
501360.0000000    0.1582918
501400.0000000    0.1569998
501440.0000000    0.1686298
501480.0000000    0.1651278
501520.0000000    0.1474859
501560.0000000    0.1634020
501600.0000000    0.1513858
501640.0000000    0.1522680
501680.0000000    0.1542827
501720.0000000    0.1597616
501760.0000000    0.1512641
501800.0000000    0.1459732
501840.0000000    0.1514277
501880.0000000    0.1524769
501920.0000000    0.1433282
501960.0000000    0.1472307
502000.0000000    0.1517419
502040.0000000    0.1471815
502080.0000000    0.1436966
502120.0000000    0.1408012
502160.0000000    0.1396079
502200.0000000    0.1398985
502240.0000000    0.1404232
502280.0000000    0.1423913
502320.0000000    0.1429052
502360.0000000    0.1328181
502400.0000000    0.1446129
502440.0000000    0.1384748
502480.0000000    0.1449317
502520.0000000    0.1366735
502560.0000000    0.1362026
502600.0000000    0.1379796
502640.0000000    0.1408950
502680.0000000    0.1510381
502720.0000000    0.1458564
502760.0000000    0.1477430
502800.0000000    0.1634280
502840.0000000    0.1425671
502880.0000000    0.1412147
502920.0000000    0.1393322
502960.0000000    0.1576478
503000.0000000    0.1486556
503040.0000000    0.1511375
503080.0000000    0.1498116
503120.0000000    0.1392649
503160.0000000    0.1427441
503200.0000000    0.1421580
503240.0000000    0.1436765
503280.0000000    0.1476348
503320.0000000    0.1365251
503360.0000000    0.1443278
503400.0000000    0.1483243
503440.0000000    0.1463338
503480.0000000    0.1560736
503520.0000000    0.1606352
503560.0000000    0.1489254
503600.0000000    0.1568000
503640.0000000    0.1473193
503680.0000000    0.1530790
503720.0000000    0.1542071
503760.0000000    0.1352811
503800.0000000    0.1384805
503840.0000000    0.1543541
503880.0000000    0.1455325
503920.0000000    0.1432435
503960.0000000    0.1486670
504000.0000000    0.1608627
504040.0000000    0.1683972
504080.0000000    0.1447488
504120.0000000    0.1581258
504160.0000000    0.1579974
504200.0000000    0.1529180
504240.0000000    0.1508087
504280.0000000    0.1624292
504320.0000000    0.1469232
504360.0000000    0.1527807
504400.0000000    0.1530313
504440.0000000    0.1493897
504480.0000000    0.1423626
504520.0000000    0.1502441
504560.0000000    0.1485282
504600.0000000    0.1520971
504640.0000000    0.1511942
504680.0000000    0.1545218
504720.0000000    0.1458820
504760.0000000    0.1484991
504800.0000000    0.1582460
504840.0000000    0.1498851
504880.0000000    0.1577529
504920.0000000    0.1655074
504960.0000000    0.1662863
505000.0000000    0.1668393
505040.0000000    0.1536002
505080.0000000    0.1466929
505120.0000000    0.1697962
505160.0000000    0.1639008
505200.0000000    0.1592115
505240.0000000    0.1627512
505280.0000000    0.1617361
505320.0000000    0.1750435
505360.0000000    0.1719325
505400.0000000    0.1760720
505440.0000000    0.1834717
505480.0000000    0.1774589
505520.0000000    0.1754716
505560.0000000    0.1528058
505600.0000000    0.1452404
505640.0000000    0.1465166
505680.0000000    0.1574865
505720.0000000    0.1517280
505760.0000000    0.1480089
505800.0000000    0.1519308
505840.0000000    0.1457355
505880.0000000    0.1622566
505920.0000000    0.1496335
505960.0000000    0.1525898
506000.0000000    0.1519270
506040.0000000    0.1484329
506080.0000000    0.1506618
506120.0000000    0.1539918
506160.0000000    0.1522216
506200.0000000    0.1593100
506240.0000000    0.1596259
506280.0000000    0.1585269
506320.0000000    0.1511607
506360.0000000    0.1694166
506400.0000000    0.1615391
506440.0000000    0.1550721
506480.0000000    0.1492311
506520.0000000    0.1421565
506560.0000000    0.1518769
506600.0000000    0.1451534
506640.0000000    0.1511992
506680.0000000    0.1576082
506720.0000000    0.1530877
506760.0000000    0.1522411
506800.0000000    0.1488024
506840.0000000    0.1557513
506880.0000000    0.1603281
506920.0000000    0.1465838
506960.0000000    0.1522657
507000.0000000    0.1458653
507040.0000000    0.1486403
507080.0000000    0.1508911
507120.0000000    0.1363931
507160.0000000    0.1678899
507200.0000000    0.1479720
507240.0000000    0.1620375
507280.0000000    0.1599734
507320.0000000    0.1507574
507360.0000000    0.1442933
507400.0000000    0.1572418
507440.0000000    0.1560749
507480.0000000    0.1559352
507520.0000000    0.1591072
507560.0000000    0.1700335
507600.0000000    0.1582400
507640.0000000    0.1455232
507680.0000000    0.1504521
507720.0000000    0.1586185
507760.0000000    0.1658806
507800.0000000    0.1663855
507840.0000000    0.1644729
507880.0000000    0.1613892
507920.0000000    0.1673237
507960.0000000    0.1562059
508000.0000000    0.1557455
508040.0000000    0.1439254
508080.0000000    0.1590573
508120.0000000    0.1631935
508160.0000000    0.1448387
508200.0000000    0.1493893
508240.0000000    0.1615512
508280.0000000    0.1630861
508320.0000000    0.1634114
508360.0000000    0.1535219
508400.0000000    0.1673127
508440.0000000    0.1709150
508480.0000000    0.1570304
508520.0000000    0.1551691
508560.0000000    0.1458182
508600.0000000    0.1610975
508640.0000000    0.1659614
508680.0000000    0.1749271
508720.0000000    0.1679672
508760.0000000    0.1597624
508800.0000000    0.1695392
508840.0000000    0.1546530
508880.0000000    0.1531665
508920.0000000    0.1587562
508960.0000000    0.1538298
509000.0000000    0.1618560
509040.0000000    0.1645845
509080.0000000    0.1641742
509120.0000000    0.1648519
509160.0000000    0.1715337
509200.0000000    0.1599928
509240.0000000    0.1759310
509280.0000000    0.1519974
509320.0000000    0.1551638
509360.0000000    0.1777052
509400.0000000    0.1611970
509440.0000000    0.1714312
509480.0000000    0.1734421
509520.0000000    0.1737893
509560.0000000    0.1641456
509600.0000000    0.1807033
509640.0000000    0.1822634
509680.0000000    0.1666336
509720.0000000    0.1529741
509760.0000000    0.1702756
509800.0000000    0.1664000
509840.0000000    0.1560267
509880.0000000    0.1629651
509920.0000000    0.1586469
509960.0000000    0.1634838
510000.0000000    0.1576008
510040.0000000    0.1564615
510080.0000000    0.1618047
510120.0000000    0.1637892
510160.0000000    0.1897066
510200.0000000    0.1678014
510240.0000000    0.1718256
510280.0000000    0.1602893
510320.0000000    0.1578833
510360.0000000    0.1528071
510400.0000000    0.1503402
510440.0000000    0.1447161
510480.0000000    0.1553364
510520.0000000    0.1538559
510560.0000000    0.1535072
510600.0000000    0.1472232
510640.0000000    0.1610465
510680.0000000    0.1552143
510720.0000000    0.1617551
510760.0000000    0.1620876
510800.0000000    0.1731405
510840.0000000    0.1615590
510880.0000000    0.1669690
510920.0000000    0.1586674
510960.0000000    0.1625207
511000.0000000    0.1701435
511040.0000000    0.1570822
511080.0000000    0.1743004
511120.0000000    0.1527128
511160.0000000    0.1617396
511200.0000000    0.1532295
511240.0000000    0.1626673
511280.0000000    0.1638400
511320.0000000    0.1795448
511360.0000000    0.1538596
511400.0000000    0.1582009
511440.0000000    0.1523654
511480.0000000    0.1666784
511520.0000000    0.1806574
511560.0000000    0.1637576
511600.0000000    0.1578799
511640.0000000    0.1790847
511680.0000000    0.1714756
511720.0000000    0.1619873
511760.0000000    0.1629007
511800.0000000    0.1730989
511840.0000000    0.1758342
511880.0000000    0.1780964
511920.0000000    0.1716026
511960.0000000    0.1603626
512000.0000000    0.1514658
512040.0000000    0.1363159
512080.0000000    0.1429608
512120.0000000    0.1376927
512160.0000000    0.1406453
512200.0000000    0.1305085
512240.0000000    0.1571225
512280.0000000    0.1613046
512320.0000000    0.1630713
512360.0000000    0.1755610
512400.0000000    0.1526881
512440.0000000    0.1404363
512480.0000000    0.1507609
512520.0000000    0.1614168
512560.0000000    0.1431986
512600.0000000    0.1691372
512640.0000000    0.1627020
512680.0000000    0.1690548
512720.0000000    0.1694774
512760.0000000    0.1688352
512800.0000000    0.1676680
512840.0000000    0.1837781
512880.0000000    0.1613925
512920.0000000    0.1689477
512960.0000000    0.1667999
513000.0000000    0.1785537
513040.0000000    0.1523676
513080.0000000    0.1508866
513120.0000000    0.1708165
513160.0000000    0.1636550
513200.0000000    0.1653084
513240.0000000    0.1702520
513280.0000000    0.1623403
513320.0000000    0.1839273
513360.0000000    0.1667036
513400.0000000    0.1543456
513440.0000000    0.1556768
513480.0000000    0.1535420
513520.0000000    0.1687842
513560.0000000    0.1494621
513600.0000000    0.1488584
513640.0000000    0.1547201
513680.0000000    0.1616308
513720.0000000    0.1840786
513760.0000000    0.1631420
513800.0000000    0.1639535
513840.0000000    0.1676606
513880.0000000    0.1608271
513920.0000000    0.1593176
513960.0000000    0.1648751
514000.0000000    0.1674333
514040.0000000    0.1606657
514080.0000000    0.1721120
514120.0000000    0.1796357
514160.0000000    0.1572686
514200.0000000    0.1616661
514240.0000000    0.1591925
514280.0000000    0.1676951
514320.0000000    0.1576555
514360.0000000    0.1619539
514400.0000000    0.1585564
514440.0000000    0.1618826
514480.0000000    0.1680970
514520.0000000    0.1803421
514560.0000000    0.1686023
514600.0000000    0.1633143
514640.0000000    0.1825601
514680.0000000    0.1775995
514720.0000000    0.1731227
514760.0000000    0.1722667
514800.0000000    0.1619701
514840.0000000    0.1655885
514880.0000000    0.1677986
514920.0000000    0.1697365
514960.0000000    0.1647827
515000.0000000    0.1835182
515040.0000000    0.1674163
515080.0000000    0.1753575
515120.0000000    0.1682145
515160.0000000    0.1628749
515200.0000000    0.1588369
515240.0000000    0.1629880
515280.0000000    0.1741119
515320.0000000    0.1583547
515360.0000000    0.1581146
515400.0000000    0.1589669
515440.0000000    0.1697396
515480.0000000    0.1783040
515520.0000000    0.1646764
515560.0000000    0.1690680
515600.0000000    0.1764514
515640.0000000    0.1766669
515680.0000000    0.1661457
515720.0000000    0.1619525
515760.0000000    0.1552114
515800.0000000    0.1477924
515840.0000000    0.1555614
515880.0000000    0.1622367
515920.0000000    0.1500711
515960.0000000    0.1543926
516000.0000000    0.1511148
516040.0000000    0.1491361
516080.0000000    0.1467230
516120.0000000    0.1559966
516160.0000000    0.1552128
516200.0000000    0.1552607
516240.0000000    0.1612296
516280.0000000    0.1349550
516320.0000000    0.1620910
516360.0000000    0.1628413
516400.0000000    0.1592072
516440.0000000    0.1603892
516480.0000000    0.1690885
516520.0000000    0.1512653
516560.0000000    0.1575249
516600.0000000    0.1644799
516640.0000000    0.1720776
516680.0000000    0.1670938
516720.0000000    0.1768489
516760.0000000    0.1677983
516800.0000000    0.1804995
516840.0000000    0.1699334
516880.0000000    0.1452951
516920.0000000    0.1642831
516960.0000000    0.1650320
517000.0000000    0.1467618
517040.0000000    0.1668716
517080.0000000    0.1820673
517120.0000000    0.1692096
517160.0000000    0.1760687
517200.0000000    0.1674282
517240.0000000    0.1779902
517280.0000000    0.1788443
517320.0000000    0.1679165
517360.0000000    0.1790531
517400.0000000    0.1505659
517440.0000000    0.1578083
517480.0000000    0.1566103
517520.0000000    0.1471583
517560.0000000    0.1631505
517600.0000000    0.1642129
517640.0000000    0.1619353
517680.0000000    0.1686173
517720.0000000    0.1565053
517760.0000000    0.1508112
517800.0000000    0.1546257
517840.0000000    0.1627065
517880.0000000    0.1570505
517920.0000000    0.1741047
517960.0000000    0.1614682
518000.0000000    0.1777274
518040.0000000    0.1833022
518080.0000000    0.1622771
518120.0000000    0.1849230
518160.0000000    0.1767251
518200.0000000    0.1975929
518240.0000000    0.1639634
518280.0000000    0.1511672
518320.0000000    0.1638067
518360.0000000    0.1558037
518400.0000000    0.1555026
518440.0000000    0.1710993
518480.0000000    0.1565347
518520.0000000    0.1744344
518560.0000000    0.1683663
518600.0000000    0.1737622
518640.0000000    0.1593856
518680.0000000    0.1492727
518720.0000000    0.1416169
518760.0000000    0.1467382
518800.0000000    0.1458008
518840.0000000    0.1538775
518880.0000000    0.1606523
518920.0000000    0.1504806
518960.0000000    0.1699336
519000.0000000    0.1610411
519040.0000000    0.1615274
519080.0000000    0.1754991
519120.0000000    0.1534411
519160.0000000    0.1692277
519200.0000000    0.1605080
519240.0000000    0.1731731
519280.0000000    0.1784401
519320.0000000    0.1705460
519360.0000000    0.1691065
519400.0000000    0.1836832
519440.0000000    0.1814389
519480.0000000    0.1840516
519520.0000000    0.1722216
519560.0000000    0.1691592
519600.0000000    0.1619547
519640.0000000    0.1705747
519680.0000000    0.1659182
519720.0000000    0.1851027
519760.0000000    0.1757560
519800.0000000    0.1733607
519840.0000000    0.1807646
519880.0000000    0.1688648
519920.0000000    0.1824629
519960.0000000    0.1903413
520000.0000000    0.1746409
520040.0000000    0.1857077
520080.0000000    0.1875240
520120.0000000    0.1831073
520160.0000000    0.1683509
520200.0000000    0.1526193
520240.0000000    0.1744703
520280.0000000    0.1629062
520320.0000000    0.1854070
520360.0000000    0.1881549
520400.0000000    0.1913663
520440.0000000    0.1843772
520480.0000000    0.1819328
520520.0000000    0.1870736
520560.0000000    0.1903085
520600.0000000    0.1847137
520640.0000000    0.1764373
520680.0000000    0.1780499
520720.0000000    0.1753496
520760.0000000    0.1720151
520800.0000000    0.1735828
520840.0000000    0.1747995
520880.0000000    0.1905781
520920.0000000    0.1606032
520960.0000000    0.1655721
521000.0000000    0.1542324
521040.0000000    0.1466325
521080.0000000    0.1568059
521120.0000000    0.1460062
521160.0000000    0.1610912
521200.0000000    0.1710197
521240.0000000    0.1516376
521280.0000000    0.1600838
521320.0000000    0.1599348
521360.0000000    0.1664448
521400.0000000    0.1570879
521440.0000000    0.1780025
521480.0000000    0.1692989
521520.0000000    0.1552475
521560.0000000    0.1695088
521600.0000000    0.1735680
521640.0000000    0.1783394
521680.0000000    0.1765840
521720.0000000    0.1699951
521760.0000000    0.1604580
521800.0000000    0.1684835
521840.0000000    0.1535326
521880.0000000    0.1654378
521920.0000000    0.1565692
521960.0000000    0.1673241
522000.0000000    0.1648079
522040.0000000    0.1640428
522080.0000000    0.1614202
522120.0000000    0.1573667
522160.0000000    0.1513079
522200.0000000    0.1434564
522240.0000000    0.1558077
522280.0000000    0.1731316
522320.0000000    0.1511499
522360.0000000    0.1646678
522400.0000000    0.1762956
522440.0000000    0.1820046
522480.0000000    0.1782652
522520.0000000    0.1710249
522560.0000000    0.1597494
522600.0000000    0.1694311
522640.0000000    0.1513917
522680.0000000    0.1564827
522720.0000000    0.1615536
522760.0000000    0.1634023
522800.0000000    0.1724802
522840.0000000    0.1575486
522880.0000000    0.1661528
522920.0000000    0.1638551
522960.0000000    0.1715452
523000.0000000    0.1676332
523040.0000000    0.1541225
523080.0000000    0.1589443
523120.0000000    0.1784303
523160.0000000    0.1773406
523200.0000000    0.1764370
523240.0000000    0.1619221
523280.0000000    0.1614426
523320.0000000    0.1549433
523360.0000000    0.1713646
523400.0000000    0.1629326
523440.0000000    0.1510293
523480.0000000    0.1573873
523520.0000000    0.1659027
523560.0000000    0.1675926
523600.0000000    0.1561898
523640.0000000    0.1686274
523680.0000000    0.1534781
523720.0000000    0.1502055
523760.0000000    0.1569848
523800.0000000    0.1657508
523840.0000000    0.1596678
523880.0000000    0.1570581
523920.0000000    0.1795241
523960.0000000    0.1739513
524000.0000000    0.1697050
524040.0000000    0.1652603
524080.0000000    0.1518088
524120.0000000    0.1678327
524160.0000000    0.1526695
524200.0000000    0.1465029
524240.0000000    0.1486753
524280.0000000    0.1577190
524320.0000000    0.1581101
524360.0000000    0.1467731
524400.0000000    0.1542297
524440.0000000    0.1472679
524480.0000000    0.1511936
524520.0000000    0.1475789
524560.0000000    0.1567501
524600.0000000    0.1364599
524640.0000000    0.1482486
524680.0000000    0.1454849
524720.0000000    0.1559888
524760.0000000    0.1597611
524800.0000000    0.1430518
524840.0000000    0.1475831
524880.0000000    0.1314603
524920.0000000    0.1495353
524960.0000000    0.1441473
525000.0000000    0.1383845
525040.0000000    0.1478354
525080.0000000    0.1554622
525120.0000000    0.1391086
525160.0000000    0.1601344
525200.0000000    0.1695714
525240.0000000    0.1616974
525280.0000000    0.1657466
525320.0000000    0.1661252
525360.0000000    0.1659706
525400.0000000    0.1470520
525440.0000000    0.1567961
525480.0000000    0.1451003
525520.0000000    0.1470288
525560.0000000    0.1543243
525600.0000000    0.1587268
525640.0000000    0.1681915
525680.0000000    0.1621618
525720.0000000    0.1497430
525760.0000000    0.1718600
525800.0000000    0.1525354
525840.0000000    0.1609482
525880.0000000    0.1740429
525920.0000000    0.1674522
525960.0000000    0.1723227
526000.0000000    0.1515683
526040.0000000    0.1674625
526080.0000000    0.1730606
526120.0000000    0.1684017
526160.0000000    0.1584123
526200.0000000    0.1600757
526240.0000000    0.1809578
526280.0000000    0.1624528
526320.0000000    0.1674626
526360.0000000    0.1730556
526400.0000000    0.1792577
526440.0000000    0.1910189
526480.0000000    0.1817564
526520.0000000    0.1651363
526560.0000000    0.1618770
526600.0000000    0.1774719
526640.0000000    0.1691132
526680.0000000    0.1948055
526720.0000000    0.1753310
526760.0000000    0.1758995
526800.0000000    0.1807871
526840.0000000    0.1724663
526880.0000000    0.1638119
526920.0000000    0.1702816
526960.0000000    0.1799014
527000.0000000    0.1711102
527040.0000000    0.1791508
527080.0000000    0.1702995
527120.0000000    0.1664782
527160.0000000    0.1687582
527200.0000000    0.1659725
527240.0000000    0.1834520
527280.0000000    0.1632320
527320.0000000    0.1541122
527360.0000000    0.1723191
527400.0000000    0.1571884
527440.0000000    0.1694673
527480.0000000    0.1528849
527520.0000000    0.1780768
527560.0000000    0.1591146
527600.0000000    0.1678241
527640.0000000    0.1613975
527680.0000000    0.1661752
527720.0000000    0.1924934
527760.0000000    0.1741549
527800.0000000    0.1742639
527840.0000000    0.1865946
527880.0000000    0.1768145
527920.0000000    0.1722784
527960.0000000    0.1782735
528000.0000000    0.1736801
528040.0000000    0.1781594
528080.0000000    0.1738643
528120.0000000    0.1665657
528160.0000000    0.1707752
528200.0000000    0.1891589
528240.0000000    0.1669231
528280.0000000    0.1799914
528320.0000000    0.1800579
528360.0000000    0.1750894
528400.0000000    0.1702679
528440.0000000    0.1821510
528480.0000000    0.1607094
528520.0000000    0.1629422
528560.0000000    0.1573222
528600.0000000    0.1515680
528640.0000000    0.1555499
528680.0000000    0.1631723
528720.0000000    0.1582376
528760.0000000    0.1488244
528800.0000000    0.1575210
528840.0000000    0.1706846
528880.0000000    0.1608007
528920.0000000    0.1769178
528960.0000000    0.1661610
529000.0000000    0.1770275
529040.0000000    0.1772657
529080.0000000    0.1608886
529120.0000000    0.1711600
529160.0000000    0.1793743
529200.0000000    0.1928985
529240.0000000    0.1777372
529280.0000000    0.1636594
529320.0000000    0.1693872
529360.0000000    0.1657319
529400.0000000    0.1854399
529440.0000000    0.1626828
529480.0000000    0.1843712
529520.0000000    0.1714741
529560.0000000    0.1637692
529600.0000000    0.1640294
529640.0000000    0.1696822
529680.0000000    0.1724530
529720.0000000    0.1651053
529760.0000000    0.1647911
529800.0000000    0.1679723
529840.0000000    0.1772237
529880.0000000    0.1674488
529920.0000000    0.1795396
529960.0000000    0.1519905
530000.0000000    0.1665037
530040.0000000    0.1479446
530080.0000000    0.1613831
530120.0000000    0.1723086
530160.0000000    0.1745585
530200.0000000    0.1521395
530240.0000000    0.1487065
530280.0000000    0.1463014
530320.0000000    0.1540010
530360.0000000    0.1453078
530400.0000000    0.1638541
530440.0000000    0.1665463
530480.0000000    0.1584637
530520.0000000    0.1676114
530560.0000000    0.1617718
530600.0000000    0.1651706
530640.0000000    0.1661035
530680.0000000    0.1771326
530720.0000000    0.1537494
530760.0000000    0.1806108
530800.0000000    0.1543226
530840.0000000    0.1697183
530880.0000000    0.1720826
530920.0000000    0.1586021
530960.0000000    0.1690187
531000.0000000    0.1576268
531040.0000000    0.1664574
531080.0000000    0.1755250
531120.0000000    0.1692916
531160.0000000    0.1729903
531200.0000000    0.1770651
531240.0000000    0.1768015
531280.0000000    0.1782417
531320.0000000    0.1651581
531360.0000000    0.1501091
531400.0000000    0.1529577
531440.0000000    0.1717816
531480.0000000    0.1522325
531520.0000000    0.1543945
531560.0000000    0.1475463
531600.0000000    0.1437366
531640.0000000    0.1499740
531680.0000000    0.1438940
531720.0000000    0.1564306
531760.0000000    0.1523796
531800.0000000    0.1545606
531840.0000000    0.1564461
531880.0000000    0.1618095
531920.0000000    0.1612387
531960.0000000    0.1408083
532000.0000000    0.1558948
532040.0000000    0.1545430
532080.0000000    0.1564423
532120.0000000    0.1535320
532160.0000000    0.1735682
532200.0000000    0.1637943
532240.0000000    0.1670725
532280.0000000    0.1671667
532320.0000000    0.1630789
532360.0000000    0.1591368
532400.0000000    0.1627273
532440.0000000    0.1791844
532480.0000000    0.1623660
532520.0000000    0.1661480
532560.0000000    0.1788088
532600.0000000    0.1742526
532640.0000000    0.1670600
532680.0000000    0.1677979
532720.0000000    0.1712620
532760.0000000    0.1656362
532800.0000000    0.1551005
532840.0000000    0.1659168
532880.0000000    0.1562043
532920.0000000    0.1586943
532960.0000000    0.1575079
533000.0000000    0.1734173
533040.0000000    0.1671394
533080.0000000    0.1692503
533120.0000000    0.1809755
533160.0000000    0.1715934
533200.0000000    0.1714868
533240.0000000    0.1719943
533280.0000000    0.1769449
533320.0000000    0.1671922
533360.0000000    0.1670843
533400.0000000    0.1729319
533440.0000000    0.1866432
533480.0000000    0.1868146
533520.0000000    0.1792684
533560.0000000    0.1586519
533600.0000000    0.1739533
533640.0000000    0.1715111
533680.0000000    0.1537033
533720.0000000    0.1737959
533760.0000000    0.1594473
533800.0000000    0.1725426
533840.0000000    0.1722346
533880.0000000    0.1624749
533920.0000000    0.1733880
533960.0000000    0.1602002
534000.0000000    0.1506146
534040.0000000    0.1780705
534080.0000000    0.1695326
534120.0000000    0.1801697
534160.0000000    0.1661594
534200.0000000    0.1808480
534240.0000000    0.1767107
534280.0000000    0.1715207
534320.0000000    0.1548856
534360.0000000    0.1725923
534400.0000000    0.1642633
534440.0000000    0.1629138
534480.0000000    0.1669774
534520.0000000    0.1616491
534560.0000000    0.1781348
534600.0000000    0.1642412
534640.0000000    0.1668887
534680.0000000    0.1564132
534720.0000000    0.1648456
534760.0000000    0.1715063
534800.0000000    0.1793865
534840.0000000    0.1733769
534880.0000000    0.1613372
534920.0000000    0.1647385
534960.0000000    0.1781620
535000.0000000    0.1771037
535040.0000000    0.1657057
535080.0000000    0.1721338
535120.0000000    0.1745962
535160.0000000    0.1755462
535200.0000000    0.1676256
535240.0000000    0.1700373
535280.0000000    0.1902978
535320.0000000    0.1730881
535360.0000000    0.1621011
535400.0000000    0.1604923
535440.0000000    0.1706813
535480.0000000    0.1731756
535520.0000000    0.1705243
535560.0000000    0.1648355
535600.0000000    0.1723568
535640.0000000    0.1649961
535680.0000000    0.1679604
535720.0000000    0.1497551
535760.0000000    0.1622254
535800.0000000    0.1516875
535840.0000000    0.1606230
535880.0000000    0.1630396
535920.0000000    0.1705462
535960.0000000    0.1871348
536000.0000000    0.1770105
536040.0000000    0.1690942
536080.0000000    0.1662524
536120.0000000    0.1652464
536160.0000000    0.1535266
536200.0000000    0.1785619
536240.0000000    0.1577922
536280.0000000    0.1708662
536320.0000000    0.1832981
536360.0000000    0.1894084
536400.0000000    0.1656411
536440.0000000    0.1784686
536480.0000000    0.1710560
536520.0000000    0.1593884
536560.0000000    0.1719287
536600.0000000    0.1781207
536640.0000000    0.1781294
536680.0000000    0.1812536
536720.0000000    0.1676480
536760.0000000    0.1789191
536800.0000000    0.1702514
536840.0000000    0.1706044
536880.0000000    0.1675228
536920.0000000    0.1791131
536960.0000000    0.1888312
537000.0000000    0.1677668
537040.0000000    0.1692691
537080.0000000    0.1612338
537120.0000000    0.1519812
537160.0000000    0.1709203
537200.0000000    0.1644592
537240.0000000    0.1687412
537280.0000000    0.1606066
537320.0000000    0.1701849
537360.0000000    0.1750791
537400.0000000    0.1732658
537440.0000000    0.1711682
537480.0000000    0.1682802
537520.0000000    0.1635165
537560.0000000    0.1759482
537600.0000000    0.1776282
537640.0000000    0.1700417
537680.0000000    0.1706101
537720.0000000    0.1652095
537760.0000000    0.1627249
537800.0000000    0.1789220
537840.0000000    0.1688360
537880.0000000    0.1628076
537920.0000000    0.1569280
537960.0000000    0.1727930
538000.0000000    0.1650910
538040.0000000    0.1716427
538080.0000000    0.1693209
538120.0000000    0.1686248
538160.0000000    0.1774684
538200.0000000    0.1684089
538240.0000000    0.1791139
538280.0000000    0.1816760
538320.0000000    0.1631431
538360.0000000    0.1688002
538400.0000000    0.1636540
538440.0000000    0.1663525
538480.0000000    0.1814527
538520.0000000    0.1724304
538560.0000000    0.1982058
538600.0000000    0.1765323
538640.0000000    0.1914100
538680.0000000    0.1739463
538720.0000000    0.1801562
538760.0000000    0.1940469
538800.0000000    0.1825053
538840.0000000    0.1748469
538880.0000000    0.1820443
538920.0000000    0.1774998
538960.0000000    0.1698020
539000.0000000    0.1839906
539040.0000000    0.1869006
539080.0000000    0.1801780
539120.0000000    0.1974330
539160.0000000    0.1787069
539200.0000000    0.1952224
539240.0000000    0.1756140
539280.0000000    0.1930341
539320.0000000    0.1741864
539360.0000000    0.1922467
539400.0000000    0.1837633
539440.0000000    0.1891944
539480.0000000    0.1736926
539520.0000000    0.1778657
539560.0000000    0.1763186
539600.0000000    0.1957372
539640.0000000    0.1754031
539680.0000000    0.1694563
539720.0000000    0.1819148
539760.0000000    0.1854187
539800.0000000    0.1736228
539840.0000000    0.1805323
539880.0000000    0.1766138
539920.0000000    0.1696332
539960.0000000    0.1766731
540000.0000000    0.1709436
540040.0000000    0.1708243
540080.0000000    0.1695322
540120.0000000    0.1717016
540160.0000000    0.1803126
540200.0000000    0.1671916
540240.0000000    0.1793068
540280.0000000    0.1806395
540320.0000000    0.1765358
540360.0000000    0.1647124
540400.0000000    0.1904043
540440.0000000    0.1776910
540480.0000000    0.1884517
540520.0000000    0.1614492
540560.0000000    0.1808508
540600.0000000    0.1749438
540640.0000000    0.1839190
540680.0000000    0.1715803
540720.0000000    0.1688984
540760.0000000    0.1713157
540800.0000000    0.1789880
540840.0000000    0.1630825
540880.0000000    0.1702981
540920.0000000    0.1486211
540960.0000000    0.1568341
541000.0000000    0.1638410
541040.0000000    0.1627065
541080.0000000    0.1621391
541120.0000000    0.1694043
541160.0000000    0.1757582
541200.0000000    0.1652421
541240.0000000    0.1742840
541280.0000000    0.1760687
541320.0000000    0.1639280
541360.0000000    0.1684888
541400.0000000    0.1667166
541440.0000000    0.1740650
541480.0000000    0.1768218
541520.0000000    0.1655714
541560.0000000    0.1796560
541600.0000000    0.1709354
541640.0000000    0.1642930
541680.0000000    0.1692173
541720.0000000    0.1685608
541760.0000000    0.1732513
541800.0000000    0.1899422
541840.0000000    0.1729562
541880.0000000    0.1770953
541920.0000000    0.1720042
541960.0000000    0.1824462
542000.0000000    0.1774991
542040.0000000    0.1843823
542080.0000000    0.1813818
542120.0000000    0.1773835
542160.0000000    0.1781743
542200.0000000    0.1863769
542240.0000000    0.1802276
542280.0000000    0.1701182
542320.0000000    0.1807963
542360.0000000    0.1671011
542400.0000000    0.1806682
542440.0000000    0.1874574
542480.0000000    0.1745460
542520.0000000    0.1786424
542560.0000000    0.1602110
542600.0000000    0.1727781
542640.0000000    0.1695503
542680.0000000    0.1678647
542720.0000000    0.1733342
542760.0000000    0.1785838
542800.0000000    0.1728524
542840.0000000    0.1805806
542880.0000000    0.1721125
542920.0000000    0.1813290
542960.0000000    0.1708395
543000.0000000    0.1798646
543040.0000000    0.1726694
543080.0000000    0.1763869
543120.0000000    0.1795564
543160.0000000    0.1772281
543200.0000000    0.1721965
543240.0000000    0.1577626
543280.0000000    0.1849316
543320.0000000    0.1760880
543360.0000000    0.1652715
543400.0000000    0.1741431
543440.0000000    0.1629247
543480.0000000    0.1618292
543520.0000000    0.1687853
543560.0000000    0.1727474
543600.0000000    0.1705880
543640.0000000    0.1697415
543680.0000000    0.1729842
543720.0000000    0.1746051
543760.0000000    0.1809868
543800.0000000    0.1838677
543840.0000000    0.1632654
543880.0000000    0.1723168
543920.0000000    0.1570953
543960.0000000    0.1618846
544000.0000000    0.1801850
544040.0000000    0.1607266
544080.0000000    0.1624990
544120.0000000    0.1671440
544160.0000000    0.1712357
544200.0000000    0.1739038
544240.0000000    0.1651443
544280.0000000    0.1678407
544320.0000000    0.1542908
544360.0000000    0.1756567
544400.0000000    0.1742596
544440.0000000    0.1593900
544480.0000000    0.1994890
544520.0000000    0.1738421
544560.0000000    0.1821104
544600.0000000    0.1879178
544640.0000000    0.1836350
544680.0000000    0.1739074
544720.0000000    0.1862379
544760.0000000    0.1917990
544800.0000000    0.1892590
544840.0000000    0.1808846
544880.0000000    0.1782725
544920.0000000    0.1946867
544960.0000000    0.1975274
545000.0000000    0.1791263
545040.0000000    0.1738527
545080.0000000    0.1647494
545120.0000000    0.1859340
545160.0000000    0.1841413
545200.0000000    0.1731003
545240.0000000    0.1569809
545280.0000000    0.1621523
545320.0000000    0.1575568
545360.0000000    0.1546504
545400.0000000    0.1616055
545440.0000000    0.1571475
545480.0000000    0.1640755
545520.0000000    0.1714648
545560.0000000    0.1889224
545600.0000000    0.1944126
545640.0000000    0.1844635
545680.0000000    0.1949927
545720.0000000    0.1782135
545760.0000000    0.1664143
545800.0000000    0.1787654
545840.0000000    0.1774906
545880.0000000    0.1939836
545920.0000000    0.1984648
545960.0000000    0.1853276
546000.0000000    0.1808853
546040.0000000    0.1774772
546080.0000000    0.2008643
546120.0000000    0.1747169
546160.0000000    0.1791576
546200.0000000    0.1758544
546240.0000000    0.1582965
546280.0000000    0.1871065
546320.0000000    0.1905028
546360.0000000    0.1846895
546400.0000000    0.1899769
546440.0000000    0.1838280
546480.0000000    0.2011566
546520.0000000    0.1897141
546560.0000000    0.1976104
546600.0000000    0.1953569
546640.0000000    0.1925156
546680.0000000    0.1821080
546720.0000000    0.1960413
546760.0000000    0.1688552
546800.0000000    0.1807257
546840.0000000    0.1687051
546880.0000000    0.1749221
546920.0000000    0.1747173
546960.0000000    0.1645063
547000.0000000    0.1699583
547040.0000000    0.1794426
547080.0000000    0.1711720
547120.0000000    0.1819557
547160.0000000    0.1750300
547200.0000000    0.1853583
547240.0000000    0.1644668
547280.0000000    0.1713576
547320.0000000    0.1729674
547360.0000000    0.1972738
547400.0000000    0.1810320
547440.0000000    0.1844684
547480.0000000    0.1842279
547520.0000000    0.1821064
547560.0000000    0.1820775
547600.0000000    0.1817804
547640.0000000    0.1736388
547680.0000000    0.1714447
547720.0000000    0.1721635
547760.0000000    0.1665519
547800.0000000    0.1630254
547840.0000000    0.1722439
547880.0000000    0.1748188
547920.0000000    0.1779979
547960.0000000    0.1698205
548000.0000000    0.1715667
548040.0000000    0.1657041
548080.0000000    0.1529477
548120.0000000    0.1593054
548160.0000000    0.1785695
548200.0000000    0.1686458
548240.0000000    0.1645751
548280.0000000    0.1632411
548320.0000000    0.1851982
548360.0000000    0.1757645
548400.0000000    0.1628209
548440.0000000    0.1697804
548480.0000000    0.1721716
548520.0000000    0.1594205
548560.0000000    0.1742154
548600.0000000    0.1781355
548640.0000000    0.1605528
548680.0000000    0.1650303
548720.0000000    0.1735893
548760.0000000    0.1762573
548800.0000000    0.1621016
548840.0000000    0.1630896
548880.0000000    0.1662362
548920.0000000    0.1586058
548960.0000000    0.1616077
549000.0000000    0.1670134
549040.0000000    0.1657177
549080.0000000    0.1629061
549120.0000000    0.1568069
549160.0000000    0.1629011
549200.0000000    0.1700163
549240.0000000    0.1645718
549280.0000000    0.1749818
549320.0000000    0.1728623
549360.0000000    0.1649810
549400.0000000    0.1583651
549440.0000000    0.1620108
549480.0000000    0.1572775
549520.0000000    0.1576873
549560.0000000    0.1649088
549600.0000000    0.1624225
549640.0000000    0.1583642
549680.0000000    0.1666194
549720.0000000    0.1526307
549760.0000000    0.1536940
549800.0000000    0.1692673
549840.0000000    0.1601405
549880.0000000    0.1675120
549920.0000000    0.1614033
549960.0000000    0.1613452
550000.0000000    0.1620037
550040.0000000    0.1619245
550080.0000000    0.1420845
550120.0000000    0.1568944
550160.0000000    0.1802617
550200.0000000    0.1795049
550240.0000000    0.1746146
550280.0000000    0.1615560
550320.0000000    0.1709795
550360.0000000    0.1556448
550400.0000000    0.1610507
550440.0000000    0.1606878
550480.0000000    0.1491715
550520.0000000    0.1596559
550560.0000000    0.1657719
550600.0000000    0.1539346
550640.0000000    0.1764739
550680.0000000    0.1707220
550720.0000000    0.1845670
550760.0000000    0.1786467
550800.0000000    0.1633244
550840.0000000    0.1656099
550880.0000000    0.1491937
550920.0000000    0.1507590
550960.0000000    0.1667881
551000.0000000    0.1685575
551040.0000000    0.1743410
551080.0000000    0.1776901
551120.0000000    0.1933587
551160.0000000    0.1655923
551200.0000000    0.1698132
551240.0000000    0.1759723
551280.0000000    0.1829915
551320.0000000    0.1971653
551360.0000000    0.1737022
551400.0000000    0.1680577
551440.0000000    0.1605581
551480.0000000    0.1529501
551520.0000000    0.1534840
551560.0000000    0.1674180
551600.0000000    0.1576180
551640.0000000    0.1567356
551680.0000000    0.1590908
551720.0000000    0.1396523
551760.0000000    0.1520157
551800.0000000    0.1616934
551840.0000000    0.1616074
551880.0000000    0.1482125
551920.0000000    0.1443651
551960.0000000    0.1555203
552000.0000000    0.1507092
552040.0000000    0.1605253
552080.0000000    0.1600227
552120.0000000    0.1641279
552160.0000000    0.1671241
552200.0000000    0.1675214
552240.0000000    0.1691111
552280.0000000    0.1624032
552320.0000000    0.1827860
552360.0000000    0.1757164
552400.0000000    0.1816925
552440.0000000    0.1664708
552480.0000000    0.1640566
552520.0000000    0.1771740
552560.0000000    0.1758274
552600.0000000    0.1669172
552640.0000000    0.1764266
552680.0000000    0.1708254
552720.0000000    0.1706079
552760.0000000    0.1581902
552800.0000000    0.1797795
552840.0000000    0.1761392
552880.0000000    0.1775820
552920.0000000    0.1958431
552960.0000000    0.1777555
553000.0000000    0.1691121
553040.0000000    0.1903871
553080.0000000    0.1665931
553120.0000000    0.1603886
553160.0000000    0.1585944
553200.0000000    0.1672053
553240.0000000    0.1766676
553280.0000000    0.1755716
553320.0000000    0.1713786
553360.0000000    0.1789610
553400.0000000    0.1844237
553440.0000000    0.1697268
553480.0000000    0.1814465
553520.0000000    0.1623519
553560.0000000    0.1713713
553600.0000000    0.1778106
553640.0000000    0.1738703
553680.0000000    0.1799371
553720.0000000    0.1955164
553760.0000000    0.1754223
553800.0000000    0.1711525
553840.0000000    0.1818050
553880.0000000    0.1851634
553920.0000000    0.1864323
553960.0000000    0.1880305
554000.0000000    0.1753095
554040.0000000    0.1733441
554080.0000000    0.1742495
554120.0000000    0.1900290
554160.0000000    0.1785940
554200.0000000    0.1834763
554240.0000000    0.1768324
554280.0000000    0.1779352
554320.0000000    0.1722400
554360.0000000    0.1875295
554400.0000000    0.1753412
554440.0000000    0.1907078
554480.0000000    0.1838582
554520.0000000    0.1750104
554560.0000000    0.1873457
554600.0000000    0.1737700
554640.0000000    0.1834506
554680.0000000    0.1788137
554720.0000000    0.1677301
554760.0000000    0.1780338
554800.0000000    0.1797373
554840.0000000    0.1823949
554880.0000000    0.1854485
554920.0000000    0.1861023
554960.0000000    0.1763749
555000.0000000    0.1867918
555040.0000000    0.1699657
555080.0000000    0.1664047
555120.0000000    0.1700774
555160.0000000    0.1665702
555200.0000000    0.1750235
555240.0000000    0.1612672
555280.0000000    0.1665830
555320.0000000    0.1642362
555360.0000000    0.1711469
555400.0000000    0.1601400
555440.0000000    0.1581363
555480.0000000    0.1772664
555520.0000000    0.1793125
555560.0000000    0.1973907
555600.0000000    0.1826059
555640.0000000    0.1791359
555680.0000000    0.1630301
555720.0000000    0.1668640
555760.0000000    0.1766132
555800.0000000    0.1834649
555840.0000000    0.1726061
555880.0000000    0.1733677
555920.0000000    0.1725423
555960.0000000    0.1806926
556000.0000000    0.1897891
556040.0000000    0.1814228
556080.0000000    0.1731572
556120.0000000    0.1730535
556160.0000000    0.1727270
556200.0000000    0.1751053
556240.0000000    0.1686146
556280.0000000    0.1588487
556320.0000000    0.1663190
556360.0000000    0.1643864
556400.0000000    0.1640547
556440.0000000    0.1739576
556480.0000000    0.1696626
556520.0000000    0.1767861
556560.0000000    0.1644876
556600.0000000    0.1630762
556640.0000000    0.1886137
556680.0000000    0.2030452
556720.0000000    0.1966016
556760.0000000    0.1936827
556800.0000000    0.1958014
556840.0000000    0.1844538
556880.0000000    0.1817828
556920.0000000    0.1800152
556960.0000000    0.1791136
557000.0000000    0.1930424
557040.0000000    0.2014541
557080.0000000    0.2082077
557120.0000000    0.2050208
557160.0000000    0.1813963
557200.0000000    0.1868979
557240.0000000    0.1778707
557280.0000000    0.1690335
557320.0000000    0.1614754
557360.0000000    0.1677357
557400.0000000    0.1644865
557440.0000000    0.1691870
557480.0000000    0.1884709
557520.0000000    0.1595623
557560.0000000    0.1772144
557600.0000000    0.1695869
557640.0000000    0.1638445
557680.0000000    0.1577311
557720.0000000    0.1595640
557760.0000000    0.1744079
557800.0000000    0.1634594
557840.0000000    0.1542733
557880.0000000    0.1478114
557920.0000000    0.1495923
557960.0000000    0.1649972
558000.0000000    0.1706267
558040.0000000    0.1574535
558080.0000000    0.1722533
558120.0000000    0.1646999
558160.0000000    0.1628881
558200.0000000    0.1663581
558240.0000000    0.1558855
558280.0000000    0.1645997
558320.0000000    0.1549883
558360.0000000    0.1724380
558400.0000000    0.1779058
558440.0000000    0.1581873
558480.0000000    0.1810126
558520.0000000    0.1689368
558560.0000000    0.1645353
558600.0000000    0.1695258
558640.0000000    0.1771990
558680.0000000    0.1843327
558720.0000000    0.1586069
558760.0000000    0.1716796
558800.0000000    0.1753217
558840.0000000    0.1631532
558880.0000000    0.1713207
558920.0000000    0.1613261
558960.0000000    0.1589935
559000.0000000    0.1833482
559040.0000000    0.1779685
559080.0000000    0.1551081
559120.0000000    0.1594807
559160.0000000    0.1633510
559200.0000000    0.1578974
559240.0000000    0.1588306
559280.0000000    0.1562947
559320.0000000    0.1605209
559360.0000000    0.1437217
559400.0000000    0.1621654
559440.0000000    0.1580475
559480.0000000    0.1750708
559520.0000000    0.1622570
559560.0000000    0.1703273
559600.0000000    0.1669707
559640.0000000    0.1526663
559680.0000000    0.1649841
559720.0000000    0.1838639
559760.0000000    0.1677271
559800.0000000    0.1755162
559840.0000000    0.1788454
559880.0000000    0.1629457
559920.0000000    0.1647969
559960.0000000    0.1694320
560000.0000000    0.1857350
560040.0000000    0.1771244
560080.0000000    0.1658799
560120.0000000    0.1620823
560160.0000000    0.1771716
560200.0000000    0.1735975
560240.0000000    0.1757095
560280.0000000    0.1810846
560320.0000000    0.1807341
560360.0000000    0.1741392
560400.0000000    0.1643440
560440.0000000    0.1565074
560480.0000000    0.1678655
560520.0000000    0.1748206
560560.0000000    0.1663571
560600.0000000    0.1637998
560640.0000000    0.1643894
560680.0000000    0.1610781
560720.0000000    0.1730066
560760.0000000    0.1627211
560800.0000000    0.1726549
560840.0000000    0.1662634
560880.0000000    0.1761269
560920.0000000    0.1631146
560960.0000000    0.1738159
561000.0000000    0.1898982
561040.0000000    0.1729845
561080.0000000    0.1837593
561120.0000000    0.1770398
561160.0000000    0.1612389
561200.0000000    0.1663211
561240.0000000    0.1729933
561280.0000000    0.1630015
561320.0000000    0.1701908
561360.0000000    0.1582725
561400.0000000    0.1690279
561440.0000000    0.1649224
561480.0000000    0.1724932
561520.0000000    0.1771164
561560.0000000    0.1728342
561600.0000000    0.1701945
561640.0000000    0.1747345
561680.0000000    0.1784188
561720.0000000    0.1724409
561760.0000000    0.1950525
561800.0000000    0.1912556
561840.0000000    0.1709684
561880.0000000    0.1661898
561920.0000000    0.1747220
561960.0000000    0.1672936
562000.0000000    0.1721479
562040.0000000    0.1631834
562080.0000000    0.1686670
562120.0000000    0.1662785
562160.0000000    0.1852555
562200.0000000    0.1820907
562240.0000000    0.1679477
562280.0000000    0.1664481
562320.0000000    0.1703761
562360.0000000    0.1596052
562400.0000000    0.1535754
562440.0000000    0.1607917
562480.0000000    0.1516288
562520.0000000    0.1578298
562560.0000000    0.1695248
562600.0000000    0.1589842
562640.0000000    0.1629726
562680.0000000    0.1681383
562720.0000000    0.1701003
562760.0000000    0.1767442
562800.0000000    0.1720148
562840.0000000    0.1668349
562880.0000000    0.1692291
562920.0000000    0.1752408
562960.0000000    0.1854026
563000.0000000    0.1723278
563040.0000000    0.1899954
563080.0000000    0.1875781
563120.0000000    0.1802747
563160.0000000    0.1893925
563200.0000000    0.1736860
563240.0000000    0.1694845
563280.0000000    0.1834153
563320.0000000    0.1685685
563360.0000000    0.1838269
563400.0000000    0.1753345
563440.0000000    0.1631859
563480.0000000    0.1740847
563520.0000000    0.1755332
563560.0000000    0.1839263
563600.0000000    0.1764947
563640.0000000    0.1842596
563680.0000000    0.1783769
563720.0000000    0.2010153
563760.0000000    0.1923126
563800.0000000    0.1923360
563840.0000000    0.1873816
563880.0000000    0.1948848
563920.0000000    0.1878303
563960.0000000    0.1643907
564000.0000000    0.1812818
564040.0000000    0.1731827
564080.0000000    0.1658315
564120.0000000    0.1767349
564160.0000000    0.1770298
564200.0000000    0.1754565
564240.0000000    0.1650192
564280.0000000    0.1589423
564320.0000000    0.1615947
564360.0000000    0.1734271
564400.0000000    0.1793539
564440.0000000    0.1725370
564480.0000000    0.1674280
564520.0000000    0.1815582
564560.0000000    0.1720954
564600.0000000    0.1657269
564640.0000000    0.1600903
564680.0000000    0.1673668
564720.0000000    0.1810545
564760.0000000    0.1692993
564800.0000000    0.1868484
564840.0000000    0.1845563
564880.0000000    0.1580249
564920.0000000    0.1744427
564960.0000000    0.1732612
565000.0000000    0.1635521
565040.0000000    0.1658079
565080.0000000    0.1842965
565120.0000000    0.1791920
565160.0000000    0.1805919
565200.0000000    0.1763735
565240.0000000    0.1817646
565280.0000000    0.1646270
565320.0000000    0.1877293
565360.0000000    0.1812941
565400.0000000    0.1939719
565440.0000000    0.1706226
565480.0000000    0.1749178
565520.0000000    0.1768041
565560.0000000    0.1655268
565600.0000000    0.1780605
565640.0000000    0.1785903
565680.0000000    0.1765170
565720.0000000    0.1691181
565760.0000000    0.1522812
565800.0000000    0.1800105
565840.0000000    0.1813470
565880.0000000    0.1666385
565920.0000000    0.1851574
565960.0000000    0.1859163
566000.0000000    0.1719253
566040.0000000    0.1782903
566080.0000000    0.1739122
566120.0000000    0.1675490
566160.0000000    0.1715172
566200.0000000    0.1729877
566240.0000000    0.1894656
566280.0000000    0.1631301
566320.0000000    0.1675360
566360.0000000    0.1760583
566400.0000000    0.1740297
566440.0000000    0.1749662
566480.0000000    0.1435489
566520.0000000    0.1633074
566560.0000000    0.1795974
566600.0000000    0.1583284
566640.0000000    0.1656982
566680.0000000    0.1598677
566720.0000000    0.1644190
566760.0000000    0.1762485
566800.0000000    0.1679700
566840.0000000    0.1669185
566880.0000000    0.1602561
566920.0000000    0.1531197
566960.0000000    0.1687021
567000.0000000    0.1654672
567040.0000000    0.1655219
567080.0000000    0.1746206
567120.0000000    0.1720976
567160.0000000    0.1708629
567200.0000000    0.1749212
567240.0000000    0.1755249
567280.0000000    0.1785782
567320.0000000    0.1681096
567360.0000000    0.1648993
567400.0000000    0.1840551
567440.0000000    0.1749103
567480.0000000    0.1714905
567520.0000000    0.1810014
567560.0000000    0.1768328
567600.0000000    0.1732650
567640.0000000    0.1758242
567680.0000000    0.1694496
567720.0000000    0.1707750
567760.0000000    0.2008216
567800.0000000    0.1791216
567840.0000000    0.1826373
567880.0000000    0.1932667
567920.0000000    0.1912607
567960.0000000    0.1793671
568000.0000000    0.1695597
568040.0000000    0.1797161
568080.0000000    0.1981739
568120.0000000    0.1749374
568160.0000000    0.1837901
568200.0000000    0.1827809
568240.0000000    0.1793510
568280.0000000    0.2021477
568320.0000000    0.1673798
568360.0000000    0.1948069
568400.0000000    0.1836427
568440.0000000    0.1799730
568480.0000000    0.1782080
568520.0000000    0.1871932
568560.0000000    0.1767947
568600.0000000    0.1762907
568640.0000000    0.1851413
568680.0000000    0.1910299
568720.0000000    0.1794841
568760.0000000    0.1980568
568800.0000000    0.1801775
568840.0000000    0.1697789
568880.0000000    0.1792421
568920.0000000    0.1692324
568960.0000000    0.1780562
569000.0000000    0.1845457
569040.0000000    0.1962962
569080.0000000    0.1856551
569120.0000000    0.1880787
569160.0000000    0.1719076
569200.0000000    0.1706761
569240.0000000    0.1607942
569280.0000000    0.1811986
569320.0000000    0.1821523
569360.0000000    0.1893581
569400.0000000    0.1751458
569440.0000000    0.1850795
569480.0000000    0.1824887
569520.0000000    0.1862417
569560.0000000    0.1862089
569600.0000000    0.1566035
569640.0000000    0.1764220
569680.0000000    0.1573601
569720.0000000    0.1591184
569760.0000000    0.1793214
569800.0000000    0.1892685
569840.0000000    0.1721379
569880.0000000    0.1760208
569920.0000000    0.1804368
569960.0000000    0.1725452
570000.0000000    0.1686909
570040.0000000    0.1866470
570080.0000000    0.1871596
570120.0000000    0.1784880
570160.0000000    0.1878714
570200.0000000    0.1844263
570240.0000000    0.1784092
570280.0000000    0.1695306
570320.0000000    0.1775590
570360.0000000    0.1823848
570400.0000000    0.1993803
570440.0000000    0.1893895
570480.0000000    0.1816560
570520.0000000    0.1948150
570560.0000000    0.1888009
570600.0000000    0.1828372
570640.0000000    0.1785498
570680.0000000    0.1858029
570720.0000000    0.1808395
570760.0000000    0.1816001
570800.0000000    0.1783623
570840.0000000    0.1876750
570880.0000000    0.1565879
570920.0000000    0.1670198
570960.0000000    0.1613668
571000.0000000    0.1615779
571040.0000000    0.1625701
571080.0000000    0.1523972
571120.0000000    0.1729172
571160.0000000    0.1710553
571200.0000000    0.1540388
571240.0000000    0.1855949
571280.0000000    0.1805498
571320.0000000    0.1719500
571360.0000000    0.1767441
571400.0000000    0.1755154
571440.0000000    0.1763583
571480.0000000    0.1879260
571520.0000000    0.1756310
571560.0000000    0.1753849
571600.0000000    0.1881949
571640.0000000    0.1862211
571680.0000000    0.1855265
571720.0000000    0.1765884
571760.0000000    0.1720078
571800.0000000    0.1871064
571840.0000000    0.1726360
571880.0000000    0.1694349
571920.0000000    0.1807090
571960.0000000    0.1693079
572000.0000000    0.1783569
572040.0000000    0.1773278
572080.0000000    0.1715834
572120.0000000    0.1523297
572160.0000000    0.1717210
572200.0000000    0.1675588
572240.0000000    0.1697958
572280.0000000    0.1797833
572320.0000000    0.1640370
572360.0000000    0.1756593
572400.0000000    0.1862017
572440.0000000    0.1931740
572480.0000000    0.1842866
572520.0000000    0.1833102
572560.0000000    0.1894191
572600.0000000    0.1874669
572640.0000000    0.1972951
572680.0000000    0.1831657
572720.0000000    0.1870317
572760.0000000    0.1725379
572800.0000000    0.1748102
572840.0000000    0.1871801
572880.0000000    0.1781673
572920.0000000    0.1740566
572960.0000000    0.1872465
573000.0000000    0.1755131
573040.0000000    0.1751295
573080.0000000    0.1732608
573120.0000000    0.1891162
573160.0000000    0.1815526
573200.0000000    0.1868616
573240.0000000    0.1988541
573280.0000000    0.1847362
573320.0000000    0.1891789
573360.0000000    0.1763804
573400.0000000    0.1812536
573440.0000000    0.1749708
573480.0000000    0.1765976
573520.0000000    0.1649628
573560.0000000    0.1685731
573600.0000000    0.1757166
573640.0000000    0.1570163
573680.0000000    0.1603490
573720.0000000    0.1596354
573760.0000000    0.1641436
573800.0000000    0.1608913
573840.0000000    0.1803318
573880.0000000    0.1570807
573920.0000000    0.1721809
573960.0000000    0.1527391
574000.0000000    0.1695310
574040.0000000    0.1638606
574080.0000000    0.1647297
574120.0000000    0.1658864
574160.0000000    0.1712496
574200.0000000    0.1717740
574240.0000000    0.1911904
574280.0000000    0.1944954
574320.0000000    0.1947933
574360.0000000    0.1814079
[truncated: 297,950 more chars]
