# Supplementary material for: Comment on 'Valid molecular dynamics simulations of human hemoglobin require a surprisingly large box size'
Source: eLife. 2019 Jun 20;8:e44718. doi: 10.7554/eLife.44718 (PMC6586461; doi:10.7554/eLife.44718)
Supplement: Figure 1—source data 1. — The zip archive contains a README file describing which source files correspond to the different panels. [file elife-44718-fig1-data1.zip › figure1/panels_AB/90A/b/rmsd_2dn2.xvg]

# This file was created Sun Nov 11 21:43:10 2018
# Created by:
#             :-) GROMACS - gmx rms, 2018.3-dev-20180823-5d5eb38 (-:
# 
# Executable:   /usr/local/gromacs/2018/2018.3-impi2017-fftw337-gcc640-cuda91/bin/gmx
# Data prefix:  /usr/local/gromacs/2018/2018.3-impi2017-fftw337-gcc640-cuda91
# Working dir:  /home/degroot/hb/2dn2/Meuwly/90a-elife/b
# Command line:
#   gmx rms -s ../topol.tpr -f x.xtc -nice 0 -o rmsd_2dn2.xvg
# gmx rms is part of G R O M A C S:
#
# Gyas ROwers Mature At Cryogenic Speed
#
@    title "RMSD"
@    xaxis  label "Time (ps)"
@    yaxis  label "RMSD (nm)"
@TYPE xy
@ subtitle "Backbone after lsq fit to Backbone"
   0.0000000    0.0000005
  40.0000000    0.0837157
  80.0000000    0.0865809
 120.0000000    0.0905269
 160.0000000    0.0869643
 200.0000000    0.0917096
 240.0000000    0.0936619
 280.0000000    0.0909605
 320.0000000    0.1000160
 360.0000000    0.0815575
 400.0000000    0.0929434
 440.0000000    0.0852576
 480.0000000    0.0932613
 520.0000000    0.0905086
 560.0000000    0.0913702
 600.0000000    0.0900175
 640.0000000    0.0862573
 680.0000000    0.0851578
 720.0000000    0.0936018
 760.0000000    0.0865887
 800.0000000    0.0824531
 840.0000000    0.0842192
 880.0000000    0.0940502
 920.0000000    0.0783527
 960.0000000    0.0883317
1000.0000000    0.0939774
1040.0000000    0.0797660
1080.0000000    0.0862570
1120.0000000    0.1020608
1160.0000000    0.1017770
1200.0000000    0.0933668
1240.0000000    0.0889278
1280.0000000    0.0917347
1320.0000000    0.0812339
1360.0000000    0.0994469
1400.0000000    0.0892207
1440.0000000    0.0979263
1480.0000000    0.0939862
1520.0000000    0.0903233
1560.0000000    0.0958929
1600.0000000    0.1010149
1640.0000000    0.0923378
1680.0000000    0.1017527
1720.0000000    0.0909548
1760.0000000    0.0994062
1800.0000000    0.0866688
1840.0000000    0.0972136
1880.0000000    0.0853820
1920.0000000    0.0974812
1960.0000000    0.0979983
2000.0000000    0.0881556
2040.0000000    0.1024019
2080.0000000    0.0984724
2120.0000000    0.1005935
2160.0000000    0.1024366
2200.0000000    0.0982687
2240.0000000    0.1078288
2280.0000000    0.1064875
2320.0000000    0.1018427
2360.0000000    0.0928544
2400.0000000    0.1000538
2440.0000000    0.0976079
2480.0000000    0.1063658
2520.0000000    0.0994916
2560.0000000    0.1033764
2600.0000000    0.1087294
2640.0000000    0.0919406
2680.0000000    0.1084768
2720.0000000    0.1055648
2760.0000000    0.0957447
2800.0000000    0.0966207
2840.0000000    0.0985647
2880.0000000    0.1028421
2920.0000000    0.1186014
2960.0000000    0.1069160
3000.0000000    0.1097342
3040.0000000    0.0930025
3080.0000000    0.0832955
3120.0000000    0.0988231
3160.0000000    0.0969591
3200.0000000    0.1024019
3240.0000000    0.1010449
3280.0000000    0.1163838
3320.0000000    0.1088913
3360.0000000    0.0919972
3400.0000000    0.1076113
3440.0000000    0.1011311
3480.0000000    0.0998382
3520.0000000    0.0903540
3560.0000000    0.0817421
3600.0000000    0.0879230
3640.0000000    0.0906252
3680.0000000    0.1039644
3720.0000000    0.0879273
3760.0000000    0.0937900
3800.0000000    0.0937349
3840.0000000    0.1043911
3880.0000000    0.0923236
3920.0000000    0.0921101
3960.0000000    0.0966984
4000.0000000    0.0954302
4040.0000000    0.1051978
4080.0000000    0.0955021
4120.0000000    0.0899419
4160.0000000    0.0943955
4200.0000000    0.1008726
4240.0000000    0.1147527
4280.0000000    0.1024652
4320.0000000    0.1007354
4360.0000000    0.0982817
4400.0000000    0.1024961
4440.0000000    0.0991763
4480.0000000    0.1004523
4520.0000000    0.0980999
4560.0000000    0.0989002
4600.0000000    0.1073940
4640.0000000    0.1017318
4680.0000000    0.1064956
4720.0000000    0.1158764
4760.0000000    0.1193543
4800.0000000    0.1175763
4840.0000000    0.0925747
4880.0000000    0.1142462
4920.0000000    0.1009895
4960.0000000    0.1029774
5000.0000000    0.0927316
5040.0000000    0.0988820
5080.0000000    0.0889438
5120.0000000    0.0889227
5160.0000000    0.0927326
5200.0000000    0.0952421
5240.0000000    0.1030551
5280.0000000    0.0947794
5320.0000000    0.0978552
5360.0000000    0.1013869
5400.0000000    0.1043518
5440.0000000    0.1008769
5480.0000000    0.1017509
5520.0000000    0.1106455
5560.0000000    0.1045959
5600.0000000    0.1007173
5640.0000000    0.0960051
5680.0000000    0.0957470
5720.0000000    0.0840948
5760.0000000    0.0982038
5800.0000000    0.0970433
5840.0000000    0.0942402
5880.0000000    0.0963187
5920.0000000    0.0932938
5960.0000000    0.1020560
6000.0000000    0.1068077
6040.0000000    0.0932564
6080.0000000    0.1033082
6120.0000000    0.1005609
6160.0000000    0.1040410
6200.0000000    0.1028489
6240.0000000    0.1103381
6280.0000000    0.0915160
6320.0000000    0.0947128
6360.0000000    0.1030292
6400.0000000    0.0895306
6440.0000000    0.1031864
6480.0000000    0.0934946
6520.0000000    0.0901772
6560.0000000    0.0932101
6600.0000000    0.1026522
6640.0000000    0.1117302
6680.0000000    0.1040572
6720.0000000    0.0976274
6760.0000000    0.0869772
6800.0000000    0.0925749
6840.0000000    0.0917893
6880.0000000    0.0873392
6920.0000000    0.0985448
6960.0000000    0.1014939
7000.0000000    0.0996873
7040.0000000    0.0981926
7080.0000000    0.0908288
7120.0000000    0.0952161
7160.0000000    0.1032185
7200.0000000    0.1077249
7240.0000000    0.1029008
7280.0000000    0.0913152
7320.0000000    0.0920573
7360.0000000    0.0978645
7400.0000000    0.1127224
7440.0000000    0.0931670
7480.0000000    0.1054934
7520.0000000    0.0917394
7560.0000000    0.0946565
7600.0000000    0.0966418
7640.0000000    0.0939068
7680.0000000    0.0974985
7720.0000000    0.1020668
7760.0000000    0.0944074
7800.0000000    0.0930270
7840.0000000    0.0976965
7880.0000000    0.0995059
7920.0000000    0.0945648
7960.0000000    0.0943690
8000.0000000    0.0992814
8040.0000000    0.0952730
8080.0000000    0.0809463
8120.0000000    0.1071036
8160.0000000    0.0947503
8200.0000000    0.1022541
8240.0000000    0.0929574
8280.0000000    0.0992551
8320.0000000    0.1014235
8360.0000000    0.1097918
8400.0000000    0.0974016
8440.0000000    0.0887828
8480.0000000    0.0965425
8520.0000000    0.0975987
8560.0000000    0.0916282
8600.0000000    0.0950698
8640.0000000    0.0974321
8680.0000000    0.1019264
8720.0000000    0.0994859
8760.0000000    0.1029883
8800.0000000    0.1093336
8840.0000000    0.0995624
8880.0000000    0.1195632
8920.0000000    0.1097666
8960.0000000    0.1110186
9000.0000000    0.1077356
9040.0000000    0.1023617
9080.0000000    0.1163475
9120.0000000    0.1006837
9160.0000000    0.0990779
9200.0000000    0.0992587
9240.0000000    0.1155200
9280.0000000    0.0969206
9320.0000000    0.1025049
9360.0000000    0.1210505
9400.0000000    0.1146262
9440.0000000    0.1072863
9480.0000000    0.1004215
9520.0000000    0.0963391
9560.0000000    0.0872781
9600.0000000    0.0894173
9640.0000000    0.1021009
9680.0000000    0.0920620
9720.0000000    0.0980830
9760.0000000    0.1008185
9800.0000000    0.0975311
9840.0000000    0.1004386
9880.0000000    0.0985813
9920.0000000    0.0942346
9960.0000000    0.0946051
10000.0000000    0.0990300
10040.0000000    0.0984099
10080.0000000    0.1062327
10120.0000000    0.0976805
10160.0000000    0.1028573
10200.0000000    0.1080857
10240.0000000    0.1000907
10280.0000000    0.1068221
10320.0000000    0.0978388
10360.0000000    0.1031437
10400.0000000    0.0991750
10440.0000000    0.0984399
10480.0000000    0.0901671
10520.0000000    0.1017367
10560.0000000    0.1043996
10600.0000000    0.1005853
10640.0000000    0.0998430
10680.0000000    0.1057715
10720.0000000    0.1035829
10760.0000000    0.0962645
10800.0000000    0.1009742
10840.0000000    0.1117753
10880.0000000    0.1118525
10920.0000000    0.1106169
10960.0000000    0.1050997
11000.0000000    0.1157557
11040.0000000    0.1111267
11080.0000000    0.1027659
11120.0000000    0.1154026
11160.0000000    0.1173858
11200.0000000    0.1162465
11240.0000000    0.1187230
11280.0000000    0.1221108
11320.0000000    0.1171633
11360.0000000    0.1194913
11400.0000000    0.1234742
11440.0000000    0.1301751
11480.0000000    0.1173907
11520.0000000    0.1170414
11560.0000000    0.1244802
11600.0000000    0.1162524
11640.0000000    0.1073981
11680.0000000    0.1112313
11720.0000000    0.1199004
11760.0000000    0.1208213
11800.0000000    0.1171209
11840.0000000    0.1181043
11880.0000000    0.1370902
11920.0000000    0.1131527
11960.0000000    0.1266244
12000.0000000    0.1171817
12040.0000000    0.1188923
12080.0000000    0.1110296
12120.0000000    0.1152147
12160.0000000    0.1072441
12200.0000000    0.1125802
12240.0000000    0.1204009
12280.0000000    0.1091352
12320.0000000    0.1115074
12360.0000000    0.1155131
12400.0000000    0.1112148
12440.0000000    0.1155511
12480.0000000    0.1293862
12520.0000000    0.1219347
12560.0000000    0.1111815
12600.0000000    0.1046809
12640.0000000    0.1271742
12680.0000000    0.1079367
12720.0000000    0.1024650
12760.0000000    0.1065866
12800.0000000    0.1025064
12840.0000000    0.1032381
12880.0000000    0.1032542
12920.0000000    0.1105474
12960.0000000    0.1055016
13000.0000000    0.1101185
13040.0000000    0.1059161
13080.0000000    0.1152590
13120.0000000    0.1062704
13160.0000000    0.1110182
13200.0000000    0.1025257
13240.0000000    0.0897413
13280.0000000    0.1024011
13320.0000000    0.1053626
13360.0000000    0.1023484
13400.0000000    0.1080165
13440.0000000    0.1100455
13480.0000000    0.1074344
13520.0000000    0.1063952
13560.0000000    0.1119993
13600.0000000    0.1229436
13640.0000000    0.1028038
13680.0000000    0.1145326
13720.0000000    0.1095806
13760.0000000    0.0958872
13800.0000000    0.1028092
13840.0000000    0.1027817
13880.0000000    0.1153219
13920.0000000    0.1180022
13960.0000000    0.1174672
14000.0000000    0.1110471
14040.0000000    0.1029648
14080.0000000    0.1034687
14120.0000000    0.1082606
14160.0000000    0.1163991
14200.0000000    0.1085758
14240.0000000    0.1122466
14280.0000000    0.1045271
14320.0000000    0.1017516
14360.0000000    0.1129314
14400.0000000    0.1264386
14440.0000000    0.1324023
14480.0000000    0.1233476
14520.0000000    0.1101253
14560.0000000    0.1138690
14600.0000000    0.1132548
14640.0000000    0.1089197
14680.0000000    0.1086442
14720.0000000    0.1002454
14760.0000000    0.0956556
14800.0000000    0.1054048
14840.0000000    0.1097048
14880.0000000    0.1017245
14920.0000000    0.1021590
14960.0000000    0.0946309
15000.0000000    0.1011596
15040.0000000    0.0949671
15080.0000000    0.1001641
15120.0000000    0.1102994
15160.0000000    0.0956792
15200.0000000    0.0998613
15240.0000000    0.1000955
15280.0000000    0.0985886
15320.0000000    0.0981644
15360.0000000    0.0977718
15400.0000000    0.1028814
15440.0000000    0.1081840
15480.0000000    0.1134879
15520.0000000    0.0902013
15560.0000000    0.0999098
15600.0000000    0.1025036
15640.0000000    0.1018566
15680.0000000    0.0929226
15720.0000000    0.1011418
15760.0000000    0.0952600
15800.0000000    0.0980750
15840.0000000    0.1031323
15880.0000000    0.1100845
15920.0000000    0.0965832
15960.0000000    0.1032362
16000.0000000    0.1061423
16040.0000000    0.0962174
16080.0000000    0.0976343
16120.0000000    0.1009642
16160.0000000    0.0980899
16200.0000000    0.0872926
16240.0000000    0.0926049
16280.0000000    0.0979386
16320.0000000    0.0933198
16360.0000000    0.0868653
16400.0000000    0.0889162
16440.0000000    0.0975821
16480.0000000    0.0973919
16520.0000000    0.0952056
16560.0000000    0.0954643
16600.0000000    0.0980146
16640.0000000    0.0863093
16680.0000000    0.0877595
16720.0000000    0.0880383
16760.0000000    0.0863249
16800.0000000    0.0934799
16840.0000000    0.1052596
16880.0000000    0.1011550
16920.0000000    0.0991643
16960.0000000    0.1039859
17000.0000000    0.0966283
17040.0000000    0.0904366
17080.0000000    0.0880029
17120.0000000    0.0892081
17160.0000000    0.1038224
17200.0000000    0.0929496
17240.0000000    0.0967007
17280.0000000    0.0882013
17320.0000000    0.0971298
17360.0000000    0.0935887
17400.0000000    0.1007180
17440.0000000    0.0963842
17480.0000000    0.0859947
17520.0000000    0.0818218
17560.0000000    0.0898428
17600.0000000    0.0882823
17640.0000000    0.0927241
17680.0000000    0.0996877
17720.0000000    0.0955326
17760.0000000    0.0945502
17800.0000000    0.0873461
17840.0000000    0.0887895
17880.0000000    0.0920033
17920.0000000    0.0940524
17960.0000000    0.0964780
18000.0000000    0.0936868
18040.0000000    0.0917575
18080.0000000    0.0974281
18120.0000000    0.0934343
18160.0000000    0.0886368
18200.0000000    0.0900521
18240.0000000    0.1006454
18280.0000000    0.0893961
18320.0000000    0.0958534
18360.0000000    0.0928307
18400.0000000    0.1022561
18440.0000000    0.0896117
18480.0000000    0.0928417
18520.0000000    0.0965365
18560.0000000    0.0921380
18600.0000000    0.0929923
18640.0000000    0.0988783
18680.0000000    0.1025100
18720.0000000    0.0955079
18760.0000000    0.1039431
18800.0000000    0.0941589
18840.0000000    0.1008348
18880.0000000    0.1045894
18920.0000000    0.0978556
18960.0000000    0.0969409
19000.0000000    0.1051143
19040.0000000    0.0984994
19080.0000000    0.0948553
19120.0000000    0.0970355
19160.0000000    0.0929626
19200.0000000    0.0946100
19240.0000000    0.0888678
19280.0000000    0.0885306
19320.0000000    0.0947106
19360.0000000    0.0906914
19400.0000000    0.0974368
19440.0000000    0.0982305
19480.0000000    0.0944745
19520.0000000    0.0955820
19560.0000000    0.0918015
19600.0000000    0.0963429
19640.0000000    0.0979211
19680.0000000    0.0942899
19720.0000000    0.1019498
19760.0000000    0.0938031
19800.0000000    0.0961284
19840.0000000    0.0901360
19880.0000000    0.0866841
19920.0000000    0.0873521
19960.0000000    0.0942804
20000.0000000    0.0962617
20040.0000000    0.0996185
20080.0000000    0.0917507
20120.0000000    0.0964760
20160.0000000    0.0896895
20200.0000000    0.0943132
20240.0000000    0.0935905
20280.0000000    0.0999258
20320.0000000    0.0961764
20360.0000000    0.0958004
20400.0000000    0.0905064
20440.0000000    0.0948826
20480.0000000    0.0977274
20520.0000000    0.0982029
20560.0000000    0.0974525
20600.0000000    0.0998331
20640.0000000    0.0943849
20680.0000000    0.0967478
20720.0000000    0.0943636
20760.0000000    0.0961277
20800.0000000    0.1037906
20840.0000000    0.0993068
20880.0000000    0.0978793
20920.0000000    0.1062316
20960.0000000    0.1054489
21000.0000000    0.0891488
21040.0000000    0.1030666
21080.0000000    0.1109194
21120.0000000    0.1122467
21160.0000000    0.0985891
21200.0000000    0.0984108
21240.0000000    0.1045209
21280.0000000    0.1005677
21320.0000000    0.0980869
21360.0000000    0.0987368
21400.0000000    0.1019753
21440.0000000    0.1038134
21480.0000000    0.0949410
21520.0000000    0.1058923
21560.0000000    0.0991435
21600.0000000    0.0948145
21640.0000000    0.1004755
21680.0000000    0.0931138
21720.0000000    0.1015402
21760.0000000    0.1016462
21800.0000000    0.1046326
21840.0000000    0.1172996
21880.0000000    0.1028137
21920.0000000    0.1002862
21960.0000000    0.0912696
22000.0000000    0.1023777
22040.0000000    0.0997343
22080.0000000    0.0948078
22120.0000000    0.1095788
22160.0000000    0.1000241
22200.0000000    0.0987836
22240.0000000    0.0958299
22280.0000000    0.0985804
22320.0000000    0.1022633
22360.0000000    0.1055122
22400.0000000    0.1084970
22440.0000000    0.0971342
22480.0000000    0.1074942
22520.0000000    0.0968259
22560.0000000    0.1013291
22600.0000000    0.1120875
22640.0000000    0.0971449
22680.0000000    0.1068602
22720.0000000    0.1066124
22760.0000000    0.0915830
22800.0000000    0.1163598
22840.0000000    0.1097300
22880.0000000    0.0971195
22920.0000000    0.1031771
22960.0000000    0.0922823
23000.0000000    0.0938832
23040.0000000    0.0875369
23080.0000000    0.0975630
23120.0000000    0.0937315
23160.0000000    0.1085346
23200.0000000    0.1041991
23240.0000000    0.0972626
23280.0000000    0.0966701
23320.0000000    0.0877320
23360.0000000    0.0868381
23400.0000000    0.0934260
23440.0000000    0.0924336
23480.0000000    0.0959005
23520.0000000    0.0896288
23560.0000000    0.1053507
23600.0000000    0.0943021
23640.0000000    0.1029243
23680.0000000    0.1057560
23720.0000000    0.0880696
23760.0000000    0.0955471
23800.0000000    0.0995580
23840.0000000    0.0988201
23880.0000000    0.1039844
23920.0000000    0.1002086
23960.0000000    0.1054102
24000.0000000    0.1045657
24040.0000000    0.0967586
24080.0000000    0.0943429
24120.0000000    0.0908107
24160.0000000    0.0925931
24200.0000000    0.0935068
24240.0000000    0.0987884
24280.0000000    0.0972038
24320.0000000    0.1136706
24360.0000000    0.0900030
24400.0000000    0.0932652
24440.0000000    0.0942133
24480.0000000    0.0884238
24520.0000000    0.0939260
24560.0000000    0.0864885
24600.0000000    0.0944317
24640.0000000    0.0985062
24680.0000000    0.0931183
24720.0000000    0.0978996
24760.0000000    0.0989545
24800.0000000    0.1022365
24840.0000000    0.1042767
24880.0000000    0.0989546
24920.0000000    0.0860265
24960.0000000    0.0969638
25000.0000000    0.0870300
25040.0000000    0.0952898
25080.0000000    0.0986205
25120.0000000    0.0993599
25160.0000000    0.0931677
25200.0000000    0.1015107
25240.0000000    0.0952437
25280.0000000    0.0909891
25320.0000000    0.0975209
25360.0000000    0.1004872
25400.0000000    0.1031178
25440.0000000    0.0960135
25480.0000000    0.1021833
25520.0000000    0.0875159
25560.0000000    0.0925226
25600.0000000    0.0878229
25640.0000000    0.0883162
25680.0000000    0.0821061
25720.0000000    0.0847147
25760.0000000    0.0823884
25800.0000000    0.0892128
25840.0000000    0.0925271
25880.0000000    0.0911321
25920.0000000    0.0941158
25960.0000000    0.0971209
26000.0000000    0.0950362
26040.0000000    0.0901646
26080.0000000    0.0892426
26120.0000000    0.0910121
26160.0000000    0.0966856
26200.0000000    0.0847862
26240.0000000    0.0846967
26280.0000000    0.0912455
26320.0000000    0.0910118
26360.0000000    0.0970970
26400.0000000    0.1044263
26440.0000000    0.1020094
26480.0000000    0.0953606
26520.0000000    0.0943535
26560.0000000    0.0981453
26600.0000000    0.1083378
26640.0000000    0.0927063
26680.0000000    0.0907808
26720.0000000    0.0973285
26760.0000000    0.0906899
26800.0000000    0.0889544
26840.0000000    0.0849268
26880.0000000    0.1099544
26920.0000000    0.0918929
26960.0000000    0.0954142
27000.0000000    0.1062328
27040.0000000    0.1027009
27080.0000000    0.1001344
27120.0000000    0.1110570
27160.0000000    0.1052820
27200.0000000    0.0984810
27240.0000000    0.0999554
27280.0000000    0.0882683
27320.0000000    0.1004168
27360.0000000    0.1068815
27400.0000000    0.1015411
27440.0000000    0.0952220
27480.0000000    0.1093462
27520.0000000    0.0978803
27560.0000000    0.1057854
27600.0000000    0.0923145
27640.0000000    0.1009680
27680.0000000    0.1000786
27720.0000000    0.1030510
27760.0000000    0.1026040
27800.0000000    0.1043418
27840.0000000    0.1048308
27880.0000000    0.1002501
27920.0000000    0.0962854
27960.0000000    0.0984113
28000.0000000    0.0969027
28040.0000000    0.1004748
28080.0000000    0.0976331
28120.0000000    0.1000517
28160.0000000    0.1021975
28200.0000000    0.0933575
28240.0000000    0.1086407
28280.0000000    0.0929403
28320.0000000    0.1061478
28360.0000000    0.1037051
28400.0000000    0.0993890
28440.0000000    0.0901420
28480.0000000    0.1027031
28520.0000000    0.1104779
28560.0000000    0.0999511
28600.0000000    0.1007264
28640.0000000    0.0908722
28680.0000000    0.0991606
28720.0000000    0.0971143
28760.0000000    0.0992493
28800.0000000    0.0866218
28840.0000000    0.0951293
28880.0000000    0.0994412
28920.0000000    0.0888530
28960.0000000    0.0895641
29000.0000000    0.0969097
29040.0000000    0.0876499
29080.0000000    0.1072012
29120.0000000    0.0961112
29160.0000000    0.0983849
29200.0000000    0.0948061
29240.0000000    0.0957630
29280.0000000    0.0906281
29320.0000000    0.0998075
29360.0000000    0.1115272
29400.0000000    0.1062189
29440.0000000    0.1039024
29480.0000000    0.0997442
29520.0000000    0.1033242
29560.0000000    0.1019760
29600.0000000    0.0911541
29640.0000000    0.0968123
29680.0000000    0.1057686
29720.0000000    0.0977383
29760.0000000    0.1140078
29800.0000000    0.1070753
29840.0000000    0.1125856
29880.0000000    0.1121392
29920.0000000    0.1153569
29960.0000000    0.1054462
30000.0000000    0.1230045
30040.0000000    0.0988548
30080.0000000    0.0917998
30120.0000000    0.1025990
30160.0000000    0.1114804
30200.0000000    0.1084754
30240.0000000    0.0981354
30280.0000000    0.0960571
30320.0000000    0.0934509
30360.0000000    0.0984129
30400.0000000    0.0921883
30440.0000000    0.0922060
30480.0000000    0.0963404
30520.0000000    0.0878226
30560.0000000    0.1067054
30600.0000000    0.1000624
30640.0000000    0.1004388
30680.0000000    0.1009413
30720.0000000    0.0962684
30760.0000000    0.1058812
30800.0000000    0.0941418
30840.0000000    0.0922016
30880.0000000    0.0900644
30920.0000000    0.0870299
30960.0000000    0.0891515
31000.0000000    0.0936394
31040.0000000    0.0868292
31080.0000000    0.0905655
31120.0000000    0.0859889
31160.0000000    0.0896822
31200.0000000    0.0912091
31240.0000000    0.0916107
31280.0000000    0.0936862
31320.0000000    0.0924091
31360.0000000    0.0970831
31400.0000000    0.0999065
31440.0000000    0.0972165
31480.0000000    0.0918093
31520.0000000    0.0988202
31560.0000000    0.0857587
31600.0000000    0.0922780
31640.0000000    0.0856151
31680.0000000    0.0959789
31720.0000000    0.1002413
31760.0000000    0.0901934
31800.0000000    0.0936519
31840.0000000    0.0846217
31880.0000000    0.0902277
31920.0000000    0.0840572
31960.0000000    0.0883508
32000.0000000    0.0927000
32040.0000000    0.0898333
32080.0000000    0.0954820
32120.0000000    0.1019197
32160.0000000    0.0988053
32200.0000000    0.0960250
32240.0000000    0.1041053
32280.0000000    0.1008451
32320.0000000    0.0925008
32360.0000000    0.1019692
32400.0000000    0.0982590
32440.0000000    0.0986837
32480.0000000    0.1022355
32520.0000000    0.0915567
32560.0000000    0.1134619
32600.0000000    0.1093116
32640.0000000    0.1038710
32680.0000000    0.1102833
32720.0000000    0.0952895
32760.0000000    0.1027495
32800.0000000    0.1059723
32840.0000000    0.1146664
32880.0000000    0.1113091
32920.0000000    0.0939863
32960.0000000    0.1160138
33000.0000000    0.0992848
33040.0000000    0.1055609
33080.0000000    0.1138595
33120.0000000    0.1047431
33160.0000000    0.0942999
33200.0000000    0.0973198
33240.0000000    0.1059021
33280.0000000    0.0900647
33320.0000000    0.0979979
33360.0000000    0.1013636
33400.0000000    0.1063817
33440.0000000    0.0855224
33480.0000000    0.1025951
33520.0000000    0.0956927
33560.0000000    0.1003139
33600.0000000    0.0947894
33640.0000000    0.0949624
33680.0000000    0.1063497
33720.0000000    0.1056096
33760.0000000    0.0990501
33800.0000000    0.1045636
33840.0000000    0.0867796
33880.0000000    0.1077157
33920.0000000    0.1172388
33960.0000000    0.1113671
34000.0000000    0.1272123
34040.0000000    0.0954796
34080.0000000    0.0881044
34120.0000000    0.0959784
34160.0000000    0.0895772
34200.0000000    0.0977515
34240.0000000    0.0895812
34280.0000000    0.1012508
34320.0000000    0.1029178
34360.0000000    0.0965968
34400.0000000    0.1020316
34440.0000000    0.0997512
34480.0000000    0.0925069
34520.0000000    0.0971593
34560.0000000    0.0978659
34600.0000000    0.0981608
34640.0000000    0.0968973
34680.0000000    0.0991469
34720.0000000    0.1028873
34760.0000000    0.1039715
34800.0000000    0.1018888
34840.0000000    0.0953369
34880.0000000    0.1016819
34920.0000000    0.0939672
34960.0000000    0.1092086
35000.0000000    0.1014076
35040.0000000    0.1048309
35080.0000000    0.0924695
35120.0000000    0.0986258
35160.0000000    0.1081267
35200.0000000    0.1065960
35240.0000000    0.1027836
35280.0000000    0.1016609
35320.0000000    0.0944995
35360.0000000    0.1034868
35400.0000000    0.0849657
35440.0000000    0.0908180
35480.0000000    0.0974289
35520.0000000    0.0900027
35560.0000000    0.0925280
35600.0000000    0.0977590
35640.0000000    0.0901110
35680.0000000    0.0935319
35720.0000000    0.0876578
35760.0000000    0.1011555
35800.0000000    0.0912289
35840.0000000    0.0932790
35880.0000000    0.0916019
35920.0000000    0.0963813
35960.0000000    0.0857534
36000.0000000    0.0934907
36040.0000000    0.0960841
36080.0000000    0.0839650
36120.0000000    0.0892933
36160.0000000    0.0827191
36200.0000000    0.0932542
36240.0000000    0.0841159
36280.0000000    0.0889166
36320.0000000    0.0878604
36360.0000000    0.0855440
36400.0000000    0.0896875
36440.0000000    0.0892295
36480.0000000    0.0871677
36520.0000000    0.0906669
36560.0000000    0.0882503
36600.0000000    0.0935073
36640.0000000    0.0965120
36680.0000000    0.0873685
36720.0000000    0.0877577
36760.0000000    0.0927420
36800.0000000    0.0987816
36840.0000000    0.0942507
36880.0000000    0.1053017
36920.0000000    0.1047637
36960.0000000    0.0890095
37000.0000000    0.0901846
37040.0000000    0.1055047
37080.0000000    0.0899339
37120.0000000    0.0851654
37160.0000000    0.0886621
37200.0000000    0.0826452
37240.0000000    0.0822386
37280.0000000    0.0853168
37320.0000000    0.0831133
37360.0000000    0.0886055
37400.0000000    0.1001495
37440.0000000    0.0912121
37480.0000000    0.0865743
37520.0000000    0.0867597
37560.0000000    0.0869960
37600.0000000    0.0906437
37640.0000000    0.0961964
37680.0000000    0.0967295
37720.0000000    0.1077845
37760.0000000    0.0977443
37800.0000000    0.0905368
37840.0000000    0.0896542
37880.0000000    0.0939048
37920.0000000    0.0956391
37960.0000000    0.0971699
38000.0000000    0.1001852
38040.0000000    0.0954661
38080.0000000    0.0930840
38120.0000000    0.0939126
38160.0000000    0.0985955
38200.0000000    0.1073584
38240.0000000    0.0955484
38280.0000000    0.0987721
38320.0000000    0.0978468
38360.0000000    0.0945604
38400.0000000    0.0896963
38440.0000000    0.0936779
38480.0000000    0.0980432
38520.0000000    0.0847637
38560.0000000    0.0923462
38600.0000000    0.0914242
38640.0000000    0.0805981
38680.0000000    0.0895369
38720.0000000    0.0998035
38760.0000000    0.0913473
38800.0000000    0.0928307
38840.0000000    0.1005147
38880.0000000    0.0877207
38920.0000000    0.0994347
38960.0000000    0.0992000
39000.0000000    0.0879143
39040.0000000    0.0890628
39080.0000000    0.0877709
39120.0000000    0.0879203
39160.0000000    0.0962521
39200.0000000    0.0885119
39240.0000000    0.0832735
39280.0000000    0.0897069
39320.0000000    0.0985463
39360.0000000    0.0912061
39400.0000000    0.0840921
39440.0000000    0.0878259
39480.0000000    0.0921448
39520.0000000    0.0901653
39560.0000000    0.0923924
39600.0000000    0.0962670
39640.0000000    0.0969129
39680.0000000    0.0971587
39720.0000000    0.0939925
39760.0000000    0.0895970
39800.0000000    0.1053360
39840.0000000    0.1042829
39880.0000000    0.1034173
39920.0000000    0.0901951
39960.0000000    0.1004552
40000.0000000    0.0970118
40040.0000000    0.1038040
40080.0000000    0.1023813
40120.0000000    0.0894088
40160.0000000    0.0951882
40200.0000000    0.0881817
40240.0000000    0.0994031
40280.0000000    0.0986218
40320.0000000    0.0953711
40360.0000000    0.1051759
40400.0000000    0.0880502
40440.0000000    0.0899136
40480.0000000    0.0845012
40520.0000000    0.0861022
40560.0000000    0.0836075
40600.0000000    0.0963147
40640.0000000    0.0834444
40680.0000000    0.0946215
40720.0000000    0.0915572
40760.0000000    0.0971736
40800.0000000    0.0999766
40840.0000000    0.1012333
40880.0000000    0.0996953
40920.0000000    0.0958133
40960.0000000    0.0947980
41000.0000000    0.0931500
41040.0000000    0.0943140
41080.0000000    0.0928337
41120.0000000    0.1006605
41160.0000000    0.0967390
41200.0000000    0.1075562
41240.0000000    0.0870309
41280.0000000    0.1011870
41320.0000000    0.0957449
41360.0000000    0.1125617
41400.0000000    0.0946545
41440.0000000    0.0986404
41480.0000000    0.1196517
41520.0000000    0.0993171
41560.0000000    0.0890547
41600.0000000    0.0968141
41640.0000000    0.0934286
41680.0000000    0.0943038
41720.0000000    0.0961324
41760.0000000    0.0941570
41800.0000000    0.0908813
41840.0000000    0.1061416
41880.0000000    0.1060692
41920.0000000    0.0872915
41960.0000000    0.0939625
42000.0000000    0.0981650
42040.0000000    0.0950579
42080.0000000    0.1045092
42120.0000000    0.0984270
42160.0000000    0.0950565
42200.0000000    0.1016046
42240.0000000    0.1029714
42280.0000000    0.0931621
42320.0000000    0.0860787
42360.0000000    0.0848455
42400.0000000    0.0879743
42440.0000000    0.0928839
42480.0000000    0.0939145
42520.0000000    0.0885211
42560.0000000    0.0957591
42600.0000000    0.0975781
42640.0000000    0.0915626
42680.0000000    0.1018628
42720.0000000    0.0899072
42760.0000000    0.0883965
42800.0000000    0.0930417
42840.0000000    0.0865613
42880.0000000    0.0925939
42920.0000000    0.0947726
42960.0000000    0.1108488
43000.0000000    0.1029749
43040.0000000    0.1001411
43080.0000000    0.0961181
43120.0000000    0.0958350
43160.0000000    0.1095872
43200.0000000    0.1047523
43240.0000000    0.0935701
43280.0000000    0.1021326
43320.0000000    0.1056404
43360.0000000    0.0999735
43400.0000000    0.0958116
43440.0000000    0.1015272
43480.0000000    0.1017216
43520.0000000    0.0906155
43560.0000000    0.1140257
43600.0000000    0.0976475
43640.0000000    0.1070974
43680.0000000    0.1099861
43720.0000000    0.0964440
43760.0000000    0.1010335
43800.0000000    0.0949448
43840.0000000    0.1008803
43880.0000000    0.1129473
43920.0000000    0.1017692
43960.0000000    0.0998721
44000.0000000    0.0973122
44040.0000000    0.1029071
44080.0000000    0.1083037
44120.0000000    0.0950930
44160.0000000    0.0901139
44200.0000000    0.0977734
44240.0000000    0.0966627
44280.0000000    0.0941036
44320.0000000    0.0909245
44360.0000000    0.0957677
44400.0000000    0.0983602
44440.0000000    0.0967585
44480.0000000    0.0928585
44520.0000000    0.0903626
44560.0000000    0.0882148
44600.0000000    0.0914105
44640.0000000    0.0888596
44680.0000000    0.0981546
44720.0000000    0.1030552
44760.0000000    0.0995881
44800.0000000    0.1057851
44840.0000000    0.1002549
44880.0000000    0.0970322
44920.0000000    0.1043709
44960.0000000    0.1010980
45000.0000000    0.0926162
45040.0000000    0.0979653
45080.0000000    0.1076628
45120.0000000    0.0983271
45160.0000000    0.1030935
45200.0000000    0.1163890
45240.0000000    0.1023309
45280.0000000    0.1093943
45320.0000000    0.1112874
45360.0000000    0.1063271
45400.0000000    0.0982591
45440.0000000    0.0978791
45480.0000000    0.0961262
45520.0000000    0.1075622
45560.0000000    0.1154203
45600.0000000    0.0939446
45640.0000000    0.1016173
45680.0000000    0.1030581
45720.0000000    0.1115876
45760.0000000    0.1059326
45800.0000000    0.0973210
45840.0000000    0.1109387
45880.0000000    0.1001494
45920.0000000    0.0962580
45960.0000000    0.1098390
46000.0000000    0.1219667
46040.0000000    0.1146221
46080.0000000    0.1117354
46120.0000000    0.1112425
46160.0000000    0.1077444
46200.0000000    0.1134264
46240.0000000    0.1213023
46280.0000000    0.1107418
46320.0000000    0.1116968
46360.0000000    0.1143050
46400.0000000    0.1077266
46440.0000000    0.1041819
46480.0000000    0.1085722
46520.0000000    0.1065174
46560.0000000    0.1015750
46600.0000000    0.0999738
46640.0000000    0.1017961
46680.0000000    0.1062640
46720.0000000    0.1129152
46760.0000000    0.1067362
46800.0000000    0.1115669
46840.0000000    0.1170369
46880.0000000    0.1107324
46920.0000000    0.1084225
46960.0000000    0.1006082
47000.0000000    0.1133803
47040.0000000    0.0956220
47080.0000000    0.1023728
47120.0000000    0.0932961
47160.0000000    0.0999750
47200.0000000    0.0962841
47240.0000000    0.0994930
47280.0000000    0.0966360
47320.0000000    0.0840574
47360.0000000    0.0919921
47400.0000000    0.0989633
47440.0000000    0.1018260
47480.0000000    0.0960598
47520.0000000    0.1039720
47560.0000000    0.0957442
47600.0000000    0.1096815
47640.0000000    0.0975977
47680.0000000    0.0940576
47720.0000000    0.1084033
47760.0000000    0.1040841
47800.0000000    0.1022807
47840.0000000    0.1062645
47880.0000000    0.1094064
47920.0000000    0.1029823
47960.0000000    0.0967774
48000.0000000    0.1065829
48040.0000000    0.0982808
48080.0000000    0.1036978
48120.0000000    0.1030770
48160.0000000    0.1030367
48200.0000000    0.1038295
48240.0000000    0.0997835
48280.0000000    0.0944814
48320.0000000    0.0989894
48360.0000000    0.0877010
48400.0000000    0.0916647
48440.0000000    0.1030301
48480.0000000    0.0989020
48520.0000000    0.1009255
48560.0000000    0.0977389
48600.0000000    0.1019946
48640.0000000    0.1021486
48680.0000000    0.1019985
48720.0000000    0.1105514
48760.0000000    0.1022731
48800.0000000    0.1087860
48840.0000000    0.1098449
48880.0000000    0.1112384
48920.0000000    0.1092530
48960.0000000    0.1030909
49000.0000000    0.1040721
49040.0000000    0.1077997
49080.0000000    0.1001989
49120.0000000    0.1089223
49160.0000000    0.1003894
49200.0000000    0.1191029
49240.0000000    0.1073126
49280.0000000    0.0999945
49320.0000000    0.0995422
49360.0000000    0.0987649
49400.0000000    0.1062742
49440.0000000    0.1049044
49480.0000000    0.1093626
49520.0000000    0.1041436
49560.0000000    0.0958972
49600.0000000    0.0987044
49640.0000000    0.1016338
49680.0000000    0.1069067
49720.0000000    0.1019589
49760.0000000    0.0985257
49800.0000000    0.0996951
49840.0000000    0.1048581
49880.0000000    0.1017959
49920.0000000    0.0978396
49960.0000000    0.1052110
50000.0000000    0.1074768
50040.0000000    0.1073644
50080.0000000    0.1112143
50120.0000000    0.1030213
50160.0000000    0.1017896
50200.0000000    0.1079061
50240.0000000    0.1119782
50280.0000000    0.1097512
50320.0000000    0.1009231
50360.0000000    0.0958044
50400.0000000    0.1034228
50440.0000000    0.1061406
50480.0000000    0.1083188
50520.0000000    0.1115658
50560.0000000    0.1089799
50600.0000000    0.1072462
50640.0000000    0.1040589
50680.0000000    0.1071105
50720.0000000    0.0996116
50760.0000000    0.1118857
50800.0000000    0.1108443
50840.0000000    0.1060778
50880.0000000    0.1106520
50920.0000000    0.1146080
50960.0000000    0.1125101
51000.0000000    0.1000778
51040.0000000    0.0975428
51080.0000000    0.1013054
51120.0000000    0.0982866
51160.0000000    0.1041226
51200.0000000    0.1022958
51240.0000000    0.1130062
51280.0000000    0.1149130
51320.0000000    0.1160849
51360.0000000    0.1067533
51400.0000000    0.1049026
51440.0000000    0.1183253
51480.0000000    0.1193598
51520.0000000    0.1116518
51560.0000000    0.1060792
51600.0000000    0.1086934
51640.0000000    0.1053630
51680.0000000    0.1039509
51720.0000000    0.0977886
51760.0000000    0.1033645
51800.0000000    0.1066047
51840.0000000    0.1134510
51880.0000000    0.1095453
51920.0000000    0.0974890
51960.0000000    0.1148177
52000.0000000    0.1063835
52040.0000000    0.1093469
52080.0000000    0.1140206
52120.0000000    0.1022052
52160.0000000    0.1002401
52200.0000000    0.1041974
52240.0000000    0.0999338
52280.0000000    0.0960494
52320.0000000    0.0979408
52360.0000000    0.0992295
52400.0000000    0.1096774
52440.0000000    0.1053742
52480.0000000    0.0994221
52520.0000000    0.1074572
52560.0000000    0.1000991
52600.0000000    0.0960388
52640.0000000    0.1014574
52680.0000000    0.0971412
52720.0000000    0.1005550
52760.0000000    0.0933540
52800.0000000    0.1016056
52840.0000000    0.1005179
52880.0000000    0.0993016
52920.0000000    0.1075186
52960.0000000    0.1032089
53000.0000000    0.1021819
53040.0000000    0.0948239
53080.0000000    0.1016998
53120.0000000    0.1001436
53160.0000000    0.0983926
53200.0000000    0.1035561
53240.0000000    0.1059553
53280.0000000    0.0914426
53320.0000000    0.1011865
53360.0000000    0.0916862
53400.0000000    0.0949910
53440.0000000    0.0982684
53480.0000000    0.0901509
53520.0000000    0.0992294
53560.0000000    0.1052930
53600.0000000    0.1009274
53640.0000000    0.0999452
53680.0000000    0.0965054
53720.0000000    0.1083657
53760.0000000    0.0910485
53800.0000000    0.0869068
53840.0000000    0.0985258
53880.0000000    0.0961076
53920.0000000    0.0911540
53960.0000000    0.0984458
54000.0000000    0.0867928
54040.0000000    0.0939580
54080.0000000    0.1029063
54120.0000000    0.0969247
54160.0000000    0.1018159
54200.0000000    0.0976214
54240.0000000    0.0969867
54280.0000000    0.1056051
54320.0000000    0.0978421
54360.0000000    0.0979394
54400.0000000    0.0882328
54440.0000000    0.1144995
54480.0000000    0.1077790
54520.0000000    0.1010312
54560.0000000    0.0852245
54600.0000000    0.0895838
54640.0000000    0.0897856
54680.0000000    0.1022060
54720.0000000    0.1003463
54760.0000000    0.0892026
54800.0000000    0.0907447
54840.0000000    0.0967841
54880.0000000    0.0921410
54920.0000000    0.0924500
54960.0000000    0.1026078
55000.0000000    0.0917838
55040.0000000    0.0894388
55080.0000000    0.0973131
55120.0000000    0.0905251
55160.0000000    0.0952712
55200.0000000    0.0945314
55240.0000000    0.1006583
55280.0000000    0.0929626
55320.0000000    0.0897956
55360.0000000    0.0915776
55400.0000000    0.0891021
55440.0000000    0.0987184
55480.0000000    0.0932212
55520.0000000    0.0943427
55560.0000000    0.1018017
55600.0000000    0.0999486
55640.0000000    0.1010781
55680.0000000    0.0984862
55720.0000000    0.0933390
55760.0000000    0.0837670
55800.0000000    0.0884736
55840.0000000    0.0953096
55880.0000000    0.0922176
55920.0000000    0.0867187
55960.0000000    0.0893231
56000.0000000    0.0942122
56040.0000000    0.0830646
56080.0000000    0.0943446
56120.0000000    0.1026200
56160.0000000    0.1012964
56200.0000000    0.1012451
56240.0000000    0.1014233
56280.0000000    0.0944481
56320.0000000    0.0973417
56360.0000000    0.1044929
56400.0000000    0.0997882
56440.0000000    0.1055151
56480.0000000    0.0965892
56520.0000000    0.0915843
56560.0000000    0.0965508
56600.0000000    0.0929241
56640.0000000    0.0961405
56680.0000000    0.0911522
56720.0000000    0.1012228
56760.0000000    0.0854954
56800.0000000    0.0916151
56840.0000000    0.1016331
56880.0000000    0.0957439
56920.0000000    0.0886741
56960.0000000    0.0900600
57000.0000000    0.0989937
57040.0000000    0.0923727
57080.0000000    0.0970957
57120.0000000    0.0909977
57160.0000000    0.0933034
57200.0000000    0.0938967
57240.0000000    0.1006368
57280.0000000    0.0931210
57320.0000000    0.0932483
57360.0000000    0.0952824
57400.0000000    0.0902242
57440.0000000    0.0991652
57480.0000000    0.0918259
57520.0000000    0.1027266
57560.0000000    0.1007886
57600.0000000    0.0960303
57640.0000000    0.0860796
57680.0000000    0.0958366
57720.0000000    0.0942156
57760.0000000    0.0927582
57800.0000000    0.1000043
57840.0000000    0.0975847
57880.0000000    0.1027749
57920.0000000    0.0802396
57960.0000000    0.0839338
58000.0000000    0.0983467
58040.0000000    0.0934014
58080.0000000    0.1040881
58120.0000000    0.0977679
58160.0000000    0.1002894
58200.0000000    0.0926633
58240.0000000    0.0935997
58280.0000000    0.0910267
58320.0000000    0.0864691
58360.0000000    0.1006377
58400.0000000    0.0867622
58440.0000000    0.1034328
58480.0000000    0.0990173
58520.0000000    0.0867237
58560.0000000    0.0970190
58600.0000000    0.1004251
58640.0000000    0.0946789
58680.0000000    0.0946322
58720.0000000    0.1087359
58760.0000000    0.0961774
58800.0000000    0.0936466
58840.0000000    0.1004033
58880.0000000    0.0972698
58920.0000000    0.0941021
58960.0000000    0.0872657
59000.0000000    0.0918517
59040.0000000    0.0891080
59080.0000000    0.0878521
59120.0000000    0.0987550
59160.0000000    0.0882509
59200.0000000    0.0854380
59240.0000000    0.1003549
59280.0000000    0.0871797
59320.0000000    0.0862958
59360.0000000    0.0944749
59400.0000000    0.0898922
59440.0000000    0.0875501
59480.0000000    0.0928128
59520.0000000    0.0893686
59560.0000000    0.0933440
59600.0000000    0.1007431
59640.0000000    0.0948637
59680.0000000    0.0912446
59720.0000000    0.0848249
59760.0000000    0.0994588
59800.0000000    0.0925329
59840.0000000    0.1053178
59880.0000000    0.1089526
59920.0000000    0.1026599
59960.0000000    0.1008308
60000.0000000    0.0931676
60040.0000000    0.0995054
60080.0000000    0.0979394
60120.0000000    0.1004682
60160.0000000    0.1025479
60200.0000000    0.0958691
60240.0000000    0.1078812
60280.0000000    0.1084229
60320.0000000    0.1165761
60360.0000000    0.1005421
60400.0000000    0.1209046
60440.0000000    0.1023003
60480.0000000    0.0986722
60520.0000000    0.1008288
60560.0000000    0.1039937
60600.0000000    0.1056962
60640.0000000    0.1006974
60680.0000000    0.1046940
60720.0000000    0.1014004
60760.0000000    0.1088446
60800.0000000    0.1028920
60840.0000000    0.1005232
60880.0000000    0.1022682
60920.0000000    0.1124172
60960.0000000    0.1094089
61000.0000000    0.1051520
61040.0000000    0.1022041
61080.0000000    0.1060383
61120.0000000    0.1063577
61160.0000000    0.1046140
61200.0000000    0.1059675
61240.0000000    0.1029427
61280.0000000    0.1056447
61320.0000000    0.1000279
61360.0000000    0.0961726
61400.0000000    0.1064508
61440.0000000    0.0995721
61480.0000000    0.1092978
61520.0000000    0.0960064
61560.0000000    0.1017450
61600.0000000    0.1022203
61640.0000000    0.1033730
61680.0000000    0.1133591
61720.0000000    0.1045026
61760.0000000    0.0991531
61800.0000000    0.1051352
61840.0000000    0.1122923
61880.0000000    0.1028714
61920.0000000    0.1002802
61960.0000000    0.1109142
62000.0000000    0.0983644
62040.0000000    0.1066053
62080.0000000    0.1065156
62120.0000000    0.1015754
62160.0000000    0.1000123
62200.0000000    0.0936923
62240.0000000    0.1080316
62280.0000000    0.1059523
62320.0000000    0.1033289
62360.0000000    0.1007065
62400.0000000    0.1042693
62440.0000000    0.0929120
62480.0000000    0.0961917
62520.0000000    0.0993153
62560.0000000    0.1019082
62600.0000000    0.0997551
62640.0000000    0.0967827
62680.0000000    0.0922075
62720.0000000    0.0991128
62760.0000000    0.1032204
62800.0000000    0.0998834
62840.0000000    0.1072920
62880.0000000    0.1174210
62920.0000000    0.1063503
62960.0000000    0.1044193
63000.0000000    0.1083663
63040.0000000    0.1044697
63080.0000000    0.1072102
63120.0000000    0.1055404
63160.0000000    0.1013757
63200.0000000    0.0978796
63240.0000000    0.0969867
63280.0000000    0.0907443
63320.0000000    0.1034446
63360.0000000    0.1121650
63400.0000000    0.1069994
63440.0000000    0.1076287
63480.0000000    0.1058685
63520.0000000    0.0967827
63560.0000000    0.0940765
63600.0000000    0.0943657
63640.0000000    0.0938545
63680.0000000    0.1030779
63720.0000000    0.0967488
63760.0000000    0.0922123
63800.0000000    0.0901858
63840.0000000    0.0935665
63880.0000000    0.0912187
63920.0000000    0.1025919
63960.0000000    0.1023600
64000.0000000    0.0953340
64040.0000000    0.0999519
64080.0000000    0.0924415
64120.0000000    0.0855665
64160.0000000    0.0975372
64200.0000000    0.0903026
64240.0000000    0.1004164
64280.0000000    0.0975417
64320.0000000    0.0985879
64360.0000000    0.0879492
64400.0000000    0.0902212
64440.0000000    0.0905816
64480.0000000    0.0941216
64520.0000000    0.1063204
64560.0000000    0.1047132
64600.0000000    0.1011011
64640.0000000    0.0990605
64680.0000000    0.1063651
64720.0000000    0.1067689
64760.0000000    0.1030544
64800.0000000    0.1092223
64840.0000000    0.1061141
64880.0000000    0.1033979
64920.0000000    0.1007407
64960.0000000    0.1095272
65000.0000000    0.1029821
65040.0000000    0.0966617
65080.0000000    0.0906888
65120.0000000    0.1016515
65160.0000000    0.0992633
65200.0000000    0.1096706
65240.0000000    0.1089478
65280.0000000    0.1019797
65320.0000000    0.1091447
65360.0000000    0.0972358
65400.0000000    0.1033085
65440.0000000    0.0982547
65480.0000000    0.0980508
65520.0000000    0.0932560
65560.0000000    0.1047329
65600.0000000    0.0975533
65640.0000000    0.0983221
65680.0000000    0.0961186
65720.0000000    0.0974053
65760.0000000    0.1021156
65800.0000000    0.1045579
65840.0000000    0.0990070
65880.0000000    0.1033198
65920.0000000    0.1004809
65960.0000000    0.1100520
66000.0000000    0.0991277
66040.0000000    0.0973160
66080.0000000    0.0995116
66120.0000000    0.1055173
66160.0000000    0.1071714
66200.0000000    0.1077362
66240.0000000    0.0966059
66280.0000000    0.1112842
66320.0000000    0.1048944
66360.0000000    0.1058398
66400.0000000    0.0925326
66440.0000000    0.0990550
66480.0000000    0.0902030
66520.0000000    0.0958934
66560.0000000    0.0931632
66600.0000000    0.1076724
66640.0000000    0.0949580
66680.0000000    0.0950466
66720.0000000    0.1088693
66760.0000000    0.0985803
66800.0000000    0.1013732
66840.0000000    0.0949110
66880.0000000    0.0934072
66920.0000000    0.1012460
66960.0000000    0.0929830
67000.0000000    0.0946026
67040.0000000    0.1031327
67080.0000000    0.0929860
67120.0000000    0.0969273
67160.0000000    0.0875062
67200.0000000    0.0989717
67240.0000000    0.1058067
67280.0000000    0.0991914
67320.0000000    0.0963061
67360.0000000    0.0974977
67400.0000000    0.0963562
67440.0000000    0.0975886
67480.0000000    0.0977352
67520.0000000    0.0943445
67560.0000000    0.0940609
67600.0000000    0.0981662
67640.0000000    0.1057478
67680.0000000    0.0945314
67720.0000000    0.0947076
67760.0000000    0.1073764
67800.0000000    0.0965506
67840.0000000    0.1017656
67880.0000000    0.1030778
67920.0000000    0.1000338
67960.0000000    0.1041569
68000.0000000    0.1042221
68040.0000000    0.0978202
68080.0000000    0.1021424
68120.0000000    0.1059097
68160.0000000    0.0992519
68200.0000000    0.1001455
68240.0000000    0.0932338
68280.0000000    0.1042321
68320.0000000    0.0999153
68360.0000000    0.0940682
68400.0000000    0.1009255
68440.0000000    0.1166741
68480.0000000    0.0961777
68520.0000000    0.0988709
68560.0000000    0.1056119
68600.0000000    0.1014359
68640.0000000    0.0954818
68680.0000000    0.1035342
68720.0000000    0.0826669
68760.0000000    0.0971480
68800.0000000    0.0913748
68840.0000000    0.1021112
68880.0000000    0.0874421
68920.0000000    0.1017427
68960.0000000    0.0875287
69000.0000000    0.0928486
69040.0000000    0.0964261
69080.0000000    0.0918265
69120.0000000    0.0989877
69160.0000000    0.1025184
69200.0000000    0.0972122
69240.0000000    0.0884649
69280.0000000    0.0973314
69320.0000000    0.0922351
69360.0000000    0.0970771
69400.0000000    0.0890411
69440.0000000    0.0924719
69480.0000000    0.0969013
69520.0000000    0.1011388
69560.0000000    0.1025702
69600.0000000    0.1001405
69640.0000000    0.0916845
69680.0000000    0.1086370
69720.0000000    0.0958247
69760.0000000    0.0929523
69800.0000000    0.1120147
69840.0000000    0.1038770
69880.0000000    0.1032743
69920.0000000    0.1105763
69960.0000000    0.1071512
70000.0000000    0.1022901
70040.0000000    0.1007380
70080.0000000    0.0892447
70120.0000000    0.0958012
70160.0000000    0.0937438
70200.0000000    0.0935036
70240.0000000    0.0945257
70280.0000000    0.1005451
70320.0000000    0.0946548
70360.0000000    0.0982077
70400.0000000    0.0987929
70440.0000000    0.1081077
70480.0000000    0.1005937
70520.0000000    0.1015785
70560.0000000    0.1149683
70600.0000000    0.1030443
70640.0000000    0.1113285
70680.0000000    0.1064023
70720.0000000    0.1100724
70760.0000000    0.1034709
70800.0000000    0.1017201
70840.0000000    0.1066192
70880.0000000    0.0957600
70920.0000000    0.0986378
70960.0000000    0.0895312
71000.0000000    0.0905612
71040.0000000    0.1007781
71080.0000000    0.1044496
71120.0000000    0.1027056
71160.0000000    0.1000816
71200.0000000    0.0962851
71240.0000000    0.1021213
71280.0000000    0.1001455
71320.0000000    0.0991053
71360.0000000    0.0909194
71400.0000000    0.0989107
71440.0000000    0.0957550
71480.0000000    0.1018824
71520.0000000    0.1090625
71560.0000000    0.0995879
71600.0000000    0.1066667
71640.0000000    0.0990502
71680.0000000    0.0987915
71720.0000000    0.1032920
71760.0000000    0.0971183
71800.0000000    0.0967881
71840.0000000    0.1034018
71880.0000000    0.1005433
71920.0000000    0.1006276
71960.0000000    0.0983393
72000.0000000    0.0922493
72040.0000000    0.0887771
72080.0000000    0.0959460
72120.0000000    0.1117768
72160.0000000    0.1016418
72200.0000000    0.0927708
72240.0000000    0.0964215
72280.0000000    0.0938514
72320.0000000    0.0975026
72360.0000000    0.0956927
72400.0000000    0.0981689
72440.0000000    0.0898215
72480.0000000    0.1028692
72520.0000000    0.0929674
72560.0000000    0.0977409
72600.0000000    0.1060206
72640.0000000    0.1061968
72680.0000000    0.1104925
72720.0000000    0.1098982
72760.0000000    0.0987973
72800.0000000    0.1021846
72840.0000000    0.0936263
72880.0000000    0.1073081
72920.0000000    0.0975178
72960.0000000    0.0975143
73000.0000000    0.0923719
73040.0000000    0.0985369
73080.0000000    0.1015713
73120.0000000    0.1026520
73160.0000000    0.1074186
73200.0000000    0.0992376
73240.0000000    0.1053252
73280.0000000    0.1093951
73320.0000000    0.1063301
73360.0000000    0.1105318
73400.0000000    0.0986465
73440.0000000    0.0950834
73480.0000000    0.0956502
73520.0000000    0.1004977
73560.0000000    0.0979243
73600.0000000    0.1071876
73640.0000000    0.0989888
73680.0000000    0.0893148
73720.0000000    0.0915476
73760.0000000    0.0897830
73800.0000000    0.0946592
73840.0000000    0.0925057
73880.0000000    0.0953295
73920.0000000    0.0946843
73960.0000000    0.1066858
74000.0000000    0.1009883
74040.0000000    0.0963664
74080.0000000    0.1031969
74120.0000000    0.1037027
74160.0000000    0.1029646
74200.0000000    0.1018495
74240.0000000    0.1017027
74280.0000000    0.0998674
74320.0000000    0.0933638
74360.0000000    0.1005989
74400.0000000    0.1002541
74440.0000000    0.0984362
74480.0000000    0.0912219
74520.0000000    0.0918191
74560.0000000    0.0961459
74600.0000000    0.0874167
74640.0000000    0.0819104
74680.0000000    0.0952283
74720.0000000    0.0908731
74760.0000000    0.0900261
74800.0000000    0.0934525
74840.0000000    0.0969301
74880.0000000    0.0980951
74920.0000000    0.0976839
74960.0000000    0.0947264
75000.0000000    0.0868186
75040.0000000    0.0999393
75080.0000000    0.0928764
75120.0000000    0.0952040
75160.0000000    0.0839439
75200.0000000    0.0897546
75240.0000000    0.0883715
75280.0000000    0.0997766
75320.0000000    0.0939488
75360.0000000    0.1085323
75400.0000000    0.0925321
75440.0000000    0.0958827
75480.0000000    0.0918463
75520.0000000    0.0856745
75560.0000000    0.0923674
75600.0000000    0.0995109
75640.0000000    0.1060912
75680.0000000    0.0983964
75720.0000000    0.0980073
75760.0000000    0.1001222
75800.0000000    0.1079606
75840.0000000    0.1078106
75880.0000000    0.1070820
75920.0000000    0.1023830
75960.0000000    0.0976214
76000.0000000    0.0904886
76040.0000000    0.0896985
76080.0000000    0.0890219
76120.0000000    0.0965100
76160.0000000    0.0896630
76200.0000000    0.0875340
76240.0000000    0.1005955
76280.0000000    0.1059131
76320.0000000    0.0958757
76360.0000000    0.1034669
76400.0000000    0.0980588
76440.0000000    0.0858799
76480.0000000    0.1064472
76520.0000000    0.0957548
76560.0000000    0.0959130
76600.0000000    0.0884737
76640.0000000    0.0849584
76680.0000000    0.0903856
76720.0000000    0.1023709
76760.0000000    0.0909497
76800.0000000    0.0971462
76840.0000000    0.0895115
76880.0000000    0.0904995
76920.0000000    0.0851206
76960.0000000    0.0889321
77000.0000000    0.0896130
77040.0000000    0.0916255
77080.0000000    0.0916142
77120.0000000    0.0896046
77160.0000000    0.0849975
77200.0000000    0.0912183
77240.0000000    0.0932295
77280.0000000    0.0873734
77320.0000000    0.0904407
77360.0000000    0.0888095
77400.0000000    0.0887597
77440.0000000    0.0961763
77480.0000000    0.0967811
77520.0000000    0.0912186
77560.0000000    0.0978137
77600.0000000    0.0823558
77640.0000000    0.0868797
77680.0000000    0.0929287
77720.0000000    0.0902120
77760.0000000    0.1011998
77800.0000000    0.0864784
77840.0000000    0.0994209
77880.0000000    0.0884964
77920.0000000    0.0943233
77960.0000000    0.0914430
78000.0000000    0.0994436
78040.0000000    0.0971829
78080.0000000    0.0939368
78120.0000000    0.0930796
78160.0000000    0.0933124
78200.0000000    0.0943939
78240.0000000    0.0961191
78280.0000000    0.0877077
78320.0000000    0.0913077
78360.0000000    0.0906586
78400.0000000    0.0908874
78440.0000000    0.0922092
78480.0000000    0.0889253
78520.0000000    0.0994211
78560.0000000    0.0938540
78600.0000000    0.0815756
78640.0000000    0.0828706
78680.0000000    0.0886174
78720.0000000    0.0842271
78760.0000000    0.1103350
78800.0000000    0.1025664
78840.0000000    0.0960146
78880.0000000    0.0874367
78920.0000000    0.0975216
78960.0000000    0.0917116
79000.0000000    0.0955148
79040.0000000    0.0960451
79080.0000000    0.0908967
79120.0000000    0.0908621
79160.0000000    0.1016130
79200.0000000    0.0920709
79240.0000000    0.0963932
79280.0000000    0.1018363
79320.0000000    0.0939776
79360.0000000    0.1030960
79400.0000000    0.0935696
79440.0000000    0.0937446
79480.0000000    0.1050870
79520.0000000    0.0920390
79560.0000000    0.0985416
79600.0000000    0.0969692
79640.0000000    0.1031160
79680.0000000    0.0825147
79720.0000000    0.0911584
79760.0000000    0.0861410
79800.0000000    0.0968809
79840.0000000    0.1007068
79880.0000000    0.0851320
79920.0000000    0.0968944
79960.0000000    0.1047464
80000.0000000    0.1039914
80040.0000000    0.0967075
80080.0000000    0.1004923
80120.0000000    0.0950431
80160.0000000    0.0949937
80200.0000000    0.1052762
80240.0000000    0.0969010
80280.0000000    0.0888703
80320.0000000    0.1000405
80360.0000000    0.0981292
80400.0000000    0.0844194
80440.0000000    0.0977730
80480.0000000    0.1057311
80520.0000000    0.0986817
80560.0000000    0.0915798
80600.0000000    0.0883959
80640.0000000    0.0990368
80680.0000000    0.0901345
80720.0000000    0.0896404
80760.0000000    0.0907822
80800.0000000    0.0886103
80840.0000000    0.0994886
80880.0000000    0.0952612
80920.0000000    0.0888181
80960.0000000    0.0938242
81000.0000000    0.0920869
81040.0000000    0.0998486
81080.0000000    0.0935645
81120.0000000    0.0968703
81160.0000000    0.1071300
81200.0000000    0.1108338
81240.0000000    0.1076619
81280.0000000    0.1111374
81320.0000000    0.0984336
81360.0000000    0.0971084
81400.0000000    0.1005161
81440.0000000    0.1031122
81480.0000000    0.1029987
81520.0000000    0.0917629
81560.0000000    0.1059778
81600.0000000    0.1045370
81640.0000000    0.1027589
81680.0000000    0.1091216
81720.0000000    0.1090191
81760.0000000    0.1025097
81800.0000000    0.0914888
81840.0000000    0.1004874
81880.0000000    0.1016816
81920.0000000    0.1044807
81960.0000000    0.1009367
82000.0000000    0.1107611
82040.0000000    0.1034663
82080.0000000    0.1020011
82120.0000000    0.0935928
82160.0000000    0.0974606
82200.0000000    0.0970388
82240.0000000    0.1016180
82280.0000000    0.1072354
82320.0000000    0.1067759
82360.0000000    0.1112938
82400.0000000    0.1046348
82440.0000000    0.0982098
82480.0000000    0.1100720
82520.0000000    0.0845706
82560.0000000    0.1003329
82600.0000000    0.0859718
82640.0000000    0.0969620
82680.0000000    0.1027578
82720.0000000    0.1032324
82760.0000000    0.0996387
82800.0000000    0.1003047
82840.0000000    0.1146856
82880.0000000    0.1178989
82920.0000000    0.1019612
82960.0000000    0.1036401
83000.0000000    0.1033104
83040.0000000    0.1059386
83080.0000000    0.1035215
83120.0000000    0.1127716
83160.0000000    0.1056600
83200.0000000    0.0953898
83240.0000000    0.1002911
83280.0000000    0.1075156
83320.0000000    0.1065566
83360.0000000    0.0987250
83400.0000000    0.0988928
83440.0000000    0.1065746
83480.0000000    0.0987654
83520.0000000    0.1071866
83560.0000000    0.0962809
83600.0000000    0.1053304
83640.0000000    0.1059877
83680.0000000    0.1204812
83720.0000000    0.1208882
83760.0000000    0.1049122
83800.0000000    0.1158421
83840.0000000    0.1218664
83880.0000000    0.1045288
83920.0000000    0.1011066
83960.0000000    0.0943722
84000.0000000    0.0933516
84040.0000000    0.0901892
84080.0000000    0.1065108
84120.0000000    0.0937933
84160.0000000    0.0982165
84200.0000000    0.0937632
84240.0000000    0.0974775
84280.0000000    0.1116610
84320.0000000    0.0963470
84360.0000000    0.1001665
84400.0000000    0.1087860
84440.0000000    0.1017257
84480.0000000    0.1020464
84520.0000000    0.0929404
84560.0000000    0.1001942
84600.0000000    0.0872315
84640.0000000    0.1049145
84680.0000000    0.0983743
84720.0000000    0.1036888
84760.0000000    0.1028350
84800.0000000    0.0966278
84840.0000000    0.0957555
84880.0000000    0.1030748
84920.0000000    0.1025102
84960.0000000    0.0890347
85000.0000000    0.0954841
85040.0000000    0.0915465
85080.0000000    0.0999825
85120.0000000    0.0963756
85160.0000000    0.0915016
85200.0000000    0.0884793
85240.0000000    0.0926433
85280.0000000    0.0984381
85320.0000000    0.0971682
85360.0000000    0.1099744
85400.0000000    0.0968485
85440.0000000    0.0957286
85480.0000000    0.0912404
85520.0000000    0.0915040
85560.0000000    0.0827777
85600.0000000    0.0834485
85640.0000000    0.0927440
85680.0000000    0.0874764
85720.0000000    0.0947701
85760.0000000    0.0959511
85800.0000000    0.0987515
85840.0000000    0.0886678
85880.0000000    0.0957208
85920.0000000    0.0999688
85960.0000000    0.0989167
86000.0000000    0.0938688
86040.0000000    0.0912054
86080.0000000    0.0918579
86120.0000000    0.0912225
86160.0000000    0.0864665
86200.0000000    0.0946772
86240.0000000    0.0986498
86280.0000000    0.0973585
86320.0000000    0.0902742
86360.0000000    0.0924191
86400.0000000    0.0963126
86440.0000000    0.0891363
86480.0000000    0.0947570
86520.0000000    0.0938197
86560.0000000    0.0922603
86600.0000000    0.0938865
86640.0000000    0.1022386
86680.0000000    0.0931026
86720.0000000    0.0954662
86760.0000000    0.0925061
86800.0000000    0.0997466
86840.0000000    0.1005939
86880.0000000    0.0947799
86920.0000000    0.1033093
86960.0000000    0.0944441
87000.0000000    0.0988968
87040.0000000    0.0950257
87080.0000000    0.0906701
87120.0000000    0.0976103
87160.0000000    0.0934236
87200.0000000    0.0931585
87240.0000000    0.0913758
87280.0000000    0.0897804
87320.0000000    0.0921153
87360.0000000    0.0955692
87400.0000000    0.1005352
87440.0000000    0.0956443
87480.0000000    0.1027071
87520.0000000    0.0977931
87560.0000000    0.0938215
87600.0000000    0.0941282
87640.0000000    0.0915236
87680.0000000    0.0951280
87720.0000000    0.0937733
87760.0000000    0.0925398
87800.0000000    0.0961492
87840.0000000    0.0912435
87880.0000000    0.1048363
87920.0000000    0.0922909
87960.0000000    0.0997194
88000.0000000    0.0970742
88040.0000000    0.0917321
88080.0000000    0.0931499
88120.0000000    0.0906284
88160.0000000    0.0849766
88200.0000000    0.1043847
88240.0000000    0.1028167
88280.0000000    0.0998574
88320.0000000    0.1009203
88360.0000000    0.0992613
88400.0000000    0.0954964
88440.0000000    0.1029968
88480.0000000    0.0901981
88520.0000000    0.0913837
88560.0000000    0.0965946
88600.0000000    0.0898258
88640.0000000    0.0884347
88680.0000000    0.0961717
88720.0000000    0.0957155
88760.0000000    0.0867956
88800.0000000    0.0986359
88840.0000000    0.0995040
88880.0000000    0.1020104
88920.0000000    0.0938046
88960.0000000    0.0996044
89000.0000000    0.0957468
89040.0000000    0.1032149
89080.0000000    0.0990435
89120.0000000    0.1071757
89160.0000000    0.1082148
89200.0000000    0.0983696
89240.0000000    0.1014649
89280.0000000    0.1000870
89320.0000000    0.0993936
89360.0000000    0.0982397
89400.0000000    0.0961990
89440.0000000    0.0984954
89480.0000000    0.0883947
89520.0000000    0.0892480
89560.0000000    0.1036810
89600.0000000    0.0996172
89640.0000000    0.1016028
89680.0000000    0.1000762
89720.0000000    0.1064205
89760.0000000    0.0996725
89800.0000000    0.1109186
89840.0000000    0.1072859
89880.0000000    0.1061596
89920.0000000    0.0993430
89960.0000000    0.1053037
90000.0000000    0.1009389
90040.0000000    0.0981886
90080.0000000    0.1083786
90120.0000000    0.1144750
90160.0000000    0.1028124
90200.0000000    0.1240066
90240.0000000    0.1108926
90280.0000000    0.1023448
90320.0000000    0.0989572
90360.0000000    0.1048395
90400.0000000    0.1099605
90440.0000000    0.0995990
90480.0000000    0.0969189
90520.0000000    0.0969819
90560.0000000    0.1110740
90600.0000000    0.1157259
90640.0000000    0.1109331
90680.0000000    0.1089316
90720.0000000    0.1058999
90760.0000000    0.0986979
90800.0000000    0.1091553
90840.0000000    0.1154684
90880.0000000    0.1102156
90920.0000000    0.1168681
90960.0000000    0.1155044
91000.0000000    0.1189264
91040.0000000    0.1137516
91080.0000000    0.1093804
91120.0000000    0.1105247
91160.0000000    0.1202492
91200.0000000    0.1153983
91240.0000000    0.1233917
91280.0000000    0.1051885
91320.0000000    0.1001396
91360.0000000    0.1100234
91400.0000000    0.1166597
91440.0000000    0.0947711
91480.0000000    0.1183002
91520.0000000    0.1145365
91560.0000000    0.1088394
91600.0000000    0.1078295
91640.0000000    0.1072136
91680.0000000    0.1165467
91720.0000000    0.1154762
91760.0000000    0.1076068
91800.0000000    0.1118573
91840.0000000    0.1161780
91880.0000000    0.1117920
91920.0000000    0.1073368
91960.0000000    0.1099125
92000.0000000    0.1083784
92040.0000000    0.1144444
92080.0000000    0.1044529
92120.0000000    0.1066624
92160.0000000    0.1011747
92200.0000000    0.1023907
92240.0000000    0.1022468
92280.0000000    0.1000911
92320.0000000    0.1005899
92360.0000000    0.1088467
92400.0000000    0.1031218
92440.0000000    0.0982642
92480.0000000    0.1113091
92520.0000000    0.1039574
92560.0000000    0.0953151
92600.0000000    0.0932250
92640.0000000    0.1038440
92680.0000000    0.1041345
92720.0000000    0.1012456
92760.0000000    0.1052575
92800.0000000    0.0997447
92840.0000000    0.0986894
92880.0000000    0.1048565
92920.0000000    0.1053849
92960.0000000    0.1050049
93000.0000000    0.0995853
93040.0000000    0.1083666
93080.0000000    0.0960047
93120.0000000    0.1020705
93160.0000000    0.0994333
93200.0000000    0.0992974
93240.0000000    0.0973114
93280.0000000    0.1032015
93320.0000000    0.1057788
93360.0000000    0.1082960
93400.0000000    0.1031462
93440.0000000    0.1122896
93480.0000000    0.1015534
93520.0000000    0.1041345
93560.0000000    0.1124763
93600.0000000    0.1023245
93640.0000000    0.1070844
93680.0000000    0.0992113
93720.0000000    0.1030975
93760.0000000    0.1007455
93800.0000000    0.1029405
93840.0000000    0.1046375
93880.0000000    0.1016368
93920.0000000    0.1043646
93960.0000000    0.0988446
94000.0000000    0.1057516
94040.0000000    0.1035781
94080.0000000    0.1040096
94120.0000000    0.1007923
94160.0000000    0.0989759
94200.0000000    0.1011875
94240.0000000    0.1067092
94280.0000000    0.1064582
94320.0000000    0.1076416
94360.0000000    0.1108424
94400.0000000    0.1072758
94440.0000000    0.1086081
94480.0000000    0.1037256
94520.0000000    0.1075976
94560.0000000    0.1098552
94600.0000000    0.1060050
94640.0000000    0.1037314
94680.0000000    0.1066919
94720.0000000    0.1065187
94760.0000000    0.1022800
94800.0000000    0.1171349
94840.0000000    0.1287411
94880.0000000    0.1027172
94920.0000000    0.1000159
94960.0000000    0.1023327
95000.0000000    0.1024120
95040.0000000    0.1016384
95080.0000000    0.1047667
95120.0000000    0.0922125
95160.0000000    0.1137865
95200.0000000    0.1044739
95240.0000000    0.1017740
95280.0000000    0.1047970
95320.0000000    0.1065700
95360.0000000    0.1111319
95400.0000000    0.1118339
95440.0000000    0.1083165
95480.0000000    0.1064333
95520.0000000    0.1119877
95560.0000000    0.1116082
95600.0000000    0.1114741
95640.0000000    0.1058507
95680.0000000    0.1019602
95720.0000000    0.0951989
95760.0000000    0.0963467
95800.0000000    0.1002413
95840.0000000    0.0947031
95880.0000000    0.1044813
95920.0000000    0.0979223
95960.0000000    0.0960678
96000.0000000    0.1049726
96040.0000000    0.1100513
96080.0000000    0.1087026
96120.0000000    0.0989520
96160.0000000    0.1021535
96200.0000000    0.0931172
96240.0000000    0.1058093
96280.0000000    0.0961519
96320.0000000    0.0976384
96360.0000000    0.1019753
96400.0000000    0.1117488
96440.0000000    0.1114615
96480.0000000    0.0908028
96520.0000000    0.1018649
96560.0000000    0.0984099
96600.0000000    0.0998895
96640.0000000    0.0915802
96680.0000000    0.1003375
96720.0000000    0.0949337
96760.0000000    0.0865491
96800.0000000    0.0938812
96840.0000000    0.0953590
96880.0000000    0.0987130
96920.0000000    0.0949388
96960.0000000    0.0976320
97000.0000000    0.1022525
97040.0000000    0.0935896
97080.0000000    0.1005500
97120.0000000    0.0986799
97160.0000000    0.1003282
97200.0000000    0.1022555
97240.0000000    0.0984766
97280.0000000    0.0915332
97320.0000000    0.0934400
97360.0000000    0.0993934
97400.0000000    0.0921714
97440.0000000    0.1017609
97480.0000000    0.0948661
97520.0000000    0.1026831
97560.0000000    0.1026281
97600.0000000    0.1111484
97640.0000000    0.0965072
97680.0000000    0.1009707
97720.0000000    0.1015385
97760.0000000    0.1091578
97800.0000000    0.1056544
97840.0000000    0.1067252
97880.0000000    0.1167810
97920.0000000    0.1201776
97960.0000000    0.0992300
98000.0000000    0.1071275
98040.0000000    0.1040337
98080.0000000    0.1023587
98120.0000000    0.0994565
98160.0000000    0.1037694
98200.0000000    0.0940194
98240.0000000    0.0993765
98280.0000000    0.1090403
98320.0000000    0.0951675
98360.0000000    0.0983666
98400.0000000    0.1062719
98440.0000000    0.0984936
98480.0000000    0.1050622
98520.0000000    0.1005665
98560.0000000    0.1028482
98600.0000000    0.0931767
98640.0000000    0.0979846
98680.0000000    0.0960797
98720.0000000    0.0920008
98760.0000000    0.0993006
98800.0000000    0.0985089
98840.0000000    0.1003106
98880.0000000    0.0997783
98920.0000000    0.1108059
98960.0000000    0.0963092
99000.0000000    0.1018843
99040.0000000    0.1021168
99080.0000000    0.0988574
99120.0000000    0.1040286
99160.0000000    0.0998620
99200.0000000    0.0934948
99240.0000000    0.0934971
99280.0000000    0.1045512
99320.0000000    0.0976279
99360.0000000    0.1039190
99400.0000000    0.0881329
99440.0000000    0.0901276
99480.0000000    0.0918638
99520.0000000    0.0884199
99560.0000000    0.0914444
99600.0000000    0.0964170
99640.0000000    0.0901138
99680.0000000    0.0917782
99720.0000000    0.0936013
99760.0000000    0.0934510
99800.0000000    0.0956159
99840.0000000    0.0966211
99880.0000000    0.0981375
99920.0000000    0.1106296
99960.0000000    0.0991200
100000.0000000    0.0962197
100040.0000000    0.0907462
100080.0000000    0.0939250
100120.0000000    0.0990234
100160.0000000    0.1082844
100200.0000000    0.1018250
100240.0000000    0.1028493
100280.0000000    0.1052936
100320.0000000    0.0923773
100360.0000000    0.0977958
100400.0000000    0.0993879
100440.0000000    0.0927793
100480.0000000    0.0965380
100520.0000000    0.1011797
100560.0000000    0.0949770
100600.0000000    0.0932572
100640.0000000    0.1021761
100680.0000000    0.1074059
100720.0000000    0.1013957
100760.0000000    0.1031937
100800.0000000    0.1051809
100840.0000000    0.1054483
100880.0000000    0.1102507
100920.0000000    0.1043562
100960.0000000    0.1093931
101000.0000000    0.1008769
101040.0000000    0.1025533
101080.0000000    0.1023558
101120.0000000    0.1003831
101160.0000000    0.1002148
101200.0000000    0.1003166
101240.0000000    0.1027031
101280.0000000    0.0984588
101320.0000000    0.0994784
101360.0000000    0.0949685
101400.0000000    0.0937967
101440.0000000    0.0927880
101480.0000000    0.0943219
101520.0000000    0.1036284
101560.0000000    0.0976554
101600.0000000    0.0963081
101640.0000000    0.0957917
101680.0000000    0.1033743
101720.0000000    0.0998324
101760.0000000    0.0993558
101800.0000000    0.0922757
101840.0000000    0.0995000
101880.0000000    0.0986098
101920.0000000    0.1029285
101960.0000000    0.1071196
102000.0000000    0.0952083
102040.0000000    0.0940977
102080.0000000    0.0990649
102120.0000000    0.0948879
102160.0000000    0.1066529
102200.0000000    0.0986529
102240.0000000    0.1075600
102280.0000000    0.0968905
102320.0000000    0.1050391
102360.0000000    0.1026229
102400.0000000    0.0997775
102440.0000000    0.1081440
102480.0000000    0.1076222
102520.0000000    0.1133130
102560.0000000    0.1111571
102600.0000000    0.1020647
102640.0000000    0.1024845
102680.0000000    0.1082173
102720.0000000    0.0953208
102760.0000000    0.0991529
102800.0000000    0.1032197
102840.0000000    0.0959881
102880.0000000    0.0913103
102920.0000000    0.0980475
102960.0000000    0.0957713
103000.0000000    0.0928694
103040.0000000    0.0947935
103080.0000000    0.1032702
103120.0000000    0.0999396
103160.0000000    0.0877970
103200.0000000    0.0992609
103240.0000000    0.0965584
103280.0000000    0.0873436
103320.0000000    0.0964604
103360.0000000    0.1034127
103400.0000000    0.1053730
103440.0000000    0.1033763
103480.0000000    0.1189180
103520.0000000    0.1158066
103560.0000000    0.1091043
103600.0000000    0.1088569
103640.0000000    0.1081839
103680.0000000    0.1092341
103720.0000000    0.1055479
103760.0000000    0.1046538
103800.0000000    0.1124123
103840.0000000    0.1000266
103880.0000000    0.0957890
103920.0000000    0.0970695
103960.0000000    0.1040442
104000.0000000    0.0994641
104040.0000000    0.1002728
104080.0000000    0.1038298
104120.0000000    0.1061223
104160.0000000    0.1069149
104200.0000000    0.1056270
104240.0000000    0.1115306
104280.0000000    0.1070786
104320.0000000    0.1120714
104360.0000000    0.1096287
104400.0000000    0.1114975
104440.0000000    0.1146663
104480.0000000    0.1297209
104520.0000000    0.1193511
104560.0000000    0.1125557
104600.0000000    0.1140953
104640.0000000    0.1147411
104680.0000000    0.1103122
104720.0000000    0.1149527
104760.0000000    0.1144429
104800.0000000    0.1114364
104840.0000000    0.1087776
104880.0000000    0.1082728
104920.0000000    0.1088685
104960.0000000    0.1105108
105000.0000000    0.1095303
105040.0000000    0.1104646
105080.0000000    0.1120464
105120.0000000    0.1136601
105160.0000000    0.1052769
105200.0000000    0.1112165
105240.0000000    0.1184529
105280.0000000    0.1036196
105320.0000000    0.1137846
105360.0000000    0.1111882
105400.0000000    0.1041581
105440.0000000    0.1123083
105480.0000000    0.1153369
105520.0000000    0.1223996
105560.0000000    0.0997819
105600.0000000    0.1071522
105640.0000000    0.1143336
105680.0000000    0.1108286
105720.0000000    0.1028000
105760.0000000    0.1069413
105800.0000000    0.1133778
105840.0000000    0.1063654
105880.0000000    0.1196913
105920.0000000    0.1356232
105960.0000000    0.1254013
106000.0000000    0.1201180
106040.0000000    0.1296007
106080.0000000    0.1222634
106120.0000000    0.1127538
106160.0000000    0.1216637
106200.0000000    0.1098070
106240.0000000    0.1196832
106280.0000000    0.1227571
106320.0000000    0.1262118
106360.0000000    0.1080331
106400.0000000    0.1200984
106440.0000000    0.1142889
106480.0000000    0.1133733
106520.0000000    0.1137769
106560.0000000    0.1203273
106600.0000000    0.1184632
106640.0000000    0.1032838
106680.0000000    0.1062374
106720.0000000    0.1208815
106760.0000000    0.1146520
106800.0000000    0.1075689
106840.0000000    0.1267364
106880.0000000    0.1149634
106920.0000000    0.1001581
106960.0000000    0.1064859
107000.0000000    0.1094946
107040.0000000    0.1026625
107080.0000000    0.1039792
107120.0000000    0.1071219
107160.0000000    0.1097550
107200.0000000    0.1068058
107240.0000000    0.1020083
107280.0000000    0.1165864
107320.0000000    0.1120944
107360.0000000    0.1084426
107400.0000000    0.1164026
107440.0000000    0.1095978
107480.0000000    0.1145608
107520.0000000    0.1125968
107560.0000000    0.0988859
107600.0000000    0.1073108
107640.0000000    0.1092621
107680.0000000    0.1002878
107720.0000000    0.1044713
107760.0000000    0.1144048
107800.0000000    0.1170318
107840.0000000    0.1120222
107880.0000000    0.1188200
107920.0000000    0.1116045
107960.0000000    0.1073816
108000.0000000    0.1061210
108040.0000000    0.1100812
108080.0000000    0.1196818
108120.0000000    0.1110144
108160.0000000    0.1277300
108200.0000000    0.1152884
108240.0000000    0.1167600
108280.0000000    0.1143577
108320.0000000    0.1249132
108360.0000000    0.1084531
108400.0000000    0.1081665
108440.0000000    0.1180458
108480.0000000    0.1223186
108520.0000000    0.1157320
108560.0000000    0.1139326
108600.0000000    0.1181744
108640.0000000    0.1108296
108680.0000000    0.1133159
108720.0000000    0.1158060
108760.0000000    0.1096041
108800.0000000    0.1053537
108840.0000000    0.1095781
108880.0000000    0.1055143
108920.0000000    0.1006133
108960.0000000    0.1016800
109000.0000000    0.1126109
109040.0000000    0.1092017
109080.0000000    0.1095160
109120.0000000    0.1082817
109160.0000000    0.1054435
109200.0000000    0.1108023
109240.0000000    0.1062982
109280.0000000    0.1052864
109320.0000000    0.1175053
109360.0000000    0.1143931
109400.0000000    0.1152847
109440.0000000    0.1095231
109480.0000000    0.1187127
109520.0000000    0.1049835
109560.0000000    0.1009720
109600.0000000    0.1086665
109640.0000000    0.1035830
109680.0000000    0.1054811
109720.0000000    0.0979470
109760.0000000    0.1162253
109800.0000000    0.1106673
109840.0000000    0.1015999
109880.0000000    0.1106849
109920.0000000    0.1085935
109960.0000000    0.1049872
110000.0000000    0.1070939
110040.0000000    0.1027346
110080.0000000    0.1085956
110120.0000000    0.1102422
110160.0000000    0.1045874
110200.0000000    0.1031436
110240.0000000    0.1132699
110280.0000000    0.1070511
110320.0000000    0.1074135
110360.0000000    0.1085821
110400.0000000    0.1173595
110440.0000000    0.1090735
110480.0000000    0.1150932
110520.0000000    0.1143430
110560.0000000    0.1183964
110600.0000000    0.1122922
110640.0000000    0.1194606
110680.0000000    0.1133246
110720.0000000    0.1234422
110760.0000000    0.1225463
110800.0000000    0.1154793
110840.0000000    0.1266486
110880.0000000    0.1160016
110920.0000000    0.1176005
110960.0000000    0.1016373
111000.0000000    0.1183333
111040.0000000    0.1128557
111080.0000000    0.1099844
111120.0000000    0.1155114
111160.0000000    0.1197938
111200.0000000    0.1036776
111240.0000000    0.1114555
111280.0000000    0.1122422
111320.0000000    0.1150407
111360.0000000    0.1152768
111400.0000000    0.1079997
111440.0000000    0.1120970
111480.0000000    0.1106123
111520.0000000    0.1166385
111560.0000000    0.1105132
111600.0000000    0.1113305
111640.0000000    0.1183025
111680.0000000    0.1115187
111720.0000000    0.1183566
111760.0000000    0.1182412
111800.0000000    0.1151244
111840.0000000    0.1309800
111880.0000000    0.1136946
111920.0000000    0.1229389
111960.0000000    0.1109533
112000.0000000    0.1113765
112040.0000000    0.1118164
112080.0000000    0.1111464
112120.0000000    0.1054052
112160.0000000    0.1172148
112200.0000000    0.1178859
112240.0000000    0.1173085
112280.0000000    0.1206550
112320.0000000    0.1129827
112360.0000000    0.1185967
112400.0000000    0.1122514
112440.0000000    0.1112150
112480.0000000    0.1122445
112520.0000000    0.1235585
112560.0000000    0.1107345
112600.0000000    0.1143098
112640.0000000    0.1109920
112680.0000000    0.1154789
112720.0000000    0.1117865
112760.0000000    0.1232659
112800.0000000    0.1060389
112840.0000000    0.1153596
112880.0000000    0.1120879
112920.0000000    0.1094899
112960.0000000    0.1194050
113000.0000000    0.1109355
113040.0000000    0.1102908
113080.0000000    0.1116882
113120.0000000    0.1124812
113160.0000000    0.1237697
113200.0000000    0.1285668
113240.0000000    0.1142651
113280.0000000    0.1104884
113320.0000000    0.1071257
113360.0000000    0.1068584
113400.0000000    0.1149518
113440.0000000    0.1095358
113480.0000000    0.1117046
113520.0000000    0.1094697
113560.0000000    0.1201345
113600.0000000    0.1129201
113640.0000000    0.1127986
113680.0000000    0.1087241
113720.0000000    0.1093315
113760.0000000    0.1211212
113800.0000000    0.1153818
113840.0000000    0.1118088
113880.0000000    0.1062408
113920.0000000    0.1088774
113960.0000000    0.1142276
114000.0000000    0.1193119
114040.0000000    0.1091027
114080.0000000    0.1158177
114120.0000000    0.1202909
114160.0000000    0.1136010
114200.0000000    0.1167481
114240.0000000    0.1182994
114280.0000000    0.1144865
114320.0000000    0.1234569
114360.0000000    0.1223918
114400.0000000    0.1171766
114440.0000000    0.1167211
114480.0000000    0.1219451
114520.0000000    0.1188754
114560.0000000    0.1100050
114600.0000000    0.1160846
114640.0000000    0.1179607
114680.0000000    0.1166805
114720.0000000    0.1196236
114760.0000000    0.1182802
114800.0000000    0.1127333
114840.0000000    0.1376349
114880.0000000    0.1267571
114920.0000000    0.1227082
114960.0000000    0.1209666
115000.0000000    0.1161904
115040.0000000    0.1204758
115080.0000000    0.1173598
115120.0000000    0.1253078
115160.0000000    0.1163635
115200.0000000    0.1174403
115240.0000000    0.1213267
115280.0000000    0.1247561
115320.0000000    0.1280513
115360.0000000    0.1261791
115400.0000000    0.1216563
115440.0000000    0.1180840
115480.0000000    0.1330018
115520.0000000    0.1260326
115560.0000000    0.1190197
115600.0000000    0.1192445
115640.0000000    0.1162878
115680.0000000    0.1172140
115720.0000000    0.1250631
115760.0000000    0.1245927
115800.0000000    0.1268593
115840.0000000    0.1176773
115880.0000000    0.1056903
115920.0000000    0.1181080
115960.0000000    0.1182710
116000.0000000    0.1272575
116040.0000000    0.1223928
116080.0000000    0.1335989
116120.0000000    0.1231472
116160.0000000    0.1362661
116200.0000000    0.1285690
116240.0000000    0.1122796
116280.0000000    0.1271161
116320.0000000    0.1221615
116360.0000000    0.1129255
116400.0000000    0.1248653
116440.0000000    0.1078177
116480.0000000    0.1197507
116520.0000000    0.1089624
116560.0000000    0.1069443
116600.0000000    0.1208085
116640.0000000    0.1072714
116680.0000000    0.1128649
116720.0000000    0.1162904
116760.0000000    0.1133204
116800.0000000    0.1145147
116840.0000000    0.1115706
116880.0000000    0.1182309
116920.0000000    0.1188836
116960.0000000    0.1231664
117000.0000000    0.1185653
117040.0000000    0.1203357
117080.0000000    0.1154290
117120.0000000    0.1204103
117160.0000000    0.1236577
117200.0000000    0.1165389
117240.0000000    0.1206183
117280.0000000    0.1176870
117320.0000000    0.1193650
117360.0000000    0.1202183
117400.0000000    0.1186271
117440.0000000    0.1229096
117480.0000000    0.1034406
117520.0000000    0.1305234
117560.0000000    0.1143709
117600.0000000    0.1243636
117640.0000000    0.1189980
117680.0000000    0.1268125
117720.0000000    0.1242296
117760.0000000    0.1229333
117800.0000000    0.1184912
117840.0000000    0.1199235
117880.0000000    0.1179333
117920.0000000    0.1234273
117960.0000000    0.1157838
118000.0000000    0.1275096
118040.0000000    0.1302596
118080.0000000    0.1190179
118120.0000000    0.1233723
118160.0000000    0.1257623
118200.0000000    0.1254546
118240.0000000    0.1240814
118280.0000000    0.1255118
118320.0000000    0.1242532
118360.0000000    0.1233887
118400.0000000    0.1118664
118440.0000000    0.1184168
118480.0000000    0.1220335
118520.0000000    0.1278045
118560.0000000    0.1367727
118600.0000000    0.1241847
118640.0000000    0.1244361
118680.0000000    0.1222326
118720.0000000    0.1177273
118760.0000000    0.1198416
118800.0000000    0.1212047
118840.0000000    0.1127800
118880.0000000    0.1172222
118920.0000000    0.1144042
118960.0000000    0.1277842
119000.0000000    0.1264560
119040.0000000    0.1309385
119080.0000000    0.1308359
119120.0000000    0.1208024
119160.0000000    0.1219965
119200.0000000    0.1321079
119240.0000000    0.1315745
119280.0000000    0.1314148
119320.0000000    0.1292975
119360.0000000    0.1362818
119400.0000000    0.1292701
119440.0000000    0.1325366
119480.0000000    0.1350450
119520.0000000    0.1325821
119560.0000000    0.1267780
119600.0000000    0.1185224
119640.0000000    0.1228629
119680.0000000    0.1288786
119720.0000000    0.1218296
119760.0000000    0.1123675
119800.0000000    0.1177538
119840.0000000    0.1168034
119880.0000000    0.1217533
119920.0000000    0.1115844
119960.0000000    0.1241012
120000.0000000    0.1215092
120040.0000000    0.1136534
120080.0000000    0.1133320
120120.0000000    0.1138404
120160.0000000    0.1126997
120200.0000000    0.1188139
120240.0000000    0.1155744
120280.0000000    0.1173296
120320.0000000    0.1167811
120360.0000000    0.1194834
120400.0000000    0.1155001
120440.0000000    0.1135407
120480.0000000    0.1317611
120520.0000000    0.1192890
120560.0000000    0.1365540
120600.0000000    0.1270083
120640.0000000    0.1237617
120680.0000000    0.1187595
120720.0000000    0.1131879
120760.0000000    0.1139285
120800.0000000    0.1195649
120840.0000000    0.1236787
120880.0000000    0.1237424
120920.0000000    0.1224761
120960.0000000    0.1221238
121000.0000000    0.1204794
121040.0000000    0.1241296
121080.0000000    0.1302940
121120.0000000    0.1356125
121160.0000000    0.1270876
121200.0000000    0.1236768
121240.0000000    0.1301872
121280.0000000    0.1342825
121320.0000000    0.1229209
121360.0000000    0.1238583
121400.0000000    0.1412752
121440.0000000    0.1277056
121480.0000000    0.1297218
121520.0000000    0.1324794
121560.0000000    0.1310744
121600.0000000    0.1191392
121640.0000000    0.1235733
121680.0000000    0.1336157
121720.0000000    0.1267103
121760.0000000    0.1225486
121800.0000000    0.1318741
121840.0000000    0.1356087
121880.0000000    0.1213938
121920.0000000    0.1278685
121960.0000000    0.1403951
122000.0000000    0.1299228
122040.0000000    0.1325652
122080.0000000    0.1229270
122120.0000000    0.1342062
122160.0000000    0.1370999
122200.0000000    0.1365145
122240.0000000    0.1321302
122280.0000000    0.1343203
122320.0000000    0.1314853
122360.0000000    0.1300286
122400.0000000    0.1275904
122440.0000000    0.1261047
122480.0000000    0.1259782
122520.0000000    0.1231799
122560.0000000    0.1139154
122600.0000000    0.1139967
122640.0000000    0.1168578
122680.0000000    0.1221469
122720.0000000    0.1184055
122760.0000000    0.1226857
122800.0000000    0.1258957
122840.0000000    0.1274976
122880.0000000    0.1231569
122920.0000000    0.1219417
122960.0000000    0.1291448
123000.0000000    0.1334624
123040.0000000    0.1335356
123080.0000000    0.1251417
123120.0000000    0.1306643
123160.0000000    0.1320780
123200.0000000    0.1379093
123240.0000000    0.1287890
123280.0000000    0.1217274
123320.0000000    0.1238058
123360.0000000    0.1189987
123400.0000000    0.1215413
123440.0000000    0.1192900
123480.0000000    0.1262149
123520.0000000    0.1261397
123560.0000000    0.1226903
123600.0000000    0.1314331
123640.0000000    0.1195130
123680.0000000    0.1191001
123720.0000000    0.1283070
123760.0000000    0.1239065
123800.0000000    0.1289376
123840.0000000    0.1229250
123880.0000000    0.1310585
123920.0000000    0.1228010
123960.0000000    0.1250939
124000.0000000    0.1226567
124040.0000000    0.1349472
124080.0000000    0.1147604
124120.0000000    0.1305099
124160.0000000    0.1349443
124200.0000000    0.1217961
124240.0000000    0.1207718
124280.0000000    0.1250006
124320.0000000    0.1325185
124360.0000000    0.1297786
124400.0000000    0.1310841
124440.0000000    0.1229429
124480.0000000    0.1185722
124520.0000000    0.1200102
124560.0000000    0.1197386
124600.0000000    0.1177049
124640.0000000    0.1200825
124680.0000000    0.1219675
124720.0000000    0.1254575
124760.0000000    0.1213491
124800.0000000    0.1240175
124840.0000000    0.1268383
124880.0000000    0.1252239
124920.0000000    0.1315177
124960.0000000    0.1194299
125000.0000000    0.1208300
125040.0000000    0.1131153
125080.0000000    0.1098236
125120.0000000    0.1058444
125160.0000000    0.1163796
125200.0000000    0.1116526
125240.0000000    0.1232495
125280.0000000    0.1183503
125320.0000000    0.1143696
125360.0000000    0.1095758
125400.0000000    0.1181052
125440.0000000    0.1164935
125480.0000000    0.1163600
125520.0000000    0.1187399
125560.0000000    0.1119834
125600.0000000    0.1160446
125640.0000000    0.1174778
125680.0000000    0.1103706
125720.0000000    0.1092592
125760.0000000    0.1064144
125800.0000000    0.1220369
125840.0000000    0.1141455
125880.0000000    0.1200405
125920.0000000    0.1220419
125960.0000000    0.1222687
126000.0000000    0.1139087
126040.0000000    0.1239076
126080.0000000    0.1201580
126120.0000000    0.1219693
126160.0000000    0.1107187
126200.0000000    0.1158896
126240.0000000    0.1096961
126280.0000000    0.1171963
126320.0000000    0.1128218
126360.0000000    0.1084066
126400.0000000    0.1122874
126440.0000000    0.1104628
126480.0000000    0.1039411
126520.0000000    0.1136210
126560.0000000    0.1089312
126600.0000000    0.1131814
126640.0000000    0.1059685
126680.0000000    0.1087947
126720.0000000    0.1085792
126760.0000000    0.1299510
126800.0000000    0.1118403
126840.0000000    0.1212286
126880.0000000    0.1191753
126920.0000000    0.1198656
126960.0000000    0.1222750
127000.0000000    0.1185370
127040.0000000    0.1128031
127080.0000000    0.1113583
127120.0000000    0.1279917
127160.0000000    0.1286996
127200.0000000    0.1258516
127240.0000000    0.1244775
127280.0000000    0.1256661
127320.0000000    0.1266926
127360.0000000    0.1092496
127400.0000000    0.1133129
127440.0000000    0.1092948
127480.0000000    0.1064317
127520.0000000    0.1091064
127560.0000000    0.1087021
127600.0000000    0.1183060
127640.0000000    0.1128965
127680.0000000    0.1149340
127720.0000000    0.1180120
127760.0000000    0.1180711
127800.0000000    0.1237835
127840.0000000    0.1084707
127880.0000000    0.1112022
127920.0000000    0.1140886
127960.0000000    0.1193122
128000.0000000    0.1153279
128040.0000000    0.1032394
128080.0000000    0.1283750
128120.0000000    0.1090898
128160.0000000    0.1140889
128200.0000000    0.1236681
128240.0000000    0.1161976
128280.0000000    0.1169690
128320.0000000    0.1217667
128360.0000000    0.1173713
128400.0000000    0.1135825
128440.0000000    0.1179813
128480.0000000    0.1094985
128520.0000000    0.1285668
128560.0000000    0.1164494
128600.0000000    0.1237663
128640.0000000    0.1147858
128680.0000000    0.1203661
128720.0000000    0.1088774
128760.0000000    0.1202383
128800.0000000    0.1051427
128840.0000000    0.1244614
128880.0000000    0.1188000
128920.0000000    0.1150255
128960.0000000    0.1005766
129000.0000000    0.1139787
129040.0000000    0.1054006
129080.0000000    0.1021999
129120.0000000    0.1087070
129160.0000000    0.1242158
129200.0000000    0.1110056
129240.0000000    0.1306653
129280.0000000    0.1241200
129320.0000000    0.1272624
129360.0000000    0.1036560
129400.0000000    0.1128942
129440.0000000    0.1085517
129480.0000000    0.1094934
129520.0000000    0.1133131
129560.0000000    0.1181339
129600.0000000    0.1138664
129640.0000000    0.1276607
129680.0000000    0.1164458
129720.0000000    0.1140018
129760.0000000    0.1160045
129800.0000000    0.1128970
129840.0000000    0.1093097
129880.0000000    0.1100050
129920.0000000    0.1170061
129960.0000000    0.1133971
130000.0000000    0.1250287
130040.0000000    0.1143362
130080.0000000    0.1147421
130120.0000000    0.1173473
130160.0000000    0.1207645
130200.0000000    0.1104183
130240.0000000    0.1039460
130280.0000000    0.1081480
130320.0000000    0.1158757
130360.0000000    0.1030004
130400.0000000    0.1026351
130440.0000000    0.1146691
130480.0000000    0.1017081
130520.0000000    0.1013984
130560.0000000    0.1000749
130600.0000000    0.0987883
130640.0000000    0.1040261
130680.0000000    0.1117298
130720.0000000    0.1196310
130760.0000000    0.1162881
130800.0000000    0.1110680
130840.0000000    0.1117990
130880.0000000    0.1021820
130920.0000000    0.1068930
130960.0000000    0.1157678
131000.0000000    0.1159590
131040.0000000    0.1052266
131080.0000000    0.1156534
131120.0000000    0.1176761
131160.0000000    0.1078461
131200.0000000    0.1131899
131240.0000000    0.1084053
131280.0000000    0.1118478
131320.0000000    0.1105084
131360.0000000    0.1119451
131400.0000000    0.1086908
131440.0000000    0.1093414
131480.0000000    0.1107631
131520.0000000    0.1016179
131560.0000000    0.1085623
131600.0000000    0.1165447
131640.0000000    0.1116791
131680.0000000    0.1163236
131720.0000000    0.1186700
131760.0000000    0.1180423
131800.0000000    0.1209586
131840.0000000    0.1114016
131880.0000000    0.1101561
131920.0000000    0.1180872
131960.0000000    0.1141170
132000.0000000    0.1212347
132040.0000000    0.1149604
132080.0000000    0.1290237
132120.0000000    0.1146421
132160.0000000    0.1137900
132200.0000000    0.1180695
132240.0000000    0.1172259
132280.0000000    0.1177415
132320.0000000    0.1227228
132360.0000000    0.1202638
132400.0000000    0.1244197
132440.0000000    0.1140128
132480.0000000    0.1122545
132520.0000000    0.1126880
132560.0000000    0.1201033
132600.0000000    0.1089475
132640.0000000    0.1145696
132680.0000000    0.1254733
132720.0000000    0.1240696
132760.0000000    0.1157674
132800.0000000    0.1134482
132840.0000000    0.1193152
132880.0000000    0.1217095
132920.0000000    0.1213456
132960.0000000    0.1154696
133000.0000000    0.1303402
133040.0000000    0.1259979
133080.0000000    0.1272604
133120.0000000    0.1273904
133160.0000000    0.1163157
133200.0000000    0.1215675
133240.0000000    0.1183433
133280.0000000    0.1170218
133320.0000000    0.1169145
133360.0000000    0.1248484
133400.0000000    0.1214276
133440.0000000    0.1161955
133480.0000000    0.1297525
133520.0000000    0.1240537
133560.0000000    0.1215015
133600.0000000    0.1184493
133640.0000000    0.1274641
133680.0000000    0.1147509
133720.0000000    0.1133067
133760.0000000    0.1091608
133800.0000000    0.1205654
133840.0000000    0.1143622
133880.0000000    0.1195530
133920.0000000    0.1243480
133960.0000000    0.1149808
134000.0000000    0.1093718
134040.0000000    0.1202786
134080.0000000    0.1232987
134120.0000000    0.1248692
134160.0000000    0.1222863
134200.0000000    0.1149455
134240.0000000    0.1180836
134280.0000000    0.1427862
134320.0000000    0.1291388
134360.0000000    0.1322850
134400.0000000    0.1318142
134440.0000000    0.1194183
134480.0000000    0.1220821
134520.0000000    0.1110112
134560.0000000    0.1098266
134600.0000000    0.1114466
134640.0000000    0.1117295
134680.0000000    0.1137827
134720.0000000    0.1163047
134760.0000000    0.1190914
134800.0000000    0.1196484
134840.0000000    0.1197927
134880.0000000    0.1204850
134920.0000000    0.1157810
134960.0000000    0.1179269
135000.0000000    0.1256379
135040.0000000    0.1193520
135080.0000000    0.1175334
135120.0000000    0.1155623
135160.0000000    0.1252746
135200.0000000    0.1229224
135240.0000000    0.1207620
135280.0000000    0.1289874
135320.0000000    0.1227737
135360.0000000    0.1256565
135400.0000000    0.1260024
135440.0000000    0.1227470
135480.0000000    0.1167866
135520.0000000    0.1293454
135560.0000000    0.1233295
135600.0000000    0.1185178
135640.0000000    0.1309681
135680.0000000    0.1235465
135720.0000000    0.1208514
135760.0000000    0.1282742
135800.0000000    0.1284444
135840.0000000    0.1327711
135880.0000000    0.1303355
135920.0000000    0.1287146
135960.0000000    0.1298610
136000.0000000    0.1245618
136040.0000000    0.1237216
136080.0000000    0.1210898
136120.0000000    0.1258703
136160.0000000    0.1249823
136200.0000000    0.1217467
136240.0000000    0.1284603
136280.0000000    0.1213283
136320.0000000    0.1218128
136360.0000000    0.1269486
136400.0000000    0.1238223
136440.0000000    0.1379019
136480.0000000    0.1317437
136520.0000000    0.1240860
136560.0000000    0.1298168
136600.0000000    0.1288422
136640.0000000    0.1267743
136680.0000000    0.1249961
136720.0000000    0.1248134
136760.0000000    0.1198799
136800.0000000    0.1237812
136840.0000000    0.1199543
136880.0000000    0.1256005
136920.0000000    0.1246512
136960.0000000    0.1216252
137000.0000000    0.1152900
137040.0000000    0.1253821
137080.0000000    0.1275865
137120.0000000    0.1314938
137160.0000000    0.1307651
137200.0000000    0.1352539
137240.0000000    0.1282415
137280.0000000    0.1313394
137320.0000000    0.1408186
137360.0000000    0.1249923
137400.0000000    0.1336697
137440.0000000    0.1238578
137480.0000000    0.1182614
137520.0000000    0.1198833
137560.0000000    0.1246218
137600.0000000    0.1222587
137640.0000000    0.1252917
137680.0000000    0.1266746
137720.0000000    0.1264538
137760.0000000    0.1285703
137800.0000000    0.1145093
137840.0000000    0.1238828
137880.0000000    0.1317790
137920.0000000    0.1342620
137960.0000000    0.1233182
138000.0000000    0.1277374
138040.0000000    0.1269632
138080.0000000    0.1308183
138120.0000000    0.1314234
138160.0000000    0.1308509
138200.0000000    0.1329741
138240.0000000    0.1345719
138280.0000000    0.1265728
138320.0000000    0.1344042
138360.0000000    0.1334110
138400.0000000    0.1233831
138440.0000000    0.1171315
138480.0000000    0.1225333
138520.0000000    0.1306423
138560.0000000    0.1150097
138600.0000000    0.1241653
138640.0000000    0.1216668
138680.0000000    0.1166912
138720.0000000    0.1180229
138760.0000000    0.1112750
138800.0000000    0.1131573
138840.0000000    0.1156797
138880.0000000    0.1170076
138920.0000000    0.1157370
138960.0000000    0.1176776
139000.0000000    0.1158761
139040.0000000    0.1312808
139080.0000000    0.1152543
139120.0000000    0.1249721
139160.0000000    0.1134166
139200.0000000    0.1310290
139240.0000000    0.1227587
139280.0000000    0.1246025
139320.0000000    0.1210616
139360.0000000    0.1245982
139400.0000000    0.1294201
139440.0000000    0.1206067
139480.0000000    0.1157569
139520.0000000    0.1280856
139560.0000000    0.1216049
139600.0000000    0.1253825
139640.0000000    0.1136469
139680.0000000    0.1204460
139720.0000000    0.1157411
139760.0000000    0.1166584
139800.0000000    0.1166408
139840.0000000    0.1255414
139880.0000000    0.1080554
139920.0000000    0.1203841
139960.0000000    0.1199174
140000.0000000    0.1271682
140040.0000000    0.1166760
140080.0000000    0.1110033
140120.0000000    0.1324091
140160.0000000    0.1274837
140200.0000000    0.1160474
140240.0000000    0.1246824
140280.0000000    0.1207516
140320.0000000    0.1120149
140360.0000000    0.1254638
140400.0000000    0.1329263
140440.0000000    0.1299688
140480.0000000    0.1256621
140520.0000000    0.1300626
140560.0000000    0.1231758
140600.0000000    0.1290468
140640.0000000    0.1167345
140680.0000000    0.1184509
140720.0000000    0.1257254
140760.0000000    0.1119880
140800.0000000    0.1100481
140840.0000000    0.1126158
140880.0000000    0.1162038
140920.0000000    0.1166253
140960.0000000    0.1148246
141000.0000000    0.1054153
141040.0000000    0.1066317
141080.0000000    0.1066971
141120.0000000    0.1134758
141160.0000000    0.1123779
141200.0000000    0.1070918
141240.0000000    0.1150598
141280.0000000    0.1065546
141320.0000000    0.1101610
141360.0000000    0.1025036
141400.0000000    0.1166771
141440.0000000    0.1114204
141480.0000000    0.1148974
141520.0000000    0.1314773
141560.0000000    0.1185919
141600.0000000    0.1195961
141640.0000000    0.1182783
141680.0000000    0.1050514
141720.0000000    0.1146433
141760.0000000    0.1269958
141800.0000000    0.1104073
141840.0000000    0.1155406
141880.0000000    0.1165898
141920.0000000    0.1149225
141960.0000000    0.1128617
142000.0000000    0.1140888
142040.0000000    0.1049496
142080.0000000    0.1051509
142120.0000000    0.1014811
142160.0000000    0.1030540
142200.0000000    0.1062881
142240.0000000    0.1035623
142280.0000000    0.1169769
142320.0000000    0.1094268
142360.0000000    0.1161389
142400.0000000    0.1096383
142440.0000000    0.1239071
142480.0000000    0.1248844
142520.0000000    0.1146069
142560.0000000    0.1192895
142600.0000000    0.1236874
142640.0000000    0.1248506
142680.0000000    0.1197358
142720.0000000    0.1244580
142760.0000000    0.1098067
142800.0000000    0.1166018
142840.0000000    0.1127905
142880.0000000    0.1038877
142920.0000000    0.1196907
142960.0000000    0.1117371
143000.0000000    0.1251877
143040.0000000    0.1192445
143080.0000000    0.1198666
143120.0000000    0.1105864
143160.0000000    0.1180485
143200.0000000    0.1198634
143240.0000000    0.1077337
143280.0000000    0.1085000
143320.0000000    0.1117578
143360.0000000    0.1128181
143400.0000000    0.1047263
143440.0000000    0.1090060
143480.0000000    0.1113359
143520.0000000    0.1185762
143560.0000000    0.1054150
143600.0000000    0.1020711
143640.0000000    0.1278477
143680.0000000    0.1157381
143720.0000000    0.1192997
143760.0000000    0.1176402
143800.0000000    0.1091009
143840.0000000    0.1071770
143880.0000000    0.1069031
143920.0000000    0.1192369
143960.0000000    0.1030531
144000.0000000    0.0937399
144040.0000000    0.1153303
144080.0000000    0.0971239
144120.0000000    0.1091225
144160.0000000    0.1098476
144200.0000000    0.1051494
144240.0000000    0.1086157
144280.0000000    0.1090362
144320.0000000    0.1103091
144360.0000000    0.1239064
144400.0000000    0.1146247
144440.0000000    0.1193954
144480.0000000    0.1221166
144520.0000000    0.1190485
144560.0000000    0.1227640
144600.0000000    0.1089710
144640.0000000    0.1238115
144680.0000000    0.1221596
144720.0000000    0.1225117
144760.0000000    0.0996068
144800.0000000    0.1169065
144840.0000000    0.1157215
144880.0000000    0.1146173
144920.0000000    0.1165292
144960.0000000    0.1102293
145000.0000000    0.1060050
145040.0000000    0.1179449
145080.0000000    0.1066685
145120.0000000    0.1217491
145160.0000000    0.1135354
145200.0000000    0.1073514
145240.0000000    0.1169629
145280.0000000    0.1097746
145320.0000000    0.1073715
145360.0000000    0.1149295
145400.0000000    0.1237063
145440.0000000    0.1233097
145480.0000000    0.1170501
145520.0000000    0.1268865
145560.0000000    0.1143396
145600.0000000    0.1293012
145640.0000000    0.1261608
145680.0000000    0.1155427
145720.0000000    0.1131521
145760.0000000    0.1177108
145800.0000000    0.1161599
145840.0000000    0.1267393
145880.0000000    0.1169331
145920.0000000    0.1210590
145960.0000000    0.1185181
146000.0000000    0.1162484
146040.0000000    0.1235034
146080.0000000    0.1286324
146120.0000000    0.1185798
146160.0000000    0.1299383
146200.0000000    0.1412167
146240.0000000    0.1277533
146280.0000000    0.1263192
146320.0000000    0.1308746
146360.0000000    0.1246902
146400.0000000    0.1256668
146440.0000000    0.1236689
146480.0000000    0.1276162
146520.0000000    0.1202511
146560.0000000    0.1259831
146600.0000000    0.1144346
146640.0000000    0.1209765
146680.0000000    0.1297682
146720.0000000    0.1253868
146760.0000000    0.1237973
146800.0000000    0.1168524
146840.0000000    0.1305225
146880.0000000    0.1230521
146920.0000000    0.1181261
146960.0000000    0.1212718
147000.0000000    0.1081534
147040.0000000    0.1182238
147080.0000000    0.1320671
147120.0000000    0.1191981
147160.0000000    0.1222299
147200.0000000    0.1266242
147240.0000000    0.1192572
147280.0000000    0.1151516
147320.0000000    0.1086972
147360.0000000    0.1115119
147400.0000000    0.1068365
147440.0000000    0.1105337
147480.0000000    0.1211642
147520.0000000    0.1108602
147560.0000000    0.1137292
147600.0000000    0.1160881
147640.0000000    0.1144414
147680.0000000    0.1092573
147720.0000000    0.1172668
147760.0000000    0.1222079
147800.0000000    0.1183780
147840.0000000    0.1325282
147880.0000000    0.1176144
147920.0000000    0.1196036
147960.0000000    0.1270920
148000.0000000    0.1068225
148040.0000000    0.1121890
148080.0000000    0.1148662
148120.0000000    0.1198914
148160.0000000    0.1172777
148200.0000000    0.1209306
148240.0000000    0.1155522
148280.0000000    0.1188724
148320.0000000    0.1179726
148360.0000000    0.1179098
148400.0000000    0.1196336
148440.0000000    0.1231380
148480.0000000    0.1077526
148520.0000000    0.1155254
148560.0000000    0.1095959
148600.0000000    0.1110669
148640.0000000    0.1175086
148680.0000000    0.1142125
148720.0000000    0.1125591
148760.0000000    0.1075689
148800.0000000    0.1135266
148840.0000000    0.1069045
148880.0000000    0.1063045
148920.0000000    0.1200678
148960.0000000    0.1138809
149000.0000000    0.1167269
149040.0000000    0.1191954
149080.0000000    0.1294857
149120.0000000    0.1296220
149160.0000000    0.1509646
149200.0000000    0.1390841
149240.0000000    0.1435047
149280.0000000    0.1376472
149320.0000000    0.1281964
149360.0000000    0.1288817
149400.0000000    0.1102137
149440.0000000    0.1098571
149480.0000000    0.1283140
149520.0000000    0.1187715
149560.0000000    0.1160754
149600.0000000    0.1184432
149640.0000000    0.1323828
149680.0000000    0.1223172
149720.0000000    0.1345283
149760.0000000    0.1216013
149800.0000000    0.1203934
149840.0000000    0.1078561
149880.0000000    0.1164068
149920.0000000    0.1154466
149960.0000000    0.1153614
150000.0000000    0.1211458
150040.0000000    0.1135186
150080.0000000    0.1206949
150120.0000000    0.1030449
150160.0000000    0.0991755
150200.0000000    0.1070299
150240.0000000    0.1027561
150280.0000000    0.1091276
150320.0000000    0.1033104
150360.0000000    0.1142911
150400.0000000    0.1177512
150440.0000000    0.1233350
150480.0000000    0.1146715
150520.0000000    0.1111359
150560.0000000    0.1121714
150600.0000000    0.1095780
150640.0000000    0.1020658
150680.0000000    0.1167053
150720.0000000    0.1165223
150760.0000000    0.1138421
150800.0000000    0.1206082
150840.0000000    0.1161661
150880.0000000    0.1219392
150920.0000000    0.1094398
150960.0000000    0.1323652
151000.0000000    0.1263417
151040.0000000    0.1245968
151080.0000000    0.1167030
151120.0000000    0.1214487
151160.0000000    0.1176351
151200.0000000    0.1274666
151240.0000000    0.1185622
151280.0000000    0.1037984
151320.0000000    0.1161024
151360.0000000    0.1193994
151400.0000000    0.1332480
151440.0000000    0.1133617
151480.0000000    0.1142604
151520.0000000    0.1093753
151560.0000000    0.1154844
151600.0000000    0.1176528
151640.0000000    0.1255231
151680.0000000    0.1196598
151720.0000000    0.1134663
151760.0000000    0.1237880
151800.0000000    0.1233799
151840.0000000    0.1257997
151880.0000000    0.1227302
151920.0000000    0.1313212
151960.0000000    0.1225083
152000.0000000    0.1204774
152040.0000000    0.1204813
152080.0000000    0.1227357
152120.0000000    0.1294137
152160.0000000    0.1199142
152200.0000000    0.1219204
152240.0000000    0.1231874
152280.0000000    0.1131221
152320.0000000    0.1147616
152360.0000000    0.1158186
152400.0000000    0.1221253
152440.0000000    0.1227105
152480.0000000    0.1270665
152520.0000000    0.1183320
152560.0000000    0.1335971
152600.0000000    0.1236882
152640.0000000    0.1320301
152680.0000000    0.1265285
152720.0000000    0.1325223
152760.0000000    0.1295602
152800.0000000    0.1277211
152840.0000000    0.1131121
152880.0000000    0.1163411
152920.0000000    0.1207528
152960.0000000    0.1107445
153000.0000000    0.1164040
153040.0000000    0.1226482
153080.0000000    0.1218273
153120.0000000    0.1295644
153160.0000000    0.1209939
153200.0000000    0.1259793
153240.0000000    0.1188006
153280.0000000    0.1242988
153320.0000000    0.1280792
153360.0000000    0.1233089
153400.0000000    0.1315742
153440.0000000    0.1187472
153480.0000000    0.1087497
153520.0000000    0.1034417
153560.0000000    0.1064135
153600.0000000    0.1099781
153640.0000000    0.1238680
153680.0000000    0.1105408
153720.0000000    0.1270511
153760.0000000    0.1175279
153800.0000000    0.1119443
153840.0000000    0.1129181
153880.0000000    0.1091702
153920.0000000    0.1234241
153960.0000000    0.1134211
154000.0000000    0.1100888
154040.0000000    0.1152616
154080.0000000    0.1182061
154120.0000000    0.1161191
154160.0000000    0.1146608
154200.0000000    0.1287709
154240.0000000    0.1139309
154280.0000000    0.1234993
154320.0000000    0.1207552
154360.0000000    0.1182645
154400.0000000    0.1138614
154440.0000000    0.1182319
154480.0000000    0.1100413
154520.0000000    0.1145772
154560.0000000    0.1291737
154600.0000000    0.1225926
154640.0000000    0.1293273
154680.0000000    0.1180401
154720.0000000    0.1217427
154760.0000000    0.1184318
154800.0000000    0.1277375
154840.0000000    0.1159616
154880.0000000    0.1185158
154920.0000000    0.1165581
154960.0000000    0.1160010
155000.0000000    0.1191755
155040.0000000    0.1139955
155080.0000000    0.1125644
155120.0000000    0.1127554
155160.0000000    0.1054744
155200.0000000    0.1003792
155240.0000000    0.1068871
155280.0000000    0.1054098
155320.0000000    0.1115534
155360.0000000    0.1210206
155400.0000000    0.1085721
155440.0000000    0.1138220
155480.0000000    0.1249389
155520.0000000    0.1279042
155560.0000000    0.1074365
155600.0000000    0.1260256
155640.0000000    0.1169750
155680.0000000    0.1259928
155720.0000000    0.1160987
155760.0000000    0.1140218
155800.0000000    0.1125952
155840.0000000    0.1095080
155880.0000000    0.1140845
155920.0000000    0.1185951
155960.0000000    0.1169369
156000.0000000    0.1222565
156040.0000000    0.1292886
156080.0000000    0.1285122
156120.0000000    0.1334125
156160.0000000    0.1486636
156200.0000000    0.1237097
156240.0000000    0.1111543
156280.0000000    0.1273972
156320.0000000    0.1191927
156360.0000000    0.1098061
156400.0000000    0.1228790
156440.0000000    0.1121543
156480.0000000    0.1113303
156520.0000000    0.1138736
156560.0000000    0.1123573
156600.0000000    0.1178029
156640.0000000    0.1129718
156680.0000000    0.1134834
156720.0000000    0.1111996
156760.0000000    0.1169059
156800.0000000    0.1127409
156840.0000000    0.1262015
156880.0000000    0.1260486
156920.0000000    0.1191860
156960.0000000    0.1314985
157000.0000000    0.1189230
157040.0000000    0.1135706
157080.0000000    0.1160841
157120.0000000    0.1143888
157160.0000000    0.1195911
157200.0000000    0.1176662
157240.0000000    0.1111798
157280.0000000    0.1173531
157320.0000000    0.1258930
157360.0000000    0.1110106
157400.0000000    0.1110259
157440.0000000    0.1233896
157480.0000000    0.1152890
157520.0000000    0.1141816
157560.0000000    0.1141083
157600.0000000    0.1179385
157640.0000000    0.1145992
157680.0000000    0.1190897
157720.0000000    0.1156513
157760.0000000    0.1088914
157800.0000000    0.1218580
157840.0000000    0.1143178
157880.0000000    0.1197473
157920.0000000    0.1117517
157960.0000000    0.1141531
158000.0000000    0.1150380
158040.0000000    0.1155813
158080.0000000    0.1214835
158120.0000000    0.1206310
158160.0000000    0.1207635
158200.0000000    0.1214937
158240.0000000    0.1117379
158280.0000000    0.1150798
158320.0000000    0.1162926
158360.0000000    0.1250417
158400.0000000    0.1225316
158440.0000000    0.1173148
158480.0000000    0.1054788
158520.0000000    0.1134797
158560.0000000    0.1142218
158600.0000000    0.1155267
158640.0000000    0.1137307
158680.0000000    0.1218438
158720.0000000    0.1119246
158760.0000000    0.1156893
158800.0000000    0.1174066
158840.0000000    0.1136706
158880.0000000    0.1176521
158920.0000000    0.1147832
158960.0000000    0.1069345
159000.0000000    0.1114280
159040.0000000    0.1052659
159080.0000000    0.1103319
159120.0000000    0.1217128
159160.0000000    0.1229317
159200.0000000    0.1141636
159240.0000000    0.1320198
159280.0000000    0.1215774
159320.0000000    0.1121140
159360.0000000    0.1167826
159400.0000000    0.1127293
159440.0000000    0.1189885
159480.0000000    0.1039481
159520.0000000    0.1103787
159560.0000000    0.1110586
159600.0000000    0.1180429
159640.0000000    0.1078116
159680.0000000    0.1011649
159720.0000000    0.1195564
159760.0000000    0.1134884
159800.0000000    0.1215852
159840.0000000    0.1379005
159880.0000000    0.1297315
159920.0000000    0.1136320
159960.0000000    0.1120556
160000.0000000    0.1176200
160040.0000000    0.1207245
160080.0000000    0.1106904
160120.0000000    0.1214530
160160.0000000    0.1162732
160200.0000000    0.1179221
160240.0000000    0.1195085
160280.0000000    0.1201573
160320.0000000    0.1121544
160360.0000000    0.1205863
160400.0000000    0.1092828
160440.0000000    0.1156773
160480.0000000    0.1131874
160520.0000000    0.1195719
160560.0000000    0.1198112
160600.0000000    0.1166691
160640.0000000    0.1154985
160680.0000000    0.1134271
160720.0000000    0.1065581
160760.0000000    0.1164032
160800.0000000    0.1166165
160840.0000000    0.1044582
160880.0000000    0.1099987
160920.0000000    0.1141188
160960.0000000    0.1132626
161000.0000000    0.1190940
161040.0000000    0.1110434
161080.0000000    0.1157868
161120.0000000    0.1142768
161160.0000000    0.1111306
161200.0000000    0.1224242
161240.0000000    0.1121742
161280.0000000    0.1046652
161320.0000000    0.1122963
161360.0000000    0.1143901
161400.0000000    0.1168808
161440.0000000    0.1169640
161480.0000000    0.1213048
161520.0000000    0.1148244
161560.0000000    0.1087335
161600.0000000    0.1099769
161640.0000000    0.1088453
161680.0000000    0.1104080
161720.0000000    0.1068965
161760.0000000    0.1203937
161800.0000000    0.1081819
161840.0000000    0.1149512
161880.0000000    0.1157081
161920.0000000    0.1105074
161960.0000000    0.1158862
162000.0000000    0.1249391
162040.0000000    0.1122332
162080.0000000    0.1140070
162120.0000000    0.1090117
162160.0000000    0.1097184
162200.0000000    0.1041797
162240.0000000    0.1119538
162280.0000000    0.1068011
162320.0000000    0.1173963
162360.0000000    0.1124589
162400.0000000    0.1125112
162440.0000000    0.1167122
162480.0000000    0.1168302
162520.0000000    0.1148725
162560.0000000    0.1212629
162600.0000000    0.1141597
162640.0000000    0.1108856
162680.0000000    0.1186233
162720.0000000    0.1142157
162760.0000000    0.1194719
162800.0000000    0.1262013
162840.0000000    0.1237755
162880.0000000    0.1201008
162920.0000000    0.1181131
162960.0000000    0.1169378
163000.0000000    0.1294442
163040.0000000    0.1231816
163080.0000000    0.1179839
163120.0000000    0.1096980
163160.0000000    0.1227423
163200.0000000    0.1232010
163240.0000000    0.1212102
163280.0000000    0.1189007
163320.0000000    0.1264219
163360.0000000    0.1254517
163400.0000000    0.1160040
163440.0000000    0.1496742
163480.0000000    0.1278887
163520.0000000    0.1234417
163560.0000000    0.1268672
163600.0000000    0.1247509
163640.0000000    0.1235507
163680.0000000    0.1208369
163720.0000000    0.1190362
163760.0000000    0.1363681
163800.0000000    0.1153584
163840.0000000    0.1103245
163880.0000000    0.1086160
163920.0000000    0.1131536
163960.0000000    0.1130428
164000.0000000    0.1262414
164040.0000000    0.1131252
164080.0000000    0.1136378
164120.0000000    0.1227888
164160.0000000    0.1280074
164200.0000000    0.1262720
164240.0000000    0.1309819
164280.0000000    0.1208378
164320.0000000    0.1297535
164360.0000000    0.1237114
164400.0000000    0.1272682
164440.0000000    0.1140628
164480.0000000    0.1234034
164520.0000000    0.1239905
164560.0000000    0.1135766
164600.0000000    0.1011428
164640.0000000    0.1077971
164680.0000000    0.1221835
164720.0000000    0.1205418
164760.0000000    0.1085555
164800.0000000    0.1153969
164840.0000000    0.1056164
164880.0000000    0.1136803
164920.0000000    0.1050812
164960.0000000    0.1141284
165000.0000000    0.1232177
165040.0000000    0.1186971
165080.0000000    0.0987212
165120.0000000    0.1156098
165160.0000000    0.1269682
165200.0000000    0.1060837
165240.0000000    0.1143725
165280.0000000    0.1128066
165320.0000000    0.1137190
165360.0000000    0.1163406
165400.0000000    0.1132370
165440.0000000    0.1185648
165480.0000000    0.1094961
165520.0000000    0.1177115
165560.0000000    0.1192245
165600.0000000    0.1169744
165640.0000000    0.1153948
165680.0000000    0.1079341
165720.0000000    0.1234582
165760.0000000    0.1071212
165800.0000000    0.1235804
165840.0000000    0.1206287
165880.0000000    0.1269711
165920.0000000    0.1229852
165960.0000000    0.1218282
166000.0000000    0.1107112
166040.0000000    0.1161263
166080.0000000    0.1173904
166120.0000000    0.1192868
166160.0000000    0.1225204
166200.0000000    0.1238230
166240.0000000    0.1142686
166280.0000000    0.1162762
166320.0000000    0.1198928
166360.0000000    0.1222717
166400.0000000    0.1239000
166440.0000000    0.1126658
166480.0000000    0.1116270
166520.0000000    0.1160578
166560.0000000    0.1165154
166600.0000000    0.1172280
166640.0000000    0.1132160
166680.0000000    0.1226028
166720.0000000    0.1086259
166760.0000000    0.1157629
166800.0000000    0.1177816
166840.0000000    0.1232457
166880.0000000    0.1158206
166920.0000000    0.1199842
166960.0000000    0.1208672
167000.0000000    0.1223788
167040.0000000    0.1218348
167080.0000000    0.1238644
167120.0000000    0.1243189
167160.0000000    0.1327798
167200.0000000    0.1161758
167240.0000000    0.1227634
167280.0000000    0.1176342
167320.0000000    0.1153330
167360.0000000    0.1173268
167400.0000000    0.1326007
167440.0000000    0.1241720
167480.0000000    0.1410990
167520.0000000    0.1433064
167560.0000000    0.1569722
167600.0000000    0.1283649
167640.0000000    0.1214286
167680.0000000    0.1276333
167720.0000000    0.1394394
167760.0000000    0.1291175
167800.0000000    0.1171188
167840.0000000    0.1262890
167880.0000000    0.1164553
167920.0000000    0.1205954
167960.0000000    0.1289998
168000.0000000    0.1182978
168040.0000000    0.1271304
168080.0000000    0.1206305
168120.0000000    0.1193762
168160.0000000    0.1199664
168200.0000000    0.1313040
168240.0000000    0.1314322
168280.0000000    0.1271473
168320.0000000    0.1151218
168360.0000000    0.1168255
168400.0000000    0.1227963
168440.0000000    0.1162810
168480.0000000    0.1334702
168520.0000000    0.1229338
168560.0000000    0.1162172
168600.0000000    0.1289552
168640.0000000    0.1380601
168680.0000000    0.1234680
168720.0000000    0.1176459
168760.0000000    0.1102695
168800.0000000    0.1132505
168840.0000000    0.1197141
168880.0000000    0.1158026
168920.0000000    0.1258941
168960.0000000    0.1247035
169000.0000000    0.1182808
169040.0000000    0.1136876
169080.0000000    0.1223657
169120.0000000    0.1213217
169160.0000000    0.1180492
169200.0000000    0.1066455
169240.0000000    0.1173827
169280.0000000    0.1148858
169320.0000000    0.1146927
169360.0000000    0.1100205
169400.0000000    0.1143825
169440.0000000    0.1085498
169480.0000000    0.1086450
169520.0000000    0.1128092
169560.0000000    0.1238660
169600.0000000    0.1255212
169640.0000000    0.1088844
169680.0000000    0.1203297
169720.0000000    0.1235874
169760.0000000    0.1239280
169800.0000000    0.1269815
169840.0000000    0.1184623
169880.0000000    0.1105875
169920.0000000    0.1111391
169960.0000000    0.1236592
170000.0000000    0.1231638
170040.0000000    0.1215030
170080.0000000    0.1071276
170120.0000000    0.1078803
170160.0000000    0.1104820
170200.0000000    0.1220702
170240.0000000    0.1177570
170280.0000000    0.1125418
170320.0000000    0.1149503
170360.0000000    0.1142155
170400.0000000    0.1185495
170440.0000000    0.1161313
170480.0000000    0.1156248
170520.0000000    0.1252785
170560.0000000    0.1202773
170600.0000000    0.1219199
170640.0000000    0.1195347
170680.0000000    0.1130093
170720.0000000    0.1123186
170760.0000000    0.1056792
170800.0000000    0.1167889
170840.0000000    0.1140802
170880.0000000    0.1117110
170920.0000000    0.1118732
170960.0000000    0.1064217
171000.0000000    0.1144786
171040.0000000    0.1120638
171080.0000000    0.1333034
171120.0000000    0.1111965
171160.0000000    0.1117329
171200.0000000    0.1098696
171240.0000000    0.1183514
171280.0000000    0.1110691
171320.0000000    0.1187192
171360.0000000    0.1316021
171400.0000000    0.1197750
171440.0000000    0.1091179
171480.0000000    0.1063130
171520.0000000    0.1073521
171560.0000000    0.1066250
171600.0000000    0.1035218
171640.0000000    0.1142774
171680.0000000    0.1127182
171720.0000000    0.1177155
171760.0000000    0.1267843
171800.0000000    0.1145521
171840.0000000    0.1058754
171880.0000000    0.1112121
171920.0000000    0.1093550
171960.0000000    0.1087887
172000.0000000    0.1111717
172040.0000000    0.1047574
172080.0000000    0.1051727
172120.0000000    0.1025716
172160.0000000    0.1120630
172200.0000000    0.1071640
172240.0000000    0.1140612
172280.0000000    0.1091654
172320.0000000    0.1102362
172360.0000000    0.1051955
172400.0000000    0.1153382
172440.0000000    0.1122516
172480.0000000    0.1225974
172520.0000000    0.1098676
172560.0000000    0.1073317
172600.0000000    0.0996432
172640.0000000    0.0987176
172680.0000000    0.1170874
172720.0000000    0.1127689
172760.0000000    0.1142225
172800.0000000    0.1178889
172840.0000000    0.1122196
172880.0000000    0.1102826
172920.0000000    0.1131903
172960.0000000    0.1059860
173000.0000000    0.1094485
173040.0000000    0.1078447
173080.0000000    0.1017986
173120.0000000    0.1103216
173160.0000000    0.1175949
173200.0000000    0.1076480
173240.0000000    0.1027046
173280.0000000    0.1051154
173320.0000000    0.1034890
173360.0000000    0.1027174
173400.0000000    0.1023034
173440.0000000    0.1121669
173480.0000000    0.1157367
173520.0000000    0.1214663
173560.0000000    0.1102548
173600.0000000    0.1102371
173640.0000000    0.1243543
173680.0000000    0.1137347
173720.0000000    0.1097771
173760.0000000    0.1108902
173800.0000000    0.1043084
173840.0000000    0.1062457
173880.0000000    0.1166764
173920.0000000    0.1139672
173960.0000000    0.1099807
174000.0000000    0.1201685
174040.0000000    0.1046236
174080.0000000    0.0993469
174120.0000000    0.1049335
174160.0000000    0.1069929
174200.0000000    0.1168901
174240.0000000    0.1028409
174280.0000000    0.1078132
174320.0000000    0.1113685
174360.0000000    0.1089870
174400.0000000    0.1228479
174440.0000000    0.1150518
174480.0000000    0.1129761
174520.0000000    0.1159274
174560.0000000    0.1137698
174600.0000000    0.1140715
174640.0000000    0.1118763
174680.0000000    0.1176821
174720.0000000    0.1141109
174760.0000000    0.1133178
174800.0000000    0.1080282
174840.0000000    0.1127021
174880.0000000    0.1112249
174920.0000000    0.1087128
174960.0000000    0.1030430
175000.0000000    0.1114485
175040.0000000    0.1087397
175080.0000000    0.1097085
175120.0000000    0.1153054
175160.0000000    0.1064372
175200.0000000    0.1187808
175240.0000000    0.1129713
175280.0000000    0.1112525
175320.0000000    0.1134135
175360.0000000    0.1119469
175400.0000000    0.1073806
175440.0000000    0.1064016
175480.0000000    0.1034416
175520.0000000    0.1206054
175560.0000000    0.1180425
175600.0000000    0.1151934
175640.0000000    0.1192975
175680.0000000    0.1187326
175720.0000000    0.1167567
175760.0000000    0.1134123
175800.0000000    0.1182530
175840.0000000    0.1073007
175880.0000000    0.1062564
175920.0000000    0.1136997
175960.0000000    0.1102381
176000.0000000    0.1164609
176040.0000000    0.1179620
176080.0000000    0.1025397
176120.0000000    0.1103438
176160.0000000    0.1054985
176200.0000000    0.1143445
176240.0000000    0.1140696
176280.0000000    0.1094720
176320.0000000    0.1030758
176360.0000000    0.1098667
176400.0000000    0.1129702
176440.0000000    0.1136539
176480.0000000    0.1191436
176520.0000000    0.1057929
176560.0000000    0.1153525
176600.0000000    0.1163272
176640.0000000    0.1094411
176680.0000000    0.1143060
176720.0000000    0.1042336
176760.0000000    0.1151320
176800.0000000    0.1090243
176840.0000000    0.1077146
176880.0000000    0.1054069
176920.0000000    0.1059629
176960.0000000    0.1107111
177000.0000000    0.1144639
177040.0000000    0.1048265
177080.0000000    0.1056177
177120.0000000    0.1138219
177160.0000000    0.1088368
177200.0000000    0.1008138
177240.0000000    0.1065739
177280.0000000    0.1106138
177320.0000000    0.1133648
177360.0000000    0.1227153
177400.0000000    0.1147466
177440.0000000    0.1066575
177480.0000000    0.1125521
177520.0000000    0.1131363
177560.0000000    0.1168279
177600.0000000    0.1131712
177640.0000000    0.1109099
177680.0000000    0.1038369
177720.0000000    0.1074831
177760.0000000    0.1016003
177800.0000000    0.1127308
177840.0000000    0.1136120
177880.0000000    0.1098763
177920.0000000    0.1111111
177960.0000000    0.1047579
178000.0000000    0.1095107
178040.0000000    0.1103575
178080.0000000    0.1066265
178120.0000000    0.1095146
178160.0000000    0.1103055
178200.0000000    0.1035591
178240.0000000    0.1024287
178280.0000000    0.1047284
178320.0000000    0.1114270
178360.0000000    0.1046877
178400.0000000    0.0957951
178440.0000000    0.1155293
178480.0000000    0.1052184
178520.0000000    0.1082672
178560.0000000    0.1076629
178600.0000000    0.1093608
178640.0000000    0.1143054
178680.0000000    0.1083993
178720.0000000    0.1118646
178760.0000000    0.1097788
178800.0000000    0.1107122
178840.0000000    0.1106966
178880.0000000    0.1087189
178920.0000000    0.1042735
178960.0000000    0.1184884
179000.0000000    0.1123147
179040.0000000    0.1082765
179080.0000000    0.1095563
179120.0000000    0.1116122
179160.0000000    0.1182147
179200.0000000    0.1160499
179240.0000000    0.1114950
179280.0000000    0.1127207
179320.0000000    0.1175673
179360.0000000    0.1067964
179400.0000000    0.1124145
179440.0000000    0.1089089
179480.0000000    0.1140179
179520.0000000    0.1140616
179560.0000000    0.1171340
179600.0000000    0.1136511
179640.0000000    0.1088125
179680.0000000    0.1112864
179720.0000000    0.1122091
179760.0000000    0.1238735
179800.0000000    0.1221510
179840.0000000    0.1081732
179880.0000000    0.1074632
179920.0000000    0.1191120
179960.0000000    0.1147521
180000.0000000    0.1142872
180040.0000000    0.1124689
180080.0000000    0.1107183
180120.0000000    0.1171458
180160.0000000    0.1088924
180200.0000000    0.1081510
180240.0000000    0.1164248
180280.0000000    0.1178809
180320.0000000    0.1201431
180360.0000000    0.1170698
180400.0000000    0.1162825
180440.0000000    0.1163785
180480.0000000    0.1159886
180520.0000000    0.1242624
180560.0000000    0.1384183
180600.0000000    0.1225667
180640.0000000    0.1175782
180680.0000000    0.1282220
180720.0000000    0.1217188
180760.0000000    0.1208788
180800.0000000    0.1266720
180840.0000000    0.1197279
180880.0000000    0.1270957
180920.0000000    0.1277910
180960.0000000    0.1229981
181000.0000000    0.1234913
181040.0000000    0.1229408
181080.0000000    0.1190839
181120.0000000    0.1213659
181160.0000000    0.1223618
181200.0000000    0.1109316
181240.0000000    0.1156165
181280.0000000    0.1133654
181320.0000000    0.1041901
181360.0000000    0.1094478
181400.0000000    0.0979779
181440.0000000    0.0916369
181480.0000000    0.0987183
181520.0000000    0.1000481
181560.0000000    0.0983668
181600.0000000    0.1052028
181640.0000000    0.1234821
181680.0000000    0.1120727
181720.0000000    0.1152462
181760.0000000    0.1112226
181800.0000000    0.1087136
181840.0000000    0.1064773
181880.0000000    0.1214770
181920.0000000    0.1278023
181960.0000000    0.1242874
182000.0000000    0.1254752
182040.0000000    0.1185629
182080.0000000    0.1148175
182120.0000000    0.1155503
182160.0000000    0.1145478
182200.0000000    0.1111275
182240.0000000    0.1197554
182280.0000000    0.1214522
182320.0000000    0.1211310
182360.0000000    0.1255486
182400.0000000    0.1322439
182440.0000000    0.1327869
182480.0000000    0.1212523
182520.0000000    0.1316974
182560.0000000    0.1184680
182600.0000000    0.1215011
182640.0000000    0.1427750
182680.0000000    0.1179212
182720.0000000    0.1182006
182760.0000000    0.1287401
182800.0000000    0.1142766
182840.0000000    0.1118585
182880.0000000    0.1105298
182920.0000000    0.1241801
182960.0000000    0.1236148
183000.0000000    0.1151508
183040.0000000    0.1167488
183080.0000000    0.1155279
183120.0000000    0.1182128
183160.0000000    0.1246607
183200.0000000    0.1375446
183240.0000000    0.1245165
183280.0000000    0.1318578
183320.0000000    0.1215618
183360.0000000    0.1336683
183400.0000000    0.1275589
183440.0000000    0.1347751
183480.0000000    0.1385646
183520.0000000    0.1281124
183560.0000000    0.1196858
183600.0000000    0.1179451
183640.0000000    0.1350254
183680.0000000    0.1249436
183720.0000000    0.1161887
183760.0000000    0.1078435
183800.0000000    0.1176880
183840.0000000    0.1117440
183880.0000000    0.1178227
183920.0000000    0.1078239
183960.0000000    0.1144223
184000.0000000    0.1216837
184040.0000000    0.1210122
184080.0000000    0.1248253
184120.0000000    0.1313802
184160.0000000    0.1214393
184200.0000000    0.1266234
184240.0000000    0.1170722
184280.0000000    0.1112041
184320.0000000    0.1094848
184360.0000000    0.1199933
184400.0000000    0.1155531
184440.0000000    0.1188501
184480.0000000    0.1160593
184520.0000000    0.1111932
184560.0000000    0.1009900
184600.0000000    0.1051929
184640.0000000    0.1104350
184680.0000000    0.1046519
184720.0000000    0.1034752
184760.0000000    0.1096080
184800.0000000    0.1118752
184840.0000000    0.1152979
184880.0000000    0.1098387
184920.0000000    0.1034335
184960.0000000    0.1026128
185000.0000000    0.1098720
185040.0000000    0.1101532
185080.0000000    0.1087935
185120.0000000    0.1151429
185160.0000000    0.1050070
185200.0000000    0.0965769
185240.0000000    0.1004209
185280.0000000    0.1102538
185320.0000000    0.0981110
185360.0000000    0.1157922
185400.0000000    0.1124469
185440.0000000    0.1116123
185480.0000000    0.1091528
185520.0000000    0.0999407
185560.0000000    0.1000890
185600.0000000    0.1033464
185640.0000000    0.1014216
185680.0000000    0.0994691
185720.0000000    0.1087127
185760.0000000    0.1017150
185800.0000000    0.0977139
185840.0000000    0.1010730
185880.0000000    0.1031011
185920.0000000    0.0990944
185960.0000000    0.1072204
186000.0000000    0.1244180
186040.0000000    0.1092767
186080.0000000    0.1127219
186120.0000000    0.1043197
186160.0000000    0.1125074
186200.0000000    0.1073482
186240.0000000    0.0988759
186280.0000000    0.1068147
186320.0000000    0.1026448
186360.0000000    0.0969502
186400.0000000    0.1076619
186440.0000000    0.1051507
186480.0000000    0.1185649
186520.0000000    0.1240526
186560.0000000    0.1032691
186600.0000000    0.1199088
186640.0000000    0.1102535
186680.0000000    0.1086635
186720.0000000    0.1115671
186760.0000000    0.1126416
186800.0000000    0.1117303
186840.0000000    0.1152634
186880.0000000    0.1190035
186920.0000000    0.1072494
186960.0000000    0.1023194
187000.0000000    0.1076820
187040.0000000    0.1166594
187080.0000000    0.1112486
187120.0000000    0.1195858
187160.0000000    0.1080833
187200.0000000    0.1047370
187240.0000000    0.1224907
187280.0000000    0.1133570
187320.0000000    0.1098645
187360.0000000    0.1106967
187400.0000000    0.1105810
187440.0000000    0.1439250
187480.0000000    0.1236414
187520.0000000    0.1141796
187560.0000000    0.1020989
187600.0000000    0.1103422
187640.0000000    0.1120895
187680.0000000    0.1198540
187720.0000000    0.1093971
187760.0000000    0.1037330
187800.0000000    0.1081184
187840.0000000    0.1091860
187880.0000000    0.1049918
187920.0000000    0.1208409
187960.0000000    0.1082910
188000.0000000    0.0961350
188040.0000000    0.1109028
188080.0000000    0.1005348
188120.0000000    0.1143084
188160.0000000    0.1105265
188200.0000000    0.1149360
188240.0000000    0.1060736
188280.0000000    0.1010750
188320.0000000    0.1094731
188360.0000000    0.1021997
188400.0000000    0.1101550
188440.0000000    0.1252731
188480.0000000    0.1114880
188520.0000000    0.1092043
188560.0000000    0.1158690
188600.0000000    0.1148244
188640.0000000    0.1182407
188680.0000000    0.1152325
188720.0000000    0.1178905
188760.0000000    0.1103223
188800.0000000    0.1198051
188840.0000000    0.1239923
188880.0000000    0.1226791
188920.0000000    0.1187258
188960.0000000    0.1240052
189000.0000000    0.1291397
189040.0000000    0.1190615
189080.0000000    0.1164055
189120.0000000    0.1134288
189160.0000000    0.1106688
189200.0000000    0.1083221
189240.0000000    0.1102725
189280.0000000    0.1117244
189320.0000000    0.1033610
189360.0000000    0.1025389
189400.0000000    0.1068709
189440.0000000    0.1064580
189480.0000000    0.1154311
189520.0000000    0.1025066
189560.0000000    0.1032670
189600.0000000    0.0997030
189640.0000000    0.1145657
189680.0000000    0.1092323
189720.0000000    0.0983768
189760.0000000    0.1010544
189800.0000000    0.1091422
189840.0000000    0.1076505
189880.0000000    0.1021731
189920.0000000    0.1050442
189960.0000000    0.1046214
190000.0000000    0.1080504
190040.0000000    0.1195430
190080.0000000    0.1035368
190120.0000000    0.1167201
190160.0000000    0.1074400
190200.0000000    0.1167983
190240.0000000    0.1052981
190280.0000000    0.1072161
190320.0000000    0.1157463
190360.0000000    0.1184443
190400.0000000    0.1253780
190440.0000000    0.1284384
190480.0000000    0.1193169
190520.0000000    0.1104258
190560.0000000    0.1102246
190600.0000000    0.1134048
190640.0000000    0.1130429
190680.0000000    0.1093952
190720.0000000    0.1102088
190760.0000000    0.1108814
190800.0000000    0.1040401
190840.0000000    0.1111853
190880.0000000    0.1196227
190920.0000000    0.1232691
190960.0000000    0.1212194
191000.0000000    0.1164352
191040.0000000    0.1203860
191080.0000000    0.1174382
191120.0000000    0.1130208
191160.0000000    0.1094445
191200.0000000    0.1121893
191240.0000000    0.1128778
191280.0000000    0.1122251
191320.0000000    0.1097873
191360.0000000    0.1165319
191400.0000000    0.1178284
191440.0000000    0.1182293
191480.0000000    0.1195536
191520.0000000    0.1270390
191560.0000000    0.1138207
191600.0000000    0.1194383
191640.0000000    0.1221564
191680.0000000    0.1187132
191720.0000000    0.1135055
191760.0000000    0.1049191
191800.0000000    0.1132940
191840.0000000    0.1127707
191880.0000000    0.1094850
191920.0000000    0.1087101
191960.0000000    0.1158220
192000.0000000    0.1096180
192040.0000000    0.1185692
192080.0000000    0.1070695
192120.0000000    0.1102779
192160.0000000    0.1207433
192200.0000000    0.1105241
192240.0000000    0.1107567
192280.0000000    0.1027927
192320.0000000    0.1067616
192360.0000000    0.0977237
192400.0000000    0.0991514
192440.0000000    0.1068115
192480.0000000    0.0973205
192520.0000000    0.1130569
192560.0000000    0.1005292
192600.0000000    0.1088955
192640.0000000    0.1012927
192680.0000000    0.1038291
192720.0000000    0.1007766
192760.0000000    0.1024733
192800.0000000    0.1135491
192840.0000000    0.1001409
192880.0000000    0.0958739
192920.0000000    0.1048030
192960.0000000    0.0914519
193000.0000000    0.0878541
193040.0000000    0.0998174
193080.0000000    0.1103048
193120.0000000    0.1085766
193160.0000000    0.0998432
193200.0000000    0.0932871
193240.0000000    0.0958762
193280.0000000    0.1159010
193320.0000000    0.1002521
193360.0000000    0.1029571
193400.0000000    0.1070643
193440.0000000    0.1081191
193480.0000000    0.0970711
193520.0000000    0.1005801
193560.0000000    0.1013110
193600.0000000    0.0972113
193640.0000000    0.1044151
193680.0000000    0.1046599
193720.0000000    0.0999645
193760.0000000    0.0955758
193800.0000000    0.1019650
193840.0000000    0.1033982
193880.0000000    0.1189522
193920.0000000    0.1144674
193960.0000000    0.1168005
194000.0000000    0.1005166
194040.0000000    0.1015547
194080.0000000    0.1044480
194120.0000000    0.1131664
194160.0000000    0.1015452
194200.0000000    0.1059724
194240.0000000    0.1098134
194280.0000000    0.1130686
194320.0000000    0.1146067
194360.0000000    0.1094201
194400.0000000    0.1151143
194440.0000000    0.1165913
194480.0000000    0.1111620
194520.0000000    0.1185622
194560.0000000    0.1218796
194600.0000000    0.1128707
194640.0000000    0.1064436
194680.0000000    0.1082410
194720.0000000    0.1136190
194760.0000000    0.1144386
194800.0000000    0.1088281
194840.0000000    0.1123247
194880.0000000    0.1182685
194920.0000000    0.1100954
194960.0000000    0.1171046
195000.0000000    0.1043413
195040.0000000    0.1141952
195080.0000000    0.1061627
195120.0000000    0.1124800
195160.0000000    0.1122651
195200.0000000    0.1095181
195240.0000000    0.1177689
195280.0000000    0.1067474
195320.0000000    0.1068790
195360.0000000    0.1092854
195400.0000000    0.1061383
195440.0000000    0.1123819
195480.0000000    0.1085115
195520.0000000    0.1090143
195560.0000000    0.1112270
195600.0000000    0.1197838
195640.0000000    0.1118047
195680.0000000    0.1055677
195720.0000000    0.1121318
195760.0000000    0.1143731
195800.0000000    0.1130179
195840.0000000    0.1180627
195880.0000000    0.1167860
195920.0000000    0.1096853
195960.0000000    0.1081929
196000.0000000    0.1155670
196040.0000000    0.1216069
196080.0000000    0.1147949
196120.0000000    0.1167960
196160.0000000    0.1174341
196200.0000000    0.1191093
196240.0000000    0.1136952
196280.0000000    0.1215989
196320.0000000    0.1236408
196360.0000000    0.1193346
196400.0000000    0.1185110
196440.0000000    0.1181523
196480.0000000    0.1096371
196520.0000000    0.1091401
196560.0000000    0.1125527
196600.0000000    0.1196980
196640.0000000    0.1089157
196680.0000000    0.1157603
196720.0000000    0.1087742
196760.0000000    0.1111569
196800.0000000    0.1151395
196840.0000000    0.1325713
196880.0000000    0.1097081
196920.0000000    0.1301044
196960.0000000    0.1206549
197000.0000000    0.1124267
197040.0000000    0.1186686
197080.0000000    0.1150878
197120.0000000    0.1253334
197160.0000000    0.1152174
197200.0000000    0.1147690
197240.0000000    0.1134212
197280.0000000    0.1164386
197320.0000000    0.1158792
197360.0000000    0.1201984
197400.0000000    0.1091730
197440.0000000    0.1092224
197480.0000000    0.1074630
197520.0000000    0.1319022
197560.0000000    0.1223445
197600.0000000    0.1078341
197640.0000000    0.1272848
197680.0000000    0.1118366
197720.0000000    0.1056964
197760.0000000    0.1204955
197800.0000000    0.1089546
197840.0000000    0.1083709
197880.0000000    0.1004458
197920.0000000    0.1143991
197960.0000000    0.1179025
198000.0000000    0.1188576
198040.0000000    0.1183364
198080.0000000    0.1181284
198120.0000000    0.1131603
198160.0000000    0.1131858
198200.0000000    0.1100985
198240.0000000    0.1163761
198280.0000000    0.1110474
198320.0000000    0.1098242
198360.0000000    0.1126765
198400.0000000    0.1141742
198440.0000000    0.1208065
198480.0000000    0.1157406
198520.0000000    0.1216764
198560.0000000    0.1171331
198600.0000000    0.1146661
198640.0000000    0.1198636
198680.0000000    0.1312792
198720.0000000    0.1219487
198760.0000000    0.1251516
198800.0000000    0.1177962
198840.0000000    0.1211909
198880.0000000    0.1248563
198920.0000000    0.1266753
198960.0000000    0.1051608
199000.0000000    0.1099538
199040.0000000    0.1180681
199080.0000000    0.1140192
199120.0000000    0.1059928
199160.0000000    0.1096722
199200.0000000    0.1214321
199240.0000000    0.1104158
199280.0000000    0.1109896
199320.0000000    0.1055655
199360.0000000    0.1049735
199400.0000000    0.1105599
199440.0000000    0.1077851
199480.0000000    0.1069031
199520.0000000    0.1062224
199560.0000000    0.1202140
199600.0000000    0.1148282
199640.0000000    0.1116359
199680.0000000    0.1158115
199720.0000000    0.1184694
199760.0000000    0.1062330
199800.0000000    0.1061606
199840.0000000    0.1119970
199880.0000000    0.1162917
199920.0000000    0.1157650
199960.0000000    0.1118134
200000.0000000    0.1109950
200040.0000000    0.1087197
200080.0000000    0.1092761
200120.0000000    0.1108701
200160.0000000    0.1080575
200200.0000000    0.1154712
200240.0000000    0.1085566
200280.0000000    0.0958105
200320.0000000    0.1051039
200360.0000000    0.1065634
200400.0000000    0.1066146
200440.0000000    0.1072617
200480.0000000    0.1147024
200520.0000000    0.1093253
200560.0000000    0.1055565
200600.0000000    0.1040840
200640.0000000    0.1142244
200680.0000000    0.1116478
200720.0000000    0.1100250
200760.0000000    0.1203149
200800.0000000    0.1142525
200840.0000000    0.1178076
200880.0000000    0.1108427
200920.0000000    0.1098999
200960.0000000    0.1238668
201000.0000000    0.1067704
201040.0000000    0.1143352
201080.0000000    0.1200851
201120.0000000    0.1106579
201160.0000000    0.1091941
201200.0000000    0.1242456
201240.0000000    0.1069500
201280.0000000    0.1150990
201320.0000000    0.1081679
201360.0000000    0.1099628
201400.0000000    0.1214084
201440.0000000    0.1064791
201480.0000000    0.1096850
201520.0000000    0.1158847
201560.0000000    0.1146724
201600.0000000    0.1082298
201640.0000000    0.1227439
201680.0000000    0.1101093
201720.0000000    0.1233125
201760.0000000    0.1281116
201800.0000000    0.1242417
201840.0000000    0.1387040
201880.0000000    0.1337572
201920.0000000    0.1369342
201960.0000000    0.1268090
202000.0000000    0.1363744
202040.0000000    0.1336291
202080.0000000    0.1152555
202120.0000000    0.1129427
202160.0000000    0.1147087
202200.0000000    0.1275626
202240.0000000    0.1184492
202280.0000000    0.1159497
202320.0000000    0.1274302
202360.0000000    0.1204625
202400.0000000    0.1252303
202440.0000000    0.1273502
202480.0000000    0.1278783
202520.0000000    0.1213867
202560.0000000    0.1173548
202600.0000000    0.1179360
202640.0000000    0.1215418
202680.0000000    0.1249561
202720.0000000    0.1206603
202760.0000000    0.1231259
202800.0000000    0.1182958
202840.0000000    0.1387251
202880.0000000    0.1244059
202920.0000000    0.1323989
202960.0000000    0.1259282
203000.0000000    0.1417549
203040.0000000    0.1232603
203080.0000000    0.1286995
203120.0000000    0.1166661
203160.0000000    0.1126124
203200.0000000    0.1265447
203240.0000000    0.1150183
203280.0000000    0.1150495
203320.0000000    0.1206714
203360.0000000    0.1140496
203400.0000000    0.1187398
203440.0000000    0.1235556
203480.0000000    0.1127289
203520.0000000    0.1096131
203560.0000000    0.1059270
203600.0000000    0.1209120
203640.0000000    0.1164494
203680.0000000    0.1082220
203720.0000000    0.1160426
203760.0000000    0.1189004
203800.0000000    0.1146899
203840.0000000    0.1240139
203880.0000000    0.1279145
203920.0000000    0.1124269
203960.0000000    0.1138028
204000.0000000    0.1128562
204040.0000000    0.1023828
204080.0000000    0.1126152
204120.0000000    0.1183611
204160.0000000    0.1110927
204200.0000000    0.1129349
204240.0000000    0.1108888
204280.0000000    0.1101046
204320.0000000    0.1067913
204360.0000000    0.1023467
204400.0000000    0.1069203
204440.0000000    0.1101491
204480.0000000    0.1076246
204520.0000000    0.1079514
204560.0000000    0.1117545
204600.0000000    0.1034760
204640.0000000    0.1116829
204680.0000000    0.1136939
204720.0000000    0.1152860
204760.0000000    0.1084457
204800.0000000    0.1023441
204840.0000000    0.1151131
204880.0000000    0.1120031
204920.0000000    0.1059414
204960.0000000    0.1042605
205000.0000000    0.1098319
205040.0000000    0.1047734
205080.0000000    0.1202171
205120.0000000    0.1023878
205160.0000000    0.1112855
205200.0000000    0.1105366
205240.0000000    0.1081108
205280.0000000    0.1018075
205320.0000000    0.1055692
205360.0000000    0.1035604
205400.0000000    0.1030557
205440.0000000    0.0971846
205480.0000000    0.1008499
205520.0000000    0.1034689
205560.0000000    0.1203113
205600.0000000    0.1090376
205640.0000000    0.1032430
205680.0000000    0.1089332
205720.0000000    0.1014170
205760.0000000    0.1096572
205800.0000000    0.1019753
205840.0000000    0.1129066
205880.0000000    0.1000900
205920.0000000    0.1087178
205960.0000000    0.1011118
206000.0000000    0.1066775
206040.0000000    0.1114035
206080.0000000    0.1253180
206120.0000000    0.1143051
206160.0000000    0.0947550
206200.0000000    0.1130807
206240.0000000    0.1101228
206280.0000000    0.1080307
206320.0000000    0.1178418
206360.0000000    0.1187325
206400.0000000    0.1294201
206440.0000000    0.1054928
206480.0000000    0.1163575
206520.0000000    0.1170239
206560.0000000    0.1074752
206600.0000000    0.1215294
206640.0000000    0.1140350
206680.0000000    0.1162750
206720.0000000    0.1194804
206760.0000000    0.1069496
206800.0000000    0.1048162
206840.0000000    0.1197927
206880.0000000    0.1176683
206920.0000000    0.1074087
206960.0000000    0.1184293
207000.0000000    0.1133945
207040.0000000    0.1159830
207080.0000000    0.1127316
207120.0000000    0.1158932
207160.0000000    0.1247718
207200.0000000    0.1123846
207240.0000000    0.1192316
207280.0000000    0.1153327
207320.0000000    0.1322483
207360.0000000    0.1142953
207400.0000000    0.1220852
207440.0000000    0.1145886
207480.0000000    0.1117367
207520.0000000    0.1117129
207560.0000000    0.1107763
207600.0000000    0.1031923
207640.0000000    0.1011870
207680.0000000    0.1095367
207720.0000000    0.1097945
207760.0000000    0.1175240
207800.0000000    0.1048566
207840.0000000    0.1104939
207880.0000000    0.1086941
207920.0000000    0.1065428
207960.0000000    0.1177932
208000.0000000    0.1292596
208040.0000000    0.1215376
208080.0000000    0.1368378
208120.0000000    0.1212226
208160.0000000    0.1215817
208200.0000000    0.1089002
208240.0000000    0.1224601
208280.0000000    0.1185922
208320.0000000    0.1117651
208360.0000000    0.1112988
208400.0000000    0.1084862
208440.0000000    0.1127638
208480.0000000    0.1136036
208520.0000000    0.1123373
208560.0000000    0.1049928
208600.0000000    0.1096333
208640.0000000    0.1185267
208680.0000000    0.1170048
208720.0000000    0.1140168
208760.0000000    0.1117314
208800.0000000    0.1168088
208840.0000000    0.1134007
208880.0000000    0.1112905
208920.0000000    0.1155349
208960.0000000    0.1135691
209000.0000000    0.1222456
209040.0000000    0.1140961
209080.0000000    0.1084068
209120.0000000    0.1015075
209160.0000000    0.1046008
209200.0000000    0.1190927
209240.0000000    0.1152035
209280.0000000    0.1136197
209320.0000000    0.1069070
209360.0000000    0.1132912
209400.0000000    0.1210012
209440.0000000    0.1097066
209480.0000000    0.1244126
209520.0000000    0.1254336
209560.0000000    0.1172524
209600.0000000    0.1149154
209640.0000000    0.1102903
209680.0000000    0.1150725
209720.0000000    0.1165964
209760.0000000    0.1224677
209800.0000000    0.1087845
209840.0000000    0.1169952
209880.0000000    0.1062555
209920.0000000    0.1115156
209960.0000000    0.1079039
210000.0000000    0.1036158
210040.0000000    0.1086823
210080.0000000    0.1152658
210120.0000000    0.1074928
210160.0000000    0.1027664
210200.0000000    0.1064628
210240.0000000    0.1032562
210280.0000000    0.1057323
210320.0000000    0.1125050
210360.0000000    0.1047414
210400.0000000    0.1080322
210440.0000000    0.1060051
210480.0000000    0.0982735
210520.0000000    0.1090501
210560.0000000    0.1133594
210600.0000000    0.1103488
210640.0000000    0.1108166
210680.0000000    0.1140886
210720.0000000    0.1150514
210760.0000000    0.1189252
210800.0000000    0.1141666
210840.0000000    0.1174889
210880.0000000    0.1258022
210920.0000000    0.1097800
210960.0000000    0.1102388
211000.0000000    0.1133484
211040.0000000    0.1173904
211080.0000000    0.1126164
211120.0000000    0.1257046
211160.0000000    0.1211747
211200.0000000    0.1270948
211240.0000000    0.1282573
211280.0000000    0.1300301
211320.0000000    0.1316286
211360.0000000    0.1257415
211400.0000000    0.1338375
211440.0000000    0.1234423
211480.0000000    0.1206458
211520.0000000    0.1215501
211560.0000000    0.1228161
211600.0000000    0.1234144
211640.0000000    0.1276516
211680.0000000    0.1262310
211720.0000000    0.1283407
211760.0000000    0.1253000
211800.0000000    0.1170203
211840.0000000    0.1239009
211880.0000000    0.1253367
211920.0000000    0.1284505
211960.0000000    0.1136967
212000.0000000    0.1241050
212040.0000000    0.1338703
212080.0000000    0.1275065
212120.0000000    0.1106656
212160.0000000    0.1122959
212200.0000000    0.1141288
212240.0000000    0.1259924
212280.0000000    0.1219078
212320.0000000    0.1196781
212360.0000000    0.1174240
212400.0000000    0.1170990
212440.0000000    0.1272491
212480.0000000    0.1231423
212520.0000000    0.1128260
212560.0000000    0.1296488
212600.0000000    0.1261937
212640.0000000    0.1088673
212680.0000000    0.1312327
212720.0000000    0.1281878
212760.0000000    0.1054911
212800.0000000    0.1140425
212840.0000000    0.1215961
212880.0000000    0.1236448
212920.0000000    0.1248503
212960.0000000    0.1291752
213000.0000000    0.1245025
213040.0000000    0.1162027
213080.0000000    0.1190657
213120.0000000    0.1120668
213160.0000000    0.1202149
213200.0000000    0.1198730
213240.0000000    0.1363921
213280.0000000    0.1267048
213320.0000000    0.1231675
213360.0000000    0.1178004
213400.0000000    0.1147062
213440.0000000    0.1125797
213480.0000000    0.1081386
213520.0000000    0.1154236
213560.0000000    0.1144682
213600.0000000    0.1250301
213640.0000000    0.1134856
213680.0000000    0.1199969
213720.0000000    0.1212301
213760.0000000    0.1159451
213800.0000000    0.1220839
213840.0000000    0.1155379
213880.0000000    0.1029908
213920.0000000    0.1091679
213960.0000000    0.1127496
214000.0000000    0.1110567
214040.0000000    0.1260868
214080.0000000    0.1065581
214120.0000000    0.1160377
214160.0000000    0.1302842
214200.0000000    0.1155196
214240.0000000    0.1064346
214280.0000000    0.1100325
214320.0000000    0.1132517
214360.0000000    0.1301092
214400.0000000    0.1300332
214440.0000000    0.1297073
214480.0000000    0.1338409
214520.0000000    0.1351922
214560.0000000    0.1286356
214600.0000000    0.1181035
214640.0000000    0.1229419
214680.0000000    0.1238594
214720.0000000    0.1274107
214760.0000000    0.1238027
214800.0000000    0.1389913
214840.0000000    0.1251125
214880.0000000    0.1181692
214920.0000000    0.1279810
214960.0000000    0.1448992
215000.0000000    0.1422083
215040.0000000    0.1420103
215080.0000000    0.1271899
215120.0000000    0.1201530
215160.0000000    0.1234174
215200.0000000    0.1341062
215240.0000000    0.1258929
215280.0000000    0.1143205
215320.0000000    0.1255318
215360.0000000    0.1205785
215400.0000000    0.1170630
215440.0000000    0.1207671
215480.0000000    0.1327521
215520.0000000    0.1354710
215560.0000000    0.1320646
215600.0000000    0.1227775
215640.0000000    0.1298395
215680.0000000    0.1337117
215720.0000000    0.1332292
215760.0000000    0.1316855
215800.0000000    0.1301645
215840.0000000    0.1226692
215880.0000000    0.1333684
215920.0000000    0.1273996
215960.0000000    0.1249201
216000.0000000    0.1125933
216040.0000000    0.1203164
216080.0000000    0.1275390
216120.0000000    0.1133475
216160.0000000    0.1142646
216200.0000000    0.1246974
216240.0000000    0.1329393
216280.0000000    0.1321918
216320.0000000    0.1338485
216360.0000000    0.1336163
216400.0000000    0.1263759
216440.0000000    0.1310539
216480.0000000    0.1220695
216520.0000000    0.1200364
216560.0000000    0.1143800
216600.0000000    0.1212820
216640.0000000    0.1211895
216680.0000000    0.1151251
216720.0000000    0.1232229
216760.0000000    0.1265793
216800.0000000    0.1198826
216840.0000000    0.1224341
216880.0000000    0.1284869
216920.0000000    0.1298624
216960.0000000    0.1245222
217000.0000000    0.1250173
217040.0000000    0.1259890
217080.0000000    0.1504266
217120.0000000    0.1409910
217160.0000000    0.1245599
217200.0000000    0.1295301
217240.0000000    0.1262774
217280.0000000    0.1221175
217320.0000000    0.1289278
217360.0000000    0.1160090
217400.0000000    0.1304624
217440.0000000    0.1325996
217480.0000000    0.1267142
217520.0000000    0.1238030
217560.0000000    0.1218309
217600.0000000    0.1133588
217640.0000000    0.1151098
217680.0000000    0.1201666
217720.0000000    0.1097128
217760.0000000    0.1119542
217800.0000000    0.1052514
217840.0000000    0.1143507
217880.0000000    0.1173100
217920.0000000    0.1159217
217960.0000000    0.1196003
218000.0000000    0.1218920
218040.0000000    0.1263727
218080.0000000    0.1144394
218120.0000000    0.1241372
218160.0000000    0.1310281
218200.0000000    0.1300702
218240.0000000    0.1178899
218280.0000000    0.1279259
218320.0000000    0.1056578
218360.0000000    0.1107838
218400.0000000    0.1184487
218440.0000000    0.1067523
218480.0000000    0.1130781
218520.0000000    0.1131617
218560.0000000    0.1002972
218600.0000000    0.1136175
218640.0000000    0.1033768
218680.0000000    0.1118678
218720.0000000    0.1073514
218760.0000000    0.1176484
218800.0000000    0.1131913
218840.0000000    0.1182244
218880.0000000    0.1190350
218920.0000000    0.1207941
218960.0000000    0.1084764
219000.0000000    0.1061697
219040.0000000    0.1175932
219080.0000000    0.1156051
219120.0000000    0.1132366
219160.0000000    0.1096449
219200.0000000    0.1048281
219240.0000000    0.1103875
219280.0000000    0.1097305
219320.0000000    0.1077510
219360.0000000    0.1153290
219400.0000000    0.1153405
219440.0000000    0.1086754
219480.0000000    0.1193106
219520.0000000    0.1285105
219560.0000000    0.1102704
219600.0000000    0.1071133
219640.0000000    0.1163576
219680.0000000    0.1122182
219720.0000000    0.1104632
219760.0000000    0.1121682
219800.0000000    0.1053445
219840.0000000    0.1194599
219880.0000000    0.1262106
219920.0000000    0.1217870
219960.0000000    0.1107912
220000.0000000    0.1072056
220040.0000000    0.1040478
220080.0000000    0.1062193
220120.0000000    0.1171241
220160.0000000    0.1026267
220200.0000000    0.0985272
220240.0000000    0.1196540
220280.0000000    0.1097747
220320.0000000    0.1027514
220360.0000000    0.1083174
220400.0000000    0.1040890
220440.0000000    0.1075929
220480.0000000    0.1174424
220520.0000000    0.1073878
220560.0000000    0.1154936
220600.0000000    0.1098591
220640.0000000    0.1159072
220680.0000000    0.1212487
220720.0000000    0.1088507
220760.0000000    0.1259968
220800.0000000    0.1219318
220840.0000000    0.1248729
220880.0000000    0.1205075
220920.0000000    0.1284300
220960.0000000    0.1155644
221000.0000000    0.1240215
221040.0000000    0.1269343
221080.0000000    0.1202751
221120.0000000    0.1123773
221160.0000000    0.1132085
221200.0000000    0.1133508
221240.0000000    0.1226977
221280.0000000    0.1122547
221320.0000000    0.1067592
221360.0000000    0.1130404
221400.0000000    0.1065928
221440.0000000    0.1062863
221480.0000000    0.1066924
221520.0000000    0.1099317
221560.0000000    0.1035022
221600.0000000    0.1082771
221640.0000000    0.1071115
221680.0000000    0.1148674
221720.0000000    0.1148306
221760.0000000    0.1306927
221800.0000000    0.1225353
221840.0000000    0.1114827
221880.0000000    0.1209863
221920.0000000    0.1089094
221960.0000000    0.1140610
222000.0000000    0.1115588
222040.0000000    0.1219667
222080.0000000    0.1231453
222120.0000000    0.1368918
222160.0000000    0.1221039
222200.0000000    0.1213664
222240.0000000    0.1179634
222280.0000000    0.1176087
222320.0000000    0.1146281
222360.0000000    0.1227881
222400.0000000    0.1301191
222440.0000000    0.1149127
222480.0000000    0.1074922
222520.0000000    0.1069664
222560.0000000    0.1141000
222600.0000000    0.1211333
222640.0000000    0.1138837
222680.0000000    0.1220228
222720.0000000    0.1163234
222760.0000000    0.1095808
222800.0000000    0.1152788
222840.0000000    0.1221435
222880.0000000    0.1147359
222920.0000000    0.1222039
222960.0000000    0.1232783
223000.0000000    0.1317823
223040.0000000    0.1082198
223080.0000000    0.1245771
223120.0000000    0.1150644
223160.0000000    0.1251813
223200.0000000    0.1162049
223240.0000000    0.1124589
223280.0000000    0.1054396
223320.0000000    0.1109643
223360.0000000    0.1062937
223400.0000000    0.1157669
223440.0000000    0.1096469
223480.0000000    0.1118800
223520.0000000    0.1069532
223560.0000000    0.1166408
223600.0000000    0.1120840
223640.0000000    0.1129604
223680.0000000    0.1243749
223720.0000000    0.1255455
223760.0000000    0.1191826
223800.0000000    0.1258930
223840.0000000    0.1337270
223880.0000000    0.1088389
223920.0000000    0.1137784
223960.0000000    0.1232350
224000.0000000    0.1229577
224040.0000000    0.1146864
224080.0000000    0.1227174
224120.0000000    0.1162627
224160.0000000    0.1160182
224200.0000000    0.1136698
224240.0000000    0.1155405
224280.0000000    0.1244963
224320.0000000    0.1213360
224360.0000000    0.1200017
224400.0000000    0.1219321
224440.0000000    0.1234210
224480.0000000    0.1184053
224520.0000000    0.1141917
224560.0000000    0.1158819
224600.0000000    0.1199951
224640.0000000    0.1189549
224680.0000000    0.1197517
224720.0000000    0.1110628
224760.0000000    0.1147806
224800.0000000    0.1107900
224840.0000000    0.1175847
224880.0000000    0.1345569
224920.0000000    0.1285298
224960.0000000    0.1166726
225000.0000000    0.1136566
225040.0000000    0.1180174
225080.0000000    0.1150816
225120.0000000    0.1084868
225160.0000000    0.1141500
225200.0000000    0.1202658
225240.0000000    0.1135423
225280.0000000    0.1090090
225320.0000000    0.1225728
225360.0000000    0.1183998
225400.0000000    0.1229330
225440.0000000    0.1288981
225480.0000000    0.1312016
225520.0000000    0.1255449
225560.0000000    0.1429133
225600.0000000    0.1225362
225640.0000000    0.1152870
225680.0000000    0.1207902
225720.0000000    0.1106874
225760.0000000    0.1284679
225800.0000000    0.1141776
225840.0000000    0.1127891
225880.0000000    0.1294937
225920.0000000    0.1239674
225960.0000000    0.1249447
226000.0000000    0.1256428
226040.0000000    0.1035668
226080.0000000    0.1187795
226120.0000000    0.1309439
226160.0000000    0.1177121
226200.0000000    0.1184974
226240.0000000    0.1186454
226280.0000000    0.1221111
226320.0000000    0.1178599
226360.0000000    0.1324366
226400.0000000    0.1237649
226440.0000000    0.1244939
226480.0000000    0.1171966
226520.0000000    0.1249898
226560.0000000    0.1186369
226600.0000000    0.1113041
226640.0000000    0.1108242
226680.0000000    0.1192608
226720.0000000    0.1088423
226760.0000000    0.1174699
226800.0000000    0.1149596
226840.0000000    0.1070273
226880.0000000    0.1216092
226920.0000000    0.1155273
226960.0000000    0.1114951
227000.0000000    0.1217909
227040.0000000    0.1114590
227080.0000000    0.1163919
227120.0000000    0.1234829
227160.0000000    0.1352671
227200.0000000    0.1289853
227240.0000000    0.1276114
227280.0000000    0.1266117
227320.0000000    0.1165930
227360.0000000    0.1383347
227400.0000000    0.1246497
227440.0000000    0.1090465
227480.0000000    0.1027147
227520.0000000    0.1057054
227560.0000000    0.1177318
227600.0000000    0.1040322
227640.0000000    0.1143041
227680.0000000    0.1084139
227720.0000000    0.1085229
227760.0000000    0.1015744
227800.0000000    0.1038808
227840.0000000    0.1034721
227880.0000000    0.1050462
227920.0000000    0.1057477
227960.0000000    0.1044717
228000.0000000    0.1130732
228040.0000000    0.1094183
228080.0000000    0.1085072
228120.0000000    0.1060518
228160.0000000    0.1101567
228200.0000000    0.1077249
228240.0000000    0.1106803
228280.0000000    0.1112247
228320.0000000    0.1160217
228360.0000000    0.1109275
228400.0000000    0.1144842
228440.0000000    0.1111391
228480.0000000    0.1196413
228520.0000000    0.1041427
228560.0000000    0.1095461
228600.0000000    0.1044075
228640.0000000    0.1039772
228680.0000000    0.1238683
228720.0000000    0.1246524
228760.0000000    0.1106269
228800.0000000    0.1036495
228840.0000000    0.1194792
228880.0000000    0.1052146
228920.0000000    0.1093314
228960.0000000    0.1118474
229000.0000000    0.1172241
229040.0000000    0.1087847
229080.0000000    0.1127661
229120.0000000    0.1108764
229160.0000000    0.1066528
229200.0000000    0.1035654
229240.0000000    0.1121406
229280.0000000    0.1104222
229320.0000000    0.1131124
229360.0000000    0.1166426
229400.0000000    0.1138479
229440.0000000    0.1316223
229480.0000000    0.1140172
229520.0000000    0.1154083
229560.0000000    0.1017854
229600.0000000    0.1134138
229640.0000000    0.1138074
229680.0000000    0.1266887
229720.0000000    0.1035066
229760.0000000    0.1062255
229800.0000000    0.1090775
229840.0000000    0.1077885
229880.0000000    0.1214503
229920.0000000    0.1208915
229960.0000000    0.1169560
230000.0000000    0.1115079
230040.0000000    0.1162530
230080.0000000    0.1222911
230120.0000000    0.1222441
230160.0000000    0.1182165
230200.0000000    0.1214196
230240.0000000    0.1075791
230280.0000000    0.1122719
230320.0000000    0.1139169
230360.0000000    0.1129659
230400.0000000    0.1094767
230440.0000000    0.1121945
230480.0000000    0.0990768
230520.0000000    0.1068704
230560.0000000    0.1098303
230600.0000000    0.1104595
230640.0000000    0.1076799
230680.0000000    0.1103106
230720.0000000    0.1129955
230760.0000000    0.1087856
230800.0000000    0.1149336
230840.0000000    0.1091086
230880.0000000    0.1108692
230920.0000000    0.1046204
230960.0000000    0.1105562
231000.0000000    0.1090123
231040.0000000    0.1184466
231080.0000000    0.1252128
231120.0000000    0.1151445
231160.0000000    0.1099695
231200.0000000    0.1046287
231240.0000000    0.1019725
231280.0000000    0.1103792
231320.0000000    0.1113352
231360.0000000    0.1157760
231400.0000000    0.1064554
231440.0000000    0.1171609
231480.0000000    0.1063688
231520.0000000    0.1095064
231560.0000000    0.1028667
231600.0000000    0.1049794
231640.0000000    0.1142001
231680.0000000    0.1116055
231720.0000000    0.1136885
231760.0000000    0.1144498
231800.0000000    0.1099980
231840.0000000    0.1121343
231880.0000000    0.1204361
231920.0000000    0.1180415
231960.0000000    0.1159492
232000.0000000    0.1352502
232040.0000000    0.1227304
232080.0000000    0.1309702
232120.0000000    0.1259432
232160.0000000    0.1292614
232200.0000000    0.1188669
232240.0000000    0.1338619
232280.0000000    0.1274240
232320.0000000    0.1174688
232360.0000000    0.1386945
232400.0000000    0.1366698
232440.0000000    0.1453134
232480.0000000    0.1399231
232520.0000000    0.1324348
232560.0000000    0.1425516
232600.0000000    0.1426028
232640.0000000    0.1544841
232680.0000000    0.1476175
232720.0000000    0.1573210
232760.0000000    0.1636043
232800.0000000    0.1702699
232840.0000000    0.1708574
232880.0000000    0.1961411
232920.0000000    0.1824275
232960.0000000    0.1889574
233000.0000000    0.1882833
233040.0000000    0.1696807
233080.0000000    0.1733701
233120.0000000    0.1863609
233160.0000000    0.1854998
233200.0000000    0.1854250
233240.0000000    0.1919214
233280.0000000    0.1833378
233320.0000000    0.1977625
233360.0000000    0.1919483
233400.0000000    0.1864461
233440.0000000    0.1804368
233480.0000000    0.1765697
233520.0000000    0.1784600
233560.0000000    0.1970546
233600.0000000    0.1707730
233640.0000000    0.1806404
233680.0000000    0.1873302
233720.0000000    0.1594434
233760.0000000    0.1630535
233800.0000000    0.1605618
233840.0000000    0.1770115
233880.0000000    0.1752296
233920.0000000    0.1857446
233960.0000000    0.1763134
234000.0000000    0.1837681
234040.0000000    0.1918060
234080.0000000    0.1787714
234120.0000000    0.1735035
234160.0000000    0.1690927
234200.0000000    0.1794445
234240.0000000    0.1859923
234280.0000000    0.1804819
234320.0000000    0.1564041
234360.0000000    0.1618453
234400.0000000    0.1700789
234440.0000000    0.1809691
234480.0000000    0.1832228
234520.0000000    0.1748985
234560.0000000    0.1581375
234600.0000000    0.1621900
234640.0000000    0.1709704
234680.0000000    0.1500230
234720.0000000    0.1632807
234760.0000000    0.1657408
234800.0000000    0.1681329
234840.0000000    0.1688152
234880.0000000    0.1795480
234920.0000000    0.1640008
234960.0000000    0.1759322
235000.0000000    0.1746901
235040.0000000    0.1846394
235080.0000000    0.1970019
235120.0000000    0.2014717
235160.0000000    0.2040356
235200.0000000    0.2093347
235240.0000000    0.1741800
235280.0000000    0.1950463
235320.0000000    0.1818031
235360.0000000    0.1938940
235400.0000000    0.1756564
235440.0000000    0.1971515
235480.0000000    0.1903307
235520.0000000    0.1776766
235560.0000000    0.1772406
235600.0000000    0.1923442
235640.0000000    0.1849134
235680.0000000    0.1776998
235720.0000000    0.1911236
235760.0000000    0.1827173
235800.0000000    0.1799125
235840.0000000    0.1842625
235880.0000000    0.1830442
235920.0000000    0.1797127
235960.0000000    0.1776009
236000.0000000    0.1672049
236040.0000000    0.1694831
236080.0000000    0.1697237
236120.0000000    0.1704061
236160.0000000    0.1592629
236200.0000000    0.1698519
236240.0000000    0.1606575
236280.0000000    0.1649817
236320.0000000    0.1769705
236360.0000000    0.1797158
236400.0000000    0.1791723
236440.0000000    0.1807840
236480.0000000    0.1892855
236520.0000000    0.1939127
236560.0000000    0.1742865
236600.0000000    0.1805857
236640.0000000    0.1688699
236680.0000000    0.1843316
236720.0000000    0.1898390
236760.0000000    0.1775561
236800.0000000    0.1731026
236840.0000000    0.1704675
236880.0000000    0.1820995
236920.0000000    0.1923041
236960.0000000    0.1949789
237000.0000000    0.1708450
237040.0000000    0.1649820
237080.0000000    0.1754379
237120.0000000    0.1669084
237160.0000000    0.1851062
237200.0000000    0.1978187
237240.0000000    0.1820937
237280.0000000    0.1823726
237320.0000000    0.1816899
237360.0000000    0.1770358
237400.0000000    0.1691036
237440.0000000    0.1727039
237480.0000000    0.1759353
237520.0000000    0.1900527
237560.0000000    0.1838452
237600.0000000    0.1753184
237640.0000000    0.1692787
237680.0000000    0.1727534
237720.0000000    0.1982272
237760.0000000    0.1869075
237800.0000000    0.1924936
237840.0000000    0.1746250
237880.0000000    0.1795546
237920.0000000    0.1640894
237960.0000000    0.1819686
238000.0000000    0.1640726
238040.0000000    0.1743449
238080.0000000    0.1778635
238120.0000000    0.1677546
238160.0000000    0.1580906
238200.0000000    0.1787084
238240.0000000    0.1812134
238280.0000000    0.1738928
238320.0000000    0.1808622
238360.0000000    0.1723230
238400.0000000    0.1617805
238440.0000000    0.1629286
238480.0000000    0.1784875
238520.0000000    0.1814156
238560.0000000    0.1771825
238600.0000000    0.1917867
238640.0000000    0.1905114
238680.0000000    0.1905085
238720.0000000    0.1655904
238760.0000000    0.1626844
238800.0000000    0.1662101
238840.0000000    0.1694922
238880.0000000    0.1663368
238920.0000000    0.1730060
238960.0000000    0.1802225
239000.0000000    0.1810621
239040.0000000    0.1857267
239080.0000000    0.1769096
239120.0000000    0.1907373
239160.0000000    0.1816411
239200.0000000    0.1754616
239240.0000000    0.1780331
239280.0000000    0.1807910
239320.0000000    0.1682302
239360.0000000    0.1811167
239400.0000000    0.1775177
239440.0000000    0.1876100
239480.0000000    0.1753707
239520.0000000    0.1689736
239560.0000000    0.1794187
239600.0000000    0.1803645
239640.0000000    0.2022424
239680.0000000    0.1911014
239720.0000000    0.1868725
239760.0000000    0.2000932
239800.0000000    0.1825869
239840.0000000    0.1864719
239880.0000000    0.1891217
239920.0000000    0.1934947
239960.0000000    0.1877896
240000.0000000    0.1835802
240040.0000000    0.2052198
240080.0000000    0.1973635
240120.0000000    0.1778286
240160.0000000    0.1893981
240200.0000000    0.1805352
240240.0000000    0.1779371
240280.0000000    0.1820489
240320.0000000    0.1799213
240360.0000000    0.1776070
240400.0000000    0.1907069
240440.0000000    0.2012637
240480.0000000    0.1978204
240520.0000000    0.1954224
240560.0000000    0.1827379
240600.0000000    0.1944374
240640.0000000    0.1782267
240680.0000000    0.1588922
240720.0000000    0.1798364
240760.0000000    0.1783226
240800.0000000    0.1810686
240840.0000000    0.1632053
240880.0000000    0.1795747
240920.0000000    0.1860084
240960.0000000    0.1694888
241000.0000000    0.1804221
241040.0000000    0.1764976
241080.0000000    0.1771037
241120.0000000    0.1723119
241160.0000000    0.1829779
241200.0000000    0.1908424
241240.0000000    0.1773966
241280.0000000    0.1877739
241320.0000000    0.1653909
241360.0000000    0.1858167
241400.0000000    0.1818827
241440.0000000    0.1740045
241480.0000000    0.1871950
241520.0000000    0.1886546
241560.0000000    0.1818463
241600.0000000    0.1813328
241640.0000000    0.1659375
241680.0000000    0.1704251
241720.0000000    0.1925468
241760.0000000    0.1711002
241800.0000000    0.1622592
241840.0000000    0.1611620
241880.0000000    0.1579992
241920.0000000    0.1536344
241960.0000000    0.1575383
242000.0000000    0.1751962
242040.0000000    0.1608273
242080.0000000    0.1807398
242120.0000000    0.1657113
242160.0000000    0.1721609
242200.0000000    0.1882431
242240.0000000    0.1827752
242280.0000000    0.1900588
242320.0000000    0.1829678
242360.0000000    0.1823774
242400.0000000    0.1761839
242440.0000000    0.1613391
242480.0000000    0.1764995
242520.0000000    0.1577301
242560.0000000    0.1671930
242600.0000000    0.1678425
242640.0000000    0.1888226
242680.0000000    0.1866428
242720.0000000    0.1750003
242760.0000000    0.1815311
242800.0000000    0.1889825
242840.0000000    0.1700952
242880.0000000    0.1809904
242920.0000000    0.1873996
242960.0000000    0.2096532
243000.0000000    0.1927114
243040.0000000    0.1858124
243080.0000000    0.1794195
243120.0000000    0.1773139
243160.0000000    0.1767998
243200.0000000    0.1724699
243240.0000000    0.1879820
243280.0000000    0.1877009
243320.0000000    0.1791357
243360.0000000    0.1808454
243400.0000000    0.1714342
243440.0000000    0.1788508
243480.0000000    0.1722164
243520.0000000    0.1833436
243560.0000000    0.1847769
243600.0000000    0.1661628
243640.0000000    0.1780128
243680.0000000    0.1820890
243720.0000000    0.1794627
243760.0000000    0.1884154
243800.0000000    0.1824547
243840.0000000    0.1796956
243880.0000000    0.1840942
243920.0000000    0.1732467
243960.0000000    0.1826491
244000.0000000    0.1774656
244040.0000000    0.1763621
244080.0000000    0.1743531
244120.0000000    0.2011774
244160.0000000    0.1907156
244200.0000000    0.1889659
244240.0000000    0.1826325
244280.0000000    0.1926707
244320.0000000    0.1900627
244360.0000000    0.1797412
244400.0000000    0.1853850
244440.0000000    0.1880384
244480.0000000    0.1877957
244520.0000000    0.1908735
244560.0000000    0.1931041
244600.0000000    0.1956119
244640.0000000    0.2079071
244680.0000000    0.1889146
244720.0000000    0.2007652
244760.0000000    0.1903422
244800.0000000    0.1899776
244840.0000000    0.1989955
244880.0000000    0.2038088
244920.0000000    0.1998373
244960.0000000    0.1925294
245000.0000000    0.1909271
245040.0000000    0.1817112
245080.0000000    0.1886646
245120.0000000    0.1902550
245160.0000000    0.1750921
245200.0000000    0.1696135
245240.0000000    0.1864886
245280.0000000    0.1826500
245320.0000000    0.1886691
245360.0000000    0.1744264
245400.0000000    0.1655045
245440.0000000    0.1781888
245480.0000000    0.1795037
245520.0000000    0.1992395
245560.0000000    0.1931570
245600.0000000    0.1974099
245640.0000000    0.1878139
245680.0000000    0.1941443
245720.0000000    0.1976360
245760.0000000    0.1837328
245800.0000000    0.1955867
245840.0000000    0.1948458
245880.0000000    0.1808867
245920.0000000    0.1937106
245960.0000000    0.1818453
246000.0000000    0.1866811
246040.0000000    0.1855714
246080.0000000    0.1905737
246120.0000000    0.1848986
246160.0000000    0.1852468
246200.0000000    0.2026506
246240.0000000    0.1890682
246280.0000000    0.1829169
246320.0000000    0.1882570
246360.0000000    0.1738210
246400.0000000    0.1693567
246440.0000000    0.1705465
246480.0000000    0.1795539
246520.0000000    0.1736595
246560.0000000    0.1624082
246600.0000000    0.1672100
246640.0000000    0.1770319
246680.0000000    0.1797230
246720.0000000    0.1755148
246760.0000000    0.1652406
246800.0000000    0.1709262
246840.0000000    0.1799522
246880.0000000    0.1732090
246920.0000000    0.1717529
246960.0000000    0.1716691
247000.0000000    0.1765751
247040.0000000    0.1679297
247080.0000000    0.1607902
247120.0000000    0.1639480
247160.0000000    0.1501062
247200.0000000    0.1698803
247240.0000000    0.1806532
247280.0000000    0.1932569
247320.0000000    0.1849974
247360.0000000    0.1861048
247400.0000000    0.1899684
247440.0000000    0.1704460
247480.0000000    0.1659545
247520.0000000    0.1586790
247560.0000000    0.1772701
247600.0000000    0.1814424
247640.0000000    0.1683790
247680.0000000    0.1853614
247720.0000000    0.1830145
247760.0000000    0.1616939
247800.0000000    0.1577736
247840.0000000    0.1755215
247880.0000000    0.1687175
247920.0000000    0.1804316
247960.0000000    0.1892303
248000.0000000    0.1866548
248040.0000000    0.1761076
248080.0000000    0.1802742
248120.0000000    0.1811451
248160.0000000    0.1989880
248200.0000000    0.1752039
248240.0000000    0.1864656
248280.0000000    0.1873328
248320.0000000    0.1796751
248360.0000000    0.1842868
248400.0000000    0.1802685
248440.0000000    0.1920088
248480.0000000    0.1836655
248520.0000000    0.1828717
248560.0000000    0.1915219
248600.0000000    0.1799628
248640.0000000    0.1808808
248680.0000000    0.1846035
248720.0000000    0.1892299
248760.0000000    0.1941843
248800.0000000    0.1926831
248840.0000000    0.1771978
248880.0000000    0.1892037
248920.0000000    0.1836925
248960.0000000    0.1846458
249000.0000000    0.1837607
249040.0000000    0.1697480
249080.0000000    0.1735963
249120.0000000    0.1645850
249160.0000000    0.1825309
249200.0000000    0.1844662
249240.0000000    0.1859151
249280.0000000    0.1861509
249320.0000000    0.1835026
249360.0000000    0.1688849
249400.0000000    0.1811499
249440.0000000    0.1803088
249480.0000000    0.1703635
249520.0000000    0.1829045
249560.0000000    0.1891901
249600.0000000    0.1670424
249640.0000000    0.1432037
249680.0000000    0.1498200
249720.0000000    0.1658408
249760.0000000    0.1799226
249800.0000000    0.1686888
249840.0000000    0.1676250
249880.0000000    0.1830078
249920.0000000    0.1728463
249960.0000000    0.1667991
250000.0000000    0.1819538
250040.0000000    0.1764808
250080.0000000    0.1540038
250120.0000000    0.1650496
250160.0000000    0.1738589
250200.0000000    0.1701139
250240.0000000    0.1680736
250280.0000000    0.1793053
250320.0000000    0.1804604
250360.0000000    0.1695260
250400.0000000    0.1809930
250440.0000000    0.1739716
250480.0000000    0.1811195
250520.0000000    0.1693772
250560.0000000    0.1674332
250600.0000000    0.1686892
250640.0000000    0.1658272
250680.0000000    0.1845688
250720.0000000    0.1659577
250760.0000000    0.1786305
250800.0000000    0.1817800
250840.0000000    0.1944095
250880.0000000    0.1958788
250920.0000000    0.1786089
250960.0000000    0.1816449
251000.0000000    0.1886147
251040.0000000    0.1724952
251080.0000000    0.1968833
251120.0000000    0.1865107
251160.0000000    0.1914892
251200.0000000    0.1839021
251240.0000000    0.1746373
251280.0000000    0.1770951
251320.0000000    0.1891200
251360.0000000    0.1831136
251400.0000000    0.1702182
251440.0000000    0.1572844
251480.0000000    0.1616345
251520.0000000    0.1751593
251560.0000000    0.1781730
251600.0000000    0.1724361
251640.0000000    0.1738101
251680.0000000    0.1701115
251720.0000000    0.1683882
251760.0000000    0.1740391
251800.0000000    0.1682188
251840.0000000    0.1650213
251880.0000000    0.2007584
251920.0000000    0.1972184
251960.0000000    0.1831151
252000.0000000    0.1807765
252040.0000000    0.2005467
252080.0000000    0.1861024
252120.0000000    0.1677608
252160.0000000    0.1767576
252200.0000000    0.1838402
252240.0000000    0.1736064
252280.0000000    0.1825723
252320.0000000    0.1751349
252360.0000000    0.1687100
252400.0000000    0.1820083
252440.0000000    0.1924547
252480.0000000    0.1973599
252520.0000000    0.1881141
252560.0000000    0.1919670
252600.0000000    0.1925794
252640.0000000    0.1742065
252680.0000000    0.1837616
252720.0000000    0.1868609
252760.0000000    0.1669401
252800.0000000    0.1605372
252840.0000000    0.1856110
252880.0000000    0.1739287
252920.0000000    0.1684679
252960.0000000    0.1740994
253000.0000000    0.1856403
253040.0000000    0.1693220
253080.0000000    0.1623361
253120.0000000    0.1621882
253160.0000000    0.1665430
253200.0000000    0.1643659
253240.0000000    0.1552165
253280.0000000    0.1709682
253320.0000000    0.1790391
253360.0000000    0.1781721
253400.0000000    0.1710193
253440.0000000    0.1751089
253480.0000000    0.1684563
253520.0000000    0.1752107
253560.0000000    0.1763646
253600.0000000    0.1661531
253640.0000000    0.1535591
253680.0000000    0.1749966
253720.0000000    0.1737850
253760.0000000    0.1679130
253800.0000000    0.1800041
253840.0000000    0.1724883
253880.0000000    0.1667664
253920.0000000    0.1675487
253960.0000000    0.1622769
254000.0000000    0.1617858
254040.0000000    0.1604046
254080.0000000    0.1909295
254120.0000000    0.1896142
254160.0000000    0.1869451
254200.0000000    0.1862797
254240.0000000    0.1870592
254280.0000000    0.1960580
254320.0000000    0.1914601
254360.0000000    0.1751251
254400.0000000    0.1865066
254440.0000000    0.1783572
254480.0000000    0.1847470
254520.0000000    0.1905530
254560.0000000    0.1583872
254600.0000000    0.1808603
254640.0000000    0.1889590
254680.0000000    0.1848787
254720.0000000    0.1791110
254760.0000000    0.1861178
254800.0000000    0.1737035
254840.0000000    0.1653342
254880.0000000    0.1754907
254920.0000000    0.1730388
254960.0000000    0.1834777
255000.0000000    0.1877414
255040.0000000    0.1801008
255080.0000000    0.1670129
255120.0000000    0.1729392
255160.0000000    0.1895611
255200.0000000    0.1619996
255240.0000000    0.1659127
255280.0000000    0.1809766
255320.0000000    0.1634802
255360.0000000    0.1660101
255400.0000000    0.1717790
255440.0000000    0.1790489
255480.0000000    0.1565656
255520.0000000    0.1671222
255560.0000000    0.1727698
255600.0000000    0.1656577
255640.0000000    0.1815418
255680.0000000    0.1519198
255720.0000000    0.1575983
255760.0000000    0.1636269
255800.0000000    0.1468673
255840.0000000    0.1567961
255880.0000000    0.1537460
255920.0000000    0.1636616
255960.0000000    0.1730588
256000.0000000    0.1876227
256040.0000000    0.1827612
256080.0000000    0.1714736
256120.0000000    0.1767385
256160.0000000    0.1820416
256200.0000000    0.1723766
256240.0000000    0.1689243
256280.0000000    0.1740448
256320.0000000    0.1818459
256360.0000000    0.1532482
256400.0000000    0.1540337
256440.0000000    0.1599557
256480.0000000    0.1678967
256520.0000000    0.1708546
256560.0000000    0.1576430
256600.0000000    0.1644525
256640.0000000    0.1598455
256680.0000000    0.1700480
256720.0000000    0.1790575
256760.0000000    0.1768001
256800.0000000    0.1579276
256840.0000000    0.1756325
256880.0000000    0.1603607
256920.0000000    0.1697119
256960.0000000    0.1646356
257000.0000000    0.1757902
257040.0000000    0.1721027
257080.0000000    0.1648370
257120.0000000    0.1476755
257160.0000000    0.1559059
257200.0000000    0.1555619
257240.0000000    0.1641210
257280.0000000    0.1662175
257320.0000000    0.1515860
257360.0000000    0.1677861
257400.0000000    0.1541225
257440.0000000    0.1364824
257480.0000000    0.1408404
257520.0000000    0.1622817
257560.0000000    0.1476969
257600.0000000    0.1644644
257640.0000000    0.1715391
257680.0000000    0.1642920
257720.0000000    0.1599234
257760.0000000    0.1648481
257800.0000000    0.1538582
257840.0000000    0.1587919
257880.0000000    0.1514944
257920.0000000    0.1628459
257960.0000000    0.1472591
258000.0000000    0.1554205
258040.0000000    0.1532112
258080.0000000    0.1621741
258120.0000000    0.1754910
258160.0000000    0.1803838
258200.0000000    0.1750120
258240.0000000    0.1586896
258280.0000000    0.1618843
258320.0000000    0.1629577
258360.0000000    0.1614202
258400.0000000    0.1601623
258440.0000000    0.1668089
258480.0000000    0.1737278
258520.0000000    0.1497352
258560.0000000    0.1492057
258600.0000000    0.1613119
258640.0000000    0.1551657
258680.0000000    0.1606689
258720.0000000    0.1518979
258760.0000000    0.1658589
258800.0000000    0.1516097
258840.0000000    0.1564273
258880.0000000    0.1565737
258920.0000000    0.1560432
258960.0000000    0.1676346
259000.0000000    0.1527651
259040.0000000    0.1599990
259080.0000000    0.1763772
259120.0000000    0.1603284
259160.0000000    0.1579271
259200.0000000    0.1483694
259240.0000000    0.1643256
259280.0000000    0.1726484
259320.0000000    0.1631601
259360.0000000    0.1605320
259400.0000000    0.1721942
259440.0000000    0.1659838
259480.0000000    0.1791199
259520.0000000    0.1732717
259560.0000000    0.1671355
259600.0000000    0.1707812
259640.0000000    0.1745315
259680.0000000    0.1751565
259720.0000000    0.1813017
259760.0000000    0.1762627
259800.0000000    0.1713025
259840.0000000    0.1891907
259880.0000000    0.1817860
259920.0000000    0.1729302
259960.0000000    0.1776327
260000.0000000    0.1737554
260040.0000000    0.1929783
260080.0000000    0.1652444
260120.0000000    0.1800343
260160.0000000    0.1608824
260200.0000000    0.1794870
260240.0000000    0.1623840
260280.0000000    0.1531023
260320.0000000    0.1671901
260360.0000000    0.1674030
260400.0000000    0.1638270
260440.0000000    0.1673402
260480.0000000    0.1626429
260520.0000000    0.1631742
260560.0000000    0.1552915
260600.0000000    0.1577276
260640.0000000    0.1513395
260680.0000000    0.1513898
260720.0000000    0.1724037
260760.0000000    0.1740066
260800.0000000    0.1686271
260840.0000000    0.1603528
260880.0000000    0.1453695
260920.0000000    0.1433894
260960.0000000    0.1760228
261000.0000000    0.1644157
261040.0000000    0.1649440
261080.0000000    0.1686893
261120.0000000    0.1623751
261160.0000000    0.1573485
261200.0000000    0.1605412
261240.0000000    0.1665157
261280.0000000    0.1757184
261320.0000000    0.1592094
261360.0000000    0.1617359
261400.0000000    0.1513609
261440.0000000    0.1737534
261480.0000000    0.1753981
261520.0000000    0.1556518
261560.0000000    0.1632469
261600.0000000    0.1751513
261640.0000000    0.1719879
261680.0000000    0.1545025
261720.0000000    0.1562876
261760.0000000    0.1599320
261800.0000000    0.1528089
261840.0000000    0.1584333
261880.0000000    0.1592737
261920.0000000    0.1477722
261960.0000000    0.1496822
262000.0000000    0.1581285
262040.0000000    0.1509351
262080.0000000    0.1628686
262120.0000000    0.1771991
262160.0000000    0.1565874
262200.0000000    0.1528703
262240.0000000    0.1615837
262280.0000000    0.1570459
262320.0000000    0.1503480
262360.0000000    0.1591827
262400.0000000    0.1605946
262440.0000000    0.1564484
262480.0000000    0.1606253
262520.0000000    0.1642167
262560.0000000    0.1597516
262600.0000000    0.1621596
262640.0000000    0.1650561
262680.0000000    0.1655601
262720.0000000    0.1799185
262760.0000000    0.1552529
262800.0000000    0.1613402
262840.0000000    0.1669084
262880.0000000    0.1717248
262920.0000000    0.1566721
262960.0000000    0.1647184
263000.0000000    0.1519069
263040.0000000    0.1590538
263080.0000000    0.1648299
263120.0000000    0.1611587
263160.0000000    0.1561179
263200.0000000    0.1587016
263240.0000000    0.1611433
263280.0000000    0.1558884
263320.0000000    0.1632790
263360.0000000    0.1648033
263400.0000000    0.1731783
263440.0000000    0.1764556
263480.0000000    0.1768768
263520.0000000    0.1638586
263560.0000000    0.1663197
263600.0000000    0.1731516
263640.0000000    0.1799196
263680.0000000    0.1698846
263720.0000000    0.1726732
263760.0000000    0.1697106
263800.0000000    0.1739375
263840.0000000    0.1698986
263880.0000000    0.1693704
263920.0000000    0.1720631
263960.0000000    0.1702157
264000.0000000    0.1548991
264040.0000000    0.1630630
264080.0000000    0.1736452
264120.0000000    0.1622524
264160.0000000    0.1590516
264200.0000000    0.1661859
264240.0000000    0.1898949
264280.0000000    0.1785484
264320.0000000    0.1591460
264360.0000000    0.1622252
264400.0000000    0.1633377
264440.0000000    0.1571165
264480.0000000    0.1727365
264520.0000000    0.1722418
264560.0000000    0.1572877
264600.0000000    0.1510286
264640.0000000    0.1664956
264680.0000000    0.1619684
264720.0000000    0.1609479
264760.0000000    0.1534513
264800.0000000    0.1617308
264840.0000000    0.1537676
264880.0000000    0.1535838
264920.0000000    0.1580621
264960.0000000    0.1734061
265000.0000000    0.1659201
265040.0000000    0.1614558
265080.0000000    0.1582650
265120.0000000    0.1585864
265160.0000000    0.1566155
265200.0000000    0.1591571
265240.0000000    0.1599976
265280.0000000    0.1600747
265320.0000000    0.1618178
265360.0000000    0.1663298
265400.0000000    0.1612144
265440.0000000    0.1603857
265480.0000000    0.1568490
265520.0000000    0.1538230
265560.0000000    0.1526292
265600.0000000    0.1590345
265640.0000000    0.1654741
265680.0000000    0.1521829
265720.0000000    0.1546794
265760.0000000    0.1626511
265800.0000000    0.1516651
265840.0000000    0.1638397
265880.0000000    0.1534715
265920.0000000    0.1539556
265960.0000000    0.1666694
266000.0000000    0.1649534
266040.0000000    0.1577975
266080.0000000    0.1656199
266120.0000000    0.1545578
266160.0000000    0.1606774
266200.0000000    0.1824456
266240.0000000    0.1811641
266280.0000000    0.1837292
266320.0000000    0.1643167
266360.0000000    0.1750156
266400.0000000    0.1659225
266440.0000000    0.1635309
266480.0000000    0.1634625
266520.0000000    0.1741410
266560.0000000    0.1657984
266600.0000000    0.1676279
266640.0000000    0.1674793
266680.0000000    0.1554976
266720.0000000    0.1533054
266760.0000000    0.1695626
266800.0000000    0.1674611
266840.0000000    0.1712396
266880.0000000    0.1736474
266920.0000000    0.1676885
266960.0000000    0.1699034
267000.0000000    0.1612234
267040.0000000    0.1669965
267080.0000000    0.1680073
267120.0000000    0.1704118
267160.0000000    0.1706154
267200.0000000    0.1727858
267240.0000000    0.1494425
267280.0000000    0.1607694
267320.0000000    0.1540871
267360.0000000    0.1628655
267400.0000000    0.1646813
267440.0000000    0.1618461
267480.0000000    0.1672562
267520.0000000    0.1666032
267560.0000000    0.1679122
267600.0000000    0.1628161
267640.0000000    0.1561455
267680.0000000    0.1478521
267720.0000000    0.1688093
267760.0000000    0.1811104
267800.0000000    0.1637049
267840.0000000    0.1719326
267880.0000000    0.1617250
267920.0000000    0.1542521
267960.0000000    0.1521894
268000.0000000    0.1400415
268040.0000000    0.1571854
268080.0000000    0.1768477
268120.0000000    0.1519846
268160.0000000    0.1500157
268200.0000000    0.1483865
268240.0000000    0.1612618
268280.0000000    0.1603033
268320.0000000    0.1410753
268360.0000000    0.1485427
268400.0000000    0.1435113
268440.0000000    0.1504816
268480.0000000    0.1450028
268520.0000000    0.1486782
268560.0000000    0.1556963
268600.0000000    0.1496955
268640.0000000    0.1620627
268680.0000000    0.1652648
268720.0000000    0.1398854
268760.0000000    0.1415184
268800.0000000    0.1355910
268840.0000000    0.1450781
268880.0000000    0.1533691
268920.0000000    0.1361560
268960.0000000    0.1455846
269000.0000000    0.1506958
269040.0000000    0.1567856
269080.0000000    0.1448101
269120.0000000    0.1693987
269160.0000000    0.1703517
269200.0000000    0.1628436
269240.0000000    0.1537439
269280.0000000    0.1638765
269320.0000000    0.1469721
269360.0000000    0.1609473
269400.0000000    0.1500521
269440.0000000    0.1656057
269480.0000000    0.1683357
269520.0000000    0.1565425
269560.0000000    0.1638010
269600.0000000    0.1596382
269640.0000000    0.1679900
269680.0000000    0.1515061
269720.0000000    0.1740373
269760.0000000    0.1664852
269800.0000000    0.1531320
269840.0000000    0.1504259
269880.0000000    0.1547813
269920.0000000    0.1467839
269960.0000000    0.1400079
270000.0000000    0.1292762
270040.0000000    0.1527079
270080.0000000    0.1541685
270120.0000000    0.1437350
270160.0000000    0.1410639
270200.0000000    0.1397420
270240.0000000    0.1386333
270280.0000000    0.1548630
270320.0000000    0.1652198
270360.0000000    0.1599538
270400.0000000    0.1647262
270440.0000000    0.1734240
270480.0000000    0.1740261
270520.0000000    0.1700082
270560.0000000    0.1678645
270600.0000000    0.1610247
270640.0000000    0.1586363
270680.0000000    0.1617942
270720.0000000    0.1624912
270760.0000000    0.1625387
270800.0000000    0.1508630
270840.0000000    0.1462804
270880.0000000    0.1622573
270920.0000000    0.1661955
270960.0000000    0.1611470
271000.0000000    0.1564001
271040.0000000    0.1539903
271080.0000000    0.1640306
271120.0000000    0.1549564
271160.0000000    0.1543484
271200.0000000    0.1510816
271240.0000000    0.1572549
271280.0000000    0.1649957
271320.0000000    0.1630101
271360.0000000    0.1575411
271400.0000000    0.1584203
271440.0000000    0.1585342
271480.0000000    0.1801462
271520.0000000    0.1576178
271560.0000000    0.1658182
271600.0000000    0.1820031
271640.0000000    0.1695304
271680.0000000    0.1784535
271720.0000000    0.1717837
271760.0000000    0.1725572
271800.0000000    0.1783104
271840.0000000    0.1859796
271880.0000000    0.1760653
271920.0000000    0.1846027
271960.0000000    0.1789660
272000.0000000    0.1802298
272040.0000000    0.1758339
272080.0000000    0.1837770
272120.0000000    0.1750928
272160.0000000    0.1751042
272200.0000000    0.1711723
272240.0000000    0.1619924
272280.0000000    0.1501653
272320.0000000    0.1510649
272360.0000000    0.1548685
272400.0000000    0.1441303
272440.0000000    0.1600093
272480.0000000    0.1443991
272520.0000000    0.1515337
272560.0000000    0.1559576
272600.0000000    0.1516043
272640.0000000    0.1638306
272680.0000000    0.1623188
272720.0000000    0.1606653
272760.0000000    0.1727209
272800.0000000    0.1703139
272840.0000000    0.1647532
272880.0000000    0.1590722
272920.0000000    0.1705279
272960.0000000    0.1669172
273000.0000000    0.1700961
273040.0000000    0.1746981
273080.0000000    0.1584743
273120.0000000    0.1640752
273160.0000000    0.1713406
273200.0000000    0.1590112
273240.0000000    0.1612657
273280.0000000    0.1721724
273320.0000000    0.1678232
273360.0000000    0.1686179
273400.0000000    0.1607899
273440.0000000    0.1635112
273480.0000000    0.1740281
273520.0000000    0.1740011
273560.0000000    0.1653966
273600.0000000    0.1693883
273640.0000000    0.1600458
273680.0000000    0.1588512
273720.0000000    0.1651591
273760.0000000    0.1787227
273800.0000000    0.1619665
273840.0000000    0.1731172
273880.0000000    0.1809914
273920.0000000    0.1888209
273960.0000000    0.1760602
274000.0000000    0.1830628
274040.0000000    0.1766338
274080.0000000    0.1899046
274120.0000000    0.1750420
274160.0000000    0.1930038
274200.0000000    0.1822013
274240.0000000    0.1862126
274280.0000000    0.1894004
274320.0000000    0.1817165
274360.0000000    0.1935710
274400.0000000    0.1927736
274440.0000000    0.2017160
274480.0000000    0.1979385
274520.0000000    0.2053978
274560.0000000    0.1895019
274600.0000000    0.1884539
274640.0000000    0.1760600
274680.0000000    0.1897979
274720.0000000    0.1882360
274760.0000000    0.1927433
274800.0000000    0.1957367
274840.0000000    0.2025643
274880.0000000    0.1843509
274920.0000000    0.1876406
274960.0000000    0.1929826
275000.0000000    0.1886453
275040.0000000    0.1871935
275080.0000000    0.1968633
275120.0000000    0.1865596
275160.0000000    0.1855021
275200.0000000    0.1816134
275240.0000000    0.1751543
275280.0000000    0.1855883
275320.0000000    0.1887722
275360.0000000    0.1981320
275400.0000000    0.1819888
275440.0000000    0.1782748
275480.0000000    0.1778239
275520.0000000    0.1660589
275560.0000000    0.1881464
275600.0000000    0.1782641
275640.0000000    0.1954860
275680.0000000    0.2010415
275720.0000000    0.1946851
275760.0000000    0.1949964
275800.0000000    0.2031744
275840.0000000    0.1966323
275880.0000000    0.1965383
275920.0000000    0.2102516
275960.0000000    0.2008511
276000.0000000    0.1837177
276040.0000000    0.1850931
276080.0000000    0.1851223
276120.0000000    0.1831098
276160.0000000    0.1908605
276200.0000000    0.1894212
276240.0000000    0.1783206
276280.0000000    0.1734772
276320.0000000    0.1810545
276360.0000000    0.1833687
276400.0000000    0.1696071
276440.0000000    0.1631978
276480.0000000    0.1784081
276520.0000000    0.1821064
276560.0000000    0.1798295
276600.0000000    0.1870658
276640.0000000    0.1859257
276680.0000000    0.1911254
276720.0000000    0.1687649
276760.0000000    0.1712738
276800.0000000    0.1717974
276840.0000000    0.1717383
276880.0000000    0.1639544
276920.0000000    0.1799359
276960.0000000    0.1807610
277000.0000000    0.1870264
277040.0000000    0.1883818
277080.0000000    0.1885430
277120.0000000    0.1856767
277160.0000000    0.1826218
277200.0000000    0.1849159
277240.0000000    0.1781443
277280.0000000    0.1802201
277320.0000000    0.1780841
277360.0000000    0.1775909
277400.0000000    0.1701072
277440.0000000    0.1747599
277480.0000000    0.1648075
277520.0000000    0.1684853
277560.0000000    0.1695641
277600.0000000    0.1705270
277640.0000000    0.1767092
277680.0000000    0.1649780
277720.0000000    0.1840239
277760.0000000    0.1806516
277800.0000000    0.1939542
277840.0000000    0.1771324
277880.0000000    0.1658047
277920.0000000    0.1835438
277960.0000000    0.1845294
278000.0000000    0.1745176
278040.0000000    0.1688000
278080.0000000    0.1929900
278120.0000000    0.1775396
278160.0000000    0.1782797
278200.0000000    0.1767994
278240.0000000    0.1812417
278280.0000000    0.1637292
278320.0000000    0.1798253
278360.0000000    0.1782820
278400.0000000    0.1841796
278440.0000000    0.1856082
278480.0000000    0.1826922
278520.0000000    0.1689263
278560.0000000    0.1692694
278600.0000000    0.1948434
278640.0000000    0.1761510
278680.0000000    0.1811081
278720.0000000    0.1783159
278760.0000000    0.1710113
278800.0000000    0.1752069
278840.0000000    0.1708475
278880.0000000    0.1692086
278920.0000000    0.1603626
278960.0000000    0.1743192
279000.0000000    0.1819766
279040.0000000    0.1737361
279080.0000000    0.1762728
279120.0000000    0.1758620
279160.0000000    0.1855121
279200.0000000    0.1749434
279240.0000000    0.1748873
279280.0000000    0.1693489
279320.0000000    0.1803404
279360.0000000    0.1846221
279400.0000000    0.1868303
279440.0000000    0.1730484
279480.0000000    0.1763784
279520.0000000    0.1784846
279560.0000000    0.1805440
279600.0000000    0.1893180
279640.0000000    0.1730560
279680.0000000    0.1861929
279720.0000000    0.1654849
279760.0000000    0.1659391
279800.0000000    0.1883340
279840.0000000    0.1767187
279880.0000000    0.1825452
279920.0000000    0.1641563
279960.0000000    0.1771999
280000.0000000    0.1680238
280040.0000000    0.1732917
280080.0000000    0.1643427
280120.0000000    0.1735217
280160.0000000    0.1760883
280200.0000000    0.1718727
280240.0000000    0.1660223
280280.0000000    0.1672820
280320.0000000    0.1715410
280360.0000000    0.1761280
280400.0000000    0.1706990
280440.0000000    0.1658041
280480.0000000    0.1783411
280520.0000000    0.1576463
280560.0000000    0.1727403
280600.0000000    0.1734512
280640.0000000    0.1611707
280680.0000000    0.1468905
280720.0000000    0.1597330
280760.0000000    0.1614759
280800.0000000    0.1524208
280840.0000000    0.1717953
280880.0000000    0.1671710
280920.0000000    0.1640405
280960.0000000    0.1578549
281000.0000000    0.1556724
281040.0000000    0.1661174
281080.0000000    0.1581458
281120.0000000    0.1590943
281160.0000000    0.1584935
281200.0000000    0.1636632
281240.0000000    0.1709532
281280.0000000    0.1685901
281320.0000000    0.1747466
281360.0000000    0.1916248
281400.0000000    0.1678181
281440.0000000    0.1652398
281480.0000000    0.1608690
281520.0000000    0.1565899
281560.0000000    0.1662783
281600.0000000    0.1664684
281640.0000000    0.1734225
281680.0000000    0.1755469
281720.0000000    0.1776283
281760.0000000    0.1680929
281800.0000000    0.1636605
281840.0000000    0.1677448
281880.0000000    0.1702738
281920.0000000    0.1919350
281960.0000000    0.1785726
282000.0000000    0.1762825
282040.0000000    0.1746087
282080.0000000    0.1868980
282120.0000000    0.1875245
282160.0000000    0.1825685
282200.0000000    0.1871512
282240.0000000    0.1822215
282280.0000000    0.1734876
282320.0000000    0.1769232
282360.0000000    0.1709674
282400.0000000    0.1773111
282440.0000000    0.1587673
282480.0000000    0.1743251
282520.0000000    0.1784092
282560.0000000    0.1677307
282600.0000000    0.1812123
282640.0000000    0.1851464
282680.0000000    0.1798169
282720.0000000    0.1838003
282760.0000000    0.1865007
282800.0000000    0.1756505
282840.0000000    0.1783153
282880.0000000    0.1684415
282920.0000000    0.1687564
282960.0000000    0.1706850
283000.0000000    0.1664425
283040.0000000    0.1708398
283080.0000000    0.1760625
283120.0000000    0.1739311
283160.0000000    0.1907414
283200.0000000    0.1710409
283240.0000000    0.1747896
283280.0000000    0.1539820
283320.0000000    0.1628702
283360.0000000    0.1593494
283400.0000000    0.1744372
283440.0000000    0.1690906
283480.0000000    0.1562868
283520.0000000    0.1561401
283560.0000000    0.1653193
283600.0000000    0.1629957
283640.0000000    0.1821122
283680.0000000    0.1766897
283720.0000000    0.1807519
283760.0000000    0.1696944
283800.0000000    0.1794362
283840.0000000    0.1777837
283880.0000000    0.1741561
283920.0000000    0.1833301
283960.0000000    0.1726975
284000.0000000    0.1694724
284040.0000000    0.1717253
284080.0000000    0.1665520
284120.0000000    0.1686319
284160.0000000    0.1737393
284200.0000000    0.1656150
284240.0000000    0.1672666
284280.0000000    0.1581945
284320.0000000    0.1651189
284360.0000000    0.1638559
284400.0000000    0.1733163
284440.0000000    0.1613377
284480.0000000    0.1664902
284520.0000000    0.1820499
284560.0000000    0.1630114
284600.0000000    0.1635903
284640.0000000    0.1696546
284680.0000000    0.1640419
284720.0000000    0.1631221
284760.0000000    0.1727554
284800.0000000    0.1778657
284840.0000000    0.1861701
284880.0000000    0.1744464
284920.0000000    0.1777589
284960.0000000    0.1680535
285000.0000000    0.1619020
285040.0000000    0.1683188
285080.0000000    0.1730405
285120.0000000    0.1592008
285160.0000000    0.1680326
285200.0000000    0.1727366
285240.0000000    0.1671312
285280.0000000    0.1847191
285320.0000000    0.1600358
285360.0000000    0.1586809
285400.0000000    0.1742047
285440.0000000    0.1823961
285480.0000000    0.1793521
285520.0000000    0.1768678
285560.0000000    0.1711399
285600.0000000    0.1620994
285640.0000000    0.1745171
285680.0000000    0.1676959
285720.0000000    0.1837845
285760.0000000    0.1733320
285800.0000000    0.1700178
285840.0000000    0.1732287
285880.0000000    0.1990032
285920.0000000    0.1780469
285960.0000000    0.1858972
286000.0000000    0.1704500
286040.0000000    0.1805882
286080.0000000    0.1705565
286120.0000000    0.1702538
286160.0000000    0.1822710
286200.0000000    0.1745712
286240.0000000    0.1839307
286280.0000000    0.1727767
286320.0000000    0.1593732
286360.0000000    0.1607333
286400.0000000    0.1786319
286440.0000000    0.1711061
286480.0000000    0.1880111
286520.0000000    0.1682131
286560.0000000    0.1582215
286600.0000000    0.1587323
286640.0000000    0.1630303
286680.0000000    0.1530603
286720.0000000    0.1551891
286760.0000000    0.1627203
286800.0000000    0.1622132
286840.0000000    0.1551729
286880.0000000    0.1518824
286920.0000000    0.1465251
286960.0000000    0.1619709
287000.0000000    0.1603026
287040.0000000    0.1753158
287080.0000000    0.1727577
287120.0000000    0.1787300
287160.0000000    0.1642886
287200.0000000    0.1694054
287240.0000000    0.1621273
287280.0000000    0.1651737
287320.0000000    0.1689358
287360.0000000    0.1665230
287400.0000000    0.1725639
287440.0000000    0.1604924
287480.0000000    0.1666586
287520.0000000    0.1801682
287560.0000000    0.1796832
287600.0000000    0.1742215
287640.0000000    0.1728269
287680.0000000    0.1817554
287720.0000000    0.1824057
287760.0000000    0.1870230
287800.0000000    0.1831933
287840.0000000    0.1728719
287880.0000000    0.1803866
287920.0000000    0.1786918
287960.0000000    0.1724676
288000.0000000    0.1600409
288040.0000000    0.1504754
288080.0000000    0.1468722
288120.0000000    0.1471496
288160.0000000    0.1441943
288200.0000000    0.1545731
288240.0000000    0.1595979
288280.0000000    0.1552721
288320.0000000    0.1602685
288360.0000000    0.1537010
288400.0000000    0.1620131
288440.0000000    0.1577841
288480.0000000    0.1658508
288520.0000000    0.1522843
288560.0000000    0.1438541
288600.0000000    0.1562952
288640.0000000    0.1493927
288680.0000000    0.1472043
288720.0000000    0.1578736
288760.0000000    0.1518193
288800.0000000    0.1547546
288840.0000000    0.1686240
288880.0000000    0.1733291
288920.0000000    0.1691338
288960.0000000    0.1725261
289000.0000000    0.1586124
289040.0000000    0.1778004
289080.0000000    0.1695305
289120.0000000    0.1716194
289160.0000000    0.1773478
289200.0000000    0.1833321
289240.0000000    0.1640429
289280.0000000    0.1852295
289320.0000000    0.1870713
289360.0000000    0.1876085
289400.0000000    0.1851822
289440.0000000    0.2022750
289480.0000000    0.1915708
289520.0000000    0.1999806
289560.0000000    0.1842103
289600.0000000    0.1942174
289640.0000000    0.1977375
289680.0000000    0.1788343
289720.0000000    0.1781437
289760.0000000    0.1657771
289800.0000000    0.1964773
289840.0000000    0.1840343
289880.0000000    0.1856452
289920.0000000    0.1823372
289960.0000000    0.1842920
290000.0000000    0.1884545
290040.0000000    0.1763769
290080.0000000    0.1863513
290120.0000000    0.1766701
290160.0000000    0.1672825
290200.0000000    0.1555657
290240.0000000    0.1507687
290280.0000000    0.1536058
290320.0000000    0.1685802
290360.0000000    0.1504854
290400.0000000    0.1615505
290440.0000000    0.1829206
290480.0000000    0.1568294
290520.0000000    0.1673349
290560.0000000    0.1571377
290600.0000000    0.1883703
290640.0000000    0.1699934
290680.0000000    0.1727244
290720.0000000    0.1713890
290760.0000000    0.1783253
290800.0000000    0.1824950
290840.0000000    0.1672421
290880.0000000    0.1702492
290920.0000000    0.1859535
290960.0000000    0.1756649
291000.0000000    0.1788634
291040.0000000    0.1647017
291080.0000000    0.1822565
291120.0000000    0.1726963
291160.0000000    0.1862556
291200.0000000    0.1815994
291240.0000000    0.1717043
291280.0000000    0.1841994
291320.0000000    0.1931629
291360.0000000    0.1860770
291400.0000000    0.1835168
291440.0000000    0.1908173
291480.0000000    0.1934872
291520.0000000    0.1882101
291560.0000000    0.1845277
291600.0000000    0.1884947
291640.0000000    0.1863404
291680.0000000    0.1674659
291720.0000000    0.1778018
291760.0000000    0.1866519
291800.0000000    0.1806486
291840.0000000    0.1772690
291880.0000000    0.1714402
291920.0000000    0.1798922
291960.0000000    0.1684775
292000.0000000    0.1861051
292040.0000000    0.1736515
292080.0000000    0.1781722
292120.0000000    0.1912368
292160.0000000    0.1954000
292200.0000000    0.2068616
292240.0000000    0.1908820
292280.0000000    0.1988404
292320.0000000    0.1841866
292360.0000000    0.2005877
292400.0000000    0.1966531
292440.0000000    0.1879113
292480.0000000    0.1900068
292520.0000000    0.1968629
292560.0000000    0.1846420
292600.0000000    0.2004450
292640.0000000    0.1944457
292680.0000000    0.1914988
292720.0000000    0.2044783
292760.0000000    0.1889201
292800.0000000    0.1798285
292840.0000000    0.1774087
292880.0000000    0.1820847
292920.0000000    0.1906189
292960.0000000    0.1919732
293000.0000000    0.1913597
293040.0000000    0.1904173
293080.0000000    0.1860880
293120.0000000    0.1813281
293160.0000000    0.1751284
293200.0000000    0.1783153
293240.0000000    0.1869468
293280.0000000    0.1793069
293320.0000000    0.1886852
293360.0000000    0.1996378
293400.0000000    0.1734797
293440.0000000    0.1870168
293480.0000000    0.1758291
293520.0000000    0.1899252
293560.0000000    0.1710303
293600.0000000    0.1973795
293640.0000000    0.1812358
293680.0000000    0.1884597
293720.0000000    0.1838998
293760.0000000    0.1810471
293800.0000000    0.1836222
293840.0000000    0.1920665
293880.0000000    0.1895193
293920.0000000    0.1831827
293960.0000000    0.1798600
294000.0000000    0.1937157
294040.0000000    0.1971202
294080.0000000    0.1717480
294120.0000000    0.1765519
294160.0000000    0.1689370
294200.0000000    0.1774644
294240.0000000    0.1892322
294280.0000000    0.1799567
294320.0000000    0.1905680
294360.0000000    0.1926698
294400.0000000    0.1960579
294440.0000000    0.1869577
294480.0000000    0.1793305
294520.0000000    0.1702715
294560.0000000    0.1774622
294600.0000000    0.1753879
294640.0000000    0.1857795
294680.0000000    0.1858650
294720.0000000    0.1808907
294760.0000000    0.1802765
294800.0000000    0.1810869
294840.0000000    0.1833726
294880.0000000    0.1873848
294920.0000000    0.2005582
294960.0000000    0.1955766
295000.0000000    0.2005953
295040.0000000    0.1867440
295080.0000000    0.2124256
295120.0000000    0.2005232
295160.0000000    0.2009249
295200.0000000    0.1864382
295240.0000000    0.1838874
295280.0000000    0.1897601
295320.0000000    0.1800089
295360.0000000    0.1915987
295400.0000000    0.1734660
295440.0000000    0.1894741
295480.0000000    0.1825595
295520.0000000    0.1731715
295560.0000000    0.1717083
295600.0000000    0.1763587
295640.0000000    0.1783350
295680.0000000    0.1905786
295720.0000000    0.1879571
295760.0000000    0.1984095
295800.0000000    0.1819409
295840.0000000    0.1844678
295880.0000000    0.1908147
295920.0000000    0.1856809
295960.0000000    0.1830759
296000.0000000    0.1857307
296040.0000000    0.1698642
296080.0000000    0.1804031
296120.0000000    0.1887993
296160.0000000    0.1810076
296200.0000000    0.1869100
296240.0000000    0.1875647
296280.0000000    0.1886405
296320.0000000    0.1885051
296360.0000000    0.1781799
296400.0000000    0.1878891
296440.0000000    0.1824367
296480.0000000    0.1828624
296520.0000000    0.1828776
296560.0000000    0.1730241
296600.0000000    0.1948706
296640.0000000    0.1960761
296680.0000000    0.1812790
296720.0000000    0.1861778
296760.0000000    0.1798551
296800.0000000    0.2006300
296840.0000000    0.1788411
296880.0000000    0.1757763
296920.0000000    0.1795682
296960.0000000    0.1910549
297000.0000000    0.1751755
297040.0000000    0.1676969
297080.0000000    0.1823705
297120.0000000    0.1614369
297160.0000000    0.1723540
297200.0000000    0.1746743
297240.0000000    0.1738240
297280.0000000    0.1710413
297320.0000000    0.1707202
297360.0000000    0.1820906
297400.0000000    0.1757858
297440.0000000    0.1719005
297480.0000000    0.1682543
297520.0000000    0.1794119
297560.0000000    0.1763316
297600.0000000    0.2014042
297640.0000000    0.1793482
297680.0000000    0.1779095
297720.0000000    0.1865034
297760.0000000    0.1710698
297800.0000000    0.1739228
297840.0000000    0.1754266
297880.0000000    0.1844218
297920.0000000    0.1837250
297960.0000000    0.1806294
298000.0000000    0.1796005
298040.0000000    0.1758929
298080.0000000    0.1674196
298120.0000000    0.1690733
298160.0000000    0.1813225
298200.0000000    0.1592834
298240.0000000    0.1727991
298280.0000000    0.1718888
298320.0000000    0.1606711
298360.0000000    0.1764945
298400.0000000    0.1822165
298440.0000000    0.1895742
298480.0000000    0.1862067
298520.0000000    0.1839654
298560.0000000    0.1807948
298600.0000000    0.1855354
298640.0000000    0.1892330
298680.0000000    0.1831510
298720.0000000    0.1815674
298760.0000000    0.1971803
298800.0000000    0.1901774
298840.0000000    0.1848450
298880.0000000    0.1960049
298920.0000000    0.1914499
298960.0000000    0.1927690
299000.0000000    0.1908076
299040.0000000    0.2010255
299080.0000000    0.1906745
299120.0000000    0.1886393
299160.0000000    0.2017279
299200.0000000    0.1840154
299240.0000000    0.1959047
299280.0000000    0.1909406
299320.0000000    0.2024005
299360.0000000    0.1912709
299400.0000000    0.1936445
299440.0000000    0.1839711
299480.0000000    0.1857639
299520.0000000    0.1860567
299560.0000000    0.1835190
299600.0000000    0.1801873
299640.0000000    0.1740814
299680.0000000    0.1879937
299720.0000000    0.1723977
299760.0000000    0.1974458
299800.0000000    0.1810219
299840.0000000    0.1954044
299880.0000000    0.1960118
299920.0000000    0.1964908
299960.0000000    0.1873022
300000.0000000    0.1949104
300040.0000000    0.1908869
300080.0000000    0.1808154
300120.0000000    0.2010613
300160.0000000    0.1930043
300200.0000000    0.1979492
300240.0000000    0.1962735
300280.0000000    0.1792442
300320.0000000    0.1788913
300360.0000000    0.1837732
300400.0000000    0.1708673
300440.0000000    0.1860643
300480.0000000    0.1934854
300520.0000000    0.1946698
300560.0000000    0.1941134
300600.0000000    0.1737869
300640.0000000    0.1853660
300680.0000000    0.1661832
300720.0000000    0.1635952
300760.0000000    0.1805490
300800.0000000    0.1879102
300840.0000000    0.1856940
300880.0000000    0.1940700
300920.0000000    0.1816347
300960.0000000    0.1814911
301000.0000000    0.1848193
301040.0000000    0.1902159
301080.0000000    0.1889415
301120.0000000    0.1844418
301160.0000000    0.1804674
301200.0000000    0.1892726
301240.0000000    0.1812497
301280.0000000    0.1790933
301320.0000000    0.1754711
301360.0000000    0.1900510
301400.0000000    0.1792440
301440.0000000    0.1947530
301480.0000000    0.1831185
301520.0000000    0.2030418
301560.0000000    0.1954195
301600.0000000    0.1806417
301640.0000000    0.1882826
301680.0000000    0.1874427
301720.0000000    0.2032343
301760.0000000    0.1754461
301800.0000000    0.1704568
301840.0000000    0.1832498
301880.0000000    0.1759079
301920.0000000    0.1707666
301960.0000000    0.1672121
302000.0000000    0.1777301
302040.0000000    0.1870707
302080.0000000    0.1761293
302120.0000000    0.1807168
302160.0000000    0.1690113
302200.0000000    0.1771141
302240.0000000    0.1715957
302280.0000000    0.1844935
302320.0000000    0.1834707
302360.0000000    0.1725481
302400.0000000    0.1752460
302440.0000000    0.1722462
302480.0000000    0.1784798
302520.0000000    0.1877563
302560.0000000    0.1686383
302600.0000000    0.1848077
302640.0000000    0.1816607
302680.0000000    0.1895945
302720.0000000    0.1830817
302760.0000000    0.1911877
302800.0000000    0.1729967
302840.0000000    0.1962792
302880.0000000    0.1732371
302920.0000000    0.1832451
302960.0000000    0.1844635
303000.0000000    0.1721458
303040.0000000    0.1902874
303080.0000000    0.1927742
303120.0000000    0.1861444
303160.0000000    0.1817998
303200.0000000    0.1784689
303240.0000000    0.1836955
303280.0000000    0.1695492
303320.0000000    0.1885267
303360.0000000    0.1876077
303400.0000000    0.1661346
303440.0000000    0.1662421
303480.0000000    0.1725884
303520.0000000    0.1597032
303560.0000000    0.1639176
303600.0000000    0.1591655
303640.0000000    0.1502963
303680.0000000    0.1724697
303720.0000000    0.1889649
303760.0000000    0.1701964
303800.0000000    0.1553804
303840.0000000    0.1662202
303880.0000000    0.1531808
303920.0000000    0.1639055
303960.0000000    0.1677125
304000.0000000    0.1413926
304040.0000000    0.1536008
304080.0000000    0.1599740
304120.0000000    0.1631769
304160.0000000    0.1643204
304200.0000000    0.1563510
304240.0000000    0.1478419
304280.0000000    0.1463454
304320.0000000    0.1621628
304360.0000000    0.1558547
304400.0000000    0.1411240
304440.0000000    0.1515501
304480.0000000    0.1525217
304520.0000000    0.1509474
304560.0000000    0.1513908
304600.0000000    0.1516477
304640.0000000    0.1519469
304680.0000000    0.1553115
304720.0000000    0.1617212
304760.0000000    0.1572271
304800.0000000    0.1442861
304840.0000000    0.1614176
304880.0000000    0.1564548
304920.0000000    0.1595124
304960.0000000    0.1657173
305000.0000000    0.1658219
305040.0000000    0.1466626
305080.0000000    0.1531375
305120.0000000    0.1357261
305160.0000000    0.1577338
305200.0000000    0.1486394
305240.0000000    0.1490680
305280.0000000    0.1600832
305320.0000000    0.1587322
305360.0000000    0.1519643
305400.0000000    0.1338874
305440.0000000    0.1380006
305480.0000000    0.1363707
305520.0000000    0.1395168
305560.0000000    0.1460425
305600.0000000    0.1460160
305640.0000000    0.1393385
305680.0000000    0.1340761
305720.0000000    0.1400714
305760.0000000    0.1351625
305800.0000000    0.1457516
305840.0000000    0.1375423
305880.0000000    0.1484996
305920.0000000    0.1546155
305960.0000000    0.1503724
306000.0000000    0.1500698
306040.0000000    0.1486636
306080.0000000    0.1642837
306120.0000000    0.1561089
306160.0000000    0.1458550
306200.0000000    0.1300556
306240.0000000    0.1565746
306280.0000000    0.1631113
306320.0000000    0.1414169
306360.0000000    0.1517241
306400.0000000    0.1423540
306440.0000000    0.1517712
306480.0000000    0.1401060
306520.0000000    0.1426570
306560.0000000    0.1486377
306600.0000000    0.1522036
306640.0000000    0.1474230
306680.0000000    0.1431278
306720.0000000    0.1500348
306760.0000000    0.1503550
306800.0000000    0.1436982
306840.0000000    0.1579351
306880.0000000    0.1441170
306920.0000000    0.1392720
306960.0000000    0.1485529
307000.0000000    0.1563194
307040.0000000    0.1480375
307080.0000000    0.1476992
307120.0000000    0.1527908
307160.0000000    0.1414148
307200.0000000    0.1606696
307240.0000000    0.1752480
307280.0000000    0.1784772
307320.0000000    0.1535942
307360.0000000    0.1642520
307400.0000000    0.1346538
307440.0000000    0.1614646
307480.0000000    0.1594145
307520.0000000    0.1661089
307560.0000000    0.1654371
307600.0000000    0.1740142
307640.0000000    0.1595449
307680.0000000    0.1613932
307720.0000000    0.1404315
307760.0000000    0.1593633
307800.0000000    0.1715147
307840.0000000    0.1381385
307880.0000000    0.1542321
307920.0000000    0.1372662
307960.0000000    0.1488251
308000.0000000    0.1472576
308040.0000000    0.1654337
308080.0000000    0.1655333
308120.0000000    0.1563056
308160.0000000    0.1604253
308200.0000000    0.1478299
308240.0000000    0.1414604
308280.0000000    0.1667331
308320.0000000    0.1624444
308360.0000000    0.1626741
308400.0000000    0.1609141
308440.0000000    0.1610741
308480.0000000    0.1735882
308520.0000000    0.1794934
308560.0000000    0.1722120
308600.0000000    0.1765723
308640.0000000    0.1640662
308680.0000000    0.1660513
308720.0000000    0.1682025
308760.0000000    0.1753098
308800.0000000    0.1827630
308840.0000000    0.1778230
308880.0000000    0.1793766
308920.0000000    0.1717632
308960.0000000    0.1966005
309000.0000000    0.1830179
309040.0000000    0.1964093
309080.0000000    0.1960282
309120.0000000    0.1989335
309160.0000000    0.1925694
309200.0000000    0.1789567
309240.0000000    0.1850174
309280.0000000    0.1874660
309320.0000000    0.1981521
309360.0000000    0.2056311
309400.0000000    0.1849707
309440.0000000    0.1742200
309480.0000000    0.1952974
309520.0000000    0.1927218
309560.0000000    0.1864296
309600.0000000    0.1798506
309640.0000000    0.1723492
309680.0000000    0.1628333
309720.0000000    0.1683084
309760.0000000    0.1842179
309800.0000000    0.1696466
309840.0000000    0.1746615
309880.0000000    0.1645735
309920.0000000    0.1771830
309960.0000000    0.1865954
310000.0000000    0.1843780
310040.0000000    0.1858440
310080.0000000    0.1731812
310120.0000000    0.1805048
310160.0000000    0.1690150
310200.0000000    0.1720533
310240.0000000    0.1839660
310280.0000000    0.1749046
310320.0000000    0.1750908
310360.0000000    0.1883955
310400.0000000    0.1718539
310440.0000000    0.1808329
310480.0000000    0.1717112
310520.0000000    0.1773348
310560.0000000    0.1823398
310600.0000000    0.1908803
310640.0000000    0.1877062
310680.0000000    0.1748565
310720.0000000    0.1878139
310760.0000000    0.1706212
310800.0000000    0.1806297
310840.0000000    0.1733650
310880.0000000    0.1895026
310920.0000000    0.1855985
310960.0000000    0.1960047
311000.0000000    0.1765648
311040.0000000    0.1858294
311080.0000000    0.1829887
311120.0000000    0.1838647
311160.0000000    0.1793786
311200.0000000    0.1672080
311240.0000000    0.1590714
311280.0000000    0.1739665
311320.0000000    0.1706039
311360.0000000    0.1824554
311400.0000000    0.1735122
311440.0000000    0.1767598
311480.0000000    0.1767507
311520.0000000    0.1837285
311560.0000000    0.1564752
311600.0000000    0.1659534
311640.0000000    0.1707261
311680.0000000    0.1794679
311720.0000000    0.1712290
311760.0000000    0.1742625
311800.0000000    0.1781776
311840.0000000    0.1728950
311880.0000000    0.1728533
311920.0000000    0.1804536
311960.0000000    0.1656349
312000.0000000    0.1749068
312040.0000000    0.1678810
312080.0000000    0.1672013
312120.0000000    0.1644977
312160.0000000    0.1752311
312200.0000000    0.1613948
312240.0000000    0.1668459
312280.0000000    0.1629851
312320.0000000    0.1643724
312360.0000000    0.1740720
312400.0000000    0.1735885
312440.0000000    0.1872264
312480.0000000    0.1942605
312520.0000000    0.1700499
312560.0000000    0.1629998
312600.0000000    0.1636368
312640.0000000    0.1715834
312680.0000000    0.1713265
312720.0000000    0.1651821
312760.0000000    0.1657092
312800.0000000    0.1650247
312840.0000000    0.1625042
312880.0000000    0.1807566
312920.0000000    0.1629880
312960.0000000    0.1638982
313000.0000000    0.1620297
313040.0000000    0.1554848
313080.0000000    0.1507774
313120.0000000    0.1620856
313160.0000000    0.1561517
313200.0000000    0.1516935
313240.0000000    0.1617692
313280.0000000    0.1478423
313320.0000000    0.1489442
313360.0000000    0.1708322
313400.0000000    0.1580648
313440.0000000    0.1570750
313480.0000000    0.1636695
313520.0000000    0.1629615
313560.0000000    0.1742619
313600.0000000    0.1731809
313640.0000000    0.1646265
313680.0000000    0.1649207
313720.0000000    0.1775281
313760.0000000    0.1677974
313800.0000000    0.1589228
313840.0000000    0.1697745
313880.0000000    0.1711797
313920.0000000    0.1817422
313960.0000000    0.1849388
314000.0000000    0.1807466
314040.0000000    0.1789017
314080.0000000    0.1822852
314120.0000000    0.1905105
314160.0000000    0.1729064
314200.0000000    0.1852356
314240.0000000    0.1825793
314280.0000000    0.1678512
314320.0000000    0.1825967
314360.0000000    0.1656646
314400.0000000    0.1818889
314440.0000000    0.1809614
314480.0000000    0.1813155
314520.0000000    0.1800257
314560.0000000    0.1683853
314600.0000000    0.1753249
314640.0000000    0.1752978
314680.0000000    0.1705824
314720.0000000    0.1807848
314760.0000000    0.1752030
314800.0000000    0.1628388
314840.0000000    0.1740133
314880.0000000    0.1665463
314920.0000000    0.1697326
314960.0000000    0.1666784
315000.0000000    0.1501469
315040.0000000    0.1606172
315080.0000000    0.1579239
315120.0000000    0.1660472
315160.0000000    0.1704151
315200.0000000    0.1761584
315240.0000000    0.1641899
315280.0000000    0.1701728
315320.0000000    0.1708515
315360.0000000    0.1582704
315400.0000000    0.1692036
315440.0000000    0.1693143
315480.0000000    0.1600336
315520.0000000    0.1608752
315560.0000000    0.1472213
315600.0000000    0.1410509
315640.0000000    0.1461842
315680.0000000    0.1499126
315720.0000000    0.1583978
315760.0000000    0.1578963
315800.0000000    0.1540198
315840.0000000    0.1488496
315880.0000000    0.1499711
315920.0000000    0.1651061
315960.0000000    0.1587722
316000.0000000    0.1653090
316040.0000000    0.1671659
316080.0000000    0.1578614
316120.0000000    0.1678932
316160.0000000    0.1633101
316200.0000000    0.1495025
316240.0000000    0.1579287
316280.0000000    0.1529302
316320.0000000    0.1570695
316360.0000000    0.1439011
316400.0000000    0.1608477
316440.0000000    0.1586712
316480.0000000    0.1647300
316520.0000000    0.1706750
316560.0000000    0.1736293
316600.0000000    0.1829409
316640.0000000    0.1662678
316680.0000000    0.1852145
316720.0000000    0.1791059
316760.0000000    0.1850801
316800.0000000    0.1851714
316840.0000000    0.2022929
316880.0000000    0.2016237
316920.0000000    0.1849814
316960.0000000    0.2022994
317000.0000000    0.1827184
317040.0000000    0.1703099
317080.0000000    0.1697941
317120.0000000    0.1847767
317160.0000000    0.1675852
317200.0000000    0.1731005
317240.0000000    0.1696798
317280.0000000    0.1772260
317320.0000000    0.1820201
317360.0000000    0.1664198
317400.0000000    0.1880497
317440.0000000    0.1661024
317480.0000000    0.1682195
317520.0000000    0.1797042
317560.0000000    0.1811115
317600.0000000    0.2009982
317640.0000000    0.2010113
317680.0000000    0.2105788
317720.0000000    0.1942413
317760.0000000    0.2028475
317800.0000000    0.1996956
317840.0000000    0.2076404
317880.0000000    0.2077314
317920.0000000    0.1948039
317960.0000000    0.1744261
318000.0000000    0.1929807
318040.0000000    0.1868659
318080.0000000    0.1824426
318120.0000000    0.1743058
318160.0000000    0.1859898
318200.0000000    0.1729525
318240.0000000    0.1705827
318280.0000000    0.1751397
318320.0000000    0.1789309
318360.0000000    0.1693588
318400.0000000    0.1938043
318440.0000000    0.1828008
318480.0000000    0.1920097
318520.0000000    0.1764484
318560.0000000    0.1675623
318600.0000000    0.1742677
318640.0000000    0.1774254
318680.0000000    0.1891671
318720.0000000    0.1733106
318760.0000000    0.1758081
318800.0000000    0.1867018
318840.0000000    0.1683255
318880.0000000    0.1632637
318920.0000000    0.1730464
318960.0000000    0.1593151
319000.0000000    0.1765138
319040.0000000    0.2155422
319080.0000000    0.1947900
319120.0000000    0.1876761
319160.0000000    0.1799589
319200.0000000    0.1764525
319240.0000000    0.1795321
319280.0000000    0.1628469
319320.0000000    0.1698275
319360.0000000    0.1684970
319400.0000000    0.1728784
319440.0000000    0.1776812
319480.0000000    0.1962295
319520.0000000    0.1924793
319560.0000000    0.1880359
319600.0000000    0.1897163
319640.0000000    0.1800840
319680.0000000    0.1863525
319720.0000000    0.1833057
319760.0000000    0.1912563
319800.0000000    0.1885003
319840.0000000    0.1841516
319880.0000000    0.1933371
319920.0000000    0.1789349
319960.0000000    0.1845675
320000.0000000    0.1673897
320040.0000000    0.1895887
320080.0000000    0.2002732
320120.0000000    0.1869256
320160.0000000    0.1885772
320200.0000000    0.1874728
320240.0000000    0.1898253
320280.0000000    0.1899476
320320.0000000    0.1834470
320360.0000000    0.1795205
320400.0000000    0.1883588
320440.0000000    0.1924750
320480.0000000    0.1863745
320520.0000000    0.1724291
320560.0000000    0.1763113
320600.0000000    0.1872312
320640.0000000    0.1949295
320680.0000000    0.1887238
320720.0000000    0.1654798
320760.0000000    0.1948777
320800.0000000    0.1846640
320840.0000000    0.1806350
320880.0000000    0.1641450
320920.0000000    0.1659608
320960.0000000    0.1642084
321000.0000000    0.1666670
321040.0000000    0.1736060
321080.0000000    0.1609816
321120.0000000    0.1662217
321160.0000000    0.1676967
321200.0000000    0.1579354
321240.0000000    0.1732570
321280.0000000    0.1729180
321320.0000000    0.1571115
321360.0000000    0.1658456
321400.0000000    0.1965670
321440.0000000    0.1921434
321480.0000000    0.1803152
321520.0000000    0.1794149
321560.0000000    0.1536643
321600.0000000    0.1632168
321640.0000000    0.1567777
321680.0000000    0.1755619
321720.0000000    0.1598146
321760.0000000    0.1636843
321800.0000000    0.1754989
321840.0000000    0.1690398
321880.0000000    0.1750301
321920.0000000    0.1756311
321960.0000000    0.1672602
322000.0000000    0.1800646
322040.0000000    0.1734034
322080.0000000    0.1818218
322120.0000000    0.1677063
322160.0000000    0.1854300
322200.0000000    0.1733251
322240.0000000    0.1637607
322280.0000000    0.1669990
322320.0000000    0.1908582
322360.0000000    0.1920377
322400.0000000    0.1861324
322440.0000000    0.1999473
322480.0000000    0.1876372
322520.0000000    0.1691337
322560.0000000    0.1682708
322600.0000000    0.1637374
322640.0000000    0.1852161
322680.0000000    0.1813234
322720.0000000    0.1708232
322760.0000000    0.1821694
322800.0000000    0.1790644
322840.0000000    0.1810553
322880.0000000    0.1744862
322920.0000000    0.1797905
322960.0000000    0.1962534
323000.0000000    0.1890866
323040.0000000    0.1701445
323080.0000000    0.1708123
323120.0000000    0.1941480
323160.0000000    0.1855706
323200.0000000    0.1880810
323240.0000000    0.1762916
323280.0000000    0.1696379
323320.0000000    0.1788458
323360.0000000    0.1771624
323400.0000000    0.1814398
323440.0000000    0.1872292
323480.0000000    0.1925690
323520.0000000    0.1807195
323560.0000000    0.1828112
323600.0000000    0.1874333
323640.0000000    0.1863628
323680.0000000    0.1859877
323720.0000000    0.1819454
323760.0000000    0.1743062
323800.0000000    0.1997238
323840.0000000    0.1862862
323880.0000000    0.1957982
323920.0000000    0.1754235
323960.0000000    0.1717902
324000.0000000    0.1839546
324040.0000000    0.1657791
324080.0000000    0.1782543
324120.0000000    0.1823699
324160.0000000    0.1857237
324200.0000000    0.1818759
324240.0000000    0.1657911
324280.0000000    0.1652215
324320.0000000    0.1676039
324360.0000000    0.1722246
324400.0000000    0.1749870
324440.0000000    0.1785547
324480.0000000    0.1892464
324520.0000000    0.1745805
324560.0000000    0.1699613
324600.0000000    0.1700322
324640.0000000    0.1651831
324680.0000000    0.1795200
324720.0000000    0.1898148
324760.0000000    0.1846139
324800.0000000    0.2020767
324840.0000000    0.1847452
324880.0000000    0.1909635
324920.0000000    0.2072539
324960.0000000    0.1921334
325000.0000000    0.1883800
325040.0000000    0.1940477
325080.0000000    0.1961688
325120.0000000    0.1844191
325160.0000000    0.1899705
325200.0000000    0.1975258
325240.0000000    0.1995690
325280.0000000    0.1862280
325320.0000000    0.1900038
325360.0000000    0.1857317
325400.0000000    0.1898411
325440.0000000    0.1961220
325480.0000000    0.1891319
325520.0000000    0.1670888
325560.0000000    0.1732915
325600.0000000    0.1838431
325640.0000000    0.1890280
325680.0000000    0.1905802
325720.0000000    0.1873882
325760.0000000    0.1755444
325800.0000000    0.1745772
325840.0000000    0.1639966
325880.0000000    0.1621976
325920.0000000    0.1688823
325960.0000000    0.1457829
326000.0000000    0.1675778
326040.0000000    0.1575207
326080.0000000    0.1468048
326120.0000000    0.1548289
326160.0000000    0.1536036
326200.0000000    0.1804857
326240.0000000    0.1703778
326280.0000000    0.1764724
326320.0000000    0.1702196
326360.0000000    0.1826377
326400.0000000    0.1666084
326440.0000000    0.1764795
326480.0000000    0.1566462
326520.0000000    0.1905321
326560.0000000    0.1688703
326600.0000000    0.1620413
326640.0000000    0.1636049
326680.0000000    0.1803530
326720.0000000    0.1739395
326760.0000000    0.1538475
326800.0000000    0.1610207
326840.0000000    0.1648738
326880.0000000    0.1739886
326920.0000000    0.1793654
326960.0000000    0.1620203
327000.0000000    0.1721188
327040.0000000    0.1722265
327080.0000000    0.1803821
327120.0000000    0.1761420
327160.0000000    0.1576581
327200.0000000    0.1762265
327240.0000000    0.1731643
327280.0000000    0.1582671
327320.0000000    0.1575972
327360.0000000    0.1522600
327400.0000000    0.1475546
327440.0000000    0.1541205
327480.0000000    0.1544975
327520.0000000    0.1708258
327560.0000000    0.1763205
327600.0000000    0.1726375
327640.0000000    0.1559011
327680.0000000    0.1614594
327720.0000000    0.1681727
327760.0000000    0.1804451
327800.0000000    0.1669906
327840.0000000    0.1669486
327880.0000000    0.1689446
327920.0000000    0.1632201
327960.0000000    0.1547008
328000.0000000    0.1638013
328040.0000000    0.1657533
328080.0000000    0.1740226
328120.0000000    0.1736990
328160.0000000    0.1757552
328200.0000000    0.1854977
328240.0000000    0.1820935
328280.0000000    0.1718980
328320.0000000    0.1730754
328360.0000000    0.1806396
328400.0000000    0.1917351
328440.0000000    0.1677185
328480.0000000    0.1714814
328520.0000000    0.1602412
328560.0000000    0.1704947
328600.0000000    0.1589603
328640.0000000    0.1774262
328680.0000000    0.1684225
328720.0000000    0.1698196
328760.0000000    0.1715671
328800.0000000    0.1681222
328840.0000000    0.1738450
328880.0000000    0.1583452
328920.0000000    0.1656556
328960.0000000    0.1584489
329000.0000000    0.1777271
329040.0000000    0.1630235
329080.0000000    0.1631183
329120.0000000    0.1607367
329160.0000000    0.1621463
329200.0000000    0.1657811
329240.0000000    0.1656371
329280.0000000    0.1659486
329320.0000000    0.1657069
329360.0000000    0.1690367
329400.0000000    0.1761072
329440.0000000    0.1827676
329480.0000000    0.1586512
329520.0000000    0.1852304
329560.0000000    0.1748634
329600.0000000    0.1795389
329640.0000000    0.1687364
329680.0000000    0.1707500
329720.0000000    0.1692395
329760.0000000    0.1709302
329800.0000000    0.1688258
329840.0000000    0.1783272
329880.0000000    0.1669330
329920.0000000    0.1791325
329960.0000000    0.1680093
330000.0000000    0.1627626
330040.0000000    0.1755053
330080.0000000    0.1714529
330120.0000000    0.1786898
330160.0000000    0.1646982
330200.0000000    0.1702656
330240.0000000    0.1753660
330280.0000000    0.1669461
330320.0000000    0.1745055
330360.0000000    0.1647271
330400.0000000    0.1703842
330440.0000000    0.1674614
330480.0000000    0.1728909
330520.0000000    0.1695813
330560.0000000    0.1750580
330600.0000000    0.1719312
330640.0000000    0.1722947
330680.0000000    0.1685620
330720.0000000    0.1593888
330760.0000000    0.1817959
330800.0000000    0.1814747
330840.0000000    0.1706990
330880.0000000    0.1551444
330920.0000000    0.1678345
330960.0000000    0.1714248
331000.0000000    0.1677089
331040.0000000    0.1776378
331080.0000000    0.1620161
331120.0000000    0.1712796
331160.0000000    0.1515167
331200.0000000    0.1666028
331240.0000000    0.1604030
331280.0000000    0.1539639
331320.0000000    0.1799150
331360.0000000    0.1806286
331400.0000000    0.1814531
331440.0000000    0.1796489
331480.0000000    0.1712377
331520.0000000    0.1656730
331560.0000000    0.1834286
331600.0000000    0.1723889
331640.0000000    0.1790636
331680.0000000    0.1626159
331720.0000000    0.1781794
331760.0000000    0.1760908
331800.0000000    0.1680693
331840.0000000    0.1773422
331880.0000000    0.1746833
331920.0000000    0.1698245
331960.0000000    0.1692088
332000.0000000    0.1604594
332040.0000000    0.1553997
332080.0000000    0.1669999
332120.0000000    0.1646851
332160.0000000    0.1683831
332200.0000000    0.1603487
332240.0000000    0.1708943
332280.0000000    0.1640204
332320.0000000    0.1746871
332360.0000000    0.1723396
332400.0000000    0.1606752
332440.0000000    0.1708307
332480.0000000    0.1735736
332520.0000000    0.1695023
332560.0000000    0.1755443
332600.0000000    0.1747042
332640.0000000    0.1811966
332680.0000000    0.1643997
332720.0000000    0.1781346
332760.0000000    0.1666235
332800.0000000    0.1597771
332840.0000000    0.1622635
332880.0000000    0.1608675
332920.0000000    0.1553670
332960.0000000    0.1536744
333000.0000000    0.1597134
333040.0000000    0.1747627
333080.0000000    0.1660997
333120.0000000    0.1632398
333160.0000000    0.1695677
333200.0000000    0.1697637
333240.0000000    0.1763798
333280.0000000    0.1542376
333320.0000000    0.1661976
333360.0000000    0.1769479
333400.0000000    0.1639907
333440.0000000    0.1731660
333480.0000000    0.1662433
333520.0000000    0.1658222
333560.0000000    0.1570257
333600.0000000    0.1694648
333640.0000000    0.1588438
333680.0000000    0.1669138
333720.0000000    0.1563412
333760.0000000    0.1542827
333800.0000000    0.1605975
333840.0000000    0.1693351
333880.0000000    0.1680871
333920.0000000    0.1645593
333960.0000000    0.1489794
334000.0000000    0.1576182
334040.0000000    0.1671521
334080.0000000    0.1575420
334120.0000000    0.1614889
334160.0000000    0.1354210
334200.0000000    0.1674650
334240.0000000    0.1641453
334280.0000000    0.1623817
334320.0000000    0.1488704
334360.0000000    0.1519651
334400.0000000    0.1587444
334440.0000000    0.1536746
334480.0000000    0.1610518
334520.0000000    0.1590517
334560.0000000    0.1576883
334600.0000000    0.1549722
334640.0000000    0.1770318
334680.0000000    0.1752226
334720.0000000    0.1606998
334760.0000000    0.1669575
334800.0000000    0.1762630
334840.0000000    0.1641300
334880.0000000    0.1587477
334920.0000000    0.1683553
334960.0000000    0.1526925
335000.0000000    0.1594737
335040.0000000    0.1823529
335080.0000000    0.1616913
335120.0000000    0.1836290
335160.0000000    0.1684067
335200.0000000    0.1573849
335240.0000000    0.1603005
335280.0000000    0.1677865
335320.0000000    0.1700099
335360.0000000    0.1813302
335400.0000000    0.1633357
335440.0000000    0.1756700
335480.0000000    0.1647017
335520.0000000    0.1686399
335560.0000000    0.1658147
335600.0000000    0.1746747
335640.0000000    0.1726231
335680.0000000    0.1657160
335720.0000000    0.1753843
335760.0000000    0.1558599
335800.0000000    0.1704053
335840.0000000    0.1711797
335880.0000000    0.1415452
335920.0000000    0.1481969
335960.0000000    0.1541103
336000.0000000    0.1497610
336040.0000000    0.1501249
336080.0000000    0.1457948
336120.0000000    0.1598162
336160.0000000    0.1564568
336200.0000000    0.1503989
336240.0000000    0.1504432
336280.0000000    0.1500724
336320.0000000    0.1486487
336360.0000000    0.1438925
336400.0000000    0.1506957
336440.0000000    0.1527266
336480.0000000    0.1590705
336520.0000000    0.1494899
336560.0000000    0.1558712
336600.0000000    0.1462727
336640.0000000    0.1479461
336680.0000000    0.1670499
336720.0000000    0.1612358
336760.0000000    0.1524668
336800.0000000    0.1563273
336840.0000000    0.1438081
336880.0000000    0.1539732
336920.0000000    0.1662498
336960.0000000    0.1596973
337000.0000000    0.1762725
337040.0000000    0.1581081
337080.0000000    0.1595485
337120.0000000    0.1626245
337160.0000000    0.1796035
337200.0000000    0.1455145
337240.0000000    0.1572090
337280.0000000    0.1559250
337320.0000000    0.1586263
337360.0000000    0.1723942
337400.0000000    0.1617142
337440.0000000    0.1748639
337480.0000000    0.1691075
337520.0000000    0.1614226
337560.0000000    0.1755633
337600.0000000    0.1749821
337640.0000000    0.1642761
337680.0000000    0.1549623
337720.0000000    0.1619870
337760.0000000    0.1558008
337800.0000000    0.1650813
337840.0000000    0.1594076
337880.0000000    0.1706985
337920.0000000    0.1701483
337960.0000000    0.1684797
338000.0000000    0.1888585
338040.0000000    0.1783804
338080.0000000    0.1683820
338120.0000000    0.1617307
338160.0000000    0.1596608
338200.0000000    0.1733066
338240.0000000    0.1608575
338280.0000000    0.1688792
338320.0000000    0.1593169
338360.0000000    0.1697574
338400.0000000    0.1659799
338440.0000000    0.1485937
338480.0000000    0.1495574
338520.0000000    0.1558430
338560.0000000    0.1739113
338600.0000000    0.1817439
338640.0000000    0.1726808
338680.0000000    0.1732297
338720.0000000    0.1772307
338760.0000000    0.1695953
338800.0000000    0.1694493
338840.0000000    0.1630088
338880.0000000    0.1588422
338920.0000000    0.1687743
338960.0000000    0.1690802
339000.0000000    0.1696728
339040.0000000    0.1720213
339080.0000000    0.2065373
339120.0000000    0.1654207
339160.0000000    0.1674960
339200.0000000    0.1729275
339240.0000000    0.1742117
339280.0000000    0.1645050
339320.0000000    0.1617136
339360.0000000    0.1586819
339400.0000000    0.1630257
339440.0000000    0.1659062
339480.0000000    0.1680134
339520.0000000    0.1843197
339560.0000000    0.1896081
339600.0000000    0.1832564
339640.0000000    0.1845615
339680.0000000    0.1834494
339720.0000000    0.1729639
339760.0000000    0.1806790
339800.0000000    0.1688124
339840.0000000    0.1542777
339880.0000000    0.1767276
339920.0000000    0.1588293
339960.0000000    0.1687043
340000.0000000    0.1750353
340040.0000000    0.1748532
340080.0000000    0.1766413
340120.0000000    0.1643948
340160.0000000    0.1615953
340200.0000000    0.1768293
340240.0000000    0.1754171
340280.0000000    0.1822587
340320.0000000    0.1855341
340360.0000000    0.1831629
340400.0000000    0.1918623
340440.0000000    0.1867058
340480.0000000    0.1693652
340520.0000000    0.1566482
340560.0000000    0.1819810
340600.0000000    0.1724667
340640.0000000    0.1646369
340680.0000000    0.1761781
340720.0000000    0.1672774
340760.0000000    0.1867516
340800.0000000    0.1724614
340840.0000000    0.1513381
340880.0000000    0.1578114
340920.0000000    0.1518775
340960.0000000    0.1647914
341000.0000000    0.1650861
341040.0000000    0.1667915
341080.0000000    0.1748960
341120.0000000    0.1731953
341160.0000000    0.1699017
341200.0000000    0.1635985
341240.0000000    0.1596492
341280.0000000    0.1708668
341320.0000000    0.1717158
341360.0000000    0.1681342
341400.0000000    0.1771770
341440.0000000    0.1568844
341480.0000000    0.1661142
341520.0000000    0.1747095
341560.0000000    0.1655628
341600.0000000    0.1825881
341640.0000000    0.1710780
341680.0000000    0.1637399
341720.0000000    0.1676180
341760.0000000    0.1780919
341800.0000000    0.1768322
341840.0000000    0.1851006
341880.0000000    0.1709614
341920.0000000    0.1748989
341960.0000000    0.1695056
342000.0000000    0.1628991
342040.0000000    0.1735982
342080.0000000    0.1687708
342120.0000000    0.1730887
342160.0000000    0.1638854
342200.0000000    0.1638054
342240.0000000    0.1846113
342280.0000000    0.1824331
342320.0000000    0.1902773
342360.0000000    0.1890124
342400.0000000    0.1941993
342440.0000000    0.1879806
342480.0000000    0.1868520
342520.0000000    0.1794384
342560.0000000    0.2043423
342600.0000000    0.1938107
342640.0000000    0.1782129
342680.0000000    0.1606846
342720.0000000    0.1737478
342760.0000000    0.1711148
342800.0000000    0.1808249
342840.0000000    0.1730054
342880.0000000    0.1752986
342920.0000000    0.1859621
342960.0000000    0.1685860
343000.0000000    0.1666824
343040.0000000    0.1683195
343080.0000000    0.1717663
343120.0000000    0.1633097
343160.0000000    0.1569266
343200.0000000    0.1545607
343240.0000000    0.1716398
343280.0000000    0.1930423
343320.0000000    0.1570289
343360.0000000    0.1661002
343400.0000000    0.1626641
343440.0000000    0.1518681
343480.0000000    0.1779492
343520.0000000    0.1736947
343560.0000000    0.1611493
343600.0000000    0.1519963
343640.0000000    0.1619343
343680.0000000    0.1687536
343720.0000000    0.1670911
343760.0000000    0.1535909
343800.0000000    0.1550944
343840.0000000    0.1567589
343880.0000000    0.1525338
343920.0000000    0.1503199
343960.0000000    0.1745509
344000.0000000    0.1712029
344040.0000000    0.1635708
344080.0000000    0.1631899
344120.0000000    0.1813313
344160.0000000    0.1697143
344200.0000000    0.1675827
344240.0000000    0.1810938
344280.0000000    0.1697662
344320.0000000    0.1759228
344360.0000000    0.1825975
344400.0000000    0.1723575
344440.0000000    0.1739976
344480.0000000    0.1668299
344520.0000000    0.1611168
344560.0000000    0.1679729
344600.0000000    0.1839143
344640.0000000    0.1773607
344680.0000000    0.1830988
344720.0000000    0.1648523
344760.0000000    0.1774079
344800.0000000    0.1837134
344840.0000000    0.1829917
344880.0000000    0.1825240
344920.0000000    0.1851544
344960.0000000    0.2010949
345000.0000000    0.1980116
345040.0000000    0.1842371
345080.0000000    0.1876794
345120.0000000    0.1804389
345160.0000000    0.1816317
345200.0000000    0.1853899
345240.0000000    0.1691565
345280.0000000    0.1794001
345320.0000000    0.1737859
345360.0000000    0.1753785
345400.0000000    0.1692523
345440.0000000    0.1631956
345480.0000000    0.1540778
345520.0000000    0.1661239
345560.0000000    0.1834384
345600.0000000    0.1646115
345640.0000000    0.1575096
345680.0000000    0.1884266
345720.0000000    0.1948951
345760.0000000    0.1680563
345800.0000000    0.1702876
345840.0000000    0.1842634
345880.0000000    0.1771233
345920.0000000    0.1775721
345960.0000000    0.1869555
346000.0000000    0.1935664
346040.0000000    0.1682788
346080.0000000    0.1757289
346120.0000000    0.1910879
346160.0000000    0.1860254
346200.0000000    0.1913529
346240.0000000    0.2161859
346280.0000000    0.1913517
346320.0000000    0.2073641
346360.0000000    0.2009351
346400.0000000    0.1935831
346440.0000000    0.2073039
346480.0000000    0.1976442
346520.0000000    0.2062231
346560.0000000    0.2031180
346600.0000000    0.2049013
346640.0000000    0.2062209
346680.0000000    0.2018568
346720.0000000    0.2058158
346760.0000000    0.2157880
346800.0000000    0.2063104
346840.0000000    0.2011259
346880.0000000    0.1829027
346920.0000000    0.1972529
346960.0000000    0.2079178
347000.0000000    0.2075283
347040.0000000    0.2049811
347080.0000000    0.1949458
347120.0000000    0.1997075
347160.0000000    0.2152001
347200.0000000    0.2059891
347240.0000000    0.2068803
347280.0000000    0.2164529
347320.0000000    0.2187350
347360.0000000    0.2135028
347400.0000000    0.2087129
347440.0000000    0.2159676
347480.0000000    0.2228474
347520.0000000    0.2146917
347560.0000000    0.2075819
347600.0000000    0.2022760
347640.0000000    0.2298215
347680.0000000    0.2013202
347720.0000000    0.2067647
347760.0000000    0.2019069
347800.0000000    0.2045920
347840.0000000    0.2164623
347880.0000000    0.2207229
347920.0000000    0.2065811
347960.0000000    0.2107186
348000.0000000    0.2040680
348040.0000000    0.2034239
348080.0000000    0.2275902
348120.0000000    0.2077105
348160.0000000    0.2008398
348200.0000000    0.2081880
348240.0000000    0.1896889
348280.0000000    0.2152860
348320.0000000    0.2103600
348360.0000000    0.2108178
348400.0000000    0.2118677
348440.0000000    0.2024394
348480.0000000    0.2317638
348520.0000000    0.2176902
348560.0000000    0.2109034
348600.0000000    0.2143506
348640.0000000    0.2072610
348680.0000000    0.2179311
348720.0000000    0.2084695
348760.0000000    0.2020557
348800.0000000    0.2062905
348840.0000000    0.1822009
348880.0000000    0.1915048
348920.0000000    0.1725241
348960.0000000    0.1890107
349000.0000000    0.1856729
349040.0000000    0.1817001
349080.0000000    0.1836292
349120.0000000    0.1912217
349160.0000000    0.1952168
349200.0000000    0.1895326
349240.0000000    0.1891463
349280.0000000    0.2041024
349320.0000000    0.1964459
349360.0000000    0.2036532
349400.0000000    0.1887453
349440.0000000    0.2029983
349480.0000000    0.1904230
349520.0000000    0.2028402
349560.0000000    0.2086842
349600.0000000    0.1922880
349640.0000000    0.1956708
349680.0000000    0.1907117
349720.0000000    0.1973765
349760.0000000    0.1888029
349800.0000000    0.1797263
349840.0000000    0.1851318
349880.0000000    0.1766393
349920.0000000    0.1810027
349960.0000000    0.1927524
350000.0000000    0.1885504
350040.0000000    0.1836525
350080.0000000    0.1887936
350120.0000000    0.1982618
350160.0000000    0.1977796
350200.0000000    0.1957619
350240.0000000    0.1971206
350280.0000000    0.1872168
350320.0000000    0.1869995
350360.0000000    0.2005193
350400.0000000    0.1815860
350440.0000000    0.2007339
350480.0000000    0.1985732
350520.0000000    0.1873230
350560.0000000    0.1942560
350600.0000000    0.1992345
350640.0000000    0.2098735
350680.0000000    0.2070530
350720.0000000    0.1898303
350760.0000000    0.1836605
350800.0000000    0.1825051
350840.0000000    0.1949137
350880.0000000    0.1901971
350920.0000000    0.1925054
350960.0000000    0.1946749
351000.0000000    0.1912846
351040.0000000    0.1913042
351080.0000000    0.2122927
351120.0000000    0.2044384
351160.0000000    0.2028914
351200.0000000    0.1897276
351240.0000000    0.1927431
351280.0000000    0.1836481
351320.0000000    0.1942559
351360.0000000    0.1997627
351400.0000000    0.2003935
351440.0000000    0.2007112
351480.0000000    0.1944837
351520.0000000    0.2216866
351560.0000000    0.2167495
351600.0000000    0.2066387
351640.0000000    0.1896428
351680.0000000    0.1832031
351720.0000000    0.1820039
351760.0000000    0.1906711
351800.0000000    0.1939054
351840.0000000    0.1865634
351880.0000000    0.1948823
351920.0000000    0.1671283
351960.0000000    0.1756186
352000.0000000    0.1798154
352040.0000000    0.1851702
352080.0000000    0.1728005
352120.0000000    0.1928198
352160.0000000    0.1946183
352200.0000000    0.1827399
352240.0000000    0.1843786
352280.0000000    0.1823260
352320.0000000    0.2014545
352360.0000000    0.1907687
352400.0000000    0.1917898
352440.0000000    0.1933331
352480.0000000    0.1896180
352520.0000000    0.1911706
352560.0000000    0.1882971
352600.0000000    0.1897600
352640.0000000    0.1938297
352680.0000000    0.1868775
352720.0000000    0.1923708
352760.0000000    0.1906952
352800.0000000    0.1719241
352840.0000000    0.1760629
352880.0000000    0.1779765
352920.0000000    0.1801911
352960.0000000    0.1941276
353000.0000000    0.1883325
353040.0000000    0.2000846
353080.0000000    0.1901570
353120.0000000    0.1839067
353160.0000000    0.1908976
353200.0000000    0.1839089
353240.0000000    0.1714294
353280.0000000    0.1928814
353320.0000000    0.2083369
353360.0000000    0.1842703
353400.0000000    0.1972049
353440.0000000    0.2029331
353480.0000000    0.1960430
353520.0000000    0.1965652
353560.0000000    0.2101130
353600.0000000    0.1974060
353640.0000000    0.2131508
353680.0000000    0.2021178
353720.0000000    0.2035441
353760.0000000    0.1775397
353800.0000000    0.1909785
353840.0000000    0.1834505
353880.0000000    0.2076380
353920.0000000    0.1796737
353960.0000000    0.1791561
354000.0000000    0.1874801
354040.0000000    0.1851550
354080.0000000    0.1878297
354120.0000000    0.2016252
354160.0000000    0.1767876
354200.0000000    0.1726154
354240.0000000    0.1710650
354280.0000000    0.1763041
354320.0000000    0.1758867
354360.0000000    0.1899047
354400.0000000    0.1881250
354440.0000000    0.1914235
354480.0000000    0.1905164
354520.0000000    0.1874316
354560.0000000    0.1748596
354600.0000000    0.1843828
354640.0000000    0.1621936
354680.0000000    0.1884881
354720.0000000    0.1678072
354760.0000000    0.1747764
354800.0000000    0.1803870
354840.0000000    0.2019619
354880.0000000    0.1907518
354920.0000000    0.1860141
354960.0000000    0.1741509
355000.0000000    0.1699046
355040.0000000    0.1755202
355080.0000000    0.1702232
355120.0000000    0.1939680
355160.0000000    0.1655413
355200.0000000    0.1656288
355240.0000000    0.1852596
355280.0000000    0.1774247
355320.0000000    0.1787872
355360.0000000    0.1883440
355400.0000000    0.1753505
355440.0000000    0.1715269
355480.0000000    0.1621247
355520.0000000    0.1689377
355560.0000000    0.1579758
355600.0000000    0.1869189
355640.0000000    0.1680429
355680.0000000    0.1688593
355720.0000000    0.1643795
355760.0000000    0.1621215
355800.0000000    0.1611724
355840.0000000    0.1563377
355880.0000000    0.1655573
355920.0000000    0.1674462
355960.0000000    0.1954892
356000.0000000    0.1710929
356040.0000000    0.1554808
356080.0000000    0.1647713
356120.0000000    0.1638672
356160.0000000    0.1621982
356200.0000000    0.1822717
356240.0000000    0.1656938
356280.0000000    0.1590611
356320.0000000    0.1630718
356360.0000000    0.1650440
356400.0000000    0.1549737
356440.0000000    0.1712493
356480.0000000    0.1698066
356520.0000000    0.1646763
356560.0000000    0.1616500
356600.0000000    0.1810496
356640.0000000    0.1689732
356680.0000000    0.1780283
356720.0000000    0.1616010
356760.0000000    0.1776392
356800.0000000    0.1604943
356840.0000000    0.1778627
356880.0000000    0.1693416
356920.0000000    0.1587491
356960.0000000    0.1541089
357000.0000000    0.1694918
357040.0000000    0.1638366
357080.0000000    0.1694728
357120.0000000    0.1701695
357160.0000000    0.1791807
357200.0000000    0.1557686
357240.0000000    0.1659343
357280.0000000    0.1591442
357320.0000000    0.1612648
357360.0000000    0.1366036
357400.0000000    0.1504309
357440.0000000    0.1549041
357480.0000000    0.1644143
357520.0000000    0.1430881
357560.0000000    0.1359209
357600.0000000    0.1496990
357640.0000000    0.1615712
357680.0000000    0.1777067
357720.0000000    0.1784943
357760.0000000    0.1751222
357800.0000000    0.1751393
357840.0000000    0.1558569
357880.0000000    0.1634467
357920.0000000    0.1634478
357960.0000000    0.1628165
358000.0000000    0.1628758
358040.0000000    0.1561773
358080.0000000    0.1652577
358120.0000000    0.1685638
358160.0000000    0.1716583
358200.0000000    0.1934332
358240.0000000    0.1758982
358280.0000000    0.1654189
358320.0000000    0.1803510
358360.0000000    0.1811767
358400.0000000    0.1778200
358440.0000000    0.1774334
358480.0000000    0.1734712
358520.0000000    0.1630398
358560.0000000    0.1685040
358600.0000000    0.1515627
358640.0000000    0.1686168
358680.0000000    0.1721374
358720.0000000    0.1736726
358760.0000000    0.1747382
358800.0000000    0.1705340
358840.0000000    0.1747079
358880.0000000    0.1588418
358920.0000000    0.1652462
358960.0000000    0.1632023
359000.0000000    0.1647732
359040.0000000    0.1545986
359080.0000000    0.1768463
359120.0000000    0.1707347
359160.0000000    0.1621036
359200.0000000    0.1690174
359240.0000000    0.1704861
359280.0000000    0.1713879
359320.0000000    0.1805391
359360.0000000    0.1565414
359400.0000000    0.1570573
359440.0000000    0.1630268
359480.0000000    0.1693930
359520.0000000    0.1633569
359560.0000000    0.1644006
359600.0000000    0.1719276
359640.0000000    0.1633561
359680.0000000    0.1714222
359720.0000000    0.1550221
359760.0000000    0.1811021
359800.0000000    0.1515058
359840.0000000    0.1488667
359880.0000000    0.1563263
359920.0000000    0.1686368
359960.0000000    0.1487217
360000.0000000    0.1529457
360040.0000000    0.1718716
360080.0000000    0.1682893
360120.0000000    0.1716260
360160.0000000    0.1750258
360200.0000000    0.1692689
360240.0000000    0.1645922
360280.0000000    0.1584124
360320.0000000    0.1560599
360360.0000000    0.1562152
360400.0000000    0.1700350
360440.0000000    0.1495711
360480.0000000    0.1660507
360520.0000000    0.1567782
360560.0000000    0.1590953
360600.0000000    0.1640239
360640.0000000    0.1696232
360680.0000000    0.1642636
360720.0000000    0.1589390
360760.0000000    0.1499622
360800.0000000    0.1616410
360840.0000000    0.1797842
360880.0000000    0.1584524
360920.0000000    0.1648103
360960.0000000    0.1647057
361000.0000000    0.1654789
361040.0000000    0.1408014
361080.0000000    0.1832777
361120.0000000    0.1667155
361160.0000000    0.1650712
361200.0000000    0.1823731
361240.0000000    0.1703806
361280.0000000    0.1723538
361320.0000000    0.1620128
361360.0000000    0.1695719
361400.0000000    0.1633713
361440.0000000    0.1611507
361480.0000000    0.1704836
361520.0000000    0.1414006
361560.0000000    0.1663209
361600.0000000    0.1599826
361640.0000000    0.1685986
361680.0000000    0.1768900
361720.0000000    0.1620698
361760.0000000    0.1729086
361800.0000000    0.1656649
361840.0000000    0.1642220
361880.0000000    0.1650081
361920.0000000    0.1613019
361960.0000000    0.1725518
362000.0000000    0.1581794
362040.0000000    0.1728766
362080.0000000    0.1724639
362120.0000000    0.1673109
362160.0000000    0.1703250
362200.0000000    0.1849604
362240.0000000    0.1820568
362280.0000000    0.1605197
362320.0000000    0.1740182
362360.0000000    0.1581186
362400.0000000    0.1753974
362440.0000000    0.1865251
362480.0000000    0.1963634
362520.0000000    0.1987681
362560.0000000    0.1891153
362600.0000000    0.1967480
362640.0000000    0.1854596
362680.0000000    0.1829586
362720.0000000    0.1742732
362760.0000000    0.1890325
362800.0000000    0.1909366
362840.0000000    0.1954727
362880.0000000    0.1928318
362920.0000000    0.1876785
362960.0000000    0.1852823
363000.0000000    0.1758460
363040.0000000    0.1832335
363080.0000000    0.1767917
363120.0000000    0.1789460
363160.0000000    0.1775905
363200.0000000    0.1761296
363240.0000000    0.1750657
363280.0000000    0.1912475
363320.0000000    0.1830564
363360.0000000    0.2015502
363400.0000000    0.1950026
363440.0000000    0.1965761
363480.0000000    0.2054443
363520.0000000    0.1924586
363560.0000000    0.2085420
363600.0000000    0.1929820
363640.0000000    0.1864120
363680.0000000    0.1807077
363720.0000000    0.1694424
363760.0000000    0.1775817
363800.0000000    0.1853653
363840.0000000    0.1828587
363880.0000000    0.2037600
363920.0000000    0.1905946
363960.0000000    0.2038796
364000.0000000    0.1981011
364040.0000000    0.1961220
364080.0000000    0.1897409
364120.0000000    0.1838324
364160.0000000    0.1865546
364200.0000000    0.1811417
364240.0000000    0.1799285
364280.0000000    0.1722955
364320.0000000    0.1848666
364360.0000000    0.1800325
364400.0000000    0.1986072
364440.0000000    0.1735871
364480.0000000    0.1678759
364520.0000000    0.1863001
364560.0000000    0.2001713
364600.0000000    0.1813240
364640.0000000    0.1844260
364680.0000000    0.2015242
364720.0000000    0.2082767
364760.0000000    0.1913492
364800.0000000    0.1912317
364840.0000000    0.1905071
364880.0000000    0.1862206
364920.0000000    0.2079413
364960.0000000    0.1986200
365000.0000000    0.1980260
365040.0000000    0.2087202
365080.0000000    0.1936170
365120.0000000    0.1819784
365160.0000000    0.1797215
365200.0000000    0.1743968
365240.0000000    0.1775690
365280.0000000    0.1923563
365320.0000000    0.1787834
365360.0000000    0.1684913
365400.0000000    0.1789718
365440.0000000    0.1886379
365480.0000000    0.1939516
365520.0000000    0.1790065
365560.0000000    0.1959931
365600.0000000    0.2030109
365640.0000000    0.2007215
365680.0000000    0.1916642
365720.0000000    0.1981801
365760.0000000    0.1957114
365800.0000000    0.1994537
365840.0000000    0.1941170
365880.0000000    0.1897392
365920.0000000    0.1899490
365960.0000000    0.2051877
366000.0000000    0.2001478
366040.0000000    0.1947431
366080.0000000    0.1940327
366120.0000000    0.1923938
366160.0000000    0.2020425
366200.0000000    0.1873066
366240.0000000    0.1943706
366280.0000000    0.1997356
366320.0000000    0.1905349
366360.0000000    0.1895350
366400.0000000    0.1884462
366440.0000000    0.1914841
366480.0000000    0.1774387
366520.0000000    0.1661141
366560.0000000    0.1867772
366600.0000000    0.1839501
366640.0000000    0.1756880
366680.0000000    0.1821103
366720.0000000    0.1831584
366760.0000000    0.1997014
366800.0000000    0.1923358
366840.0000000    0.1883929
366880.0000000    0.1775220
366920.0000000    0.1901312
366960.0000000    0.1989252
367000.0000000    0.2029218
367040.0000000    0.1843722
367080.0000000    0.1744748
367120.0000000    0.2027998
367160.0000000    0.1987668
367200.0000000    0.2015134
367240.0000000    0.1951576
367280.0000000    0.2055913
367320.0000000    0.2015204
367360.0000000    0.1883468
367400.0000000    0.1964378
367440.0000000    0.1973476
367480.0000000    0.2158183
367520.0000000    0.1918092
367560.0000000    0.1900623
367600.0000000    0.1890439
367640.0000000    0.1830724
367680.0000000    0.2126384
367720.0000000    0.2000575
367760.0000000    0.1885897
367800.0000000    0.2180408
367840.0000000    0.1945470
367880.0000000    0.2102898
367920.0000000    0.2080347
367960.0000000    0.1888049
368000.0000000    0.1947746
368040.0000000    0.2187823
368080.0000000    0.2139412
368120.0000000    0.1978634
368160.0000000    0.1925800
368200.0000000    0.1931265
368240.0000000    0.1715881
368280.0000000    0.1809126
368320.0000000    0.2021899
368360.0000000    0.1899858
368400.0000000    0.1901838
368440.0000000    0.1839109
368480.0000000    0.1929752
368520.0000000    0.1884687
368560.0000000    0.1895548
368600.0000000    0.1917726
368640.0000000    0.2062892
368680.0000000    0.2165026
368720.0000000    0.1922446
368760.0000000    0.1783957
368800.0000000    0.2157384
368840.0000000    0.1861337
368880.0000000    0.1754763
368920.0000000    0.1741080
368960.0000000    0.1816628
369000.0000000    0.1756682
369040.0000000    0.1781199
369080.0000000    0.1713693
369120.0000000    0.1754659
369160.0000000    0.1824346
369200.0000000    0.1674065
369240.0000000    0.1798975
369280.0000000    0.1795834
369320.0000000    0.1788552
369360.0000000    0.1978253
369400.0000000    0.1996995
369440.0000000    0.1717242
369480.0000000    0.1887594
369520.0000000    0.1737036
369560.0000000    0.1797873
369600.0000000    0.1879512
369640.0000000    0.1802544
369680.0000000    0.1755621
369720.0000000    0.1628423
369760.0000000    0.1756508
369800.0000000    0.1841526
369840.0000000    0.1830992
369880.0000000    0.1967799
369920.0000000    0.1937262
369960.0000000    0.1834867
370000.0000000    0.1938066
370040.0000000    0.2019440
370080.0000000    0.1871696
370120.0000000    0.1819509
370160.0000000    0.1639004
370200.0000000    0.1888941
370240.0000000    0.1808366
370280.0000000    0.1673420
370320.0000000    0.1754739
370360.0000000    0.1751990
370400.0000000    0.1726188
370440.0000000    0.1752789
370480.0000000    0.1883847
370520.0000000    0.1775265
370560.0000000    0.1823913
370600.0000000    0.1797817
370640.0000000    0.1752950
370680.0000000    0.1655002
370720.0000000    0.1752571
370760.0000000    0.1751324
370800.0000000    0.1850003
370840.0000000    0.1922268
370880.0000000    0.1762677
370920.0000000    0.1889920
370960.0000000    0.1935489
371000.0000000    0.1780213
371040.0000000    0.1814526
371080.0000000    0.1822947
371120.0000000    0.1834219
371160.0000000    0.1974756
371200.0000000    0.1990826
371240.0000000    0.1946109
371280.0000000    0.1871782
371320.0000000    0.1966719
371360.0000000    0.1816984
371400.0000000    0.1861000
371440.0000000    0.1819418
371480.0000000    0.1734433
371520.0000000    0.1889895
371560.0000000    0.1764058
371600.0000000    0.1831051
371640.0000000    0.1715645
371680.0000000    0.1744476
371720.0000000    0.1737279
371760.0000000    0.1835073
371800.0000000    0.1716974
371840.0000000    0.1758528
371880.0000000    0.1831472
371920.0000000    0.1821829
371960.0000000    0.1926970
372000.0000000    0.1802772
372040.0000000    0.1644857
372080.0000000    0.1823100
372120.0000000    0.1766108
372160.0000000    0.1671886
372200.0000000    0.1732974
372240.0000000    0.1608504
372280.0000000    0.1650333
372320.0000000    0.1651241
372360.0000000    0.1567292
372400.0000000    0.1641253
372440.0000000    0.1590332
372480.0000000    0.1540725
372520.0000000    0.1677867
372560.0000000    0.1558676
372600.0000000    0.1739065
372640.0000000    0.1873350
372680.0000000    0.1794439
372720.0000000    0.1735577
372760.0000000    0.1754765
372800.0000000    0.1977111
372840.0000000    0.2018305
372880.0000000    0.1921017
372920.0000000    0.1873242
372960.0000000    0.1728270
373000.0000000    0.1616772
373040.0000000    0.1964796
373080.0000000    0.1701341
373120.0000000    0.1863052
373160.0000000    0.1857217
373200.0000000    0.1978254
373240.0000000    0.1956861
373280.0000000    0.1799282
373320.0000000    0.1857579
373360.0000000    0.1932760
373400.0000000    0.1864255
373440.0000000    0.1810713
373480.0000000    0.1825067
373520.0000000    0.1744197
373560.0000000    0.1864039
373600.0000000    0.1814353
373640.0000000    0.1671847
373680.0000000    0.1631535
373720.0000000    0.1849950
373760.0000000    0.1851039
373800.0000000    0.1786931
373840.0000000    0.1930218
373880.0000000    0.2049518
373920.0000000    0.1865123
373960.0000000    0.1815451
374000.0000000    0.1778838
374040.0000000    0.1947451
374080.0000000    0.1989364
374120.0000000    0.1834810
374160.0000000    0.1896728
374200.0000000    0.1821705
374240.0000000    0.1965138
374280.0000000    0.1942035
374320.0000000    0.1770644
374360.0000000    0.1790965
374400.0000000    0.1823689
374440.0000000    0.1789246
374480.0000000    0.1927647
374520.0000000    0.1705086
374560.0000000    0.1646773
374600.0000000    0.1711323
374640.0000000    0.1750055
374680.0000000    0.1700350
374720.0000000    0.1811345
374760.0000000    0.1721720
374800.0000000    0.1718658
374840.0000000    0.1664998
374880.0000000    0.1779389
374920.0000000    0.1627236
374960.0000000    0.1694897
375000.0000000    0.1787569
375040.0000000    0.1664070
375080.0000000    0.1575163
375120.0000000    0.1716580
375160.0000000    0.1521514
375200.0000000    0.1610130
375240.0000000    0.1729717
375280.0000000    0.1659739
375320.0000000    0.1676514
375360.0000000    0.1752961
375400.0000000    0.1684707
375440.0000000    0.1899578
375480.0000000    0.1809787
375520.0000000    0.1725238
375560.0000000    0.1774913
375600.0000000    0.1773615
375640.0000000    0.1852745
375680.0000000    0.1729039
375720.0000000    0.1845092
375760.0000000    0.1637773
375800.0000000    0.1663662
375840.0000000    0.1677853
375880.0000000    0.1527489
375920.0000000    0.1700215
375960.0000000    0.1661565
376000.0000000    0.1548429
376040.0000000    0.1533877
376080.0000000    0.1577747
376120.0000000    0.1640357
376160.0000000    0.1595886
376200.0000000    0.1669460
376240.0000000    0.1724114
376280.0000000    0.1702005
376320.0000000    0.1733798
376360.0000000    0.1657278
376400.0000000    0.2030611
376440.0000000    0.1758956
376480.0000000    0.1704341
376520.0000000    0.1774630
376560.0000000    0.1672040
376600.0000000    0.1742056
376640.0000000    0.1818299
376680.0000000    0.1667453
376720.0000000    0.1747702
376760.0000000    0.1853321
376800.0000000    0.1750040
376840.0000000    0.1790388
376880.0000000    0.1767849
376920.0000000    0.1621358
376960.0000000    0.1686286
377000.0000000    0.1754446
377040.0000000    0.1922303
377080.0000000    0.1792842
377120.0000000    0.1675535
377160.0000000    0.1827706
377200.0000000    0.1767414
377240.0000000    0.1829990
377280.0000000    0.1779143
377320.0000000    0.1830348
377360.0000000    0.1707063
377400.0000000    0.1957768
377440.0000000    0.1839745
377480.0000000    0.1921539
377520.0000000    0.1681461
377560.0000000    0.1875301
377600.0000000    0.1801831
377640.0000000    0.1814019
377680.0000000    0.1758194
377720.0000000    0.1687199
377760.0000000    0.1842463
377800.0000000    0.1724826
377840.0000000    0.1881414
377880.0000000    0.1875421
377920.0000000    0.1801576
377960.0000000    0.1797902
378000.0000000    0.1813023
378040.0000000    0.1753307
378080.0000000    0.1702755
378120.0000000    0.1769789
378160.0000000    0.1701814
378200.0000000    0.1748817
378240.0000000    0.1819178
378280.0000000    0.1648199
378320.0000000    0.1734913
378360.0000000    0.1709753
378400.0000000    0.1732710
378440.0000000    0.1636164
378480.0000000    0.1592208
378520.0000000    0.1837791
378560.0000000    0.1782114
378600.0000000    0.1889738
378640.0000000    0.1828359
378680.0000000    0.1691715
378720.0000000    0.1712911
378760.0000000    0.1713906
378800.0000000    0.1846271
378840.0000000    0.1817640
378880.0000000    0.1895081
378920.0000000    0.1738111
378960.0000000    0.1737872
379000.0000000    0.1786100
379040.0000000    0.1730393
379080.0000000    0.1791215
379120.0000000    0.1695651
379160.0000000    0.1723046
379200.0000000    0.1743640
379240.0000000    0.1783267
379280.0000000    0.1702562
379320.0000000    0.1640384
379360.0000000    0.1789952
379400.0000000    0.1666083
379440.0000000    0.1854680
379480.0000000    0.1750227
379520.0000000    0.1741699
379560.0000000    0.1625557
379600.0000000    0.1748285
379640.0000000    0.1851320
379680.0000000    0.1839761
379720.0000000    0.1822585
379760.0000000    0.1668609
379800.0000000    0.1666185
379840.0000000    0.1710594
379880.0000000    0.1672981
379920.0000000    0.1637808
379960.0000000    0.1835892
380000.0000000    0.1704351
380040.0000000    0.1878528
380080.0000000    0.1656612
380120.0000000    0.1769257
380160.0000000    0.1584817
380200.0000000    0.1896205
380240.0000000    0.1723635
380280.0000000    0.1737905
380320.0000000    0.1827040
380360.0000000    0.1745824
380400.0000000    0.1755020
380440.0000000    0.1823436
380480.0000000    0.1676023
380520.0000000    0.1907976
380560.0000000    0.1729854
380600.0000000    0.1839658
380640.0000000    0.1665221
380680.0000000    0.1713451
380720.0000000    0.1829709
380760.0000000    0.1759098
380800.0000000    0.1843144
380840.0000000    0.1804582
380880.0000000    0.1751273
380920.0000000    0.1839910
380960.0000000    0.1781005
381000.0000000    0.1847411
381040.0000000    0.1776133
381080.0000000    0.1861831
381120.0000000    0.1810459
381160.0000000    0.1730769
381200.0000000    0.1791363
381240.0000000    0.1866605
381280.0000000    0.1873236
381320.0000000    0.1753563
381360.0000000    0.1975135
381400.0000000    0.1759183
381440.0000000    0.2043341
381480.0000000    0.1928205
381520.0000000    0.1842196
381560.0000000    0.1802078
381600.0000000    0.1744627
381640.0000000    0.1880506
381680.0000000    0.1867273
381720.0000000    0.1890531
381760.0000000    0.1819337
381800.0000000    0.1847965
381840.0000000    0.1849497
381880.0000000    0.1707398
381920.0000000    0.1835107
381960.0000000    0.1859944
382000.0000000    0.1880776
382040.0000000    0.1799817
382080.0000000    0.1994900
382120.0000000    0.1981720
382160.0000000    0.1961367
382200.0000000    0.1936681
382240.0000000    0.1828314
382280.0000000    0.1781296
382320.0000000    0.1951861
382360.0000000    0.1880845
382400.0000000    0.1824633
382440.0000000    0.1802985
382480.0000000    0.1782598
382520.0000000    0.1860306
382560.0000000    0.1982037
382600.0000000    0.1749025
382640.0000000    0.1872194
382680.0000000    0.1796961
382720.0000000    0.1758893
382760.0000000    0.1763894
382800.0000000    0.1795978
382840.0000000    0.1828386
382880.0000000    0.1923119
382920.0000000    0.1942189
382960.0000000    0.1846424
383000.0000000    0.1819407
383040.0000000    0.1792105
383080.0000000    0.1848286
383120.0000000    0.1741546
383160.0000000    0.1803797
383200.0000000    0.1836922
383240.0000000    0.1917582
383280.0000000    0.1915143
383320.0000000    0.1991374
383360.0000000    0.1956600
383400.0000000    0.1807293
383440.0000000    0.1821906
383480.0000000    0.1786777
383520.0000000    0.1864033
383560.0000000    0.1810206
383600.0000000    0.1712667
383640.0000000    0.1841591
383680.0000000    0.1881119
383720.0000000    0.1819675
383760.0000000    0.1841089
383800.0000000    0.1827092
383840.0000000    0.1732381
383880.0000000    0.1789261
383920.0000000    0.1724443
383960.0000000    0.1795916
384000.0000000    0.1855379
384040.0000000    0.1771727
384080.0000000    0.1733698
384120.0000000    0.1877454
384160.0000000    0.1819520
384200.0000000    0.1797660
384240.0000000    0.1818663
384280.0000000    0.1804690
384320.0000000    0.1692967
384360.0000000    0.1782044
384400.0000000    0.1789408
384440.0000000    0.1755973
384480.0000000    0.1863900
384520.0000000    0.1972833
384560.0000000    0.1888185
384600.0000000    0.1815568
384640.0000000    0.1816771
384680.0000000    0.1828378
384720.0000000    0.1798415
384760.0000000    0.1909839
384800.0000000    0.1982554
384840.0000000    0.1876470
384880.0000000    0.1924169
384920.0000000    0.1745199
384960.0000000    0.1954482
385000.0000000    0.1938417
385040.0000000    0.1889478
385080.0000000    0.1847642
385120.0000000    0.1877321
385160.0000000    0.1742806
385200.0000000    0.1739104
385240.0000000    0.1766833
385280.0000000    0.1880231
385320.0000000    0.1800663
385360.0000000    0.1917767
385400.0000000    0.1789371
385440.0000000    0.1890794
385480.0000000    0.1785772
385520.0000000    0.1882214
385560.0000000    0.1974256
385600.0000000    0.1819522
385640.0000000    0.1793617
385680.0000000    0.1835428
385720.0000000    0.1903324
385760.0000000    0.1838135
385800.0000000    0.1766606
385840.0000000    0.1835099
385880.0000000    0.2027213
385920.0000000    0.1982332
385960.0000000    0.1947339
386000.0000000    0.1900464
386040.0000000    0.1902001
386080.0000000    0.1916357
386120.0000000    0.2008298
386160.0000000    0.1964310
386200.0000000    0.1745417
386240.0000000    0.1844079
386280.0000000    0.1928485
386320.0000000    0.1901666
386360.0000000    0.1783143
386400.0000000    0.1785659
386440.0000000    0.1698496
386480.0000000    0.1704901
386520.0000000    0.1869077
386560.0000000    0.1705666
386600.0000000    0.1726871
386640.0000000    0.1705384
386680.0000000    0.1779682
386720.0000000    0.1784092
386760.0000000    0.1835512
386800.0000000    0.1696774
386840.0000000    0.1747326
386880.0000000    0.1732511
386920.0000000    0.1805207
386960.0000000    0.1806808
387000.0000000    0.1773287
387040.0000000    0.1795566
387080.0000000    0.1906055
387120.0000000    0.1827768
387160.0000000    0.1898931
387200.0000000    0.1853362
387240.0000000    0.1776676
387280.0000000    0.1896852
387320.0000000    0.1837410
387360.0000000    0.1888351
387400.0000000    0.1744617
387440.0000000    0.1687060
387480.0000000    0.1639884
387520.0000000    0.1804786
387560.0000000    0.1794770
387600.0000000    0.1826305
387640.0000000    0.1842292
387680.0000000    0.1763989
387720.0000000    0.1750511
387760.0000000    0.1770406
387800.0000000    0.1869011
387840.0000000    0.1943632
387880.0000000    0.1896344
387920.0000000    0.1963874
387960.0000000    0.1901601
388000.0000000    0.1912225
388040.0000000    0.1714222
388080.0000000    0.1836444
388120.0000000    0.1928298
388160.0000000    0.1798911
388200.0000000    0.1672508
388240.0000000    0.1961613
388280.0000000    0.1762780
388320.0000000    0.1797321
388360.0000000    0.1816599
388400.0000000    0.1855304
388440.0000000    0.1778441
388480.0000000    0.1809558
388520.0000000    0.1865690
388560.0000000    0.1983185
388600.0000000    0.1885581
388640.0000000    0.1823734
388680.0000000    0.1880466
388720.0000000    0.1865731
388760.0000000    0.1806194
388800.0000000    0.1914252
388840.0000000    0.1980657
388880.0000000    0.2000244
388920.0000000    0.1916215
388960.0000000    0.2019418
389000.0000000    0.1996398
389040.0000000    0.1811526
389080.0000000    0.1978134
389120.0000000    0.1849024
389160.0000000    0.1942971
389200.0000000    0.1944352
389240.0000000    0.1760573
389280.0000000    0.1851667
389320.0000000    0.1936064
389360.0000000    0.1913374
389400.0000000    0.1884760
389440.0000000    0.1803957
389480.0000000    0.1863748
389520.0000000    0.1719478
389560.0000000    0.1685190
389600.0000000    0.1775047
389640.0000000    0.1752691
389680.0000000    0.1983954
389720.0000000    0.1817508
389760.0000000    0.1701744
389800.0000000    0.1819529
389840.0000000    0.1807373
389880.0000000    0.1820586
389920.0000000    0.1924286
389960.0000000    0.1765359
390000.0000000    0.1625208
390040.0000000    0.1823311
390080.0000000    0.1880265
390120.0000000    0.1825442
390160.0000000    0.1756742
390200.0000000    0.1717082
390240.0000000    0.1708313
390280.0000000    0.1611788
390320.0000000    0.1845457
390360.0000000    0.1758358
390400.0000000    0.1642540
390440.0000000    0.1767434
390480.0000000    0.1891936
390520.0000000    0.1862638
390560.0000000    0.1887390
390600.0000000    0.1979152
390640.0000000    0.1809967
390680.0000000    0.1762646
390720.0000000    0.1796944
390760.0000000    0.1834783
390800.0000000    0.1673367
390840.0000000    0.1729338
390880.0000000    0.1877858
390920.0000000    0.1764117
390960.0000000    0.1876927
391000.0000000    0.1736201
391040.0000000    0.1942259
391080.0000000    0.1814101
391120.0000000    0.1813828
391160.0000000    0.1638057
391200.0000000    0.1855644
391240.0000000    0.1823497
391280.0000000    0.1763890
391320.0000000    0.1731748
391360.0000000    0.1795748
391400.0000000    0.1757114
391440.0000000    0.1972946
391480.0000000    0.1829465
391520.0000000    0.1929293
391560.0000000    0.1861545
391600.0000000    0.1906376
391640.0000000    0.1889703
391680.0000000    0.1952079
391720.0000000    0.1983475
391760.0000000    0.1988525
391800.0000000    0.1929841
391840.0000000    0.1977382
391880.0000000    0.1993387
391920.0000000    0.2034640
391960.0000000    0.1804970
392000.0000000    0.1882787
392040.0000000    0.2024312
392080.0000000    0.2019300
392120.0000000    0.1875241
392160.0000000    0.1821094
392200.0000000    0.1745249
392240.0000000    0.1933153
392280.0000000    0.1857213
392320.0000000    0.1847714
392360.0000000    0.1822551
392400.0000000    0.1678834
392440.0000000    0.1761680
392480.0000000    0.1686982
392520.0000000    0.1667788
392560.0000000    0.1840754
392600.0000000    0.1861624
392640.0000000    0.1869147
392680.0000000    0.2019708
392720.0000000    0.1930688
392760.0000000    0.1709374
392800.0000000    0.1952822
392840.0000000    0.1974584
392880.0000000    0.2043801
392920.0000000    0.1840247
392960.0000000    0.1896014
393000.0000000    0.1870291
393040.0000000    0.1752254
393080.0000000    0.1880531
393120.0000000    0.1836195
393160.0000000    0.1812059
393200.0000000    0.1924259
393240.0000000    0.2053338
393280.0000000    0.2053258
393320.0000000    0.2023455
393360.0000000    0.2170736
393400.0000000    0.1831695
393440.0000000    0.1911737
393480.0000000    0.1948417
393520.0000000    0.1839046
393560.0000000    0.1882778
393600.0000000    0.1904507
393640.0000000    0.1904616
393680.0000000    0.1909796
393720.0000000    0.1931398
393760.0000000    0.1919512
393800.0000000    0.1900392
393840.0000000    0.1837970
393880.0000000    0.1989959
393920.0000000    0.1829391
393960.0000000    0.1938863
394000.0000000    0.1845533
394040.0000000    0.1893318
394080.0000000    0.1868724
394120.0000000    0.1859751
394160.0000000    0.1904160
394200.0000000    0.1722711
394240.0000000    0.1675362
394280.0000000    0.1812067
394320.0000000    0.1978105
394360.0000000    0.1822990
394400.0000000    0.2026139
394440.0000000    0.1961065
394480.0000000    0.2058339
394520.0000000    0.1962665
394560.0000000    0.1991154
394600.0000000    0.1774809
394640.0000000    0.1799397
394680.0000000    0.1950269
394720.0000000    0.1842744
394760.0000000    0.1862506
394800.0000000    0.1922248
394840.0000000    0.1902664
394880.0000000    0.2042309
394920.0000000    0.1942392
394960.0000000    0.1929805
395000.0000000    0.1899694
395040.0000000    0.2055697
395080.0000000    0.1997779
395120.0000000    0.2040361
395160.0000000    0.2077159
395200.0000000    0.1770532
395240.0000000    0.1911752
395280.0000000    0.1862204
395320.0000000    0.1872064
395360.0000000    0.1892401
395400.0000000    0.1972186
395440.0000000    0.1877082
395480.0000000    0.1968306
395520.0000000    0.1783419
395560.0000000    0.1857259
395600.0000000    0.1965633
395640.0000000    0.1757288
395680.0000000    0.1962464
395720.0000000    0.1920286
395760.0000000    0.1922028
395800.0000000    0.1918298
395840.0000000    0.1946438
395880.0000000    0.1800429
395920.0000000    0.1815547
395960.0000000    0.1896853
396000.0000000    0.1816262
396040.0000000    0.1940982
396080.0000000    0.1995688
396120.0000000    0.1988170
396160.0000000    0.1876892
396200.0000000    0.1871846
396240.0000000    0.1898731
396280.0000000    0.1936649
396320.0000000    0.1966985
396360.0000000    0.1880564
396400.0000000    0.1900872
396440.0000000    0.1852414
396480.0000000    0.1883708
396520.0000000    0.1798799
396560.0000000    0.1864969
396600.0000000    0.1893752
396640.0000000    0.1721115
396680.0000000    0.1654718
396720.0000000    0.1836057
396760.0000000    0.1682781
396800.0000000    0.1780491
396840.0000000    0.1665806
396880.0000000    0.1687437
396920.0000000    0.1646180
396960.0000000    0.1666370
397000.0000000    0.1930915
397040.0000000    0.1876397
397080.0000000    0.1762430
397120.0000000    0.1761252
397160.0000000    0.1741657
397200.0000000    0.1682340
397240.0000000    0.1734305
397280.0000000    0.1829053
397320.0000000    0.1786201
397360.0000000    0.1867711
397400.0000000    0.1919467
397440.0000000    0.1762450
397480.0000000    0.1791218
397520.0000000    0.1970489
397560.0000000    0.1813825
397600.0000000    0.1954155
397640.0000000    0.1832061
397680.0000000    0.2001538
397720.0000000    0.1932576
397760.0000000    0.1821871
397800.0000000    0.1999328
397840.0000000    0.1899326
397880.0000000    0.1920385
397920.0000000    0.1903994
397960.0000000    0.1818789
398000.0000000    0.1971624
398040.0000000    0.1874980
398080.0000000    0.1691314
398120.0000000    0.1770144
398160.0000000    0.1775787
398200.0000000    0.1718111
398240.0000000    0.1825643
398280.0000000    0.1910810
398320.0000000    0.2137793
398360.0000000    0.1827484
398400.0000000    0.1731525
398440.0000000    0.1892929
398480.0000000    0.1815177
398520.0000000    0.1793180
398560.0000000    0.1959198
398600.0000000    0.2090897
398640.0000000    0.2091734
398680.0000000    0.1917766
398720.0000000    0.1985491
398760.0000000    0.2061382
398800.0000000    0.1958067
398840.0000000    0.1987278
398880.0000000    0.1968251
398920.0000000    0.1992830
398960.0000000    0.1784639
399000.0000000    0.1733192
399040.0000000    0.1847563
399080.0000000    0.1810182
399120.0000000    0.1877981
399160.0000000    0.1766969
399200.0000000    0.1961742
399240.0000000    0.1808149
399280.0000000    0.1841317
399320.0000000    0.1910799
399360.0000000    0.1885470
399400.0000000    0.1828512
399440.0000000    0.1971643
399480.0000000    0.1827517
399520.0000000    0.1865040
399560.0000000    0.1756077
399600.0000000    0.1776234
399640.0000000    0.1939104
399680.0000000    0.1739647
399720.0000000    0.1838172
399760.0000000    0.1769309
399800.0000000    0.1905159
399840.0000000    0.1767152
399880.0000000    0.1777437
399920.0000000    0.1752703
399960.0000000    0.1869703
400000.0000000    0.1802190
400040.0000000    0.1812140
400080.0000000    0.1980703
400120.0000000    0.1922404
400160.0000000    0.1957898
400200.0000000    0.1725187
400240.0000000    0.1865396
400280.0000000    0.1826224
400320.0000000    0.1852352
400360.0000000    0.1849590
400400.0000000    0.2021827
400440.0000000    0.1881443
400480.0000000    0.1887721
400520.0000000    0.1864062
400560.0000000    0.1884405
400600.0000000    0.1835506
400640.0000000    0.1818590
400680.0000000    0.1913976
400720.0000000    0.1788747
400760.0000000    0.1936237
400800.0000000    0.1866386
400840.0000000    0.1855070
400880.0000000    0.1976343
400920.0000000    0.1789946
400960.0000000    0.1701589
401000.0000000    0.1878319
401040.0000000    0.1875984
401080.0000000    0.1906418
401120.0000000    0.1799341
401160.0000000    0.1841911
401200.0000000    0.1838090
401240.0000000    0.1889494
401280.0000000    0.1792940
401320.0000000    0.1853106
401360.0000000    0.1688727
401400.0000000    0.1893681
401440.0000000    0.1759955
401480.0000000    0.1837742
401520.0000000    0.1750658
401560.0000000    0.1835703
401600.0000000    0.1830940
401640.0000000    0.1798786
401680.0000000    0.1811743
401720.0000000    0.1858523
401760.0000000    0.1878374
401800.0000000    0.2009212
401840.0000000    0.1859592
401880.0000000    0.1884344
401920.0000000    0.1891078
401960.0000000    0.1853823
402000.0000000    0.1899020
402040.0000000    0.1956111
402080.0000000    0.1886375
402120.0000000    0.1771250
402160.0000000    0.1772054
402200.0000000    0.1586755
402240.0000000    0.1719201
402280.0000000    0.1886723
402320.0000000    0.1687571
402360.0000000    0.1899274
402400.0000000    0.1858744
402440.0000000    0.1698155
402480.0000000    0.1773327
402520.0000000    0.1793457
402560.0000000    0.1813433
402600.0000000    0.1661631
402640.0000000    0.1814802
402680.0000000    0.1781203
402720.0000000    0.1797743
402760.0000000    0.1657322
402800.0000000    0.1712400
402840.0000000    0.1806146
402880.0000000    0.1684744
402920.0000000    0.1584730
402960.0000000    0.1641674
403000.0000000    0.1689383
403040.0000000    0.1802920
403080.0000000    0.1688828
403120.0000000    0.1773898
403160.0000000    0.1797657
403200.0000000    0.1726059
403240.0000000    0.1849732
403280.0000000    0.1736182
403320.0000000    0.1792983
403360.0000000    0.1818700
403400.0000000    0.1868816
403440.0000000    0.1851875
403480.0000000    0.1673995
403520.0000000    0.1676330
403560.0000000    0.1724194
403600.0000000    0.1792418
403640.0000000    0.1688010
403680.0000000    0.1739071
403720.0000000    0.1883281
403760.0000000    0.1928459
403800.0000000    0.1809702
403840.0000000    0.1815864
403880.0000000    0.1840726
403920.0000000    0.1907002
403960.0000000    0.1673675
404000.0000000    0.1861178
404040.0000000    0.1789745
404080.0000000    0.1838776
404120.0000000    0.1699539
404160.0000000    0.1784098
404200.0000000    0.1739042
404240.0000000    0.1687489
404280.0000000    0.1675567
404320.0000000    0.1826212
404360.0000000    0.1785327
404400.0000000    0.1674780
404440.0000000    0.1645358
404480.0000000    0.1686276
404520.0000000    0.1706693
404560.0000000    0.1781341
404600.0000000    0.1715135
404640.0000000    0.1793428
404680.0000000    0.1783154
404720.0000000    0.1762142
404760.0000000    0.1765670
404800.0000000    0.1742928
404840.0000000    0.1671818
404880.0000000    0.1795371
404920.0000000    0.1731840
404960.0000000    0.1690423
405000.0000000    0.1660692
405040.0000000    0.1761110
405080.0000000    0.1745294
405120.0000000    0.1799344
405160.0000000    0.1918988
405200.0000000    0.1918771
405240.0000000    0.1803495
405280.0000000    0.1746882
405320.0000000    0.1740588
405360.0000000    0.1723347
405400.0000000    0.1748564
405440.0000000    0.1769942
405480.0000000    0.1802034
405520.0000000    0.1799736
405560.0000000    0.1764366
405600.0000000    0.1853404
405640.0000000    0.1748606
405680.0000000    0.1703857
405720.0000000    0.1797748
405760.0000000    0.1801893
405800.0000000    0.1672272
405840.0000000    0.1726526
405880.0000000    0.1774343
405920.0000000    0.1784712
405960.0000000    0.1713209
406000.0000000    0.1879369
406040.0000000    0.1791683
406080.0000000    0.1834642
406120.0000000    0.1875050
406160.0000000    0.1711680
406200.0000000    0.1765084
406240.0000000    0.1748676
406280.0000000    0.1766129
406320.0000000    0.1675502
406360.0000000    0.1510008
406400.0000000    0.1726570
406440.0000000    0.1753792
406480.0000000    0.1783473
406520.0000000    0.1730361
406560.0000000    0.1871715
406600.0000000    0.1741562
406640.0000000    0.1818430
406680.0000000    0.1633603
406720.0000000    0.1813985
406760.0000000    0.1779683
406800.0000000    0.1793590
406840.0000000    0.1802691
406880.0000000    0.1801627
406920.0000000    0.1650739
406960.0000000    0.1679369
407000.0000000    0.1651984
407040.0000000    0.1764647
407080.0000000    0.1837466
407120.0000000    0.1857319
407160.0000000    0.1766143
407200.0000000    0.1894751
407240.0000000    0.1664890
407280.0000000    0.1800448
407320.0000000    0.1692687
407360.0000000    0.1888634
407400.0000000    0.1756361
407440.0000000    0.1835143
407480.0000000    0.1708637
407520.0000000    0.1800372
407560.0000000    0.1747546
407600.0000000    0.1685761
407640.0000000    0.1654866
407680.0000000    0.1554288
407720.0000000    0.1652927
407760.0000000    0.1647540
407800.0000000    0.1888476
407840.0000000    0.1753909
407880.0000000    0.1752964
407920.0000000    0.1868034
407960.0000000    0.1848297
408000.0000000    0.1813288
408040.0000000    0.1899910
408080.0000000    0.1862522
408120.0000000    0.1820605
408160.0000000    0.1757828
408200.0000000    0.1789652
408240.0000000    0.1704645
408280.0000000    0.1724125
408320.0000000    0.1829382
408360.0000000    0.1794976
408400.0000000    0.1826699
408440.0000000    0.1774053
408480.0000000    0.1744337
408520.0000000    0.1875063
408560.0000000    0.1828344
408600.0000000    0.1701855
408640.0000000    0.1744313
408680.0000000    0.1729446
408720.0000000    0.1779492
408760.0000000    0.1752193
408800.0000000    0.1743165
408840.0000000    0.1705348
408880.0000000    0.1725748
408920.0000000    0.1765583
408960.0000000    0.1783543
409000.0000000    0.1806745
409040.0000000    0.1766373
409080.0000000    0.1799705
409120.0000000    0.1770691
409160.0000000    0.1750870
409200.0000000    0.1752023
409240.0000000    0.1782035
409280.0000000    0.1607204
409320.0000000    0.1698942
409360.0000000    0.1602968
409400.0000000    0.1723163
409440.0000000    0.1793433
409480.0000000    0.1765822
409520.0000000    0.1726802
409560.0000000    0.1931709
409600.0000000    0.1776133
409640.0000000    0.1694080
409680.0000000    0.1659127
409720.0000000    0.1715306
409760.0000000    0.1725724
409800.0000000    0.1817902
409840.0000000    0.1645717
409880.0000000    0.1642246
409920.0000000    0.1744988
409960.0000000    0.1955650
410000.0000000    0.1775476
410040.0000000    0.1792088
410080.0000000    0.1677091
410120.0000000    0.1569065
410160.0000000    0.1550447
410200.0000000    0.1732887
410240.0000000    0.1630072
410280.0000000    0.1578336
410320.0000000    0.1768358
410360.0000000    0.1700246
410400.0000000    0.1773324
410440.0000000    0.1667257
410480.0000000    0.1653946
410520.0000000    0.1610884
410560.0000000    0.1627635
410600.0000000    0.1773039
410640.0000000    0.1729923
410680.0000000    0.1686145
410720.0000000    0.1826035
410760.0000000    0.1734156
410800.0000000    0.1716456
410840.0000000    0.1714083
410880.0000000    0.1772630
410920.0000000    0.1716227
410960.0000000    0.1756744
411000.0000000    0.1804764
411040.0000000    0.1799440
411080.0000000    0.1797282
411120.0000000    0.1802469
411160.0000000    0.1805898
411200.0000000    0.1836419
411240.0000000    0.1905342
411280.0000000    0.1833105
411320.0000000    0.1804953
411360.0000000    0.1757254
411400.0000000    0.1985898
411440.0000000    0.1821610
411480.0000000    0.2010585
411520.0000000    0.1779342
411560.0000000    0.1801368
411600.0000000    0.1748212
411640.0000000    0.1759232
411680.0000000    0.1771084
411720.0000000    0.1786766
411760.0000000    0.1813246
411800.0000000    0.1847794
411840.0000000    0.1785881
411880.0000000    0.1872933
411920.0000000    0.1791843
411960.0000000    0.1776534
412000.0000000    0.1700128
412040.0000000    0.1742651
412080.0000000    0.1778677
412120.0000000    0.1683552
412160.0000000    0.1787176
412200.0000000    0.1804221
412240.0000000    0.1737755
412280.0000000    0.1692521
412320.0000000    0.1737932
412360.0000000    0.1821727
412400.0000000    0.1787966
412440.0000000    0.1789591
412480.0000000    0.1827745
412520.0000000    0.1753795
412560.0000000    0.1682789
412600.0000000    0.1808607
412640.0000000    0.1767352
412680.0000000    0.1757566
412720.0000000    0.1766799
412760.0000000    0.1871441
412800.0000000    0.1801996
412840.0000000    0.1859929
412880.0000000    0.1819394
412920.0000000    0.1832248
412960.0000000    0.1754302
413000.0000000    0.1777924
413040.0000000    0.1860278
413080.0000000    0.1867655
413120.0000000    0.1736926
413160.0000000    0.1861181
413200.0000000    0.1645773
413240.0000000    0.1691576
413280.0000000    0.1860362
413320.0000000    0.1853866
413360.0000000    0.1750124
413400.0000000    0.1786388
413440.0000000    0.1890591
413480.0000000    0.1815197
413520.0000000    0.1704783
413560.0000000    0.1767884
413600.0000000    0.1848381
413640.0000000    0.2064424
413680.0000000    0.1861954
413720.0000000    0.1700519
413760.0000000    0.1842661
413800.0000000    0.1862835
413840.0000000    0.1741190
413880.0000000    0.1902621
413920.0000000    0.1993035
413960.0000000    0.1932688
414000.0000000    0.1824007
414040.0000000    0.1859758
414080.0000000    0.1867973
414120.0000000    0.2018348
414160.0000000    0.2069580
414200.0000000    0.1940063
414240.0000000    0.2026063
414280.0000000    0.1956156
414320.0000000    0.1877884
414360.0000000    0.1848592
414400.0000000    0.1784471
414440.0000000    0.1758959
414480.0000000    0.1729244
414520.0000000    0.1767553
414560.0000000    0.1800993
414600.0000000    0.1743366
414640.0000000    0.1745755
414680.0000000    0.1780231
414720.0000000    0.1814116
414760.0000000    0.1761895
414800.0000000    0.1695228
414840.0000000    0.1703614
414880.0000000    0.1793362
414920.0000000    0.1846185
414960.0000000    0.1730408
415000.0000000    0.1665967
415040.0000000    0.1845035
415080.0000000    0.1687517
415120.0000000    0.1701614
415160.0000000    0.1796536
415200.0000000    0.1804499
415240.0000000    0.1692752
415280.0000000    0.1733958
415320.0000000    0.1654009
415360.0000000    0.1742778
415400.0000000    0.1626888
415440.0000000    0.1737037
415480.0000000    0.1801092
415520.0000000    0.1727052
415560.0000000    0.1796700
415600.0000000    0.1689368
415640.0000000    0.1796123
415680.0000000    0.1779093
415720.0000000    0.1716715
415760.0000000    0.1729719
415800.0000000    0.1643661
415840.0000000    0.1669501
415880.0000000    0.1731644
415920.0000000    0.1704159
415960.0000000    0.1644121
416000.0000000    0.1623512
416040.0000000    0.1777276
416080.0000000    0.1740946
416120.0000000    0.1643753
416160.0000000    0.1687982
416200.0000000    0.1747642
416240.0000000    0.1702643
416280.0000000    0.1613567
416320.0000000    0.1734174
416360.0000000    0.1552797
416400.0000000    0.1718516
416440.0000000    0.1631485
416480.0000000    0.1554808
416520.0000000    0.1633029
416560.0000000    0.1522925
416600.0000000    0.1542279
416640.0000000    0.1485302
416680.0000000    0.1462998
416720.0000000    0.1498319
416760.0000000    0.1520313
416800.0000000    0.1563379
416840.0000000    0.1473548
416880.0000000    0.1664190
416920.0000000    0.1638240
416960.0000000    0.1665511
417000.0000000    0.1569368
417040.0000000    0.1440118
417080.0000000    0.1595987
417120.0000000    0.1543436
417160.0000000    0.1516679
417200.0000000    0.1424348
417240.0000000    0.1530736
417280.0000000    0.1544693
417320.0000000    0.1468877
417360.0000000    0.1452681
417400.0000000    0.1326707
417440.0000000    0.1389575
417480.0000000    0.1428343
417520.0000000    0.1397336
417560.0000000    0.1395821
417600.0000000    0.1401494
417640.0000000    0.1525710
417680.0000000    0.1415129
417720.0000000    0.1427124
417760.0000000    0.1449226
417800.0000000    0.1549374
417840.0000000    0.1568248
417880.0000000    0.1594150
417920.0000000    0.1500543
417960.0000000    0.1406978
418000.0000000    0.1353753
418040.0000000    0.1386589
418080.0000000    0.1385574
418120.0000000    0.1556098
418160.0000000    0.1371580
418200.0000000    0.1675602
418240.0000000    0.1803598
418280.0000000    0.1558282
418320.0000000    0.1586537
418360.0000000    0.1608748
418400.0000000    0.1594132
418440.0000000    0.1423095
418480.0000000    0.1532429
418520.0000000    0.1650432
418560.0000000    0.1581529
418600.0000000    0.1391488
418640.0000000    0.1539159
418680.0000000    0.1562534
418720.0000000    0.1603554
418760.0000000    0.1498859
418800.0000000    0.1646996
418840.0000000    0.1569991
418880.0000000    0.1757192
418920.0000000    0.1686777
418960.0000000    0.1626944
419000.0000000    0.1690502
419040.0000000    0.1710003
419080.0000000    0.1599100
419120.0000000    0.1673253
419160.0000000    0.1525278
419200.0000000    0.1690448
419240.0000000    0.1684907
419280.0000000    0.1816145
419320.0000000    0.1800052
419360.0000000    0.1693402
419400.0000000    0.1742905
419440.0000000    0.1779493
419480.0000000    0.1693590
419520.0000000    0.1590769
419560.0000000    0.1634453
419600.0000000    0.1609498
419640.0000000    0.1576489
419680.0000000    0.1670051
419720.0000000    0.1580261
419760.0000000    0.1592267
419800.0000000    0.1648824
419840.0000000    0.1763042
419880.0000000    0.1684032
419920.0000000    0.1699827
419960.0000000    0.1506388
420000.0000000    0.1499895
420040.0000000    0.1526086
420080.0000000    0.1738983
420120.0000000    0.1409647
420160.0000000    0.1564036
420200.0000000    0.1709844
420240.0000000    0.1552220
420280.0000000    0.1603509
420320.0000000    0.1656040
420360.0000000    0.1511075
420400.0000000    0.1458805
420440.0000000    0.1542094
420480.0000000    0.1693602
420520.0000000    0.1738672
420560.0000000    0.1520160
420600.0000000    0.1848750
420640.0000000    0.1882003
420680.0000000    0.1667770
420720.0000000    0.1888588
420760.0000000    0.1591481
420800.0000000    0.1604770
420840.0000000    0.1657322
420880.0000000    0.1744311
420920.0000000    0.1418999
420960.0000000    0.1602513
421000.0000000    0.1653595
421040.0000000    0.1686205
421080.0000000    0.1696139
421120.0000000    0.1653815
421160.0000000    0.1748227
421200.0000000    0.1807199
421240.0000000    0.1805130
421280.0000000    0.1848982
421320.0000000    0.1803752
421360.0000000    0.1671919
421400.0000000    0.1733609
421440.0000000    0.1872991
421480.0000000    0.1811184
421520.0000000    0.1811941
421560.0000000    0.1672916
421600.0000000    0.1560826
421640.0000000    0.1621089
421680.0000000    0.1748003
421720.0000000    0.1708266
421760.0000000    0.1793375
421800.0000000    0.1725215
421840.0000000    0.1656080
421880.0000000    0.1662782
421920.0000000    0.1578990
421960.0000000    0.1620635
422000.0000000    0.1666661
422040.0000000    0.1655767
422080.0000000    0.1614967
422120.0000000    0.1650187
422160.0000000    0.1580217
422200.0000000    0.1634219
422240.0000000    0.1747579
422280.0000000    0.1659432
422320.0000000    0.1756434
422360.0000000    0.1789232
422400.0000000    0.1887721
422440.0000000    0.1945710
422480.0000000    0.1885553
422520.0000000    0.1654366
422560.0000000    0.1602985
422600.0000000    0.1581775
422640.0000000    0.1852865
422680.0000000    0.1590791
422720.0000000    0.1515891
422760.0000000    0.1737821
422800.0000000    0.1571343
422840.0000000    0.1811267
422880.0000000    0.1619652
422920.0000000    0.1739707
422960.0000000    0.1582544
423000.0000000    0.1706878
423040.0000000    0.1719849
423080.0000000    0.1932705
423120.0000000    0.1906399
423160.0000000    0.1819440
423200.0000000    0.1895124
423240.0000000    0.1959207
423280.0000000    0.1847715
423320.0000000    0.1590533
423360.0000000    0.1772598
423400.0000000    0.1723004
423440.0000000    0.1943351
423480.0000000    0.1773883
423520.0000000    0.1758151
423560.0000000    0.1755199
423600.0000000    0.1814156
423640.0000000    0.1672395
423680.0000000    0.1801067
423720.0000000    0.1906621
423760.0000000    0.1804348
423800.0000000    0.1817282
423840.0000000    0.1841419
423880.0000000    0.1935398
423920.0000000    0.1748219
423960.0000000    0.1787505
424000.0000000    0.1862862
424040.0000000    0.1920296
424080.0000000    0.1890541
424120.0000000    0.1920240
424160.0000000    0.1924607
424200.0000000    0.1912246
424240.0000000    0.1929980
424280.0000000    0.1971773
424320.0000000    0.1935356
424360.0000000    0.1893011
424400.0000000    0.1853932
424440.0000000    0.2048129
424480.0000000    0.1902190
424520.0000000    0.1934451
424560.0000000    0.1919381
424600.0000000    0.1939617
424640.0000000    0.2089525
424680.0000000    0.1815750
424720.0000000    0.2056927
424760.0000000    0.1876733
424800.0000000    0.1827510
424840.0000000    0.1862107
424880.0000000    0.1885867
424920.0000000    0.1882716
424960.0000000    0.1968292
425000.0000000    0.2103299
425040.0000000    0.1958852
425080.0000000    0.1890357
425120.0000000    0.1955649
425160.0000000    0.1933450
425200.0000000    0.2013880
425240.0000000    0.1914179
425280.0000000    0.1926375
425320.0000000    0.1812918
425360.0000000    0.1931873
425400.0000000    0.1968975
425440.0000000    0.1928335
425480.0000000    0.1934790
425520.0000000    0.1798412
425560.0000000    0.1596435
425600.0000000    0.1801786
425640.0000000    0.1713967
425680.0000000    0.1698774
425720.0000000    0.1852497
425760.0000000    0.1779238
425800.0000000    0.1760834
425840.0000000    0.1750326
425880.0000000    0.1832079
425920.0000000    0.1753390
425960.0000000    0.1868474
426000.0000000    0.1717234
426040.0000000    0.1665383
426080.0000000    0.1786135
426120.0000000    0.1702758
426160.0000000    0.1764901
426200.0000000    0.1820865
426240.0000000    0.1849165
426280.0000000    0.1741476
426320.0000000    0.1891169
426360.0000000    0.1884690
426400.0000000    0.1896452
426440.0000000    0.1802747
426480.0000000    0.1799377
426520.0000000    0.1800358
426560.0000000    0.1805851
426600.0000000    0.1785571
426640.0000000    0.1850149
426680.0000000    0.1766573
426720.0000000    0.1707943
426760.0000000    0.1876457
426800.0000000    0.1798137
426840.0000000    0.1708207
426880.0000000    0.1782340
426920.0000000    0.2040338
426960.0000000    0.1869509
427000.0000000    0.1764105
427040.0000000    0.1894313
427080.0000000    0.1796536
427120.0000000    0.1845700
427160.0000000    0.1878712
427200.0000000    0.1964694
427240.0000000    0.1889111
427280.0000000    0.1812326
427320.0000000    0.1676045
427360.0000000    0.1844545
427400.0000000    0.1764632
427440.0000000    0.1911769
427480.0000000    0.1824590
427520.0000000    0.1758483
427560.0000000    0.1800663
427600.0000000    0.1804915
427640.0000000    0.1937543
427680.0000000    0.1905006
427720.0000000    0.1845341
427760.0000000    0.1612995
427800.0000000    0.1650487
427840.0000000    0.1650996
427880.0000000    0.1653940
427920.0000000    0.1663610
427960.0000000    0.1685139
428000.0000000    0.1688284
428040.0000000    0.1558042
428080.0000000    0.1649362
428120.0000000    0.1740628
428160.0000000    0.1622454
428200.0000000    0.1716850
428240.0000000    0.1664465
428280.0000000    0.1694623
428320.0000000    0.1619184
428360.0000000    0.1698146
428400.0000000    0.1771158
428440.0000000    0.1655591
428480.0000000    0.1666717
428520.0000000    0.1580722
428560.0000000    0.1790377
428600.0000000    0.1702972
428640.0000000    0.1581899
428680.0000000    0.1766065
428720.0000000    0.1746886
428760.0000000    0.1796886
428800.0000000    0.1717903
428840.0000000    0.1726740
428880.0000000    0.1901899
428920.0000000    0.1785731
428960.0000000    0.1712828
429000.0000000    0.1888559
429040.0000000    0.1752738
429080.0000000    0.1830393
429120.0000000    0.1785906
429160.0000000    0.1799005
429200.0000000    0.1712167
429240.0000000    0.1656426
429280.0000000    0.1741405
429320.0000000    0.1785622
429360.0000000    0.1684804
429400.0000000    0.1880961
429440.0000000    0.1753500
429480.0000000    0.1713310
429520.0000000    0.1727712
429560.0000000    0.1824477
429600.0000000    0.1797159
429640.0000000    0.1809832
429680.0000000    0.1732731
429720.0000000    0.1804692
429760.0000000    0.1802008
429800.0000000    0.1888973
429840.0000000    0.1806931
429880.0000000    0.1904407
429920.0000000    0.1923570
429960.0000000    0.1833117
430000.0000000    0.1837444
430040.0000000    0.1872560
430080.0000000    0.1668333
430120.0000000    0.1855114
430160.0000000    0.1748514
430200.0000000    0.1831446
430240.0000000    0.1859572
430280.0000000    0.1826399
430320.0000000    0.1656384
430360.0000000    0.1749277
430400.0000000    0.1660032
430440.0000000    0.1698679
430480.0000000    0.1806661
430520.0000000    0.1740231
430560.0000000    0.1933812
430600.0000000    0.1898992
430640.0000000    0.1850967
430680.0000000    0.1810208
430720.0000000    0.1647953
430760.0000000    0.1770158
430800.0000000    0.1827048
430840.0000000    0.1911749
430880.0000000    0.1849124
430920.0000000    0.1734889
430960.0000000    0.1797378
431000.0000000    0.1849955
431040.0000000    0.1876320
431080.0000000    0.1743515
431120.0000000    0.1821310
431160.0000000    0.1911402
431200.0000000    0.1919184
431240.0000000    0.1828438
431280.0000000    0.1754476
431320.0000000    0.1971377
431360.0000000    0.1857042
431400.0000000    0.1850277
431440.0000000    0.1748597
431480.0000000    0.1805597
431520.0000000    0.1755793
431560.0000000    0.1716365
431600.0000000    0.1804299
431640.0000000    0.1757994
431680.0000000    0.1806165
431720.0000000    0.1931469
431760.0000000    0.1917464
431800.0000000    0.1765622
431840.0000000    0.1736866
431880.0000000    0.1674445
431920.0000000    0.1721839
431960.0000000    0.1727208
432000.0000000    0.1670539
432040.0000000    0.1759334
432080.0000000    0.1907645
432120.0000000    0.1787691
432160.0000000    0.1839494
432200.0000000    0.1788220
432240.0000000    0.1736511
432280.0000000    0.1730969
432320.0000000    0.1840710
432360.0000000    0.1917935
432400.0000000    0.1833835
432440.0000000    0.1807203
432480.0000000    0.1736775
432520.0000000    0.1900471
432560.0000000    0.1844922
432600.0000000    0.1777666
432640.0000000    0.1937013
432680.0000000    0.1847822
432720.0000000    0.2009796
432760.0000000    0.1841797
432800.0000000    0.1903644
432840.0000000    0.1884424
432880.0000000    0.1865292
432920.0000000    0.1951063
432960.0000000    0.1997575
433000.0000000    0.1818850
433040.0000000    0.1899527
433080.0000000    0.1969937
433120.0000000    0.2036297
433160.0000000    0.1856424
433200.0000000    0.1806692
433240.0000000    0.1866094
433280.0000000    0.1926474
433320.0000000    0.2011068
433360.0000000    0.1993976
433400.0000000    0.1911947
433440.0000000    0.1820676
433480.0000000    0.1909495
433520.0000000    0.1954126
433560.0000000    0.2039451
433600.0000000    0.1951546
433640.0000000    0.1909946
433680.0000000    0.2013214
433720.0000000    0.1844919
433760.0000000    0.1895899
433800.0000000    0.1826544
433840.0000000    0.1906005
433880.0000000    0.1920256
433920.0000000    0.1950034
433960.0000000    0.1915930
434000.0000000    0.1898581
434040.0000000    0.1816986
434080.0000000    0.1844609
434120.0000000    0.2051150
434160.0000000    0.1864688
434200.0000000    0.1965817
434240.0000000    0.1891821
434280.0000000    0.1965406
434320.0000000    0.1901547
434360.0000000    0.1951987
434400.0000000    0.1855209
434440.0000000    0.1791804
434480.0000000    0.1849813
434520.0000000    0.1802682
434560.0000000    0.1796907
434600.0000000    0.1773774
434640.0000000    0.1878166
434680.0000000    0.1794591
434720.0000000    0.1918717
434760.0000000    0.1866737
434800.0000000    0.1821653
434840.0000000    0.1965126
434880.0000000    0.1815494
434920.0000000    0.1770157
434960.0000000    0.1927771
435000.0000000    0.1937551
435040.0000000    0.1821825
435080.0000000    0.1728711
435120.0000000    0.1915619
435160.0000000    0.2042213
435200.0000000    0.2012563
435240.0000000    0.1907683
435280.0000000    0.1913407
435320.0000000    0.1868150
435360.0000000    0.1793704
435400.0000000    0.1824800
435440.0000000    0.1746700
435480.0000000    0.1960399
435520.0000000    0.1766967
435560.0000000    0.1837352
435600.0000000    0.1750729
435640.0000000    0.1743255
435680.0000000    0.1844008
435720.0000000    0.1938237
435760.0000000    0.1791706
435800.0000000    0.1758654
435840.0000000    0.1985823
435880.0000000    0.1816089
435920.0000000    0.1895853
435960.0000000    0.1863328
436000.0000000    0.1806904
436040.0000000    0.1764282
436080.0000000    0.1835466
436120.0000000    0.1830759
436160.0000000    0.1622340
436200.0000000    0.1777997
436240.0000000    0.1821746
436280.0000000    0.1736541
436320.0000000    0.1709419
436360.0000000    0.1776468
436400.0000000    0.1873103
436440.0000000    0.1779387
436480.0000000    0.1880769
436520.0000000    0.1873002
436560.0000000    0.1916973
436600.0000000    0.1882054
436640.0000000    0.1882941
436680.0000000    0.1828755
436720.0000000    0.1805241
436760.0000000    0.1787972
436800.0000000    0.1728180
436840.0000000    0.1769762
436880.0000000    0.1679375
436920.0000000    0.1820102
436960.0000000    0.1927510
437000.0000000    0.1985066
437040.0000000    0.1751706
437080.0000000    0.1884266
437120.0000000    0.1983092
437160.0000000    0.1932322
437200.0000000    0.1863533
437240.0000000    0.1804366
437280.0000000    0.1912715
437320.0000000    0.1759201
437360.0000000    0.1848839
437400.0000000    0.1765198
437440.0000000    0.1796465
437480.0000000    0.1733783
437520.0000000    0.1786884
437560.0000000    0.1847138
437600.0000000    0.1828024
437640.0000000    0.1759362
437680.0000000    0.1803809
437720.0000000    0.1757023
437760.0000000    0.1679039
437800.0000000    0.1684872
437840.0000000    0.1686439
437880.0000000    0.1722981
437920.0000000    0.1860699
437960.0000000    0.1672805
438000.0000000    0.1657772
438040.0000000    0.1796219
438080.0000000    0.1803744
438120.0000000    0.1896154
438160.0000000    0.1895421
438200.0000000    0.1862089
438240.0000000    0.1787737
438280.0000000    0.1915416
438320.0000000    0.1682036
438360.0000000    0.1913569
438400.0000000    0.1820119
438440.0000000    0.1924026
438480.0000000    0.1902241
438520.0000000    0.1825720
438560.0000000    0.1957592
438600.0000000    0.1862809
438640.0000000    0.1702566
438680.0000000    0.1843337
438720.0000000    0.1783557
438760.0000000    0.1838174
438800.0000000    0.1716840
438840.0000000    0.1828593
438880.0000000    0.1827318
438920.0000000    0.1776612
438960.0000000    0.1763205
439000.0000000    0.1807299
439040.0000000    0.1660092
439080.0000000    0.1684071
439120.0000000    0.1696941
439160.0000000    0.1788244
439200.0000000    0.1690259
439240.0000000    0.1699703
439280.0000000    0.1726406
439320.0000000    0.1817207
439360.0000000    0.1591430
439400.0000000    0.1843740
439440.0000000    0.1702927
439480.0000000    0.1677426
439520.0000000    0.1807401
439560.0000000    0.1669779
439600.0000000    0.1682210
439640.0000000    0.1719025
439680.0000000    0.1771979
439720.0000000    0.1731844
439760.0000000    0.1739845
439800.0000000    0.1729261
439840.0000000    0.1986743
439880.0000000    0.1738038
439920.0000000    0.1723295
439960.0000000    0.1747957
440000.0000000    0.1691911
440040.0000000    0.1730778
440080.0000000    0.1769262
440120.0000000    0.1771695
440160.0000000    0.1767681
440200.0000000    0.1711269
440240.0000000    0.1731594
440280.0000000    0.1572494
440320.0000000    0.1621214
440360.0000000    0.1570224
440400.0000000    0.1676094
440440.0000000    0.1791539
440480.0000000    0.1762937
440520.0000000    0.1750757
440560.0000000    0.1865656
440600.0000000    0.1860590
440640.0000000    0.1833288
440680.0000000    0.1808365
440720.0000000    0.1792628
440760.0000000    0.1733069
440800.0000000    0.1681537
440840.0000000    0.1783987
440880.0000000    0.1718254
440920.0000000    0.1704231
440960.0000000    0.1786386
441000.0000000    0.1904907
441040.0000000    0.1762965
441080.0000000    0.1881220
441120.0000000    0.1775842
441160.0000000    0.1828220
441200.0000000    0.1813259
441240.0000000    0.1734674
441280.0000000    0.1783692
441320.0000000    0.1838585
441360.0000000    0.1766749
441400.0000000    0.1759918
441440.0000000    0.1845059
441480.0000000    0.1613201
441520.0000000    0.1747058
441560.0000000    0.1730492
441600.0000000    0.1789234
441640.0000000    0.1748578
441680.0000000    0.1809306
441720.0000000    0.1657731
441760.0000000    0.1680235
441800.0000000    0.1695676
441840.0000000    0.1590996
441880.0000000    0.1642615
441920.0000000    0.1651861
441960.0000000    0.1783082
442000.0000000    0.1670998
442040.0000000    0.1681713
442080.0000000    0.1782715
442120.0000000    0.1747986
442160.0000000    0.1838593
442200.0000000    0.1705435
442240.0000000    0.1686380
442280.0000000    0.1696901
442320.0000000    0.1710056
442360.0000000    0.1790382
442400.0000000    0.1750547
442440.0000000    0.1926069
442480.0000000    0.1745916
442520.0000000    0.1764519
442560.0000000    0.1876249
442600.0000000    0.1770965
442640.0000000    0.1637445
442680.0000000    0.1631876
442720.0000000    0.1639227
442760.0000000    0.1677467
442800.0000000    0.1631428
442840.0000000    0.1698449
442880.0000000    0.1926737
442920.0000000    0.1786482
442960.0000000    0.1686396
443000.0000000    0.1800837
443040.0000000    0.1892530
443080.0000000    0.1782298
443120.0000000    0.1704451
443160.0000000    0.1844954
443200.0000000    0.1815568
443240.0000000    0.1745785
443280.0000000    0.1768850
443320.0000000    0.1862787
443360.0000000    0.1836922
443400.0000000    0.1867065
443440.0000000    0.1828409
443480.0000000    0.1909515
443520.0000000    0.1831126
443560.0000000    0.1845431
443600.0000000    0.1836321
443640.0000000    0.1831374
443680.0000000    0.1831494
443720.0000000    0.1963909
443760.0000000    0.1851030
443800.0000000    0.1858110
443840.0000000    0.1854119
443880.0000000    0.1777988
443920.0000000    0.1900281
443960.0000000    0.1793878
444000.0000000    0.1900739
444040.0000000    0.1943951
444080.0000000    0.1906299
444120.0000000    0.1859466
444160.0000000    0.1881683
444200.0000000    0.1781315
444240.0000000    0.1863852
444280.0000000    0.1779280
444320.0000000    0.1773377
444360.0000000    0.1825417
444400.0000000    0.1791816
444440.0000000    0.1884010
444480.0000000    0.1987176
444520.0000000    0.1797173
444560.0000000    0.1838549
444600.0000000    0.1767629
444640.0000000    0.1928788
444680.0000000    0.1965668
444720.0000000    0.1912774
444760.0000000    0.1826254
444800.0000000    0.1711670
444840.0000000    0.1960322
444880.0000000    0.1712784
444920.0000000    0.1772009
444960.0000000    0.1757739
445000.0000000    0.1792364
445040.0000000    0.1749170
445080.0000000    0.1812480
445120.0000000    0.1750603
445160.0000000    0.1807046
445200.0000000    0.1803414
445240.0000000    0.1710885
445280.0000000    0.1787796
445320.0000000    0.1888502
445360.0000000    0.2007072
445400.0000000    0.2017716
445440.0000000    0.2054087
445480.0000000    0.1889574
445520.0000000    0.1766828
445560.0000000    0.1858904
445600.0000000    0.1736595
445640.0000000    0.1943072
445680.0000000    0.1975462
445720.0000000    0.1865937
445760.0000000    0.1945407
445800.0000000    0.1944058
445840.0000000    0.1874805
445880.0000000    0.1880887
445920.0000000    0.1907566
445960.0000000    0.1948003
446000.0000000    0.1892196
446040.0000000    0.1779455
446080.0000000    0.1751442
446120.0000000    0.2047123
446160.0000000    0.1952896
446200.0000000    0.1989591
446240.0000000    0.1824118
446280.0000000    0.1841056
446320.0000000    0.1811749
446360.0000000    0.1709414
446400.0000000    0.1719239
446440.0000000    0.1783535
446480.0000000    0.1923535
446520.0000000    0.1899557
446560.0000000    0.1874393
446600.0000000    0.1822798
446640.0000000    0.1806352
446680.0000000    0.1761100
446720.0000000    0.1959788
446760.0000000    0.1854896
446800.0000000    0.1905114
446840.0000000    0.1801880
446880.0000000    0.1898193
446920.0000000    0.2052168
446960.0000000    0.1874371
447000.0000000    0.1783050
447040.0000000    0.1942757
447080.0000000    0.2009256
447120.0000000    0.1961535
447160.0000000    0.1942307
447200.0000000    0.1859114
447240.0000000    0.1911528
447280.0000000    0.1936872
447320.0000000    0.1962360
447360.0000000    0.1966072
447400.0000000    0.2035227
447440.0000000    0.1979977
447480.0000000    0.2141477
447520.0000000    0.1910045
447560.0000000    0.1965532
447600.0000000    0.1933169
447640.0000000    0.1882498
447680.0000000    0.2003144
447720.0000000    0.1829241
447760.0000000    0.1965588
447800.0000000    0.1812595
447840.0000000    0.1869143
447880.0000000    0.1913576
447920.0000000    0.1871250
447960.0000000    0.1881457
448000.0000000    0.2028935
448040.0000000    0.1875955
448080.0000000    0.1905374
448120.0000000    0.1891096
448160.0000000    0.1829417
448200.0000000    0.2050389
448240.0000000    0.1872660
448280.0000000    0.1803413
448320.0000000    0.1836516
448360.0000000    0.1780387
448400.0000000    0.1916975
448440.0000000    0.1837758
448480.0000000    0.1873705
448520.0000000    0.1957832
448560.0000000    0.1817340
448600.0000000    0.1807026
448640.0000000    0.1805122
448680.0000000    0.1850183
448720.0000000    0.1850358
448760.0000000    0.1869422
448800.0000000    0.1816567
448840.0000000    0.1974616
448880.0000000    0.1719883
448920.0000000    0.1822437
448960.0000000    0.1839723
449000.0000000    0.1837875
449040.0000000    0.1798736
449080.0000000    0.1950157
449120.0000000    0.1900215
449160.0000000    0.1881523
449200.0000000    0.1951203
449240.0000000    0.1937872
449280.0000000    0.1854295
449320.0000000    0.1888354
449360.0000000    0.1853430
449400.0000000    0.1907689
449440.0000000    0.1912027
449480.0000000    0.1838288
449520.0000000    0.1716580
449560.0000000    0.1748434
449600.0000000    0.1742426
449640.0000000    0.1766453
449680.0000000    0.1824441
449720.0000000    0.1817283
449760.0000000    0.1755986
449800.0000000    0.1887911
449840.0000000    0.1948132
449880.0000000    0.1867874
449920.0000000    0.1924243
449960.0000000    0.1914688
450000.0000000    0.1894325
450040.0000000    0.1888595
450080.0000000    0.1833727
450120.0000000    0.1913864
450160.0000000    0.1810808
450200.0000000    0.1806142
450240.0000000    0.1783789
450280.0000000    0.1917440
450320.0000000    0.1949596
450360.0000000    0.1977624
450400.0000000    0.1837938
450440.0000000    0.1849218
450480.0000000    0.1794374
450520.0000000    0.1938695
450560.0000000    0.1894009
450600.0000000    0.1968784
450640.0000000    0.1886387
450680.0000000    0.1747671
450720.0000000    0.1965632
450760.0000000    0.2004586
450800.0000000    0.1839290
450840.0000000    0.1794500
450880.0000000    0.1868058
450920.0000000    0.1926253
450960.0000000    0.1887520
451000.0000000    0.1931998
451040.0000000    0.1881333
451080.0000000    0.1862280
451120.0000000    0.2018297
451160.0000000    0.1796744
451200.0000000    0.1759981
451240.0000000    0.1765228
451280.0000000    0.1770749
451320.0000000    0.1783216
451360.0000000    0.1750643
451400.0000000    0.1799455
451440.0000000    0.2129005
451480.0000000    0.1906251
451520.0000000    0.1796858
451560.0000000    0.1727107
451600.0000000    0.1841085
451640.0000000    0.1770171
451680.0000000    0.1554301
451720.0000000    0.1624939
451760.0000000    0.1761929
451800.0000000    0.1807128
451840.0000000    0.1742062
451880.0000000    0.1753033
451920.0000000    0.1802468
451960.0000000    0.1643371
452000.0000000    0.1836584
452040.0000000    0.1750373
452080.0000000    0.1712357
452120.0000000    0.1888223
452160.0000000    0.1771065
452200.0000000    0.1677648
452240.0000000    0.1747850
452280.0000000    0.1841744
452320.0000000    0.1776923
452360.0000000    0.1697494
452400.0000000    0.1744336
452440.0000000    0.1659416
452480.0000000    0.1608901
452520.0000000    0.1732628
452560.0000000    0.1780519
452600.0000000    0.1862120
452640.0000000    0.1858924
452680.0000000    0.1896977
452720.0000000    0.1871561
452760.0000000    0.1861600
452800.0000000    0.1905431
452840.0000000    0.1913501
452880.0000000    0.1838308
452920.0000000    0.1834949
452960.0000000    0.1709326
453000.0000000    0.1723891
453040.0000000    0.1832717
453080.0000000    0.1833813
453120.0000000    0.1765340
453160.0000000    0.1753774
453200.0000000    0.1826938
453240.0000000    0.1829322
453280.0000000    0.1752343
453320.0000000    0.1812253
453360.0000000    0.1808298
453400.0000000    0.1827864
453440.0000000    0.1829318
453480.0000000    0.1808356
453520.0000000    0.1811430
453560.0000000    0.1823147
453600.0000000    0.1856304
453640.0000000    0.1774426
453680.0000000    0.1745484
453720.0000000    0.1683749
453760.0000000    0.1674163
453800.0000000    0.1648548
453840.0000000    0.1758426
453880.0000000    0.1837206
453920.0000000    0.1857300
453960.0000000    0.1864073
454000.0000000    0.1901535
454040.0000000    0.1895934
454080.0000000    0.1957218
454120.0000000    0.1885101
454160.0000000    0.1866458
454200.0000000    0.1864039
454240.0000000    0.1945492
454280.0000000    0.1899037
454320.0000000    0.1798894
454360.0000000    0.1751955
454400.0000000    0.1790438
454440.0000000    0.1874499
454480.0000000    0.1769339
454520.0000000    0.1842534
454560.0000000    0.1795104
454600.0000000    0.1915685
454640.0000000    0.1867358
454680.0000000    0.1918352
454720.0000000    0.1911042
454760.0000000    0.1937124
454800.0000000    0.1844648
454840.0000000    0.1800205
454880.0000000    0.1902653
454920.0000000    0.1811388
454960.0000000    0.1888368
455000.0000000    0.1955308
455040.0000000    0.1907367
455080.0000000    0.1900525
455120.0000000    0.1968528
455160.0000000    0.2051634
455200.0000000    0.1752778
455240.0000000    0.1921633
455280.0000000    0.1979530
455320.0000000    0.1925848
455360.0000000    0.1891695
455400.0000000    0.1927943
455440.0000000    0.1830178
455480.0000000    0.1785167
455520.0000000    0.1880787
455560.0000000    0.1882988
455600.0000000    0.1670555
455640.0000000    0.1759115
455680.0000000    0.1739912
455720.0000000    0.1880677
455760.0000000    0.1941019
455800.0000000    0.1815311
455840.0000000    0.1850689
455880.0000000    0.1888692
455920.0000000    0.1980037
455960.0000000    0.1950191
456000.0000000    0.1831752
456040.0000000    0.1905280
456080.0000000    0.1802317
456120.0000000    0.1888421
456160.0000000    0.1811528
456200.0000000    0.1803469
456240.0000000    0.1891813
456280.0000000    0.1879055
456320.0000000    0.1874688
456360.0000000    0.1978511
456400.0000000    0.1803465
456440.0000000    0.1864003
456480.0000000    0.1842631
456520.0000000    0.1800005
456560.0000000    0.1793122
456600.0000000    0.1839939
456640.0000000    0.1809660
456680.0000000    0.1792878
456720.0000000    0.1767783
456760.0000000    0.1779423
456800.0000000    0.1882548
456840.0000000    0.1705098
456880.0000000    0.1920177
456920.0000000    0.1860908
456960.0000000    0.1966094
457000.0000000    0.1794611
457040.0000000    0.1848630
457080.0000000    0.1960828
457120.0000000    0.1931744
457160.0000000    0.1779872
457200.0000000    0.1844162
457240.0000000    0.1800987
457280.0000000    0.1895443
457320.0000000    0.1816153
457360.0000000    0.1580677
457400.0000000    0.1681306
457440.0000000    0.1627891
457480.0000000    0.1747691
457520.0000000    0.1827628
457560.0000000    0.1721015
457600.0000000    0.1826008
457640.0000000    0.1739921
457680.0000000    0.1747669
457720.0000000    0.1771854
457760.0000000    0.1788546
457800.0000000    0.1960241
457840.0000000    0.1892337
457880.0000000    0.1695869
457920.0000000    0.1730509
457960.0000000    0.1771155
458000.0000000    0.1748799
458040.0000000    0.1658575
458080.0000000    0.1733553
458120.0000000    0.1743611
458160.0000000    0.1617514
458200.0000000    0.1728922
458240.0000000    0.1654857
458280.0000000    0.1793112
458320.0000000    0.1862124
458360.0000000    0.1981820
458400.0000000    0.1739237
458440.0000000    0.1820885
458480.0000000    0.1688825
458520.0000000    0.1828750
458560.0000000    0.1630069
458600.0000000    0.1782048
458640.0000000    0.1687033
458680.0000000    0.1872098
458720.0000000    0.1829446
458760.0000000    0.1844929
458800.0000000    0.1804852
458840.0000000    0.1687030
458880.0000000    0.1826310
458920.0000000    0.1859681
458960.0000000    0.1904026
459000.0000000    0.1886754
459040.0000000    0.1840288
459080.0000000    0.1618894
459120.0000000    0.1804320
459160.0000000    0.1820945
459200.0000000    0.1817403
459240.0000000    0.1795091
459280.0000000    0.1731395
459320.0000000    0.1715537
459360.0000000    0.1727221
459400.0000000    0.1880399
459440.0000000    0.1810259
459480.0000000    0.1906263
459520.0000000    0.1864462
459560.0000000    0.1929889
459600.0000000    0.1810056
459640.0000000    0.1867432
459680.0000000    0.1879799
459720.0000000    0.1955200
459760.0000000    0.1840791
459800.0000000    0.1750369
459840.0000000    0.1937723
459880.0000000    0.1855955
459920.0000000    0.2067655
459960.0000000    0.1887221
460000.0000000    0.1778759
460040.0000000    0.1798706
460080.0000000    0.1880718
460120.0000000    0.1775840
460160.0000000    0.1834840
460200.0000000    0.1784051
460240.0000000    0.1921573
460280.0000000    0.1890413
460320.0000000    0.1932040
460360.0000000    0.1676340
460400.0000000    0.1756778
460440.0000000    0.1924930
460480.0000000    0.1829964
460520.0000000    0.1650800
460560.0000000    0.1829348
460600.0000000    0.1779335
460640.0000000    0.1696871
460680.0000000    0.1759972
460720.0000000    0.1876709
460760.0000000    0.1850447
460800.0000000    0.1668789
460840.0000000    0.1852544
460880.0000000    0.1715244
460920.0000000    0.1751586
460960.0000000    0.1799230
461000.0000000    0.1825561
461040.0000000    0.1771391
461080.0000000    0.1769175
461120.0000000    0.1792521
461160.0000000    0.1827083
461200.0000000    0.1959515
461240.0000000    0.1892481
461280.0000000    0.1836676
461320.0000000    0.1870623
461360.0000000    0.1947421
461400.0000000    0.1820663
461440.0000000    0.1760240
461480.0000000    0.1803634
461520.0000000    0.1789443
461560.0000000    0.1861700
461600.0000000    0.1989959
461640.0000000    0.2001092
461680.0000000    0.2012262
461720.0000000    0.1858853
461760.0000000    0.1785435
461800.0000000    0.1842812
461840.0000000    0.1863682
461880.0000000    0.2146198
461920.0000000    0.1750256
461960.0000000    0.1793798
462000.0000000    0.1811018
462040.0000000    0.1894307
462080.0000000    0.1836265
462120.0000000    0.1970849
462160.0000000    0.1864712
462200.0000000    0.1735386
462240.0000000    0.1825055
462280.0000000    0.1966432
462320.0000000    0.1884475
462360.0000000    0.1957023
462400.0000000    0.1853973
462440.0000000    0.1988447
462480.0000000    0.2045694
462520.0000000    0.2030225
462560.0000000    0.1939460
462600.0000000    0.1967450
462640.0000000    0.1809559
462680.0000000    0.2049698
462720.0000000    0.1868944
462760.0000000    0.1844720
462800.0000000    0.1888535
462840.0000000    0.1787635
462880.0000000    0.1830570
462920.0000000    0.1809233
462960.0000000    0.1921494
463000.0000000    0.1910499
463040.0000000    0.1738462
463080.0000000    0.1736143
463120.0000000    0.1682106
463160.0000000    0.1827617
463200.0000000    0.1916654
463240.0000000    0.1867572
463280.0000000    0.1888765
463320.0000000    0.1866975
463360.0000000    0.1786605
463400.0000000    0.1664460
463440.0000000    0.1743560
463480.0000000    0.1738192
463520.0000000    0.1808017
463560.0000000    0.1835457
463600.0000000    0.1927510
463640.0000000    0.1964943
463680.0000000    0.1937241
463720.0000000    0.1760342
463760.0000000    0.1946128
463800.0000000    0.1866568
463840.0000000    0.1930872
463880.0000000    0.1891327
463920.0000000    0.1858008
463960.0000000    0.1738854
464000.0000000    0.1767917
464040.0000000    0.1913168
464080.0000000    0.1858481
464120.0000000    0.1894940
464160.0000000    0.1946542
464200.0000000    0.1835230
464240.0000000    0.1836462
464280.0000000    0.1812193
464320.0000000    0.1779222
464360.0000000    0.1732343
464400.0000000    0.1729480
464440.0000000    0.1709609
464480.0000000    0.1730685
464520.0000000    0.1750371
464560.0000000    0.1626329
464600.0000000    0.1780135
464640.0000000    0.1800133
464680.0000000    0.1978781
464720.0000000    0.1747223
464760.0000000    0.1835441
464800.0000000    0.1849619
464840.0000000    0.1803014
464880.0000000    0.1771298
464920.0000000    0.1645718
464960.0000000    0.1736727
465000.0000000    0.1717204
465040.0000000    0.1763557
465080.0000000    0.1745942
465120.0000000    0.1596025
465160.0000000    0.1715142
465200.0000000    0.1730857
465240.0000000    0.1777348
465280.0000000    0.1864241
465320.0000000    0.1737071
465360.0000000    0.1576796
465400.0000000    0.1789456
465440.0000000    0.1807899
465480.0000000    0.1851421
465520.0000000    0.1972686
465560.0000000    0.1898614
465600.0000000    0.1940590
465640.0000000    0.1966142
465680.0000000    0.1985463
465720.0000000    0.1906510
465760.0000000    0.1729316
465800.0000000    0.1794731
465840.0000000    0.1870491
465880.0000000    0.1844225
465920.0000000    0.1870423
465960.0000000    0.1877822
466000.0000000    0.1739527
466040.0000000    0.1766624
466080.0000000    0.1805448
466120.0000000    0.1843849
466160.0000000    0.1885770
466200.0000000    0.1988586
466240.0000000    0.1907510
466280.0000000    0.2042891
466320.0000000    0.1830153
466360.0000000    0.1944366
466400.0000000    0.2046091
466440.0000000    0.2022989
466480.0000000    0.1941952
466520.0000000    0.1731347
466560.0000000    0.1853970
466600.0000000    0.1926003
466640.0000000    0.1898093
466680.0000000    0.1766412
466720.0000000    0.1867072
466760.0000000    0.1741480
466800.0000000    0.1882432
466840.0000000    0.1983909
466880.0000000    0.1816872
466920.0000000    0.1948753
466960.0000000    0.1911869
467000.0000000    0.1712668
467040.0000000    0.1844565
467080.0000000    0.1988593
467120.0000000    0.1721497
467160.0000000    0.1834719
467200.0000000    0.1854971
467240.0000000    0.1699327
467280.0000000    0.1802540
467320.0000000    0.1677211
467360.0000000    0.1560061
467400.0000000    0.1672726
467440.0000000    0.1584013
467480.0000000    0.1705961
467520.0000000    0.1852355
467560.0000000    0.1705235
467600.0000000    0.1829503
467640.0000000    0.1893156
467680.0000000    0.1879400
467720.0000000    0.1849411
467760.0000000    0.1740743
467800.0000000    0.1767744
467840.0000000    0.1924679
467880.0000000    0.1610978
467920.0000000    0.1567243
467960.0000000    0.1835833
468000.0000000    0.1638205
468040.0000000    0.1759790
468080.0000000    0.1657989
468120.0000000    0.1794019
468160.0000000    0.1839302
468200.0000000    0.1793536
468240.0000000    0.1824427
468280.0000000    0.1965439
468320.0000000    0.1931451
468360.0000000    0.1730529
468400.0000000    0.1805873
468440.0000000    0.1729340
468480.0000000    0.1749980
468520.0000000    0.1954780
468560.0000000    0.1952833
468600.0000000    0.1914621
468640.0000000    0.1896665
468680.0000000    0.2064792
468720.0000000    0.1964567
468760.0000000    0.1894276
468800.0000000    0.2042518
468840.0000000    0.1845607
468880.0000000    0.1860351
468920.0000000    0.1842428
468960.0000000    0.1772874
469000.0000000    0.1827206
469040.0000000    0.2027188
469080.0000000    0.1931915
469120.0000000    0.1853351
469160.0000000    0.1817422
469200.0000000    0.2094477
469240.0000000    0.1773825
469280.0000000    0.1764324
469320.0000000    0.1879313
469360.0000000    0.1768397
469400.0000000    0.1843076
469440.0000000    0.1902508
469480.0000000    0.1923250
469520.0000000    0.1885419
469560.0000000    0.1940176
469600.0000000    0.1883583
469640.0000000    0.1822352
469680.0000000    0.2038664
469720.0000000    0.1992578
469760.0000000    0.1939840
469800.0000000    0.1854119
469840.0000000    0.2037503
469880.0000000    0.1951678
469920.0000000    0.1935153
469960.0000000    0.2022360
470000.0000000    0.1922924
470040.0000000    0.2018193
470080.0000000    0.1926482
470120.0000000    0.1954185
470160.0000000    0.2021906
470200.0000000    0.1858152
470240.0000000    0.1824832
470280.0000000    0.1992101
470320.0000000    0.1938432
470360.0000000    0.1732820
470400.0000000    0.1831590
470440.0000000    0.1920775
470480.0000000    0.1977552
470520.0000000    0.1917198
470560.0000000    0.1916812
470600.0000000    0.2049396
470640.0000000    0.1823256
470680.0000000    0.1841339
470720.0000000    0.1802426
470760.0000000    0.1893711
470800.0000000    0.1837935
470840.0000000    0.1730752
470880.0000000    0.1804462
470920.0000000    0.1876416
470960.0000000    0.1920428
471000.0000000    0.1786534
471040.0000000    0.1951873
471080.0000000    0.1923642
471120.0000000    0.1777323
471160.0000000    0.1829326
471200.0000000    0.1882909
471240.0000000    0.1784078
471280.0000000    0.1681765
471320.0000000    0.1778850
471360.0000000    0.1893307
471400.0000000    0.1821153
471440.0000000    0.1745621
471480.0000000    0.1921372
471520.0000000    0.1809036
471560.0000000    0.2027729
471600.0000000    0.1829252
471640.0000000    0.1886135
471680.0000000    0.2086266
471720.0000000    0.1790927
471760.0000000    0.2190503
471800.0000000    0.1960641
471840.0000000    0.2076592
471880.0000000    0.2204526
471920.0000000    0.2122255
471960.0000000    0.2053359
472000.0000000    0.2119544
472040.0000000    0.1853468
472080.0000000    0.2135994
472120.0000000    0.2052952
472160.0000000    0.1976256
472200.0000000    0.2067662
472240.0000000    0.2036756
472280.0000000    0.1899676
472320.0000000    0.1862461
472360.0000000    0.2009385
472400.0000000    0.2147413
472440.0000000    0.1906669
472480.0000000    0.1873593
472520.0000000    0.1909069
472560.0000000    0.2077967
472600.0000000    0.2030317
472640.0000000    0.2047052
472680.0000000    0.2061133
472720.0000000    0.1965260
472760.0000000    0.1838990
472800.0000000    0.1913945
472840.0000000    0.1959104
472880.0000000    0.2036567
472920.0000000    0.2128890
472960.0000000    0.1889403
473000.0000000    0.1835158
473040.0000000    0.1917582
473080.0000000    0.1865593
473120.0000000    0.1862565
473160.0000000    0.1825601
473200.0000000    0.1703617
473240.0000000    0.1863403
473280.0000000    0.1848599
473320.0000000    0.1903132
473360.0000000    0.1986450
473400.0000000    0.1823529
473440.0000000    0.1772905
473480.0000000    0.1946980
473520.0000000    0.1932798
473560.0000000    0.1939981
473600.0000000    0.2053435
473640.0000000    0.1941212
473680.0000000    0.1855332
473720.0000000    0.1900031
473760.0000000    0.1922862
473800.0000000    0.1823171
473840.0000000    0.1788694
473880.0000000    0.1713398
473920.0000000    0.1737073
473960.0000000    0.1754009
474000.0000000    0.1716710
474040.0000000    0.1734227
474080.0000000    0.1899948
474120.0000000    0.1846074
474160.0000000    0.1896095
474200.0000000    0.1947905
474240.0000000    0.1773449
474280.0000000    0.1738132
474320.0000000    0.1780851
474360.0000000    0.1826763
474400.0000000    0.1894856
474440.0000000    0.1888381
474480.0000000    0.1813926
474520.0000000    0.1807614
474560.0000000    0.1792331
474600.0000000    0.1748101
474640.0000000    0.1727183
474680.0000000    0.1828219
474720.0000000    0.1980095
474760.0000000    0.1821086
474800.0000000    0.1901967
474840.0000000    0.1874575
474880.0000000    0.1921915
474920.0000000    0.1938000
474960.0000000    0.2057542
475000.0000000    0.1791236
475040.0000000    0.2061135
475080.0000000    0.2011399
475120.0000000    0.2057348
475160.0000000    0.1937715
475200.0000000    0.1919769
475240.0000000    0.1957989
475280.0000000    0.1776277
475320.0000000    0.1821324
475360.0000000    0.1916030
475400.0000000    0.1823091
475440.0000000    0.1846302
475480.0000000    0.1677770
475520.0000000    0.1771652
475560.0000000    0.1739475
475600.0000000    0.1763146
475640.0000000    0.1864504
475680.0000000    0.1747767
475720.0000000    0.1723486
475760.0000000    0.1743284
475800.0000000    0.1826872
475840.0000000    0.1726725
475880.0000000    0.1802976
475920.0000000    0.1717013
475960.0000000    0.1766499
476000.0000000    0.1879337
476040.0000000    0.1719752
476080.0000000    0.1790732
476120.0000000    0.1775633
476160.0000000    0.1781727
476200.0000000    0.1753191
476240.0000000    0.1670158
476280.0000000    0.1802554
476320.0000000    0.1967223
476360.0000000    0.1756147
476400.0000000    0.1784261
476440.0000000    0.1765931
476480.0000000    0.1808800
476520.0000000    0.1877089
476560.0000000    0.1867140
476600.0000000    0.1843650
476640.0000000    0.1889836
476680.0000000    0.2121384
476720.0000000    0.1909279
476760.0000000    0.1991713
476800.0000000    0.1798077
476840.0000000    0.1925051
476880.0000000    0.1959374
476920.0000000    0.1804868
476960.0000000    0.1877826
477000.0000000    0.1971525
477040.0000000    0.1866458
477080.0000000    0.1800849
477120.0000000    0.1828457
477160.0000000    0.1758636
477200.0000000    0.1837057
477240.0000000    0.1834326
477280.0000000    0.1839957
477320.0000000    0.1919060
477360.0000000    0.1771553
477400.0000000    0.1798955
477440.0000000    0.1913610
477480.0000000    0.1883045
477520.0000000    0.1936226
477560.0000000    0.1881073
477600.0000000    0.1961152
477640.0000000    0.1888099
477680.0000000    0.1886265
477720.0000000    0.1887489
477760.0000000    0.1797509
477800.0000000    0.1813433
477840.0000000    0.1925967
477880.0000000    0.1753719
477920.0000000    0.1905466
477960.0000000    0.1829817
478000.0000000    0.1941760
478040.0000000    0.1874237
478080.0000000    0.1800829
478120.0000000    0.1806032
478160.0000000    0.1759848
478200.0000000    0.1710897
478240.0000000    0.1774486
478280.0000000    0.1960436
478320.0000000    0.1757642
478360.0000000    0.1880079
478400.0000000    0.1772829
478440.0000000    0.1664112
478480.0000000    0.1853663
478520.0000000    0.1923084
478560.0000000    0.1785018
478600.0000000    0.1855455
478640.0000000    0.1845725
478680.0000000    0.1919473
478720.0000000    0.2031935
478760.0000000    0.1775170
478800.0000000    0.1694163
478840.0000000    0.1782526
478880.0000000    0.1752608
478920.0000000    0.1840009
478960.0000000    0.1839945
479000.0000000    0.1807198
479040.0000000    0.1853730
479080.0000000    0.2083755
479120.0000000    0.1955623
479160.0000000    0.1802803
479200.0000000    0.1885217
479240.0000000    0.1945058
479280.0000000    0.2008477
479320.0000000    0.1981085
479360.0000000    0.1984328
479400.0000000    0.2039126
479440.0000000    0.1948367
479480.0000000    0.2034084
479520.0000000    0.1922020
479560.0000000    0.1889959
479600.0000000    0.1847247
479640.0000000    0.1983654
479680.0000000    0.2044354
479720.0000000    0.1987612
479760.0000000    0.2115753
479800.0000000    0.2074552
479840.0000000    0.1959009
479880.0000000    0.2106789
479920.0000000    0.1930556
479960.0000000    0.2011054
480000.0000000    0.2119649
480040.0000000    0.2185255
480080.0000000    0.2024200
480120.0000000    0.1849397
480160.0000000    0.1947180
480200.0000000    0.2076171
480240.0000000    0.2024115
480280.0000000    0.2064156
480320.0000000    0.2050624
480360.0000000    0.1978641
480400.0000000    0.1827959
480440.0000000    0.1896493
480480.0000000    0.1961399
480520.0000000    0.1965308
480560.0000000    0.1870486
480600.0000000    0.1969507
480640.0000000    0.1693594
480680.0000000    0.1763867
480720.0000000    0.1801635
480760.0000000    0.1708446
480800.0000000    0.1893209
480840.0000000    0.1759428
480880.0000000    0.1825610
480920.0000000    0.1767874
480960.0000000    0.1792034
481000.0000000    0.1889906
481040.0000000    0.1807088
481080.0000000    0.1767325
481120.0000000    0.1866175
481160.0000000    0.1909276
481200.0000000    0.1863443
481240.0000000    0.1745166
481280.0000000    0.1697448
481320.0000000    0.1835345
481360.0000000    0.1928903
481400.0000000    0.1931980
481440.0000000    0.1713237
481480.0000000    0.1842352
481520.0000000    0.1853820
481560.0000000    0.1854428
481600.0000000    0.1811300
481640.0000000    0.1837886
481680.0000000    0.1885651
481720.0000000    0.1753709
481760.0000000    0.1829132
481800.0000000    0.1974094
481840.0000000    0.1829891
481880.0000000    0.1734300
481920.0000000    0.1807194
481960.0000000    0.1767862
482000.0000000    0.1758042
482040.0000000    0.1860288
482080.0000000    0.1803784
482120.0000000    0.1791605
482160.0000000    0.1829558
482200.0000000    0.1813520
482240.0000000    0.1982218
482280.0000000    0.1865327
482320.0000000    0.1974098
482360.0000000    0.1839958
482400.0000000    0.1904943
482440.0000000    0.2012909
482480.0000000    0.1983926
482520.0000000    0.1935773
482560.0000000    0.1812697
482600.0000000    0.1836964
482640.0000000    0.1930074
482680.0000000    0.1903941
482720.0000000    0.2077271
482760.0000000    0.2019449
482800.0000000    0.2045074
482840.0000000    0.2116933
482880.0000000    0.1909338
482920.0000000    0.1741120
482960.0000000    0.1864992
483000.0000000    0.1935949
483040.0000000    0.1830219
483080.0000000    0.1842546
483120.0000000    0.1843489
483160.0000000    0.2154699
483200.0000000    0.2069748
483240.0000000    0.1935695
483280.0000000    0.1949301
483320.0000000    0.1956087
483360.0000000    0.1922886
483400.0000000    0.1974016
483440.0000000    0.1915888
483480.0000000    0.2056075
483520.0000000    0.1961372
483560.0000000    0.2017695
483600.0000000    0.1979966
483640.0000000    0.1843697
483680.0000000    0.2023965
483720.0000000    0.1891736
483760.0000000    0.1937545
483800.0000000    0.1987280
483840.0000000    0.2009570
483880.0000000    0.1946861
483920.0000000    0.1879543
483960.0000000    0.1924090
484000.0000000    0.1819037
484040.0000000    0.2036994
484080.0000000    0.1972466
484120.0000000    0.1832521
484160.0000000    0.1877111
484200.0000000    0.1960188
484240.0000000    0.1920975
484280.0000000    0.1906046
484320.0000000    0.1827605
484360.0000000    0.1770310
484400.0000000    0.1806604
484440.0000000    0.1725512
484480.0000000    0.1775922
484520.0000000    0.1677344
484560.0000000    0.1574581
484600.0000000    0.1717744
484640.0000000    0.1784548
484680.0000000    0.1775549
484720.0000000    0.1783159
484760.0000000    0.1902777
484800.0000000    0.1981000
484840.0000000    0.1857901
484880.0000000    0.1854696
484920.0000000    0.1891425
484960.0000000    0.1775564
485000.0000000    0.1870759
485040.0000000    0.1836552
485080.0000000    0.1834679
485120.0000000    0.1773870
485160.0000000    0.1742442
485200.0000000    0.1726703
485240.0000000    0.1759177
485280.0000000    0.1705561
485320.0000000    0.1800253
485360.0000000    0.1878296
485400.0000000    0.1716013
485440.0000000    0.1852165
485480.0000000    0.1731938
485520.0000000    0.1800120
485560.0000000    0.1828239
485600.0000000    0.1814369
485640.0000000    0.1737404
485680.0000000    0.1682493
485720.0000000    0.1851076
485760.0000000    0.1830078
485800.0000000    0.1840262
485840.0000000    0.1731015
485880.0000000    0.1689481
485920.0000000    0.1802133
485960.0000000    0.1747003
486000.0000000    0.1908369
486040.0000000    0.1826147
486080.0000000    0.1828900
486120.0000000    0.1851013
486160.0000000    0.1937287
486200.0000000    0.1874906
486240.0000000    0.1983635
486280.0000000    0.1718045
486320.0000000    0.1749094
486360.0000000    0.1721269
486400.0000000    0.1976644
486440.0000000    0.1881832
486480.0000000    0.1818694
486520.0000000    0.1922422
486560.0000000    0.1826559
486600.0000000    0.1749007
486640.0000000    0.1834068
486680.0000000    0.1829402
486720.0000000    0.2024429
486760.0000000    0.1818942
486800.0000000    0.1874092
486840.0000000    0.1971952
486880.0000000    0.1871593
486920.0000000    0.1739098
486960.0000000    0.1761625
487000.0000000    0.1873767
487040.0000000    0.1814579
487080.0000000    0.1760723
487120.0000000    0.1852161
487160.0000000    0.1900990
487200.0000000    0.1908961
487240.0000000    0.2014883
487280.0000000    0.1893187
487320.0000000    0.1840809
487360.0000000    0.1788086
487400.0000000    0.1967995
487440.0000000    0.1816946
487480.0000000    0.1900493
487520.0000000    0.1853519
487560.0000000    0.1784178
487600.0000000    0.1704457
487640.0000000    0.1567293
487680.0000000    0.1868292
487720.0000000    0.1820053
487760.0000000    0.1839453
487800.0000000    0.1788007
487840.0000000    0.1775046
487880.0000000    0.1757412
487920.0000000    0.1937300
487960.0000000    0.1847460
488000.0000000    0.1965152
488040.0000000    0.2040304
488080.0000000    0.1675923
488120.0000000    0.1795857
488160.0000000    0.1733247
488200.0000000    0.1826654
488240.0000000    0.1825669
488280.0000000    0.1831948
488320.0000000    0.1784055
488360.0000000    0.1902392
488400.0000000    0.1895827
488440.0000000    0.1760518
488480.0000000    0.1923630
488520.0000000    0.1899741
488560.0000000    0.1746337
488600.0000000    0.1819045
488640.0000000    0.1831549
488680.0000000    0.1789892
488720.0000000    0.1877049
488760.0000000    0.1740488
488800.0000000    0.1869665
488840.0000000    0.1905208
488880.0000000    0.1935686
488920.0000000    0.1821012
488960.0000000    0.1803741
489000.0000000    0.1936744
489040.0000000    0.1840804
489080.0000000    0.1977250
489120.0000000    0.1997438
489160.0000000    0.1989135
489200.0000000    0.1898582
489240.0000000    0.1917042
489280.0000000    0.1866963
489320.0000000    0.1806626
489360.0000000    0.1896242
489400.0000000    0.1796409
489440.0000000    0.2006727
489480.0000000    0.1918390
489520.0000000    0.2060318
489560.0000000    0.1978848
489600.0000000    0.1818800
489640.0000000    0.1868887
489680.0000000    0.2052615
489720.0000000    0.1781529
489760.0000000    0.1806498
489800.0000000    0.1786898
489840.0000000    0.1916466
489880.0000000    0.2007750
489920.0000000    0.1997860
489960.0000000    0.1915980
490000.0000000    0.1904848
490040.0000000    0.1988533
490080.0000000    0.1956119
490120.0000000    0.1755589
490160.0000000    0.1885099
490200.0000000    0.1832910
490240.0000000    0.2092223
490280.0000000    0.2008722
490320.0000000    0.1897826
490360.0000000    0.1995894
490400.0000000    0.1931242
490440.0000000    0.1908106
490480.0000000    0.2018960
490520.0000000    0.2041562
490560.0000000    0.1934761
490600.0000000    0.2035381
490640.0000000    0.1834553
490680.0000000    0.1906484
490720.0000000    0.1968638
490760.0000000    0.2038237
490800.0000000    0.2063659
490840.0000000    0.2096177
490880.0000000    0.2059027
490920.0000000    0.2046489
490960.0000000    0.1987616
491000.0000000    0.1881493
491040.0000000    0.1930334
491080.0000000    0.1865471
491120.0000000    0.1894011
491160.0000000    0.1796312
491200.0000000    0.1830462
491240.0000000    0.1671302
491280.0000000    0.1865282
491320.0000000    0.1776934
491360.0000000    0.1796142
491400.0000000    0.1750063
491440.0000000    0.1878392
491480.0000000    0.1818143
491520.0000000    0.1932433
491560.0000000    0.1913075
491600.0000000    0.1864469
491640.0000000    0.1884832
491680.0000000    0.1918452
491720.0000000    0.1927428
491760.0000000    0.1960181
491800.0000000    0.1940892
491840.0000000    0.1855970
491880.0000000    0.1864928
491920.0000000    0.1808693
491960.0000000    0.1928287
492000.0000000    0.1881203
492040.0000000    0.1708682
492080.0000000    0.1772172
492120.0000000    0.1910920
492160.0000000    0.1788108
492200.0000000    0.1826175
492240.0000000    0.1791020
492280.0000000    0.1990698
492320.0000000    0.2084870
492360.0000000    0.2111026
492400.0000000    0.2045407
492440.0000000    0.1931969
492480.0000000    0.1957374
492520.0000000    0.1894897
492560.0000000    0.1955102
492600.0000000    0.1958123
492640.0000000    0.1941364
492680.0000000    0.1942713
492720.0000000    0.1864706
492760.0000000    0.2034111
492800.0000000    0.1902596
492840.0000000    0.1944660
492880.0000000    0.1966068
492920.0000000    0.2187612
492960.0000000    0.1990821
493000.0000000    0.1782204
493040.0000000    0.1908209
493080.0000000    0.1811989
493120.0000000    0.1890069
493160.0000000    0.1881369
493200.0000000    0.1858170
493240.0000000    0.1786582
493280.0000000    0.1774267
493320.0000000    0.1757521
493360.0000000    0.1785489
493400.0000000    0.1758356
493440.0000000    0.1767127
493480.0000000    0.1872993
493520.0000000    0.1806470
493560.0000000    0.1685276
493600.0000000    0.1748128
493640.0000000    0.1887840
493680.0000000    0.1857698
493720.0000000    0.1785182
493760.0000000    0.1930700
493800.0000000    0.1817520
493840.0000000    0.1628222
493880.0000000    0.1750225
493920.0000000    0.1835071
493960.0000000    0.1899042
494000.0000000    0.1854813
494040.0000000    0.1719198
494080.0000000    0.2003078
494120.0000000    0.1940183
494160.0000000    0.2044070
494200.0000000    0.1886802
494240.0000000    0.1923363
494280.0000000    0.1806720
494320.0000000    0.1787820
494360.0000000    0.1889394
494400.0000000    0.1982188
494440.0000000    0.1948735
494480.0000000    0.1962030
494520.0000000    0.1884198
494560.0000000    0.1833054
494600.0000000    0.1909721
494640.0000000    0.1859473
494680.0000000    0.1816368
494720.0000000    0.2031206
494760.0000000    0.1908734
494800.0000000    0.1887111
494840.0000000    0.1807167
494880.0000000    0.1879510
494920.0000000    0.1856134
494960.0000000    0.1900215
495000.0000000    0.2063126
495040.0000000    0.1991847
495080.0000000    0.1759349
495120.0000000    0.1895159
495160.0000000    0.1843894
495200.0000000    0.1956840
495240.0000000    0.1968431
495280.0000000    0.2002682
495320.0000000    0.1967511
495360.0000000    0.2030817
495400.0000000    0.2060096
495440.0000000    0.1822655
495480.0000000    0.1976534
495520.0000000    0.1971145
495560.0000000    0.1853388
495600.0000000    0.1781010
495640.0000000    0.1815914
495680.0000000    0.1999572
495720.0000000    0.1979214
495760.0000000    0.1826417
495800.0000000    0.1945175
495840.0000000    0.1927031
495880.0000000    0.1839411
495920.0000000    0.1798886
495960.0000000    0.1800662
496000.0000000    0.1756088
496040.0000000    0.1761878
496080.0000000    0.1972007
496120.0000000    0.1881212
496160.0000000    0.1860884
496200.0000000    0.1989456
496240.0000000    0.1890343
496280.0000000    0.1877791
496320.0000000    0.1904276
496360.0000000    0.1826692
496400.0000000    0.1786688
496440.0000000    0.1771523
496480.0000000    0.1814715
496520.0000000    0.1679295
496560.0000000    0.1756894
496600.0000000    0.1801923
496640.0000000    0.1658822
496680.0000000    0.1907437
496720.0000000    0.1820742
496760.0000000    0.1735789
496800.0000000    0.1668490
496840.0000000    0.1739737
496880.0000000    0.1795259
496920.0000000    0.1810071
496960.0000000    0.1810108
497000.0000000    0.1867887
497040.0000000    0.1772568
497080.0000000    0.1782011
497120.0000000    0.1780690
497160.0000000    0.1896657
497200.0000000    0.1893815
497240.0000000    0.1888500
497280.0000000    0.1868646
497320.0000000    0.1907586
497360.0000000    0.1893966
497400.0000000    0.1863912
497440.0000000    0.1800640
497480.0000000    0.1733655
497520.0000000    0.1788855
497560.0000000    0.1867393
497600.0000000    0.1997103
497640.0000000    0.1831699
497680.0000000    0.1794906
497720.0000000    0.1803196
497760.0000000    0.1877731
497800.0000000    0.1842993
497840.0000000    0.1898401
497880.0000000    0.1877085
497920.0000000    0.1913939
497960.0000000    0.1880084
498000.0000000    0.1902981
498040.0000000    0.1736534
498080.0000000    0.1911251
498120.0000000    0.1997086
498160.0000000    0.1883805
498200.0000000    0.1852105
498240.0000000    0.2000661
498280.0000000    0.1872365
498320.0000000    0.1812102
498360.0000000    0.1781389
498400.0000000    0.1752513
498440.0000000    0.1867041
498480.0000000    0.1782326
498520.0000000    0.1856523
498560.0000000    0.1978832
498600.0000000    0.1942459
498640.0000000    0.1800702
498680.0000000    0.1946389
498720.0000000    0.1761677
498760.0000000    0.1873759
498800.0000000    0.1815268
498840.0000000    0.1774523
498880.0000000    0.1778395
498920.0000000    0.1820588
498960.0000000    0.1956363
499000.0000000    0.1849408
499040.0000000    0.1870141
499080.0000000    0.1923358
499120.0000000    0.1862222
499160.0000000    0.1941727
499200.0000000    0.1862755
499240.0000000    0.1863951
499280.0000000    0.1926137
499320.0000000    0.1843499
499360.0000000    0.1988715
499400.0000000    0.1879808
499440.0000000    0.1969497
499480.0000000    0.1951448
499520.0000000    0.1826074
499560.0000000    0.1852823
499600.0000000    0.1906621
499640.0000000    0.1896718
499680.0000000    0.1945648
499720.0000000    0.1875677
499760.0000000    0.1970161
499800.0000000    0.1951413
499840.0000000    0.1905863
499880.0000000    0.2009849
499920.0000000    0.1822255
499960.0000000    0.1762884
500000.0000000    0.1783190
500040.0000000    0.1954578
500080.0000000    0.1888152
500120.0000000    0.1741933
500160.0000000    0.1840236
500200.0000000    0.1802181
500240.0000000    0.1822175
500280.0000000    0.1740306
500320.0000000    0.1796289
500360.0000000    0.1843543
500400.0000000    0.1824784
500440.0000000    0.1679882
500480.0000000    0.1854143
500520.0000000    0.1778115
500560.0000000    0.1844909
500600.0000000    0.1962004
500640.0000000    0.1704430
500680.0000000    0.1760601
500720.0000000    0.1856856
500760.0000000    0.1950745
500800.0000000    0.1807181
500840.0000000    0.1829597
500880.0000000    0.1904012
500920.0000000    0.1835054
500960.0000000    0.1824196
501000.0000000    0.1859046
501040.0000000    0.1882699
501080.0000000    0.1921213
501120.0000000    0.1964785
501160.0000000    0.1920675
501200.0000000    0.1965049
501240.0000000    0.1785534
501280.0000000    0.1789502
501320.0000000    0.1818890
501360.0000000    0.1843666
501400.0000000    0.1865932
501440.0000000    0.1805021
501480.0000000    0.1694052
501520.0000000    0.1746051
501560.0000000    0.1835122
501600.0000000    0.1925281
501640.0000000    0.1888272
501680.0000000    0.1851820
501720.0000000    0.2021659
501760.0000000    0.1994170
501800.0000000    0.1879501
501840.0000000    0.1920595
501880.0000000    0.1954736
501920.0000000    0.1811786
501960.0000000    0.1921300
502000.0000000    0.1864432
502040.0000000    0.1882227
502080.0000000    0.1749719
502120.0000000    0.1890058
502160.0000000    0.1851238
502200.0000000    0.2053456
502240.0000000    0.2007109
502280.0000000    0.1949441
502320.0000000    0.1944629
502360.0000000    0.1835224
502400.0000000    0.2007227
502440.0000000    0.1823942
502480.0000000    0.1899125
502520.0000000    0.1976016
502560.0000000    0.2088230
502600.0000000    0.2006506
502640.0000000    0.2021588
502680.0000000    0.2037366
502720.0000000    0.1874493
502760.0000000    0.1980771
502800.0000000    0.1820436
502840.0000000    0.1691984
502880.0000000    0.1798623
502920.0000000    0.1851044
502960.0000000    0.1740735
503000.0000000    0.1966783
503040.0000000    0.1885041
503080.0000000    0.1882770
503120.0000000    0.2000578
503160.0000000    0.1819227
503200.0000000    0.1955910
503240.0000000    0.1970252
503280.0000000    0.2077335
503320.0000000    0.1957159
503360.0000000    0.1901643
503400.0000000    0.1954150
503440.0000000    0.1899862
503480.0000000    0.1914749
503520.0000000    0.2198900
503560.0000000    0.2277390
503600.0000000    0.1948240
503640.0000000    0.2081126
503680.0000000    0.2076153
503720.0000000    0.2066274
503760.0000000    0.1955745
503800.0000000    0.2019497
503840.0000000    0.2039010
503880.0000000    0.2008702
503920.0000000    0.2127615
503960.0000000    0.2006216
504000.0000000    0.1996479
504040.0000000    0.2006398
504080.0000000    0.2052164
504120.0000000    0.2095307
504160.0000000    0.2018068
504200.0000000    0.1992472
504240.0000000    0.2143922
504280.0000000    0.1974587
504320.0000000    0.1914821
504360.0000000    0.2011324
504400.0000000    0.2005415
504440.0000000    0.1916370
504480.0000000    0.2004277
504520.0000000    0.1993750
504560.0000000    0.2014903
504600.0000000    0.1983183
504640.0000000    0.2019354
504680.0000000    0.1869233
504720.0000000    0.1947844
504760.0000000    0.1998236
504800.0000000    0.2042336
504840.0000000    0.2049221
504880.0000000    0.1924288
504920.0000000    0.2047848
504960.0000000    0.2031571
505000.0000000    0.2023151
505040.0000000    0.2050165
505080.0000000    0.2047000
505120.0000000    0.2015523
505160.0000000    0.2026219
505200.0000000    0.1897848
505240.0000000    0.2037603
505280.0000000    0.1867718
505320.0000000    0.1993206
505360.0000000    0.2110674
505400.0000000    0.2036344
505440.0000000    0.2022549
505480.0000000    0.2098420
505520.0000000    0.2028185
505560.0000000    0.2155187
505600.0000000    0.2103645
505640.0000000    0.2107920
505680.0000000    0.1916185
505720.0000000    0.1938501
505760.0000000    0.1994880
505800.0000000    0.1935155
505840.0000000    0.1934638
505880.0000000    0.2084479
505920.0000000    0.2043852
505960.0000000    0.2085309
506000.0000000    0.2050416
506040.0000000    0.1982372
506080.0000000    0.2029348
506120.0000000    0.1976293
506160.0000000    0.1979595
506200.0000000    0.2134407
506240.0000000    0.2103418
506280.0000000    0.2172986
506320.0000000    0.2176735
506360.0000000    0.2155610
506400.0000000    0.1977691
506440.0000000    0.2125141
506480.0000000    0.2109249
506520.0000000    0.2150976
506560.0000000    0.2111222
506600.0000000    0.2127675
506640.0000000    0.2119377
506680.0000000    0.2240057
506720.0000000    0.2132113
506760.0000000    0.2030081
506800.0000000    0.2125419
506840.0000000    0.2126245
506880.0000000    0.2158371
506920.0000000    0.2112058
506960.0000000    0.1946494
507000.0000000    0.2023538
507040.0000000    0.2121778
507080.0000000    0.2124426
507120.0000000    0.1954524
507160.0000000    0.1919420
507200.0000000    0.2157646
507240.0000000    0.2156717
507280.0000000    0.2105390
507320.0000000    0.2025871
507360.0000000    0.1969112
507400.0000000    0.2070659
507440.0000000    0.1946407
507480.0000000    0.2100464
507520.0000000    0.1938834
507560.0000000    0.2059905
507600.0000000    0.2212604
507640.0000000    0.2052574
507680.0000000    0.2018352
507720.0000000    0.2075247
507760.0000000    0.1887708
507800.0000000    0.1957327
507840.0000000    0.1968682
507880.0000000    0.2013893
507920.0000000    0.2052835
507960.0000000    0.2026201
508000.0000000    0.2084373
508040.0000000    0.1849703
508080.0000000    0.2075893
508120.0000000    0.2097518
508160.0000000    0.2069397
508200.0000000    0.2057592
508240.0000000    0.1880277
508280.0000000    0.2098942
508320.0000000    0.1994205
508360.0000000    0.1995037
508400.0000000    0.2010287
508440.0000000    0.1934000
508480.0000000    0.2014957
508520.0000000    0.1919129
508560.0000000    0.1978390
508600.0000000    0.2075197
508640.0000000    0.1967106
508680.0000000    0.1987772
508720.0000000    0.1947604
508760.0000000    0.1911025
508800.0000000    0.2033807
508840.0000000    0.1982812
508880.0000000    0.1949927
508920.0000000    0.1954241
508960.0000000    0.1969119
509000.0000000    0.2004911
509040.0000000    0.1958558
509080.0000000    0.1736361
509120.0000000    0.1766748
509160.0000000    0.1712119
509200.0000000    0.1952295
509240.0000000    0.1965984
509280.0000000    0.2041308
509320.0000000    0.1901654
509360.0000000    0.1929763
509400.0000000    0.2011094
509440.0000000    0.1954958
509480.0000000    0.1963714
509520.0000000    0.1980734
509560.0000000    0.1897589
509600.0000000    0.2005132
509640.0000000    0.2061625
509680.0000000    0.1875228
509720.0000000    0.2039188
509760.0000000    0.1916371
509800.0000000    0.1951271
509840.0000000    0.1985472
509880.0000000    0.1962865
509920.0000000    0.1928951
509960.0000000    0.2138328
510000.0000000    0.1873737
510040.0000000    0.1846837
510080.0000000    0.1909751
510120.0000000    0.1970540
510160.0000000    0.1915672
510200.0000000    0.1936703
510240.0000000    0.2125408
510280.0000000    0.2003308
510320.0000000    0.1946296
510360.0000000    0.2055414
510400.0000000    0.2055330
510440.0000000    0.2060909
510480.0000000    0.1927699
510520.0000000    0.2127823
510560.0000000    0.1939581
510600.0000000    0.1944822
510640.0000000    0.1990024
510680.0000000    0.2024287
510720.0000000    0.2075890
510760.0000000    0.2017274
510800.0000000    0.2047539
510840.0000000    0.1981339
510880.0000000    0.1868063
510920.0000000    0.1903300
510960.0000000    0.1845125
511000.0000000    0.1990983
511040.0000000    0.1949563
511080.0000000    0.2013597
511120.0000000    0.1875826
511160.0000000    0.1940667
511200.0000000    0.1958667
511240.0000000    0.1995707
511280.0000000    0.1847313
511320.0000000    0.1996269
511360.0000000    0.1927993
511400.0000000    0.1958463
511440.0000000    0.1899097
511480.0000000    0.1889477
511520.0000000    0.2046136
511560.0000000    0.1876526
511600.0000000    0.1938760
511640.0000000    0.1983172
511680.0000000    0.2078483
511720.0000000    0.2052967
511760.0000000    0.1936126
511800.0000000    0.2031441
511840.0000000    0.2096956
511880.0000000    0.2060190
511920.0000000    0.2002406
511960.0000000    0.2089795
512000.0000000    0.2052684
512040.0000000    0.2017304
512080.0000000    0.2011885
512120.0000000    0.2011313
512160.0000000    0.2099050
512200.0000000    0.2166983
512240.0000000    0.2045642
512280.0000000    0.2074476
512320.0000000    0.2121668
512360.0000000    0.1942123
512400.0000000    0.1899901
512440.0000000    0.1913881
512480.0000000    0.2080735
512520.0000000    0.1959693
512560.0000000    0.2005558
512600.0000000    0.2047125
512640.0000000    0.1948571
512680.0000000    0.1897894
512720.0000000    0.1983428
512760.0000000    0.1924548
512800.0000000    0.1819048
512840.0000000    0.2018182
512880.0000000    0.1923570
512920.0000000    0.2074658
512960.0000000    0.2065086
513000.0000000    0.1828321
513040.0000000    0.1823866
513080.0000000    0.1999641
513120.0000000    0.1862865
513160.0000000    0.2069801
513200.0000000    0.1907023
513240.0000000    0.1860078
513280.0000000    0.2021710
513320.0000000    0.2008429
513360.0000000    0.2039181
513400.0000000    0.1975116
513440.0000000    0.1944585
513480.0000000    0.1917854
513520.0000000    0.2008957
513560.0000000    0.2056571
513600.0000000    0.2013254
513640.0000000    0.1959077
513680.0000000    0.1907522
513720.0000000    0.1885037
513760.0000000    0.1978428
513800.0000000    0.1961990
513840.0000000    0.2023942
513880.0000000    0.2004965
513920.0000000    0.2101727
513960.0000000    0.1962838
514000.0000000    0.1934154
514040.0000000    0.1894368
514080.0000000    0.2021901
514120.0000000    0.2079201
514160.0000000    0.1941352
514200.0000000    0.1922359
514240.0000000    0.1870841
514280.0000000    0.1963678
514320.0000000    0.1792644
514360.0000000    0.1991361
514400.0000000    0.1975711
514440.0000000    0.1963880
514480.0000000    0.1913779
514520.0000000    0.1988256
514560.0000000    0.1801713
514600.0000000    0.1829522
514640.0000000    0.2041663
514680.0000000    0.1880395
514720.0000000    0.1968295
514760.0000000    0.1952585
514800.0000000    0.2081717
514840.0000000    0.2066163
514880.0000000    0.1957275
514920.0000000    0.1916877
514960.0000000    0.1813711
515000.0000000    0.2042222
515040.0000000    0.1958805
515080.0000000    0.1984065
515120.0000000    0.1957110
515160.0000000    0.1999798
515200.0000000    0.1849255
515240.0000000    0.1910386
515280.0000000    0.1926229
515320.0000000    0.2048167
515360.0000000    0.1931506
515400.0000000    0.1936177
515440.0000000    0.2026935
515480.0000000    0.1933369
515520.0000000    0.1798370
515560.0000000    0.2031311
515600.0000000    0.1846894
515640.0000000    0.1922171
515680.0000000    0.1926435
515720.0000000    0.1984960
515760.0000000    0.1982945
515800.0000000    0.1922833
515840.0000000    0.2030711
515880.0000000    0.1980707
515920.0000000    0.1988800
515960.0000000    0.1976967
516000.0000000    0.1838112
516040.0000000    0.1967054
516080.0000000    0.2034679
516120.0000000    0.1986294
516160.0000000    0.2008332
516200.0000000    0.2078455
516240.0000000    0.2041926
516280.0000000    0.1956245
516320.0000000    0.1832874
516360.0000000    0.2011306
516400.0000000    0.1849377
516440.0000000    0.2010009
516480.0000000    0.1975033
516520.0000000    0.1899589
516560.0000000    0.2022355
516600.0000000    0.1960285
516640.0000000    0.1986433
516680.0000000    0.2058090
516720.0000000    0.1986682
516760.0000000    0.1949511
516800.0000000    0.1923289
516840.0000000    0.1783184
516880.0000000    0.1814016
516920.0000000    0.2005488
516960.0000000    0.1907309
517000.0000000    0.1894598
517040.0000000    0.1826896
517080.0000000    0.1801815
517120.0000000    0.1843633
517160.0000000    0.2020881
517200.0000000    0.2031691
517240.0000000    0.1971590
517280.0000000    0.1895907
517320.0000000    0.1855336
517360.0000000    0.1996787
517400.0000000    0.1905088
517440.0000000    0.1985111
517480.0000000    0.1870032
517520.0000000    0.1874427
517560.0000000    0.1985066
517600.0000000    0.2065781
517640.0000000    0.2092820
517680.0000000    0.2052600
517720.0000000    0.2180944
517760.0000000    0.2103714
517800.0000000    0.1987712
517840.0000000    0.2048837
517880.0000000    0.2030423
517920.0000000    0.2255223
517960.0000000    0.2179319
518000.0000000    0.1871566
518040.0000000    0.1950127
518080.0000000    0.1939554
518120.0000000    0.2051252
518160.0000000    0.1930712
518200.0000000    0.1795051
518240.0000000    0.1911376
518280.0000000    0.1885543
518320.0000000    0.1915506
518360.0000000    0.1971035
518400.0000000    0.1865876
518440.0000000    0.1842111
518480.0000000    0.1764044
518520.0000000    0.1867967
518560.0000000    0.1932871
518600.0000000    0.1840006
518640.0000000    0.1926385
518680.0000000    0.1945534
518720.0000000    0.1897001
518760.0000000    0.1986252
518800.0000000    0.1888174
518840.0000000    0.1871510
518880.0000000    0.1915595
518920.0000000    0.1943916
518960.0000000    0.1781079
519000.0000000    0.1932831
519040.0000000    0.2034945
519080.0000000    0.2009663
519120.0000000    0.2047685
519160.0000000    0.1813940
519200.0000000    0.1879838
519240.0000000    0.2039458
519280.0000000    0.1914378
519320.0000000    0.1997442
519360.0000000    0.1966292
519400.0000000    0.1928516
519440.0000000    0.1976875
519480.0000000    0.2155268
519520.0000000    0.1843860
519560.0000000    0.1887759
519600.0000000    0.2154138
519640.0000000    0.2064562
519680.0000000    0.1923047
519720.0000000    0.1818341
519760.0000000    0.1922157
519800.0000000    0.2043874
519840.0000000    0.2028213
519880.0000000    0.2108386
519920.0000000    0.2045098
519960.0000000    0.2153773
520000.0000000    0.2159764
520040.0000000    0.1980312
520080.0000000    0.2032368
520120.0000000    0.1996734
520160.0000000    0.1977384
520200.0000000    0.1806090
520240.0000000    0.1907672
520280.0000000    0.2055330
520320.0000000    0.1952114
520360.0000000    0.1822031
520400.0000000    0.1990050
520440.0000000    0.2011406
520480.0000000    0.1882709
520520.0000000    0.1806411
520560.0000000    0.1894637
520600.0000000    0.2002300
520640.0000000    0.1917291
520680.0000000    0.1944406
520720.0000000    0.1944495
520760.0000000    0.2041115
520800.0000000    0.1904749
520840.0000000    0.1935726
520880.0000000    0.1940363
520920.0000000    0.1959986
520960.0000000    0.1929884
521000.0000000    0.1893441
521040.0000000    0.1900566
521080.0000000    0.1813349
521120.0000000    0.1841039
521160.0000000    0.1881663
521200.0000000    0.1880277
521240.0000000    0.1898203
521280.0000000    0.1787678
521320.0000000    0.2043487
521360.0000000    0.1817209
521400.0000000    0.1988067
521440.0000000    0.2027597
521480.0000000    0.1987397
521520.0000000    0.1951407
521560.0000000    0.1934582
521600.0000000    0.1910908
521640.0000000    0.1887773
521680.0000000    0.1876620
521720.0000000    0.1860141
521760.0000000    0.1843820
521800.0000000    0.1981329
521840.0000000    0.1995676
521880.0000000    0.2007002
521920.0000000    0.1899589
521960.0000000    0.2159613
522000.0000000    0.2060335
522040.0000000    0.2045279
522080.0000000    0.1867933
522120.0000000    0.1939443
522160.0000000    0.1886369
522200.0000000    0.1870979
522240.0000000    0.1825821
522280.0000000    0.1860567
522320.0000000    0.1921276
522360.0000000    0.1683302
522400.0000000    0.1893002
522440.0000000    0.1988020
522480.0000000    0.1943013
522520.0000000    0.1793852
522560.0000000    0.1812143
522600.0000000    0.1912331
522640.0000000    0.1817731
522680.0000000    0.1684273
522720.0000000    0.1882984
522760.0000000    0.1709663
522800.0000000    0.1694335
522840.0000000    0.1842199
522880.0000000    0.1853069
522920.0000000    0.1761740
522960.0000000    0.1816088
523000.0000000    0.1808378
523040.0000000    0.1778861
523080.0000000    0.1795654
523120.0000000    0.1783387
523160.0000000    0.1742396
523200.0000000    0.1908948
523240.0000000    0.1839111
523280.0000000    0.1848446
523320.0000000    0.1854993
523360.0000000    0.1922503
523400.0000000    0.1867189
523440.0000000    0.1844191
523480.0000000    0.1822692
523520.0000000    0.1939304
523560.0000000    0.1797902
523600.0000000    0.1878018
523640.0000000    0.1819784
523680.0000000    0.1805422
523720.0000000    0.1905184
523760.0000000    0.1838719
523800.0000000    0.1929357
523840.0000000    0.1882793
523880.0000000    0.1913670
523920.0000000    0.1769343
523960.0000000    0.1832246
524000.0000000    0.1955266
524040.0000000    0.1858098
524080.0000000    0.1953323
524120.0000000    0.1857404
524160.0000000    0.1830602
524200.0000000    0.1817315
524240.0000000    0.1859450
524280.0000000    0.1879076
524320.0000000    0.1921416
524360.0000000    0.1802486
524400.0000000    0.1762140
524440.0000000    0.1834577
524480.0000000    0.1958514
524520.0000000    0.1828888
524560.0000000    0.1931387
524600.0000000    0.1876882
524640.0000000    0.1751786
524680.0000000    0.1892897
524720.0000000    0.2122797
524760.0000000    0.1960708
524800.0000000    0.1967380
524840.0000000    0.2105970
524880.0000000    0.2049278
524920.0000000    0.1946181
524960.0000000    0.1739907
525000.0000000    0.1815124
525040.0000000    0.1864726
525080.0000000    0.1994154
525120.0000000    0.1928489
525160.0000000    0.1830049
525200.0000000    0.1822042
525240.0000000    0.1950200
525280.0000000    0.1797387
525320.0000000    0.1884419
525360.0000000    0.1977479
525400.0000000    0.1755556
525440.0000000    0.1769758
525480.0000000    0.1817649
525520.0000000    0.1912293
525560.0000000    0.1978979
525600.0000000    0.2056479
525640.0000000    0.1984501
525680.0000000    0.1876445
525720.0000000    0.1891600
525760.0000000    0.1854494
525800.0000000    0.1810767
525840.0000000    0.1939930
525880.0000000    0.1815047
525920.0000000    0.1791849
525960.0000000    0.1899249
526000.0000000    0.1888007
526040.0000000    0.1933113
526080.0000000    0.1904320
526120.0000000    0.1966072
526160.0000000    0.1878391
526200.0000000    0.2031789
526240.0000000    0.2052301
526280.0000000    0.1973224
526320.0000000    0.1786240
526360.0000000    0.1693450
526400.0000000    0.1767860
526440.0000000    0.1814230
526480.0000000    0.1711349
526520.0000000    0.1679080
526560.0000000    0.1785072
526600.0000000    0.1841494
526640.0000000    0.1903813
526680.0000000    0.1801446
526720.0000000    0.1844555
526760.0000000    0.1773155
526800.0000000    0.1978414
526840.0000000    0.1800919
526880.0000000    0.1974486
526920.0000000    0.1853766
526960.0000000    0.1928486
527000.0000000    0.1911623
527040.0000000    0.1919871
527080.0000000    0.1961784
527120.0000000    0.1946907
527160.0000000    0.1994373
527200.0000000    0.1772656
527240.0000000    0.1984235
527280.0000000    0.1951338
527320.0000000    0.1880930
527360.0000000    0.1982270
527400.0000000    0.1853286
527440.0000000    0.1774035
527480.0000000    0.2006803
527520.0000000    0.1801462
527560.0000000    0.1844784
527600.0000000    0.1815251
527640.0000000    0.1785847
527680.0000000    0.1883869
527720.0000000    0.1842751
527760.0000000    0.1764551
527800.0000000    0.1828027
527840.0000000    0.1826252
527880.0000000    0.1665835
527920.0000000    0.1879578
527960.0000000    0.1956998
528000.0000000    0.1842534
528040.0000000    0.1855257
528080.0000000    0.1903729
528120.0000000    0.1952375
528160.0000000    0.1744953
528200.0000000    0.1875176
528240.0000000    0.2032048
528280.0000000    0.1950807
528320.0000000    0.1911573
528360.0000000    0.2023887
528400.0000000    0.1896018
528440.0000000    0.2033444
528480.0000000    0.1852052
528520.0000000    0.1893031
528560.0000000    0.1889655
528600.0000000    0.1786258
528640.0000000    0.1919668
528680.0000000    0.1913312
528720.0000000    0.2039205
528760.0000000    0.2080530
528800.0000000    0.2044283
528840.0000000    0.2038334
528880.0000000    0.2009122
528920.0000000    0.1773874
528960.0000000    0.1972101
529000.0000000    0.1986707
529040.0000000    0.1832913
529080.0000000    0.1810846
529120.0000000    0.1813147
529160.0000000    0.1783497
529200.0000000    0.1744453
529240.0000000    0.1865009
529280.0000000    0.1852615
529320.0000000    0.1913568
529360.0000000    0.1790495
529400.0000000    0.2017871
529440.0000000    0.1933674
529480.0000000    0.1906095
529520.0000000    0.2036886
529560.0000000    0.2029666
529600.0000000    0.2131558
529640.0000000    0.1931464
529680.0000000    0.1884569
529720.0000000    0.1853065
529760.0000000    0.1875236
529800.0000000    0.1982194
529840.0000000    0.1800365
529880.0000000    0.1952055
529920.0000000    0.2038928
529960.0000000    0.1863486
530000.0000000    0.1886852
530040.0000000    0.1899038
530080.0000000    0.1964714
530120.0000000    0.2143111
530160.0000000    0.2027590
530200.0000000    0.2069821
530240.0000000    0.2042233
530280.0000000    0.2151697
530320.0000000    0.2085523
530360.0000000    0.2038093
530400.0000000    0.2068264
530440.0000000    0.2057769
530480.0000000    0.2070993
530520.0000000    0.2116680
530560.0000000    0.1993151
530600.0000000    0.2146104
530640.0000000    0.1986875
530680.0000000    0.2131303
530720.0000000    0.2166491
530760.0000000    0.2212899
530800.0000000    0.2074630
530840.0000000    0.2236441
530880.0000000    0.2077641
530920.0000000    0.2032365
530960.0000000    0.2141778
531000.0000000    0.1942606
531040.0000000    0.1951704
531080.0000000    0.1831983
531120.0000000    0.1985121
531160.0000000    0.2065198
531200.0000000    0.2038790
531240.0000000    0.2027833
531280.0000000    0.2012544
531320.0000000    0.2010065
531360.0000000    0.2040889
531400.0000000    0.1912827
531440.0000000    0.1954160
531480.0000000    0.1932205
531520.0000000    0.1830931
531560.0000000    0.1884476
531600.0000000    0.1863332
531640.0000000    0.1897729
531680.0000000    0.1883187
531720.0000000    0.1751658
531760.0000000    0.1767843
531800.0000000    0.1853419
531840.0000000    0.1731998
531880.0000000    0.1899887
531920.0000000    0.1881272
531960.0000000    0.1892763
532000.0000000    0.1856210
532040.0000000    0.1838207
532080.0000000    0.1879723
532120.0000000    0.2004838
532160.0000000    0.2056852
532200.0000000    0.1995848
532240.0000000    0.1929933
532280.0000000    0.1949603
532320.0000000    0.1918380
532360.0000000    0.1998565
532400.0000000    0.1993186
532440.0000000    0.2046788
532480.0000000    0.2144807
532520.0000000    0.1999328
532560.0000000    0.1898552
532600.0000000    0.2110471
532640.0000000    0.2060345
532680.0000000    0.1889573
532720.0000000    0.1966792
532760.0000000    0.1970663
532800.0000000    0.2101049
532840.0000000    0.2070732
532880.0000000    0.1985365
532920.0000000    0.2124265
532960.0000000    0.1975728
533000.0000000    0.2046849
533040.0000000    0.1927192
533080.0000000    0.1977652
533120.0000000    0.1974733
533160.0000000    0.2016929
533200.0000000    0.2075165
533240.0000000    0.2068765
533280.0000000    0.1977955
533320.0000000    0.2151698
533360.0000000    0.2060639
533400.0000000    0.2202504
533440.0000000    0.2232122
533480.0000000    0.2053722
533520.0000000    0.2043044
533560.0000000    0.2119678
533600.0000000    0.2054188
533640.0000000    0.1951405
533680.0000000    0.2091025
533720.0000000    0.1954990
533760.0000000    0.1931196
533800.0000000    0.2107723
533840.0000000    0.2116884
533880.0000000    0.2095055
533920.0000000    0.2046705
533960.0000000    0.2027785
534000.0000000    0.2015041
534040.0000000    0.2063888
534080.0000000    0.2309607
534120.0000000    0.2038312
534160.0000000    0.1969678
534200.0000000    0.1903319
534240.0000000    0.2077772
534280.0000000    0.2159285
534320.0000000    0.2025683
534360.0000000    0.2067342
534400.0000000    0.1953770
534440.0000000    0.2031582
534480.0000000    0.2026591
534520.0000000    0.2110195
534560.0000000    0.1909850
534600.0000000    0.2028116
534640.0000000    0.1933532
534680.0000000    0.2035352
534720.0000000    0.2120439
534760.0000000    0.2115008
534800.0000000    0.2083114
534840.0000000    0.2071125
534880.0000000    0.2170095
534920.0000000    0.2080142
534960.0000000    0.2076573
535000.0000000    0.2086084
535040.0000000    0.1801092
535080.0000000    0.2179447
535120.0000000    0.2108180
535160.0000000    0.2103580
535200.0000000    0.2048060
535240.0000000    0.2075030
535280.0000000    0.1896710
535320.0000000    0.1948454
535360.0000000    0.1822612
535400.0000000    0.1954073
535440.0000000    0.2042550
535480.0000000    0.2026082
535520.0000000    0.1916538
535560.0000000    0.2022168
535600.0000000    0.2001319
535640.0000000    0.2174146
535680.0000000    0.2015452
535720.0000000    0.2001842
535760.0000000    0.2124483
535800.0000000    0.1903615
535840.0000000    0.1919171
535880.0000000    0.2031892
535920.0000000    0.1995638
535960.0000000    0.2163556
536000.0000000    0.1881306
536040.0000000    0.1967203
536080.0000000    0.2080907
536120.0000000    0.1923949
536160.0000000    0.1950183
536200.0000000    0.1915414
536240.0000000    0.1974795
536280.0000000    0.1866372
536320.0000000    0.2015049
536360.0000000    0.1977775
536400.0000000    0.1845314
536440.0000000    0.1908208
536480.0000000    0.1962160
536520.0000000    0.1992158
536560.0000000    0.1812055
536600.0000000    0.2116012
536640.0000000    0.1984966
536680.0000000    0.1836006
536720.0000000    0.2106778
536760.0000000    0.2059600
536800.0000000    0.2041611
536840.0000000    0.1990372
536880.0000000    0.2059326
536920.0000000    0.2003879
536960.0000000    0.2074087
537000.0000000    0.1978263
537040.0000000    0.2062832
537080.0000000    0.1885340
537120.0000000    0.1932805
537160.0000000    0.1840709
537200.0000000    0.1856422
537240.0000000    0.2024201
537280.0000000    0.1959880
537320.0000000    0.1830238
537360.0000000    0.1859215
537400.0000000    0.1770066
537440.0000000    0.1731884
537480.0000000    0.1733974
537520.0000000    0.1783167
537560.0000000    0.1796695
537600.0000000    0.1873501
537640.0000000    0.1843197
537680.0000000    0.1750609
537720.0000000    0.1639100
537760.0000000    0.1847576
537800.0000000    0.1714633
537840.0000000    0.1904002
537880.0000000    0.1795252
537920.0000000    0.1892850
537960.0000000    0.1855781
538000.0000000    0.1769060
538040.0000000    0.1787686
538080.0000000    0.1775406
538120.0000000    0.1786079
538160.0000000    0.1784430
538200.0000000    0.1644019
538240.0000000    0.1752091
538280.0000000    0.1933057
538320.0000000    0.1866626
538360.0000000    0.1681859
538400.0000000    0.1720146
538440.0000000    0.2008764
538480.0000000    0.1909947
538520.0000000    0.1950541
538560.0000000    0.1767359
538600.0000000    0.1775751
538640.0000000    0.1845496
538680.0000000    0.1831279
538720.0000000    0.1826959
538760.0000000    0.1917072
538800.0000000    0.1982643
538840.0000000    0.1911391
538880.0000000    0.1966560
538920.0000000    0.1787377
538960.0000000    0.2010588
539000.0000000    0.2002272
539040.0000000    0.1937213
539080.0000000    0.1998528
539120.0000000    0.2108741
539160.0000000    0.2057193
539200.0000000    0.2107027
539240.0000000    0.2136582
539280.0000000    0.1987740
539320.0000000    0.2001086
539360.0000000    0.1943549
539400.0000000    0.1897108
539440.0000000    0.1880887
539480.0000000    0.1874929
539520.0000000    0.1832733
539560.0000000    0.1821864
539600.0000000    0.1928846
539640.0000000    0.1900955
539680.0000000    0.1785719
539720.0000000    0.2059828
539760.0000000    0.2023575
539800.0000000    0.1947376
539840.0000000    0.2006682
539880.0000000    0.1950497
539920.0000000    0.1799153
539960.0000000    0.1816746
540000.0000000    0.1790043
540040.0000000    0.1943504
540080.0000000    0.1857224
540120.0000000    0.1867650
540160.0000000    0.1820934
540200.0000000    0.1957678
540240.0000000    0.1830097
540280.0000000    0.1732968
540320.0000000    0.1877052
540360.0000000    0.1841996
540400.0000000    0.1783770
540440.0000000    0.1848414
540480.0000000    0.1833605
540520.0000000    0.1827543
540560.0000000    0.1803368
540600.0000000    0.1900990
540640.0000000    0.1988946
540680.0000000    0.1675981
540720.0000000    0.1837451
540760.0000000    0.1811584
540800.0000000    0.1787474
540840.0000000    0.1846000
540880.0000000    0.1733942
540920.0000000    0.1942959
540960.0000000    0.1882267
541000.0000000    0.1878504
541040.0000000    0.1667003
541080.0000000    0.1796282
541120.0000000    0.1783213
541160.0000000    0.1729273
541200.0000000    0.1818857
541240.0000000    0.1878463
541280.0000000    0.1873838
541320.0000000    0.1757675
541360.0000000    0.1660947
541400.0000000    0.1861728
541440.0000000    0.1817144
541480.0000000    0.1900961
541520.0000000    0.2172169
541560.0000000    0.1905608
541600.0000000    0.1903109
541640.0000000    0.1942514
541680.0000000    0.1946355
541720.0000000    0.1783127
541760.0000000    0.2011726
541800.0000000    0.1865329
541840.0000000    0.1813729
541880.0000000    0.1980496
541920.0000000    0.1791011
541960.0000000    0.1936725
542000.0000000    0.1896376
542040.0000000    0.1784491
542080.0000000    0.1856581
542120.0000000    0.1908567
542160.0000000    0.1776083
542200.0000000    0.1794864
542240.0000000    0.1913886
542280.0000000    0.1804961
542320.0000000    0.1713512
542360.0000000    0.1791474
542400.0000000    0.1757038
542440.0000000    0.1864242
542480.0000000    0.1819750
542520.0000000    0.1918252
542560.0000000    0.2009578
542600.0000000    0.1860153
542640.0000000    0.1838101
542680.0000000    0.1833979
542720.0000000    0.1946607
542760.0000000    0.1848169
542800.0000000    0.1742900
542840.0000000    0.1954639
542880.0000000    0.1842880
542920.0000000    0.1986299
542960.0000000    0.2006188
543000.0000000    0.1895285
543040.0000000    0.1861839
543080.0000000    0.1831168
543120.0000000    0.1953153
543160.0000000    0.2037788
543200.0000000    0.2005786
543240.0000000    0.1916033
543280.0000000    0.2035715
543320.0000000    0.2030126
543360.0000000    0.1985945
543400.0000000    0.2104881
543440.0000000    0.1916917
543480.0000000    0.1911053
543520.0000000    0.1936812
543560.0000000    0.1978437
543600.0000000    0.1873865
543640.0000000    0.1853755
543680.0000000    0.2016758
543720.0000000    0.1783601
543760.0000000    0.1965372
543800.0000000    0.1849331
543840.0000000    0.1957525
543880.0000000    0.1815099
543920.0000000    0.1962165
543960.0000000    0.1828176
544000.0000000    0.1850500
544040.0000000    0.2080881
544080.0000000    0.2040765
544120.0000000    0.1992598
544160.0000000    0.1788108
544200.0000000    0.1854620
544240.0000000    0.1863969
544280.0000000    0.1953099
544320.0000000    0.1952712
544360.0000000    0.1964116
544400.0000000    0.1890735
544440.0000000    0.1855522
544480.0000000    0.1958047
544520.0000000    0.1898689
544560.0000000    0.1909801
544600.0000000    0.1745638
544640.0000000    0.1709975
544680.0000000    0.1773976
544720.0000000    0.1881526
544760.0000000    0.1904511
544800.0000000    0.1782285
544840.0000000    0.1904439
544880.0000000    0.1854439
544920.0000000    0.1782041
544960.0000000    0.2042551
545000.0000000    0.1923152
545040.0000000    0.2087582
545080.0000000    0.2033574
545120.0000000    0.1988492
545160.0000000    0.1948589
545200.0000000    0.2107021
545240.0000000    0.1910746
545280.0000000    0.1787303
545320.0000000    0.1957772
545360.0000000    0.2061342
545400.0000000    0.2147335
545440.0000000    0.1804474
545480.0000000    0.1886187
545520.0000000    0.2010226
545560.0000000    0.1882098
545600.0000000    0.1911231
545640.0000000    0.1918195
545680.0000000    0.2054835
545720.0000000    0.1712418
545760.0000000    0.1898504
545800.0000000    0.1936623
545840.0000000    0.1880160
545880.0000000    0.1888022
545920.0000000    0.2051185
545960.0000000    0.1920550
546000.0000000    0.2021113
546040.0000000    0.2013627
546080.0000000    0.1911349
546120.0000000    0.1991593
546160.0000000    0.1968545
546200.0000000    0.1932922
546240.0000000    0.1922043
546280.0000000    0.2044516
546320.0000000    0.1827773
546360.0000000    0.2015938
546400.0000000    0.1893423
546440.0000000    0.2016451
546480.0000000    0.1861536
546520.0000000    0.2071128
546560.0000000    0.1952177
546600.0000000    0.1912256
546640.0000000    0.1979876
546680.0000000    0.1957823
546720.0000000    0.2070911
546760.0000000    0.1916770
546800.0000000    0.1954945
546840.0000000    0.1971283
546880.0000000    0.2107209
546920.0000000    0.2286321
546960.0000000    0.2133846
547000.0000000    0.2106739
547040.0000000    0.2067318
547080.0000000    0.2120885
547120.0000000    0.2049121
547160.0000000    0.2111556
547200.0000000    0.2213823
547240.0000000    0.2065228
547280.0000000    0.1985653
547320.0000000    0.2233956
547360.0000000    0.2144819
547400.0000000    0.2241448
547440.0000000    0.2200668
547480.0000000    0.2099103
547520.0000000    0.2138860
547560.0000000    0.2064514
547600.0000000    0.2148469
547640.0000000    0.2165001
547680.0000000    0.2338548
547720.0000000    0.2381897
547760.0000000    0.2164999
547800.0000000    0.2419381
547840.0000000    0.2297205
547880.0000000    0.2300149
547920.0000000    0.2223886
547960.0000000    0.2180771
548000.0000000    0.2219215
548040.0000000    0.2235053
548080.0000000    0.2127771
548120.0000000    0.2182698
548160.0000000    0.2143057
548200.0000000    0.2053655
548240.0000000    0.2086787
548280.0000000    0.1896483
548320.0000000    0.2045141
548360.0000000    0.2159321
548400.0000000    0.2118468
548440.0000000    0.2007400
548480.0000000    0.2161999
548520.0000000    0.2266210
548560.0000000    0.2261353
548600.0000000    0.2310254
548640.0000000    0.2492608
548680.0000000    0.2382552
548720.0000000    0.2209323
548760.0000000    0.2331648
548800.0000000    0.2237233
548840.0000000    0.2283643
548880.0000000    0.2242995
548920.0000000    0.2218612
548960.0000000    0.2256784
549000.0000000    0.2226772
549040.0000000    0.2407941
549080.0000000    0.2166150
549120.0000000    0.1901996
549160.0000000    0.2071915
549200.0000000    0.2058771
549240.0000000    0.2172109
549280.0000000    0.2046684
549320.0000000    0.2145544
549360.0000000    0.2071234
549400.0000000    0.1788835
549440.0000000    0.1973478
549480.0000000    0.1883755
549520.0000000    0.2041360
549560.0000000    0.2010562
549600.0000000    0.2093189
549640.0000000    0.2043954
549680.0000000    0.2028672
549720.0000000    0.1961618
549760.0000000    0.1845177
549800.0000000    0.1961890
549840.0000000    0.2150196
549880.0000000    0.2055091
549920.0000000    0.1988496
549960.0000000    0.1920022
550000.0000000    0.2037493
550040.0000000    0.1910371
550080.0000000    0.1899475
550120.0000000    0.1926169
550160.0000000    0.1912611
550200.0000000    0.1842620
550240.0000000    0.2076413
550280.0000000    0.2009748
550320.0000000    0.2049651
550360.0000000    0.1960606
550400.0000000    0.2082845
550440.0000000    0.2087727
550480.0000000    0.1989383
550520.0000000    0.2180911
550560.0000000    0.1979300
550600.0000000    0.2192286
550640.0000000    0.1995811
550680.0000000    0.1938195
550720.0000000    0.1984083
550760.0000000    0.2102434
550800.0000000    0.1969170
550840.0000000    0.2009788
550880.0000000    0.1996597
550920.0000000    0.2076631
550960.0000000    0.2041829
551000.0000000    0.2094205
551040.0000000    0.2009699
551080.0000000    0.1996761
551120.0000000    0.2049379
551160.0000000    0.1916565
551200.0000000    0.1916145
551240.0000000    0.1995420
551280.0000000    0.2128845
551320.0000000    0.2063319
551360.0000000    0.2021592
551400.0000000    0.1998238
551440.0000000    0.1990967
551480.0000000    0.1965543
551520.0000000    0.1960457
551560.0000000    0.1894443
551600.0000000    0.1936961
551640.0000000    0.2109507
551680.0000000    0.2129844
551720.0000000    0.2075335
551760.0000000    0.2113747
551800.0000000    0.2203433
551840.0000000    0.2194363
551880.0000000    0.2209093
551920.0000000    0.2200413
551960.0000000    0.2239274
552000.0000000    0.2245666
552040.0000000    0.2224429
552080.0000000    0.2090880
552120.0000000    0.1977689
552160.0000000    0.2064122
552200.0000000    0.2081698
552240.0000000    0.2120743
552280.0000000    0.2062550
552320.0000000    0.2098941
552360.0000000    0.1968272
552400.0000000    0.2181877
552440.0000000    0.1976701
552480.0000000    0.2048424
552520.0000000    0.2017531
552560.0000000    0.1938895
552600.0000000    0.1970640
552640.0000000    0.1970067
552680.0000000    0.1924769
552720.0000000    0.2030258
552760.0000000    0.1969130
552800.0000000    0.2081155
552840.0000000    0.2101378
552880.0000000    0.1921580
552920.0000000    0.1942184
552960.0000000    0.1923971
553000.0000000    0.2110554
553040.0000000    0.2024347
553080.0000000    0.2068020
553120.0000000    0.2107500
553160.0000000    0.2044974
553200.0000000    0.2095802
553240.0000000    0.1968515
553280.0000000    0.2038116
553320.0000000    0.1985269
553360.0000000    0.1918987
553400.0000000    0.1808422
553440.0000000    0.2036748
553480.0000000    0.1880737
553520.0000000    0.2011449
553560.0000000    0.2066582
553600.0000000    0.2166816
553640.0000000    0.1950511
553680.0000000    0.1902732
553720.0000000    0.1948256
553760.0000000    0.2011439
553800.0000000    0.1862121
553840.0000000    0.2026736
553880.0000000    0.1809085
553920.0000000    0.1852462
553960.0000000    0.1962056
554000.0000000    0.2045003
554040.0000000    0.1997964
554080.0000000    0.1950510
554120.0000000    0.1974353
554160.0000000    0.1962052
554200.0000000    0.1957992
554240.0000000    0.1941923
554280.0000000    0.1807898
554320.0000000    0.1794785
554360.0000000    0.1928493
554400.0000000    0.1970051
554440.0000000    0.1792257
554480.0000000    0.1861528
554520.0000000    0.1737719
554560.0000000    0.1920686
554600.0000000    0.2055081
554640.0000000    0.2108970
554680.0000000    0.1980404
554720.0000000    0.1803653
554760.0000000    0.1988132
554800.0000000    0.2011008
554840.0000000    0.1944272
554880.0000000    0.2201287
554920.0000000    0.2102747
554960.0000000    0.2047872
555000.0000000    0.1924299
555040.0000000    0.2188797
555080.0000000    0.2133683
555120.0000000    0.1847985
555160.0000000    0.2071459
555200.0000000    0.1891051
555240.0000000    0.1842751
555280.0000000    0.2036505
555320.0000000    0.2213413
555360.0000000    0.1960222
555400.0000000    0.2042332
555440.0000000    0.1965573
555480.0000000    0.2007717
555520.0000000    0.2135148
555560.0000000    0.1970467
555600.0000000    0.1911075
555640.0000000    0.2113032
555680.0000000    0.1976793
555720.0000000    0.2085855
555760.0000000    0.2072241
555800.0000000    0.2054944
555840.0000000    0.1893430
555880.0000000    0.1891600
555920.0000000    0.1791941
555960.0000000    0.1829260
556000.0000000    0.1881611
556040.0000000    0.1855478
556080.0000000    0.2030069
556120.0000000    0.1913917
556160.0000000    0.1791978
556200.0000000    0.1992683
556240.0000000    0.2048314
556280.0000000    0.2173484
556320.0000000    0.1949198
556360.0000000    0.2032347
556400.0000000    0.1933138
556440.0000000    0.1970232
556480.0000000    0.1868723
556520.0000000    0.2012620
556560.0000000    0.1945085
556600.0000000    0.1954796
556640.0000000    0.1838971
556680.0000000    0.1852126
556720.0000000    0.2166133
556760.0000000    0.2042907
556800.0000000    0.1903142
556840.0000000    0.2083945
556880.0000000    0.2056595
556920.0000000    0.1931608
556960.0000000    0.1902632
557000.0000000    0.2055731
557040.0000000    0.2037691
557080.0000000    0.2029052
557120.0000000    0.2052419
557160.0000000    0.1898972
557200.0000000    0.2169669
557240.0000000    0.2031349
557280.0000000    0.1970709
557320.0000000    0.2058268
557360.0000000    0.2262966
557400.0000000    0.2336662
557440.0000000    0.2265348
557480.0000000    0.2082740
557520.0000000    0.2232680
557560.0000000    0.2183935
557600.0000000    0.2292832
557640.0000000    0.2275819
557680.0000000    0.2073641
557720.0000000    0.2290081
557760.0000000    0.2251821
557800.0000000    0.2163557
557840.0000000    0.2135573
557880.0000000    0.2298071
557920.0000000    0.2230716
557960.0000000    0.2315607
558000.0000000    0.2056543
558040.0000000    0.2107224
558080.0000000    0.2127546
558120.0000000    0.2178535
558160.0000000    0.2105467
558200.0000000    0.2109816
558240.0000000    0.2387839
558280.0000000    0.2320230
558320.0000000    0.2226902
558360.0000000    0.2271894
558400.0000000    0.2265184
558440.0000000    0.2175757
558480.0000000    0.2137528
558520.0000000    0.2122539
558560.0000000    0.2242378
558600.0000000    0.2352305
558640.0000000    0.2113894
558680.0000000    0.2163163
558720.0000000    0.2117200
558760.0000000    0.2062062
558800.0000000    0.2031550
558840.0000000    0.2141138
558880.0000000    0.2105992
558920.0000000    0.2265470
558960.0000000    0.2096928
559000.0000000    0.2101806
559040.0000000    0.2067122
559080.0000000    0.2115164
559120.0000000    0.2318365
559160.0000000    0.2090111
559200.0000000    0.2105838
559240.0000000    0.2423545
559280.0000000    0.2302216
559320.0000000    0.2193598
559360.0000000    0.2156333
559400.0000000    0.2110336
559440.0000000    0.2256639
559480.0000000    0.2041842
559520.0000000    0.2196484
559560.0000000    0.2347618
559600.0000000    0.2237325
559640.0000000    0.2071912
559680.0000000    0.2410987
559720.0000000    0.2331469
559760.0000000    0.2238684
559800.0000000    0.2275569
559840.0000000    0.2238113
559880.0000000    0.2002606
559920.0000000    0.2089562
559960.0000000    0.2032104
560000.0000000    0.2165848
560040.0000000    0.2091832
560080.0000000    0.2175784
560120.0000000    0.2183427
560160.0000000    0.2172725
560200.0000000    0.2041235
560240.0000000    0.2210780
560280.0000000    0.2116874
560320.0000000    0.2210062
560360.0000000    0.2235217
560400.0000000    0.2085006
560440.0000000    0.2085132
560480.0000000    0.2187926
560520.0000000    0.2148854
560560.0000000    0.2108527
560600.0000000    0.2157163
560640.0000000    0.2342707
560680.0000000    0.2040325
560720.0000000    0.2037528
560760.0000000    0.1992508
560800.0000000    0.2128942
560840.0000000    0.2023731
560880.0000000    0.2138137
560920.0000000    0.2035786
560960.0000000    0.2089955
561000.0000000    0.1905193
561040.0000000    0.2086729
561080.0000000    0.1916021
561120.0000000    0.2023411
561160.0000000    0.2125388
561200.0000000    0.2111661
561240.0000000    0.1837844
561280.0000000    0.1934268
561320.0000000    0.1847913
561360.0000000    0.1928435
561400.0000000    0.2114652
561440.0000000    0.2038257
561480.0000000    0.2069815
561520.0000000    0.1968872
561560.0000000    0.2115434
561600.0000000    0.2281425
561640.0000000    0.2110345
561680.0000000    0.1963896
561720.0000000    0.1894186
561760.0000000    0.2207130
561800.0000000    0.2071492
561840.0000000    0.2150943
561880.0000000    0.2154049
561920.0000000    0.2122154
561960.0000000    0.2144182
562000.0000000    0.2285691
562040.0000000    0.2096210
562080.0000000    0.2165009
562120.0000000    0.2175095
562160.0000000    0.2260686
562200.0000000    0.2178858
562240.0000000    0.2081161
562280.0000000    0.2048400
562320.0000000    0.2138084
562360.0000000    0.2100323
562400.0000000    0.2252390
562440.0000000    0.2126604
562480.0000000    0.2185968
562520.0000000    0.2461536
562560.0000000    0.2284359
562600.0000000    0.2297106
562640.0000000    0.2416546
562680.0000000    0.2510471
562720.0000000    0.2223146
562760.0000000    0.2215779
562800.0000000    0.2299838
562840.0000000    0.2162634
562880.0000000    0.2075762
562920.0000000    0.2245059
562960.0000000    0.1996045
563000.0000000    0.2093451
563040.0000000    0.1885208
563080.0000000    0.2231568
563120.0000000    0.2385609
563160.0000000    0.2274287
563200.0000000    0.2379131
563240.0000000    0.2320459
563280.0000000    0.2101700
563320.0000000    0.2133679
563360.0000000    0.2033685
563400.0000000    0.2147718
563440.0000000    0.2242586
563480.0000000    0.2361603
563520.0000000    0.2365178
563560.0000000    0.2347853
563600.0000000    0.2446454
563640.0000000    0.2216423
563680.0000000    0.2308633
563720.0000000    0.2406452
563760.0000000    0.2334032
563800.0000000    0.2445311
563840.0000000    0.2334347
563880.0000000    0.2531176
563920.0000000    0.2515008
563960.0000000    0.2426793
564000.0000000    0.2489541
564040.0000000    0.2466677
564080.0000000    0.2371931
564120.0000000    0.2291392
564160.0000000    0.2225387
564200.0000000    0.2434311
564240.0000000    0.2462336
564280.0000000    0.2535951
564320.0000000    0.2428406
564360.0000000    0.2298846
564400.0000000    0.2443874
564440.0000000    0.2328654
564480.0000000    0.2481184
564520.0000000    0.2372011
564560.0000000    0.2252387
564600.0000000    0.2452596
564640.0000000    0.2457524
564680.0000000    0.2446199
564720.0000000    0.2391794
564760.0000000    0.2311538
564800.0000000    0.2552767
564840.0000000    0.2338754
564880.0000000    0.2475637
564920.0000000    0.2484162
564960.0000000    0.2542340
565000.0000000    0.2506318
565040.0000000    0.2265629
565080.0000000    0.2505498
565120.0000000    0.2480980
565160.0000000    0.2485393
565200.0000000    0.2457636
565240.0000000    0.2525075
565280.0000000    0.2398276
565320.0000000    0.2148536
565360.0000000    0.2342483
565400.0000000    0.2513132
565440.0000000    0.2373205
565480.0000000    0.2371152
565520.0000000    0.2551062
565560.0000000    0.2528107
565600.0000000    0.2601807
565640.0000000    0.2417702
565680.0000000    0.2366937
565720.0000000    0.2327434
565760.0000000    0.2630277
565800.0000000    0.2494884
565840.0000000    0.2515051
565880.0000000    0.2510533
565920.0000000    0.2502459
565960.0000000    0.2211554
566000.0000000    0.2431241
566040.0000000    0.2200889
566080.0000000    0.2384872
566120.0000000    0.2191407
566160.0000000    0.2212723
566200.0000000    0.2223232
566240.0000000    0.2318794
566280.0000000    0.2663408
566320.0000000    0.2611426
566360.0000000    0.2653199
566400.0000000    0.2380737
566440.0000000    0.2227087
566480.0000000    0.2275836
566520.0000000    0.2116685
566560.0000000    0.2083377
566600.0000000    0.2388492
566640.0000000    0.2260105
566680.0000000    0.2207972
566720.0000000    0.2338130
566760.0000000    0.2427252
566800.0000000    0.2329938
566840.0000000    0.2386338
566880.0000000    0.2541223
566920.0000000    0.2358913
566960.0000000    0.2343884
567000.0000000    0.2286030
567040.0000000    0.2341705
567080.0000000    0.2460904
567120.0000000    0.2529524
567160.0000000    0.2286152
567200.0000000    0.2406241
567240.0000000    0.2423072
567280.0000000    0.2126706
567320.0000000    0.2633232
567360.0000000    0.2340022
567400.0000000    0.2173295
567440.0000000    0.2138203
567480.0000000    0.2008567
567520.0000000    0.2124185
567560.0000000    0.2468961
567600.0000000    0.2363162
567640.0000000    0.2192406
567680.0000000    0.2249596
567720.0000000    0.2156618
567760.0000000    0.2306446
567800.0000000    0.2433227
567840.0000000    0.2072984
567880.0000000    0.2125953
567920.0000000    0.2257025
567960.0000000    0.2358074
568000.0000000    0.2479187
568040.0000000    0.2454272
568080.0000000    0.2480704
568120.0000000    0.2287674
568160.0000000    0.2303021
568200.0000000    0.2348878
568240.0000000    0.2334533
568280.0000000    0.2451162
568320.0000000    0.2432846
568360.0000000    0.2129385
568400.0000000    0.2337622
568440.0000000    0.2363892
568480.0000000    0.2349674
568520.0000000    0.2303182
568560.0000000    0.2267020
568600.0000000    0.2318653
568640.0000000    0.2381079
568680.0000000    0.2201548
568720.0000000    0.2240511
568760.0000000    0.2202611
568800.0000000    0.2034578
568840.0000000    0.2228602
568880.0000000    0.2109475
568920.0000000    0.2020706
568960.0000000    0.1862595
569000.0000000    0.1934135
569040.0000000    0.2038656
569080.0000000    0.2041547
569120.0000000    0.2027457
569160.0000000    0.2060367
569200.0000000    0.2108761
569240.0000000    0.2192164
569280.0000000    0.1994668
569320.0000000    0.2142959
569360.0000000    0.2042112
569400.0000000    0.2136028
569440.0000000    0.2020612
569480.0000000    0.1894514
569520.0000000    0.1901459
569560.0000000    0.1982349
569600.0000000    0.1881147
569640.0000000    0.2118616
569680.0000000    0.1938732
569720.0000000    0.1706628
569760.0000000    0.1811120
569800.0000000    0.1892597
569840.0000000    0.1833760
569880.0000000    0.1899687
569920.0000000    0.1824543
569960.0000000    0.1814703
570000.0000000    0.1862105
570040.0000000    0.1974302
570080.0000000    0.2083250
570120.0000000    0.2118997
570160.0000000    0.2194457
570200.0000000    0.2054010
570240.0000000    0.2029257
570280.0000000    0.2086868
570320.0000000    0.2042446
570360.0000000    0.2140204
570400.0000000    0.2170943
570440.0000000    0.2082166
570480.0000000    0.2037120
570520.0000000    0.2220048
570560.0000000    0.2283363
570600.0000000    0.2208013
570640.0000000    0.2106516
570680.0000000    0.2305724
570720.0000000    0.2106106
570760.0000000    0.2174672
570800.0000000    0.2069774
570840.0000000    0.2239888
570880.0000000    0.2211225
570920.0000000    0.2124940
570960.0000000    0.1957216
571000.0000000    0.2112722
571040.0000000    0.1943016
571080.0000000    0.1886829
571120.0000000    0.1954147
571160.0000000    0.1930973
571200.0000000    0.2087581
571240.0000000    0.1915055
571280.0000000    0.2006398
571320.0000000    0.1820073
571360.0000000    0.1901362
571400.0000000    0.1966296
571440.0000000    0.1791152
571480.0000000    0.1542212
571520.0000000    0.1793453
571560.0000000    0.1892817
571600.0000000    0.1860573
571640.0000000    0.2141137
571680.0000000    0.2162881
571720.0000000    0.2065207
571760.0000000    0.1951874
571800.0000000    0.2070256
571840.0000000    0.2086192
571880.0000000    0.2079306
571920.0000000    0.1980234
571960.0000000    0.2026283
572000.0000000    0.1948211
572040.0000000    0.1871500
572080.0000000    0.1879643
572120.0000000    0.1921758
572160.0000000    0.2057570
572200.0000000    0.2234907
572240.0000000    0.1909415
572280.0000000    0.2029731
572320.0000000    0.2092082
572360.0000000    0.2148254
572400.0000000    0.2086207
572440.0000000    0.2118612
572480.0000000    0.2212164
572520.0000000    0.2055492
572560.0000000    0.2037929
572600.0000000    0.2076513
572640.0000000    0.2253269
572680.0000000    0.2041571
572720.0000000    0.2196727
572760.0000000    0.2143972
572800.0000000    0.1886360
572840.0000000    0.1976016
572880.0000000    0.2120016
572920.0000000    0.2194241
572960.0000000    0.2149632
573000.0000000    0.2035599
573040.0000000    0.2189004
573080.0000000    0.2188725
573120.0000000    0.2172415
573160.0000000    0.1954986
573200.0000000    0.2210291
573240.0000000    0.1894607
573280.0000000    0.1973006
573320.0000000    0.2015474
573360.0000000    0.2104745
573400.0000000    0.2105106
573440.0000000    0.2039352
573480.0000000    0.2302507
573520.0000000    0.2149840
573560.0000000    0.2182469
573600.0000000    0.2145791
573640.0000000    0.2171268
573680.0000000    0.2132827
573720.0000000    0.1981462
573760.0000000    0.2133844
573800.0000000    0.2058740
573840.0000000    0.2112109
573880.0000000    0.2245248
573920.0000000    0.2307471
573960.0000000    0.2091085
574000.0000000    0.2383780
574040.0000000    0.2288879
574080.0000000    0.2078994
574120.0000000    0.2143082
574160.0000000    0.2112715
574200.0000000    0.1985826
574240.0000000    0.2068707
574280.0000000    0.2022265
574320.0000000    0.1948712
574360.0000000    0.2108600
[truncated: 297,950 more chars]
