# Supplementary material for: Comment on 'Valid molecular dynamics simulations of human hemoglobin require a surprisingly large box size'
Source: eLife. 2019 Jun 20;8:e44718. doi: 10.7554/eLife.44718 (PMC6586461; doi:10.7554/eLife.44718)
Supplement: Figure 1—source data 1. — The zip archive contains a README file describing which source files correspond to the different panels. [file elife-44718-fig1-data1.zip › figure1/panels_AB/90A/b/rmsd_2dn3.xvg]

# This file was created Sun Nov 11 21:42:49 2018
# Created by:
#             :-) GROMACS - gmx rms, 2018.3-dev-20180823-5d5eb38 (-:
# 
# Executable:   /usr/local/gromacs/2018/2018.3-impi2017-fftw337-gcc640-cuda91/bin/gmx
# Data prefix:  /usr/local/gromacs/2018/2018.3-impi2017-fftw337-gcc640-cuda91
# Working dir:  /home/degroot/hb/2dn2/Meuwly/90a-elife/b
# Command line:
#   gmx rms -s ../../../2dn3/conf.pdb -f xx.xtc -o rmsd_2dn3.xvg -nice 0
# gmx rms is part of G R O M A C S:
#
# GROningen Mixture of Alchemy and Childrens' Stories
#
@    title "RMSD"
@    xaxis  label "Time (ps)"
@    yaxis  label "RMSD (nm)"
@TYPE xy
@ subtitle "Backbone after lsq fit to Backbone"
   0.0000000    0.2453844
  40.0000000    0.2842760
  80.0000000    0.2371820
 120.0000000    0.2846241
 160.0000000    0.2781137
 200.0000000    0.2645627
 240.0000000    0.2646839
 280.0000000    0.2501680
 320.0000000    0.2593533
 360.0000000    0.2514860
 400.0000000    0.2564974
 440.0000000    0.2719826
 480.0000000    0.2562376
 520.0000000    0.2614147
 560.0000000    0.2515583
 600.0000000    0.2520714
 640.0000000    0.2557403
 680.0000000    0.2660694
 720.0000000    0.2782992
 760.0000000    0.2593656
 800.0000000    0.2583008
 840.0000000    0.2617166
 880.0000000    0.2681345
 920.0000000    0.2631405
 960.0000000    0.2450542
1000.0000000    0.2469051
1040.0000000    0.2485844
1080.0000000    0.2538813
1120.0000000    0.2895476
1160.0000000    0.2758506
1200.0000000    0.2554374
1240.0000000    0.2600867
1280.0000000    0.2594131
1320.0000000    0.2669554
1360.0000000    0.2733150
1400.0000000    0.2644632
1440.0000000    0.2513447
1480.0000000    0.2648728
1520.0000000    0.2500583
1560.0000000    0.2859652
1600.0000000    0.2922814
1640.0000000    0.2822222
1680.0000000    0.2830076
1720.0000000    0.2702901
1760.0000000    0.2811350
1800.0000000    0.2610940
1840.0000000    0.2593018
1880.0000000    0.2540647
1920.0000000    0.2776384
1960.0000000    0.2812425
2000.0000000    0.2646947
2040.0000000    0.2935719
2080.0000000    0.2770156
2120.0000000    0.2706535
2160.0000000    0.2852209
2200.0000000    0.2817774
2240.0000000    0.2872614
2280.0000000    0.2911822
2320.0000000    0.2890353
2360.0000000    0.2806840
2400.0000000    0.2930348
2440.0000000    0.2846020
2480.0000000    0.2953372
2520.0000000    0.2775857
2560.0000000    0.2808733
2600.0000000    0.2958754
2640.0000000    0.2658126
2680.0000000    0.3011172
2720.0000000    0.2885864
2760.0000000    0.2712024
2800.0000000    0.2868355
2840.0000000    0.2892760
2880.0000000    0.2916938
2920.0000000    0.3072204
2960.0000000    0.2989340
3000.0000000    0.3043445
3040.0000000    0.2620085
3080.0000000    0.2686824
3120.0000000    0.2968837
3160.0000000    0.2908966
3200.0000000    0.2904310
3240.0000000    0.2923266
3280.0000000    0.3169118
3320.0000000    0.2944733
3360.0000000    0.2824221
3400.0000000    0.3032154
3440.0000000    0.2990027
3480.0000000    0.2966385
3520.0000000    0.2678224
3560.0000000    0.2754488
3600.0000000    0.2750868
3640.0000000    0.2873823
3680.0000000    0.2844506
3720.0000000    0.2771167
3760.0000000    0.2640179
3800.0000000    0.2730634
3840.0000000    0.2758319
3880.0000000    0.2684472
3920.0000000    0.2726353
3960.0000000    0.2885253
4000.0000000    0.2915762
4040.0000000    0.2840760
4080.0000000    0.2730371
4120.0000000    0.2739463
4160.0000000    0.2721015
4200.0000000    0.2910395
4240.0000000    0.3096471
4280.0000000    0.2947608
4320.0000000    0.2766212
4360.0000000    0.2750882
4400.0000000    0.2573116
4440.0000000    0.2782225
4480.0000000    0.2852000
4520.0000000    0.2819059
4560.0000000    0.2937460
4600.0000000    0.2868811
4640.0000000    0.2831804
4680.0000000    0.2923140
4720.0000000    0.2962008
4760.0000000    0.3188744
4800.0000000    0.3227734
4840.0000000    0.2802435
4880.0000000    0.2937668
4920.0000000    0.2646169
4960.0000000    0.2918723
5000.0000000    0.2729127
5040.0000000    0.2950993
5080.0000000    0.2604141
5120.0000000    0.2698175
5160.0000000    0.2780124
5200.0000000    0.2685443
5240.0000000    0.2569223
5280.0000000    0.2652593
5320.0000000    0.2460971
5360.0000000    0.2574353
5400.0000000    0.2422333
5440.0000000    0.2632369
5480.0000000    0.2726676
5520.0000000    0.2921678
5560.0000000    0.2884480
5600.0000000    0.2625923
5640.0000000    0.2733605
5680.0000000    0.2672389
5720.0000000    0.2587361
5760.0000000    0.2871422
5800.0000000    0.2664921
5840.0000000    0.2568415
5880.0000000    0.2510460
5920.0000000    0.2627726
5960.0000000    0.2873941
6000.0000000    0.3010371
6040.0000000    0.2645231
6080.0000000    0.2822061
6120.0000000    0.2892947
6160.0000000    0.2824612
6200.0000000    0.2664804
6240.0000000    0.2826682
6280.0000000    0.2703704
6320.0000000    0.2645061
6360.0000000    0.2738571
6400.0000000    0.2423692
6440.0000000    0.2936120
6480.0000000    0.2587260
6520.0000000    0.2701281
6560.0000000    0.2549455
6600.0000000    0.2867146
6640.0000000    0.2864997
6680.0000000    0.2944454
6720.0000000    0.2890719
6760.0000000    0.2598451
6800.0000000    0.2663653
6840.0000000    0.2636116
6880.0000000    0.2535093
6920.0000000    0.2618510
6960.0000000    0.2587669
7000.0000000    0.2600854
7040.0000000    0.2836334
7080.0000000    0.2610859
7120.0000000    0.2719697
7160.0000000    0.2835057
7200.0000000    0.2938386
7240.0000000    0.2778193
7280.0000000    0.2485391
7320.0000000    0.2791778
7360.0000000    0.2890392
7400.0000000    0.3054199
7440.0000000    0.2663625
7480.0000000    0.2743453
7520.0000000    0.2616422
7560.0000000    0.2397913
7600.0000000    0.2642279
7640.0000000    0.2890587
7680.0000000    0.2708959
7720.0000000    0.2916772
7760.0000000    0.2723866
7800.0000000    0.2634102
7840.0000000    0.2638524
7880.0000000    0.2830004
7920.0000000    0.2779599
7960.0000000    0.2664515
8000.0000000    0.2710069
8040.0000000    0.2695150
8080.0000000    0.2569275
8120.0000000    0.2865586
8160.0000000    0.2684671
8200.0000000    0.2662975
8240.0000000    0.2498054
8280.0000000    0.2644963
8320.0000000    0.2778532
8360.0000000    0.2838798
8400.0000000    0.2452506
8440.0000000    0.2640835
8480.0000000    0.2712196
8520.0000000    0.2857542
8560.0000000    0.2752222
8600.0000000    0.2670048
8640.0000000    0.2762370
8680.0000000    0.2916783
8720.0000000    0.2773387
8760.0000000    0.2736393
8800.0000000    0.2901019
8840.0000000    0.2724794
8880.0000000    0.3031690
8920.0000000    0.2989681
8960.0000000    0.2911565
9000.0000000    0.2871675
9040.0000000    0.2838270
9080.0000000    0.2992510
9120.0000000    0.2765553
9160.0000000    0.2823397
9200.0000000    0.2781295
9240.0000000    0.2959795
9280.0000000    0.2879004
9320.0000000    0.2932132
9360.0000000    0.3143969
9400.0000000    0.3019459
9440.0000000    0.2891600
9480.0000000    0.2812090
9520.0000000    0.2745559
9560.0000000    0.2657933
9600.0000000    0.2706036
9640.0000000    0.2790468
9680.0000000    0.2738557
9720.0000000    0.2799755
9760.0000000    0.2787847
9800.0000000    0.2838697
9840.0000000    0.2839966
9880.0000000    0.2787572
9920.0000000    0.2752512
9960.0000000    0.2864473
10000.0000000    0.2789547
10040.0000000    0.2746496
10080.0000000    0.2744536
10120.0000000    0.2577457
10160.0000000    0.2817088
10200.0000000    0.2864598
10240.0000000    0.2712737
10280.0000000    0.2769541
10320.0000000    0.2672710
10360.0000000    0.2700663
10400.0000000    0.2894514
10440.0000000    0.2638402
10480.0000000    0.2700868
10520.0000000    0.2729390
10560.0000000    0.2799172
10600.0000000    0.2810720
10640.0000000    0.2665652
10680.0000000    0.2801390
10720.0000000    0.2831841
10760.0000000    0.2682490
10800.0000000    0.2684637
10840.0000000    0.2925782
10880.0000000    0.2779593
10920.0000000    0.2757244
10960.0000000    0.2637411
11000.0000000    0.2757823
11040.0000000    0.2732995
11080.0000000    0.2575397
11120.0000000    0.2435059
11160.0000000    0.2677284
11200.0000000    0.2790971
11240.0000000    0.2812866
11280.0000000    0.2589571
11320.0000000    0.2681670
11360.0000000    0.2683278
11400.0000000    0.2568075
11440.0000000    0.2718976
11480.0000000    0.2665033
11520.0000000    0.2655924
11560.0000000    0.2758788
11600.0000000    0.2654992
11640.0000000    0.2742607
11680.0000000    0.2640240
11720.0000000    0.2816633
11760.0000000    0.2869217
11800.0000000    0.2931895
11840.0000000    0.2853141
11880.0000000    0.3092611
11920.0000000    0.2604317
11960.0000000    0.2838658
12000.0000000    0.2829505
12040.0000000    0.2764483
12080.0000000    0.2661615
12120.0000000    0.2796592
12160.0000000    0.2751497
12200.0000000    0.2962471
12240.0000000    0.2981712
12280.0000000    0.2813120
12320.0000000    0.2953329
12360.0000000    0.3006195
12400.0000000    0.3025673
12440.0000000    0.3021324
12480.0000000    0.3212658
12520.0000000    0.3051953
12560.0000000    0.2884381
12600.0000000    0.2881300
12640.0000000    0.3195508
12680.0000000    0.2977130
12720.0000000    0.2800973
12760.0000000    0.2746347
12800.0000000    0.2528187
12840.0000000    0.2722793
12880.0000000    0.2820109
12920.0000000    0.2900362
12960.0000000    0.2872495
13000.0000000    0.2851700
13040.0000000    0.2833719
13080.0000000    0.3040326
13120.0000000    0.2874422
13160.0000000    0.2990753
13200.0000000    0.2782533
13240.0000000    0.2765449
13280.0000000    0.2779726
13320.0000000    0.2739763
13360.0000000    0.2758482
13400.0000000    0.2903407
13440.0000000    0.2948401
13480.0000000    0.2864425
13520.0000000    0.2882047
13560.0000000    0.2843745
13600.0000000    0.3112201
13640.0000000    0.2941107
13680.0000000    0.3050308
13720.0000000    0.2850701
13760.0000000    0.2786441
13800.0000000    0.2748761
13840.0000000    0.2543261
13880.0000000    0.2829641
13920.0000000    0.2719724
13960.0000000    0.2608459
14000.0000000    0.2688048
14040.0000000    0.2501074
14080.0000000    0.2589738
14120.0000000    0.2913977
14160.0000000    0.2741241
14200.0000000    0.2767353
14240.0000000    0.2742108
14280.0000000    0.2779265
14320.0000000    0.2582696
14360.0000000    0.2727177
14400.0000000    0.2747102
14440.0000000    0.3054207
14480.0000000    0.2944528
14520.0000000    0.2839554
14560.0000000    0.2856748
14600.0000000    0.2704795
14640.0000000    0.2607521
14680.0000000    0.2506344
14720.0000000    0.2597046
14760.0000000    0.2641248
14800.0000000    0.2726961
14840.0000000    0.2909979
14880.0000000    0.2762922
14920.0000000    0.2850581
14960.0000000    0.2777860
15000.0000000    0.2828813
15040.0000000    0.2794974
15080.0000000    0.2881454
15120.0000000    0.3050486
15160.0000000    0.2786848
15200.0000000    0.2736900
15240.0000000    0.2783291
15280.0000000    0.2686773
15320.0000000    0.2835398
15360.0000000    0.2858163
15400.0000000    0.2734589
15440.0000000    0.2841991
15480.0000000    0.3005239
15520.0000000    0.2693935
15560.0000000    0.2819499
15600.0000000    0.2732981
15640.0000000    0.2843482
15680.0000000    0.2707395
15720.0000000    0.2840903
15760.0000000    0.2801626
15800.0000000    0.2806205
15840.0000000    0.2580968
15880.0000000    0.2576525
15920.0000000    0.2431753
15960.0000000    0.2598205
16000.0000000    0.2722048
16040.0000000    0.2612516
16080.0000000    0.2571676
16120.0000000    0.2428283
16160.0000000    0.2812770
16200.0000000    0.2549160
16240.0000000    0.2674999
16280.0000000    0.2607455
16320.0000000    0.2742270
16360.0000000    0.2689654
16400.0000000    0.2679687
16440.0000000    0.2598224
16480.0000000    0.2563085
16520.0000000    0.2843147
16560.0000000    0.2667411
16600.0000000    0.2613652
16640.0000000    0.2664656
16680.0000000    0.2574315
16720.0000000    0.2481327
16760.0000000    0.2634465
16800.0000000    0.2723295
16840.0000000    0.2843579
16880.0000000    0.2838414
16920.0000000    0.2669233
16960.0000000    0.2397953
17000.0000000    0.2574409
17040.0000000    0.2659630
17080.0000000    0.2725530
17120.0000000    0.2587360
17160.0000000    0.2948547
17200.0000000    0.2703598
17240.0000000    0.2854542
17280.0000000    0.2695262
17320.0000000    0.2911082
17360.0000000    0.2557651
17400.0000000    0.2658809
17440.0000000    0.2644334
17480.0000000    0.2486029
17520.0000000    0.2533848
17560.0000000    0.2680247
17600.0000000    0.2416027
17640.0000000    0.2496064
17680.0000000    0.2759685
17720.0000000    0.2582794
17760.0000000    0.2550912
17800.0000000    0.2506590
17840.0000000    0.2554536
17880.0000000    0.2557114
17920.0000000    0.2667806
17960.0000000    0.2653472
18000.0000000    0.2537600
18040.0000000    0.2770118
18080.0000000    0.2744589
18120.0000000    0.2635683
18160.0000000    0.2632407
18200.0000000    0.2574923
18240.0000000    0.2752440
18280.0000000    0.2796709
18320.0000000    0.2720704
18360.0000000    0.2809539
18400.0000000    0.2959867
18440.0000000    0.2799321
18480.0000000    0.2734679
18520.0000000    0.2831744
18560.0000000    0.2624254
18600.0000000    0.2645958
18640.0000000    0.2773322
18680.0000000    0.2782943
18720.0000000    0.2690270
18760.0000000    0.2627412
18800.0000000    0.2733412
18840.0000000    0.2758798
18880.0000000    0.2833845
18920.0000000    0.2752911
18960.0000000    0.2711193
19000.0000000    0.2692510
19040.0000000    0.2550301
19080.0000000    0.2677789
19120.0000000    0.2681169
19160.0000000    0.2758210
19200.0000000    0.2842005
19240.0000000    0.2673040
19280.0000000    0.2582633
19320.0000000    0.2652025
19360.0000000    0.2731417
19400.0000000    0.2769083
19440.0000000    0.2550538
19480.0000000    0.2534376
19520.0000000    0.2762276
19560.0000000    0.2594051
19600.0000000    0.2616374
19640.0000000    0.2666756
19680.0000000    0.2603616
19720.0000000    0.2623439
19760.0000000    0.2522520
19800.0000000    0.2655181
19840.0000000    0.2533837
19880.0000000    0.2494331
19920.0000000    0.2646821
19960.0000000    0.2640966
20000.0000000    0.2377155
20040.0000000    0.2530488
20080.0000000    0.2572879
20120.0000000    0.2802378
20160.0000000    0.2721059
20200.0000000    0.2530961
20240.0000000    0.2542886
20280.0000000    0.2773872
20320.0000000    0.2709171
20360.0000000    0.2489516
20400.0000000    0.2547973
20440.0000000    0.2561955
20480.0000000    0.2723540
20520.0000000    0.2583275
20560.0000000    0.2730845
20600.0000000    0.2664017
20640.0000000    0.2638965
20680.0000000    0.2701748
20720.0000000    0.2509597
20760.0000000    0.2510536
20800.0000000    0.2518466
20840.0000000    0.2446590
20880.0000000    0.2545022
20920.0000000    0.2599838
20960.0000000    0.2902614
21000.0000000    0.2737496
21040.0000000    0.2868114
21080.0000000    0.2889737
21120.0000000    0.2890961
21160.0000000    0.2853841
21200.0000000    0.2681497
21240.0000000    0.2707171
21280.0000000    0.2722250
21320.0000000    0.2741966
21360.0000000    0.2743311
21400.0000000    0.2628207
21440.0000000    0.2727686
21480.0000000    0.2639458
21520.0000000    0.2407400
21560.0000000    0.2453799
21600.0000000    0.2458819
21640.0000000    0.2376704
21680.0000000    0.2535115
21720.0000000    0.2577200
21760.0000000    0.2409006
21800.0000000    0.2398370
21840.0000000    0.2781574
21880.0000000    0.2708959
21920.0000000    0.2561717
21960.0000000    0.2685591
22000.0000000    0.2638861
22040.0000000    0.2867974
22080.0000000    0.2878820
22120.0000000    0.2904952
22160.0000000    0.2754093
22200.0000000    0.2732317
22240.0000000    0.2748097
22280.0000000    0.2708575
22320.0000000    0.2956900
22360.0000000    0.2903479
22400.0000000    0.2878879
22440.0000000    0.2848626
22480.0000000    0.2936275
22520.0000000    0.2806123
22560.0000000    0.2839431
22600.0000000    0.2963344
22640.0000000    0.2797650
22680.0000000    0.2935608
22720.0000000    0.2990586
22760.0000000    0.2837771
22800.0000000    0.3120924
22840.0000000    0.3067221
22880.0000000    0.2936549
22920.0000000    0.2912619
22960.0000000    0.2763762
23000.0000000    0.2849862
23040.0000000    0.2785918
23080.0000000    0.2895527
23120.0000000    0.2867267
23160.0000000    0.2967090
23200.0000000    0.2983272
23240.0000000    0.2917448
23280.0000000    0.2790470
23320.0000000    0.2732896
23360.0000000    0.2675853
23400.0000000    0.2777188
23440.0000000    0.2799428
23480.0000000    0.2618624
23520.0000000    0.2746454
23560.0000000    0.2927414
23600.0000000    0.2539563
23640.0000000    0.2802069
23680.0000000    0.2810054
23720.0000000    0.2696874
23760.0000000    0.2862519
23800.0000000    0.2736626
23840.0000000    0.2873400
23880.0000000    0.3004099
23920.0000000    0.2989228
23960.0000000    0.2999563
24000.0000000    0.3084616
24040.0000000    0.2936031
24080.0000000    0.2674531
24120.0000000    0.2736610
24160.0000000    0.2751284
24200.0000000    0.2891962
24240.0000000    0.2883255
24280.0000000    0.2799910
24320.0000000    0.3085266
24360.0000000    0.2637464
24400.0000000    0.2704134
24440.0000000    0.2754038
24480.0000000    0.2631953
24520.0000000    0.2666362
24560.0000000    0.2500531
24600.0000000    0.2598147
24640.0000000    0.2704940
24680.0000000    0.2560551
24720.0000000    0.2484905
24760.0000000    0.2465239
24800.0000000    0.2652601
24840.0000000    0.2741880
24880.0000000    0.2832563
24920.0000000    0.2632854
24960.0000000    0.2855211
25000.0000000    0.2661674
25040.0000000    0.2662347
25080.0000000    0.2781880
25120.0000000    0.2895466
25160.0000000    0.2767667
25200.0000000    0.2916976
25240.0000000    0.2781165
25280.0000000    0.2565570
25320.0000000    0.2994773
25360.0000000    0.2998723
25400.0000000    0.3029091
25440.0000000    0.2878978
25480.0000000    0.3042806
25520.0000000    0.2691496
25560.0000000    0.2667268
25600.0000000    0.2579431
25640.0000000    0.2656188
25680.0000000    0.2522589
25720.0000000    0.2573546
25760.0000000    0.2522444
25800.0000000    0.2711641
25840.0000000    0.2784976
25880.0000000    0.2766922
25920.0000000    0.2693743
25960.0000000    0.2835623
26000.0000000    0.2750094
26040.0000000    0.2710348
26080.0000000    0.2809834
26120.0000000    0.2736908
26160.0000000    0.2868899
26200.0000000    0.2650274
26240.0000000    0.2748356
26280.0000000    0.2821628
26320.0000000    0.2627111
26360.0000000    0.2849325
26400.0000000    0.2954129
26440.0000000    0.2797263
26480.0000000    0.2700729
26520.0000000    0.2709232
26560.0000000    0.2791022
26600.0000000    0.2763721
26640.0000000    0.2749845
26680.0000000    0.2801967
26720.0000000    0.2895863
26760.0000000    0.2851326
26800.0000000    0.2834139
26840.0000000    0.2695735
26880.0000000    0.2831237
26920.0000000    0.2807440
26960.0000000    0.2765610
27000.0000000    0.2930995
27040.0000000    0.2790335
27080.0000000    0.2740631
27120.0000000    0.2977721
27160.0000000    0.2763986
27200.0000000    0.2680146
27240.0000000    0.2720928
27280.0000000    0.2547991
27320.0000000    0.2679439
27360.0000000    0.2911116
27400.0000000    0.2885923
27440.0000000    0.2644811
27480.0000000    0.2592680
27520.0000000    0.2642120
27560.0000000    0.2852743
27600.0000000    0.2751011
27640.0000000    0.2690208
27680.0000000    0.2846809
27720.0000000    0.2912434
27760.0000000    0.2932620
27800.0000000    0.2949443
27840.0000000    0.2812643
27880.0000000    0.2683094
27920.0000000    0.2509324
27960.0000000    0.2669328
28000.0000000    0.2778845
28040.0000000    0.2591437
28080.0000000    0.2594661
28120.0000000    0.2640959
28160.0000000    0.2909904
28200.0000000    0.2748566
28240.0000000    0.2935781
28280.0000000    0.2776987
28320.0000000    0.2749478
28360.0000000    0.2964102
28400.0000000    0.2934082
28440.0000000    0.2814818
28480.0000000    0.2905471
28520.0000000    0.3082204
28560.0000000    0.2950319
28600.0000000    0.2787893
28640.0000000    0.2754961
28680.0000000    0.2913337
28720.0000000    0.2846228
28760.0000000    0.2832460
28800.0000000    0.2625283
28840.0000000    0.2728187
28880.0000000    0.2812282
28920.0000000    0.2787218
28960.0000000    0.2609040
29000.0000000    0.2809299
29040.0000000    0.2615854
29080.0000000    0.3058432
29120.0000000    0.2828463
29160.0000000    0.2945204
29200.0000000    0.2844637
29240.0000000    0.2905518
29280.0000000    0.2606432
29320.0000000    0.2803329
29360.0000000    0.2836815
29400.0000000    0.2856615
29440.0000000    0.2872917
29480.0000000    0.2917745
29520.0000000    0.2958009
29560.0000000    0.3043019
29600.0000000    0.2838962
29640.0000000    0.2859919
29680.0000000    0.3013770
29720.0000000    0.2796008
29760.0000000    0.3033307
29800.0000000    0.2999371
29840.0000000    0.3083516
29880.0000000    0.2998703
29920.0000000    0.3091929
29960.0000000    0.2927217
30000.0000000    0.3120860
30040.0000000    0.2865972
30080.0000000    0.2775025
30120.0000000    0.2768005
30160.0000000    0.3033019
30200.0000000    0.2975784
30240.0000000    0.2810147
30280.0000000    0.2695777
30320.0000000    0.2804069
30360.0000000    0.2615013
30400.0000000    0.2538271
30440.0000000    0.2526325
30480.0000000    0.2766669
30520.0000000    0.2668904
30560.0000000    0.2852454
30600.0000000    0.2654834
30640.0000000    0.2708407
30680.0000000    0.2655621
30720.0000000    0.2670562
30760.0000000    0.2900517
30800.0000000    0.2694616
30840.0000000    0.2794309
30880.0000000    0.2709714
30920.0000000    0.2702089
30960.0000000    0.2731113
31000.0000000    0.2697150
31040.0000000    0.2751268
31080.0000000    0.2825218
31120.0000000    0.2609221
31160.0000000    0.2726400
31200.0000000    0.2835792
31240.0000000    0.2577814
31280.0000000    0.2720656
31320.0000000    0.2653085
31360.0000000    0.2892071
31400.0000000    0.2878176
31440.0000000    0.2852660
31480.0000000    0.2690606
31520.0000000    0.2927194
31560.0000000    0.2534612
31600.0000000    0.2766081
31640.0000000    0.2659140
31680.0000000    0.2830487
31720.0000000    0.2817198
31760.0000000    0.2605933
31800.0000000    0.2651633
31840.0000000    0.2578128
31880.0000000    0.2701343
31920.0000000    0.2770992
31960.0000000    0.2413866
32000.0000000    0.2603480
32040.0000000    0.2615052
32080.0000000    0.2696231
32120.0000000    0.2613728
32160.0000000    0.2889175
32200.0000000    0.2834862
32240.0000000    0.2826182
32280.0000000    0.2700953
32320.0000000    0.2746132
32360.0000000    0.2846445
32400.0000000    0.2986010
32440.0000000    0.2778314
32480.0000000    0.2906622
32520.0000000    0.2826007
32560.0000000    0.3003012
32600.0000000    0.3061896
32640.0000000    0.2813004
32680.0000000    0.2975448
32720.0000000    0.2759545
32760.0000000    0.2980142
32800.0000000    0.2919881
32840.0000000    0.3037115
32880.0000000    0.3048469
32920.0000000    0.2820871
32960.0000000    0.3110881
33000.0000000    0.2713798
33040.0000000    0.2949117
33080.0000000    0.2938784
33120.0000000    0.3015488
33160.0000000    0.2840152
33200.0000000    0.2862173
33240.0000000    0.2943409
33280.0000000    0.2817966
33320.0000000    0.2836156
33360.0000000    0.2835315
33400.0000000    0.2899181
33440.0000000    0.2547312
33480.0000000    0.2994471
33520.0000000    0.2791206
33560.0000000    0.2850495
33600.0000000    0.2655732
33640.0000000    0.2763348
33680.0000000    0.2966001
33720.0000000    0.2984866
33760.0000000    0.2823409
33800.0000000    0.2927790
33840.0000000    0.2638638
33880.0000000    0.3058735
33920.0000000    0.3106891
33960.0000000    0.2989208
34000.0000000    0.3299843
34040.0000000    0.2765251
34080.0000000    0.2728142
34120.0000000    0.2837777
34160.0000000    0.2821297
34200.0000000    0.2781283
34240.0000000    0.2593955
34280.0000000    0.2785440
34320.0000000    0.2849211
34360.0000000    0.2941016
34400.0000000    0.2958085
34440.0000000    0.2912738
34480.0000000    0.2816346
34520.0000000    0.2738380
34560.0000000    0.2883281
34600.0000000    0.2796119
34640.0000000    0.2614887
34680.0000000    0.2727649
34720.0000000    0.2836833
34760.0000000    0.2694420
34800.0000000    0.2593530
34840.0000000    0.2653713
34880.0000000    0.2637495
34920.0000000    0.2614797
34960.0000000    0.2571406
35000.0000000    0.2622752
35040.0000000    0.2820583
35080.0000000    0.2703452
35120.0000000    0.2707941
35160.0000000    0.2564181
35200.0000000    0.2607419
35240.0000000    0.2542404
35280.0000000    0.2619978
35320.0000000    0.2584078
35360.0000000    0.2882651
35400.0000000    0.2684361
35440.0000000    0.2682755
35480.0000000    0.2769185
35520.0000000    0.2659954
35560.0000000    0.2795604
35600.0000000    0.2787379
35640.0000000    0.2552193
35680.0000000    0.2607976
35720.0000000    0.2548728
35760.0000000    0.2715853
35800.0000000    0.2738411
35840.0000000    0.2768761
35880.0000000    0.2421268
35920.0000000    0.2843130
35960.0000000    0.2578276
36000.0000000    0.2788558
36040.0000000    0.2728625
36080.0000000    0.2593344
36120.0000000    0.2532674
36160.0000000    0.2581682
36200.0000000    0.2376369
36240.0000000    0.2551813
36280.0000000    0.2693475
36320.0000000    0.2274242
36360.0000000    0.2376196
36400.0000000    0.2418955
36440.0000000    0.2447229
36480.0000000    0.2574478
36520.0000000    0.2681022
36560.0000000    0.2737628
36600.0000000    0.2590012
36640.0000000    0.2592202
36680.0000000    0.2420322
36720.0000000    0.2355055
36760.0000000    0.2530555
36800.0000000    0.2636006
36840.0000000    0.2851402
36880.0000000    0.2923132
36920.0000000    0.2857488
36960.0000000    0.2709500
37000.0000000    0.2795612
37040.0000000    0.2765926
37080.0000000    0.2581151
37120.0000000    0.2533914
37160.0000000    0.2586889
37200.0000000    0.2576775
37240.0000000    0.2594666
37280.0000000    0.2427663
37320.0000000    0.2647213
37360.0000000    0.2741483
37400.0000000    0.2764732
37440.0000000    0.2709587
37480.0000000    0.2480484
37520.0000000    0.2694890
37560.0000000    0.2524657
37600.0000000    0.2622073
37640.0000000    0.2762164
37680.0000000    0.2736935
37720.0000000    0.2917445
37760.0000000    0.2759489
37800.0000000    0.2673730
37840.0000000    0.2484589
37880.0000000    0.2587166
37920.0000000    0.2638206
37960.0000000    0.2710536
38000.0000000    0.2550487
38040.0000000    0.2725534
38080.0000000    0.2594686
38120.0000000    0.2704445
38160.0000000    0.2655993
38200.0000000    0.2691035
38240.0000000    0.2436028
38280.0000000    0.2495686
38320.0000000    0.2508590
38360.0000000    0.2635531
38400.0000000    0.2701104
38440.0000000    0.2588047
38480.0000000    0.2749439
38520.0000000    0.2640873
38560.0000000    0.2655198
38600.0000000    0.2736516
38640.0000000    0.2552940
38680.0000000    0.2433375
38720.0000000    0.2733273
38760.0000000    0.2541940
38800.0000000    0.2752087
38840.0000000    0.2675073
38880.0000000    0.2624064
38920.0000000    0.2719302
38960.0000000    0.2573361
39000.0000000    0.2562119
39040.0000000    0.2592823
39080.0000000    0.2567405
39120.0000000    0.2589460
39160.0000000    0.2649416
39200.0000000    0.2718024
39240.0000000    0.2689205
39280.0000000    0.2544103
39320.0000000    0.2886027
39360.0000000    0.2624340
39400.0000000    0.2645471
39440.0000000    0.2571940
39480.0000000    0.2658635
39520.0000000    0.2609110
39560.0000000    0.2772443
39600.0000000    0.2474779
39640.0000000    0.2507827
39680.0000000    0.2512624
39720.0000000    0.2701302
39760.0000000    0.2460262
39800.0000000    0.2553919
39840.0000000    0.2718409
39880.0000000    0.2758683
39920.0000000    0.2647709
39960.0000000    0.2592858
40000.0000000    0.2586575
40040.0000000    0.2636046
40080.0000000    0.2478027
40120.0000000    0.2484625
40160.0000000    0.2538282
40200.0000000    0.2516376
40240.0000000    0.2518117
40280.0000000    0.2550248
40320.0000000    0.2710596
40360.0000000    0.2820521
40400.0000000    0.2395222
40440.0000000    0.2575297
40480.0000000    0.2587189
40520.0000000    0.2743916
40560.0000000    0.2650376
40600.0000000    0.2645771
40640.0000000    0.2525718
40680.0000000    0.2477777
40720.0000000    0.2712638
40760.0000000    0.2419205
40800.0000000    0.2746493
40840.0000000    0.2717522
40880.0000000    0.2695046
40920.0000000    0.2619865
40960.0000000    0.2605075
41000.0000000    0.2591942
41040.0000000    0.2701946
41080.0000000    0.2486816
41120.0000000    0.2568996
41160.0000000    0.2703905
41200.0000000    0.2590307
41240.0000000    0.2417170
41280.0000000    0.2460579
41320.0000000    0.2457439
41360.0000000    0.2836881
41400.0000000    0.2622660
41440.0000000    0.2805243
41480.0000000    0.3116216
41520.0000000    0.2704313
41560.0000000    0.2598647
41600.0000000    0.2711108
41640.0000000    0.2506852
41680.0000000    0.2701109
41720.0000000    0.2799799
41760.0000000    0.2582397
41800.0000000    0.2467266
41840.0000000    0.2864434
41880.0000000    0.2710256
41920.0000000    0.2645295
41960.0000000    0.2599212
42000.0000000    0.2522440
42040.0000000    0.2617895
42080.0000000    0.2774599
42120.0000000    0.2729153
42160.0000000    0.2706798
42200.0000000    0.2648602
42240.0000000    0.2737655
42280.0000000    0.2600259
42320.0000000    0.2523709
42360.0000000    0.2635499
42400.0000000    0.2635915
42440.0000000    0.2828212
42480.0000000    0.2772010
42520.0000000    0.2598027
42560.0000000    0.2687816
42600.0000000    0.2631339
42640.0000000    0.2585096
42680.0000000    0.2752909
42720.0000000    0.2623661
42760.0000000    0.2588252
42800.0000000    0.2684438
42840.0000000    0.2717459
42880.0000000    0.2746550
42920.0000000    0.2754749
42960.0000000    0.3015199
43000.0000000    0.2816281
43040.0000000    0.2785398
43080.0000000    0.2641962
43120.0000000    0.2743183
43160.0000000    0.2905651
43200.0000000    0.2724086
43240.0000000    0.2670606
43280.0000000    0.2844364
43320.0000000    0.2943016
43360.0000000    0.2830904
43400.0000000    0.2761162
43440.0000000    0.2791776
43480.0000000    0.2829348
43520.0000000    0.2675495
43560.0000000    0.2840357
43600.0000000    0.2907679
43640.0000000    0.2945397
43680.0000000    0.2920042
43720.0000000    0.2739689
43760.0000000    0.2566764
43800.0000000    0.2696481
43840.0000000    0.2563383
43880.0000000    0.2714438
43920.0000000    0.2618752
43960.0000000    0.2767705
44000.0000000    0.2596680
44040.0000000    0.2817319
44080.0000000    0.2919300
44120.0000000    0.2801795
44160.0000000    0.2588857
44200.0000000    0.2694486
44240.0000000    0.2794172
44280.0000000    0.2700374
44320.0000000    0.2584018
44360.0000000    0.2753312
44400.0000000    0.2540791
44440.0000000    0.2740254
44480.0000000    0.2635787
44520.0000000    0.2472074
44560.0000000    0.2591191
44600.0000000    0.2594949
44640.0000000    0.2632461
44680.0000000    0.2764047
44720.0000000    0.2791526
44760.0000000    0.2664600
44800.0000000    0.2457149
44840.0000000    0.2628995
44880.0000000    0.2747093
44920.0000000    0.2572181
44960.0000000    0.2465309
45000.0000000    0.2405406
45040.0000000    0.2589612
45080.0000000    0.2919585
45120.0000000    0.2765693
45160.0000000    0.2797659
45200.0000000    0.2988745
45240.0000000    0.2769809
45280.0000000    0.2615248
45320.0000000    0.2544607
45360.0000000    0.2583667
45400.0000000    0.2565393
45440.0000000    0.2661265
45480.0000000    0.2533428
45520.0000000    0.2637914
45560.0000000    0.2900454
45600.0000000    0.2818280
45640.0000000    0.2751101
45680.0000000    0.2813600
45720.0000000    0.2757508
45760.0000000    0.2715048
45800.0000000    0.2491750
45840.0000000    0.2649810
45880.0000000    0.2638220
45920.0000000    0.2751970
45960.0000000    0.2727129
46000.0000000    0.2860197
46040.0000000    0.2989094
46080.0000000    0.2712424
46120.0000000    0.2811076
46160.0000000    0.2734880
46200.0000000    0.2793415
46240.0000000    0.2954780
46280.0000000    0.2759852
46320.0000000    0.3012854
46360.0000000    0.3050119
46400.0000000    0.2955007
46440.0000000    0.2845208
46480.0000000    0.2916867
46520.0000000    0.2927656
46560.0000000    0.2785389
46600.0000000    0.2808219
46640.0000000    0.2912146
46680.0000000    0.2936556
46720.0000000    0.2965816
46760.0000000    0.2935180
46800.0000000    0.3125111
46840.0000000    0.3099043
46880.0000000    0.3059883
46920.0000000    0.2889400
46960.0000000    0.2875889
47000.0000000    0.2987173
47040.0000000    0.2631206
47080.0000000    0.2685981
47120.0000000    0.2493845
47160.0000000    0.2453278
47200.0000000    0.2497390
47240.0000000    0.2730229
47280.0000000    0.2561869
47320.0000000    0.2486031
47360.0000000    0.2721327
47400.0000000    0.2623718
47440.0000000    0.2865432
47480.0000000    0.2535317
47520.0000000    0.2666710
47560.0000000    0.2588019
47600.0000000    0.2990613
47640.0000000    0.2527831
47680.0000000    0.2678393
47720.0000000    0.2548954
47760.0000000    0.2838767
47800.0000000    0.2603736
47840.0000000    0.2818719
47880.0000000    0.2763228
47920.0000000    0.2591699
47960.0000000    0.2467180
48000.0000000    0.2598253
48040.0000000    0.2663215
48080.0000000    0.2793388
48120.0000000    0.2723885
48160.0000000    0.2611547
48200.0000000    0.2501725
48240.0000000    0.2698522
48280.0000000    0.2757595
48320.0000000    0.2453458
48360.0000000    0.2504247
48400.0000000    0.2634890
48440.0000000    0.2731491
48480.0000000    0.2488713
48520.0000000    0.2547282
48560.0000000    0.2716927
48600.0000000    0.2810343
48640.0000000    0.2719570
48680.0000000    0.2703476
48720.0000000    0.2812200
48760.0000000    0.2766535
48800.0000000    0.2745223
48840.0000000    0.2738512
48880.0000000    0.2754103
48920.0000000    0.2695808
48960.0000000    0.2733839
49000.0000000    0.2805903
49040.0000000    0.2923790
49080.0000000    0.2578406
49120.0000000    0.2686754
49160.0000000    0.2659190
49200.0000000    0.2915303
49240.0000000    0.2696474
49280.0000000    0.2815461
49320.0000000    0.2569753
49360.0000000    0.2666961
49400.0000000    0.2575373
49440.0000000    0.2801232
49480.0000000    0.2660746
49520.0000000    0.2606991
49560.0000000    0.2620849
49600.0000000    0.2727475
49640.0000000    0.2554225
49680.0000000    0.2639908
49720.0000000    0.2639075
49760.0000000    0.2694832
49800.0000000    0.2706103
49840.0000000    0.2762986
49880.0000000    0.2664060
49920.0000000    0.2709504
49960.0000000    0.2864977
50000.0000000    0.2642088
50040.0000000    0.2467967
50080.0000000    0.2341252
50120.0000000    0.2391750
50160.0000000    0.2467574
50200.0000000    0.2546074
50240.0000000    0.2582898
50280.0000000    0.2711886
50320.0000000    0.2714998
50360.0000000    0.2443802
50400.0000000    0.2690068
50440.0000000    0.2444277
50480.0000000    0.2785702
50520.0000000    0.2784735
50560.0000000    0.2485177
50600.0000000    0.2516020
50640.0000000    0.2369986
50680.0000000    0.2618920
50720.0000000    0.2630814
50760.0000000    0.2791223
50800.0000000    0.2779204
50840.0000000    0.2489629
50880.0000000    0.2730281
50920.0000000    0.2623457
50960.0000000    0.2504897
51000.0000000    0.2642499
51040.0000000    0.2563064
51080.0000000    0.2596213
51120.0000000    0.2450086
51160.0000000    0.2533312
51200.0000000    0.2657367
51240.0000000    0.2457458
51280.0000000    0.2452821
51320.0000000    0.2498335
51360.0000000    0.2574302
51400.0000000    0.2472111
51440.0000000    0.2317120
51480.0000000    0.2306761
51520.0000000    0.2626587
51560.0000000    0.2341367
51600.0000000    0.2298459
51640.0000000    0.2383557
51680.0000000    0.2667368
51720.0000000    0.2579406
51760.0000000    0.2479738
51800.0000000    0.2707758
51840.0000000    0.2483081
51880.0000000    0.2430337
51920.0000000    0.2704481
51960.0000000    0.2596039
52000.0000000    0.2530462
52040.0000000    0.2788219
52080.0000000    0.2750843
52120.0000000    0.2572297
52160.0000000    0.2602102
52200.0000000    0.2453240
52240.0000000    0.2580320
52280.0000000    0.2483159
52320.0000000    0.2574527
52360.0000000    0.2388800
52400.0000000    0.2357537
52440.0000000    0.2466924
52480.0000000    0.2619893
52520.0000000    0.2543249
52560.0000000    0.2541828
52600.0000000    0.2657650
52640.0000000    0.2752434
52680.0000000    0.2311095
52720.0000000    0.2363394
52760.0000000    0.2462818
52800.0000000    0.2499357
52840.0000000    0.2496615
52880.0000000    0.2595033
52920.0000000    0.2697980
52960.0000000    0.2273055
53000.0000000    0.2424561
53040.0000000    0.2582845
53080.0000000    0.2485890
53120.0000000    0.2471393
53160.0000000    0.2516970
53200.0000000    0.2638801
53240.0000000    0.2455538
53280.0000000    0.2625458
53320.0000000    0.2757896
53360.0000000    0.2666051
53400.0000000    0.2604660
53440.0000000    0.2666623
53480.0000000    0.2494081
53520.0000000    0.2732419
53560.0000000    0.2769906
53600.0000000    0.2759847
53640.0000000    0.2559305
53680.0000000    0.2558889
53720.0000000    0.2275680
53760.0000000    0.2447449
53800.0000000    0.2532316
53840.0000000    0.2626160
53880.0000000    0.2521098
53920.0000000    0.2604235
53960.0000000    0.2573038
54000.0000000    0.2564733
54040.0000000    0.2566761
54080.0000000    0.2564718
54120.0000000    0.2786969
54160.0000000    0.2419916
54200.0000000    0.2665737
54240.0000000    0.2359780
54280.0000000    0.2414323
54320.0000000    0.2516696
54360.0000000    0.2537775
54400.0000000    0.2584394
54440.0000000    0.2432818
54480.0000000    0.2556102
54520.0000000    0.2529958
54560.0000000    0.2453438
54600.0000000    0.2503232
54640.0000000    0.2600121
54680.0000000    0.2761363
54720.0000000    0.2622415
54760.0000000    0.2561495
54800.0000000    0.2503636
54840.0000000    0.2303763
54880.0000000    0.2417905
54920.0000000    0.2485901
54960.0000000    0.2653337
55000.0000000    0.2557510
55040.0000000    0.2567083
55080.0000000    0.2554062
55120.0000000    0.2718917
55160.0000000    0.2565851
55200.0000000    0.2649000
55240.0000000    0.2777122
55280.0000000    0.2675456
55320.0000000    0.2563224
55360.0000000    0.2499042
55400.0000000    0.2688205
55440.0000000    0.2695204
55480.0000000    0.2641886
55520.0000000    0.2682503
55560.0000000    0.2427541
55600.0000000    0.2425901
55640.0000000    0.2679053
55680.0000000    0.2713846
55720.0000000    0.2654852
55760.0000000    0.2549253
55800.0000000    0.2643172
55840.0000000    0.2706188
55880.0000000    0.2672871
55920.0000000    0.2485959
55960.0000000    0.2661510
56000.0000000    0.2758462
56040.0000000    0.2506727
56080.0000000    0.2697434
56120.0000000    0.2775673
56160.0000000    0.2771634
56200.0000000    0.2729439
56240.0000000    0.2732086
56280.0000000    0.2562054
56320.0000000    0.2806280
56360.0000000    0.2814547
56400.0000000    0.2702520
56440.0000000    0.2804238
56480.0000000    0.2832178
56520.0000000    0.2583509
56560.0000000    0.2586221
56600.0000000    0.2580360
56640.0000000    0.2674622
56680.0000000    0.2663606
56720.0000000    0.2826060
56760.0000000    0.2534640
56800.0000000    0.2586942
56840.0000000    0.2434479
56880.0000000    0.2410206
56920.0000000    0.2593720
56960.0000000    0.2591310
57000.0000000    0.2805107
57040.0000000    0.2600578
57080.0000000    0.2374083
57120.0000000    0.2407974
57160.0000000    0.2326210
57200.0000000    0.2474855
57240.0000000    0.2712234
57280.0000000    0.2496020
57320.0000000    0.2345727
57360.0000000    0.2333858
57400.0000000    0.2497838
57440.0000000    0.2599908
57480.0000000    0.2502805
57520.0000000    0.2705164
57560.0000000    0.2726635
57600.0000000    0.2699070
57640.0000000    0.2584275
57680.0000000    0.2392392
57720.0000000    0.2451631
57760.0000000    0.2418712
57800.0000000    0.2633834
57840.0000000    0.2439860
57880.0000000    0.2426444
57920.0000000    0.2436265
57960.0000000    0.2552487
58000.0000000    0.2714616
58040.0000000    0.2722348
58080.0000000    0.2915118
58120.0000000    0.2834821
58160.0000000    0.2640036
58200.0000000    0.2659734
58240.0000000    0.2542304
58280.0000000    0.2679685
58320.0000000    0.2662952
58360.0000000    0.2563756
58400.0000000    0.2605473
58440.0000000    0.2373673
58480.0000000    0.2412155
58520.0000000    0.2517947
58560.0000000    0.2512809
58600.0000000    0.2736791
58640.0000000    0.2813728
58680.0000000    0.2670833
58720.0000000    0.2654390
58760.0000000    0.2370050
58800.0000000    0.2612765
58840.0000000    0.2726932
58880.0000000    0.2597572
58920.0000000    0.2685407
58960.0000000    0.2662120
59000.0000000    0.2616670
59040.0000000    0.2574854
59080.0000000    0.2640634
59120.0000000    0.2488382
59160.0000000    0.2616925
59200.0000000    0.2399143
59240.0000000    0.2740529
59280.0000000    0.2547169
59320.0000000    0.2571517
59360.0000000    0.2571490
59400.0000000    0.2623808
59440.0000000    0.2740994
59480.0000000    0.2403808
59520.0000000    0.2515053
59560.0000000    0.2431059
59600.0000000    0.2790715
59640.0000000    0.2539217
59680.0000000    0.2609689
59720.0000000    0.2381402
59760.0000000    0.2290535
59800.0000000    0.2690810
59840.0000000    0.2554617
59880.0000000    0.2721507
59920.0000000    0.2672500
59960.0000000    0.2759848
60000.0000000    0.2644385
60040.0000000    0.2782115
60080.0000000    0.2659355
60120.0000000    0.2486631
60160.0000000    0.2357849
60200.0000000    0.2598438
60240.0000000    0.2960259
60280.0000000    0.2820055
60320.0000000    0.3109863
60360.0000000    0.2851210
60400.0000000    0.2957115
60440.0000000    0.2573765
60480.0000000    0.2710676
60520.0000000    0.2603782
60560.0000000    0.2779449
60600.0000000    0.2808527
60640.0000000    0.2682870
60680.0000000    0.2674480
60720.0000000    0.2657931
60760.0000000    0.2694054
60800.0000000    0.2760669
60840.0000000    0.2496261
60880.0000000    0.2632860
60920.0000000    0.2828548
60960.0000000    0.2725023
61000.0000000    0.2585152
61040.0000000    0.2508906
61080.0000000    0.2432639
61120.0000000    0.2751162
61160.0000000    0.2966805
61200.0000000    0.2782559
61240.0000000    0.2742225
61280.0000000    0.2562535
61320.0000000    0.2632729
61360.0000000    0.2650389
61400.0000000    0.2627547
61440.0000000    0.2753874
61480.0000000    0.2916988
61520.0000000    0.2654737
61560.0000000    0.2872667
61600.0000000    0.2594218
61640.0000000    0.2833146
61680.0000000    0.2933006
61720.0000000    0.2815053
61760.0000000    0.2732521
61800.0000000    0.2700285
61840.0000000    0.2749806
61880.0000000    0.2617020
61920.0000000    0.2731540
61960.0000000    0.2814620
62000.0000000    0.2574744
62040.0000000    0.2605269
62080.0000000    0.2684716
62120.0000000    0.2622110
62160.0000000    0.2667992
62200.0000000    0.2569042
62240.0000000    0.2679553
62280.0000000    0.2471193
62320.0000000    0.2602289
62360.0000000    0.2668022
62400.0000000    0.2604392
62440.0000000    0.2442859
62480.0000000    0.2637928
62520.0000000    0.2371864
62560.0000000    0.2577691
62600.0000000    0.2494529
62640.0000000    0.2612530
62680.0000000    0.2674693
62720.0000000    0.2781250
62760.0000000    0.2784031
62800.0000000    0.2799116
62840.0000000    0.2779347
62880.0000000    0.2846622
62920.0000000    0.2918684
62960.0000000    0.2710449
63000.0000000    0.2648272
63040.0000000    0.2645592
63080.0000000    0.2696284
63120.0000000    0.2876895
63160.0000000    0.2641942
63200.0000000    0.2658971
63240.0000000    0.2615842
63280.0000000    0.2633480
63320.0000000    0.2770322
63360.0000000    0.2759199
63400.0000000    0.2810780
63440.0000000    0.2726468
63480.0000000    0.2845861
63520.0000000    0.2660633
63560.0000000    0.2650690
63600.0000000    0.2684389
63640.0000000    0.2722758
63680.0000000    0.2908117
63720.0000000    0.2710259
63760.0000000    0.2580524
63800.0000000    0.2641171
63840.0000000    0.2550851
63880.0000000    0.2503332
63920.0000000    0.2675123
63960.0000000    0.2752276
64000.0000000    0.2562608
64040.0000000    0.2605644
64080.0000000    0.2348309
64120.0000000    0.2554279
64160.0000000    0.2843528
64200.0000000    0.2657422
64240.0000000    0.2526032
64280.0000000    0.2493191
64320.0000000    0.2525499
64360.0000000    0.2555186
64400.0000000    0.2499092
64440.0000000    0.2578882
64480.0000000    0.2537525
64520.0000000    0.2736802
64560.0000000    0.2733738
64600.0000000    0.2664686
64640.0000000    0.2802745
64680.0000000    0.2762251
64720.0000000    0.2591462
64760.0000000    0.2700589
64800.0000000    0.2673655
64840.0000000    0.2741654
64880.0000000    0.2565300
64920.0000000    0.2832305
64960.0000000    0.2905711
65000.0000000    0.2467266
65040.0000000    0.2667428
65080.0000000    0.2581248
65120.0000000    0.2636222
65160.0000000    0.2720713
65200.0000000    0.2622935
65240.0000000    0.2481495
65280.0000000    0.2436934
65320.0000000    0.2488347
65360.0000000    0.2428318
65400.0000000    0.2550874
65440.0000000    0.2588857
65480.0000000    0.2517296
65520.0000000    0.2426879
65560.0000000    0.2356927
65600.0000000    0.2587112
65640.0000000    0.2577499
65680.0000000    0.2713543
65720.0000000    0.2666979
65760.0000000    0.2605673
65800.0000000    0.2746693
65840.0000000    0.2542110
65880.0000000    0.2611767
65920.0000000    0.2501029
65960.0000000    0.2867628
66000.0000000    0.2572232
66040.0000000    0.2666571
66080.0000000    0.2530256
66120.0000000    0.2808160
66160.0000000    0.2608952
66200.0000000    0.2634009
66240.0000000    0.2614371
66280.0000000    0.2689972
66320.0000000    0.2849964
66360.0000000    0.2850002
66400.0000000    0.2737573
66440.0000000    0.2907642
66480.0000000    0.2764035
66520.0000000    0.2782458
66560.0000000    0.2669945
66600.0000000    0.2995010
66640.0000000    0.2643304
66680.0000000    0.2772437
66720.0000000    0.2875033
66760.0000000    0.2642355
66800.0000000    0.2913757
66840.0000000    0.2763754
66880.0000000    0.2710136
66920.0000000    0.2709510
66960.0000000    0.2765266
67000.0000000    0.2822141
67040.0000000    0.2842640
67080.0000000    0.2628519
67120.0000000    0.2818988
67160.0000000    0.2582021
67200.0000000    0.2876033
67240.0000000    0.2972500
67280.0000000    0.2818984
67320.0000000    0.2843336
67360.0000000    0.2618697
67400.0000000    0.2833622
67440.0000000    0.2705761
67480.0000000    0.2799177
67520.0000000    0.2618161
67560.0000000    0.2709045
67600.0000000    0.2669548
67640.0000000    0.2732297
67680.0000000    0.2680742
67720.0000000    0.2711875
67760.0000000    0.2848626
67800.0000000    0.2794197
67840.0000000    0.2525519
67880.0000000    0.2721790
67920.0000000    0.2689837
67960.0000000    0.2686236
68000.0000000    0.2871071
68040.0000000    0.2477719
68080.0000000    0.2721097
68120.0000000    0.2736340
68160.0000000    0.2652775
68200.0000000    0.2834808
68240.0000000    0.2445623
68280.0000000    0.2612910
68320.0000000    0.2543076
68360.0000000    0.2552017
68400.0000000    0.2750827
68440.0000000    0.2860522
68480.0000000    0.2594938
68520.0000000    0.2672856
68560.0000000    0.2801858
68600.0000000    0.2542917
68640.0000000    0.2699592
68680.0000000    0.2982406
68720.0000000    0.2733882
68760.0000000    0.2845211
68800.0000000    0.2728865
68840.0000000    0.2824566
68880.0000000    0.2574984
68920.0000000    0.2781556
68960.0000000    0.2648912
69000.0000000    0.2569031
69040.0000000    0.2862674
69080.0000000    0.2656803
69120.0000000    0.2724056
69160.0000000    0.2786697
69200.0000000    0.2611396
69240.0000000    0.2611139
69280.0000000    0.2690567
69320.0000000    0.2683033
69360.0000000    0.2527518
69400.0000000    0.2736729
69440.0000000    0.2713096
69480.0000000    0.2647944
69520.0000000    0.2795180
69560.0000000    0.2552617
69600.0000000    0.2723359
69640.0000000    0.2745836
69680.0000000    0.2638322
69720.0000000    0.2597633
69760.0000000    0.2628277
69800.0000000    0.2800282
69840.0000000    0.2630861
69880.0000000    0.2318839
69920.0000000    0.2693673
69960.0000000    0.2684037
70000.0000000    0.2555419
70040.0000000    0.2545165
70080.0000000    0.2641241
70120.0000000    0.2344896
70160.0000000    0.2447834
70200.0000000    0.2505609
70240.0000000    0.2564083
70280.0000000    0.2529342
70320.0000000    0.2579533
70360.0000000    0.2706726
70400.0000000    0.2557999
70440.0000000    0.2646814
70480.0000000    0.2624189
70520.0000000    0.2571929
70560.0000000    0.2433759
70600.0000000    0.2428512
70640.0000000    0.2494092
70680.0000000    0.2577011
70720.0000000    0.2437871
70760.0000000    0.2410512
70800.0000000    0.2402329
70840.0000000    0.2426910
70880.0000000    0.2377878
70920.0000000    0.2368370
70960.0000000    0.2567244
71000.0000000    0.2623005
71040.0000000    0.2565729
71080.0000000    0.2498509
71120.0000000    0.2475176
71160.0000000    0.2785494
71200.0000000    0.2607125
71240.0000000    0.2660326
71280.0000000    0.2622758
71320.0000000    0.2727209
71360.0000000    0.2568558
71400.0000000    0.2610486
71440.0000000    0.2605798
71480.0000000    0.2374886
71520.0000000    0.2471364
71560.0000000    0.2467602
71600.0000000    0.2295103
71640.0000000    0.2550790
71680.0000000    0.2364710
71720.0000000    0.2548885
71760.0000000    0.2543342
71800.0000000    0.2490576
71840.0000000    0.2524649
71880.0000000    0.2535082
71920.0000000    0.2490588
71960.0000000    0.2489486
72000.0000000    0.2557610
72040.0000000    0.2580649
72080.0000000    0.2786036
72120.0000000    0.2820404
72160.0000000    0.2493716
72200.0000000    0.2482197
72240.0000000    0.2632084
72280.0000000    0.2759143
72320.0000000    0.2825131
72360.0000000    0.2717498
72400.0000000    0.2867702
72440.0000000    0.2546822
72480.0000000    0.2804020
72520.0000000    0.2371326
72560.0000000    0.2457495
72600.0000000    0.2385919
72640.0000000    0.2472302
72680.0000000    0.2577593
72720.0000000    0.2575735
72760.0000000    0.2598394
72800.0000000    0.2383964
72840.0000000    0.2433401
72880.0000000    0.2402989
72920.0000000    0.2743901
72960.0000000    0.2571044
73000.0000000    0.2680462
73040.0000000    0.2449397
73080.0000000    0.2543131
73120.0000000    0.2427026
73160.0000000    0.2563325
73200.0000000    0.2525794
73240.0000000    0.2268890
73280.0000000    0.2405827
73320.0000000    0.2416675
73360.0000000    0.2361209
73400.0000000    0.2389584
73440.0000000    0.2571857
73480.0000000    0.2484276
73520.0000000    0.2472735
73560.0000000    0.2421448
73600.0000000    0.2652781
73640.0000000    0.2339994
73680.0000000    0.2426853
73720.0000000    0.2390984
73760.0000000    0.2506508
73800.0000000    0.2320362
73840.0000000    0.2400291
73880.0000000    0.2379679
73920.0000000    0.2468790
73960.0000000    0.2286892
74000.0000000    0.2355810
74040.0000000    0.2445634
74080.0000000    0.2401195
74120.0000000    0.2431899
74160.0000000    0.2433281
74200.0000000    0.2336868
74240.0000000    0.2361932
74280.0000000    0.2494726
74320.0000000    0.2712904
74360.0000000    0.2468476
74400.0000000    0.2400291
74440.0000000    0.2373724
74480.0000000    0.2502985
74520.0000000    0.2555080
74560.0000000    0.2746857
74600.0000000    0.2630090
74640.0000000    0.2618798
74680.0000000    0.2622425
74720.0000000    0.2595766
74760.0000000    0.2618217
74800.0000000    0.2667813
74840.0000000    0.2713178
74880.0000000    0.2802892
74920.0000000    0.2636474
74960.0000000    0.2489848
75000.0000000    0.2674952
75040.0000000    0.2627938
75080.0000000    0.2627482
75120.0000000    0.2674297
75160.0000000    0.2524878
75200.0000000    0.2488541
75240.0000000    0.2451515
75280.0000000    0.2386128
75320.0000000    0.2515911
75360.0000000    0.2893095
75400.0000000    0.2920083
75440.0000000    0.2762651
75480.0000000    0.2749909
75520.0000000    0.2593163
75560.0000000    0.2606839
75600.0000000    0.2698397
75640.0000000    0.2719987
75680.0000000    0.2663994
75720.0000000    0.2680670
75760.0000000    0.2756748
75800.0000000    0.2662230
75840.0000000    0.2595708
75880.0000000    0.2692515
75920.0000000    0.2403219
75960.0000000    0.2632979
76000.0000000    0.2376101
76040.0000000    0.2490821
76080.0000000    0.2263015
76120.0000000    0.2324707
76160.0000000    0.2501067
76200.0000000    0.2565737
76240.0000000    0.2641574
76280.0000000    0.2666699
76320.0000000    0.2473313
76360.0000000    0.2653938
76400.0000000    0.2640361
76440.0000000    0.2532197
76480.0000000    0.2661795
76520.0000000    0.2419575
76560.0000000    0.2576258
76600.0000000    0.2474035
76640.0000000    0.2563894
76680.0000000    0.2586057
76720.0000000    0.2629755
76760.0000000    0.2715712
76800.0000000    0.2654891
76840.0000000    0.2790169
76880.0000000    0.2563653
76920.0000000    0.2517692
76960.0000000    0.2494297
77000.0000000    0.2730742
77040.0000000    0.2712927
77080.0000000    0.2546698
77120.0000000    0.2673890
77160.0000000    0.2534485
77200.0000000    0.2530998
77240.0000000    0.2603149
77280.0000000    0.2737859
77320.0000000    0.2675053
77360.0000000    0.2676395
77400.0000000    0.2714078
77440.0000000    0.2787124
77480.0000000    0.2605280
77520.0000000    0.2721251
77560.0000000    0.2712594
77600.0000000    0.2575784
77640.0000000    0.2560414
77680.0000000    0.2674606
77720.0000000    0.2643535
77760.0000000    0.2932783
77800.0000000    0.2736038
77840.0000000    0.2765409
77880.0000000    0.2784103
77920.0000000    0.2729388
77960.0000000    0.2535114
78000.0000000    0.2757234
78040.0000000    0.2812726
78080.0000000    0.2527047
78120.0000000    0.2557929
78160.0000000    0.2673329
78200.0000000    0.2690101
78240.0000000    0.2568739
78280.0000000    0.2555988
78320.0000000    0.2676001
78360.0000000    0.2568595
78400.0000000    0.2552002
78440.0000000    0.2563932
78480.0000000    0.2565390
78520.0000000    0.2597986
78560.0000000    0.2416164
78600.0000000    0.2646190
78640.0000000    0.2531117
78680.0000000    0.2629588
78720.0000000    0.2681996
78760.0000000    0.2616419
78800.0000000    0.2643733
78840.0000000    0.2640092
78880.0000000    0.2510776
78920.0000000    0.2449507
78960.0000000    0.2556073
79000.0000000    0.2538668
79040.0000000    0.2543072
79080.0000000    0.2684980
79120.0000000    0.2476363
79160.0000000    0.2297153
79200.0000000    0.2323608
79240.0000000    0.2410341
79280.0000000    0.2841512
79320.0000000    0.2435649
79360.0000000    0.2770899
79400.0000000    0.2595145
79440.0000000    0.2616008
79480.0000000    0.2443792
79520.0000000    0.2578144
79560.0000000    0.2535058
79600.0000000    0.2618114
79640.0000000    0.2762915
79680.0000000    0.2658797
79720.0000000    0.2574824
79760.0000000    0.2429510
79800.0000000    0.2713427
79840.0000000    0.2349734
79880.0000000    0.2568521
79920.0000000    0.2618418
79960.0000000    0.2833321
80000.0000000    0.2709357
80040.0000000    0.2740053
80080.0000000    0.2843690
80120.0000000    0.2783368
80160.0000000    0.2860064
80200.0000000    0.2992766
80240.0000000    0.2779849
80280.0000000    0.2803796
80320.0000000    0.2615793
80360.0000000    0.2759763
80400.0000000    0.2604681
80440.0000000    0.2679475
80480.0000000    0.2868241
80520.0000000    0.2697829
80560.0000000    0.2714958
80600.0000000    0.2519574
80640.0000000    0.2748081
80680.0000000    0.2772109
80720.0000000    0.2545229
80760.0000000    0.2774073
80800.0000000    0.2596165
80840.0000000    0.2719468
80880.0000000    0.2851202
80920.0000000    0.2551716
80960.0000000    0.2749520
81000.0000000    0.2703814
81040.0000000    0.2910602
81080.0000000    0.2835100
81120.0000000    0.2790397
81160.0000000    0.2829957
81200.0000000    0.2849935
81240.0000000    0.2764526
81280.0000000    0.3055962
81320.0000000    0.2755336
81360.0000000    0.2712740
81400.0000000    0.2689148
81440.0000000    0.2706436
81480.0000000    0.2763595
81520.0000000    0.2737517
81560.0000000    0.2817382
81600.0000000    0.2622200
81640.0000000    0.2542759
81680.0000000    0.2777606
81720.0000000    0.2633952
81760.0000000    0.2516009
81800.0000000    0.2544226
81840.0000000    0.2661027
81880.0000000    0.2756117
81920.0000000    0.2756961
81960.0000000    0.2621591
82000.0000000    0.2614272
82040.0000000    0.2790829
82080.0000000    0.2804332
82120.0000000    0.2605287
82160.0000000    0.2526307
82200.0000000    0.2316468
82240.0000000    0.2300377
82280.0000000    0.2454164
82320.0000000    0.2358049
82360.0000000    0.2314601
82400.0000000    0.2357731
82440.0000000    0.2522321
82480.0000000    0.2365107
82520.0000000    0.2345553
82560.0000000    0.2386717
82600.0000000    0.2480571
82640.0000000    0.2543524
82680.0000000    0.2452511
82720.0000000    0.2707352
82760.0000000    0.2762523
82800.0000000    0.2797449
82840.0000000    0.2928528
82880.0000000    0.3113981
82920.0000000    0.2941097
82960.0000000    0.2950445
83000.0000000    0.2769406
83040.0000000    0.2988881
83080.0000000    0.2703652
83120.0000000    0.2855997
83160.0000000    0.2663734
83200.0000000    0.2755613
83240.0000000    0.2740578
83280.0000000    0.2812704
83320.0000000    0.2746414
83360.0000000    0.2757440
83400.0000000    0.2726604
83440.0000000    0.2773649
83480.0000000    0.2717405
83520.0000000    0.2531915
83560.0000000    0.2681022
83600.0000000    0.2597301
83640.0000000    0.2693256
83680.0000000    0.2893592
83720.0000000    0.2854532
83760.0000000    0.2792327
83800.0000000    0.2839472
83840.0000000    0.3089370
83880.0000000    0.2717699
83920.0000000    0.2696248
83960.0000000    0.2576865
84000.0000000    0.2653967
84040.0000000    0.2612505
84080.0000000    0.2615811
84120.0000000    0.2570992
84160.0000000    0.2639217
84200.0000000    0.2734564
84240.0000000    0.2678308
84280.0000000    0.2839887
84320.0000000    0.2782187
84360.0000000    0.2745667
84400.0000000    0.2674927
84440.0000000    0.2713501
84480.0000000    0.2828223
84520.0000000    0.2731865
84560.0000000    0.2885868
84600.0000000    0.2761475
84640.0000000    0.2841372
84680.0000000    0.2729202
84720.0000000    0.2813093
84760.0000000    0.2666126
84800.0000000    0.2726288
84840.0000000    0.2685956
84880.0000000    0.2792015
84920.0000000    0.2710746
84960.0000000    0.2700376
85000.0000000    0.2687805
85040.0000000    0.2613259
85080.0000000    0.2729602
85120.0000000    0.2703765
85160.0000000    0.2675076
85200.0000000    0.2469011
85240.0000000    0.2584333
85280.0000000    0.2605656
85320.0000000    0.2578025
85360.0000000    0.2748687
85400.0000000    0.2618771
85440.0000000    0.2586206
85480.0000000    0.2724153
85520.0000000    0.2591898
85560.0000000    0.2674230
85600.0000000    0.2624288
85640.0000000    0.2719289
85680.0000000    0.2550134
85720.0000000    0.2470077
85760.0000000    0.2583494
85800.0000000    0.2662536
85840.0000000    0.2568763
85880.0000000    0.2546053
85920.0000000    0.2735163
85960.0000000    0.2694331
86000.0000000    0.2668949
86040.0000000    0.2695734
86080.0000000    0.2814437
86120.0000000    0.2544094
86160.0000000    0.2582666
86200.0000000    0.2765855
86240.0000000    0.2770429
86280.0000000    0.2704327
86320.0000000    0.2643185
86360.0000000    0.2581340
86400.0000000    0.2440073
86440.0000000    0.2634979
86480.0000000    0.2632756
86520.0000000    0.2567680
86560.0000000    0.2542683
86600.0000000    0.2531918
86640.0000000    0.2670381
86680.0000000    0.2416358
86720.0000000    0.2466331
86760.0000000    0.2573381
86800.0000000    0.2587896
86840.0000000    0.2597463
86880.0000000    0.2777939
86920.0000000    0.2801018
86960.0000000    0.2626598
87000.0000000    0.2667272
87040.0000000    0.2588500
87080.0000000    0.2540819
87120.0000000    0.2500596
87160.0000000    0.2395567
87200.0000000    0.2496480
87240.0000000    0.2550234
87280.0000000    0.2482696
87320.0000000    0.2510482
87360.0000000    0.2640288
87400.0000000    0.2421878
87440.0000000    0.2567857
87480.0000000    0.2680421
87520.0000000    0.2764370
87560.0000000    0.2629818
87600.0000000    0.2666202
87640.0000000    0.2670230
87680.0000000    0.2622685
87720.0000000    0.2703976
87760.0000000    0.2752529
87800.0000000    0.2692490
87840.0000000    0.2686293
87880.0000000    0.2559567
87920.0000000    0.2648758
87960.0000000    0.2465450
88000.0000000    0.2454601
88040.0000000    0.2743861
88080.0000000    0.2666007
88120.0000000    0.2457348
88160.0000000    0.2552612
88200.0000000    0.2928728
88240.0000000    0.2704121
88280.0000000    0.2690828
88320.0000000    0.2827877
88360.0000000    0.2820365
88400.0000000    0.2911648
88440.0000000    0.2953691
88480.0000000    0.2543147
88520.0000000    0.2606667
88560.0000000    0.2713461
88600.0000000    0.2528530
88640.0000000    0.2669808
88680.0000000    0.2786293
88720.0000000    0.2829606
88760.0000000    0.2586943
88800.0000000    0.2845275
88840.0000000    0.2775495
88880.0000000    0.2782449
88920.0000000    0.2624293
88960.0000000    0.2424329
89000.0000000    0.2464323
89040.0000000    0.2685716
89080.0000000    0.2693512
89120.0000000    0.2819413
89160.0000000    0.2846220
89200.0000000    0.2881894
89240.0000000    0.2699416
89280.0000000    0.2820724
89320.0000000    0.2843356
89360.0000000    0.2731744
89400.0000000    0.2677201
89440.0000000    0.2641896
89480.0000000    0.2637363
89520.0000000    0.2649345
89560.0000000    0.2956453
89600.0000000    0.2571181
89640.0000000    0.2751050
89680.0000000    0.2786680
89720.0000000    0.2809550
89760.0000000    0.2688825
89800.0000000    0.2763908
89840.0000000    0.2701670
89880.0000000    0.2771518
89920.0000000    0.2722369
89960.0000000    0.2707035
90000.0000000    0.2533800
90040.0000000    0.2827820
90080.0000000    0.3036155
90120.0000000    0.2954825
90160.0000000    0.2976963
90200.0000000    0.3150871
90240.0000000    0.3078921
90280.0000000    0.2887420
90320.0000000    0.2811614
90360.0000000    0.2929196
90400.0000000    0.2950491
90440.0000000    0.2859576
90480.0000000    0.2810531
90520.0000000    0.2463343
90560.0000000    0.2792220
90600.0000000    0.2761163
90640.0000000    0.2675673
90680.0000000    0.2644802
90720.0000000    0.2683419
90760.0000000    0.2610993
90800.0000000    0.2769679
90840.0000000    0.2706327
90880.0000000    0.2908009
90920.0000000    0.2578407
90960.0000000    0.2517107
91000.0000000    0.2495677
91040.0000000    0.2583833
91080.0000000    0.2598707
91120.0000000    0.2638178
91160.0000000    0.2732839
91200.0000000    0.2594945
91240.0000000    0.2584180
91280.0000000    0.2662073
91320.0000000    0.2699648
91360.0000000    0.2910308
91400.0000000    0.3050679
91440.0000000    0.2565566
91480.0000000    0.2881392
91520.0000000    0.2642010
91560.0000000    0.2953613
91600.0000000    0.2843475
91640.0000000    0.2709233
91680.0000000    0.2952039
91720.0000000    0.2833544
91760.0000000    0.2694604
91800.0000000    0.2705905
91840.0000000    0.2982025
91880.0000000    0.2831765
91920.0000000    0.2812728
91960.0000000    0.2567962
92000.0000000    0.2421655
92040.0000000    0.2651397
92080.0000000    0.2901853
92120.0000000    0.2781300
92160.0000000    0.2917674
92200.0000000    0.2728125
92240.0000000    0.2710180
92280.0000000    0.2690973
92320.0000000    0.2651192
92360.0000000    0.2828084
92400.0000000    0.2648168
92440.0000000    0.2775909
92480.0000000    0.2776269
92520.0000000    0.2774479
92560.0000000    0.2598070
92600.0000000    0.2619098
92640.0000000    0.2535263
92680.0000000    0.2702892
92720.0000000    0.2556348
92760.0000000    0.2704658
92800.0000000    0.2693002
92840.0000000    0.2763905
92880.0000000    0.2745595
92920.0000000    0.2722784
92960.0000000    0.2677056
93000.0000000    0.2669004
93040.0000000    0.2774880
93080.0000000    0.2660800
93120.0000000    0.2668726
93160.0000000    0.2581128
93200.0000000    0.2699301
93240.0000000    0.2667134
93280.0000000    0.2569014
93320.0000000    0.2610435
93360.0000000    0.2753886
93400.0000000    0.2763791
93440.0000000    0.2711118
93480.0000000    0.2523601
93520.0000000    0.2633345
93560.0000000    0.2702837
93600.0000000    0.2747976
93640.0000000    0.2722276
93680.0000000    0.2639750
93720.0000000    0.2520227
93760.0000000    0.2524736
93800.0000000    0.2681557
93840.0000000    0.2835833
93880.0000000    0.2637419
93920.0000000    0.2794997
93960.0000000    0.2651078
94000.0000000    0.2711466
94040.0000000    0.2731637
94080.0000000    0.2816531
94120.0000000    0.2813902
94160.0000000    0.2719779
94200.0000000    0.2733670
94240.0000000    0.2782580
94280.0000000    0.2669701
94320.0000000    0.2706437
94360.0000000    0.2717254
94400.0000000    0.2631470
94440.0000000    0.2713043
94480.0000000    0.2757337
94520.0000000    0.2864232
94560.0000000    0.2833934
94600.0000000    0.2622882
94640.0000000    0.2741185
94680.0000000    0.2753697
94720.0000000    0.2653326
94760.0000000    0.2759385
94800.0000000    0.3013414
94840.0000000    0.3123009
94880.0000000    0.2774858
94920.0000000    0.2707821
94960.0000000    0.2633979
95000.0000000    0.2691090
95040.0000000    0.2749308
95080.0000000    0.2734716
95120.0000000    0.2670658
95160.0000000    0.2732589
95200.0000000    0.2782587
95240.0000000    0.2690729
95280.0000000    0.2714495
95320.0000000    0.2696036
95360.0000000    0.2831729
95400.0000000    0.2751214
95440.0000000    0.2721386
95480.0000000    0.2855991
95520.0000000    0.2886218
95560.0000000    0.2841295
95600.0000000    0.2673529
95640.0000000    0.2637398
95680.0000000    0.2523859
95720.0000000    0.2616123
95760.0000000    0.2625321
95800.0000000    0.2817093
95840.0000000    0.2729003
95880.0000000    0.2766909
95920.0000000    0.2540862
95960.0000000    0.2442241
96000.0000000    0.2547969
96040.0000000    0.2632774
96080.0000000    0.2845844
96120.0000000    0.2720191
96160.0000000    0.2765579
96200.0000000    0.2576695
96240.0000000    0.2699568
96280.0000000    0.2651241
96320.0000000    0.2684117
96360.0000000    0.2340924
96400.0000000    0.2479091
96440.0000000    0.2447013
96480.0000000    0.2637659
96520.0000000    0.2586044
96560.0000000    0.2451824
96600.0000000    0.2604423
96640.0000000    0.2625322
96680.0000000    0.2639379
96720.0000000    0.2646293
96760.0000000    0.2670487
96800.0000000    0.2756010
96840.0000000    0.2673420
96880.0000000    0.2775701
96920.0000000    0.2570571
96960.0000000    0.2694972
97000.0000000    0.2650723
97040.0000000    0.2412622
97080.0000000    0.2486497
97120.0000000    0.2486344
97160.0000000    0.2498063
97200.0000000    0.2566927
97240.0000000    0.2484768
97280.0000000    0.2548069
97320.0000000    0.2647894
97360.0000000    0.2462535
97400.0000000    0.2396670
97440.0000000    0.2662296
97480.0000000    0.2701797
97520.0000000    0.2674209
97560.0000000    0.2676282
97600.0000000    0.3033157
97640.0000000    0.2712754
97680.0000000    0.2734972
97720.0000000    0.2569129
97760.0000000    0.2704327
97800.0000000    0.2774390
97840.0000000    0.2535647
97880.0000000    0.2455484
97920.0000000    0.2382234
97960.0000000    0.2452535
98000.0000000    0.2459532
98040.0000000    0.2810746
98080.0000000    0.2778732
98120.0000000    0.2693572
98160.0000000    0.2753524
98200.0000000    0.2642169
98240.0000000    0.2517059
98280.0000000    0.2906953
98320.0000000    0.2723695
98360.0000000    0.2746524
98400.0000000    0.2937605
98440.0000000    0.2792612
98480.0000000    0.3007749
98520.0000000    0.2794306
98560.0000000    0.2757691
98600.0000000    0.2635186
98640.0000000    0.2706625
98680.0000000    0.2387034
98720.0000000    0.2645112
98760.0000000    0.2520780
98800.0000000    0.2708563
98840.0000000    0.2677792
98880.0000000    0.2335588
98920.0000000    0.2766414
98960.0000000    0.2427531
99000.0000000    0.2729992
99040.0000000    0.2481966
99080.0000000    0.2458750
99120.0000000    0.2737347
99160.0000000    0.2497549
99200.0000000    0.2636791
99240.0000000    0.2607664
99280.0000000    0.2723117
99320.0000000    0.2872031
99360.0000000    0.2783958
99400.0000000    0.2647972
99440.0000000    0.2692464
99480.0000000    0.2513970
99520.0000000    0.2605842
99560.0000000    0.2608158
99600.0000000    0.2501455
99640.0000000    0.2366790
99680.0000000    0.2599312
99720.0000000    0.2544281
99760.0000000    0.2655341
99800.0000000    0.2553343
99840.0000000    0.2430616
99880.0000000    0.2593930
99920.0000000    0.2691602
99960.0000000    0.2487825
100000.0000000    0.2648854
100040.0000000    0.2792910
100080.0000000    0.2797187
100120.0000000    0.2498628
100160.0000000    0.2575124
100200.0000000    0.2610344
100240.0000000    0.2886880
100280.0000000    0.2658936
100320.0000000    0.2729637
100360.0000000    0.2602980
100400.0000000    0.2665656
100440.0000000    0.2615219
100480.0000000    0.2702064
100520.0000000    0.2710348
100560.0000000    0.2502702
100600.0000000    0.2629064
100640.0000000    0.2752888
100680.0000000    0.2779101
100720.0000000    0.2615958
100760.0000000    0.2769940
100800.0000000    0.2807925
100840.0000000    0.2866247
100880.0000000    0.2890329
100920.0000000    0.2839666
100960.0000000    0.3066831
101000.0000000    0.2759078
101040.0000000    0.2840866
101080.0000000    0.2861705
101120.0000000    0.2767799
101160.0000000    0.2611985
101200.0000000    0.2869051
101240.0000000    0.2644501
101280.0000000    0.2702858
101320.0000000    0.2870037
101360.0000000    0.2618381
101400.0000000    0.2618918
101440.0000000    0.2576858
101480.0000000    0.2540379
101520.0000000    0.2749088
101560.0000000    0.2433809
101600.0000000    0.2513674
101640.0000000    0.2534544
101680.0000000    0.2581440
101720.0000000    0.2580927
101760.0000000    0.2702924
101800.0000000    0.2636875
101840.0000000    0.2633325
101880.0000000    0.2537578
101920.0000000    0.2885357
101960.0000000    0.2619165
102000.0000000    0.2502676
102040.0000000    0.2608413
102080.0000000    0.2473989
102120.0000000    0.2525552
102160.0000000    0.2608340
102200.0000000    0.2736403
102240.0000000    0.2864396
102280.0000000    0.2796509
102320.0000000    0.2817528
102360.0000000    0.2772111
102400.0000000    0.2797703
102440.0000000    0.2885465
102480.0000000    0.2914793
102520.0000000    0.3029898
102560.0000000    0.2817195
102600.0000000    0.2672579
102640.0000000    0.2774898
102680.0000000    0.2727136
102720.0000000    0.2647942
102760.0000000    0.2538914
102800.0000000    0.2660715
102840.0000000    0.2727711
102880.0000000    0.2420056
102920.0000000    0.2686199
102960.0000000    0.2722617
103000.0000000    0.2393371
103040.0000000    0.2667485
103080.0000000    0.2547324
103120.0000000    0.2432620
103160.0000000    0.2520083
103200.0000000    0.2663388
103240.0000000    0.2799982
103280.0000000    0.2593278
103320.0000000    0.2773385
103360.0000000    0.2706441
103400.0000000    0.2867354
103440.0000000    0.2770131
103480.0000000    0.2962610
103520.0000000    0.2968303
103560.0000000    0.2812550
103600.0000000    0.2867267
103640.0000000    0.2940053
103680.0000000    0.2960521
103720.0000000    0.2981023
103760.0000000    0.2779393
103800.0000000    0.3121971
103840.0000000    0.2941148
103880.0000000    0.2775185
103920.0000000    0.2726519
103960.0000000    0.2922406
104000.0000000    0.2904711
104040.0000000    0.2799121
104080.0000000    0.2814212
104120.0000000    0.2956902
104160.0000000    0.2814571
104200.0000000    0.2768088
104240.0000000    0.2975512
104280.0000000    0.2787583
104320.0000000    0.2918622
104360.0000000    0.2735110
104400.0000000    0.2783406
104440.0000000    0.2925554
104480.0000000    0.3028668
104520.0000000    0.2951352
104560.0000000    0.2861460
104600.0000000    0.2671614
104640.0000000    0.2951581
104680.0000000    0.2861042
104720.0000000    0.2911460
104760.0000000    0.2990652
104800.0000000    0.2917449
104840.0000000    0.2840360
104880.0000000    0.2753877
104920.0000000    0.2800157
104960.0000000    0.2566900
105000.0000000    0.2733541
105040.0000000    0.2809219
105080.0000000    0.2843078
105120.0000000    0.2948487
105160.0000000    0.2785237
105200.0000000    0.2842087
105240.0000000    0.2921719
105280.0000000    0.2728480
105320.0000000    0.2834062
105360.0000000    0.2921924
105400.0000000    0.2823108
105440.0000000    0.2857967
105480.0000000    0.2919616
105520.0000000    0.3080051
105560.0000000    0.2776070
105600.0000000    0.2783756
105640.0000000    0.2615418
105680.0000000    0.2716695
105720.0000000    0.2789434
105760.0000000    0.2801537
105800.0000000    0.2846667
105840.0000000    0.2726468
105880.0000000    0.3024499
105920.0000000    0.3064916
105960.0000000    0.3057505
106000.0000000    0.2977153
106040.0000000    0.3087800
106080.0000000    0.3062184
106120.0000000    0.2803598
106160.0000000    0.3021249
106200.0000000    0.2847049
106240.0000000    0.2991801
106280.0000000    0.2951219
106320.0000000    0.3037767
106360.0000000    0.2918982
106400.0000000    0.2907614
106440.0000000    0.2589206
106480.0000000    0.2852993
106520.0000000    0.2765968
106560.0000000    0.2805424
106600.0000000    0.2614192
106640.0000000    0.2601641
106680.0000000    0.2709495
106720.0000000    0.2723162
106760.0000000    0.2709962
106800.0000000    0.2851814
106840.0000000    0.3090500
106880.0000000    0.3005960
106920.0000000    0.2783858
106960.0000000    0.2801703
107000.0000000    0.2679397
107040.0000000    0.2683998
107080.0000000    0.2761578
107120.0000000    0.2714141
107160.0000000    0.2806517
107200.0000000    0.2728201
107240.0000000    0.2793356
107280.0000000    0.2978755
107320.0000000    0.2780712
107360.0000000    0.2746718
107400.0000000    0.2964775
107440.0000000    0.2830128
107480.0000000    0.2810146
107520.0000000    0.2710885
107560.0000000    0.2637720
107600.0000000    0.2607656
107640.0000000    0.2648701
107680.0000000    0.2676002
107720.0000000    0.2770769
107760.0000000    0.2858478
107800.0000000    0.2875521
107840.0000000    0.2737922
107880.0000000    0.2805722
107920.0000000    0.2676687
107960.0000000    0.2509243
108000.0000000    0.2726088
108040.0000000    0.2808464
108080.0000000    0.2595123
108120.0000000    0.2759387
108160.0000000    0.3098709
108200.0000000    0.2875694
108240.0000000    0.2874692
108280.0000000    0.2781695
108320.0000000    0.3036150
108360.0000000    0.2811250
108400.0000000    0.2667007
108440.0000000    0.2936721
108480.0000000    0.3022136
108520.0000000    0.2811143
108560.0000000    0.2743677
108600.0000000    0.3042912
108640.0000000    0.2966848
108680.0000000    0.2957887
108720.0000000    0.2855044
108760.0000000    0.2896431
108800.0000000    0.2609922
108840.0000000    0.2708778
108880.0000000    0.2752759
108920.0000000    0.2760519
108960.0000000    0.2666317
109000.0000000    0.3052839
109040.0000000    0.2845710
109080.0000000    0.2681749
109120.0000000    0.2837606
109160.0000000    0.2800705
109200.0000000    0.2829183
109240.0000000    0.2878072
109280.0000000    0.2765451
109320.0000000    0.2880197
109360.0000000    0.2929279
109400.0000000    0.2928040
109440.0000000    0.2822005
109480.0000000    0.2600090
109520.0000000    0.2499482
109560.0000000    0.2558319
109600.0000000    0.2324345
109640.0000000    0.2790352
109680.0000000    0.2839146
109720.0000000    0.2634269
109760.0000000    0.2911102
109800.0000000    0.2834108
109840.0000000    0.2677550
109880.0000000    0.2711031
109920.0000000    0.2481441
109960.0000000    0.2701733
110000.0000000    0.2686919
110040.0000000    0.2846737
110080.0000000    0.2929287
110120.0000000    0.2677164
110160.0000000    0.2833700
110200.0000000    0.2540793
110240.0000000    0.2478601
110280.0000000    0.2578964
110320.0000000    0.2606327
110360.0000000    0.2628013
110400.0000000    0.2694333
110440.0000000    0.2740588
110480.0000000    0.2884804
110520.0000000    0.2839976
110560.0000000    0.2975108
110600.0000000    0.2804205
110640.0000000    0.2996504
110680.0000000    0.2883165
110720.0000000    0.2992591
110760.0000000    0.2912258
110800.0000000    0.2863046
110840.0000000    0.3008782
110880.0000000    0.2839909
110920.0000000    0.2861619
110960.0000000    0.2644012
111000.0000000    0.2927268
111040.0000000    0.2534346
111080.0000000    0.2668567
111120.0000000    0.2781575
111160.0000000    0.2645133
111200.0000000    0.2676441
111240.0000000    0.2754401
111280.0000000    0.2655853
111320.0000000    0.2689955
111360.0000000    0.2668600
111400.0000000    0.2673345
111440.0000000    0.2747267
111480.0000000    0.2643057
111520.0000000    0.2739930
111560.0000000    0.2597244
111600.0000000    0.2534927
111640.0000000    0.2689644
111680.0000000    0.2793101
111720.0000000    0.2908592
111760.0000000    0.2880662
111800.0000000    0.2896005
111840.0000000    0.2994551
111880.0000000    0.2654899
111920.0000000    0.2838115
111960.0000000    0.2621011
112000.0000000    0.2710618
112040.0000000    0.2535150
112080.0000000    0.2789345
112120.0000000    0.2673260
112160.0000000    0.2580892
112200.0000000    0.2795826
112240.0000000    0.2753611
112280.0000000    0.2702904
112320.0000000    0.2873260
112360.0000000    0.2885876
112400.0000000    0.2789670
112440.0000000    0.2743331
112480.0000000    0.2737152
112520.0000000    0.2902651
112560.0000000    0.2717643
112600.0000000    0.2747537
112640.0000000    0.2781965
112680.0000000    0.2849021
112720.0000000    0.2668618
112760.0000000    0.2818618
112800.0000000    0.2779412
112840.0000000    0.2557877
112880.0000000    0.2901883
112920.0000000    0.2619267
112960.0000000    0.2996095
113000.0000000    0.2904955
113040.0000000    0.2885776
113080.0000000    0.2785309
113120.0000000    0.2789755
113160.0000000    0.3043646
113200.0000000    0.3156015
113240.0000000    0.3014436
113280.0000000    0.2902632
113320.0000000    0.2864878
113360.0000000    0.2810696
113400.0000000    0.2774679
113440.0000000    0.2744493
113480.0000000    0.2869957
113520.0000000    0.2632732
113560.0000000    0.2795491
113600.0000000    0.2789878
113640.0000000    0.2876934
113680.0000000    0.2768595
113720.0000000    0.2696198
113760.0000000    0.2687001
113800.0000000    0.2747907
113840.0000000    0.2867770
113880.0000000    0.2764831
113920.0000000    0.2829389
113960.0000000    0.2952234
114000.0000000    0.3082864
114040.0000000    0.2924561
114080.0000000    0.3012969
114120.0000000    0.3038073
114160.0000000    0.3016413
114200.0000000    0.2819749
114240.0000000    0.2990505
114280.0000000    0.2925719
114320.0000000    0.2968168
114360.0000000    0.3087412
114400.0000000    0.3016867
114440.0000000    0.2924983
114480.0000000    0.3013332
114520.0000000    0.2936246
114560.0000000    0.2782219
114600.0000000    0.3019415
114640.0000000    0.2843747
114680.0000000    0.2755114
114720.0000000    0.3002289
114760.0000000    0.2863707
114800.0000000    0.2766353
114840.0000000    0.3215137
114880.0000000    0.2997343
114920.0000000    0.2948364
114960.0000000    0.3006419
115000.0000000    0.2892170
115040.0000000    0.2800734
115080.0000000    0.2687785
115120.0000000    0.2877491
115160.0000000    0.2978078
115200.0000000    0.2805532
115240.0000000    0.2766973
115280.0000000    0.3085758
115320.0000000    0.3042867
115360.0000000    0.3000097
115400.0000000    0.2955047
115440.0000000    0.2940919
115480.0000000    0.3095157
115520.0000000    0.3039532
115560.0000000    0.2975871
115600.0000000    0.2995666
115640.0000000    0.2924002
115680.0000000    0.2831491
115720.0000000    0.3048528
115760.0000000    0.3039471
115800.0000000    0.3075196
115840.0000000    0.3023677
115880.0000000    0.2721326
115920.0000000    0.2818761
115960.0000000    0.2850852
116000.0000000    0.3061141
116040.0000000    0.2999167
116080.0000000    0.3258501
116120.0000000    0.3087958
116160.0000000    0.3263402
116200.0000000    0.3140310
116240.0000000    0.2887131
116280.0000000    0.3050961
116320.0000000    0.2978138
116360.0000000    0.2858040
116400.0000000    0.3096267
116440.0000000    0.2856393
116480.0000000    0.3089014
116520.0000000    0.2862103
116560.0000000    0.2730649
116600.0000000    0.2906925
116640.0000000    0.2716698
116680.0000000    0.2850169
116720.0000000    0.2890208
116760.0000000    0.2881125
116800.0000000    0.2964356
116840.0000000    0.2706001
116880.0000000    0.2727861
116920.0000000    0.2926473
116960.0000000    0.3005956
117000.0000000    0.2849260
117040.0000000    0.2819018
117080.0000000    0.2826633
117120.0000000    0.2962234
117160.0000000    0.3078128
117200.0000000    0.2910398
117240.0000000    0.3022786
117280.0000000    0.3032605
117320.0000000    0.2988727
117360.0000000    0.2975675
117400.0000000    0.2851681
117440.0000000    0.2868649
117480.0000000    0.2809215
117520.0000000    0.3029742
117560.0000000    0.2797517
117600.0000000    0.2835014
117640.0000000    0.2887048
117680.0000000    0.3040994
117720.0000000    0.2938191
117760.0000000    0.3041877
117800.0000000    0.2837960
117840.0000000    0.2926720
117880.0000000    0.2829247
117920.0000000    0.2935172
117960.0000000    0.2882556
118000.0000000    0.3161585
118040.0000000    0.3121731
118080.0000000    0.2919646
118120.0000000    0.3003538
118160.0000000    0.2944234
118200.0000000    0.3006795
118240.0000000    0.3086953
118280.0000000    0.3018540
118320.0000000    0.2901092
118360.0000000    0.2870954
118400.0000000    0.2823828
118440.0000000    0.2879508
118480.0000000    0.2960187
118520.0000000    0.3177473
118560.0000000    0.3251577
118600.0000000    0.2996415
118640.0000000    0.2981203
118680.0000000    0.2875543
118720.0000000    0.2896729
118760.0000000    0.2958345
118800.0000000    0.2800782
118840.0000000    0.2812693
118880.0000000    0.3020146
118920.0000000    0.2887675
118960.0000000    0.3130361
119000.0000000    0.3132268
119040.0000000    0.3130675
119080.0000000    0.3044115
119120.0000000    0.3016714
119160.0000000    0.2867560
119200.0000000    0.3128158
119240.0000000    0.2840620
119280.0000000    0.2800022
119320.0000000    0.2896714
119360.0000000    0.3131724
119400.0000000    0.3042395
119440.0000000    0.3183051
119480.0000000    0.3247744
119520.0000000    0.3043288
119560.0000000    0.3145757
119600.0000000    0.3014387
119640.0000000    0.3086543
119680.0000000    0.3144203
119720.0000000    0.2999931
119760.0000000    0.2775941
119800.0000000    0.2853448
119840.0000000    0.3005144
119880.0000000    0.2992155
119920.0000000    0.2807067
119960.0000000    0.2946735
120000.0000000    0.2873091
120040.0000000    0.2736980
120080.0000000    0.2676924
120120.0000000    0.2842121
120160.0000000    0.2823763
120200.0000000    0.2970497
120240.0000000    0.2834775
120280.0000000    0.2818575
120320.0000000    0.2986160
120360.0000000    0.2849146
120400.0000000    0.2692108
120440.0000000    0.2943638
120480.0000000    0.3027935
120520.0000000    0.2929190
120560.0000000    0.3155824
120600.0000000    0.2911803
120640.0000000    0.2907340
120680.0000000    0.2953065
120720.0000000    0.2733173
120760.0000000    0.2677020
120800.0000000    0.2646790
120840.0000000    0.2669832
120880.0000000    0.2679100
120920.0000000    0.2585976
120960.0000000    0.2573194
121000.0000000    0.2623651
121040.0000000    0.2722333
121080.0000000    0.2509329
121120.0000000    0.2876333
121160.0000000    0.2544456
121200.0000000    0.2718168
121240.0000000    0.2565467
121280.0000000    0.2826301
121320.0000000    0.2835125
121360.0000000    0.2747392
121400.0000000    0.2846448
121440.0000000    0.2825458
121480.0000000    0.2730457
121520.0000000    0.2738439
121560.0000000    0.2914683
121600.0000000    0.2677052
121640.0000000    0.2748855
121680.0000000    0.2778440
121720.0000000    0.2597204
121760.0000000    0.2826691
121800.0000000    0.2818656
121840.0000000    0.2926060
121880.0000000    0.2755078
121920.0000000    0.2821280
121960.0000000    0.2642078
122000.0000000    0.2716243
122040.0000000    0.2675161
122080.0000000    0.2884727
122120.0000000    0.2777084
122160.0000000    0.2807292
122200.0000000    0.2918937
122240.0000000    0.2850870
122280.0000000    0.2893098
122320.0000000    0.2751339
122360.0000000    0.2649512
122400.0000000    0.2584871
122440.0000000    0.2525761
122480.0000000    0.2641292
122520.0000000    0.2584436
122560.0000000    0.2583970
122600.0000000    0.2513163
122640.0000000    0.2558544
122680.0000000    0.2533936
122720.0000000    0.2509079
122760.0000000    0.2576402
122800.0000000    0.2584034
122840.0000000    0.2787371
122880.0000000    0.2704878
122920.0000000    0.2689773
122960.0000000    0.2664311
123000.0000000    0.2718324
123040.0000000    0.2849126
123080.0000000    0.2826301
123120.0000000    0.2775874
123160.0000000    0.2598292
123200.0000000    0.2621048
123240.0000000    0.2871554
123280.0000000    0.2658193
123320.0000000    0.2669790
123360.0000000    0.2705983
123400.0000000    0.2622375
123440.0000000    0.2737766
123480.0000000    0.2862735
123520.0000000    0.2794068
123560.0000000    0.2860580
123600.0000000    0.2975708
123640.0000000    0.2836324
123680.0000000    0.2726747
123720.0000000    0.2905182
123760.0000000    0.2789727
123800.0000000    0.2850390
123840.0000000    0.2757874
123880.0000000    0.2819266
123920.0000000    0.2722376
123960.0000000    0.2651112
124000.0000000    0.2460797
124040.0000000    0.2673095
124080.0000000    0.2407495
124120.0000000    0.2477717
124160.0000000    0.2317730
124200.0000000    0.2486786
124240.0000000    0.2611909
124280.0000000    0.2305127
124320.0000000    0.2325631
124360.0000000    0.2446661
124400.0000000    0.2337751
124440.0000000    0.2400307
124480.0000000    0.2432553
124520.0000000    0.2537622
124560.0000000    0.2477535
124600.0000000    0.2531532
124640.0000000    0.2537975
124680.0000000    0.2546865
124720.0000000    0.2655041
124760.0000000    0.2845776
124800.0000000    0.2814703
124840.0000000    0.2676328
124880.0000000    0.2751461
124920.0000000    0.2611402
124960.0000000    0.2718750
125000.0000000    0.2567577
125040.0000000    0.2792514
125080.0000000    0.2652868
125120.0000000    0.2734890
125160.0000000    0.2779251
125200.0000000    0.2595615
125240.0000000    0.2880612
125280.0000000    0.2717875
125320.0000000    0.2648107
125360.0000000    0.2471842
125400.0000000    0.2821385
125440.0000000    0.2636784
125480.0000000    0.2899798
125520.0000000    0.3003403
125560.0000000    0.2899257
125600.0000000    0.2823937
125640.0000000    0.2835906
125680.0000000    0.2740659
125720.0000000    0.2720597
125760.0000000    0.2689665
125800.0000000    0.2313329
125840.0000000    0.2536359
125880.0000000    0.2535682
125920.0000000    0.2459032
125960.0000000    0.2869527
126000.0000000    0.2557017
126040.0000000    0.2568454
126080.0000000    0.2816462
126120.0000000    0.2900314
126160.0000000    0.2758862
126200.0000000    0.2832405
126240.0000000    0.2518423
126280.0000000    0.2639312
126320.0000000    0.2441700
126360.0000000    0.2702763
126400.0000000    0.2611916
126440.0000000    0.2587261
126480.0000000    0.2820881
126520.0000000    0.2590764
126560.0000000    0.2685171
126600.0000000    0.2977679
126640.0000000    0.2893284
126680.0000000    0.2910236
126720.0000000    0.2897514
126760.0000000    0.3333493
126800.0000000    0.2981519
126840.0000000    0.2978649
126880.0000000    0.2959612
126920.0000000    0.2865721
126960.0000000    0.2896720
127000.0000000    0.2998478
127040.0000000    0.3001355
127080.0000000    0.2937765
127120.0000000    0.3242560
127160.0000000    0.3213650
127200.0000000    0.3143074
127240.0000000    0.3170169
127280.0000000    0.3117728
127320.0000000    0.3165933
127360.0000000    0.2875926
127400.0000000    0.2946743
127440.0000000    0.2842237
127480.0000000    0.2709958
127520.0000000    0.2732373
127560.0000000    0.2869924
127600.0000000    0.3026726
127640.0000000    0.2849361
127680.0000000    0.2891294
127720.0000000    0.2803059
127760.0000000    0.2915231
127800.0000000    0.3004716
127840.0000000    0.2677592
127880.0000000    0.2960189
127920.0000000    0.2914801
127960.0000000    0.3056064
128000.0000000    0.2982403
128040.0000000    0.2765130
128080.0000000    0.3172029
128120.0000000    0.2826799
128160.0000000    0.2950771
128200.0000000    0.3077430
128240.0000000    0.2916930
128280.0000000    0.2974067
128320.0000000    0.2980316
128360.0000000    0.3014762
128400.0000000    0.2867865
128440.0000000    0.3049307
128480.0000000    0.2817715
128520.0000000    0.3153494
128560.0000000    0.2956926
128600.0000000    0.2875862
128640.0000000    0.2835868
128680.0000000    0.2906753
128720.0000000    0.2763209
128760.0000000    0.3062537
128800.0000000    0.2851295
128840.0000000    0.3214869
128880.0000000    0.3100065
128920.0000000    0.2878691
128960.0000000    0.2669629
129000.0000000    0.2985621
129040.0000000    0.2829545
129080.0000000    0.2813199
129120.0000000    0.2962732
129160.0000000    0.3154463
129200.0000000    0.2908009
129240.0000000    0.3248044
129280.0000000    0.3166254
129320.0000000    0.3154881
129360.0000000    0.2741987
129400.0000000    0.2792644
129440.0000000    0.2956712
129480.0000000    0.2940246
129520.0000000    0.3003812
129560.0000000    0.3065100
129600.0000000    0.2953901
129640.0000000    0.3215424
129680.0000000    0.3041548
129720.0000000    0.2893379
129760.0000000    0.2973863
129800.0000000    0.2857650
129840.0000000    0.2837481
129880.0000000    0.2803061
129920.0000000    0.2875142
129960.0000000    0.2742709
130000.0000000    0.3058277
130040.0000000    0.2838935
130080.0000000    0.2877813
130120.0000000    0.2913910
130160.0000000    0.2802632
130200.0000000    0.2899367
130240.0000000    0.2604171
130280.0000000    0.2612793
130320.0000000    0.2599411
130360.0000000    0.2622113
130400.0000000    0.2726086
130440.0000000    0.2609656
130480.0000000    0.2715267
130520.0000000    0.2742651
130560.0000000    0.2753222
130600.0000000    0.2744649
130640.0000000    0.2696332
130680.0000000    0.2698473
130720.0000000    0.2799785
130760.0000000    0.2855321
130800.0000000    0.2667544
130840.0000000    0.2625841
130880.0000000    0.2591497
130920.0000000    0.2597138
130960.0000000    0.2859826
131000.0000000    0.2641917
131040.0000000    0.2607553
131080.0000000    0.2657761
131120.0000000    0.2675574
131160.0000000    0.2572725
131200.0000000    0.2693359
131240.0000000    0.2575497
131280.0000000    0.2795486
131320.0000000    0.2835703
131360.0000000    0.2834912
131400.0000000    0.2620102
131440.0000000    0.2889658
131480.0000000    0.2650784
131520.0000000    0.2470561
131560.0000000    0.2619511
131600.0000000    0.2696858
131640.0000000    0.2823403
131680.0000000    0.2864683
131720.0000000    0.2877783
131760.0000000    0.2966939
131800.0000000    0.2904675
131840.0000000    0.2807284
131880.0000000    0.2719943
131920.0000000    0.2810920
131960.0000000    0.2647906
132000.0000000    0.2767504
132040.0000000    0.2802051
132080.0000000    0.2734633
132120.0000000    0.2706599
132160.0000000    0.2512493
132200.0000000    0.2778470
132240.0000000    0.2654910
132280.0000000    0.2714728
132320.0000000    0.2479055
132360.0000000    0.2757784
132400.0000000    0.2826463
132440.0000000    0.2654721
132480.0000000    0.2723685
132520.0000000    0.2878413
132560.0000000    0.2691096
132600.0000000    0.2700374
132640.0000000    0.2752979
132680.0000000    0.2801181
132720.0000000    0.2641914
132760.0000000    0.2602341
132800.0000000    0.2540585
132840.0000000    0.2721704
132880.0000000    0.2811410
132920.0000000    0.3002431
132960.0000000    0.2938283
133000.0000000    0.3136642
133040.0000000    0.2889276
133080.0000000    0.2861470
133120.0000000    0.3020262
133160.0000000    0.2786194
133200.0000000    0.2821391
133240.0000000    0.2817034
133280.0000000    0.2821684
133320.0000000    0.2784196
133360.0000000    0.2874424
133400.0000000    0.2963036
133440.0000000    0.2701735
133480.0000000    0.2846931
133520.0000000    0.2795411
133560.0000000    0.2800211
133600.0000000    0.2718928
133640.0000000    0.2887072
133680.0000000    0.2674810
133720.0000000    0.2868806
133760.0000000    0.2782487
133800.0000000    0.2966337
133840.0000000    0.2949372
133880.0000000    0.2860251
133920.0000000    0.3034931
133960.0000000    0.2916912
134000.0000000    0.2789901
134040.0000000    0.3034421
134080.0000000    0.3041550
134120.0000000    0.3004276
134160.0000000    0.2853173
134200.0000000    0.2828791
134240.0000000    0.2954088
134280.0000000    0.3247591
134320.0000000    0.3109832
134360.0000000    0.3207287
134400.0000000    0.3222645
134440.0000000    0.3028778
134480.0000000    0.2909201
134520.0000000    0.2803931
134560.0000000    0.2860516
134600.0000000    0.2836434
134640.0000000    0.2686390
134680.0000000    0.2633907
134720.0000000    0.2748018
134760.0000000    0.2828614
134800.0000000    0.2915827
134840.0000000    0.2637646
134880.0000000    0.2836471
134920.0000000    0.2582308
134960.0000000    0.2613623
135000.0000000    0.2894745
135040.0000000    0.2649228
135080.0000000    0.2826118
135120.0000000    0.2682506
135160.0000000    0.2726509
135200.0000000    0.2711418
135240.0000000    0.2775933
135280.0000000    0.2869871
135320.0000000    0.2604710
135360.0000000    0.2708432
135400.0000000    0.2755564
135440.0000000    0.2723672
135480.0000000    0.2595752
135520.0000000    0.2505109
135560.0000000    0.2654932
135600.0000000    0.2662163
135640.0000000    0.2856444
135680.0000000    0.2700779
135720.0000000    0.2508208
135760.0000000    0.2741914
135800.0000000    0.2682104
135840.0000000    0.2766384
135880.0000000    0.2764497
135920.0000000    0.2659842
135960.0000000    0.2784675
136000.0000000    0.2679597
136040.0000000    0.2686483
136080.0000000    0.2779363
136120.0000000    0.2579765
136160.0000000    0.2527305
136200.0000000    0.2815905
136240.0000000    0.2892597
136280.0000000    0.2799413
136320.0000000    0.2826977
136360.0000000    0.2857266
136400.0000000    0.2707739
136440.0000000    0.2988425
136480.0000000    0.2857879
136520.0000000    0.2808765
136560.0000000    0.2832267
136600.0000000    0.2967882
136640.0000000    0.2705144
136680.0000000    0.2726760
136720.0000000    0.2906295
136760.0000000    0.2662821
136800.0000000    0.2839286
136840.0000000    0.2851518
136880.0000000    0.2857690
136920.0000000    0.2900021
136960.0000000    0.2805408
137000.0000000    0.2629308
137040.0000000    0.2823094
137080.0000000    0.2734881
137120.0000000    0.2736491
137160.0000000    0.2970111
137200.0000000    0.2959799
137240.0000000    0.2878281
137280.0000000    0.2905135
137320.0000000    0.3015627
137360.0000000    0.2824102
137400.0000000    0.2941093
137440.0000000    0.2840378
137480.0000000    0.2767356
137520.0000000    0.2798350
137560.0000000    0.2723654
137600.0000000    0.2856734
137640.0000000    0.2832857
137680.0000000    0.2788508
137720.0000000    0.2722266
137760.0000000    0.2869471
137800.0000000    0.2763142
137840.0000000    0.2777013
137880.0000000    0.2932602
137920.0000000    0.2891154
137960.0000000    0.2655387
138000.0000000    0.2731794
138040.0000000    0.2701420
138080.0000000    0.2866777
138120.0000000    0.2918423
138160.0000000    0.2933971
138200.0000000    0.2914308
138240.0000000    0.3082074
138280.0000000    0.2859035
138320.0000000    0.2907614
138360.0000000    0.2934129
138400.0000000    0.2740411
138440.0000000    0.2797923
138480.0000000    0.2830018
138520.0000000    0.2892453
138560.0000000    0.2738309
138600.0000000    0.2833593
138640.0000000    0.2858143
138680.0000000    0.2803771
138720.0000000    0.2840717
138760.0000000    0.2785010
138800.0000000    0.2730023
138840.0000000    0.2690856
138880.0000000    0.2742558
138920.0000000    0.2872839
138960.0000000    0.2942102
139000.0000000    0.2836398
139040.0000000    0.3174821
139080.0000000    0.2835273
139120.0000000    0.3043453
139160.0000000    0.2755319
139200.0000000    0.2876669
139240.0000000    0.2830391
139280.0000000    0.2727709
139320.0000000    0.2635863
139360.0000000    0.2724182
139400.0000000    0.2886501
139440.0000000    0.2743874
139480.0000000    0.2856437
139520.0000000    0.2995606
139560.0000000    0.2878238
139600.0000000    0.2963996
139640.0000000    0.2668288
139680.0000000    0.2806165
139720.0000000    0.2600312
139760.0000000    0.2735964
139800.0000000    0.2789646
139840.0000000    0.2751516
139880.0000000    0.2503448
139920.0000000    0.2974349
139960.0000000    0.2976196
140000.0000000    0.2966437
140040.0000000    0.2932916
140080.0000000    0.2845246
140120.0000000    0.3151217
140160.0000000    0.3137854
140200.0000000    0.2947910
140240.0000000    0.3014178
140280.0000000    0.3016958
140320.0000000    0.2830816
140360.0000000    0.2973512
140400.0000000    0.3039407
140440.0000000    0.3161865
140480.0000000    0.3050176
140520.0000000    0.2953815
140560.0000000    0.3074859
140600.0000000    0.3159442
140640.0000000    0.3009452
140680.0000000    0.2989414
140720.0000000    0.3068199
140760.0000000    0.2890483
140800.0000000    0.2778462
140840.0000000    0.2954403
140880.0000000    0.3019560
140920.0000000    0.2862503
140960.0000000    0.2795354
141000.0000000    0.2765305
141040.0000000    0.2719790
141080.0000000    0.2829527
141120.0000000    0.2795644
141160.0000000    0.2876842
141200.0000000    0.2840147
141240.0000000    0.3078330
141280.0000000    0.2918054
141320.0000000    0.2946003
141360.0000000    0.2685387
141400.0000000    0.2944376
141440.0000000    0.2857957
141480.0000000    0.2799878
141520.0000000    0.2883122
141560.0000000    0.2825037
141600.0000000    0.2847980
141640.0000000    0.2915726
141680.0000000    0.2728471
141720.0000000    0.2857202
141760.0000000    0.3150624
141800.0000000    0.2951719
141840.0000000    0.2808963
141880.0000000    0.2910479
141920.0000000    0.2935064
141960.0000000    0.2747175
142000.0000000    0.2617759
142040.0000000    0.2515373
142080.0000000    0.2615138
142120.0000000    0.2735099
142160.0000000    0.2774963
142200.0000000    0.2652049
142240.0000000    0.2770351
142280.0000000    0.2950356
142320.0000000    0.2868860
142360.0000000    0.3035745
142400.0000000    0.2924437
142440.0000000    0.2957285
142480.0000000    0.2820387
142520.0000000    0.2602961
142560.0000000    0.2807849
142600.0000000    0.2758619
142640.0000000    0.2738047
142680.0000000    0.2835950
142720.0000000    0.2987257
142760.0000000    0.2750471
142800.0000000    0.2851288
142840.0000000    0.2780205
142880.0000000    0.2741151
142920.0000000    0.2926592
142960.0000000    0.2913249
143000.0000000    0.3135422
143040.0000000    0.3026957
143080.0000000    0.3089254
143120.0000000    0.2937432
143160.0000000    0.3053152
143200.0000000    0.3030357
143240.0000000    0.2719361
143280.0000000    0.2695043
143320.0000000    0.2665738
143360.0000000    0.2836735
143400.0000000    0.2600221
143440.0000000    0.2540661
143480.0000000    0.2786618
143520.0000000    0.3065224
143560.0000000    0.2815277
143600.0000000    0.2871643
143640.0000000    0.3165635
143680.0000000    0.2951666
143720.0000000    0.2991427
143760.0000000    0.3005065
143800.0000000    0.2867889
143840.0000000    0.2876599
143880.0000000    0.2562467
143920.0000000    0.2882186
143960.0000000    0.2664310
144000.0000000    0.2701128
144040.0000000    0.2918206
144080.0000000    0.2712757
144120.0000000    0.2957918
144160.0000000    0.2872625
144200.0000000    0.2868108
144240.0000000    0.2777569
144280.0000000    0.2904590
144320.0000000    0.2946509
144360.0000000    0.3049309
144400.0000000    0.2941949
144440.0000000    0.2908101
144480.0000000    0.3006951
144520.0000000    0.2843186
144560.0000000    0.2943238
144600.0000000    0.2826979
144640.0000000    0.2898560
144680.0000000    0.3083691
144720.0000000    0.3053430
144760.0000000    0.2608621
144800.0000000    0.2974007
144840.0000000    0.2935793
144880.0000000    0.2746139
144920.0000000    0.2901518
144960.0000000    0.2729114
145000.0000000    0.2839475
145040.0000000    0.3006074
145080.0000000    0.2866305
145120.0000000    0.3096446
145160.0000000    0.2906198
145200.0000000    0.2888679
145240.0000000    0.3012009
145280.0000000    0.2959080
145320.0000000    0.2959638
145360.0000000    0.3058998
145400.0000000    0.3107496
145440.0000000    0.3137533
145480.0000000    0.3039470
145520.0000000    0.3121488
145560.0000000    0.2973571
145600.0000000    0.3243060
145640.0000000    0.3206980
145680.0000000    0.2978007
145720.0000000    0.2956542
145760.0000000    0.2925187
145800.0000000    0.2894979
145840.0000000    0.3020824
145880.0000000    0.2801106
145920.0000000    0.2949855
145960.0000000    0.2802978
146000.0000000    0.2770112
146040.0000000    0.2990201
146080.0000000    0.3062012
146120.0000000    0.2918146
146160.0000000    0.3050353
146200.0000000    0.3109919
146240.0000000    0.3032590
146280.0000000    0.3022293
146320.0000000    0.2966830
146360.0000000    0.2876451
146400.0000000    0.2793018
146440.0000000    0.2841434
146480.0000000    0.2967742
146520.0000000    0.2933354
146560.0000000    0.3124253
146600.0000000    0.2827351
146640.0000000    0.2906156
146680.0000000    0.3029620
146720.0000000    0.3075663
146760.0000000    0.3132111
146800.0000000    0.2905328
146840.0000000    0.3230717
146880.0000000    0.3005141
146920.0000000    0.2882217
146960.0000000    0.2809420
147000.0000000    0.2812492
147040.0000000    0.2990267
147080.0000000    0.2996855
147120.0000000    0.2970496
147160.0000000    0.3121772
147200.0000000    0.3012402
147240.0000000    0.3017128
147280.0000000    0.2869859
147320.0000000    0.2841433
147360.0000000    0.2731556
147400.0000000    0.2602788
147440.0000000    0.2750346
147480.0000000    0.2932902
147520.0000000    0.2904102
147560.0000000    0.2837708
147600.0000000    0.2737774
147640.0000000    0.2784070
147680.0000000    0.2680738
147720.0000000    0.2926493
147760.0000000    0.2959896
147800.0000000    0.2947850
147840.0000000    0.3191650
147880.0000000    0.2915978
147920.0000000    0.2948442
147960.0000000    0.3043555
148000.0000000    0.2770196
148040.0000000    0.2710363
148080.0000000    0.2888085
148120.0000000    0.2975325
148160.0000000    0.2950101
148200.0000000    0.2948860
148240.0000000    0.2946088
148280.0000000    0.2967784
148320.0000000    0.2971036
148360.0000000    0.3006151
148400.0000000    0.2963367
148440.0000000    0.3032543
148480.0000000    0.2725573
148520.0000000    0.2967275
148560.0000000    0.2867616
148600.0000000    0.2923572
148640.0000000    0.2970828
148680.0000000    0.2924914
148720.0000000    0.3013441
148760.0000000    0.2876853
148800.0000000    0.3004372
148840.0000000    0.2646020
148880.0000000    0.2884690
148920.0000000    0.3023144
148960.0000000    0.2804888
149000.0000000    0.2816961
149040.0000000    0.2967781
149080.0000000    0.3065976
149120.0000000    0.2910151
149160.0000000    0.2921678
149200.0000000    0.3104125
149240.0000000    0.3084453
149280.0000000    0.3181787
149320.0000000    0.3036738
149360.0000000    0.3041613
149400.0000000    0.2708853
149440.0000000    0.2642842
149480.0000000    0.3062897
149520.0000000    0.2816677
149560.0000000    0.2772314
149600.0000000    0.2941210
149640.0000000    0.3012424
149680.0000000    0.2923458
149720.0000000    0.3134571
149760.0000000    0.2882436
149800.0000000    0.3074571
149840.0000000    0.2774674
149880.0000000    0.3023364
149920.0000000    0.2907242
149960.0000000    0.2915456
150000.0000000    0.3054974
150040.0000000    0.3003374
150080.0000000    0.2925157
150120.0000000    0.2602251
150160.0000000    0.2720378
150200.0000000    0.2826039
150240.0000000    0.2728333
150280.0000000    0.2813995
150320.0000000    0.2806623
150360.0000000    0.2887664
150400.0000000    0.2977467
150440.0000000    0.3103354
150480.0000000    0.2877734
150520.0000000    0.2552625
150560.0000000    0.2586537
150600.0000000    0.2610835
150640.0000000    0.2663437
150680.0000000    0.2706215
150720.0000000    0.2896702
150760.0000000    0.2869100
150800.0000000    0.2982005
150840.0000000    0.2885525
150880.0000000    0.2754374
150920.0000000    0.2645235
150960.0000000    0.2945295
151000.0000000    0.2866285
151040.0000000    0.2873116
151080.0000000    0.2781319
151120.0000000    0.2938770
151160.0000000    0.2869862
151200.0000000    0.2820412
151240.0000000    0.2898284
151280.0000000    0.2721924
151320.0000000    0.2985888
151360.0000000    0.2907276
151400.0000000    0.2998894
151440.0000000    0.2705246
151480.0000000    0.2834459
151520.0000000    0.2683818
151560.0000000    0.2656852
151600.0000000    0.2979732
151640.0000000    0.2995009
151680.0000000    0.2990717
151720.0000000    0.2729533
151760.0000000    0.3076222
151800.0000000    0.3015482
151840.0000000    0.2861054
151880.0000000    0.2921651
151920.0000000    0.3020164
151960.0000000    0.2945915
152000.0000000    0.2943926
152040.0000000    0.2958246
152080.0000000    0.3105472
152120.0000000    0.3103222
152160.0000000    0.2953987
152200.0000000    0.3062842
152240.0000000    0.3021546
152280.0000000    0.2824593
152320.0000000    0.2985892
152360.0000000    0.2892494
152400.0000000    0.2977426
152440.0000000    0.2932191
152480.0000000    0.3047601
152520.0000000    0.2958619
152560.0000000    0.3139817
152600.0000000    0.2953238
152640.0000000    0.2995982
152680.0000000    0.3019711
152720.0000000    0.2933766
152760.0000000    0.2936813
152800.0000000    0.2774097
152840.0000000    0.2732298
152880.0000000    0.2810982
152920.0000000    0.2949995
152960.0000000    0.2895750
153000.0000000    0.2742445
153040.0000000    0.3097965
153080.0000000    0.3009542
153120.0000000    0.3073300
153160.0000000    0.3005367
153200.0000000    0.3070794
153240.0000000    0.2954867
153280.0000000    0.2944570
153320.0000000    0.3095682
153360.0000000    0.3074816
153400.0000000    0.3077521
153440.0000000    0.2833515
153480.0000000    0.2838704
153520.0000000    0.2742724
153560.0000000    0.2594997
153600.0000000    0.2721132
153640.0000000    0.2781741
153680.0000000    0.2741708
153720.0000000    0.2950259
153760.0000000    0.2941581
153800.0000000    0.2792622
153840.0000000    0.2651747
153880.0000000    0.2802617
153920.0000000    0.3083658
153960.0000000    0.3027344
154000.0000000    0.2982289
154040.0000000    0.2959919
154080.0000000    0.2977278
154120.0000000    0.2986360
154160.0000000    0.2862850
154200.0000000    0.3069696
154240.0000000    0.2814339
154280.0000000    0.2938810
154320.0000000    0.2929875
154360.0000000    0.2768394
154400.0000000    0.2826047
154440.0000000    0.2919736
154480.0000000    0.2625619
154520.0000000    0.2981252
154560.0000000    0.3161969
154600.0000000    0.3006304
154640.0000000    0.3076974
154680.0000000    0.2903878
154720.0000000    0.3109108
154760.0000000    0.3017249
154800.0000000    0.3167915
154840.0000000    0.2751815
154880.0000000    0.2933604
154920.0000000    0.2879256
154960.0000000    0.2931559
155000.0000000    0.2943773
155040.0000000    0.2672865
155080.0000000    0.2778982
155120.0000000    0.2898830
155160.0000000    0.2782478
155200.0000000    0.2639232
155240.0000000    0.2887561
155280.0000000    0.2735864
155320.0000000    0.2801290
155360.0000000    0.2841690
155400.0000000    0.2654293
155440.0000000    0.2781100
155480.0000000    0.3046792
155520.0000000    0.3040232
155560.0000000    0.2799604
155600.0000000    0.3121917
155640.0000000    0.2945163
155680.0000000    0.2889014
155720.0000000    0.2803165
155760.0000000    0.2882515
155800.0000000    0.2673040
155840.0000000    0.2722504
155880.0000000    0.2778189
155920.0000000    0.2943032
155960.0000000    0.2873530
156000.0000000    0.2758263
156040.0000000    0.3046432
156080.0000000    0.2913603
156120.0000000    0.3003087
156160.0000000    0.3179276
156200.0000000    0.2873013
156240.0000000    0.2805208
156280.0000000    0.3092735
156320.0000000    0.2929215
156360.0000000    0.2809438
156400.0000000    0.2957132
156440.0000000    0.2875395
156480.0000000    0.2892698
156520.0000000    0.2940378
156560.0000000    0.2902318
156600.0000000    0.2972175
156640.0000000    0.2828682
156680.0000000    0.2715137
156720.0000000    0.2625966
156760.0000000    0.2859358
156800.0000000    0.2862030
156840.0000000    0.2966983
156880.0000000    0.3066210
156920.0000000    0.2861089
156960.0000000    0.3156866
157000.0000000    0.2926962
157040.0000000    0.2753003
157080.0000000    0.2802737
157120.0000000    0.2832743
157160.0000000    0.2869252
157200.0000000    0.2964464
157240.0000000    0.2830258
157280.0000000    0.2907186
157320.0000000    0.3067192
157360.0000000    0.2811253
157400.0000000    0.2790117
157440.0000000    0.2731920
157480.0000000    0.2726572
157520.0000000    0.2535636
157560.0000000    0.2791030
157600.0000000    0.2326028
157640.0000000    0.2588281
157680.0000000    0.2643082
157720.0000000    0.2673425
157760.0000000    0.2718673
157800.0000000    0.2785485
157840.0000000    0.2731355
157880.0000000    0.2746272
157920.0000000    0.2800992
157960.0000000    0.2867122
158000.0000000    0.2796865
158040.0000000    0.2852704
158080.0000000    0.2904445
158120.0000000    0.2885025
158160.0000000    0.2911502
158200.0000000    0.2709558
158240.0000000    0.2700760
158280.0000000    0.2664480
158320.0000000    0.2723451
158360.0000000    0.2961187
158400.0000000    0.2834302
158440.0000000    0.2900617
158480.0000000    0.2653919
158520.0000000    0.2722930
158560.0000000    0.2713096
158600.0000000    0.2648197
158640.0000000    0.2711683
158680.0000000    0.2822928
158720.0000000    0.2810027
158760.0000000    0.2732273
158800.0000000    0.2728824
158840.0000000    0.2883047
158880.0000000    0.2857921
158920.0000000    0.2968168
158960.0000000    0.2919930
159000.0000000    0.2879208
159040.0000000    0.2749211
159080.0000000    0.2983889
159120.0000000    0.3051932
159160.0000000    0.3107458
159200.0000000    0.2969750
159240.0000000    0.2985298
159280.0000000    0.2903407
159320.0000000    0.2962300
159360.0000000    0.2863535
159400.0000000    0.2815929
159440.0000000    0.2855681
159480.0000000    0.2671742
159520.0000000    0.2611502
159560.0000000    0.2715695
159600.0000000    0.2802857
159640.0000000    0.2636157
159680.0000000    0.2694220
159720.0000000    0.3033856
159760.0000000    0.2862435
159800.0000000    0.2967594
159840.0000000    0.3172124
159880.0000000    0.2982986
159920.0000000    0.2857825
159960.0000000    0.2925086
160000.0000000    0.2848344
160040.0000000    0.2950203
160080.0000000    0.2832940
160120.0000000    0.2922601
160160.0000000    0.2910708
160200.0000000    0.2962733
160240.0000000    0.3017171
160280.0000000    0.2961159
160320.0000000    0.2849187
160360.0000000    0.2969237
160400.0000000    0.2547116
160440.0000000    0.2771975
160480.0000000    0.2667975
160520.0000000    0.2623503
160560.0000000    0.2864792
160600.0000000    0.2795739
160640.0000000    0.2850369
160680.0000000    0.2761733
160720.0000000    0.2813801
160760.0000000    0.2822367
160800.0000000    0.2912596
160840.0000000    0.2616144
160880.0000000    0.2561310
160920.0000000    0.2546636
160960.0000000    0.2660716
161000.0000000    0.2661553
161040.0000000    0.2706142
161080.0000000    0.2881760
161120.0000000    0.2766798
161160.0000000    0.2704583
161200.0000000    0.2686911
161240.0000000    0.2626206
161280.0000000    0.2654020
161320.0000000    0.2607806
161360.0000000    0.2760855
161400.0000000    0.2719100
161440.0000000    0.2777672
161480.0000000    0.2887671
161520.0000000    0.2798552
161560.0000000    0.2634342
161600.0000000    0.2629494
161640.0000000    0.2631952
161680.0000000    0.2826663
161720.0000000    0.2809702
161760.0000000    0.2895277
161800.0000000    0.2800117
161840.0000000    0.2824692
161880.0000000    0.2650808
161920.0000000    0.2794810
161960.0000000    0.2783778
162000.0000000    0.3064236
162040.0000000    0.2929001
162080.0000000    0.2742696
162120.0000000    0.2799335
162160.0000000    0.2703678
162200.0000000    0.2707958
162240.0000000    0.2734841
162280.0000000    0.2755352
162320.0000000    0.2936346
162360.0000000    0.2846614
162400.0000000    0.2823221
162440.0000000    0.2850936
162480.0000000    0.2644515
162520.0000000    0.2889161
162560.0000000    0.2965550
162600.0000000    0.2818319
162640.0000000    0.2907003
162680.0000000    0.2871532
162720.0000000    0.2906383
162760.0000000    0.2876627
162800.0000000    0.3036155
162840.0000000    0.3128659
162880.0000000    0.2609426
162920.0000000    0.2903231
162960.0000000    0.3066950
163000.0000000    0.3170100
163040.0000000    0.3115217
163080.0000000    0.3001720
163120.0000000    0.2837591
163160.0000000    0.2923805
163200.0000000    0.3015515
163240.0000000    0.3085373
163280.0000000    0.2979305
163320.0000000    0.3046630
163360.0000000    0.3059454
163400.0000000    0.3073705
163440.0000000    0.3384240
163480.0000000    0.3138168
163520.0000000    0.3128636
163560.0000000    0.3155154
163600.0000000    0.3106872
163640.0000000    0.3045633
163680.0000000    0.3142074
163720.0000000    0.3114074
163760.0000000    0.3251318
163800.0000000    0.3038089
163840.0000000    0.2874412
163880.0000000    0.2851188
163920.0000000    0.2869245
163960.0000000    0.2976611
164000.0000000    0.3140867
164040.0000000    0.2958448
164080.0000000    0.2927737
164120.0000000    0.3070531
164160.0000000    0.3144634
164200.0000000    0.3175815
164240.0000000    0.3140601
164280.0000000    0.2985738
164320.0000000    0.3245468
164360.0000000    0.2986611
164400.0000000    0.2990488
164440.0000000    0.2817857
164480.0000000    0.3071854
164520.0000000    0.2978900
164560.0000000    0.2897191
164600.0000000    0.2724092
164640.0000000    0.2724670
164680.0000000    0.3112558
164720.0000000    0.2962363
164760.0000000    0.2914407
164800.0000000    0.3019595
164840.0000000    0.2874594
164880.0000000    0.3012180
164920.0000000    0.2850037
164960.0000000    0.3048681
165000.0000000    0.3172253
165040.0000000    0.3120691
165080.0000000    0.2758917
165120.0000000    0.3036366
165160.0000000    0.3200651
165200.0000000    0.2902014
165240.0000000    0.2971013
165280.0000000    0.2783104
165320.0000000    0.2923213
165360.0000000    0.3008860
165400.0000000    0.2947204
165440.0000000    0.3033378
165480.0000000    0.2943327
165520.0000000    0.2921867
165560.0000000    0.3063648
165600.0000000    0.2970749
165640.0000000    0.2974735
165680.0000000    0.2908858
165720.0000000    0.3086503
165760.0000000    0.2734909
165800.0000000    0.3159680
165840.0000000    0.3106992
165880.0000000    0.3195483
165920.0000000    0.3149619
165960.0000000    0.3110130
166000.0000000    0.2943857
166040.0000000    0.2868704
166080.0000000    0.3020957
166120.0000000    0.3025590
166160.0000000    0.3084518
166200.0000000    0.3100041
166240.0000000    0.2912856
166280.0000000    0.2816473
166320.0000000    0.2858108
166360.0000000    0.3143444
166400.0000000    0.2874169
166440.0000000    0.2830159
166480.0000000    0.2825107
166520.0000000    0.2978224
166560.0000000    0.2848838
166600.0000000    0.2967905
166640.0000000    0.2809154
166680.0000000    0.2723024
166720.0000000    0.2719710
166760.0000000    0.2815530
166800.0000000    0.2804837
166840.0000000    0.2900877
166880.0000000    0.3006788
166920.0000000    0.2818674
166960.0000000    0.2917796
167000.0000000    0.2839008
167040.0000000    0.2684118
167080.0000000    0.2803837
167120.0000000    0.2830304
167160.0000000    0.2892165
167200.0000000    0.2829992
167240.0000000    0.2759924
167280.0000000    0.2838825
167320.0000000    0.2973080
167360.0000000    0.3027421
167400.0000000    0.3161550
167440.0000000    0.2949125
167480.0000000    0.3275899
167520.0000000    0.3188233
167560.0000000    0.3428067
167600.0000000    0.3074546
167640.0000000    0.3042040
167680.0000000    0.3186148
167720.0000000    0.3249267
167760.0000000    0.3132694
167800.0000000    0.2904664
167840.0000000    0.3047457
167880.0000000    0.2764235
167920.0000000    0.2931383
167960.0000000    0.3086292
168000.0000000    0.2858103
168040.0000000    0.2990474
168080.0000000    0.2946810
168120.0000000    0.2850834
168160.0000000    0.2823016
168200.0000000    0.3045208
168240.0000000    0.3054081
168280.0000000    0.3024701
168320.0000000    0.2855287
168360.0000000    0.2878054
168400.0000000    0.2930108
168440.0000000    0.2820250
168480.0000000    0.3098768
168520.0000000    0.2925215
168560.0000000    0.2874624
168600.0000000    0.3007426
168640.0000000    0.3245034
168680.0000000    0.3082274
168720.0000000    0.3009564
168760.0000000    0.2802271
168800.0000000    0.2783432
168840.0000000    0.2996447
168880.0000000    0.2856611
168920.0000000    0.3079359
168960.0000000    0.3000319
169000.0000000    0.3068988
169040.0000000    0.2957705
169080.0000000    0.2960833
169120.0000000    0.2874734
169160.0000000    0.2940567
169200.0000000    0.2739117
169240.0000000    0.2799285
169280.0000000    0.2743283
169320.0000000    0.2655628
169360.0000000    0.2719835
169400.0000000    0.2862467
169440.0000000    0.2755631
169480.0000000    0.2737826
169520.0000000    0.2667508
169560.0000000    0.3080909
169600.0000000    0.2968041
169640.0000000    0.2661426
169680.0000000    0.2802598
169720.0000000    0.2812988
169760.0000000    0.2844644
169800.0000000    0.2926771
169840.0000000    0.2937276
169880.0000000    0.2843992
169920.0000000    0.2687905
169960.0000000    0.2626791
170000.0000000    0.3019769
170040.0000000    0.2990260
170080.0000000    0.2785965
170120.0000000    0.2698705
170160.0000000    0.2564359
170200.0000000    0.2615218
170240.0000000    0.2728445
170280.0000000    0.2771592
170320.0000000    0.2660698
170360.0000000    0.2918221
170400.0000000    0.2881472
170440.0000000    0.2804547
170480.0000000    0.2614395
170520.0000000    0.2771411
170560.0000000    0.2642230
170600.0000000    0.2687634
170640.0000000    0.2741461
170680.0000000    0.2591178
170720.0000000    0.2724411
170760.0000000    0.2732067
170800.0000000    0.2852630
170840.0000000    0.2660609
170880.0000000    0.2878424
170920.0000000    0.2778236
170960.0000000    0.2617966
171000.0000000    0.2749789
171040.0000000    0.2868258
171080.0000000    0.3127331
171120.0000000    0.2823768
171160.0000000    0.2654974
171200.0000000    0.2849243
171240.0000000    0.2775481
171280.0000000    0.2759926
171320.0000000    0.2745912
171360.0000000    0.2791124
171400.0000000    0.3001873
171440.0000000    0.2717477
171480.0000000    0.2641600
171520.0000000    0.2788665
171560.0000000    0.2647625
171600.0000000    0.2727427
171640.0000000    0.3043132
171680.0000000    0.2950818
171720.0000000    0.2957309
171760.0000000    0.3036614
171800.0000000    0.2854573
171840.0000000    0.2699657
171880.0000000    0.2585026
171920.0000000    0.2814452
171960.0000000    0.2809811
172000.0000000    0.2662181
172040.0000000    0.2731346
172080.0000000    0.2681888
172120.0000000    0.2704495
172160.0000000    0.2590790
172200.0000000    0.2784212
172240.0000000    0.2552396
172280.0000000    0.2884470
172320.0000000    0.2852095
172360.0000000    0.2773941
172400.0000000    0.2959539
172440.0000000    0.2899188
172480.0000000    0.3125565
172520.0000000    0.2894386
172560.0000000    0.2658548
172600.0000000    0.2732029
172640.0000000    0.2663679
172680.0000000    0.2601694
172720.0000000    0.2537916
172760.0000000    0.2445395
172800.0000000    0.2566463
172840.0000000    0.2615988
172880.0000000    0.2387774
172920.0000000    0.2608979
172960.0000000    0.2748058
173000.0000000    0.2796560
173040.0000000    0.2651082
173080.0000000    0.2429657
173120.0000000    0.2527649
173160.0000000    0.2411984
173200.0000000    0.2853048
173240.0000000    0.2685921
173280.0000000    0.2507496
173320.0000000    0.2511196
173360.0000000    0.2689403
173400.0000000    0.2729393
173440.0000000    0.2794339
173480.0000000    0.2964664
173520.0000000    0.3084230
173560.0000000    0.2622983
173600.0000000    0.2706747
173640.0000000    0.2828614
173680.0000000    0.2626464
173720.0000000    0.2758361
173760.0000000    0.2769933
173800.0000000    0.2699878
173840.0000000    0.2619999
173880.0000000    0.2674357
173920.0000000    0.2534273
173960.0000000    0.2778323
174000.0000000    0.2911066
174040.0000000    0.2672410
174080.0000000    0.2750599
174120.0000000    0.2816431
174160.0000000    0.2820946
174200.0000000    0.2965108
174240.0000000    0.2855118
174280.0000000    0.2803758
174320.0000000    0.2805114
174360.0000000    0.2628583
174400.0000000    0.2958808
174440.0000000    0.2897251
174480.0000000    0.2877856
174520.0000000    0.2830864
174560.0000000    0.2844405
174600.0000000    0.2817525
174640.0000000    0.2762845
174680.0000000    0.2648573
174720.0000000    0.2743968
174760.0000000    0.2653390
174800.0000000    0.2633534
174840.0000000    0.2537915
174880.0000000    0.2680895
174920.0000000    0.2691135
174960.0000000    0.2697884
175000.0000000    0.2559589
175040.0000000    0.2702938
175080.0000000    0.2600582
175120.0000000    0.2629205
175160.0000000    0.2538683
175200.0000000    0.2627665
175240.0000000    0.2644283
175280.0000000    0.2736664
175320.0000000    0.2971025
175360.0000000    0.2937860
175400.0000000    0.2885228
175440.0000000    0.2805465
175480.0000000    0.2713382
175520.0000000    0.2847756
175560.0000000    0.2970724
175600.0000000    0.3010070
175640.0000000    0.2824357
175680.0000000    0.3022166
175720.0000000    0.2693252
175760.0000000    0.2696132
175800.0000000    0.2988547
175840.0000000    0.2881549
175880.0000000    0.2684565
175920.0000000    0.2845957
175960.0000000    0.2747325
176000.0000000    0.2840962
176040.0000000    0.2856424
176080.0000000    0.2700586
176120.0000000    0.2496851
176160.0000000    0.2666561
176200.0000000    0.2606657
176240.0000000    0.2644742
176280.0000000    0.2633308
176320.0000000    0.2614340
176360.0000000    0.2714970
176400.0000000    0.2947377
176440.0000000    0.2800990
176480.0000000    0.2973479
176520.0000000    0.2816672
176560.0000000    0.3012602
176600.0000000    0.2932879
176640.0000000    0.2735707
176680.0000000    0.2759285
176720.0000000    0.2687013
176760.0000000    0.2854609
176800.0000000    0.2729512
176840.0000000    0.2819523
176880.0000000    0.2725048
176920.0000000    0.2882066
176960.0000000    0.2868480
177000.0000000    0.2931232
177040.0000000    0.2711159
177080.0000000    0.2594281
177120.0000000    0.2952695
177160.0000000    0.2928709
177200.0000000    0.2682630
177240.0000000    0.2780594
177280.0000000    0.2981333
177320.0000000    0.2988635
177360.0000000    0.3113516
177400.0000000    0.2886811
177440.0000000    0.2876393
177480.0000000    0.2842129
177520.0000000    0.2971202
177560.0000000    0.2999272
177600.0000000    0.2872885
177640.0000000    0.2821985
177680.0000000    0.2652808
177720.0000000    0.2657775
177760.0000000    0.2744754
177800.0000000    0.2796549
177840.0000000    0.2643337
177880.0000000    0.2856977
177920.0000000    0.2817315
177960.0000000    0.2601243
178000.0000000    0.2551459
178040.0000000    0.2693886
178080.0000000    0.2539038
178120.0000000    0.2584105
178160.0000000    0.2871341
178200.0000000    0.2770360
178240.0000000    0.2715119
178280.0000000    0.2868087
178320.0000000    0.2967617
178360.0000000    0.2562264
178400.0000000    0.2581345
178440.0000000    0.2784590
178480.0000000    0.2673873
178520.0000000    0.2852865
178560.0000000    0.2800114
178600.0000000    0.2742667
178640.0000000    0.2736211
178680.0000000    0.2530008
178720.0000000    0.2637207
178760.0000000    0.2537119
178800.0000000    0.2794679
178840.0000000    0.2695316
178880.0000000    0.2571602
178920.0000000    0.2620725
178960.0000000    0.2492969
179000.0000000    0.2539628
179040.0000000    0.2622209
179080.0000000    0.2692718
179120.0000000    0.2555410
179160.0000000    0.2633714
179200.0000000    0.2650377
179240.0000000    0.2558618
179280.0000000    0.2436011
179320.0000000    0.2681848
179360.0000000    0.2618141
179400.0000000    0.2828227
179440.0000000    0.2776615
179480.0000000    0.2681832
179520.0000000    0.2828449
179560.0000000    0.2856578
179600.0000000    0.2739234
179640.0000000    0.2664869
179680.0000000    0.2715914
179720.0000000    0.2823449
179760.0000000    0.2994775
179800.0000000    0.3036061
179840.0000000    0.2725396
179880.0000000    0.2805761
179920.0000000    0.3008841
179960.0000000    0.3003112
180000.0000000    0.2804415
180040.0000000    0.2802073
180080.0000000    0.2872626
180120.0000000    0.2999690
180160.0000000    0.2751801
180200.0000000    0.2756896
180240.0000000    0.2900146
180280.0000000    0.2835649
180320.0000000    0.2471492
180360.0000000    0.2592567
180400.0000000    0.2605469
180440.0000000    0.2760612
180480.0000000    0.2527893
180520.0000000    0.2589594
180560.0000000    0.2887053
180600.0000000    0.2666521
180640.0000000    0.2576046
180680.0000000    0.2543726
180720.0000000    0.2671793
180760.0000000    0.2558736
180800.0000000    0.2622358
180840.0000000    0.2474824
180880.0000000    0.2568617
180920.0000000    0.2397383
180960.0000000    0.2600125
181000.0000000    0.2611101
181040.0000000    0.2668490
181080.0000000    0.2296268
181120.0000000    0.2508798
181160.0000000    0.2484770
181200.0000000    0.2715416
181240.0000000    0.2613988
181280.0000000    0.2569877
181320.0000000    0.2376825
181360.0000000    0.2762365
181400.0000000    0.2463539
181440.0000000    0.2662686
181480.0000000    0.2699074
181520.0000000    0.2598799
181560.0000000    0.2428205
181600.0000000    0.2710164
181640.0000000    0.2612624
181680.0000000    0.2562019
181720.0000000    0.2356451
181760.0000000    0.2476787
181800.0000000    0.2568481
181840.0000000    0.2589417
181880.0000000    0.2576325
181920.0000000    0.2446341
181960.0000000    0.2669288
182000.0000000    0.2391626
182040.0000000    0.2379853
182080.0000000    0.2555543
182120.0000000    0.2413981
182160.0000000    0.2436561
182200.0000000    0.2674177
182240.0000000    0.2679057
182280.0000000    0.2717022
182320.0000000    0.2482396
182360.0000000    0.2574080
182400.0000000    0.2528009
182440.0000000    0.2383607
182480.0000000    0.2533298
182520.0000000    0.2585378
182560.0000000    0.2662696
182600.0000000    0.2718829
182640.0000000    0.2414130
182680.0000000    0.2600509
182720.0000000    0.2454802
182760.0000000    0.2526715
182800.0000000    0.2590779
182840.0000000    0.2455698
182880.0000000    0.2651848
182920.0000000    0.2440647
182960.0000000    0.2274973
183000.0000000    0.2426659
183040.0000000    0.2473949
183080.0000000    0.2456291
183120.0000000    0.2356246
183160.0000000    0.2552909
183200.0000000    0.2259194
183240.0000000    0.2269052
183280.0000000    0.2611126
183320.0000000    0.2570906
183360.0000000    0.2341587
183400.0000000    0.2553543
183440.0000000    0.2589608
183480.0000000    0.2722328
183520.0000000    0.2705402
183560.0000000    0.2448730
183600.0000000    0.2561041
183640.0000000    0.2402692
183680.0000000    0.2653261
183720.0000000    0.2501551
183760.0000000    0.2584437
183800.0000000    0.2426507
183840.0000000    0.2562011
183880.0000000    0.2338764
183920.0000000    0.2439945
183960.0000000    0.2680913
184000.0000000    0.2697124
184040.0000000    0.2779265
184080.0000000    0.2569169
184120.0000000    0.2593953
184160.0000000    0.2709092
184200.0000000    0.2498628
184240.0000000    0.2765467
184280.0000000    0.2526015
184320.0000000    0.2707387
184360.0000000    0.2639043
184400.0000000    0.2582894
184440.0000000    0.2683687
184480.0000000    0.2667500
184520.0000000    0.2527835
184560.0000000    0.2540318
184600.0000000    0.2627865
184640.0000000    0.2688873
184680.0000000    0.2667733
184720.0000000    0.2741821
184760.0000000    0.2507388
184800.0000000    0.2485263
184840.0000000    0.2626022
184880.0000000    0.2626700
184920.0000000    0.2321456
184960.0000000    0.2563331
185000.0000000    0.2462292
185040.0000000    0.2748295
185080.0000000    0.2532195
185120.0000000    0.2632632
185160.0000000    0.2569979
185200.0000000    0.2534305
185240.0000000    0.2599322
185280.0000000    0.2671155
185320.0000000    0.2644445
185360.0000000    0.2802877
185400.0000000    0.2938119
185440.0000000    0.2701280
185480.0000000    0.2793308
185520.0000000    0.2649113
185560.0000000    0.2618734
185600.0000000    0.2897881
185640.0000000    0.2675033
185680.0000000    0.2493706
185720.0000000    0.2526698
185760.0000000    0.2578382
185800.0000000    0.2498607
185840.0000000    0.2853192
185880.0000000    0.2810310
185920.0000000    0.2875295
185960.0000000    0.2915440
186000.0000000    0.3075213
186040.0000000    0.2851848
186080.0000000    0.3016646
186120.0000000    0.2726969
186160.0000000    0.2981520
186200.0000000    0.2846361
186240.0000000    0.2578338
186280.0000000    0.2820035
186320.0000000    0.2751232
186360.0000000    0.2516693
186400.0000000    0.2785198
186440.0000000    0.2855156
186480.0000000    0.2723408
186520.0000000    0.2976151
186560.0000000    0.2556885
186600.0000000    0.2379687
186640.0000000    0.2712494
186680.0000000    0.2358264
186720.0000000    0.2427908
186760.0000000    0.2607828
186800.0000000    0.2424612
186840.0000000    0.2413156
186880.0000000    0.2474604
186920.0000000    0.2500680
186960.0000000    0.2523412
187000.0000000    0.2654611
187040.0000000    0.2234591
187080.0000000    0.2311368
187120.0000000    0.2427024
187160.0000000    0.2708927
187200.0000000    0.2506001
187240.0000000    0.2394708
187280.0000000    0.2491761
187320.0000000    0.2551049
187360.0000000    0.2556673
187400.0000000    0.2324974
187440.0000000    0.2097307
187480.0000000    0.2398451
187520.0000000    0.2851752
187560.0000000    0.2480275
187600.0000000    0.2417382
187640.0000000    0.2445461
187680.0000000    0.2526122
187720.0000000    0.2600681
187760.0000000    0.2447182
187800.0000000    0.2510995
187840.0000000    0.2370449
187880.0000000    0.2457796
187920.0000000    0.2255986
187960.0000000    0.2433868
188000.0000000    0.2516835
188040.0000000    0.2519105
188080.0000000    0.2447240
188120.0000000    0.2433264
188160.0000000    0.2383663
188200.0000000    0.2680469
188240.0000000    0.2824048
188280.0000000    0.2665117
188320.0000000    0.2785469
188360.0000000    0.2530741
188400.0000000    0.2530626
188440.0000000    0.2366562
188480.0000000    0.2421645
188520.0000000    0.2636446
188560.0000000    0.2593154
188600.0000000    0.2385600
188640.0000000    0.2451826
188680.0000000    0.2508692
188720.0000000    0.2253458
188760.0000000    0.2435417
188800.0000000    0.2374745
188840.0000000    0.2369356
188880.0000000    0.2487194
188920.0000000    0.2189228
188960.0000000    0.2378751
189000.0000000    0.2390483
189040.0000000    0.2408560
189080.0000000    0.2541285
189120.0000000    0.2686480
189160.0000000    0.2821530
189200.0000000    0.2768785
189240.0000000    0.2710544
189280.0000000    0.2894969
189320.0000000    0.2491171
189360.0000000    0.2630693
189400.0000000    0.2747801
189440.0000000    0.2661976
189480.0000000    0.2506464
189520.0000000    0.2585385
189560.0000000    0.2592777
189600.0000000    0.2618878
189640.0000000    0.2778113
189680.0000000    0.2799115
189720.0000000    0.2685042
189760.0000000    0.2714999
189800.0000000    0.2745390
189840.0000000    0.2748938
189880.0000000    0.2672988
189920.0000000    0.2748044
189960.0000000    0.2674475
190000.0000000    0.2735210
190040.0000000    0.2923670
190080.0000000    0.2646611
190120.0000000    0.2751999
190160.0000000    0.2623590
190200.0000000    0.2577114
190240.0000000    0.2577203
190280.0000000    0.2718945
190320.0000000    0.2708824
190360.0000000    0.2630304
190400.0000000    0.2800077
190440.0000000    0.2328184
190480.0000000    0.2754166
190520.0000000    0.2595227
190560.0000000    0.2625475
190600.0000000    0.2596710
190640.0000000    0.2598706
190680.0000000    0.2610391
190720.0000000    0.2560683
190760.0000000    0.2746187
190800.0000000    0.2506037
190840.0000000    0.2753423
190880.0000000    0.2554312
190920.0000000    0.2545357
190960.0000000    0.2637708
191000.0000000    0.2558666
191040.0000000    0.2399460
191080.0000000    0.2557197
191120.0000000    0.2614760
191160.0000000    0.2613803
191200.0000000    0.2489603
191240.0000000    0.2679008
191280.0000000    0.2599509
191320.0000000    0.2623905
191360.0000000    0.2705882
191400.0000000    0.2663414
191440.0000000    0.2736350
191480.0000000    0.2756476
191520.0000000    0.2973136
191560.0000000    0.2574542
191600.0000000    0.2723978
191640.0000000    0.2652387
191680.0000000    0.2808839
191720.0000000    0.2732842
191760.0000000    0.2682255
191800.0000000    0.2649217
191840.0000000    0.2757472
191880.0000000    0.2544548
191920.0000000    0.2427100
191960.0000000    0.2522174
192000.0000000    0.2526310
192040.0000000    0.2727762
192080.0000000    0.2709801
192120.0000000    0.2682396
192160.0000000    0.2906735
192200.0000000    0.2652817
192240.0000000    0.2702435
192280.0000000    0.2624622
192320.0000000    0.2392978
192360.0000000    0.2683023
192400.0000000    0.2700256
192440.0000000    0.2609350
192480.0000000    0.2423218
192520.0000000    0.2360680
192560.0000000    0.2378705
192600.0000000    0.2432577
192640.0000000    0.2467010
192680.0000000    0.2429080
192720.0000000    0.2572941
192760.0000000    0.2697123
192800.0000000    0.2621444
192840.0000000    0.2791900
192880.0000000    0.2660346
192920.0000000    0.2422154
192960.0000000    0.2418242
193000.0000000    0.2491327
193040.0000000    0.2291345
193080.0000000    0.2275771
193120.0000000    0.2219929
193160.0000000    0.2537958
193200.0000000    0.2631930
193240.0000000    0.2725791
193280.0000000    0.2810971
193320.0000000    0.2768628
193360.0000000    0.2558879
193400.0000000    0.2691335
193440.0000000    0.2584190
193480.0000000    0.2636626
193520.0000000    0.2673342
193560.0000000    0.2728367
193600.0000000    0.2736092
193640.0000000    0.2758892
193680.0000000    0.2762621
193720.0000000    0.2768231
193760.0000000    0.2648513
193800.0000000    0.2855819
193840.0000000    0.2576008
193880.0000000    0.2875128
193920.0000000    0.2800881
193960.0000000    0.2536756
194000.0000000    0.2623543
194040.0000000    0.2345698
194080.0000000    0.2231395
194120.0000000    0.2464313
194160.0000000    0.2611490
194200.0000000    0.2426341
194240.0000000    0.2426020
194280.0000000    0.2656752
194320.0000000    0.2570978
194360.0000000    0.2483324
194400.0000000    0.2627145
194440.0000000    0.2882545
194480.0000000    0.2528774
194520.0000000    0.2626977
194560.0000000    0.2637365
194600.0000000    0.2590908
194640.0000000    0.2535055
194680.0000000    0.2503358
194720.0000000    0.2497850
194760.0000000    0.2405847
194800.0000000    0.2483904
194840.0000000    0.2681437
194880.0000000    0.2500635
194920.0000000    0.2557781
194960.0000000    0.2607087
195000.0000000    0.2748731
195040.0000000    0.2665242
195080.0000000    0.2646326
195120.0000000    0.2620435
195160.0000000    0.2392931
195200.0000000    0.2488761
195240.0000000    0.2419613
195280.0000000    0.2396789
195320.0000000    0.2707878
195360.0000000    0.2565139
195400.0000000    0.2538795
195440.0000000    0.2510047
195480.0000000    0.2770845
195520.0000000    0.2596298
195560.0000000    0.2807338
195600.0000000    0.2830500
195640.0000000    0.2640431
195680.0000000    0.2453283
195720.0000000    0.2548083
195760.0000000    0.2684794
195800.0000000    0.2733836
195840.0000000    0.2701017
195880.0000000    0.2419040
195920.0000000    0.2736768
195960.0000000    0.2750108
196000.0000000    0.2682384
196040.0000000    0.2684700
196080.0000000    0.2650670
196120.0000000    0.2686691
196160.0000000    0.2735156
196200.0000000    0.2581431
196240.0000000    0.2722439
196280.0000000    0.2769064
196320.0000000    0.2555573
196360.0000000    0.2381042
196400.0000000    0.2597964
196440.0000000    0.2730036
196480.0000000    0.2679102
196520.0000000    0.2613538
196560.0000000    0.2775192
196600.0000000    0.2794347
196640.0000000    0.2668701
196680.0000000    0.2642467
196720.0000000    0.2528923
196760.0000000    0.2506357
196800.0000000    0.2621630
196840.0000000    0.2783966
196880.0000000    0.2535653
196920.0000000    0.2391785
196960.0000000    0.2574532
197000.0000000    0.2514393
197040.0000000    0.2787848
197080.0000000    0.2499750
197120.0000000    0.2422958
197160.0000000    0.2629541
197200.0000000    0.2628889
197240.0000000    0.2435725
197280.0000000    0.2710623
197320.0000000    0.2709896
197360.0000000    0.2823296
197400.0000000    0.2470004
197440.0000000    0.2507871
197480.0000000    0.2693889
197520.0000000    0.2621215
197560.0000000    0.2738598
197600.0000000    0.2430934
197640.0000000    0.2631985
197680.0000000    0.2634456
197720.0000000    0.2485967
197760.0000000    0.2755194
197800.0000000    0.2516344
197840.0000000    0.2673947
197880.0000000    0.2462777
197920.0000000    0.2757003
197960.0000000    0.2733308
198000.0000000    0.2580936
198040.0000000    0.2493810
198080.0000000    0.2739936
198120.0000000    0.2717932
198160.0000000    0.2582125
198200.0000000    0.2732692
198240.0000000    0.2884983
198280.0000000    0.2709166
198320.0000000    0.2745313
198360.0000000    0.2735311
198400.0000000    0.2830562
198440.0000000    0.2715761
198480.0000000    0.2852481
198520.0000000    0.2668334
198560.0000000    0.2757150
198600.0000000    0.2800074
198640.0000000    0.2723610
198680.0000000    0.2631463
198720.0000000    0.2408789
198760.0000000    0.2719468
198800.0000000    0.2555493
198840.0000000    0.2525846
198880.0000000    0.2820216
198920.0000000    0.2787350
198960.0000000    0.2658546
199000.0000000    0.2481039
199040.0000000    0.2746887
199080.0000000    0.2505455
199120.0000000    0.2486197
199160.0000000    0.2772736
199200.0000000    0.2751655
199240.0000000    0.2531967
199280.0000000    0.2340442
199320.0000000    0.2474729
199360.0000000    0.2346124
199400.0000000    0.2503303
199440.0000000    0.2602243
199480.0000000    0.2490941
199520.0000000    0.2701423
199560.0000000    0.2434588
199600.0000000    0.2372162
199640.0000000    0.2531133
199680.0000000    0.2439726
199720.0000000    0.2458576
199760.0000000    0.2323297
199800.0000000    0.2357792
199840.0000000    0.2313572
199880.0000000    0.2060298
199920.0000000    0.2345641
199960.0000000    0.2264802
200000.0000000    0.2411456
200040.0000000    0.2505305
200080.0000000    0.2400615
200120.0000000    0.2400467
200160.0000000    0.2453239
200200.0000000    0.2632391
200240.0000000    0.2467575
200280.0000000    0.2645205
200320.0000000    0.2541406
200360.0000000    0.2657060
200400.0000000    0.2554356
200440.0000000    0.2555304
200480.0000000    0.2784323
200520.0000000    0.2534671
200560.0000000    0.2720713
200600.0000000    0.2481376
200640.0000000    0.2664908
200680.0000000    0.2431577
200720.0000000    0.2492152
200760.0000000    0.2333435
200800.0000000    0.2236337
200840.0000000    0.2487442
200880.0000000    0.2597863
200920.0000000    0.2454569
200960.0000000    0.2588739
201000.0000000    0.2632804
201040.0000000    0.2436806
201080.0000000    0.2775180
201120.0000000    0.2697141
201160.0000000    0.2513032
201200.0000000    0.2828318
201240.0000000    0.2604775
201280.0000000    0.2648394
201320.0000000    0.2656277
201360.0000000    0.2331142
201400.0000000    0.2494010
201440.0000000    0.2517841
201480.0000000    0.2829126
201520.0000000    0.2651663
201560.0000000    0.2655907
201600.0000000    0.2579745
201640.0000000    0.2802435
201680.0000000    0.2735642
201720.0000000    0.2877133
201760.0000000    0.2875659
201800.0000000    0.2759979
201840.0000000    0.3048548
201880.0000000    0.3132363
201920.0000000    0.3167987
201960.0000000    0.3017072
202000.0000000    0.2993301
202040.0000000    0.2791185
202080.0000000    0.2715652
202120.0000000    0.2636935
202160.0000000    0.2637881
202200.0000000    0.2774513
202240.0000000    0.2759795
202280.0000000    0.2883757
202320.0000000    0.2680299
202360.0000000    0.2552487
202400.0000000    0.2379485
202440.0000000    0.2617008
202480.0000000    0.2572555
202520.0000000    0.2601116
202560.0000000    0.2511185
202600.0000000    0.2600633
202640.0000000    0.2536411
202680.0000000    0.2764834
202720.0000000    0.2697584
202760.0000000    0.2598552
202800.0000000    0.2801874
202840.0000000    0.2443523
202880.0000000    0.2485322
202920.0000000    0.2394349
202960.0000000    0.2372491
203000.0000000    0.2254916
203040.0000000    0.2313699
203080.0000000    0.2346597
203120.0000000    0.2538986
203160.0000000    0.2515131
203200.0000000    0.2616725
203240.0000000    0.2534551
203280.0000000    0.2571208
203320.0000000    0.2786032
203360.0000000    0.2673623
203400.0000000    0.2818032
203440.0000000    0.2984107
203480.0000000    0.2683373
203520.0000000    0.2563789
203560.0000000    0.2358106
203600.0000000    0.2329012
203640.0000000    0.2248104
203680.0000000    0.2277252
203720.0000000    0.2374909
203760.0000000    0.2303244
203800.0000000    0.2231625
203840.0000000    0.2138457
203880.0000000    0.2264565
203920.0000000    0.2246555
203960.0000000    0.2352642
204000.0000000    0.2321197
204040.0000000    0.2332677
204080.0000000    0.2154080
204120.0000000    0.2297913
204160.0000000    0.2597477
204200.0000000    0.2399443
204240.0000000    0.2378075
204280.0000000    0.2631940
204320.0000000    0.2502969
204360.0000000    0.2613786
204400.0000000    0.2628419
204440.0000000    0.2744940
204480.0000000    0.2769433
204520.0000000    0.2621975
204560.0000000    0.2704447
204600.0000000    0.2597156
204640.0000000    0.2551892
204680.0000000    0.2848006
204720.0000000    0.2422627
204760.0000000    0.2577598
204800.0000000    0.2519185
204840.0000000    0.2575783
204880.0000000    0.2401730
204920.0000000    0.2638893
204960.0000000    0.2449158
205000.0000000    0.2771813
205040.0000000    0.2688715
205080.0000000    0.2757713
205120.0000000    0.2514654
205160.0000000    0.2562309
205200.0000000    0.2687449
205240.0000000    0.2393091
205280.0000000    0.2591116
205320.0000000    0.2744299
205360.0000000    0.2768586
205400.0000000    0.2422486
205440.0000000    0.2670328
205480.0000000    0.2660133
205520.0000000    0.2632012
205560.0000000    0.2972420
205600.0000000    0.2651449
205640.0000000    0.2728296
205680.0000000    0.2833069
205720.0000000    0.2584185
205760.0000000    0.2571152
205800.0000000    0.2463581
205840.0000000    0.2599961
205880.0000000    0.2579404
205920.0000000    0.2666768
205960.0000000    0.2423748
206000.0000000    0.2656785
206040.0000000    0.2854773
206080.0000000    0.2762739
206120.0000000    0.2805645
206160.0000000    0.2602611
206200.0000000    0.2634930
206240.0000000    0.2589277
206280.0000000    0.2453125
206320.0000000    0.2488539
206360.0000000    0.2690823
206400.0000000    0.2325196
206440.0000000    0.2590288
206480.0000000    0.2622330
206520.0000000    0.2530345
206560.0000000    0.2586750
206600.0000000    0.2625635
206640.0000000    0.2662323
206680.0000000    0.2637420
206720.0000000    0.2827385
206760.0000000    0.2566964
206800.0000000    0.2510029
206840.0000000    0.2579738
206880.0000000    0.2532678
206920.0000000    0.2529038
206960.0000000    0.2597025
207000.0000000    0.2427497
207040.0000000    0.2268214
207080.0000000    0.2353899
207120.0000000    0.2468858
207160.0000000    0.2369755
207200.0000000    0.2475278
207240.0000000    0.2473079
207280.0000000    0.2398575
207320.0000000    0.2214695
207360.0000000    0.2580966
207400.0000000    0.2487865
207440.0000000    0.2392962
207480.0000000    0.2481497
207520.0000000    0.2690615
207560.0000000    0.2486647
207600.0000000    0.2426924
207640.0000000    0.2464540
207680.0000000    0.2645060
207720.0000000    0.2695113
207760.0000000    0.3037490
207800.0000000    0.2718523
207840.0000000    0.2850569
207880.0000000    0.2833854
207920.0000000    0.2710294
207960.0000000    0.2834340
208000.0000000    0.3000787
208040.0000000    0.2934933
208080.0000000    0.2676777
208120.0000000    0.2532209
208160.0000000    0.2519638
208200.0000000    0.2641946
208240.0000000    0.2592518
208280.0000000    0.2584377
208320.0000000    0.2558056
208360.0000000    0.2621126
208400.0000000    0.2595585
208440.0000000    0.2672103
208480.0000000    0.2613249
208520.0000000    0.2562883
208560.0000000    0.2541047
208600.0000000    0.2555564
208640.0000000    0.2797024
208680.0000000    0.2613609
208720.0000000    0.2476156
208760.0000000    0.2607738
208800.0000000    0.2450688
208840.0000000    0.2346549
208880.0000000    0.2445362
208920.0000000    0.2546589
208960.0000000    0.2466342
209000.0000000    0.2442652
209040.0000000    0.2334868
209080.0000000    0.2595176
209120.0000000    0.2476133
209160.0000000    0.2532617
209200.0000000    0.2340633
209240.0000000    0.2423010
209280.0000000    0.2417250
209320.0000000    0.2542040
209360.0000000    0.2579955
209400.0000000    0.2418718
209440.0000000    0.2328648
209480.0000000    0.2170061
209520.0000000    0.2332852
209560.0000000    0.2343303
209600.0000000    0.2549794
209640.0000000    0.2366465
209680.0000000    0.2267684
209720.0000000    0.2557715
209760.0000000    0.2335538
209800.0000000    0.2430570
209840.0000000    0.2426772
209880.0000000    0.2509590
209920.0000000    0.2335291
209960.0000000    0.2520200
210000.0000000    0.2628699
210040.0000000    0.2490347
210080.0000000    0.2320512
210120.0000000    0.2552899
210160.0000000    0.2417600
210200.0000000    0.2595387
210240.0000000    0.2488456
210280.0000000    0.2493597
210320.0000000    0.2460694
210360.0000000    0.2324557
210400.0000000    0.2408393
210440.0000000    0.2476701
210480.0000000    0.2461585
210520.0000000    0.2493755
210560.0000000    0.2342812
210600.0000000    0.2519196
210640.0000000    0.2546441
210680.0000000    0.2378549
210720.0000000    0.2469237
210760.0000000    0.2394542
210800.0000000    0.2512403
210840.0000000    0.2249499
210880.0000000    0.2284903
210920.0000000    0.2504296
210960.0000000    0.2359197
211000.0000000    0.2449830
211040.0000000    0.2173278
211080.0000000    0.2318874
211120.0000000    0.2285214
211160.0000000    0.2394817
211200.0000000    0.2509091
211240.0000000    0.2237600
211280.0000000    0.2263135
211320.0000000    0.2170044
211360.0000000    0.2324197
211400.0000000    0.2379031
211440.0000000    0.2481641
211480.0000000    0.2588186
211520.0000000    0.2566365
211560.0000000    0.2579717
211600.0000000    0.2375531
211640.0000000    0.2417965
211680.0000000    0.2438476
211720.0000000    0.2331557
211760.0000000    0.2389468
211800.0000000    0.2501161
211840.0000000    0.2371531
211880.0000000    0.2491559
211920.0000000    0.2060232
211960.0000000    0.2227350
212000.0000000    0.2217173
212040.0000000    0.1995601
212080.0000000    0.2249782
212120.0000000    0.2351687
212160.0000000    0.2375968
212200.0000000    0.2507356
212240.0000000    0.2360018
212280.0000000    0.2264550
212320.0000000    0.2481688
212360.0000000    0.2522263
212400.0000000    0.2330045
212440.0000000    0.2126506
212480.0000000    0.2155420
212520.0000000    0.2314848
212560.0000000    0.2259423
212600.0000000    0.2153043
212640.0000000    0.2229270
212680.0000000    0.2251555
212720.0000000    0.2164066
212760.0000000    0.2489870
212800.0000000    0.2382985
212840.0000000    0.2450673
212880.0000000    0.2069794
212920.0000000    0.2102837
212960.0000000    0.2172500
213000.0000000    0.2519076
213040.0000000    0.2636637
213080.0000000    0.2443096
213120.0000000    0.2500045
213160.0000000    0.2429210
213200.0000000    0.2230700
213240.0000000    0.2108600
213280.0000000    0.2228925
213320.0000000    0.2181728
213360.0000000    0.2274976
213400.0000000    0.2359531
213440.0000000    0.2320828
213480.0000000    0.2506104
213520.0000000    0.2323109
213560.0000000    0.2292652
213600.0000000    0.2264000
213640.0000000    0.2260073
213680.0000000    0.2304784
213720.0000000    0.2179090
213760.0000000    0.2286456
213800.0000000    0.2133493
213840.0000000    0.2278756
213880.0000000    0.2324175
213920.0000000    0.2197663
213960.0000000    0.2325439
214000.0000000    0.2190071
214040.0000000    0.2042667
214080.0000000    0.2217717
214120.0000000    0.2106902
214160.0000000    0.2001178
214200.0000000    0.2133035
214240.0000000    0.2353805
214280.0000000    0.2222711
214320.0000000    0.2134883
214360.0000000    0.2092145
214400.0000000    0.2134619
214440.0000000    0.2355459
214480.0000000    0.2154727
214520.0000000    0.2103899
214560.0000000    0.2186694
214600.0000000    0.2451372
214640.0000000    0.2194914
214680.0000000    0.2156854
214720.0000000    0.2126615
214760.0000000    0.2063456
214800.0000000    0.2190136
214840.0000000    0.2185244
214880.0000000    0.2292776
214920.0000000    0.2148798
214960.0000000    0.2131274
215000.0000000    0.2037548
215040.0000000    0.1978180
215080.0000000    0.2286554
215120.0000000    0.2204288
215160.0000000    0.2110611
215200.0000000    0.2203090
215240.0000000    0.2402919
215280.0000000    0.2303210
215320.0000000    0.2325211
215360.0000000    0.2364080
215400.0000000    0.2264531
215440.0000000    0.2235412
215480.0000000    0.2226513
215520.0000000    0.2176227
215560.0000000    0.2239823
215600.0000000    0.2374041
215640.0000000    0.2396406
215680.0000000    0.2181837
215720.0000000    0.2060441
215760.0000000    0.2069122
215800.0000000    0.2226443
215840.0000000    0.2130194
215880.0000000    0.1971753
215920.0000000    0.2069360
215960.0000000    0.2040443
216000.0000000    0.2542372
216040.0000000    0.2548423
216080.0000000    0.2243955
216120.0000000    0.2486999
216160.0000000    0.2529778
216200.0000000    0.2254425
216240.0000000    0.2202666
216280.0000000    0.2034624
216320.0000000    0.2423722
216360.0000000    0.2131923
216400.0000000    0.2227364
216440.0000000    0.2189688
216480.0000000    0.2338273
216520.0000000    0.2252619
216560.0000000    0.2393334
216600.0000000    0.2506638
216640.0000000    0.2423875
216680.0000000    0.2546149
216720.0000000    0.2468896
216760.0000000    0.2498285
216800.0000000    0.2345031
216840.0000000    0.2538275
216880.0000000    0.2523710
216920.0000000    0.2293482
216960.0000000    0.2402410
217000.0000000    0.2342928
217040.0000000    0.2367445
217080.0000000    0.2351350
217120.0000000    0.2360228
217160.0000000    0.2451342
217200.0000000    0.2373227
217240.0000000    0.2292716
217280.0000000    0.2404752
217320.0000000    0.2267900
217360.0000000    0.2355163
217400.0000000    0.2066038
217440.0000000    0.2235091
217480.0000000    0.2164622
217520.0000000    0.2222008
217560.0000000    0.2321146
217600.0000000    0.2301930
217640.0000000    0.2529754
217680.0000000    0.2344281
217720.0000000    0.2529068
217760.0000000    0.2688815
217800.0000000    0.2473624
217840.0000000    0.2480732
217880.0000000    0.2345396
217920.0000000    0.2424330
217960.0000000    0.2245886
218000.0000000    0.2296960
218040.0000000    0.2519372
218080.0000000    0.2373662
218120.0000000    0.2117494
218160.0000000    0.2215591
218200.0000000    0.2105155
218240.0000000    0.2183394
218280.0000000    0.2092107
218320.0000000    0.2434415
218360.0000000    0.2297123
218400.0000000    0.2281173
218440.0000000    0.2382560
218480.0000000    0.2449527
218520.0000000    0.2376327
218560.0000000    0.2527252
218600.0000000    0.2320906
218640.0000000    0.2488863
218680.0000000    0.2571037
218720.0000000    0.2637832
218760.0000000    0.2181098
218800.0000000    0.2364470
218840.0000000    0.2267709
218880.0000000    0.2682296
218920.0000000    0.2342875
218960.0000000    0.2511525
219000.0000000    0.2463808
219040.0000000    0.2508296
219080.0000000    0.2483466
219120.0000000    0.2426094
219160.0000000    0.2707660
219200.0000000    0.2568848
219240.0000000    0.2513964
219280.0000000    0.2201567
219320.0000000    0.2250041
219360.0000000    0.2380928
219400.0000000    0.2208758
219440.0000000    0.2553986
219480.0000000    0.2238555
219520.0000000    0.2322758
219560.0000000    0.2211989
219600.0000000    0.2483998
219640.0000000    0.2259433
219680.0000000    0.2477307
219720.0000000    0.2390591
219760.0000000    0.2469635
219800.0000000    0.2497630
219840.0000000    0.2293228
219880.0000000    0.2208126
219920.0000000    0.2635960
219960.0000000    0.2439221
220000.0000000    0.2443840
220040.0000000    0.2392704
220080.0000000    0.2516711
220120.0000000    0.2260209
220160.0000000    0.2242255
220200.0000000    0.2274974
220240.0000000    0.2363996
220280.0000000    0.2448228
220320.0000000    0.2383400
220360.0000000    0.2637739
220400.0000000    0.2483106
220440.0000000    0.2526207
220480.0000000    0.2319352
220520.0000000    0.2380322
220560.0000000    0.2311226
220600.0000000    0.2417767
220640.0000000    0.2375758
220680.0000000    0.2227803
220720.0000000    0.2504375
220760.0000000    0.2230537
220800.0000000    0.2396706
220840.0000000    0.2412091
220880.0000000    0.2598878
220920.0000000    0.2407371
220960.0000000    0.2394050
221000.0000000    0.2485151
221040.0000000    0.2405085
221080.0000000    0.2419742
221120.0000000    0.2329667
221160.0000000    0.2152648
221200.0000000    0.2539233
221240.0000000    0.2399987
221280.0000000    0.2674710
221320.0000000    0.2468660
221360.0000000    0.2426891
221400.0000000    0.2508593
221440.0000000    0.2288118
221480.0000000    0.2452471
221520.0000000    0.2480402
221560.0000000    0.2350415
221600.0000000    0.2421658
221640.0000000    0.2522007
221680.0000000    0.2404867
221720.0000000    0.2400156
221760.0000000    0.2194760
221800.0000000    0.2271284
221840.0000000    0.2312070
221880.0000000    0.2343639
221920.0000000    0.2455931
221960.0000000    0.2406741
222000.0000000    0.2478904
222040.0000000    0.2261907
222080.0000000    0.2374705
222120.0000000    0.2302359
222160.0000000    0.2516254
222200.0000000    0.2471456
222240.0000000    0.2510775
222280.0000000    0.2465267
222320.0000000    0.2455736
222360.0000000    0.2498523
222400.0000000    0.2383965
222440.0000000    0.2603007
222480.0000000    0.2579403
222520.0000000    0.2452948
222560.0000000    0.2715501
222600.0000000    0.2444597
222640.0000000    0.2268126
222680.0000000    0.2514010
222720.0000000    0.2457144
222760.0000000    0.2427743
222800.0000000    0.2314307
222840.0000000    0.2195244
222880.0000000    0.2365983
222920.0000000    0.2596753
222960.0000000    0.2250702
223000.0000000    0.2079080
223040.0000000    0.2495391
223080.0000000    0.2138409
223120.0000000    0.2306364
223160.0000000    0.2343509
223200.0000000    0.2461774
223240.0000000    0.2585407
223280.0000000    0.2645697
223320.0000000    0.2465354
223360.0000000    0.2369163
223400.0000000    0.2396265
223440.0000000    0.2495134
223480.0000000    0.2470638
223520.0000000    0.2515137
223560.0000000    0.2413915
223600.0000000    0.2700572
223640.0000000    0.2472165
223680.0000000    0.2268472
223720.0000000    0.2142050
223760.0000000    0.2405899
223800.0000000    0.2232138
223840.0000000    0.2279760
223880.0000000    0.2534290
223920.0000000    0.2471893
223960.0000000    0.2389691
224000.0000000    0.2290769
224040.0000000    0.2404394
224080.0000000    0.2184442
224120.0000000    0.2293598
224160.0000000    0.2460829
224200.0000000    0.2369055
224240.0000000    0.2606665
224280.0000000    0.2207933
224320.0000000    0.2324925
224360.0000000    0.2344838
224400.0000000    0.2242542
224440.0000000    0.2147120
224480.0000000    0.2130680
224520.0000000    0.2309522
224560.0000000    0.2211124
224600.0000000    0.2169684
224640.0000000    0.2263869
224680.0000000    0.2247972
224720.0000000    0.2274723
224760.0000000    0.2220172
224800.0000000    0.2253986
224840.0000000    0.2031957
224880.0000000    0.2078057
224920.0000000    0.2265374
224960.0000000    0.2382136
225000.0000000    0.2505646
225040.0000000    0.2515978
225080.0000000    0.2524873
225120.0000000    0.2215379
225160.0000000    0.2290580
225200.0000000    0.2074380
225240.0000000    0.2199659
225280.0000000    0.2288573
225320.0000000    0.2147790
225360.0000000    0.2296911
225400.0000000    0.2254590
225440.0000000    0.2205688
225480.0000000    0.2178842
225520.0000000    0.2266205
225560.0000000    0.2142695
225600.0000000    0.2164767
225640.0000000    0.2327126
225680.0000000    0.2350571
225720.0000000    0.2166842
225760.0000000    0.2234331
225800.0000000    0.2183576
225840.0000000    0.2270171
225880.0000000    0.1969129
225920.0000000    0.2196727
225960.0000000    0.2074745
226000.0000000    0.2226131
226040.0000000    0.2270900
226080.0000000    0.2257312
226120.0000000    0.2061218
226160.0000000    0.2478441
226200.0000000    0.2304490
226240.0000000    0.2211432
226280.0000000    0.2369647
226320.0000000    0.2529629
226360.0000000    0.2264107
226400.0000000    0.2448013
226440.0000000    0.2678297
226480.0000000    0.2367400
226520.0000000    0.2213736
226560.0000000    0.2403077
226600.0000000    0.2403101
226640.0000000    0.2488524
226680.0000000    0.2378642
226720.0000000    0.2486759
226760.0000000    0.2474510
226800.0000000    0.2591181
226840.0000000    0.2386691
226880.0000000    0.2348715
226920.0000000    0.2568555
226960.0000000    0.2561015
227000.0000000    0.2642151
227040.0000000    0.2482762
227080.0000000    0.2558096
227120.0000000    0.2442607
227160.0000000    0.2050029
227200.0000000    0.2103846
227240.0000000    0.2417529
227280.0000000    0.2471943
227320.0000000    0.2342537
227360.0000000    0.2341772
227400.0000000    0.2215381
227440.0000000    0.2351361
227480.0000000    0.2555827
227520.0000000    0.2243545
227560.0000000    0.2399361
227600.0000000    0.2406855
227640.0000000    0.2473377
227680.0000000    0.2533188
227720.0000000    0.2322240
227760.0000000    0.2345956
227800.0000000    0.2325540
227840.0000000    0.2392349
227880.0000000    0.2397120
227920.0000000    0.2207029
227960.0000000    0.2314919
228000.0000000    0.2261793
228040.0000000    0.2160835
228080.0000000    0.2450674
228120.0000000    0.2359772
228160.0000000    0.2159976
228200.0000000    0.2244172
228240.0000000    0.2313182
228280.0000000    0.2383901
228320.0000000    0.2490148
228360.0000000    0.2469272
228400.0000000    0.2685492
228440.0000000    0.2683958
228480.0000000    0.2437446
228520.0000000    0.2464400
228560.0000000    0.2485136
228600.0000000    0.2534733
228640.0000000    0.2603732
228680.0000000    0.2170413
228720.0000000    0.2421944
228760.0000000    0.2421091
228800.0000000    0.2354451
228840.0000000    0.2278963
228880.0000000    0.2453839
228920.0000000    0.2509119
228960.0000000    0.2697365
229000.0000000    0.2234720
229040.0000000    0.2416986
229080.0000000    0.2332707
229120.0000000    0.2422483
229160.0000000    0.2416586
229200.0000000    0.2312931
229240.0000000    0.2155645
229280.0000000    0.2275328
229320.0000000    0.2389917
229360.0000000    0.2408548
229400.0000000    0.2434611
229440.0000000    0.2154822
229480.0000000    0.2401025
229520.0000000    0.2347196
229560.0000000    0.2300519
229600.0000000    0.2439392
229640.0000000    0.2478706
229680.0000000    0.2159729
229720.0000000    0.2339907
229760.0000000    0.2496498
229800.0000000    0.2267784
229840.0000000    0.2160444
229880.0000000    0.1945755
229920.0000000    0.1944015
229960.0000000    0.2085654
230000.0000000    0.2263273
230040.0000000    0.2036033
230080.0000000    0.2126968
230120.0000000    0.2120197
230160.0000000    0.2093650
230200.0000000    0.2446235
230240.0000000    0.2571575
230280.0000000    0.2495497
230320.0000000    0.2472666
230360.0000000    0.2349793
230400.0000000    0.2368005
230440.0000000    0.2247885
230480.0000000    0.2492718
230520.0000000    0.2234075
230560.0000000    0.2558601
230600.0000000    0.2478057
230640.0000000    0.2521527
230680.0000000    0.2668884
230720.0000000    0.2429601
230760.0000000    0.2280923
230800.0000000    0.2480392
230840.0000000    0.2327865
230880.0000000    0.2375067
230920.0000000    0.2500500
230960.0000000    0.2578811
231000.0000000    0.2240703
231040.0000000    0.2451088
231080.0000000    0.2168959
231120.0000000    0.2346252
231160.0000000    0.2345268
231200.0000000    0.2441517
231240.0000000    0.2495943
231280.0000000    0.2506014
231320.0000000    0.2429679
231360.0000000    0.2503731
231400.0000000    0.2298349
231440.0000000    0.2522321
231480.0000000    0.2605912
231520.0000000    0.2723523
231560.0000000    0.2650860
231600.0000000    0.2576655
231640.0000000    0.2410364
231680.0000000    0.2589496
231720.0000000    0.2568947
231760.0000000    0.2515143
231800.0000000    0.2613545
231840.0000000    0.2533860
231880.0000000    0.2295408
231920.0000000    0.2457480
231960.0000000    0.2414511
232000.0000000    0.2282130
232040.0000000    0.2243275
232080.0000000    0.2408176
232120.0000000    0.2086342
232160.0000000    0.2124379
232200.0000000    0.2260105
232240.0000000    0.2065611
232280.0000000    0.2092254
232320.0000000    0.2256028
232360.0000000    0.1982739
232400.0000000    0.2159681
232440.0000000    0.2169367
232480.0000000    0.2198201
232520.0000000    0.2418028
232560.0000000    0.2198836
232600.0000000    0.2121098
232640.0000000    0.1954297
232680.0000000    0.1897920
232720.0000000    0.1923441
232760.0000000    0.1761378
232800.0000000    0.1881066
232840.0000000    0.1678762
232880.0000000    0.1481464
232920.0000000    0.1666333
232960.0000000    0.1626518
233000.0000000    0.1665175
233040.0000000    0.1756838
233080.0000000    0.1647092
233120.0000000    0.1691461
233160.0000000    0.1622956
233200.0000000    0.1678474
233240.0000000    0.1634793
233280.0000000    0.1740181
233320.0000000    0.1571126
233360.0000000    0.1572558
233400.0000000    0.1565134
233440.0000000    0.1657296
233480.0000000    0.1844616
233520.0000000    0.1699014
233560.0000000    0.1564374
233600.0000000    0.1593098
233640.0000000    0.1783543
233680.0000000    0.1701926
233720.0000000    0.2118142
233760.0000000    0.1825492
233800.0000000    0.1998344
233840.0000000    0.1725550
233880.0000000    0.1790154
233920.0000000    0.1665927
233960.0000000    0.1746172
234000.0000000    0.1824612
234040.0000000    0.1768012
234080.0000000    0.1649937
234120.0000000    0.1666998
234160.0000000    0.1873394
234200.0000000    0.1983400
234240.0000000    0.1936218
234280.0000000    0.1735659
234320.0000000    0.1893162
234360.0000000    0.2113251
234400.0000000    0.2067198
234440.0000000    0.2047074
234480.0000000    0.1876379
234520.0000000    0.1843867
234560.0000000    0.2177962
234600.0000000    0.1989035
234640.0000000    0.1823725
234680.0000000    0.1928144
234720.0000000    0.1919688
234760.0000000    0.1806935
234800.0000000    0.1647114
234840.0000000    0.1622665
234880.0000000    0.1630147
234920.0000000    0.1791536
234960.0000000    0.1731041
235000.0000000    0.1690398
235040.0000000    0.1701911
235080.0000000    0.1734487
235120.0000000    0.1758008
235160.0000000    0.1525889
235200.0000000    0.1518194
235240.0000000    0.1832151
235280.0000000    0.1486861
235320.0000000    0.1635641
235360.0000000    0.1500984
235400.0000000    0.1599356
235440.0000000    0.1488660
235480.0000000    0.1505677
235520.0000000    0.1635921
235560.0000000    0.1715048
235600.0000000    0.1712064
235640.0000000    0.1700081
235680.0000000    0.1735322
235720.0000000    0.1688430
235760.0000000    0.1611049
235800.0000000    0.1674016
235840.0000000    0.1628615
235880.0000000    0.1649662
235920.0000000    0.1663965
235960.0000000    0.1796962
236000.0000000    0.1849695
236040.0000000    0.1763653
236080.0000000    0.1851951
236120.0000000    0.1829312
236160.0000000    0.1883371
236200.0000000    0.1730833
236240.0000000    0.1941957
236280.0000000    0.2010000
236320.0000000    0.1763340
236360.0000000    0.1616424
236400.0000000    0.1759181
236440.0000000    0.1733122
236480.0000000    0.1725737
236520.0000000    0.1820671
236560.0000000    0.1661233
236600.0000000    0.1875309
236640.0000000    0.1854999
236680.0000000    0.1833048
236720.0000000    0.1841917
236760.0000000    0.1933556
236800.0000000    0.1895982
236840.0000000    0.1937086
236880.0000000    0.1967343
236920.0000000    0.1702733
236960.0000000    0.1798050
237000.0000000    0.1958149
237040.0000000    0.1875701
237080.0000000    0.1883652
237120.0000000    0.1986109
237160.0000000    0.1691502
237200.0000000    0.1762315
237240.0000000    0.1731978
237280.0000000    0.1873818
237320.0000000    0.1813492
237360.0000000    0.1873298
237400.0000000    0.1936599
237440.0000000    0.1887603
237480.0000000    0.1925754
237520.0000000    0.1780864
237560.0000000    0.1958361
237600.0000000    0.1864869
237640.0000000    0.1840280
237680.0000000    0.1986253
237720.0000000    0.1682285
237760.0000000    0.1869219
237800.0000000    0.1923884
237840.0000000    0.1709563
237880.0000000    0.1931731
237920.0000000    0.1933087
237960.0000000    0.1877032
238000.0000000    0.2057125
238040.0000000    0.2052267
238080.0000000    0.1873183
238120.0000000    0.1982924
238160.0000000    0.1989896
238200.0000000    0.1916815
238240.0000000    0.1889598
238280.0000000    0.1858180
238320.0000000    0.2011621
238360.0000000    0.1984536
238400.0000000    0.2172659
238440.0000000    0.2019051
238480.0000000    0.2052639
238520.0000000    0.1977738
238560.0000000    0.1789561
238600.0000000    0.1749204
238640.0000000    0.1755711
238680.0000000    0.1888931
238720.0000000    0.2012145
238760.0000000    0.2054064
238800.0000000    0.1989193
238840.0000000    0.1961591
238880.0000000    0.1898043
238920.0000000    0.2069329
238960.0000000    0.2143958
239000.0000000    0.1936204
239040.0000000    0.2042215
239080.0000000    0.2010951
239120.0000000    0.1913533
239160.0000000    0.1806776
239200.0000000    0.1989013
239240.0000000    0.1974594
239280.0000000    0.2046878
239320.0000000    0.2015215
239360.0000000    0.2097984
239400.0000000    0.1993748
239440.0000000    0.1898579
239480.0000000    0.1943094
239520.0000000    0.2010904
239560.0000000    0.1931783
239600.0000000    0.1909771
239640.0000000    0.1878039
239680.0000000    0.1909852
239720.0000000    0.1911982
239760.0000000    0.1894032
239800.0000000    0.1993280
239840.0000000    0.2003158
239880.0000000    0.1891746
239920.0000000    0.1631103
239960.0000000    0.2113028
240000.0000000    0.1898226
240040.0000000    0.1957195
240080.0000000    0.1946952
240120.0000000    0.2003766
240160.0000000    0.1968654
240200.0000000    0.1928790
240240.0000000    0.1917516
240280.0000000    0.1884294
240320.0000000    0.1837524
240360.0000000    0.1970740
240400.0000000    0.1862239
240440.0000000    0.1876618
240480.0000000    0.2002660
240520.0000000    0.1924613
240560.0000000    0.1838498
240600.0000000    0.1837835
240640.0000000    0.1768480
240680.0000000    0.2004359
240720.0000000    0.1872643
240760.0000000    0.1905820
240800.0000000    0.1979550
240840.0000000    0.1911936
240880.0000000    0.1827082
240920.0000000    0.1749790
240960.0000000    0.1855295
241000.0000000    0.2037226
241040.0000000    0.1992647
241080.0000000    0.1853658
241120.0000000    0.1848177
241160.0000000    0.1802034
241200.0000000    0.1907360
241240.0000000    0.2007436
241280.0000000    0.1947176
241320.0000000    0.1853224
241360.0000000    0.1937778
241400.0000000    0.1972607
241440.0000000    0.1917797
241480.0000000    0.1904598
241520.0000000    0.1991859
241560.0000000    0.1881583
241600.0000000    0.1804779
241640.0000000    0.1897851
241680.0000000    0.1899091
241720.0000000    0.1725339
241760.0000000    0.1729609
241800.0000000    0.1704477
241840.0000000    0.1904580
241880.0000000    0.2027140
241920.0000000    0.1977451
241960.0000000    0.1727068
242000.0000000    0.1770466
242040.0000000    0.1834874
242080.0000000    0.1753113
242120.0000000    0.1898553
242160.0000000    0.2030102
242200.0000000    0.1836006
242240.0000000    0.1879002
242280.0000000    0.1792715
242320.0000000    0.1849500
242360.0000000    0.1763887
242400.0000000    0.1785982
242440.0000000    0.1800905
242480.0000000    0.1825327
242520.0000000    0.1856811
242560.0000000    0.1781290
242600.0000000    0.1849508
242640.0000000    0.1563317
242680.0000000    0.1698306
242720.0000000    0.1940546
242760.0000000    0.1650039
242800.0000000    0.1683751
242840.0000000    0.1706510
242880.0000000    0.1858878
242920.0000000    0.1889246
242960.0000000    0.1722166
243000.0000000    0.1842887
243040.0000000    0.1961436
243080.0000000    0.1800291
243120.0000000    0.1985676
243160.0000000    0.1877015
243200.0000000    0.1926960
243240.0000000    0.1912014
243280.0000000    0.1758467
243320.0000000    0.1812460
243360.0000000    0.1788349
243400.0000000    0.1705099
243440.0000000    0.1842355
243480.0000000    0.1839376
243520.0000000    0.1888048
243560.0000000    0.2041096
243600.0000000    0.1878503
243640.0000000    0.1987065
243680.0000000    0.2006163
243720.0000000    0.1866006
243760.0000000    0.1923556
243800.0000000    0.1895951
243840.0000000    0.1906349
243880.0000000    0.1821535
243920.0000000    0.1943181
243960.0000000    0.1858204
244000.0000000    0.1918233
244040.0000000    0.1773192
244080.0000000    0.1762127
244120.0000000    0.1832628
244160.0000000    0.1857247
244200.0000000    0.1797993
244240.0000000    0.1823370
244280.0000000    0.1920222
244320.0000000    0.1863038
244360.0000000    0.1836571
244400.0000000    0.1762342
244440.0000000    0.2018780
244480.0000000    0.1839956
244520.0000000    0.1752606
244560.0000000    0.1773101
244600.0000000    0.1892839
244640.0000000    0.1876024
244680.0000000    0.1841546
244720.0000000    0.1733052
244760.0000000    0.1797549
244800.0000000    0.1809541
244840.0000000    0.1812253
244880.0000000    0.1807378
244920.0000000    0.1728473
244960.0000000    0.1863577
245000.0000000    0.1884045
245040.0000000    0.1954877
245080.0000000    0.1735514
245120.0000000    0.1912241
245160.0000000    0.1930581
245200.0000000    0.1907918
245240.0000000    0.1777067
245280.0000000    0.1690412
245320.0000000    0.1720527
245360.0000000    0.1741092
245400.0000000    0.1772704
245440.0000000    0.1757193
245480.0000000    0.1619194
245520.0000000    0.1682753
245560.0000000    0.1651178
245600.0000000    0.1652341
245640.0000000    0.1640582
245680.0000000    0.1624124
245720.0000000    0.1762099
245760.0000000    0.1753885
245800.0000000    0.1604773
245840.0000000    0.1756759
245880.0000000    0.1637224
245920.0000000    0.1705461
245960.0000000    0.1587928
246000.0000000    0.1804841
246040.0000000    0.1626205
246080.0000000    0.1697704
246120.0000000    0.1804185
246160.0000000    0.1725539
246200.0000000    0.1700488
246240.0000000    0.1645302
246280.0000000    0.1563009
246320.0000000    0.1587971
246360.0000000    0.1688235
246400.0000000    0.1675881
246440.0000000    0.1564122
246480.0000000    0.1641691
246520.0000000    0.1723275
246560.0000000    0.1733994
246600.0000000    0.1711322
246640.0000000    0.1627300
246680.0000000    0.1579942
246720.0000000    0.1734937
246760.0000000    0.1697759
246800.0000000    0.1642300
246840.0000000    0.1704364
246880.0000000    0.1706794
246920.0000000    0.1667616
246960.0000000    0.1679846
247000.0000000    0.1724376
247040.0000000    0.1747101
247080.0000000    0.1642368
247120.0000000    0.1622645
247160.0000000    0.1840487
247200.0000000    0.1724388
247240.0000000    0.1729173
247280.0000000    0.1650999
247320.0000000    0.1737474
247360.0000000    0.1626556
247400.0000000    0.1653268
247440.0000000    0.1652473
247480.0000000    0.1769085
247520.0000000    0.1801818
247560.0000000    0.1809496
247600.0000000    0.1796220
247640.0000000    0.1776831
247680.0000000    0.1729933
247720.0000000    0.1800323
247760.0000000    0.1951954
247800.0000000    0.1948367
247840.0000000    0.1882931
247880.0000000    0.1759163
247920.0000000    0.1801216
247960.0000000    0.1652047
248000.0000000    0.1849894
248040.0000000    0.1847086
248080.0000000    0.1699063
248120.0000000    0.1881246
248160.0000000    0.1686520
248200.0000000    0.1924403
248240.0000000    0.1998803
248280.0000000    0.1846770
248320.0000000    0.1886996
248360.0000000    0.1778562
248400.0000000    0.1804256
248440.0000000    0.1764237
248480.0000000    0.1802552
248520.0000000    0.1698541
248560.0000000    0.1720137
248600.0000000    0.1718865
248640.0000000    0.1735828
248680.0000000    0.1682805
248720.0000000    0.1692254
248760.0000000    0.1555934
248800.0000000    0.1645198
248840.0000000    0.1636505
248880.0000000    0.1594291
248920.0000000    0.1799939
248960.0000000    0.1649163
249000.0000000    0.1611426
249040.0000000    0.1687486
249080.0000000    0.1763322
249120.0000000    0.1709040
249160.0000000    0.1608641
249200.0000000    0.1757508
249240.0000000    0.1641536
249280.0000000    0.1658403
249320.0000000    0.1621942
249360.0000000    0.1704110
249400.0000000    0.1781649
249440.0000000    0.1730146
249480.0000000    0.1796436
249520.0000000    0.1576109
249560.0000000    0.1604644
249600.0000000    0.1676176
249640.0000000    0.1853120
249680.0000000    0.1888202
249720.0000000    0.1755096
249760.0000000    0.1591266
249800.0000000    0.1685328
249840.0000000    0.1924523
249880.0000000    0.1527857
249920.0000000    0.1693567
249960.0000000    0.1810641
250000.0000000    0.1704817
250040.0000000    0.1783028
250080.0000000    0.1857888
250120.0000000    0.1742418
250160.0000000    0.1768002
250200.0000000    0.1576559
250240.0000000    0.1621742
250280.0000000    0.1591041
250320.0000000    0.1546194
250360.0000000    0.1740784
250400.0000000    0.1538736
250440.0000000    0.1580192
250480.0000000    0.1490444
250520.0000000    0.1577497
250560.0000000    0.1631599
250600.0000000    0.1651347
250640.0000000    0.1742109
250680.0000000    0.1459502
250720.0000000    0.1768206
250760.0000000    0.1691856
250800.0000000    0.1873044
250840.0000000    0.1732235
250880.0000000    0.1598924
250920.0000000    0.1597919
250960.0000000    0.1688242
251000.0000000    0.1658459
251040.0000000    0.1726007
251080.0000000    0.1546729
251120.0000000    0.1621963
251160.0000000    0.1657475
251200.0000000    0.1741664
251240.0000000    0.1692180
251280.0000000    0.1659098
251320.0000000    0.1625455
251360.0000000    0.1799836
251400.0000000    0.1786346
251440.0000000    0.1941712
251480.0000000    0.1954042
251520.0000000    0.1765832
251560.0000000    0.1786715
251600.0000000    0.1678026
251640.0000000    0.1737369
251680.0000000    0.1724465
251720.0000000    0.1814262
251760.0000000    0.1696381
251800.0000000    0.1669507
251840.0000000    0.1815640
251880.0000000    0.1464286
251920.0000000    0.1603751
251960.0000000    0.1682865
252000.0000000    0.1638587
252040.0000000    0.1508876
252080.0000000    0.1606104
252120.0000000    0.1820690
252160.0000000    0.1665907
252200.0000000    0.1659952
252240.0000000    0.1720937
252280.0000000    0.1626241
252320.0000000    0.1772782
252360.0000000    0.1784849
252400.0000000    0.1567381
252440.0000000    0.1709968
252480.0000000    0.1695667
252520.0000000    0.1757540
252560.0000000    0.1779898
252600.0000000    0.1723203
252640.0000000    0.1849857
252680.0000000    0.1729396
252720.0000000    0.1796128
252760.0000000    0.1757596
252800.0000000    0.1682850
252840.0000000    0.1621882
252880.0000000    0.1633199
252920.0000000    0.1755410
252960.0000000    0.1701977
253000.0000000    0.1544245
253040.0000000    0.1668050
253080.0000000    0.1880827
253120.0000000    0.1852736
253160.0000000    0.1805222
253200.0000000    0.1784410
253240.0000000    0.1690282
253280.0000000    0.1646913
253320.0000000    0.1620580
253360.0000000    0.1724826
253400.0000000    0.1719868
253440.0000000    0.1740835
253480.0000000    0.1773403
253520.0000000    0.1767851
253560.0000000    0.1810888
253600.0000000    0.1855698
253640.0000000    0.1807412
253680.0000000    0.1866557
253720.0000000    0.1738914
253760.0000000    0.1848204
253800.0000000    0.1750843
253840.0000000    0.1849405
253880.0000000    0.1909895
253920.0000000    0.1736819
253960.0000000    0.1800352
254000.0000000    0.1693218
254040.0000000    0.1871442
254080.0000000    0.1595553
254120.0000000    0.1754390
254160.0000000    0.1705253
254200.0000000    0.1773826
254240.0000000    0.1741819
254280.0000000    0.1768876
254320.0000000    0.1787041
254360.0000000    0.1826588
254400.0000000    0.1728670
254440.0000000    0.1704221
254480.0000000    0.1763890
254520.0000000    0.1776121
254560.0000000    0.1739086
254600.0000000    0.1626651
254640.0000000    0.1641657
254680.0000000    0.1646417
254720.0000000    0.1618581
254760.0000000    0.1654983
254800.0000000    0.1683484
254840.0000000    0.1774197
254880.0000000    0.1728926
254920.0000000    0.1813479
254960.0000000    0.1662388
255000.0000000    0.1695293
255040.0000000    0.1782961
255080.0000000    0.1650002
255120.0000000    0.1841726
255160.0000000    0.1641881
255200.0000000    0.1859969
255240.0000000    0.1756767
255280.0000000    0.1497187
255320.0000000    0.1887524
255360.0000000    0.1787001
255400.0000000    0.1761131
255440.0000000    0.1935363
255480.0000000    0.1772279
255520.0000000    0.1851083
255560.0000000    0.1728377
255600.0000000    0.1880300
255640.0000000    0.1957395
255680.0000000    0.2033079
255720.0000000    0.1891166
255760.0000000    0.1910378
255800.0000000    0.1978505
255840.0000000    0.1972434
255880.0000000    0.1938632
255920.0000000    0.1971863
255960.0000000    0.1921175
256000.0000000    0.1914126
256040.0000000    0.1831913
256080.0000000    0.1826111
256120.0000000    0.1803761
256160.0000000    0.1767627
256200.0000000    0.1690915
256240.0000000    0.1914112
256280.0000000    0.1687990
256320.0000000    0.1765617
256360.0000000    0.2011339
256400.0000000    0.2086146
256440.0000000    0.1948462
256480.0000000    0.2055188
256520.0000000    0.1956568
256560.0000000    0.2008845
256600.0000000    0.1776294
256640.0000000    0.1948096
256680.0000000    0.1794095
256720.0000000    0.1704400
256760.0000000    0.1817968
256800.0000000    0.2042357
256840.0000000    0.1859797
256880.0000000    0.1838107
256920.0000000    0.1762614
256960.0000000    0.1879268
257000.0000000    0.1724922
257040.0000000    0.1764015
257080.0000000    0.1789153
257120.0000000    0.2047330
257160.0000000    0.2020787
257200.0000000    0.2097197
257240.0000000    0.1932808
257280.0000000    0.1721982
257320.0000000    0.1934391
257360.0000000    0.1934600
257400.0000000    0.2083665
257440.0000000    0.1963021
257480.0000000    0.2132252
257520.0000000    0.1899052
257560.0000000    0.1972498
257600.0000000    0.1952250
257640.0000000    0.1795674
257680.0000000    0.1759630
257720.0000000    0.1852073
257760.0000000    0.1916056
257800.0000000    0.1932056
257840.0000000    0.2020006
257880.0000000    0.2044126
257920.0000000    0.1932976
257960.0000000    0.2138536
258000.0000000    0.1853930
258040.0000000    0.1967261
258080.0000000    0.1777159
258120.0000000    0.1726969
258160.0000000    0.1825911
258200.0000000    0.1875760
258240.0000000    0.2035256
258280.0000000    0.1988928
258320.0000000    0.1892185
258360.0000000    0.2058064
258400.0000000    0.1900572
258440.0000000    0.1829607
258480.0000000    0.1723575
258520.0000000    0.2121580
258560.0000000    0.2003309
258600.0000000    0.1808052
258640.0000000    0.2007948
258680.0000000    0.1913726
258720.0000000    0.1834670
258760.0000000    0.1792555
258800.0000000    0.2004894
258840.0000000    0.1956468
258880.0000000    0.1980530
258920.0000000    0.1948058
258960.0000000    0.1884583
259000.0000000    0.1898545
259040.0000000    0.1893533
259080.0000000    0.1825661
259120.0000000    0.2012094
259160.0000000    0.1898008
259200.0000000    0.1937951
259240.0000000    0.1865924
259280.0000000    0.1965054
259320.0000000    0.1955936
259360.0000000    0.1934779
259400.0000000    0.2035695
259440.0000000    0.2025929
259480.0000000    0.1867709
259520.0000000    0.1956074
259560.0000000    0.1861606
259600.0000000    0.1957119
259640.0000000    0.1986931
259680.0000000    0.1845275
259720.0000000    0.1920703
259760.0000000    0.2018527
259800.0000000    0.1709123
259840.0000000    0.1831826
259880.0000000    0.1821920
259920.0000000    0.1959210
259960.0000000    0.1867078
260000.0000000    0.1787380
260040.0000000    0.1674573
260080.0000000    0.1715874
260120.0000000    0.1711136
260160.0000000    0.1830916
260200.0000000    0.1684078
260240.0000000    0.1785919
260280.0000000    0.1886377
260320.0000000    0.1790489
260360.0000000    0.1890443
260400.0000000    0.1958789
260440.0000000    0.1889611
260480.0000000    0.1919024
260520.0000000    0.1910776
260560.0000000    0.1992565
260600.0000000    0.2013409
260640.0000000    0.2019371
260680.0000000    0.1841406
260720.0000000    0.1817746
260760.0000000    0.1794040
260800.0000000    0.1858886
260840.0000000    0.1841893
260880.0000000    0.1878750
260920.0000000    0.1982981
260960.0000000    0.1702870
261000.0000000    0.1876483
261040.0000000    0.1938465
261080.0000000    0.1873205
261120.0000000    0.1845865
261160.0000000    0.1899085
261200.0000000    0.1946417
261240.0000000    0.1874651
261280.0000000    0.1736391
261320.0000000    0.1885222
261360.0000000    0.2131703
261400.0000000    0.1990083
261440.0000000    0.1816238
261480.0000000    0.2082958
261520.0000000    0.1981240
261560.0000000    0.1883626
261600.0000000    0.1898177
261640.0000000    0.1892266
261680.0000000    0.1850696
261720.0000000    0.1975657
261760.0000000    0.1881905
261800.0000000    0.1914325
261840.0000000    0.1932896
261880.0000000    0.1991804
261920.0000000    0.1984998
261960.0000000    0.1947062
262000.0000000    0.1846515
262040.0000000    0.1861020
262080.0000000    0.1861070
262120.0000000    0.1615646
262160.0000000    0.1939656
262200.0000000    0.1819894
262240.0000000    0.1928560
262280.0000000    0.1821886
262320.0000000    0.1918796
262360.0000000    0.1827434
262400.0000000    0.1742670
262440.0000000    0.1748451
262480.0000000    0.1876257
262520.0000000    0.1756257
262560.0000000    0.1941961
262600.0000000    0.1914406
262640.0000000    0.1756902
262680.0000000    0.1782121
262720.0000000    0.1791508
262760.0000000    0.1912780
262800.0000000    0.1722402
262840.0000000    0.1820099
262880.0000000    0.1807616
262920.0000000    0.1825567
262960.0000000    0.1716987
263000.0000000    0.2073492
263040.0000000    0.1982985
263080.0000000    0.1821520
263120.0000000    0.1965159
263160.0000000    0.1913448
263200.0000000    0.1977211
263240.0000000    0.1875563
263280.0000000    0.1949966
263320.0000000    0.1881869
263360.0000000    0.1722842
263400.0000000    0.1888418
263440.0000000    0.1695758
263480.0000000    0.1734357
263520.0000000    0.1832066
263560.0000000    0.1898891
263600.0000000    0.1904037
263640.0000000    0.1845197
263680.0000000    0.1837367
263720.0000000    0.1963666
263760.0000000    0.1884656
263800.0000000    0.1894865
263840.0000000    0.1921062
263880.0000000    0.1978541
263920.0000000    0.1709701
263960.0000000    0.1955475
264000.0000000    0.2056182
264040.0000000    0.2041442
264080.0000000    0.1804112
264120.0000000    0.1807307
264160.0000000    0.1783550
264200.0000000    0.1780529
264240.0000000    0.1781823
264280.0000000    0.1822007
264320.0000000    0.1898397
264360.0000000    0.1714612
264400.0000000    0.1790247
264440.0000000    0.1867952
264480.0000000    0.1719250
264520.0000000    0.1873968
264560.0000000    0.1868179
264600.0000000    0.1913059
264640.0000000    0.1811898
264680.0000000    0.1837642
264720.0000000    0.1918767
264760.0000000    0.2020121
264800.0000000    0.1878025
264840.0000000    0.1993830
264880.0000000    0.2006683
264920.0000000    0.1854449
264960.0000000    0.1695379
265000.0000000    0.1913207
265040.0000000    0.1935528
265080.0000000    0.2055330
265120.0000000    0.1930196
265160.0000000    0.1776467
265200.0000000    0.1874891
265240.0000000    0.1983611
265280.0000000    0.1809318
265320.0000000    0.1800895
265360.0000000    0.1636813
265400.0000000    0.1803620
265440.0000000    0.1844628
265480.0000000    0.1826576
265520.0000000    0.1870374
265560.0000000    0.1805113
265600.0000000    0.1866167
265640.0000000    0.1963756
265680.0000000    0.2109376
265720.0000000    0.1965077
265760.0000000    0.1909159
265800.0000000    0.1955570
265840.0000000    0.1892268
265880.0000000    0.1896822
265920.0000000    0.1716678
265960.0000000    0.1829737
266000.0000000    0.1879802
266040.0000000    0.1929039
266080.0000000    0.1915951
266120.0000000    0.1911235
266160.0000000    0.1971029
266200.0000000    0.1710253
266240.0000000    0.1581013
266280.0000000    0.1620515
266320.0000000    0.1637138
266360.0000000    0.1715997
266400.0000000    0.1682342
266440.0000000    0.1946418
266480.0000000    0.1899182
266520.0000000    0.1884206
266560.0000000    0.1876416
266600.0000000    0.1804418
266640.0000000    0.1767775
266680.0000000    0.1785159
266720.0000000    0.1941100
266760.0000000    0.1733962
266800.0000000    0.1627244
266840.0000000    0.1723308
266880.0000000    0.1779523
266920.0000000    0.1739343
266960.0000000    0.1768363
267000.0000000    0.1625108
267040.0000000    0.1750806
267080.0000000    0.1672021
267120.0000000    0.1736618
267160.0000000    0.1730778
267200.0000000    0.1797657
267240.0000000    0.1862246
267280.0000000    0.1767241
267320.0000000    0.1818198
267360.0000000    0.1660143
267400.0000000    0.1797349
267440.0000000    0.1688439
267480.0000000    0.1597804
267520.0000000    0.1615159
267560.0000000    0.1641304
267600.0000000    0.1850536
267640.0000000    0.1999789
267680.0000000    0.1872389
267720.0000000    0.1799801
267760.0000000    0.1707437
267800.0000000    0.1795434
267840.0000000    0.2014826
267880.0000000    0.1816442
267920.0000000    0.1895916
267960.0000000    0.2067833
268000.0000000    0.2013892
268040.0000000    0.1822885
268080.0000000    0.1815769
268120.0000000    0.1783465
268160.0000000    0.1857875
268200.0000000    0.1929631
268240.0000000    0.1677651
268280.0000000    0.1737476
268320.0000000    0.1863893
268360.0000000    0.1845563
268400.0000000    0.1848387
268440.0000000    0.1969575
268480.0000000    0.1950980
268520.0000000    0.1844523
268560.0000000    0.1810098
268600.0000000    0.1891786
268640.0000000    0.1614775
268680.0000000    0.1830159
268720.0000000    0.2047185
268760.0000000    0.2027089
268800.0000000    0.2171292
268840.0000000    0.1961432
268880.0000000    0.2025659
268920.0000000    0.2139461
268960.0000000    0.1918669
269000.0000000    0.1898083
269040.0000000    0.1977806
269080.0000000    0.1964698
269120.0000000    0.1833955
269160.0000000    0.1823915
269200.0000000    0.1687728
269240.0000000    0.1865462
269280.0000000    0.1769407
269320.0000000    0.1973642
269360.0000000    0.1915747
269400.0000000    0.1813103
269440.0000000    0.1842688
269480.0000000    0.2046463
269520.0000000    0.1859985
269560.0000000    0.1910404
269600.0000000    0.1760174
269640.0000000    0.1844779
269680.0000000    0.1913459
269720.0000000    0.1714592
269760.0000000    0.1892222
269800.0000000    0.1863549
269840.0000000    0.1828363
269880.0000000    0.1839380
269920.0000000    0.1995993
269960.0000000    0.1880923
270000.0000000    0.2134179
270040.0000000    0.1788440
270080.0000000    0.2151244
270120.0000000    0.1929585
270160.0000000    0.2009681
270200.0000000    0.1953096
270240.0000000    0.2080293
270280.0000000    0.1867605
270320.0000000    0.1780072
270360.0000000    0.1915442
270400.0000000    0.1899494
270440.0000000    0.1807391
270480.0000000    0.1814595
270520.0000000    0.1847967
270560.0000000    0.1920134
270600.0000000    0.2001525
270640.0000000    0.1971309
270680.0000000    0.1895508
270720.0000000    0.1794256
270760.0000000    0.1776742
270800.0000000    0.1921755
270840.0000000    0.2010938
270880.0000000    0.1818752
270920.0000000    0.1781708
270960.0000000    0.1895181
271000.0000000    0.1960690
271040.0000000    0.1983636
271080.0000000    0.1796277
271120.0000000    0.1997030
271160.0000000    0.1906888
271200.0000000    0.1891271
271240.0000000    0.1946805
271280.0000000    0.1990749
271320.0000000    0.1924918
271360.0000000    0.1914404
271400.0000000    0.1939351
271440.0000000    0.2120896
271480.0000000    0.2149001
271520.0000000    0.2151888
271560.0000000    0.2024594
271600.0000000    0.1943674
271640.0000000    0.2093067
271680.0000000    0.2346951
271720.0000000    0.2071748
271760.0000000    0.2119634
271800.0000000    0.2061194
271840.0000000    0.2059417
271880.0000000    0.2216201
271920.0000000    0.2266158
271960.0000000    0.2238079
272000.0000000    0.2157505
272040.0000000    0.2399650
272080.0000000    0.2361757
272120.0000000    0.2392426
272160.0000000    0.2288359
272200.0000000    0.2260363
272240.0000000    0.2344311
272280.0000000    0.2390733
272320.0000000    0.2150045
272360.0000000    0.2336676
272400.0000000    0.2190967
272440.0000000    0.2035746
272480.0000000    0.2132664
272520.0000000    0.2069826
272560.0000000    0.1962200
272600.0000000    0.2156470
272640.0000000    0.1998817
272680.0000000    0.2149838
272720.0000000    0.1974799
272760.0000000    0.2037196
272800.0000000    0.2046795
272840.0000000    0.2038802
272880.0000000    0.2151872
272920.0000000    0.2151134
272960.0000000    0.2114436
273000.0000000    0.1964736
273040.0000000    0.1946564
273080.0000000    0.1939488
273120.0000000    0.2004530
273160.0000000    0.1964146
273200.0000000    0.2026385
273240.0000000    0.1935783
273280.0000000    0.1965200
273320.0000000    0.2091499
273360.0000000    0.1993316
273400.0000000    0.1845632
273440.0000000    0.2057697
273480.0000000    0.1916364
273520.0000000    0.1982760
273560.0000000    0.2061502
273600.0000000    0.2025450
273640.0000000    0.2011008
273680.0000000    0.2145724
273720.0000000    0.1927424
273760.0000000    0.1966124
273800.0000000    0.2057112
273840.0000000    0.1965971
273880.0000000    0.1959569
273920.0000000    0.2031647
273960.0000000    0.2102103
274000.0000000    0.1985260
274040.0000000    0.2022981
274080.0000000    0.2123528
274120.0000000    0.1961608
274160.0000000    0.1917565
274200.0000000    0.2094067
274240.0000000    0.2094034
274280.0000000    0.2084426
274320.0000000    0.2190239
274360.0000000    0.1942044
274400.0000000    0.2085608
274440.0000000    0.1965515
274480.0000000    0.2058731
274520.0000000    0.2159434
274560.0000000    0.2294520
274600.0000000    0.2097056
274640.0000000    0.2157953
274680.0000000    0.2014184
274720.0000000    0.1938032
274760.0000000    0.2100513
274800.0000000    0.2268233
274840.0000000    0.2281042
274880.0000000    0.2282641
274920.0000000    0.2365887
274960.0000000    0.2155523
275000.0000000    0.2211433
275040.0000000    0.2201287
275080.0000000    0.2246152
275120.0000000    0.2172990
275160.0000000    0.2128280
275200.0000000    0.2147895
275240.0000000    0.2237343
275280.0000000    0.2141508
275320.0000000    0.2284038
275360.0000000    0.2124265
275400.0000000    0.2329661
275440.0000000    0.2275590
275480.0000000    0.2191076
275520.0000000    0.2235539
275560.0000000    0.2104276
275600.0000000    0.2241748
275640.0000000    0.2143355
275680.0000000    0.2281347
275720.0000000    0.2378680
275760.0000000    0.2160497
275800.0000000    0.2201855
275840.0000000    0.2158362
275880.0000000    0.2168485
275920.0000000    0.2301190
275960.0000000    0.2325949
276000.0000000    0.2148809
276040.0000000    0.2176668
276080.0000000    0.2328471
276120.0000000    0.2313295
276160.0000000    0.2217877
276200.0000000    0.2205300
276240.0000000    0.2214842
276280.0000000    0.2260542
276320.0000000    0.2121322
276360.0000000    0.2008388
276400.0000000    0.2080979
276440.0000000    0.2252419
276480.0000000    0.2084867
276520.0000000    0.1991416
276560.0000000    0.2096384
276600.0000000    0.1865374
276640.0000000    0.1809790
276680.0000000    0.1873732
276720.0000000    0.2046737
276760.0000000    0.2029207
276800.0000000    0.2094176
276840.0000000    0.2231346
276880.0000000    0.2058916
276920.0000000    0.1955548
276960.0000000    0.2169011
277000.0000000    0.2135365
277040.0000000    0.2098850
277080.0000000    0.2054383
277120.0000000    0.2004952
277160.0000000    0.1985316
277200.0000000    0.1894411
277240.0000000    0.2150512
277280.0000000    0.1985929
277320.0000000    0.1910408
277360.0000000    0.1907050
277400.0000000    0.2161940
277440.0000000    0.2040303
277480.0000000    0.2194113
277520.0000000    0.2029541
277560.0000000    0.1942299
277600.0000000    0.1903915
277640.0000000    0.1911045
277680.0000000    0.2026342
277720.0000000    0.1946010
277760.0000000    0.2060728
277800.0000000    0.1957850
277840.0000000    0.1969261
277880.0000000    0.2105378
277920.0000000    0.2079304
277960.0000000    0.1935731
278000.0000000    0.1935218
278040.0000000    0.2042400
278080.0000000    0.1860310
278120.0000000    0.1891589
278160.0000000    0.2003300
278200.0000000    0.1994416
278240.0000000    0.1924100
278280.0000000    0.2041893
278320.0000000    0.2019921
278360.0000000    0.2061403
278400.0000000    0.2162082
278440.0000000    0.2057623
278480.0000000    0.2104490
278520.0000000    0.2039218
278560.0000000    0.2030981
278600.0000000    0.1990013
278640.0000000    0.2044672
278680.0000000    0.2063362
278720.0000000    0.1959479
278760.0000000    0.2137585
278800.0000000    0.2224594
278840.0000000    0.2075118
278880.0000000    0.2199907
278920.0000000    0.2130029
278960.0000000    0.2026122
279000.0000000    0.1990839
279040.0000000    0.2023858
279080.0000000    0.1953545
279120.0000000    0.2154847
279160.0000000    0.1911286
279200.0000000    0.1986856
279240.0000000    0.2008765
279280.0000000    0.1873204
279320.0000000    0.1993660
279360.0000000    0.1902625
279400.0000000    0.1875091
279440.0000000    0.1911642
279480.0000000    0.1873077
279520.0000000    0.2133660
279560.0000000    0.2036616
279600.0000000    0.1948120
279640.0000000    0.2086948
279680.0000000    0.1976911
279720.0000000    0.2047281
279760.0000000    0.2024604
279800.0000000    0.1799349
279840.0000000    0.1824114
279880.0000000    0.1918390
279920.0000000    0.2002968
279960.0000000    0.2085536
280000.0000000    0.1987291
280040.0000000    0.2042738
280080.0000000    0.1976480
280120.0000000    0.1998419
280160.0000000    0.1954551
280200.0000000    0.1865355
280240.0000000    0.1981845
280280.0000000    0.1882927
280320.0000000    0.1966909
280360.0000000    0.1994967
280400.0000000    0.1843598
280440.0000000    0.2014782
280480.0000000    0.1942321
280520.0000000    0.2048991
280560.0000000    0.1962854
280600.0000000    0.2089799
280640.0000000    0.2158050
280680.0000000    0.2242448
280720.0000000    0.2388441
280760.0000000    0.2188913
280800.0000000    0.2060278
280840.0000000    0.1988925
280880.0000000    0.2029347
280920.0000000    0.2063756
280960.0000000    0.2168453
281000.0000000    0.2126848
281040.0000000    0.2019834
281080.0000000    0.2116361
281120.0000000    0.1932774
281160.0000000    0.1870751
281200.0000000    0.2086740
281240.0000000    0.1986866
281280.0000000    0.2023739
281320.0000000    0.1979199
281360.0000000    0.1923085
281400.0000000    0.1895504
281440.0000000    0.1971452
281480.0000000    0.1977903
281520.0000000    0.1984974
281560.0000000    0.2031914
281600.0000000    0.1925885
281640.0000000    0.1986594
281680.0000000    0.1854481
281720.0000000    0.1973654
281760.0000000    0.1947521
281800.0000000    0.2001268
281840.0000000    0.1920961
281880.0000000    0.1891352
281920.0000000    0.1808349
281960.0000000    0.1936554
282000.0000000    0.1969705
282040.0000000    0.1952257
282080.0000000    0.1999072
282120.0000000    0.1858607
282160.0000000    0.1799421
282200.0000000    0.1879258
282240.0000000    0.2061991
282280.0000000    0.1969440
282320.0000000    0.2004937
282360.0000000    0.2001937
282400.0000000    0.2102855
282440.0000000    0.2133122
282480.0000000    0.1930444
282520.0000000    0.1977130
282560.0000000    0.2088879
282600.0000000    0.1978150
282640.0000000    0.1839171
282680.0000000    0.1901099
282720.0000000    0.1854240
282760.0000000    0.1854188
282800.0000000    0.2126052
282840.0000000    0.2122662
282880.0000000    0.2055967
282920.0000000    0.1975791
282960.0000000    0.1995471
283000.0000000    0.1922345
283040.0000000    0.1890975
283080.0000000    0.1892629
283120.0000000    0.2070388
283160.0000000    0.1893675
283200.0000000    0.1795109
283240.0000000    0.1767565
283280.0000000    0.1955289
283320.0000000    0.1890089
283360.0000000    0.1764252
283400.0000000    0.1657763
283440.0000000    0.1770684
283480.0000000    0.1936460
283520.0000000    0.1867269
283560.0000000    0.1849500
283600.0000000    0.1980239
283640.0000000    0.2106595
283680.0000000    0.1925630
283720.0000000    0.2036191
283760.0000000    0.1965735
283800.0000000    0.2018751
283840.0000000    0.1956750
283880.0000000    0.1865487
283920.0000000    0.1971322
283960.0000000    0.1942581
284000.0000000    0.2020621
284040.0000000    0.2061370
284080.0000000    0.2076466
284120.0000000    0.2044653
284160.0000000    0.2139697
284200.0000000    0.2137695
284240.0000000    0.2211450
284280.0000000    0.2182812
284320.0000000    0.2091099
284360.0000000    0.2066270
284400.0000000    0.2035839
284440.0000000    0.2369121
284480.0000000    0.2116086
284520.0000000    0.2255055
284560.0000000    0.2238791
284600.0000000    0.2099889
284640.0000000    0.2151612
284680.0000000    0.2104236
284720.0000000    0.2233334
284760.0000000    0.2065689
284800.0000000    0.1894271
284840.0000000    0.2061221
284880.0000000    0.1973284
284920.0000000    0.1886553
284960.0000000    0.1784687
285000.0000000    0.2091530
285040.0000000    0.2141208
285080.0000000    0.2226135
285120.0000000    0.2110922
285160.0000000    0.1970112
285200.0000000    0.2172159
285240.0000000    0.2158817
285280.0000000    0.1851063
285320.0000000    0.2187787
285360.0000000    0.2039348
285400.0000000    0.1840726
285440.0000000    0.2121699
285480.0000000    0.1985957
285520.0000000    0.2062165
285560.0000000    0.2066562
285600.0000000    0.2237826
285640.0000000    0.2114537
285680.0000000    0.2076382
285720.0000000    0.1997326
285760.0000000    0.1980054
285800.0000000    0.1992793
285840.0000000    0.1783678
285880.0000000    0.1744785
285920.0000000    0.1781006
285960.0000000    0.1892477
286000.0000000    0.2000111
286040.0000000    0.1887417
286080.0000000    0.1826774
286120.0000000    0.1987642
286160.0000000    0.1862698
286200.0000000    0.1741816
286240.0000000    0.1697659
286280.0000000    0.1753680
286320.0000000    0.1806575
286360.0000000    0.1833943
286400.0000000    0.1662954
286440.0000000    0.1727752
286480.0000000    0.1713114
286520.0000000    0.1906139
286560.0000000    0.1879313
286600.0000000    0.1969882
286640.0000000    0.1760719
286680.0000000    0.1892863
286720.0000000    0.1887240
286760.0000000    0.1868941
286800.0000000    0.1796760
286840.0000000    0.2036781
286880.0000000    0.1870884
286920.0000000    0.1908550
286960.0000000    0.1736117
287000.0000000    0.1813580
287040.0000000    0.1685591
287080.0000000    0.1727252
287120.0000000    0.1681710
287160.0000000    0.1764829
287200.0000000    0.1697920
287240.0000000    0.1793007
287280.0000000    0.1830885
287320.0000000    0.1754701
287360.0000000    0.1748770
287400.0000000    0.1894976
287440.0000000    0.1936751
287480.0000000    0.1863908
287520.0000000    0.1730248
287560.0000000    0.1707298
287600.0000000    0.1626244
287640.0000000    0.1716273
287680.0000000    0.1674490
287720.0000000    0.1698327
287760.0000000    0.1671378
287800.0000000    0.1644933
287840.0000000    0.1755609
287880.0000000    0.1706967
287920.0000000    0.1641795
287960.0000000    0.1673493
288000.0000000    0.1752233
288040.0000000    0.1956142
288080.0000000    0.1961537
288120.0000000    0.2025429
288160.0000000    0.2076339
288200.0000000    0.2004686
288240.0000000    0.1793793
288280.0000000    0.1910628
288320.0000000    0.1804515
288360.0000000    0.1848421
288400.0000000    0.1986984
288440.0000000    0.1915262
288480.0000000    0.1850562
288520.0000000    0.1975097
288560.0000000    0.2048436
288600.0000000    0.1984861
288640.0000000    0.1997784
288680.0000000    0.1972161
288720.0000000    0.1937546
288760.0000000    0.1920344
288800.0000000    0.2068211
288840.0000000    0.1829169
288880.0000000    0.1792958
288920.0000000    0.1816164
288960.0000000    0.2008058
289000.0000000    0.1938559
289040.0000000    0.1716733
289080.0000000    0.2091790
289120.0000000    0.1934035
289160.0000000    0.1965467
289200.0000000    0.2063165
289240.0000000    0.1933489
289280.0000000    0.1939918
289320.0000000    0.1695595
289360.0000000    0.1815451
289400.0000000    0.1789526
289440.0000000    0.1698412
289480.0000000    0.1795526
289520.0000000    0.1805791
289560.0000000    0.1777234
289600.0000000    0.1749900
289640.0000000    0.1682460
289680.0000000    0.1800898
289720.0000000    0.1734150
289760.0000000    0.1700528
289800.0000000    0.1840407
289840.0000000    0.1871460
289880.0000000    0.1932239
289920.0000000    0.1977132
289960.0000000    0.2036289
290000.0000000    0.1931101
290040.0000000    0.2204947
290080.0000000    0.2032262
290120.0000000    0.1973081
290160.0000000    0.1909162
290200.0000000    0.1874468
290240.0000000    0.1909188
290280.0000000    0.2089966
290320.0000000    0.1842366
290360.0000000    0.1997658
290400.0000000    0.1976012
290440.0000000    0.1840702
290480.0000000    0.2035666
290520.0000000    0.1936497
290560.0000000    0.2024302
290600.0000000    0.1939167
290640.0000000    0.2046097
290680.0000000    0.2051844
290720.0000000    0.2025471
290760.0000000    0.2021463
290800.0000000    0.2077715
290840.0000000    0.2096416
290880.0000000    0.2256575
290920.0000000    0.2103380
290960.0000000    0.2031132
291000.0000000    0.1913679
291040.0000000    0.1918326
291080.0000000    0.1953426
291120.0000000    0.2018234
291160.0000000    0.2003466
291200.0000000    0.2023301
291240.0000000    0.2152594
291280.0000000    0.1913130
291320.0000000    0.1927066
291360.0000000    0.1877906
291400.0000000    0.1854249
291440.0000000    0.2068042
291480.0000000    0.1891243
291520.0000000    0.1951797
291560.0000000    0.2142257
291600.0000000    0.2080658
291640.0000000    0.2161372
291680.0000000    0.1908706
291720.0000000    0.1949558
291760.0000000    0.1997825
291800.0000000    0.1878640
291840.0000000    0.1934279
291880.0000000    0.1912015
291920.0000000    0.1977196
291960.0000000    0.1893203
292000.0000000    0.2146636
292040.0000000    0.2009381
292080.0000000    0.1941158
292120.0000000    0.1702577
292160.0000000    0.1825423
292200.0000000    0.1751502
292240.0000000    0.1790294
292280.0000000    0.1769767
292320.0000000    0.1774936
292360.0000000    0.1809480
292400.0000000    0.1729299
292440.0000000    0.1868910
292480.0000000    0.1994778
292520.0000000    0.1809492
292560.0000000    0.1897530
292600.0000000    0.2077723
292640.0000000    0.2067350
292680.0000000    0.1969128
292720.0000000    0.1879707
292760.0000000    0.1865442
292800.0000000    0.1896303
292840.0000000    0.2128890
292880.0000000    0.1939049
292920.0000000    0.1804447
292960.0000000    0.1848501
293000.0000000    0.2031371
293040.0000000    0.1990063
293080.0000000    0.2006681
293120.0000000    0.2030939
293160.0000000    0.2031571
293200.0000000    0.1950789
293240.0000000    0.1929025
293280.0000000    0.2029366
293320.0000000    0.2036434
293360.0000000    0.1864714
293400.0000000    0.2029484
293440.0000000    0.2022106
293480.0000000    0.1756881
293520.0000000    0.1895338
293560.0000000    0.1957847
293600.0000000    0.1951063
293640.0000000    0.1933328
293680.0000000    0.1875770
293720.0000000    0.1963689
293760.0000000    0.2001252
293800.0000000    0.1926109
293840.0000000    0.1924705
293880.0000000    0.1877749
293920.0000000    0.2032598
293960.0000000    0.2042864
294000.0000000    0.2015789
294040.0000000    0.1915553
294080.0000000    0.1936761
294120.0000000    0.1768816
294160.0000000    0.1943833
294200.0000000    0.1884571
294240.0000000    0.1878764
294280.0000000    0.1886817
294320.0000000    0.2007068
294360.0000000    0.1890288
294400.0000000    0.2001010
294440.0000000    0.1800922
294480.0000000    0.1961709
294520.0000000    0.2038756
294560.0000000    0.1971680
294600.0000000    0.2060712
294640.0000000    0.2063546
294680.0000000    0.2012855
294720.0000000    0.1997515
294760.0000000    0.2182243
294800.0000000    0.2141024
294840.0000000    0.2072288
294880.0000000    0.1970720
294920.0000000    0.2051612
294960.0000000    0.2226278
295000.0000000    0.2024257
295040.0000000    0.2057256
295080.0000000    0.2188432
295120.0000000    0.2176629
295160.0000000    0.2126743
295200.0000000    0.2083925
295240.0000000    0.2236007
295280.0000000    0.2030582
295320.0000000    0.2156888
295360.0000000    0.2110184
295400.0000000    0.2214782
295440.0000000    0.2120742
295480.0000000    0.2115966
295520.0000000    0.2064157
295560.0000000    0.1921795
295600.0000000    0.2019773
295640.0000000    0.2035584
295680.0000000    0.1903167
295720.0000000    0.1918685
295760.0000000    0.1936569
295800.0000000    0.1971270
295840.0000000    0.1946898
295880.0000000    0.1989737
295920.0000000    0.2055639
295960.0000000    0.1976703
296000.0000000    0.1913448
296040.0000000    0.2035881
296080.0000000    0.2014113
296120.0000000    0.2007367
296160.0000000    0.1982027
296200.0000000    0.1990994
296240.0000000    0.1858586
296280.0000000    0.2023029
296320.0000000    0.2110161
296360.0000000    0.1921937
296400.0000000    0.2023006
296440.0000000    0.1954948
296480.0000000    0.1928738
296520.0000000    0.1838765
296560.0000000    0.2049108
296600.0000000    0.1849676
296640.0000000    0.1779282
296680.0000000    0.1919178
296720.0000000    0.2052042
296760.0000000    0.1967070
296800.0000000    0.1647306
296840.0000000    0.1697509
296880.0000000    0.1855782
296920.0000000    0.1782076
296960.0000000    0.1855848
297000.0000000    0.1837388
297040.0000000    0.2104480
297080.0000000    0.1995793
297120.0000000    0.2030874
297160.0000000    0.1872522
297200.0000000    0.1872201
297240.0000000    0.1947178
297280.0000000    0.1923249
297320.0000000    0.1939207
297360.0000000    0.1851942
297400.0000000    0.2036068
297440.0000000    0.1950213
297480.0000000    0.1899855
297520.0000000    0.1977078
297560.0000000    0.1959026
297600.0000000    0.1728160
297640.0000000    0.1811902
297680.0000000    0.1739074
297720.0000000    0.1758429
297760.0000000    0.1778730
297800.0000000    0.1924183
297840.0000000    0.1737202
297880.0000000    0.1699308
297920.0000000    0.1808519
297960.0000000    0.1973955
298000.0000000    0.1910875
298040.0000000    0.1769267
298080.0000000    0.1904243
298120.0000000    0.1793711
298160.0000000    0.1736801
298200.0000000    0.1779089
298240.0000000    0.1771605
298280.0000000    0.1833084
298320.0000000    0.1989108
298360.0000000    0.1803497
298400.0000000    0.1715192
298440.0000000    0.1866640
298480.0000000    0.1701438
298520.0000000    0.1704496
298560.0000000    0.1939559
298600.0000000    0.1754980
298640.0000000    0.1827057
298680.0000000    0.1834206
298720.0000000    0.1789920
298760.0000000    0.1784633
298800.0000000    0.1947650
298840.0000000    0.1810292
298880.0000000    0.1768837
298920.0000000    0.1635155
298960.0000000    0.1711064
299000.0000000    0.1976009
299040.0000000    0.1896094
299080.0000000    0.1808164
299120.0000000    0.1834152
299160.0000000    0.1712422
299200.0000000    0.1843918
299240.0000000    0.1729675
299280.0000000    0.1691590
299320.0000000    0.1578233
299360.0000000    0.1819700
299400.0000000    0.1816548
299440.0000000    0.1842013
299480.0000000    0.1824796
299520.0000000    0.1851340
299560.0000000    0.1783704
299600.0000000    0.1869735
299640.0000000    0.1943774
299680.0000000    0.1847110
299720.0000000    0.1872811
299760.0000000    0.1865927
299800.0000000    0.1839118
299840.0000000    0.1811160
299880.0000000    0.1890633
299920.0000000    0.1673749
299960.0000000    0.1666144
300000.0000000    0.1724627
300040.0000000    0.1688411
300080.0000000    0.1762120
300120.0000000    0.1729617
300160.0000000    0.1627877
300200.0000000    0.1731237
300240.0000000    0.1822245
300280.0000000    0.1780552
300320.0000000    0.1895913
300360.0000000    0.1832738
300400.0000000    0.1790817
300440.0000000    0.1831723
300480.0000000    0.1851229
300520.0000000    0.1800087
300560.0000000    0.1922309
300600.0000000    0.1789334
300640.0000000    0.1782832
300680.0000000    0.1802809
300720.0000000    0.1939681
300760.0000000    0.1842385
300800.0000000    0.1921757
300840.0000000    0.1681461
300880.0000000    0.1742917
300920.0000000    0.1865060
300960.0000000    0.1783307
301000.0000000    0.1670868
301040.0000000    0.1834290
301080.0000000    0.1808939
301120.0000000    0.1727781
301160.0000000    0.1799219
301200.0000000    0.1801844
301240.0000000    0.1855842
301280.0000000    0.1936944
301320.0000000    0.1939399
301360.0000000    0.1901155
301400.0000000    0.1893817
301440.0000000    0.1771522
301480.0000000    0.1865267
301520.0000000    0.1733500
301560.0000000    0.1736794
301600.0000000    0.1861466
301640.0000000    0.1757624
301680.0000000    0.1777709
301720.0000000    0.1780252
301760.0000000    0.2086690
301800.0000000    0.1984125
301840.0000000    0.1937191
301880.0000000    0.2028740
301920.0000000    0.1959870
301960.0000000    0.2034898
302000.0000000    0.1766462
302040.0000000    0.1916023
302080.0000000    0.1984031
302120.0000000    0.1903781
302160.0000000    0.1928232
302200.0000000    0.1921330
302240.0000000    0.2186277
302280.0000000    0.2018493
302320.0000000    0.1936298
302360.0000000    0.1943414
302400.0000000    0.2028617
302440.0000000    0.1991368
302480.0000000    0.1882604
302520.0000000    0.1780714
302560.0000000    0.1911279
302600.0000000    0.1959821
302640.0000000    0.1796737
302680.0000000    0.2027079
302720.0000000    0.1969284
302760.0000000    0.1944266
302800.0000000    0.1995762
302840.0000000    0.2060696
302880.0000000    0.1805980
302920.0000000    0.1934458
302960.0000000    0.1811908
303000.0000000    0.2091299
303040.0000000    0.1803139
303080.0000000    0.1875723
303120.0000000    0.1786546
303160.0000000    0.1885792
303200.0000000    0.1858895
303240.0000000    0.2006619
303280.0000000    0.2022118
303320.0000000    0.1955964
303360.0000000    0.1858502
303400.0000000    0.1839051
303440.0000000    0.1840436
303480.0000000    0.1787771
303520.0000000    0.1826661
303560.0000000    0.1859920
303600.0000000    0.1999439
303640.0000000    0.2049072
303680.0000000    0.1684798
303720.0000000    0.1661338
303760.0000000    0.1662831
303800.0000000    0.2111037
303840.0000000    0.1852506
303880.0000000    0.2005654
303920.0000000    0.1934656
303960.0000000    0.1817999
304000.0000000    0.1907294
304040.0000000    0.1738346
304080.0000000    0.1917704
304120.0000000    0.1732365
304160.0000000    0.1660426
304200.0000000    0.1817848
304240.0000000    0.1925448
304280.0000000    0.1955541
304320.0000000    0.1769667
304360.0000000    0.1885908
304400.0000000    0.1913590
304440.0000000    0.1953982
304480.0000000    0.2025468
304520.0000000    0.1920148
304560.0000000    0.1984619
304600.0000000    0.1859987
304640.0000000    0.1906190
304680.0000000    0.1838578
304720.0000000    0.1963692
304760.0000000    0.1868707
304800.0000000    0.1923407
304840.0000000    0.1914735
304880.0000000    0.1943652
304920.0000000    0.1881337
304960.0000000    0.1799659
305000.0000000    0.1688938
305040.0000000    0.1846118
305080.0000000    0.1911668
305120.0000000    0.2054083
305160.0000000    0.1923279
305200.0000000    0.2048601
305240.0000000    0.2034473
305280.0000000    0.1975574
305320.0000000    0.1923221
305360.0000000    0.2224578
305400.0000000    0.2213708
305440.0000000    0.2202968
305480.0000000    0.2242892
305520.0000000    0.2099916
305560.0000000    0.2231349
305600.0000000    0.2022465
305640.0000000    0.2158103
305680.0000000    0.2253243
305720.0000000    0.2084769
305760.0000000    0.2109782
305800.0000000    0.2034786
305840.0000000    0.2046241
305880.0000000    0.1998203
305920.0000000    0.2027550
305960.0000000    0.1952560
306000.0000000    0.2047701
306040.0000000    0.2060349
306080.0000000    0.1976356
306120.0000000    0.1995618
306160.0000000    0.2032640
306200.0000000    0.2204822
306240.0000000    0.1854986
306280.0000000    0.1817528
306320.0000000    0.2000217
306360.0000000    0.1999651
306400.0000000    0.1996704
306440.0000000    0.1828054
306480.0000000    0.2132813
306520.0000000    0.2113361
306560.0000000    0.2258400
306600.0000000    0.2116073
306640.0000000    0.2102242
306680.0000000    0.2069400
306720.0000000    0.2105313
306760.0000000    0.2067843
306800.0000000    0.2056299
306840.0000000    0.2098520
306880.0000000    0.2085080
306920.0000000    0.2031877
306960.0000000    0.2073870
307000.0000000    0.1902074
307040.0000000    0.2035353
307080.0000000    0.2020633
307120.0000000    0.2002504
307160.0000000    0.2059518
307200.0000000    0.1855936
307240.0000000    0.1802180
307280.0000000    0.1765678
307320.0000000    0.2022864
307360.0000000    0.1908917
307400.0000000    0.2087460
307440.0000000    0.1742936
307480.0000000    0.1797564
307520.0000000    0.1745988
307560.0000000    0.1783405
307600.0000000    0.1798141
307640.0000000    0.1762068
307680.0000000    0.1722330
307720.0000000    0.1879899
307760.0000000    0.1703148
307800.0000000    0.1691377
307840.0000000    0.1972619
307880.0000000    0.1714393
307920.0000000    0.2088855
307960.0000000    0.2123426
308000.0000000    0.1996961
308040.0000000    0.1908132
308080.0000000    0.1845252
308120.0000000    0.1854771
308160.0000000    0.1929014
308200.0000000    0.2010459
308240.0000000    0.2152506
308280.0000000    0.1933381
308320.0000000    0.1915443
308360.0000000    0.1986829
308400.0000000    0.1934778
308440.0000000    0.1931660
308480.0000000    0.1848989
308520.0000000    0.1860416
308560.0000000    0.1835463
308600.0000000    0.1841782
308640.0000000    0.1852107
308680.0000000    0.1831500
308720.0000000    0.1840856
308760.0000000    0.1729947
308800.0000000    0.1768260
308840.0000000    0.1846172
308880.0000000    0.1880216
308920.0000000    0.1811334
308960.0000000    0.1666157
309000.0000000    0.1708243
309040.0000000    0.1942582
309080.0000000    0.2022978
309120.0000000    0.1795982
309160.0000000    0.1740261
309200.0000000    0.1677062
309240.0000000    0.1852075
309280.0000000    0.1792667
309320.0000000    0.1789680
309360.0000000    0.1725831
309400.0000000    0.1811046
309440.0000000    0.1839712
309480.0000000    0.1913508
309520.0000000    0.1698656
309560.0000000    0.1739966
309600.0000000    0.1780752
309640.0000000    0.1867250
309680.0000000    0.1911923
309720.0000000    0.1735589
309760.0000000    0.1948889
309800.0000000    0.1925611
309840.0000000    0.1773484
309880.0000000    0.1891311
309920.0000000    0.1800722
309960.0000000    0.1886813
310000.0000000    0.1693543
310040.0000000    0.1801541
310080.0000000    0.1933490
310120.0000000    0.1842478
310160.0000000    0.1880405
310200.0000000    0.1853285
310240.0000000    0.1860332
310280.0000000    0.1707603
310320.0000000    0.1680384
310360.0000000    0.1474013
310400.0000000    0.1605668
310440.0000000    0.1646655
310480.0000000    0.1673819
310520.0000000    0.1670199
310560.0000000    0.1639516
310600.0000000    0.1416383
310640.0000000    0.1485937
310680.0000000    0.1606224
310720.0000000    0.1572269
310760.0000000    0.1722803
310800.0000000    0.1606446
310840.0000000    0.1679962
310880.0000000    0.1669495
310920.0000000    0.1780509
310960.0000000    0.1448469
311000.0000000    0.1707205
311040.0000000    0.1718437
311080.0000000    0.1636639
311120.0000000    0.1688792
311160.0000000    0.1706869
311200.0000000    0.1805884
311240.0000000    0.1842231
311280.0000000    0.1697600
311320.0000000    0.1794547
311360.0000000    0.1659447
311400.0000000    0.1592682
311440.0000000    0.1547167
311480.0000000    0.1649535
311520.0000000    0.1597299
311560.0000000    0.1892173
311600.0000000    0.1851710
311640.0000000    0.1751419
311680.0000000    0.1756763
311720.0000000    0.1818535
311760.0000000    0.1719213
311800.0000000    0.1710926
311840.0000000    0.1669011
311880.0000000    0.1666818
311920.0000000    0.1618099
311960.0000000    0.1843545
312000.0000000    0.1608212
312040.0000000    0.1787466
312080.0000000    0.1798984
312120.0000000    0.1677937
312160.0000000    0.1534587
312200.0000000    0.1877266
312240.0000000    0.1766404
312280.0000000    0.1817098
312320.0000000    0.1792640
312360.0000000    0.1852492
312400.0000000    0.1966677
312440.0000000    0.1756197
312480.0000000    0.1680331
312520.0000000    0.1786894
312560.0000000    0.1886951
312600.0000000    0.1800023
312640.0000000    0.1777250
312680.0000000    0.1800394
312720.0000000    0.1888310
312760.0000000    0.1972226
312800.0000000    0.1971974
312840.0000000    0.1879256
312880.0000000    0.1933348
312920.0000000    0.1816480
312960.0000000    0.2012185
313000.0000000    0.1991789
313040.0000000    0.1925365
313080.0000000    0.2091072
313120.0000000    0.2004644
313160.0000000    0.2087519
313200.0000000    0.2044289
313240.0000000    0.1939894
313280.0000000    0.1930000
313320.0000000    0.2054631
313360.0000000    0.2046782
313400.0000000    0.1956157
313440.0000000    0.1755821
313480.0000000    0.2033690
313520.0000000    0.1977102
313560.0000000    0.2005931
313600.0000000    0.1897089
313640.0000000    0.1909668
313680.0000000    0.2069409
313720.0000000    0.2110415
313760.0000000    0.1873863
313800.0000000    0.2074698
313840.0000000    0.2100947
313880.0000000    0.2003187
313920.0000000    0.2046842
313960.0000000    0.1894774
314000.0000000    0.1974726
314040.0000000    0.1769793
314080.0000000    0.1957341
314120.0000000    0.1894240
314160.0000000    0.1827639
314200.0000000    0.1948814
314240.0000000    0.2006472
314280.0000000    0.2057815
314320.0000000    0.1988256
314360.0000000    0.1897743
314400.0000000    0.1872740
314440.0000000    0.1936155
314480.0000000    0.1855146
314520.0000000    0.1809123
314560.0000000    0.1987318
314600.0000000    0.1955466
314640.0000000    0.1824571
314680.0000000    0.1827396
314720.0000000    0.1692474
314760.0000000    0.1860951
314800.0000000    0.1934681
314840.0000000    0.1834212
314880.0000000    0.2053059
314920.0000000    0.2036032
314960.0000000    0.2144320
315000.0000000    0.2098704
315040.0000000    0.2128311
315080.0000000    0.2092582
315120.0000000    0.1915152
315160.0000000    0.1981299
315200.0000000    0.2112539
315240.0000000    0.1921247
315280.0000000    0.1886539
315320.0000000    0.2019177
315360.0000000    0.1998934
315400.0000000    0.1907072
315440.0000000    0.1830129
315480.0000000    0.1894269
315520.0000000    0.1846533
315560.0000000    0.2014665
315600.0000000    0.1937664
315640.0000000    0.1944179
315680.0000000    0.2042953
315720.0000000    0.1783448
315760.0000000    0.1975573
315800.0000000    0.2064837
315840.0000000    0.1978112
315880.0000000    0.2075882
315920.0000000    0.1924753
315960.0000000    0.2005203
316000.0000000    0.2003122
316040.0000000    0.1888530
316080.0000000    0.2089555
316120.0000000    0.1976474
316160.0000000    0.1934948
316200.0000000    0.1977926
316240.0000000    0.1939957
316280.0000000    0.1980658
316320.0000000    0.2027656
316360.0000000    0.1958724
316400.0000000    0.1688783
316440.0000000    0.1747743
316480.0000000    0.1623039
316520.0000000    0.1655969
316560.0000000    0.1728881
316600.0000000    0.1526301
316640.0000000    0.1777095
316680.0000000    0.1651181
316720.0000000    0.1714197
316760.0000000    0.1514275
316800.0000000    0.1662962
316840.0000000    0.1468814
316880.0000000    0.1476539
316920.0000000    0.1519775
316960.0000000    0.1400468
317000.0000000    0.1542243
317040.0000000    0.1594364
317080.0000000    0.1643514
317120.0000000    0.1545558
317160.0000000    0.1685944
317200.0000000    0.1573582
317240.0000000    0.1580822
317280.0000000    0.1487176
317320.0000000    0.1480677
317360.0000000    0.1682429
317400.0000000    0.1467875
317440.0000000    0.1746262
317480.0000000    0.1669749
317520.0000000    0.1573630
317560.0000000    0.1615464
317600.0000000    0.1515540
317640.0000000    0.1485476
317680.0000000    0.1481428
317720.0000000    0.1584437
317760.0000000    0.1524399
317800.0000000    0.1572348
317840.0000000    0.1538782
317880.0000000    0.1686847
317920.0000000    0.1596808
317960.0000000    0.1731765
318000.0000000    0.1669957
318040.0000000    0.1522000
318080.0000000    0.1608508
318120.0000000    0.1720372
318160.0000000    0.1611321
318200.0000000    0.1646202
318240.0000000    0.1793696
318280.0000000    0.1732138
318320.0000000    0.1660651
318360.0000000    0.1680446
318400.0000000    0.1600318
318440.0000000    0.1611648
318480.0000000    0.1557411
318520.0000000    0.1692800
318560.0000000    0.1799279
318600.0000000    0.1623870
318640.0000000    0.1541039
318680.0000000    0.1591190
318720.0000000    0.1643827
318760.0000000    0.1595134
318800.0000000    0.1654196
318840.0000000    0.1698332
318880.0000000    0.1729860
318920.0000000    0.1684657
318960.0000000    0.1818270
319000.0000000    0.1528039
319040.0000000    0.1371604
319080.0000000    0.1483755
319120.0000000    0.1575291
319160.0000000    0.1652704
319200.0000000    0.1731645
319240.0000000    0.1694810
319280.0000000    0.1699119
319320.0000000    0.1713228
319360.0000000    0.1719170
319400.0000000    0.1609709
319440.0000000    0.1808615
319480.0000000    0.1616922
319520.0000000    0.1634913
319560.0000000    0.1728333
319600.0000000    0.1635499
319640.0000000    0.1712497
319680.0000000    0.1654961
319720.0000000    0.1646729
319760.0000000    0.1518140
319800.0000000    0.1617235
319840.0000000    0.1540763
319880.0000000    0.1517706
319920.0000000    0.1646101
319960.0000000    0.1583049
320000.0000000    0.1642623
320040.0000000    0.1589378
320080.0000000    0.1554442
320120.0000000    0.1692124
320160.0000000    0.1571535
320200.0000000    0.1706717
320240.0000000    0.1656474
320280.0000000    0.1644839
320320.0000000    0.1648968
320360.0000000    0.1755840
320400.0000000    0.1695974
320440.0000000    0.1753276
320480.0000000    0.1581609
320520.0000000    0.1841093
320560.0000000    0.1829878
320600.0000000    0.1670545
320640.0000000    0.1842337
320680.0000000    0.1824031
320720.0000000    0.1989531
320760.0000000    0.1706053
320800.0000000    0.1943772
320840.0000000    0.1700241
320880.0000000    0.1768625
320920.0000000    0.1621099
320960.0000000    0.1767828
321000.0000000    0.1796593
321040.0000000    0.1723738
321080.0000000    0.1894926
321120.0000000    0.1797407
321160.0000000    0.1770574
321200.0000000    0.1912548
321240.0000000    0.1763375
321280.0000000    0.1761145
321320.0000000    0.1683797
321360.0000000    0.1733132
321400.0000000    0.1441649
321440.0000000    0.1471012
321480.0000000    0.1636631
321520.0000000    0.1495978
321560.0000000    0.1777478
321600.0000000    0.1686902
321640.0000000    0.1706786
321680.0000000    0.1635656
321720.0000000    0.1728101
321760.0000000    0.1816954
321800.0000000    0.1823558
321840.0000000    0.1728988
321880.0000000    0.1691378
321920.0000000    0.1698431
321960.0000000    0.1699962
322000.0000000    0.1712344
322040.0000000    0.1633357
322080.0000000    0.1493993
322120.0000000    0.1688903
322160.0000000    0.1454080
322200.0000000    0.1573174
322240.0000000    0.1544426
322280.0000000    0.1747941
322320.0000000    0.1462173
322360.0000000    0.1466761
322400.0000000    0.1682779
322440.0000000    0.1559431
322480.0000000    0.1492978
322520.0000000    0.1675363
322560.0000000    0.1744887
322600.0000000    0.1855101
322640.0000000    0.1589504
322680.0000000    0.1568277
322720.0000000    0.1760097
322760.0000000    0.1744992
322800.0000000    0.1600654
322840.0000000    0.1580724
322880.0000000    0.1621590
322920.0000000    0.1736597
322960.0000000    0.1504429
323000.0000000    0.1445172
323040.0000000    0.1770806
323080.0000000    0.1709345
323120.0000000    0.1684681
323160.0000000    0.1693304
323200.0000000    0.1760881
323240.0000000    0.1670820
323280.0000000    0.1951077
323320.0000000    0.1734778
323360.0000000    0.1711894
323400.0000000    0.1723299
323440.0000000    0.1564823
323480.0000000    0.1684528
323520.0000000    0.1607526
323560.0000000    0.1657713
323600.0000000    0.1721910
323640.0000000    0.1694460
323680.0000000    0.1613224
323720.0000000    0.1679148
323760.0000000    0.1770640
323800.0000000    0.1603835
323840.0000000    0.1650532
323880.0000000    0.1447787
323920.0000000    0.1768603
323960.0000000    0.1659469
324000.0000000    0.1583142
324040.0000000    0.1769815
324080.0000000    0.1623774
324120.0000000    0.1710267
324160.0000000    0.1618501
324200.0000000    0.1596391
324240.0000000    0.1711260
324280.0000000    0.1770574
324320.0000000    0.1785289
324360.0000000    0.1737872
324400.0000000    0.1786564
324440.0000000    0.1718524
324480.0000000    0.1650461
324520.0000000    0.1800853
324560.0000000    0.1767245
324600.0000000    0.1878083
324640.0000000    0.1767892
324680.0000000    0.1841122
324720.0000000    0.1501358
324760.0000000    0.1694292
324800.0000000    0.1614871
324840.0000000    0.1737432
324880.0000000    0.1745329
324920.0000000    0.1627534
324960.0000000    0.1676315
325000.0000000    0.1636168
325040.0000000    0.1612478
325080.0000000    0.1604740
325120.0000000    0.1641497
325160.0000000    0.1632272
325200.0000000    0.1643644
325240.0000000    0.1675766
325280.0000000    0.1733708
325320.0000000    0.1641580
325360.0000000    0.1624810
325400.0000000    0.1601887
325440.0000000    0.1739640
325480.0000000    0.1638430
325520.0000000    0.1805018
325560.0000000    0.1661304
325600.0000000    0.1785221
325640.0000000    0.1761540
325680.0000000    0.1569432
325720.0000000    0.1853794
325760.0000000    0.1613466
325800.0000000    0.1739310
325840.0000000    0.1694706
325880.0000000    0.1787758
325920.0000000    0.1643407
325960.0000000    0.1918713
326000.0000000    0.1751943
326040.0000000    0.1841506
326080.0000000    0.1967181
326120.0000000    0.1960708
326160.0000000    0.1872541
326200.0000000    0.1590462
326240.0000000    0.1784139
326280.0000000    0.1717323
326320.0000000    0.1752248
326360.0000000    0.1727133
326400.0000000    0.1687635
326440.0000000    0.1622640
326480.0000000    0.1702550
326520.0000000    0.1475741
326560.0000000    0.1642157
326600.0000000    0.1653384
326640.0000000    0.1791763
326680.0000000    0.1484670
326720.0000000    0.1533978
326760.0000000    0.1734705
326800.0000000    0.1692343
326840.0000000    0.1745807
326880.0000000    0.1665624
326920.0000000    0.1490189
326960.0000000    0.1590334
327000.0000000    0.1654772
327040.0000000    0.1749872
327080.0000000    0.1729126
327120.0000000    0.1661830
327160.0000000    0.1788778
327200.0000000    0.1628575
327240.0000000    0.1587709
327280.0000000    0.1875670
327320.0000000    0.1788065
327360.0000000    0.1894684
327400.0000000    0.2038788
327440.0000000    0.1879861
327480.0000000    0.1899605
327520.0000000    0.1822244
327560.0000000    0.1999278
327600.0000000    0.1681299
327640.0000000    0.1945942
327680.0000000    0.1793346
327720.0000000    0.1779922
327760.0000000    0.1752043
327800.0000000    0.1980236
327840.0000000    0.1776932
327880.0000000    0.1869597
327920.0000000    0.1909555
327960.0000000    0.2003084
328000.0000000    0.1755907
328040.0000000    0.1907712
328080.0000000    0.1800953
328120.0000000    0.1736208
328160.0000000    0.1667089
328200.0000000    0.1670286
328240.0000000    0.1667958
328280.0000000    0.1866995
328320.0000000    0.1877494
328360.0000000    0.1710203
328400.0000000    0.1658311
328440.0000000    0.1691545
328480.0000000    0.1716079
328520.0000000    0.1831607
328560.0000000    0.1833428
328600.0000000    0.1891192
328640.0000000    0.1748136
328680.0000000    0.1835885
328720.0000000    0.1768749
328760.0000000    0.1820499
328800.0000000    0.1840838
328840.0000000    0.1794256
328880.0000000    0.1730042
328920.0000000    0.1762538
328960.0000000    0.1912409
329000.0000000    0.1640011
329040.0000000    0.1725855
329080.0000000    0.1878113
329120.0000000    0.1829380
329160.0000000    0.1751737
329200.0000000    0.1738416
329240.0000000    0.1702462
329280.0000000    0.1724379
329320.0000000    0.1628454
329360.0000000    0.1642993
329400.0000000    0.1675927
329440.0000000    0.1587155
329480.0000000    0.1921468
329520.0000000    0.1784564
329560.0000000    0.1767485
329600.0000000    0.1579938
329640.0000000    0.1823482
329680.0000000    0.1657954
329720.0000000    0.1665352
329760.0000000    0.1814010
329800.0000000    0.1856513
329840.0000000    0.1685843
329880.0000000    0.1764874
329920.0000000    0.1742643
329960.0000000    0.1790851
330000.0000000    0.1728922
330040.0000000    0.1632775
330080.0000000    0.1694292
330120.0000000    0.1625039
330160.0000000    0.1688599
330200.0000000    0.1666753
330240.0000000    0.1713251
330280.0000000    0.1666709
330320.0000000    0.1587995
330360.0000000    0.1761867
330400.0000000    0.1624956
330440.0000000    0.1589263
330480.0000000    0.1614200
330520.0000000    0.1679103
330560.0000000    0.1638866
330600.0000000    0.1765758
330640.0000000    0.1790500
330680.0000000    0.1714032
330720.0000000    0.1784114
330760.0000000    0.1723295
330800.0000000    0.1629936
330840.0000000    0.1810005
330880.0000000    0.1803383
330920.0000000    0.1646297
330960.0000000    0.1793108
331000.0000000    0.1752169
331040.0000000    0.1662132
331080.0000000    0.1742208
331120.0000000    0.1835969
331160.0000000    0.1758409
331200.0000000    0.1791431
331240.0000000    0.1843802
331280.0000000    0.1767524
331320.0000000    0.1716417
331360.0000000    0.1613664
331400.0000000    0.1513366
331440.0000000    0.1542187
331480.0000000    0.1619425
331520.0000000    0.1648194
331560.0000000    0.1446379
331600.0000000    0.1665637
331640.0000000    0.1579041
331680.0000000    0.1615366
331720.0000000    0.1663942
331760.0000000    0.1570388
331800.0000000    0.1630020
331840.0000000    0.1636180
331880.0000000    0.1699629
331920.0000000    0.1614878
331960.0000000    0.1613493
332000.0000000    0.1634446
332040.0000000    0.1728164
332080.0000000    0.1648356
332120.0000000    0.1748126
332160.0000000    0.1675014
332200.0000000    0.1717486
332240.0000000    0.1625551
332280.0000000    0.1701671
332320.0000000    0.1658581
332360.0000000    0.1636689
332400.0000000    0.1761925
332440.0000000    0.1650129
332480.0000000    0.1619978
332520.0000000    0.1822633
332560.0000000    0.1551254
332600.0000000    0.1555430
332640.0000000    0.1559304
332680.0000000    0.1704193
332720.0000000    0.1611202
332760.0000000    0.1785173
332800.0000000    0.1752784
332840.0000000    0.1748814
332880.0000000    0.1775092
332920.0000000    0.1794018
332960.0000000    0.1771048
333000.0000000    0.1879669
333040.0000000    0.1793681
333080.0000000    0.1716886
333120.0000000    0.1638535
333160.0000000    0.1659980
333200.0000000    0.1705521
333240.0000000    0.1691611
333280.0000000    0.1754767
333320.0000000    0.1818973
333360.0000000    0.1700568
333400.0000000    0.1716627
333440.0000000    0.1624647
333480.0000000    0.1719806
333520.0000000    0.1724847
333560.0000000    0.1737946
333600.0000000    0.1640002
333640.0000000    0.1809335
333680.0000000    0.1794123
333720.0000000    0.1948346
333760.0000000    0.2090361
333800.0000000    0.1888419
333840.0000000    0.1835431
333880.0000000    0.1758484
333920.0000000    0.1829471
333960.0000000    0.1896520
334000.0000000    0.1823453
334040.0000000    0.1780091
334080.0000000    0.1824822
334120.0000000    0.1698140
334160.0000000    0.1927195
334200.0000000    0.1666906
334240.0000000    0.1785487
334280.0000000    0.1747913
334320.0000000    0.1789534
334360.0000000    0.1754688
334400.0000000    0.1779028
334440.0000000    0.1891627
334480.0000000    0.1737515
334520.0000000    0.1682562
334560.0000000    0.1734916
334600.0000000    0.1731240
334640.0000000    0.1669794
334680.0000000    0.1653188
334720.0000000    0.1803170
334760.0000000    0.1759942
334800.0000000    0.1660421
334840.0000000    0.1617371
334880.0000000    0.1728317
334920.0000000    0.1744569
334960.0000000    0.1760986
335000.0000000    0.1624258
335040.0000000    0.1649904
335080.0000000    0.1635345
335120.0000000    0.1658365
335160.0000000    0.1642007
335200.0000000    0.1789037
335240.0000000    0.1695679
335280.0000000    0.1697983
335320.0000000    0.1650809
335360.0000000    0.1555293
335400.0000000    0.1708560
335440.0000000    0.1653184
335480.0000000    0.1789058
335520.0000000    0.1811903
335560.0000000    0.1737879
335600.0000000    0.1855662
335640.0000000    0.1718303
335680.0000000    0.1717764
335720.0000000    0.1691699
335760.0000000    0.1754710
335800.0000000    0.1610218
335840.0000000    0.1639320
335880.0000000    0.1904140
335920.0000000    0.1873972
335960.0000000    0.1954672
336000.0000000    0.1937705
336040.0000000    0.1872773
336080.0000000    0.1936124
336120.0000000    0.1782086
336160.0000000    0.1838345
336200.0000000    0.1832188
336240.0000000    0.1800844
336280.0000000    0.1991654
336320.0000000    0.2046407
336360.0000000    0.1987602
336400.0000000    0.1856243
336440.0000000    0.2046106
336480.0000000    0.1859825
336520.0000000    0.1852437
336560.0000000    0.1919410
336600.0000000    0.1959135
336640.0000000    0.2040395
336680.0000000    0.1746384
336720.0000000    0.1848764
336760.0000000    0.1998876
336800.0000000    0.1815062
336840.0000000    0.2110494
336880.0000000    0.1902774
336920.0000000    0.1850301
336960.0000000    0.1830291
337000.0000000    0.1661227
337040.0000000    0.1807841
337080.0000000    0.1905292
337120.0000000    0.1902822
337160.0000000    0.1897299
337200.0000000    0.1926923
337240.0000000    0.1917078
337280.0000000    0.1998747
337320.0000000    0.1966344
337360.0000000    0.1854637
337400.0000000    0.1941119
337440.0000000    0.1740326
337480.0000000    0.1722033
337520.0000000    0.1879782
337560.0000000    0.1870111
337600.0000000    0.1887527
337640.0000000    0.1770431
337680.0000000    0.1785151
337720.0000000    0.1758501
337760.0000000    0.1924574
337800.0000000    0.1855012
337840.0000000    0.1999513
337880.0000000    0.1758572
337920.0000000    0.1777739
337960.0000000    0.1792577
338000.0000000    0.1740289
338040.0000000    0.1857504
338080.0000000    0.1996614
338120.0000000    0.1849677
338160.0000000    0.1932159
338200.0000000    0.1762310
338240.0000000    0.1813514
338280.0000000    0.1763267
338320.0000000    0.2005223
338360.0000000    0.1841153
338400.0000000    0.1617433
338440.0000000    0.2070904
338480.0000000    0.1930992
338520.0000000    0.1928688
338560.0000000    0.1674201
338600.0000000    0.1579545
338640.0000000    0.1725300
338680.0000000    0.1689342
338720.0000000    0.1844605
338760.0000000    0.1818216
338800.0000000    0.1782407
338840.0000000    0.1939013
338880.0000000    0.1920796
338920.0000000    0.1796624
338960.0000000    0.1793541
339000.0000000    0.1763974
339040.0000000    0.1714606
339080.0000000    0.1619492
339120.0000000    0.1916276
339160.0000000    0.1725918
339200.0000000    0.1696078
339240.0000000    0.1720534
339280.0000000    0.1691248
339320.0000000    0.1774625
339360.0000000    0.1732314
339400.0000000    0.1682054
339440.0000000    0.1799631
339480.0000000    0.1670818
339520.0000000    0.1682623
339560.0000000    0.1726203
339600.0000000    0.1696745
339640.0000000    0.1647437
339680.0000000    0.1789444
339720.0000000    0.1713376
339760.0000000    0.1682495
339800.0000000    0.1817742
339840.0000000    0.1866319
339880.0000000    0.1850003
339920.0000000    0.1914492
339960.0000000    0.1811681
340000.0000000    0.1800280
340040.0000000    0.1698762
340080.0000000    0.1866289
340120.0000000    0.1726802
340160.0000000    0.1733610
340200.0000000    0.1854166
340240.0000000    0.1751974
340280.0000000    0.1750283
340320.0000000    0.1793494
340360.0000000    0.1674355
340400.0000000    0.1750597
340440.0000000    0.1626391
340480.0000000    0.1745574
340520.0000000    0.1702866
340560.0000000    0.1663183
340600.0000000    0.1624155
340640.0000000    0.1641219
340680.0000000    0.1745695
340720.0000000    0.1752130
340760.0000000    0.1562620
340800.0000000    0.1856879
340840.0000000    0.1884433
340880.0000000    0.1910314
340920.0000000    0.1826305
340960.0000000    0.1673748
341000.0000000    0.1677647
341040.0000000    0.1606546
341080.0000000    0.1678994
341120.0000000    0.1607587
341160.0000000    0.1638651
341200.0000000    0.1781881
341240.0000000    0.1812348
341280.0000000    0.1757425
341320.0000000    0.1672695
341360.0000000    0.1677023
341400.0000000    0.1727247
341440.0000000    0.1772031
341480.0000000    0.1765934
341520.0000000    0.1682085
341560.0000000    0.1701417
341600.0000000    0.1597428
341640.0000000    0.1710729
341680.0000000    0.1705080
341720.0000000    0.1626446
341760.0000000    0.1579163
341800.0000000    0.1621717
341840.0000000    0.1519496
341880.0000000    0.1673540
341920.0000000    0.1643830
341960.0000000    0.1610305
342000.0000000    0.1707208
342040.0000000    0.1600258
342080.0000000    0.1646384
342120.0000000    0.1595373
342160.0000000    0.1806118
342200.0000000    0.1705140
342240.0000000    0.1668076
342280.0000000    0.1680284
342320.0000000    0.1827920
342360.0000000    0.1892522
342400.0000000    0.1641189
342440.0000000    0.1663712
342480.0000000    0.1684251
342520.0000000    0.1704178
342560.0000000    0.1650151
342600.0000000    0.1586501
342640.0000000    0.1704182
342680.0000000    0.1832915
342720.0000000    0.1779516
342760.0000000    0.1683218
342800.0000000    0.1580937
342840.0000000    0.1816784
342880.0000000    0.1672415
342920.0000000    0.1570932
342960.0000000    0.1756336
343000.0000000    0.1745252
343040.0000000    0.1798743
343080.0000000    0.1599915
343120.0000000    0.1582451
343160.0000000    0.1703316
343200.0000000    0.1807725
343240.0000000    0.1692134
343280.0000000    0.1467972
343320.0000000    0.1832284
343360.0000000    0.1749334
343400.0000000    0.1794547
343440.0000000    0.1770645
343480.0000000    0.1716070
343520.0000000    0.1718493
343560.0000000    0.1739267
343600.0000000    0.1837560
343640.0000000    0.1843845
343680.0000000    0.1697140
343720.0000000    0.1972264
343760.0000000    0.1926681
343800.0000000    0.1912331
343840.0000000    0.1884880
343880.0000000    0.1867826
343920.0000000    0.1980154
343960.0000000    0.1567397
344000.0000000    0.1673408
344040.0000000    0.1724004
344080.0000000    0.1718234
344120.0000000    0.1522466
344160.0000000    0.1491140
344200.0000000    0.1625509
344240.0000000    0.1716045
344280.0000000    0.1646754
344320.0000000    0.1684850
344360.0000000    0.1707521
344400.0000000    0.1840446
344440.0000000    0.1694719
344480.0000000    0.1610241
344520.0000000    0.1629321
344560.0000000    0.1537558
344600.0000000    0.1506653
344640.0000000    0.1681928
344680.0000000    0.1669717
344720.0000000    0.1652001
344760.0000000    0.1625906
344800.0000000    0.1605398
344840.0000000    0.1676580
344880.0000000    0.1697628
344920.0000000    0.1673368
344960.0000000    0.1495550
345000.0000000    0.1512058
345040.0000000    0.1542778
345080.0000000    0.1567193
345120.0000000    0.1578116
345160.0000000    0.1492638
345200.0000000    0.1616990
345240.0000000    0.1675076
345280.0000000    0.1685728
345320.0000000    0.1614048
345360.0000000    0.1564606
345400.0000000    0.1784914
345440.0000000    0.1798040
345480.0000000    0.1795013
345520.0000000    0.1740975
345560.0000000    0.1696890
345600.0000000    0.1722071
345640.0000000    0.1818466
345680.0000000    0.1591172
345720.0000000    0.1666129
345760.0000000    0.1737110
345800.0000000    0.1772626
345840.0000000    0.1607537
345880.0000000    0.1727717
345920.0000000    0.1710012
345960.0000000    0.1648644
346000.0000000    0.1635885
346040.0000000    0.1683012
346080.0000000    0.1772343
346120.0000000    0.1602994
346160.0000000    0.1740832
346200.0000000    0.1702884
346240.0000000    0.1539000
346280.0000000    0.1605068
346320.0000000    0.1555939
346360.0000000    0.1666582
346400.0000000    0.1615425
346440.0000000    0.1511993
346480.0000000    0.1660942
346520.0000000    0.1543894
346560.0000000    0.1682977
346600.0000000    0.1586155
346640.0000000    0.1522425
346680.0000000    0.1695379
346720.0000000    0.1610122
346760.0000000    0.1598773
346800.0000000    0.1701889
346840.0000000    0.1626089
346880.0000000    0.1774651
346920.0000000    0.1521268
346960.0000000    0.1579981
347000.0000000    0.1503499
347040.0000000    0.1569029
347080.0000000    0.1473311
347120.0000000    0.1476638
347160.0000000    0.1383131
347200.0000000    0.1450059
347240.0000000    0.1405531
347280.0000000    0.1400885
347320.0000000    0.1373472
347360.0000000    0.1406051
347400.0000000    0.1493363
347440.0000000    0.1467379
347480.0000000    0.1441579
347520.0000000    0.1417852
347560.0000000    0.1561791
347600.0000000    0.1571712
347640.0000000    0.1405412
347680.0000000    0.1599618
347720.0000000    0.1372737
347760.0000000    0.1592969
347800.0000000    0.1522872
347840.0000000    0.1502977
347880.0000000    0.1475912
347920.0000000    0.1316235
347960.0000000    0.1463143
348000.0000000    0.1444576
348040.0000000    0.1491588
348080.0000000    0.1450088
348120.0000000    0.1552985
348160.0000000    0.1521000
348200.0000000    0.1449829
348240.0000000    0.1544800
348280.0000000    0.1391255
348320.0000000    0.1367859
348360.0000000    0.1478016
348400.0000000    0.1443207
348440.0000000    0.1535294
348480.0000000    0.1383297
348520.0000000    0.1411753
348560.0000000    0.1419451
348600.0000000    0.1594468
348640.0000000    0.1434127
348680.0000000    0.1395442
348720.0000000    0.1442816
348760.0000000    0.1497185
348800.0000000    0.1408993
348840.0000000    0.1522567
348880.0000000    0.1524813
348920.0000000    0.1706642
348960.0000000    0.1575463
349000.0000000    0.1553693
349040.0000000    0.1525763
349080.0000000    0.1596033
349120.0000000    0.1507486
349160.0000000    0.1549980
349200.0000000    0.1508672
349240.0000000    0.1550177
349280.0000000    0.1514442
349320.0000000    0.1511734
349360.0000000    0.1495506
349400.0000000    0.1574304
349440.0000000    0.1476259
349480.0000000    0.1600298
349520.0000000    0.1553462
349560.0000000    0.1579800
349600.0000000    0.1612657
349640.0000000    0.1584549
349680.0000000    0.1550298
349720.0000000    0.1637374
349760.0000000    0.1497725
349800.0000000    0.1607847
349840.0000000    0.1567396
349880.0000000    0.1604561
349920.0000000    0.1630887
349960.0000000    0.1379494
350000.0000000    0.1429798
350040.0000000    0.1601104
350080.0000000    0.1510955
350120.0000000    0.1501522
350160.0000000    0.1430573
350200.0000000    0.1491923
350240.0000000    0.1511747
350280.0000000    0.1538664
350320.0000000    0.1532519
350360.0000000    0.1466951
350400.0000000    0.1673838
350440.0000000    0.1441124
350480.0000000    0.1556494
350520.0000000    0.1628957
350560.0000000    0.1576152
350600.0000000    0.1575642
350640.0000000    0.1481408
350680.0000000    0.1434166
350720.0000000    0.1607161
350760.0000000    0.1493233
350800.0000000    0.1612522
350840.0000000    0.1452061
350880.0000000    0.1656216
350920.0000000    0.1414310
350960.0000000    0.1542513
351000.0000000    0.1514142
351040.0000000    0.1564706
351080.0000000    0.1410795
351120.0000000    0.1586018
351160.0000000    0.1432083
351200.0000000    0.1650743
351240.0000000    0.1654204
351280.0000000    0.1490368
351320.0000000    0.1532113
351360.0000000    0.1565459
351400.0000000    0.1530831
351440.0000000    0.1469939
351480.0000000    0.1486755
351520.0000000    0.1391858
351560.0000000    0.1249156
351600.0000000    0.1433830
351640.0000000    0.1463703
351680.0000000    0.1628565
351720.0000000    0.1531325
351760.0000000    0.1575814
351800.0000000    0.1593291
351840.0000000    0.1585225
351880.0000000    0.1489912
351920.0000000    0.1558182
351960.0000000    0.1584658
352000.0000000    0.1520851
352040.0000000    0.1384173
352080.0000000    0.1473625
352120.0000000    0.1387745
352160.0000000    0.1393485
352200.0000000    0.1526016
352240.0000000    0.1628573
352280.0000000    0.1563376
352320.0000000    0.1400910
352360.0000000    0.1570422
352400.0000000    0.1479728
352440.0000000    0.1508445
352480.0000000    0.1551293
352520.0000000    0.1403450
352560.0000000    0.1459033
352600.0000000    0.1444004
352640.0000000    0.1318052
352680.0000000    0.1469585
352720.0000000    0.1321702
352760.0000000    0.1374817
352800.0000000    0.1510131
352840.0000000    0.1538958
352880.0000000    0.1560367
352920.0000000    0.1425250
352960.0000000    0.1454883
353000.0000000    0.1439415
353040.0000000    0.1304570
353080.0000000    0.1352164
353120.0000000    0.1423244
353160.0000000    0.1403648
353200.0000000    0.1521875
353240.0000000    0.1601498
353280.0000000    0.1402491
353320.0000000    0.1313792
353360.0000000    0.1411270
353400.0000000    0.1306595
353440.0000000    0.1322360
353480.0000000    0.1365878
353520.0000000    0.1436907
353560.0000000    0.1319432
353600.0000000    0.1416348
353640.0000000    0.1427053
353680.0000000    0.1358459
353720.0000000    0.1376659
353760.0000000    0.1500478
353800.0000000    0.1434380
353840.0000000    0.1387911
353880.0000000    0.1289825
353920.0000000    0.1485994
353960.0000000    0.1486306
354000.0000000    0.1333072
354040.0000000    0.1489590
354080.0000000    0.1400141
354120.0000000    0.1381121
354160.0000000    0.1525415
354200.0000000    0.1592960
354240.0000000    0.1585505
354280.0000000    0.1544884
354320.0000000    0.1524425
354360.0000000    0.1505704
354400.0000000    0.1566395
354440.0000000    0.1442831
354480.0000000    0.1533157
354520.0000000    0.1420301
354560.0000000    0.1524768
354600.0000000    0.1545414
354640.0000000    0.1630178
354680.0000000    0.1403319
354720.0000000    0.1544345
354760.0000000    0.1473649
354800.0000000    0.1605177
354840.0000000    0.1521384
354880.0000000    0.1391601
354920.0000000    0.1454667
354960.0000000    0.1472191
355000.0000000    0.1508873
355040.0000000    0.1559065
355080.0000000    0.1565911
355120.0000000    0.1548856
355160.0000000    0.1690775
355200.0000000    0.1633109
355240.0000000    0.1588423
355280.0000000    0.1732847
355320.0000000    0.1624929
355360.0000000    0.1501388
355400.0000000    0.1616667
355440.0000000    0.1658667
355480.0000000    0.1777411
355520.0000000    0.1905868
355560.0000000    0.1867707
355600.0000000    0.1512380
355640.0000000    0.1813811
355680.0000000    0.1759549
355720.0000000    0.1729926
355760.0000000    0.1666069
355800.0000000    0.1695043
355840.0000000    0.1700508
355880.0000000    0.1651779
355920.0000000    0.1634435
355960.0000000    0.1512946
356000.0000000    0.1535113
356040.0000000    0.1584664
356080.0000000    0.1642639
356120.0000000    0.1640335
356160.0000000    0.1597033
356200.0000000    0.1489524
356240.0000000    0.1630217
356280.0000000    0.1686179
356320.0000000    0.1652545
356360.0000000    0.1713371
356400.0000000    0.1732641
356440.0000000    0.1663357
356480.0000000    0.1638941
356520.0000000    0.1862706
356560.0000000    0.1745552
356600.0000000    0.1521215
356640.0000000    0.1737367
356680.0000000    0.1788725
356720.0000000    0.1884057
356760.0000000    0.1912278
356800.0000000    0.1849157
356840.0000000    0.1820807
356880.0000000    0.1588015
356920.0000000    0.1699896
356960.0000000    0.1698755
357000.0000000    0.1535074
357040.0000000    0.1639309
357080.0000000    0.1566938
357120.0000000    0.1666040
357160.0000000    0.1626320
357200.0000000    0.1768774
357240.0000000    0.1685471
357280.0000000    0.1659511
357320.0000000    0.1694394
357360.0000000    0.1961821
357400.0000000    0.1936477
357440.0000000    0.1812129
357480.0000000    0.1691784
357520.0000000    0.1794786
357560.0000000    0.1951646
357600.0000000    0.1832574
357640.0000000    0.1740066
357680.0000000    0.1699259
357720.0000000    0.1621187
357760.0000000    0.1758638
357800.0000000    0.1830674
357840.0000000    0.1854009
357880.0000000    0.1851675
357920.0000000    0.1800726
357960.0000000    0.1808709
358000.0000000    0.1742457
358040.0000000    0.1854486
358080.0000000    0.1711707
358120.0000000    0.1656098
358160.0000000    0.1693460
358200.0000000    0.1501132
358240.0000000    0.1593713
358280.0000000    0.1739927
358320.0000000    0.1564598
358360.0000000    0.1550497
358400.0000000    0.1569277
358440.0000000    0.1622146
358480.0000000    0.1728551
358520.0000000    0.1783145
358560.0000000    0.1881692
358600.0000000    0.1821084
358640.0000000    0.1881639
358680.0000000    0.1759761
358720.0000000    0.1762280
358760.0000000    0.1505212
358800.0000000    0.1629925
358840.0000000    0.1577303
358880.0000000    0.1871423
358920.0000000    0.1688036
358960.0000000    0.1709158
359000.0000000    0.1762970
359040.0000000    0.1839153
359080.0000000    0.1741477
359120.0000000    0.2046763
359160.0000000    0.1922774
359200.0000000    0.1842490
359240.0000000    0.1884332
359280.0000000    0.1795001
359320.0000000    0.1894485
359360.0000000    0.1938100
359400.0000000    0.1779595
359440.0000000    0.1849822
359480.0000000    0.1889679
359520.0000000    0.1966868
359560.0000000    0.1812358
359600.0000000    0.1677238
359640.0000000    0.1831554
359680.0000000    0.1684099
359720.0000000    0.1743501
359760.0000000    0.1616346
359800.0000000    0.1765840
359840.0000000    0.1899979
359880.0000000    0.1691513
359920.0000000    0.1606338
359960.0000000    0.1923964
360000.0000000    0.1786323
360040.0000000    0.1585829
360080.0000000    0.1638722
360120.0000000    0.1729840
360160.0000000    0.1642289
360200.0000000    0.1597514
360240.0000000    0.1660402
360280.0000000    0.1812813
360320.0000000    0.1797285
360360.0000000    0.1808333
360400.0000000    0.1774932
360440.0000000    0.1792478
360480.0000000    0.1542130
360520.0000000    0.1731673
360560.0000000    0.1640732
360600.0000000    0.1516357
360640.0000000    0.1566309
360680.0000000    0.1483058
360720.0000000    0.1624358
360760.0000000    0.1742904
360800.0000000    0.1712045
360840.0000000    0.1669311
360880.0000000    0.1722136
360920.0000000    0.1720014
360960.0000000    0.1696787
361000.0000000    0.1831576
361040.0000000    0.2027467
361080.0000000    0.1441836
361120.0000000    0.1640239
361160.0000000    0.1634666
361200.0000000    0.1530777
361240.0000000    0.1641119
361280.0000000    0.1625352
361320.0000000    0.1724310
361360.0000000    0.1632040
361400.0000000    0.1640099
361440.0000000    0.1715280
361480.0000000    0.1642765
361520.0000000    0.1979670
361560.0000000    0.1749509
361600.0000000    0.1927514
361640.0000000    0.1625526
361680.0000000    0.1550496
361720.0000000    0.1687354
361760.0000000    0.1593940
361800.0000000    0.1557261
361840.0000000    0.1624305
361880.0000000    0.1696871
361920.0000000    0.1675119
361960.0000000    0.1648829
362000.0000000    0.1781719
362040.0000000    0.1669176
362080.0000000    0.1694903
362120.0000000    0.1608251
362160.0000000    0.1566868
362200.0000000    0.1522384
362240.0000000    0.1517846
362280.0000000    0.1728146
362320.0000000    0.1541578
362360.0000000    0.1629226
362400.0000000    0.1476804
362440.0000000    0.1463680
362480.0000000    0.1433986
362520.0000000    0.1560288
362560.0000000    0.1500967
362600.0000000    0.1401781
362640.0000000    0.1563890
362680.0000000    0.1676567
362720.0000000    0.1624799
362760.0000000    0.1676115
362800.0000000    0.1528467
362840.0000000    0.1480871
362880.0000000    0.1426261
362920.0000000    0.1547934
362960.0000000    0.1554069
363000.0000000    0.1590300
363040.0000000    0.1601560
363080.0000000    0.1711014
363120.0000000    0.1644782
363160.0000000    0.1765886
363200.0000000    0.1680533
363240.0000000    0.1717916
363280.0000000    0.1588889
363320.0000000    0.1603993
363360.0000000    0.1490402
363400.0000000    0.1457787
363440.0000000    0.1485772
363480.0000000    0.1523605
363520.0000000    0.1559774
363560.0000000    0.1487466
363600.0000000    0.1674784
363640.0000000    0.1577949
363680.0000000    0.1632918
363720.0000000    0.1696977
363760.0000000    0.1694461
363800.0000000    0.1559649
363840.0000000    0.1668653
363880.0000000    0.1484000
363920.0000000    0.1466551
363960.0000000    0.1470189
364000.0000000    0.1569354
364040.0000000    0.1465101
364080.0000000    0.1661324
364120.0000000    0.1730162
364160.0000000    0.1539439
364200.0000000    0.1560896
364240.0000000    0.1609949
364280.0000000    0.1573708
364320.0000000    0.1595545
364360.0000000    0.1532083
364400.0000000    0.1551754
364440.0000000    0.1613537
364480.0000000    0.1652533
364520.0000000    0.1473008
364560.0000000    0.1493483
364600.0000000    0.1404345
364640.0000000    0.1460575
364680.0000000    0.1417891
364720.0000000    0.1397909
364760.0000000    0.1671382
364800.0000000    0.1544135
364840.0000000    0.1485114
364880.0000000    0.1508693
364920.0000000    0.1337164
364960.0000000    0.1387832
365000.0000000    0.1396727
365040.0000000    0.1259574
365080.0000000    0.1522822
365120.0000000    0.1514719
365160.0000000    0.1594632
365200.0000000    0.1637655
365240.0000000    0.1547008
365280.0000000    0.1413450
365320.0000000    0.1482928
365360.0000000    0.1663622
365400.0000000    0.1533838
365440.0000000    0.1444341
365480.0000000    0.1429653
365520.0000000    0.1483112
365560.0000000    0.1386134
365600.0000000    0.1444488
365640.0000000    0.1518921
365680.0000000    0.1489446
365720.0000000    0.1442159
365760.0000000    0.1518843
365800.0000000    0.1492808
365840.0000000    0.1533999
365880.0000000    0.1451584
365920.0000000    0.1626668
365960.0000000    0.1446597
366000.0000000    0.1410795
366040.0000000    0.1528768
366080.0000000    0.1506446
366120.0000000    0.1527566
366160.0000000    0.1415271
366200.0000000    0.1504033
366240.0000000    0.1323694
366280.0000000    0.1437974
366320.0000000    0.1438883
366360.0000000    0.1407012
366400.0000000    0.1436254
366440.0000000    0.1388804
366480.0000000    0.1551570
366520.0000000    0.1572850
366560.0000000    0.1525328
366600.0000000    0.1471665
366640.0000000    0.1404520
366680.0000000    0.1515669
366720.0000000    0.1552589
366760.0000000    0.1380607
366800.0000000    0.1506403
366840.0000000    0.1570899
366880.0000000    0.1696213
366920.0000000    0.1436293
366960.0000000    0.1563496
367000.0000000    0.1412370
367040.0000000    0.1540205
367080.0000000    0.1555331
367120.0000000    0.1380157
367160.0000000    0.1368568
367200.0000000    0.1409979
367240.0000000    0.1515050
367280.0000000    0.1411016
367320.0000000    0.1303346
367360.0000000    0.1479534
367400.0000000    0.1445318
367440.0000000    0.1404154
367480.0000000    0.1390396
367520.0000000    0.1464794
367560.0000000    0.1517490
367600.0000000    0.1525315
367640.0000000    0.1553118
367680.0000000    0.1350735
367720.0000000    0.1415996
367760.0000000    0.1577334
367800.0000000    0.1320005
367840.0000000    0.1492975
367880.0000000    0.1352421
367920.0000000    0.1419869
367960.0000000    0.1439743
368000.0000000    0.1466407
368040.0000000    0.1406453
368080.0000000    0.1343725
368120.0000000    0.1433835
368160.0000000    0.1414104
368200.0000000    0.1512930
368240.0000000    0.1574334
368280.0000000    0.1493712
368320.0000000    0.1545928
368360.0000000    0.1535791
368400.0000000    0.1345724
368440.0000000    0.1493259
368480.0000000    0.1490398
368520.0000000    0.1382342
368560.0000000    0.1527540
368600.0000000    0.1393294
368640.0000000    0.1369084
368680.0000000    0.1286100
368720.0000000    0.1411958
368760.0000000    0.1495045
368800.0000000    0.1249007
368840.0000000    0.1401368
368880.0000000    0.1428028
368920.0000000    0.1476403
368960.0000000    0.1520681
369000.0000000    0.1439625
369040.0000000    0.1545106
369080.0000000    0.1594654
369120.0000000    0.1502054
369160.0000000    0.1487289
369200.0000000    0.1490258
369240.0000000    0.1549423
369280.0000000    0.1452791
369320.0000000    0.1502813
369360.0000000    0.1361543
369400.0000000    0.1449220
369440.0000000    0.1581720
369480.0000000    0.1530709
369520.0000000    0.1732968
369560.0000000    0.1676178
369600.0000000    0.1502331
369640.0000000    0.1551890
369680.0000000    0.1523772
369720.0000000    0.1712810
369760.0000000    0.1585090
369800.0000000    0.1464963
369840.0000000    0.1369572
369880.0000000    0.1333700
369920.0000000    0.1461770
369960.0000000    0.1561073
370000.0000000    0.1773278
370040.0000000    0.1594002
370080.0000000    0.1667829
370120.0000000    0.1695305
370160.0000000    0.1774042
370200.0000000    0.1624782
370240.0000000    0.1707838
370280.0000000    0.1705445
370320.0000000    0.1627495
370360.0000000    0.1661094
370400.0000000    0.1653624
370440.0000000    0.1742626
370480.0000000    0.1730692
370520.0000000    0.1961705
370560.0000000    0.1960218
370600.0000000    0.1651325
370640.0000000    0.1693436
370680.0000000    0.1783929
370720.0000000    0.1902015
370760.0000000    0.1950249
370800.0000000    0.1746164
370840.0000000    0.1834817
370880.0000000    0.1895237
370920.0000000    0.1792426
370960.0000000    0.1727121
371000.0000000    0.1921212
371040.0000000    0.1666124
371080.0000000    0.1608765
371120.0000000    0.1753602
371160.0000000    0.1735516
371200.0000000    0.1666511
371240.0000000    0.1800189
371280.0000000    0.1598213
371320.0000000    0.1662573
371360.0000000    0.1720480
371400.0000000    0.1786480
371440.0000000    0.1885807
371480.0000000    0.1786537
371520.0000000    0.1797337
371560.0000000    0.1806990
371600.0000000    0.1808964
371640.0000000    0.1711100
371680.0000000    0.1822005
371720.0000000    0.1830222
371760.0000000    0.1537768
371800.0000000    0.1631248
371840.0000000    0.1589390
371880.0000000    0.1462001
371920.0000000    0.1497154
371960.0000000    0.1381616
372000.0000000    0.1511072
372040.0000000    0.1753315
372080.0000000    0.1441514
372120.0000000    0.1565991
372160.0000000    0.1715283
372200.0000000    0.1700239
372240.0000000    0.1650334
372280.0000000    0.1634496
372320.0000000    0.1601809
372360.0000000    0.1673793
372400.0000000    0.1630332
372440.0000000    0.1602215
372480.0000000    0.1744379
372520.0000000    0.1610908
372560.0000000    0.1786222
372600.0000000    0.1668326
372640.0000000    0.1548997
372680.0000000    0.1547768
372720.0000000    0.1551078
372760.0000000    0.1629084
372800.0000000    0.1364135
372840.0000000    0.1463432
372880.0000000    0.1440470
372920.0000000    0.1592285
372960.0000000    0.1573675
373000.0000000    0.1757268
373040.0000000    0.1542632
373080.0000000    0.1708490
373120.0000000    0.1611388
373160.0000000    0.1783829
373200.0000000    0.1668316
373240.0000000    0.1551738
373280.0000000    0.1645690
373320.0000000    0.1691777
373360.0000000    0.1692846
373400.0000000    0.1585555
373440.0000000    0.1702351
373480.0000000    0.1606888
373520.0000000    0.1691994
373560.0000000    0.1680415
373600.0000000    0.1675856
373640.0000000    0.1900030
373680.0000000    0.1913686
373720.0000000    0.1797377
373760.0000000    0.1731626
373800.0000000    0.1708008
373840.0000000    0.1554300
373880.0000000    0.1482187
373920.0000000    0.1538925
373960.0000000    0.1669328
374000.0000000    0.1619149
374040.0000000    0.1484486
374080.0000000    0.1378112
374120.0000000    0.1449022
374160.0000000    0.1457179
374200.0000000    0.1438388
374240.0000000    0.1499761
374280.0000000    0.1503396
374320.0000000    0.1539959
374360.0000000    0.1674803
374400.0000000    0.1477862
374440.0000000    0.1551890
374480.0000000    0.1387232
374520.0000000    0.1607014
374560.0000000    0.1657648
374600.0000000    0.1607773
374640.0000000    0.1574601
374680.0000000    0.1678680
374720.0000000    0.1618973
374760.0000000    0.1812242
374800.0000000    0.1669131
374840.0000000    0.1685748
374880.0000000    0.1674136
374920.0000000    0.1700580
374960.0000000    0.1737441
375000.0000000    0.1800955
375040.0000000    0.1765412
375080.0000000    0.1817680
375120.0000000    0.1693377
375160.0000000    0.1816548
375200.0000000    0.1769235
375240.0000000    0.1586601
375280.0000000    0.1731407
375320.0000000    0.1682330
375360.0000000    0.1589975
375400.0000000    0.1742793
375440.0000000    0.1520120
375480.0000000    0.1544685
375520.0000000    0.1589142
375560.0000000    0.1572386
375600.0000000    0.1771621
375640.0000000    0.1642292
375680.0000000    0.1702251
375720.0000000    0.1542211
375760.0000000    0.1750141
375800.0000000    0.1820165
375840.0000000    0.1809421
375880.0000000    0.1901318
375920.0000000    0.1774337
375960.0000000    0.1648520
376000.0000000    0.1801880
376040.0000000    0.1808638
376080.0000000    0.1887570
376120.0000000    0.1763308
376160.0000000    0.1979562
376200.0000000    0.1799590
376240.0000000    0.1894777
376280.0000000    0.2027514
376320.0000000    0.1781913
376360.0000000    0.1834545
376400.0000000    0.1669069
376440.0000000    0.1984832
376480.0000000    0.1873186
376520.0000000    0.1764080
376560.0000000    0.1824448
376600.0000000    0.1838104
376640.0000000    0.1825628
376680.0000000    0.1888063
376720.0000000    0.1882737
376760.0000000    0.1766485
376800.0000000    0.1858609
376840.0000000    0.1907768
376880.0000000    0.1981706
376920.0000000    0.1886270
376960.0000000    0.1887635
377000.0000000    0.1826199
377040.0000000    0.1824882
377080.0000000    0.1860401
377120.0000000    0.1786515
377160.0000000    0.2036579
377200.0000000    0.1807762
377240.0000000    0.1761748
377280.0000000    0.1722827
377320.0000000    0.1727791
377360.0000000    0.1858833
377400.0000000    0.1627792
377440.0000000    0.1736674
377480.0000000    0.1749405
377520.0000000    0.1836686
377560.0000000    0.1795116
377600.0000000    0.1765590
377640.0000000    0.1793999
377680.0000000    0.1863172
377720.0000000    0.1728441
377760.0000000    0.1706278
377800.0000000    0.1800205
377840.0000000    0.1690366
377880.0000000    0.1656193
377920.0000000    0.1781774
377960.0000000    0.1871783
378000.0000000    0.1737846
378040.0000000    0.1792772
378080.0000000    0.1812532
378120.0000000    0.1735793
378160.0000000    0.2048573
378200.0000000    0.1781586
378240.0000000    0.1696438
378280.0000000    0.1813426
378320.0000000    0.1838555
378360.0000000    0.1668810
378400.0000000    0.1721393
378440.0000000    0.1837731
378480.0000000    0.1917321
378520.0000000    0.1939756
378560.0000000    0.1709202
378600.0000000    0.1749748
378640.0000000    0.1850715
378680.0000000    0.1811866
378720.0000000    0.1746451
378760.0000000    0.1723813
378800.0000000    0.1854448
378840.0000000    0.1699156
378880.0000000    0.1627658
378920.0000000    0.1720979
378960.0000000    0.1832536
379000.0000000    0.1806768
379040.0000000    0.1965493
379080.0000000    0.2005880
379120.0000000    0.1905399
379160.0000000    0.1701927
379200.0000000    0.1668353
379240.0000000    0.1844758
379280.0000000    0.1936539
379320.0000000    0.1753163
379360.0000000    0.1566383
379400.0000000    0.1749945
379440.0000000    0.1715758
379480.0000000    0.1756106
379520.0000000    0.1767441
379560.0000000    0.1752156
379600.0000000    0.1750180
379640.0000000    0.1697800
379680.0000000    0.1655330
379720.0000000    0.1724594
379760.0000000    0.1722658
379800.0000000    0.1773147
379840.0000000    0.1859735
379880.0000000    0.1825328
379920.0000000    0.1762895
379960.0000000    0.1684772
380000.0000000    0.1730645
380040.0000000    0.1549865
380080.0000000    0.1751233
380120.0000000    0.1707824
380160.0000000    0.1853202
380200.0000000    0.1575155
380240.0000000    0.1857656
380280.0000000    0.1854589
380320.0000000    0.1853532
380360.0000000    0.1715815
380400.0000000    0.1782265
380440.0000000    0.1655357
380480.0000000    0.1811634
380520.0000000    0.1650456
380560.0000000    0.1729999
380600.0000000    0.1891606
380640.0000000    0.1848720
380680.0000000    0.1699064
380720.0000000    0.1782554
380760.0000000    0.1720024
380800.0000000    0.1703170
380840.0000000    0.1704997
380880.0000000    0.1746193
380920.0000000    0.1783562
380960.0000000    0.1844398
381000.0000000    0.1815678
381040.0000000    0.1685662
381080.0000000    0.1634690
381120.0000000    0.1807213
381160.0000000    0.1757119
381200.0000000    0.1841637
381240.0000000    0.1831377
381280.0000000    0.1728436
381320.0000000    0.1872273
381360.0000000    0.1735271
381400.0000000    0.1760971
381440.0000000    0.1542119
381480.0000000    0.1819803
381520.0000000    0.1726470
381560.0000000    0.1689259
381600.0000000    0.1856691
381640.0000000    0.1821650
381680.0000000    0.1838993
381720.0000000    0.1688672
381760.0000000    0.1672427
381800.0000000    0.1713464
381840.0000000    0.1704327
381880.0000000    0.1873884
381920.0000000    0.1736293
381960.0000000    0.1913391
382000.0000000    0.1861303
382040.0000000    0.1749125
382080.0000000    0.1851650
382120.0000000    0.1706984
382160.0000000    0.1887677
382200.0000000    0.1807762
382240.0000000    0.1853203
382280.0000000    0.1856239
382320.0000000    0.1730430
382360.0000000    0.1622671
382400.0000000    0.1636171
382440.0000000    0.1705936
382480.0000000    0.1709064
382520.0000000    0.1792505
382560.0000000    0.1788429
382600.0000000    0.1906492
382640.0000000    0.1971364
382680.0000000    0.1793899
382720.0000000    0.1733532
382760.0000000    0.1771192
382800.0000000    0.1799841
382840.0000000    0.1759076
382880.0000000    0.1743853
382920.0000000    0.1696729
382960.0000000    0.1860558
383000.0000000    0.1847269
383040.0000000    0.2006799
383080.0000000    0.1803732
383120.0000000    0.1875271
383160.0000000    0.1792148
383200.0000000    0.1677100
383240.0000000    0.1703130
383280.0000000    0.1715598
383320.0000000    0.1742470
383360.0000000    0.1579389
383400.0000000    0.1786709
383440.0000000    0.1879012
383480.0000000    0.1779575
383520.0000000    0.1684869
383560.0000000    0.1761033
383600.0000000    0.1841014
383640.0000000    0.1908292
383680.0000000    0.1790361
383720.0000000    0.1803635
383760.0000000    0.1868368
383800.0000000    0.1952514
383840.0000000    0.1974681
383880.0000000    0.1863242
383920.0000000    0.1877214
383960.0000000    0.1854171
384000.0000000    0.1859625
384040.0000000    0.1906097
384080.0000000    0.1916677
384120.0000000    0.1878192
384160.0000000    0.1748607
384200.0000000    0.1894058
384240.0000000    0.2015589
384280.0000000    0.1843441
384320.0000000    0.1873825
384360.0000000    0.1912785
384400.0000000    0.2017801
384440.0000000    0.1804508
384480.0000000    0.1581345
384520.0000000    0.1639956
384560.0000000    0.1551419
384600.0000000    0.1847291
384640.0000000    0.1730913
384680.0000000    0.1723081
384720.0000000    0.1656144
384760.0000000    0.1704726
384800.0000000    0.1779042
384840.0000000    0.1648197
384880.0000000    0.1629862
384920.0000000    0.1797057
384960.0000000    0.1742785
385000.0000000    0.1754477
385040.0000000    0.1784637
385080.0000000    0.1697790
385120.0000000    0.1900778
385160.0000000    0.1796604
385200.0000000    0.2040586
385240.0000000    0.1783636
385280.0000000    0.1884515
385320.0000000    0.1697830
385360.0000000    0.1608024
385400.0000000    0.1685833
385440.0000000    0.1797760
385480.0000000    0.1728413
385520.0000000    0.1729381
385560.0000000    0.1618648
385600.0000000    0.1664463
385640.0000000    0.1717785
385680.0000000    0.1661969
385720.0000000    0.1653964
385760.0000000    0.1597382
385800.0000000    0.1681623
385840.0000000    0.1532394
385880.0000000    0.1601606
385920.0000000    0.1437690
385960.0000000    0.1474717
386000.0000000    0.1442092
386040.0000000    0.1587681
386080.0000000    0.1580634
386120.0000000    0.1662837
386160.0000000    0.1566259
386200.0000000    0.1779267
386240.0000000    0.1658020
386280.0000000    0.1565175
386320.0000000    0.1589969
386360.0000000    0.1578367
386400.0000000    0.1622230
386440.0000000    0.1725848
386480.0000000    0.1709643
386520.0000000    0.1569562
386560.0000000    0.1628368
386600.0000000    0.1573776
386640.0000000    0.1608632
386680.0000000    0.1592414
386720.0000000    0.1569015
386760.0000000    0.1528432
386800.0000000    0.1641519
386840.0000000    0.1656035
386880.0000000    0.1643432
386920.0000000    0.1627827
386960.0000000    0.1627258
387000.0000000    0.1628861
387040.0000000    0.1592735
387080.0000000    0.1571789
387120.0000000    0.1549256
387160.0000000    0.1580877
387200.0000000    0.1590963
387240.0000000    0.1709894
387280.0000000    0.1688244
387320.0000000    0.1787299
387360.0000000    0.1658484
387400.0000000    0.1753328
387440.0000000    0.1823869
387480.0000000    0.1833237
387520.0000000    0.1740180
387560.0000000    0.1670841
387600.0000000    0.1555453
387640.0000000    0.1681668
387680.0000000    0.1799015
387720.0000000    0.1772614
387760.0000000    0.1589717
387800.0000000    0.1684824
387840.0000000    0.1556780
387880.0000000    0.1684359
387920.0000000    0.1520414
387960.0000000    0.1567484
388000.0000000    0.1563227
388040.0000000    0.1596623
388080.0000000    0.1618514
388120.0000000    0.1551520
388160.0000000    0.1553526
388200.0000000    0.1680098
388240.0000000    0.1504002
388280.0000000    0.1619041
388320.0000000    0.1618406
388360.0000000    0.1572879
388400.0000000    0.1492212
388440.0000000    0.1668472
388480.0000000    0.1666909
388520.0000000    0.1593508
388560.0000000    0.1654782
388600.0000000    0.1553819
388640.0000000    0.1788855
388680.0000000    0.1675438
388720.0000000    0.1638614
388760.0000000    0.1749717
388800.0000000    0.1607985
388840.0000000    0.1475844
388880.0000000    0.1482632
388920.0000000    0.1614505
388960.0000000    0.1494563
389000.0000000    0.1525055
389040.0000000    0.1911915
389080.0000000    0.1779339
389120.0000000    0.1754440
389160.0000000    0.1720525
389200.0000000    0.1624042
389240.0000000    0.1884832
389280.0000000    0.1776280
389320.0000000    0.1745299
389360.0000000    0.1572725
389400.0000000    0.1768598
389440.0000000    0.1764227
389480.0000000    0.1678926
389520.0000000    0.1700682
389560.0000000    0.1789878
389600.0000000    0.1796944
389640.0000000    0.1672681
389680.0000000    0.1597115
389720.0000000    0.1583665
389760.0000000    0.1658801
389800.0000000    0.1613382
389840.0000000    0.1749032
389880.0000000    0.1737190
389920.0000000    0.1542769
389960.0000000    0.1688001
390000.0000000    0.1832093
390040.0000000    0.1593841
390080.0000000    0.1603186
390120.0000000    0.1617770
390160.0000000    0.1644406
390200.0000000    0.1658870
390240.0000000    0.1776759
390280.0000000    0.1771190
390320.0000000    0.1602014
390360.0000000    0.1762369
390400.0000000    0.1693885
390440.0000000    0.1732964
390480.0000000    0.1635156
390520.0000000    0.1632683
390560.0000000    0.1555710
390600.0000000    0.1472558
390640.0000000    0.1586912
390680.0000000    0.1689726
390720.0000000    0.1775710
390760.0000000    0.1733903
390800.0000000    0.1921368
390840.0000000    0.1782387
390880.0000000    0.1684960
390920.0000000    0.1810382
390960.0000000    0.1748460
391000.0000000    0.1720562
391040.0000000    0.1643519
391080.0000000    0.1639740
391120.0000000    0.1650885
391160.0000000    0.1788418
391200.0000000    0.1668476
391240.0000000    0.1727964
391280.0000000    0.1707049
391320.0000000    0.1707804
391360.0000000    0.1665782
391400.0000000    0.1672711
391440.0000000    0.1590834
391480.0000000    0.1735830
391520.0000000    0.1526041
391560.0000000    0.1656528
391600.0000000    0.1694281
391640.0000000    0.1634452
391680.0000000    0.1544407
391720.0000000    0.1587679
391760.0000000    0.1561371
391800.0000000    0.1653289
391840.0000000    0.1567677
391880.0000000    0.1583867
391920.0000000    0.1612470
391960.0000000    0.1747080
392000.0000000    0.1637114
392040.0000000    0.1540531
392080.0000000    0.1612840
392120.0000000    0.1727636
392160.0000000    0.1691214
392200.0000000    0.1684755
392240.0000000    0.1648652
392280.0000000    0.1688383
392320.0000000    0.1587553
392360.0000000    0.1700811
392400.0000000    0.1754196
392440.0000000    0.1700086
392480.0000000    0.1704906
392520.0000000    0.1892152
392560.0000000    0.1802295
392600.0000000    0.1794174
392640.0000000    0.1734264
392680.0000000    0.1612228
392720.0000000    0.1721954
392760.0000000    0.1686282
392800.0000000    0.1620034
392840.0000000    0.1610448
392880.0000000    0.1447262
392920.0000000    0.1620226
392960.0000000    0.1614539
393000.0000000    0.1681360
393040.0000000    0.1731364
393080.0000000    0.1657637
393120.0000000    0.1625929
393160.0000000    0.1669309
393200.0000000    0.1549398
393240.0000000    0.1627291
393280.0000000    0.1543600
393320.0000000    0.1481013
393360.0000000    0.1524398
393400.0000000    0.1602376
393440.0000000    0.1644797
393480.0000000    0.1532921
393520.0000000    0.1650210
393560.0000000    0.1597287
393600.0000000    0.1449827
393640.0000000    0.1589229
393680.0000000    0.1450302
393720.0000000    0.1578941
393760.0000000    0.1574187
393800.0000000    0.1697225
393840.0000000    0.1629889
393880.0000000    0.1549056
393920.0000000    0.1611408
393960.0000000    0.1545678
394000.0000000    0.1629309
394040.0000000    0.1552177
394080.0000000    0.1533478
394120.0000000    0.1531184
394160.0000000    0.1586142
394200.0000000    0.1532230
394240.0000000    0.1673195
394280.0000000    0.1603738
394320.0000000    0.1548362
394360.0000000    0.1570049
394400.0000000    0.1349693
394440.0000000    0.1446318
394480.0000000    0.1525042
394520.0000000    0.1635662
394560.0000000    0.1572950
394600.0000000    0.1690129
394640.0000000    0.1794365
394680.0000000    0.1591650
394720.0000000    0.1659428
394760.0000000    0.1698376
394800.0000000    0.1681562
394840.0000000    0.1640768
394880.0000000    0.1694646
394920.0000000    0.1653617
394960.0000000    0.1639999
395000.0000000    0.1632762
395040.0000000    0.1470768
395080.0000000    0.1545382
395120.0000000    0.1454737
395160.0000000    0.1429796
395200.0000000    0.1587345
395240.0000000    0.1551226
395280.0000000    0.1555774
395320.0000000    0.1700319
395360.0000000    0.1588454
395400.0000000    0.1565776
395440.0000000    0.1614438
395480.0000000    0.1620710
395520.0000000    0.1761240
395560.0000000    0.1724633
395600.0000000    0.1583056
395640.0000000    0.1806122
395680.0000000    0.1765143
395720.0000000    0.1679419
395760.0000000    0.1756128
395800.0000000    0.1714822
395840.0000000    0.1776717
395880.0000000    0.1837609
395920.0000000    0.1756758
395960.0000000    0.1662698
396000.0000000    0.1646706
396040.0000000    0.1728277
396080.0000000    0.1589852
396120.0000000    0.1673468
396160.0000000    0.1770100
396200.0000000    0.1693017
396240.0000000    0.1565273
396280.0000000    0.1585829
396320.0000000    0.1610872
396360.0000000    0.1608273
396400.0000000    0.1579574
396440.0000000    0.1613063
396480.0000000    0.1549039
396520.0000000    0.1723199
396560.0000000    0.1678153
396600.0000000    0.1632025
396640.0000000    0.1651778
396680.0000000    0.1576377
396720.0000000    0.1543607
396760.0000000    0.1713710
396800.0000000    0.1775920
396840.0000000    0.1789539
396880.0000000    0.1729874
396920.0000000    0.1749518
396960.0000000    0.1752865
397000.0000000    0.1526527
397040.0000000    0.1583351
397080.0000000    0.1635722
397120.0000000    0.1673546
397160.0000000    0.1783582
397200.0000000    0.1796063
397240.0000000    0.1712977
397280.0000000    0.1757355
397320.0000000    0.1691296
397360.0000000    0.1705880
397400.0000000    0.1628828
397440.0000000    0.1764784
397480.0000000    0.1627519
397520.0000000    0.1611070
397560.0000000    0.1758511
397600.0000000    0.1606871
397640.0000000    0.1727344
397680.0000000    0.1588392
397720.0000000    0.1571040
397760.0000000    0.1674516
397800.0000000    0.1601031
397840.0000000    0.1574056
397880.0000000    0.1582703
397920.0000000    0.1557717
397960.0000000    0.1700871
398000.0000000    0.1629273
398040.0000000    0.1507323
398080.0000000    0.1725193
398120.0000000    0.1633800
398160.0000000    0.1666044
398200.0000000    0.1656451
398240.0000000    0.1696564
398280.0000000    0.1696521
398320.0000000    0.1504108
398360.0000000    0.1626038
398400.0000000    0.1766505
398440.0000000    0.1552640
398480.0000000    0.1791595
398520.0000000    0.1676645
398560.0000000    0.1617978
398600.0000000    0.1541345
398640.0000000    0.1618045
398680.0000000    0.1633234
398720.0000000    0.1619782
398760.0000000    0.1585272
398800.0000000    0.1599373
398840.0000000    0.1503299
398880.0000000    0.1546730
398920.0000000    0.1543386
398960.0000000    0.1483777
399000.0000000    0.1642478
399040.0000000    0.1581753
399080.0000000    0.1582048
399120.0000000    0.1629024
399160.0000000    0.1674949
399200.0000000    0.1610778
399240.0000000    0.1586065
399280.0000000    0.1730442
399320.0000000    0.1745248
399360.0000000    0.1746219
399400.0000000    0.1865087
399440.0000000    0.1617831
399480.0000000    0.1751887
399520.0000000    0.1675881
399560.0000000    0.1721874
399600.0000000    0.1797016
399640.0000000    0.1716153
399680.0000000    0.1741256
399720.0000000    0.1650638
399760.0000000    0.1693304
399800.0000000    0.1581353
399840.0000000    0.1652562
399880.0000000    0.1804571
399920.0000000    0.1647809
399960.0000000    0.1617422
400000.0000000    0.1663631
400040.0000000    0.1680282
400080.0000000    0.1598458
400120.0000000    0.1519340
400160.0000000    0.1582250
400200.0000000    0.1766491
400240.0000000    0.1748224
400280.0000000    0.1809205
400320.0000000    0.1626796
400360.0000000    0.1657904
400400.0000000    0.1506885
400440.0000000    0.1580458
400480.0000000    0.1693596
400520.0000000    0.1742438
400560.0000000    0.1821949
400600.0000000    0.1728427
400640.0000000    0.1714212
400680.0000000    0.1750670
400720.0000000    0.1926132
400760.0000000    0.1741893
400800.0000000    0.1736189
400840.0000000    0.1698125
400880.0000000    0.1712669
400920.0000000    0.1731497
400960.0000000    0.1729929
401000.0000000    0.1568727
401040.0000000    0.1606789
401080.0000000    0.1535029
401120.0000000    0.1663098
401160.0000000    0.1645011
401200.0000000    0.1539818
401240.0000000    0.1530883
401280.0000000    0.1659702
401320.0000000    0.1620074
401360.0000000    0.1818523
401400.0000000    0.1510968
401440.0000000    0.1654391
401480.0000000    0.1662601
401520.0000000    0.1663134
401560.0000000    0.1702880
401600.0000000    0.1579399
401640.0000000    0.1749629
401680.0000000    0.1693185
401720.0000000    0.1587202
401760.0000000    0.1480948
401800.0000000    0.1346132
401840.0000000    0.1533670
401880.0000000    0.1506751
401920.0000000    0.1541167
401960.0000000    0.1603223
402000.0000000    0.1569852
402040.0000000    0.1670607
402080.0000000    0.1671215
402120.0000000    0.1669943
402160.0000000    0.1632644
402200.0000000    0.1712715
402240.0000000    0.1745109
402280.0000000    0.1551527
402320.0000000    0.1905115
402360.0000000    0.1611774
402400.0000000    0.1820981
402440.0000000    0.1714741
402480.0000000    0.1714959
402520.0000000    0.1653348
402560.0000000    0.1708727
402600.0000000    0.1894279
402640.0000000    0.1762329
402680.0000000    0.1749948
402720.0000000    0.1835358
402760.0000000    0.1700387
402800.0000000    0.1692071
402840.0000000    0.1708705
402880.0000000    0.1667153
402920.0000000    0.1696113
402960.0000000    0.1824933
403000.0000000    0.1861480
403040.0000000    0.1745864
403080.0000000    0.1818437
403120.0000000    0.1903426
403160.0000000    0.1654756
403200.0000000    0.1662051
403240.0000000    0.1639122
403280.0000000    0.1679898
403320.0000000    0.1789443
403360.0000000    0.1861944
403400.0000000    0.1679525
403440.0000000    0.1676702
403480.0000000    0.1824945
403520.0000000    0.1803331
403560.0000000    0.1837178
403600.0000000    0.1766806
403640.0000000    0.1685220
403680.0000000    0.1859914
403720.0000000    0.1643237
403760.0000000    0.1605453
403800.0000000    0.1719835
403840.0000000    0.1708162
403880.0000000    0.1752497
403920.0000000    0.1763510
403960.0000000    0.1760255
404000.0000000    0.1834185
404040.0000000    0.1781169
404080.0000000    0.1771989
404120.0000000    0.1938412
404160.0000000    0.1716522
404200.0000000    0.1755500
404240.0000000    0.1765096
404280.0000000    0.1747715
404320.0000000    0.1558136
404360.0000000    0.1611114
404400.0000000    0.1651914
404440.0000000    0.1695320
404480.0000000    0.1803476
404520.0000000    0.1583563
404560.0000000    0.1680233
404600.0000000    0.1622738
404640.0000000    0.1643917
404680.0000000    0.1636173
404720.0000000    0.1561300
404760.0000000    0.1608935
404800.0000000    0.1744587
404840.0000000    0.1791096
404880.0000000    0.1703665
404920.0000000    0.1822051
404960.0000000    0.1867535
405000.0000000    0.1820423
405040.0000000    0.1711435
405080.0000000    0.1813826
405120.0000000    0.1792859
405160.0000000    0.1792936
405200.0000000    0.1865180
405240.0000000    0.1853470
405280.0000000    0.1847676
405320.0000000    0.1951406
405360.0000000    0.1888378
405400.0000000    0.1868242
405440.0000000    0.1776444
405480.0000000    0.1979639
405520.0000000    0.1756267
405560.0000000    0.1770900
405600.0000000    0.1628772
405640.0000000    0.1734442
405680.0000000    0.1729382
405720.0000000    0.1694739
405760.0000000    0.1721416
405800.0000000    0.1773749
405840.0000000    0.1825996
405880.0000000    0.1822047
405920.0000000    0.1887895
405960.0000000    0.1780671
406000.0000000    0.1676635
406040.0000000    0.1630423
406080.0000000    0.1894571
406120.0000000    0.1749362
406160.0000000    0.1761864
406200.0000000    0.1694912
406240.0000000    0.1721802
406280.0000000    0.1824516
406320.0000000    0.1881656
406360.0000000    0.1859899
406400.0000000    0.1698179
406440.0000000    0.1726270
406480.0000000    0.1795325
406520.0000000    0.1798862
406560.0000000    0.1687674
406600.0000000    0.1839154
406640.0000000    0.1776680
406680.0000000    0.1714864
406720.0000000    0.1762648
406760.0000000    0.1726671
406800.0000000    0.1867860
406840.0000000    0.1797647
406880.0000000    0.1794910
406920.0000000    0.1849392
406960.0000000    0.1820330
407000.0000000    0.1823929
407040.0000000    0.1736364
407080.0000000    0.1814687
407120.0000000    0.1785522
407160.0000000    0.1853701
407200.0000000    0.1723635
407240.0000000    0.1909999
407280.0000000    0.1754235
407320.0000000    0.1828407
407360.0000000    0.1693492
407400.0000000    0.1959958
407440.0000000    0.1902612
407480.0000000    0.1913749
407520.0000000    0.1896454
407560.0000000    0.1850946
407600.0000000    0.1764273
407640.0000000    0.1884405
407680.0000000    0.1968042
407720.0000000    0.1960241
407760.0000000    0.1982727
407800.0000000    0.1668788
407840.0000000    0.1778160
407880.0000000    0.1850078
407920.0000000    0.1646173
407960.0000000    0.1694790
408000.0000000    0.1729178
408040.0000000    0.1722387
408080.0000000    0.1773873
408120.0000000    0.1756213
408160.0000000    0.1829841
408200.0000000    0.1617903
408240.0000000    0.1688614
408280.0000000    0.1599986
408320.0000000    0.1815469
408360.0000000    0.1765504
408400.0000000    0.1644099
408440.0000000    0.1724033
408480.0000000    0.1710304
408520.0000000    0.1630497
408560.0000000    0.1733549
408600.0000000    0.1949548
408640.0000000    0.1737769
408680.0000000    0.1628786
408720.0000000    0.1745425
408760.0000000    0.1781025
408800.0000000    0.1933887
408840.0000000    0.1757700
408880.0000000    0.1782133
408920.0000000    0.1711232
408960.0000000    0.1683416
409000.0000000    0.1690913
409040.0000000    0.1780594
409080.0000000    0.1595444
409120.0000000    0.1649254
409160.0000000    0.1792486
409200.0000000    0.1607075
409240.0000000    0.1681200
409280.0000000    0.1851722
409320.0000000    0.1826517
409360.0000000    0.1894860
409400.0000000    0.1683797
409440.0000000    0.1748083
409480.0000000    0.1799880
409520.0000000    0.1881883
409560.0000000    0.1782530
409600.0000000    0.1875061
409640.0000000    0.1837990
409680.0000000    0.1981836
409720.0000000    0.1861036
409760.0000000    0.1748474
409800.0000000    0.1757046
409840.0000000    0.1816271
409880.0000000    0.1843934
409920.0000000    0.1765785
409960.0000000    0.1585060
410000.0000000    0.1642762
410040.0000000    0.1601184
410080.0000000    0.1740112
410120.0000000    0.1715167
410160.0000000    0.1790200
410200.0000000    0.1656630
410240.0000000    0.1810956
410280.0000000    0.1638363
410320.0000000    0.1589700
410360.0000000    0.1767515
410400.0000000    0.1672110
410440.0000000    0.1622691
410480.0000000    0.1590341
410520.0000000    0.1747303
410560.0000000    0.1716269
410600.0000000    0.1524704
410640.0000000    0.1619037
410680.0000000    0.1692073
410720.0000000    0.1615250
410760.0000000    0.1685558
410800.0000000    0.1707741
410840.0000000    0.1802397
410880.0000000    0.1901038
410920.0000000    0.1965049
410960.0000000    0.1957083
411000.0000000    0.2035888
411040.0000000    0.2000995
411080.0000000    0.2171762
411120.0000000    0.2105025
411160.0000000    0.1906487
411200.0000000    0.2075341
411240.0000000    0.1909653
411280.0000000    0.2026713
411320.0000000    0.1997895
411360.0000000    0.1975687
411400.0000000    0.1970316
411440.0000000    0.1935343
411480.0000000    0.1925542
411520.0000000    0.1959552
411560.0000000    0.1920516
411600.0000000    0.1994883
411640.0000000    0.2174949
411680.0000000    0.1911556
411720.0000000    0.1863564
411760.0000000    0.1935200
411800.0000000    0.1914341
411840.0000000    0.2002042
411880.0000000    0.1965847
411920.0000000    0.2096443
411960.0000000    0.2093175
412000.0000000    0.2101019
412040.0000000    0.2142482
412080.0000000    0.2123078
412120.0000000    0.2019608
412160.0000000    0.1929576
412200.0000000    0.1854466
412240.0000000    0.2030762
412280.0000000    0.1902097
412320.0000000    0.1867567
412360.0000000    0.1919452
412400.0000000    0.1777319
412440.0000000    0.1897547
412480.0000000    0.1636997
412520.0000000    0.1745401
412560.0000000    0.1911264
412600.0000000    0.1745251
412640.0000000    0.1919120
412680.0000000    0.2061963
412720.0000000    0.2066593
412760.0000000    0.1855491
412800.0000000    0.1935113
412840.0000000    0.1973421
412880.0000000    0.1937436
412920.0000000    0.2044977
412960.0000000    0.1968721
413000.0000000    0.1805122
413040.0000000    0.1932321
413080.0000000    0.1910243
413120.0000000    0.1940308
413160.0000000    0.1915208
413200.0000000    0.1986792
413240.0000000    0.2062390
413280.0000000    0.1910875
413320.0000000    0.1894756
413360.0000000    0.1855605
413400.0000000    0.1772430
413440.0000000    0.1789185
413480.0000000    0.1892264
413520.0000000    0.1946589
413560.0000000    0.1855766
413600.0000000    0.1857806
413640.0000000    0.1692608
413680.0000000    0.1821298
413720.0000000    0.1816142
413760.0000000    0.1878218
413800.0000000    0.1833437
413840.0000000    0.1910279
413880.0000000    0.1944435
413920.0000000    0.1781337
413960.0000000    0.1924958
414000.0000000    0.1775922
414040.0000000    0.1885312
414080.0000000    0.1893968
414120.0000000    0.1729048
414160.0000000    0.1777251
414200.0000000    0.1861865
414240.0000000    0.1763304
414280.0000000    0.1870397
414320.0000000    0.1685139
414360.0000000    0.1755542
414400.0000000    0.1777124
414440.0000000    0.1702539
414480.0000000    0.1838004
414520.0000000    0.1800725
414560.0000000    0.1808326
414600.0000000    0.1839256
414640.0000000    0.1937057
414680.0000000    0.1894724
414720.0000000    0.1993234
414760.0000000    0.1918949
414800.0000000    0.1955554
414840.0000000    0.1956778
414880.0000000    0.1948899
414920.0000000    0.1766984
414960.0000000    0.1815875
415000.0000000    0.2016782
415040.0000000    0.1771624
415080.0000000    0.1970244
415120.0000000    0.2011642
415160.0000000    0.1942518
415200.0000000    0.1758324
415240.0000000    0.1844767
415280.0000000    0.1897109
415320.0000000    0.1825425
415360.0000000    0.1714941
415400.0000000    0.1757908
415440.0000000    0.1811867
415480.0000000    0.1838526
415520.0000000    0.1686427
415560.0000000    0.1725495
415600.0000000    0.1756384
415640.0000000    0.1823900
415680.0000000    0.1778689
415720.0000000    0.1687538
415760.0000000    0.1721187
415800.0000000    0.1832562
415840.0000000    0.1733570
415880.0000000    0.1790581
415920.0000000    0.1805226
415960.0000000    0.1831624
416000.0000000    0.1842002
416040.0000000    0.1789878
416080.0000000    0.1834289
416120.0000000    0.1808541
416160.0000000    0.1835707
416200.0000000    0.1653520
416240.0000000    0.1771983
416280.0000000    0.1706032
416320.0000000    0.1703853
416360.0000000    0.1925202
416400.0000000    0.1760582
416440.0000000    0.1749431
416480.0000000    0.1843296
416520.0000000    0.1667334
416560.0000000    0.1759484
416600.0000000    0.1766799
416640.0000000    0.1784404
416680.0000000    0.1880420
416720.0000000    0.1955273
416760.0000000    0.1813192
416800.0000000    0.1800721
416840.0000000    0.1899882
416880.0000000    0.1689612
416920.0000000    0.1693785
416960.0000000    0.1618813
417000.0000000    0.1755111
417040.0000000    0.1901842
417080.0000000    0.1619558
417120.0000000    0.1850987
417160.0000000    0.1793096
417200.0000000    0.2036145
417240.0000000    0.1799155
417280.0000000    0.1822600
417320.0000000    0.1800665
417360.0000000    0.1895612
417400.0000000    0.1947461
417440.0000000    0.1994178
417480.0000000    0.2020038
417520.0000000    0.1983073
417560.0000000    0.1919974
417600.0000000    0.1925571
417640.0000000    0.1781095
417680.0000000    0.1832592
417720.0000000    0.1961597
417760.0000000    0.1859003
417800.0000000    0.1721982
417840.0000000    0.1768689
417880.0000000    0.1710938
417920.0000000    0.1746939
417960.0000000    0.1926865
418000.0000000    0.2005500
418040.0000000    0.1829304
418080.0000000    0.1819288
418120.0000000    0.1738568
418160.0000000    0.1902245
418200.0000000    0.1738170
418240.0000000    0.1468803
418280.0000000    0.1832538
418320.0000000    0.1623156
418360.0000000    0.1657302
418400.0000000    0.1702095
418440.0000000    0.1837202
418480.0000000    0.1730334
418520.0000000    0.1748092
418560.0000000    0.1791112
418600.0000000    0.1887025
418640.0000000    0.1798650
418680.0000000    0.1637547
418720.0000000    0.1609158
418760.0000000    0.1716138
418800.0000000    0.1714336
418840.0000000    0.1697461
418880.0000000    0.1534458
418920.0000000    0.1606323
418960.0000000    0.1725625
419000.0000000    0.1821575
419040.0000000    0.1703952
419080.0000000    0.1844836
419120.0000000    0.1735290
419160.0000000    0.1808647
419200.0000000    0.1636198
419240.0000000    0.1707070
419280.0000000    0.1581671
419320.0000000    0.1593728
419360.0000000    0.1647465
419400.0000000    0.1667980
419440.0000000    0.1586567
419480.0000000    0.1653460
419520.0000000    0.1675304
419560.0000000    0.1675727
419600.0000000    0.1826991
419640.0000000    0.1834894
419680.0000000    0.1761549
419720.0000000    0.1864213
419760.0000000    0.1752930
419800.0000000    0.1734045
419840.0000000    0.1551476
419880.0000000    0.1730925
419920.0000000    0.1600797
419960.0000000    0.1792154
420000.0000000    0.1791743
420040.0000000    0.1964840
420080.0000000    0.1781499
420120.0000000    0.1949062
420160.0000000    0.1816638
420200.0000000    0.1629436
420240.0000000    0.1700752
420280.0000000    0.1782560
420320.0000000    0.1627465
420360.0000000    0.1796139
420400.0000000    0.1846732
420440.0000000    0.1795999
420480.0000000    0.1699539
420520.0000000    0.1575929
420560.0000000    0.1746104
420600.0000000    0.1601863
420640.0000000    0.1455146
420680.0000000    0.1593290
420720.0000000    0.1451475
420760.0000000    0.1725209
420800.0000000    0.1668173
420840.0000000    0.1600328
420880.0000000    0.1570973
420920.0000000    0.1960907
420960.0000000    0.1715142
421000.0000000    0.1734162
421040.0000000    0.1810759
421080.0000000    0.1729535
421120.0000000    0.1735334
421160.0000000    0.1656750
421200.0000000    0.1760146
421240.0000000    0.1760640
421280.0000000    0.1706489
421320.0000000    0.1712293
421360.0000000    0.1750671
421400.0000000    0.1722423
421440.0000000    0.1622498
421480.0000000    0.1737863
421520.0000000    0.1481409
421560.0000000    0.1706192
421600.0000000    0.1891076
421640.0000000    0.1859600
421680.0000000    0.1870319
421720.0000000    0.1980733
421760.0000000    0.1783177
421800.0000000    0.1830643
421840.0000000    0.1806743
421880.0000000    0.1861345
421920.0000000    0.1966538
421960.0000000    0.1925079
422000.0000000    0.1796017
422040.0000000    0.1975493
422080.0000000    0.1861190
422120.0000000    0.2022623
422160.0000000    0.1867833
422200.0000000    0.1875692
422240.0000000    0.1792441
422280.0000000    0.1758193
422320.0000000    0.1648444
422360.0000000    0.1864549
422400.0000000    0.1689731
422440.0000000    0.1627501
422480.0000000    0.1770180
422520.0000000    0.1818279
422560.0000000    0.1883356
422600.0000000    0.1948447
422640.0000000    0.1619599
422680.0000000    0.1789240
422720.0000000    0.1858510
422760.0000000    0.1696381
422800.0000000    0.1786099
422840.0000000    0.1736834
422880.0000000    0.1901027
422920.0000000    0.1730187
422960.0000000    0.1906670
423000.0000000    0.1867887
423040.0000000    0.1840901
423080.0000000    0.1660160
423120.0000000    0.1780249
423160.0000000    0.1813416
423200.0000000    0.1750840
423240.0000000    0.1653030
423280.0000000    0.1809411
423320.0000000    0.2040298
423360.0000000    0.1813038
423400.0000000    0.1844409
423440.0000000    0.1754818
423480.0000000    0.1792782
423520.0000000    0.1801551
423560.0000000    0.1799706
423600.0000000    0.1789705
423640.0000000    0.1893072
423680.0000000    0.1821710
423720.0000000    0.1685212
423760.0000000    0.1808629
423800.0000000    0.1707411
423840.0000000    0.1791912
423880.0000000    0.1704470
423920.0000000    0.1859447
423960.0000000    0.1786052
424000.0000000    0.1829307
424040.0000000    0.1733122
424080.0000000    0.1652230
424120.0000000    0.1716235
424160.0000000    0.1860635
424200.0000000    0.1870066
424240.0000000    0.1853638
424280.0000000    0.1692586
424320.0000000    0.1658422
424360.0000000    0.1760795
424400.0000000    0.1670789
424440.0000000    0.1756032
424480.0000000    0.1734372
424520.0000000    0.1622456
424560.0000000    0.1553770
424600.0000000    0.1664281
424640.0000000    0.1564620
424680.0000000    0.1799744
424720.0000000    0.1712579
424760.0000000    0.1722362
424800.0000000    0.1841185
424840.0000000    0.1935695
424880.0000000    0.1711211
424920.0000000    0.1847956
424960.0000000    0.1655579
425000.0000000    0.1759453
425040.0000000    0.1789939
425080.0000000    0.1806406
425120.0000000    0.1716981
425160.0000000    0.1877796
425200.0000000    0.1788802
425240.0000000    0.1934964
425280.0000000    0.1657430
425320.0000000    0.1790838
425360.0000000    0.1754523
425400.0000000    0.1736410
425440.0000000    0.1735725
425480.0000000    0.1793207
425520.0000000    0.1800241
425560.0000000    0.1987685
425600.0000000    0.1926548
425640.0000000    0.2000838
425680.0000000    0.1916595
425720.0000000    0.1918690
425760.0000000    0.1842447
425800.0000000    0.1970213
425840.0000000    0.1904488
425880.0000000    0.2065056
425920.0000000    0.1981302
425960.0000000    0.2003464
426000.0000000    0.2120861
426040.0000000    0.2003593
426080.0000000    0.2132623
426120.0000000    0.1932107
426160.0000000    0.1983163
426200.0000000    0.1891108
426240.0000000    0.1942842
426280.0000000    0.1901577
426320.0000000    0.1910639
426360.0000000    0.1832771
426400.0000000    0.2109780
426440.0000000    0.1833651
426480.0000000    0.1968724
426520.0000000    0.1837869
426560.0000000    0.1779239
426600.0000000    0.1874873
426640.0000000    0.2103038
426680.0000000    0.2102689
426720.0000000    0.2078023
426760.0000000    0.1915199
426800.0000000    0.1924331
426840.0000000    0.1920479
426880.0000000    0.1806398
426920.0000000    0.1902956
426960.0000000    0.1777195
427000.0000000    0.1925299
427040.0000000    0.1874709
427080.0000000    0.1724305
427120.0000000    0.1917334
427160.0000000    0.1842449
427200.0000000    0.2029447
427240.0000000    0.2020517
427280.0000000    0.2103331
427320.0000000    0.2076936
427360.0000000    0.2055796
427400.0000000    0.2044166
427440.0000000    0.1870856
427480.0000000    0.2009503
427520.0000000    0.2007208
427560.0000000    0.2035962
427600.0000000    0.1925019
427640.0000000    0.1963963
427680.0000000    0.1810464
427720.0000000    0.1832865
427760.0000000    0.1967431
427800.0000000    0.2004216
427840.0000000    0.1901627
427880.0000000    0.1891912
427920.0000000    0.1917184
427960.0000000    0.2029971
428000.0000000    0.2021604
428040.0000000    0.2136925
428080.0000000    0.1987641
428120.0000000    0.1989849
428160.0000000    0.2053188
428200.0000000    0.1981268
428240.0000000    0.1955940
428280.0000000    0.1890628
428320.0000000    0.2057600
428360.0000000    0.1812680
428400.0000000    0.1686883
428440.0000000    0.1950371
428480.0000000    0.1862033
428520.0000000    0.1942833
428560.0000000    0.1721270
428600.0000000    0.1922482
428640.0000000    0.1897371
428680.0000000    0.1802499
428720.0000000    0.1833499
428760.0000000    0.1830140
428800.0000000    0.1863499
428840.0000000    0.1871500
428880.0000000    0.1754341
428920.0000000    0.1936676
428960.0000000    0.1918932
429000.0000000    0.2186719
429040.0000000    0.1838620
429080.0000000    0.2096891
429120.0000000    0.2018854
429160.0000000    0.1969350
429200.0000000    0.1882558
429240.0000000    0.2061947
429280.0000000    0.1882958
429320.0000000    0.2091355
429360.0000000    0.1993951
429400.0000000    0.1964836
429440.0000000    0.1894733
429480.0000000    0.1933890
429520.0000000    0.1853093
429560.0000000    0.1837670
429600.0000000    0.1866937
429640.0000000    0.2005949
429680.0000000    0.1925787
429720.0000000    0.1942498
429760.0000000    0.1910108
429800.0000000    0.1766102
429840.0000000    0.1725024
429880.0000000    0.1664020
429920.0000000    0.1788841
429960.0000000    0.1891528
430000.0000000    0.1823381
430040.0000000    0.1858726
430080.0000000    0.1921888
430120.0000000    0.1965904
430160.0000000    0.1812267
430200.0000000    0.1742142
430240.0000000    0.1721925
430280.0000000    0.1917336
430320.0000000    0.1957810
430360.0000000    0.1789244
430400.0000000    0.1889363
430440.0000000    0.1909442
430480.0000000    0.1784256
430520.0000000    0.1872776
430560.0000000    0.1833989
430600.0000000    0.1845926
430640.0000000    0.1845084
430680.0000000    0.1884298
430720.0000000    0.1859211
430760.0000000    0.1811559
430800.0000000    0.1954448
430840.0000000    0.1765653
430880.0000000    0.1844641
430920.0000000    0.1803759
430960.0000000    0.1705604
431000.0000000    0.1586051
431040.0000000    0.1777353
431080.0000000    0.1902914
431120.0000000    0.1889242
431160.0000000    0.1813937
431200.0000000    0.1845015
431240.0000000    0.1808984
431280.0000000    0.1857860
431320.0000000    0.1807476
431360.0000000    0.1902931
431400.0000000    0.1773821
431440.0000000    0.1940672
431480.0000000    0.1825822
431520.0000000    0.1885572
431560.0000000    0.1937994
431600.0000000    0.2033103
431640.0000000    0.1968581
431680.0000000    0.1828447
431720.0000000    0.1808492
431760.0000000    0.1812854
431800.0000000    0.1986236
431840.0000000    0.1983141
431880.0000000    0.1938471
431920.0000000    0.1870294
431960.0000000    0.1833606
432000.0000000    0.1855326
432040.0000000    0.1762734
432080.0000000    0.1633855
432120.0000000    0.1864621
432160.0000000    0.1813724
432200.0000000    0.1859795
432240.0000000    0.1947033
432280.0000000    0.1880721
432320.0000000    0.1808102
432360.0000000    0.1748340
432400.0000000    0.1744056
432440.0000000    0.1747712
432480.0000000    0.1827654
432520.0000000    0.1622391
432560.0000000    0.1829817
432600.0000000    0.1881269
432640.0000000    0.1776295
432680.0000000    0.1786314
432720.0000000    0.1849404
432760.0000000    0.1846221
432800.0000000    0.1829723
432840.0000000    0.1831274
432880.0000000    0.1782697
432920.0000000    0.1780744
432960.0000000    0.1716739
433000.0000000    0.1903758
433040.0000000    0.1754701
433080.0000000    0.1692234
433120.0000000    0.1654778
433160.0000000    0.1850429
433200.0000000    0.1776781
433240.0000000    0.1759898
433280.0000000    0.1631215
433320.0000000    0.1686524
433360.0000000    0.1686294
433400.0000000    0.1734520
433440.0000000    0.1743369
433480.0000000    0.1755316
433520.0000000    0.1708315
433560.0000000    0.1867750
433600.0000000    0.1843127
433640.0000000    0.1789808
433680.0000000    0.1745173
433720.0000000    0.1823099
433760.0000000    0.1671306
433800.0000000    0.1890524
433840.0000000    0.1692239
433880.0000000    0.1745647
433920.0000000    0.1909687
433960.0000000    0.1814902
434000.0000000    0.1820786
434040.0000000    0.1813337
434080.0000000    0.1798444
434120.0000000    0.1847163
434160.0000000    0.1713045
434200.0000000    0.1779930
434240.0000000    0.1671968
434280.0000000    0.1593115
434320.0000000    0.1587638
434360.0000000    0.1641691
434400.0000000    0.1736506
434440.0000000    0.1805243
434480.0000000    0.1819466
434520.0000000    0.1776284
434560.0000000    0.1922780
434600.0000000    0.1702257
434640.0000000    0.1733203
434680.0000000    0.1791153
434720.0000000    0.1654731
434760.0000000    0.1798778
434800.0000000    0.1856465
434840.0000000    0.1748828
434880.0000000    0.1775274
434920.0000000    0.1798912
434960.0000000    0.1778989
435000.0000000    0.1818623
435040.0000000    0.1814922
435080.0000000    0.1816677
435120.0000000    0.1647731
435160.0000000    0.1610274
435200.0000000    0.1717155
435240.0000000    0.1658935
435280.0000000    0.1637959
435320.0000000    0.1702629
435360.0000000    0.1867540
435400.0000000    0.1764521
435440.0000000    0.1670159
435480.0000000    0.1645953
435520.0000000    0.1702672
435560.0000000    0.1715685
435600.0000000    0.1862306
435640.0000000    0.1849680
435680.0000000    0.1774828
435720.0000000    0.1719385
435760.0000000    0.1776574
435800.0000000    0.1760329
435840.0000000    0.1635762
435880.0000000    0.1692199
435920.0000000    0.1691680
435960.0000000    0.1648647
436000.0000000    0.1706331
436040.0000000    0.1664487
436080.0000000    0.1643548
436120.0000000    0.1834924
436160.0000000    0.1838424
436200.0000000    0.1800725
436240.0000000    0.1786263
436280.0000000    0.1825686
436320.0000000    0.1704214
436360.0000000    0.1821813
436400.0000000    0.1744704
436440.0000000    0.1796629
436480.0000000    0.1661321
436520.0000000    0.1657951
436560.0000000    0.1645786
436600.0000000    0.1648714
436640.0000000    0.1703525
436680.0000000    0.1741817
436720.0000000    0.1658991
436760.0000000    0.1627363
436800.0000000    0.1772363
436840.0000000    0.1729630
436880.0000000    0.1801473
436920.0000000    0.1757167
436960.0000000    0.1585558
437000.0000000    0.1633334
437040.0000000    0.1762890
437080.0000000    0.1779304
437120.0000000    0.1546033
437160.0000000    0.1778130
437200.0000000    0.1665226
437240.0000000    0.1764067
437280.0000000    0.1623863
437320.0000000    0.1723114
437360.0000000    0.1864758
437400.0000000    0.1816450
437440.0000000    0.1727729
437480.0000000    0.1822105
437520.0000000    0.1898614
437560.0000000    0.1630231
437600.0000000    0.1750942
437640.0000000    0.1760911
437680.0000000    0.1620834
437720.0000000    0.1664398
437760.0000000    0.1778386
437800.0000000    0.1732900
437840.0000000    0.1932076
437880.0000000    0.1721806
437920.0000000    0.1651230
437960.0000000    0.1823723
438000.0000000    0.1724139
438040.0000000    0.1598032
438080.0000000    0.1639319
438120.0000000    0.1641890
438160.0000000    0.1638204
438200.0000000    0.1678865
438240.0000000    0.1658672
438280.0000000    0.1636140
438320.0000000    0.1709664
438360.0000000    0.1674331
438400.0000000    0.1669026
438440.0000000    0.1577725
438480.0000000    0.1698390
438520.0000000    0.1574581
438560.0000000    0.1603388
438600.0000000    0.1558927
438640.0000000    0.1705704
438680.0000000    0.1726323
438720.0000000    0.1691297
438760.0000000    0.1575111
438800.0000000    0.1786404
438840.0000000    0.1663816
438880.0000000    0.1730274
438920.0000000    0.1701455
438960.0000000    0.1759807
439000.0000000    0.1641842
439040.0000000    0.1722757
439080.0000000    0.1830302
439120.0000000    0.1786938
439160.0000000    0.1775023
439200.0000000    0.1656414
439240.0000000    0.1759005
439280.0000000    0.1745981
439320.0000000    0.1635731
439360.0000000    0.1863332
439400.0000000    0.1503784
439440.0000000    0.1704171
439480.0000000    0.1679339
439520.0000000    0.1625641
439560.0000000    0.1891797
439600.0000000    0.1697640
439640.0000000    0.1543716
439680.0000000    0.1657634
439720.0000000    0.1787438
439760.0000000    0.1732817
439800.0000000    0.1661071
439840.0000000    0.1561423
439880.0000000    0.1723498
439920.0000000    0.1712401
439960.0000000    0.1739753
440000.0000000    0.1745362
440040.0000000    0.1657067
440080.0000000    0.1645576
440120.0000000    0.1595957
440160.0000000    0.1643418
440200.0000000    0.1735183
440240.0000000    0.1709120
440280.0000000    0.1915626
440320.0000000    0.1781093
440360.0000000    0.1740220
440400.0000000    0.1685833
440440.0000000    0.1623457
440480.0000000    0.1550117
440520.0000000    0.1664835
440560.0000000    0.1642331
440600.0000000    0.1518942
440640.0000000    0.1748539
440680.0000000    0.1721750
440720.0000000    0.1706913
440760.0000000    0.1737986
440800.0000000    0.1895523
440840.0000000    0.1715648
440880.0000000    0.1830253
440920.0000000    0.1899092
440960.0000000    0.1701737
441000.0000000    0.1621184
441040.0000000    0.1752369
441080.0000000    0.1675032
441120.0000000    0.1758560
441160.0000000    0.1686654
441200.0000000    0.1652526
441240.0000000    0.1674093
441280.0000000    0.1579572
441320.0000000    0.1525960
441360.0000000    0.1764518
441400.0000000    0.1652830
441440.0000000    0.1653809
441480.0000000    0.1722883
441520.0000000    0.1556997
441560.0000000    0.1624398
441600.0000000    0.1630170
441640.0000000    0.1649639
441680.0000000    0.1690651
441720.0000000    0.1820830
441760.0000000    0.1821412
441800.0000000    0.1770557
441840.0000000    0.1867808
441880.0000000    0.1742128
441920.0000000    0.1834453
441960.0000000    0.1662871
442000.0000000    0.1715154
442040.0000000    0.1706455
442080.0000000    0.1628304
442120.0000000    0.1805104
442160.0000000    0.1644339
442200.0000000    0.1708604
442240.0000000    0.1713975
442280.0000000    0.1719487
442320.0000000    0.1763747
442360.0000000    0.1601600
442400.0000000    0.1721866
442440.0000000    0.1673594
442480.0000000    0.1696462
442520.0000000    0.1743531
442560.0000000    0.1565243
442600.0000000    0.1673204
442640.0000000    0.1790787
442680.0000000    0.1808689
442720.0000000    0.1861916
442760.0000000    0.1801556
442800.0000000    0.1858400
442840.0000000    0.1772950
442880.0000000    0.1629269
442920.0000000    0.1716736
442960.0000000    0.1738379
443000.0000000    0.1677295
443040.0000000    0.1553458
443080.0000000    0.1801056
443120.0000000    0.1880710
443160.0000000    0.1616620
443200.0000000    0.1714813
443240.0000000    0.1832710
443280.0000000    0.1840518
443320.0000000    0.1631364
443360.0000000    0.1663812
443400.0000000    0.1706525
443440.0000000    0.1777797
443480.0000000    0.1698964
443520.0000000    0.1804301
443560.0000000    0.1726052
443600.0000000    0.1660025
443640.0000000    0.1634681
443680.0000000    0.1799121
443720.0000000    0.1698594
443760.0000000    0.1668318
443800.0000000    0.1700276
443840.0000000    0.1721449
443880.0000000    0.1760475
443920.0000000    0.1707896
443960.0000000    0.1732989
444000.0000000    0.1738288
444040.0000000    0.1744099
444080.0000000    0.1697491
444120.0000000    0.1615100
444160.0000000    0.1653246
444200.0000000    0.1904578
444240.0000000    0.1703839
444280.0000000    0.1704360
444320.0000000    0.1648778
444360.0000000    0.1632311
444400.0000000    0.1654390
444440.0000000    0.1766011
444480.0000000    0.1614031
444520.0000000    0.1635280
444560.0000000    0.1780268
444600.0000000    0.1757413
444640.0000000    0.1593193
444680.0000000    0.1612313
444720.0000000    0.1683938
444760.0000000    0.1602780
444800.0000000    0.1763530
444840.0000000    0.1600655
444880.0000000    0.1609289
444920.0000000    0.1715346
444960.0000000    0.1715232
445000.0000000    0.1627888
445040.0000000    0.1809989
445080.0000000    0.1774831
445120.0000000    0.1697891
445160.0000000    0.1748581
445200.0000000    0.1701879
445240.0000000    0.1782367
445280.0000000    0.1722852
445320.0000000    0.1713651
445360.0000000    0.1650151
445400.0000000    0.1644651
445440.0000000    0.1619405
445480.0000000    0.1736093
445520.0000000    0.1863157
445560.0000000    0.1675627
445600.0000000    0.1758582
445640.0000000    0.1766146
445680.0000000    0.1550878
445720.0000000    0.1651299
445760.0000000    0.1671513
445800.0000000    0.1754120
445840.0000000    0.1699847
445880.0000000    0.1701255
445920.0000000    0.1765005
445960.0000000    0.1748499
446000.0000000    0.1659092
446040.0000000    0.1760564
446080.0000000    0.1780700
446120.0000000    0.1486069
446160.0000000    0.1498595
446200.0000000    0.1502222
446240.0000000    0.1614103
446280.0000000    0.1592935
446320.0000000    0.1745746
446360.0000000    0.1847087
446400.0000000    0.1735699
446440.0000000    0.1645838
446480.0000000    0.1592567
446520.0000000    0.1708011
446560.0000000    0.1743140
446600.0000000    0.1746194
446640.0000000    0.1723873
446680.0000000    0.1759452
446720.0000000    0.1596453
446760.0000000    0.1639625
446800.0000000    0.1632546
446840.0000000    0.1802542
446880.0000000    0.1693976
446920.0000000    0.1777698
446960.0000000    0.1804692
447000.0000000    0.1798598
447040.0000000    0.1736836
447080.0000000    0.1721008
447120.0000000    0.1738133
447160.0000000    0.1681523
447200.0000000    0.1689171
447240.0000000    0.1690422
447280.0000000    0.1866477
447320.0000000    0.1779067
447360.0000000    0.1826750
447400.0000000    0.1693940
447440.0000000    0.1733590
447480.0000000    0.1621546
447520.0000000    0.1730905
447560.0000000    0.1724449
447600.0000000    0.1753158
447640.0000000    0.1784216
447680.0000000    0.1859834
447720.0000000    0.1856617
447760.0000000    0.1750767
447800.0000000    0.1808353
447840.0000000    0.1773084
447880.0000000    0.1849416
447920.0000000    0.1828239
447960.0000000    0.1780443
448000.0000000    0.1702656
448040.0000000    0.1780856
448080.0000000    0.1658609
448120.0000000    0.1697297
448160.0000000    0.1732794
448200.0000000    0.1633017
448240.0000000    0.1701784
448280.0000000    0.1774905
448320.0000000    0.1753907
448360.0000000    0.1708743
448400.0000000    0.1697002
448440.0000000    0.1830102
448480.0000000    0.1732908
448520.0000000    0.1668479
448560.0000000    0.1827384
448600.0000000    0.1786443
448640.0000000    0.1868914
448680.0000000    0.1741245
448720.0000000    0.1633917
448760.0000000    0.1589942
448800.0000000    0.1744240
448840.0000000    0.1770391
448880.0000000    0.1780604
448920.0000000    0.1851379
448960.0000000    0.1832396
449000.0000000    0.1701350
449040.0000000    0.1782111
449080.0000000    0.1713991
449120.0000000    0.1691564
449160.0000000    0.1775466
449200.0000000    0.1752336
449240.0000000    0.1820355
449280.0000000    0.1839352
449320.0000000    0.2047265
449360.0000000    0.1918074
449400.0000000    0.1823191
449440.0000000    0.1803798
449480.0000000    0.1795124
449520.0000000    0.1944941
449560.0000000    0.1902162
449600.0000000    0.1943595
449640.0000000    0.1822624
449680.0000000    0.1786879
449720.0000000    0.1777289
449760.0000000    0.1820984
449800.0000000    0.1758730
449840.0000000    0.1611355
449880.0000000    0.1736508
449920.0000000    0.1887228
449960.0000000    0.1638266
450000.0000000    0.1701692
450040.0000000    0.1824878
450080.0000000    0.1795516
450120.0000000    0.1716795
450160.0000000    0.1870828
450200.0000000    0.1883424
450240.0000000    0.1928993
450280.0000000    0.1651231
450320.0000000    0.1571134
450360.0000000    0.1625229
450400.0000000    0.1748341
450440.0000000    0.1670946
450480.0000000    0.1756468
450520.0000000    0.1722238
450560.0000000    0.1644094
450600.0000000    0.1635886
450640.0000000    0.1673695
450680.0000000    0.1807236
450720.0000000    0.1686531
450760.0000000    0.1802773
450800.0000000    0.1693984
450840.0000000    0.1655158
450880.0000000    0.1617325
450920.0000000    0.1670182
450960.0000000    0.1596384
451000.0000000    0.1587393
451040.0000000    0.1758843
451080.0000000    0.1625025
451120.0000000    0.1591600
451160.0000000    0.1719734
451200.0000000    0.1776717
451240.0000000    0.1802721
451280.0000000    0.1712507
451320.0000000    0.1842252
451360.0000000    0.1908433
451400.0000000    0.1824470
451440.0000000    0.1740798
451480.0000000    0.1877001
451520.0000000    0.1850996
451560.0000000    0.1870125
451600.0000000    0.1879956
451640.0000000    0.1803767
451680.0000000    0.2052154
451720.0000000    0.2027113
451760.0000000    0.1806248
451800.0000000    0.1735947
451840.0000000    0.1832469
451880.0000000    0.2074629
451920.0000000    0.1845961
451960.0000000    0.1937707
452000.0000000    0.1950307
452040.0000000    0.1837393
452080.0000000    0.1980674
452120.0000000    0.1717017
452160.0000000    0.1746982
452200.0000000    0.1879268
452240.0000000    0.1877407
452280.0000000    0.1858095
452320.0000000    0.1719076
452360.0000000    0.1849316
452400.0000000    0.1897006
452440.0000000    0.1933611
452480.0000000    0.1841139
452520.0000000    0.1764741
452560.0000000    0.1802722
452600.0000000    0.1817533
452640.0000000    0.1915510
452680.0000000    0.1658354
452720.0000000    0.1891505
452760.0000000    0.1842880
452800.0000000    0.1731810
452840.0000000    0.1792031
452880.0000000    0.1827308
452920.0000000    0.1821275
452960.0000000    0.1874846
453000.0000000    0.1817504
453040.0000000    0.1862382
453080.0000000    0.1739344
453120.0000000    0.1857297
453160.0000000    0.1681467
453200.0000000    0.1732213
453240.0000000    0.1858686
453280.0000000    0.1835053
453320.0000000    0.1879529
453360.0000000    0.1809346
453400.0000000    0.1803294
453440.0000000    0.1742396
453480.0000000    0.1732073
453520.0000000    0.1760399
453560.0000000    0.1718206
453600.0000000    0.1785210
453640.0000000    0.1984767
453680.0000000    0.1815483
453720.0000000    0.1816823
453760.0000000    0.1792770
453800.0000000    0.1927695
453840.0000000    0.1790699
453880.0000000    0.1783139
453920.0000000    0.1776960
453960.0000000    0.1702106
454000.0000000    0.1685528
454040.0000000    0.1628390
454080.0000000    0.1814229
454120.0000000    0.1743968
454160.0000000    0.1887832
454200.0000000    0.1869167
454240.0000000    0.1627089
454280.0000000    0.1821323
454320.0000000    0.1730481
454360.0000000    0.1808149
454400.0000000    0.1876337
454440.0000000    0.1704012
454480.0000000    0.1749640
454520.0000000    0.1795885
454560.0000000    0.1923331
454600.0000000    0.1809474
454640.0000000    0.1775288
454680.0000000    0.1808592
454720.0000000    0.1833423
454760.0000000    0.1752732
454800.0000000    0.1788047
454840.0000000    0.1898825
454880.0000000    0.1750646
454920.0000000    0.1782087
454960.0000000    0.1748723
455000.0000000    0.1684075
455040.0000000    0.1600327
455080.0000000    0.1645247
455120.0000000    0.1624169
455160.0000000    0.1537652
455200.0000000    0.1673482
455240.0000000    0.1717297
455280.0000000    0.1620293
455320.0000000    0.1755317
455360.0000000    0.1646510
455400.0000000    0.1611382
455440.0000000    0.1754862
455480.0000000    0.1529273
455520.0000000    0.1708739
455560.0000000    0.1602577
455600.0000000    0.1940940
455640.0000000    0.1733680
455680.0000000    0.1735447
455720.0000000    0.1593287
455760.0000000    0.1609289
455800.0000000    0.1590747
455840.0000000    0.1606481
455880.0000000    0.1637139
455920.0000000    0.1565897
455960.0000000    0.1670503
456000.0000000    0.1633096
456040.0000000    0.1661365
456080.0000000    0.1676439
456120.0000000    0.1666852
456160.0000000    0.1622420
456200.0000000    0.1688739
456240.0000000    0.1615870
456280.0000000    0.1656702
456320.0000000    0.1723965
456360.0000000    0.1746657
456400.0000000    0.1718886
456440.0000000    0.1788980
456480.0000000    0.1723293
456520.0000000    0.1748647
456560.0000000    0.1791925
456600.0000000    0.1645299
456640.0000000    0.1785102
456680.0000000    0.1740549
456720.0000000    0.1906999
456760.0000000    0.1916838
456800.0000000    0.1622386
456840.0000000    0.1643067
456880.0000000    0.1610517
456920.0000000    0.1596471
456960.0000000    0.1529997
457000.0000000    0.1747409
457040.0000000    0.1757418
457080.0000000    0.1598856
457120.0000000    0.1592266
457160.0000000    0.1727328
457200.0000000    0.1657959
457240.0000000    0.1666684
457280.0000000    0.1569403
457320.0000000    0.1633886
457360.0000000    0.1870112
457400.0000000    0.1849436
457440.0000000    0.1935062
457480.0000000    0.1777980
457520.0000000    0.1667028
457560.0000000    0.1637581
457600.0000000    0.1739984
457640.0000000    0.1876124
457680.0000000    0.1828387
457720.0000000    0.1814960
457760.0000000    0.1775950
457800.0000000    0.1672421
457840.0000000    0.1773386
457880.0000000    0.1801329
457920.0000000    0.1828855
457960.0000000    0.1808093
458000.0000000    0.1707209
458040.0000000    0.1778126
458080.0000000    0.1896741
458120.0000000    0.1792413
458160.0000000    0.1748392
458200.0000000    0.1657017
458240.0000000    0.1766659
458280.0000000    0.1815604
458320.0000000    0.1581620
458360.0000000    0.1498725
458400.0000000    0.1784972
458440.0000000    0.1662757
458480.0000000    0.1831822
458520.0000000    0.1643487
458560.0000000    0.1702482
458600.0000000    0.1646806
458640.0000000    0.1614207
458680.0000000    0.1574357
458720.0000000    0.1694980
458760.0000000    0.1706323
458800.0000000    0.1620966
458840.0000000    0.1749489
458880.0000000    0.1636653
458920.0000000    0.1607783
458960.0000000    0.1582998
459000.0000000    0.1419920
459040.0000000    0.1557935
459080.0000000    0.1761458
459120.0000000    0.1806050
459160.0000000    0.1604572
459200.0000000    0.1643726
459240.0000000    0.1654847
459280.0000000    0.1603937
459320.0000000    0.1648562
459360.0000000    0.1609662
459400.0000000    0.1600896
459440.0000000    0.1683467
459480.0000000    0.1652117
459520.0000000    0.1624861
459560.0000000    0.1701462
459600.0000000    0.1583732
459640.0000000    0.1625932
459680.0000000    0.1483639
459720.0000000    0.1611220
459760.0000000    0.1698361
459800.0000000    0.1612957
459840.0000000    0.1537709
459880.0000000    0.1502194
459920.0000000    0.1442248
459960.0000000    0.1567003
460000.0000000    0.1677918
460040.0000000    0.1619548
460080.0000000    0.1550494
460120.0000000    0.1702355
460160.0000000    0.1700052
460200.0000000    0.1575137
460240.0000000    0.1581222
460280.0000000    0.1626705
460320.0000000    0.1626147
460360.0000000    0.1730150
460400.0000000    0.1673688
460440.0000000    0.1476364
460480.0000000    0.1597646
460520.0000000    0.1629419
460560.0000000    0.1596575
460600.0000000    0.1569638
460640.0000000    0.1663716
460680.0000000    0.1591657
460720.0000000    0.1585395
460760.0000000    0.1501616
460800.0000000    0.1659781
460840.0000000    0.1572641
460880.0000000    0.1753188
460920.0000000    0.1805467
460960.0000000    0.1745566
461000.0000000    0.1581243
461040.0000000    0.1640340
461080.0000000    0.1715512
461120.0000000    0.1698162
461160.0000000    0.1639048
461200.0000000    0.1657721
461240.0000000    0.1545582
461280.0000000    0.1602181
461320.0000000    0.1649659
461360.0000000    0.1421637
461400.0000000    0.1613194
461440.0000000    0.1702185
461480.0000000    0.1692561
461520.0000000    0.1539830
461560.0000000    0.1592041
461600.0000000    0.1511595
461640.0000000    0.1436087
461680.0000000    0.1542480
461720.0000000    0.1606781
461760.0000000    0.1592712
461800.0000000    0.1475950
461840.0000000    0.1505605
461880.0000000    0.1355720
461920.0000000    0.1650862
461960.0000000    0.1663158
462000.0000000    0.1496726
462040.0000000    0.1419529
462080.0000000    0.1453507
462120.0000000    0.1477306
462160.0000000    0.1703231
462200.0000000    0.1634792
462240.0000000    0.1773335
462280.0000000    0.1612122
462320.0000000    0.1624936
462360.0000000    0.1588286
462400.0000000    0.1592431
462440.0000000    0.1372650
462480.0000000    0.1577201
462520.0000000    0.1498879
462560.0000000    0.1426286
462600.0000000    0.1440739
462640.0000000    0.1630052
462680.0000000    0.1471460
462720.0000000    0.1684600
462760.0000000    0.1616442
462800.0000000    0.1521122
462840.0000000    0.1642485
462880.0000000    0.1731131
462920.0000000    0.1555659
462960.0000000    0.1569920
463000.0000000    0.1503849
463040.0000000    0.1770643
463080.0000000    0.1676791
463120.0000000    0.1710939
463160.0000000    0.1616582
463200.0000000    0.1672682
463240.0000000    0.1646836
463280.0000000    0.1732562
463320.0000000    0.1627756
463360.0000000    0.1643211
463400.0000000    0.1837672
463440.0000000    0.1716814
463480.0000000    0.1775734
463520.0000000    0.1725018
463560.0000000    0.1621845
463600.0000000    0.1575637
463640.0000000    0.1610164
463680.0000000    0.1636885
463720.0000000    0.1649912
463760.0000000    0.1666139
463800.0000000    0.1849945
463840.0000000    0.1625901
463880.0000000    0.1596234
463920.0000000    0.1639865
463960.0000000    0.1776161
464000.0000000    0.1745291
464040.0000000    0.1625440
464080.0000000    0.1660634
464120.0000000    0.1652789
464160.0000000    0.1597064
464200.0000000    0.1758898
464240.0000000    0.1700430
464280.0000000    0.1727565
464320.0000000    0.1873948
464360.0000000    0.1933599
464400.0000000    0.1836905
464440.0000000    0.1833187
464480.0000000    0.1730181
464520.0000000    0.1746171
464560.0000000    0.1882588
464600.0000000    0.1785494
464640.0000000    0.1866205
464680.0000000    0.1649655
464720.0000000    0.1740753
464760.0000000    0.1558836
464800.0000000    0.1538546
464840.0000000    0.1659904
464880.0000000    0.1575310
464920.0000000    0.1688508
464960.0000000    0.1571987
465000.0000000    0.1582429
465040.0000000    0.1563661
465080.0000000    0.1662200
465120.0000000    0.1844946
465160.0000000    0.1749845
465200.0000000    0.1691114
465240.0000000    0.1653704
465280.0000000    0.1652830
465320.0000000    0.1875987
465360.0000000    0.1838960
465400.0000000    0.1747673
465440.0000000    0.1671040
465480.0000000    0.1593656
465520.0000000    0.1580412
465560.0000000    0.1527923
465600.0000000    0.1495905
465640.0000000    0.1500122
465680.0000000    0.1448944
465720.0000000    0.1611878
465760.0000000    0.1663257
465800.0000000    0.1629473
465840.0000000    0.1532617
465880.0000000    0.1591881
465920.0000000    0.1593691
465960.0000000    0.1586405
466000.0000000    0.1597289
466040.0000000    0.1676578
466080.0000000    0.1543225
466120.0000000    0.1571210
466160.0000000    0.1525222
466200.0000000    0.1509713
466240.0000000    0.1523092
466280.0000000    0.1415824
466320.0000000    0.1637221
466360.0000000    0.1523136
466400.0000000    0.1525043
466440.0000000    0.1504771
466480.0000000    0.1538849
466520.0000000    0.1619250
466560.0000000    0.1641861
466600.0000000    0.1520235
466640.0000000    0.1620170
466680.0000000    0.1713408
466720.0000000    0.1539130
466760.0000000    0.1730285
466800.0000000    0.1513712
466840.0000000    0.1459918
466880.0000000    0.1545711
466920.0000000    0.1563900
466960.0000000    0.1484454
467000.0000000    0.1657427
467040.0000000    0.1729625
467080.0000000    0.1568415
467120.0000000    0.1704291
467160.0000000    0.1639772
467200.0000000    0.1611561
467240.0000000    0.1728029
467280.0000000    0.1662757
467320.0000000    0.1888906
467360.0000000    0.1787426
467400.0000000    0.1726954
467440.0000000    0.1762876
467480.0000000    0.1651225
467520.0000000    0.1593381
467560.0000000    0.1654800
467600.0000000    0.1628590
467640.0000000    0.1563101
467680.0000000    0.1448507
467720.0000000    0.1508214
467760.0000000    0.1694441
467800.0000000    0.1740835
467840.0000000    0.1653241
467880.0000000    0.1802948
467920.0000000    0.1862486
467960.0000000    0.1683599
468000.0000000    0.1752663
468040.0000000    0.1640198
468080.0000000    0.1889806
468120.0000000    0.1783895
468160.0000000    0.1745039
468200.0000000    0.1638863
468240.0000000    0.1614160
468280.0000000    0.1581627
468320.0000000    0.1588077
468360.0000000    0.1800276
468400.0000000    0.1620304
468440.0000000    0.1620746
468480.0000000    0.1588119
468520.0000000    0.1525428
468560.0000000    0.1502636
468600.0000000    0.1581871
468640.0000000    0.1505526
468680.0000000    0.1466404
468720.0000000    0.1459989
468760.0000000    0.1538326
468800.0000000    0.1423082
468840.0000000    0.1482098
468880.0000000    0.1583477
468920.0000000    0.1572344
468960.0000000    0.1648562
469000.0000000    0.1618135
469040.0000000    0.1445795
469080.0000000    0.1508101
469120.0000000    0.1649552
469160.0000000    0.1715106
469200.0000000    0.1461868
469240.0000000    0.1654832
469280.0000000    0.1733946
469320.0000000    0.1502319
469360.0000000    0.1623766
469400.0000000    0.1571824
469440.0000000    0.1631811
469480.0000000    0.1464644
469520.0000000    0.1606397
469560.0000000    0.1457773
469600.0000000    0.1476436
469640.0000000    0.1592577
469680.0000000    0.1475464
469720.0000000    0.1419641
469760.0000000    0.1490140
469800.0000000    0.1532040
469840.0000000    0.1293412
469880.0000000    0.1428174
469920.0000000    0.1501175
469960.0000000    0.1419822
470000.0000000    0.1496691
470040.0000000    0.1498853
470080.0000000    0.1626609
470120.0000000    0.1551173
470160.0000000    0.1599534
470200.0000000    0.1569673
470240.0000000    0.1676112
470280.0000000    0.1616864
470320.0000000    0.1523932
470360.0000000    0.1720069
470400.0000000    0.1707231
470440.0000000    0.1693317
470480.0000000    0.1437853
470520.0000000    0.1503229
470560.0000000    0.1609400
470600.0000000    0.1568859
470640.0000000    0.1624627
470680.0000000    0.1670233
470720.0000000    0.1699513
470760.0000000    0.1563050
470800.0000000    0.1656550
470840.0000000    0.1828200
470880.0000000    0.1566495
470920.0000000    0.1503984
470960.0000000    0.1466833
471000.0000000    0.1649442
471040.0000000    0.1488069
471080.0000000    0.1410408
471120.0000000    0.1603893
471160.0000000    0.1520793
471200.0000000    0.1565766
471240.0000000    0.1519818
471280.0000000    0.1712516
471320.0000000    0.1574166
471360.0000000    0.1484498
471400.0000000    0.1517496
471440.0000000    0.1648578
471480.0000000    0.1530332
471520.0000000    0.1675369
471560.0000000    0.1637281
471600.0000000    0.1702745
471640.0000000    0.1674650
471680.0000000    0.1435000
471720.0000000    0.1638026
471760.0000000    0.1439961
471800.0000000    0.1444861
471840.0000000    0.1360109
471880.0000000    0.1355802
471920.0000000    0.1356152
471960.0000000    0.1462483
472000.0000000    0.1373564
472040.0000000    0.1556575
472080.0000000    0.1414758
472120.0000000    0.1363392
472160.0000000    0.1496161
472200.0000000    0.1477145
472240.0000000    0.1396891
472280.0000000    0.1497600
472320.0000000    0.1701626
472360.0000000    0.1530057
472400.0000000    0.1517465
472440.0000000    0.1614601
472480.0000000    0.1550859
472520.0000000    0.1513892
472560.0000000    0.1424639
472600.0000000    0.1456931
472640.0000000    0.1397977
472680.0000000    0.1497893
472720.0000000    0.1605207
472760.0000000    0.1622397
472800.0000000    0.1487029
472840.0000000    0.1482209
472880.0000000    0.1517604
472920.0000000    0.1466265
472960.0000000    0.1522180
473000.0000000    0.1647315
473040.0000000    0.1591221
473080.0000000    0.1649176
473120.0000000    0.1583135
473160.0000000    0.1606036
473200.0000000    0.1682267
473240.0000000    0.1661173
473280.0000000    0.1637429
473320.0000000    0.1626095
473360.0000000    0.1525180
473400.0000000    0.1615479
473440.0000000    0.1719068
473480.0000000    0.1495517
473520.0000000    0.1530061
473560.0000000    0.1537450
473600.0000000    0.1491431
473640.0000000    0.1522816
473680.0000000    0.1563195
473720.0000000    0.1588556
473760.0000000    0.1576911
473800.0000000    0.1703654
473840.0000000    0.1596261
473880.0000000    0.1870365
473920.0000000    0.1827970
473960.0000000    0.1554497
474000.0000000    0.1702095
474040.0000000    0.1596908
474080.0000000    0.1519143
474120.0000000    0.1621350
474160.0000000    0.1575844
474200.0000000    0.1438534
474240.0000000    0.1644448
474280.0000000    0.1556967
474320.0000000    0.1555397
474360.0000000    0.1626529
474400.0000000    0.1653725
474440.0000000    0.1620942
474480.0000000    0.1743782
474520.0000000    0.1593719
474560.0000000    0.1708540
474600.0000000    0.1697968
474640.0000000    0.1777629
474680.0000000    0.1841523
474720.0000000    0.1749624
474760.0000000    0.1804463
474800.0000000    0.1669854
474840.0000000    0.1569476
474880.0000000    0.1589596
474920.0000000    0.1597841
474960.0000000    0.1495971
475000.0000000    0.1596648
475040.0000000    0.1653292
475080.0000000    0.1499907
475120.0000000    0.1484291
475160.0000000    0.1593451
475200.0000000    0.1546211
475240.0000000    0.1545740
475280.0000000    0.1820596
475320.0000000    0.1621190
475360.0000000    0.1688995
475400.0000000    0.1635818
475440.0000000    0.1690361
475480.0000000    0.1802345
475520.0000000    0.1760406
475560.0000000    0.1790358
475600.0000000    0.1762097
475640.0000000    0.1730223
475680.0000000    0.1839016
475720.0000000    0.1814325
475760.0000000    0.1755884
475800.0000000    0.1656975
475840.0000000    0.1784278
475880.0000000    0.1759534
475920.0000000    0.1825325
475960.0000000    0.1755542
476000.0000000    0.1617851
476040.0000000    0.1714115
476080.0000000    0.1678598
476120.0000000    0.1682621
476160.0000000    0.1668255
476200.0000000    0.1762116
476240.0000000    0.1723172
476280.0000000    0.1605251
476320.0000000    0.1633932
476360.0000000    0.1818143
476400.0000000    0.1709237
476440.0000000    0.1656059
476480.0000000    0.1645713
476520.0000000    0.1543223
476560.0000000    0.1663454
476600.0000000    0.1574107
476640.0000000    0.1602044
476680.0000000    0.1465707
476720.0000000    0.1537091
476760.0000000    0.1570081
476800.0000000    0.1578368
476840.0000000    0.1580430
476880.0000000    0.1530529
476920.0000000    0.1608160
476960.0000000    0.1520113
477000.0000000    0.1555738
477040.0000000    0.1661587
477080.0000000    0.1656675
477120.0000000    0.1553765
477160.0000000    0.1740520
477200.0000000    0.1715383
477240.0000000    0.1615576
477280.0000000    0.1578824
477320.0000000    0.1536601
477360.0000000    0.1624631
477400.0000000    0.1657120
477440.0000000    0.1496844
477480.0000000    0.1552099
477520.0000000    0.1614352
477560.0000000    0.1661942
477600.0000000    0.1627408
477640.0000000    0.1669955
477680.0000000    0.1620180
477720.0000000    0.1630567
477760.0000000    0.1629691
477800.0000000    0.1631436
477840.0000000    0.1574853
477880.0000000    0.1642226
477920.0000000    0.1565029
477960.0000000    0.1663921
478000.0000000    0.1545758
478040.0000000    0.1660365
478080.0000000    0.1718304
478120.0000000    0.1750768
478160.0000000    0.1836127
478200.0000000    0.1706313
478240.0000000    0.1653679
478280.0000000    0.1510767
478320.0000000    0.1570479
478360.0000000    0.1542652
478400.0000000    0.1654921
478440.0000000    0.1621584
478480.0000000    0.1612267
478520.0000000    0.1468967
478560.0000000    0.1644954
478600.0000000    0.1496850
478640.0000000    0.1609441
478680.0000000    0.1493964
478720.0000000    0.1468452
478760.0000000    0.1664044
478800.0000000    0.1676576
478840.0000000    0.1671818
478880.0000000    0.1651290
478920.0000000    0.1611484
478960.0000000    0.1530179
479000.0000000    0.1619379
479040.0000000    0.1597510
479080.0000000    0.1454111
479120.0000000    0.1567589
479160.0000000    0.1657548
479200.0000000    0.1587296
479240.0000000    0.1521706
479280.0000000    0.1590552
479320.0000000    0.1622659
479360.0000000    0.1571219
479400.0000000    0.1531357
479440.0000000    0.1472915
479480.0000000    0.1464393
479520.0000000    0.1498027
479560.0000000    0.1595313
479600.0000000    0.1574196
479640.0000000    0.1507213
479680.0000000    0.1636387
479720.0000000    0.1686092
479760.0000000    0.1525360
479800.0000000    0.1602308
479840.0000000    0.1522267
479880.0000000    0.1358706
479920.0000000    0.1507499
479960.0000000    0.1426856
480000.0000000    0.1409047
480040.0000000    0.1410826
480080.0000000    0.1546613
480120.0000000    0.1598373
480160.0000000    0.1598732
480200.0000000    0.1544312
480240.0000000    0.1646108
480280.0000000    0.1536372
480320.0000000    0.1480526
480360.0000000    0.1598272
480400.0000000    0.1608078
480440.0000000    0.1532256
480480.0000000    0.1561736
480520.0000000    0.1507412
480560.0000000    0.1702001
480600.0000000    0.1565293
480640.0000000    0.1737524
480680.0000000    0.1730087
480720.0000000    0.1681654
480760.0000000    0.1776760
480800.0000000    0.1681551
480840.0000000    0.1808697
480880.0000000    0.1679970
480920.0000000    0.1806197
480960.0000000    0.1623220
481000.0000000    0.1604714
481040.0000000    0.1717650
481080.0000000    0.1705172
481120.0000000    0.1620770
481160.0000000    0.1541506
481200.0000000    0.1496279
481240.0000000    0.1580586
481280.0000000    0.1666007
481320.0000000    0.1553805
481360.0000000    0.1590533
481400.0000000    0.1598611
481440.0000000    0.1730096
481480.0000000    0.1700822
481520.0000000    0.1680304
481560.0000000    0.1690264
481600.0000000    0.1544907
481640.0000000    0.1652450
481680.0000000    0.1588530
481720.0000000    0.1600812
481760.0000000    0.1716023
481800.0000000    0.1475807
481840.0000000    0.1637173
481880.0000000    0.1680803
481920.0000000    0.1670617
481960.0000000    0.1591923
482000.0000000    0.1668928
482040.0000000    0.1644015
482080.0000000    0.1634311
482120.0000000    0.1674426
482160.0000000    0.1671177
482200.0000000    0.1659272
482240.0000000    0.1554870
482280.0000000    0.1571297
482320.0000000    0.1603219
482360.0000000    0.1665785
482400.0000000    0.1545272
482440.0000000    0.1498312
482480.0000000    0.1496585
482520.0000000    0.1653099
482560.0000000    0.1652997
482600.0000000    0.1610826
482640.0000000    0.1662599
482680.0000000    0.1602365
482720.0000000    0.1584746
482760.0000000    0.1602531
482800.0000000    0.1544262
482840.0000000    0.1586353
482880.0000000    0.1599283
482920.0000000    0.1848117
482960.0000000    0.1657867
483000.0000000    0.1618582
483040.0000000    0.1758051
483080.0000000    0.1609370
483120.0000000    0.1670622
483160.0000000    0.1444465
483200.0000000    0.1516773
483240.0000000    0.1621053
483280.0000000    0.1560017
483320.0000000    0.1627859
483360.0000000    0.1559182
483400.0000000    0.1541730
483440.0000000    0.1541559
483480.0000000    0.1500519
483520.0000000    0.1557125
483560.0000000    0.1519025
483600.0000000    0.1447123
483640.0000000    0.1554594
483680.0000000    0.1553232
483720.0000000    0.1598725
483760.0000000    0.1573577
483800.0000000    0.1541685
483840.0000000    0.1585941
483880.0000000    0.1560364
483920.0000000    0.1514187
483960.0000000    0.1702295
484000.0000000    0.1680588
484040.0000000    0.1582698
484080.0000000    0.1587580
484120.0000000    0.1711823
484160.0000000    0.1723444
484200.0000000    0.1656981
484240.0000000    0.1678431
484280.0000000    0.1601879
484320.0000000    0.1661028
484360.0000000    0.1736633
484400.0000000    0.1698207
484440.0000000    0.1818507
484480.0000000    0.1738255
484520.0000000    0.1822007
484560.0000000    0.1964680
484600.0000000    0.1825096
484640.0000000    0.1767731
484680.0000000    0.1775950
484720.0000000    0.1766021
484760.0000000    0.1608017
484800.0000000    0.1526393
484840.0000000    0.1683625
484880.0000000    0.1634562
484920.0000000    0.1641806
484960.0000000    0.1720343
485000.0000000    0.1531572
485040.0000000    0.1609905
485080.0000000    0.1650261
485120.0000000    0.1611729
485160.0000000    0.1675793
485200.0000000    0.1777477
485240.0000000    0.1672098
485280.0000000    0.1796657
485320.0000000    0.1605732
485360.0000000    0.1533913
485400.0000000    0.1691163
485440.0000000    0.1657700
485480.0000000    0.1692765
485520.0000000    0.1575827
485560.0000000    0.1752048
485600.0000000    0.1766911
485640.0000000    0.1867517
485680.0000000    0.1808312
485720.0000000    0.1668110
485760.0000000    0.1689924
485800.0000000    0.1677625
485840.0000000    0.1779787
485880.0000000    0.1831494
485920.0000000    0.1658444
485960.0000000    0.1731670
486000.0000000    0.1547377
486040.0000000    0.1545919
486080.0000000    0.1603956
486120.0000000    0.1591597
486160.0000000    0.1523903
486200.0000000    0.1558351
486240.0000000    0.1546608
486280.0000000    0.1720417
486320.0000000    0.1679914
486360.0000000    0.1686263
486400.0000000    0.1495185
486440.0000000    0.1630053
486480.0000000    0.1568967
486520.0000000    0.1532932
486560.0000000    0.1610097
486600.0000000    0.1605067
486640.0000000    0.1568847
486680.0000000    0.1637226
486720.0000000    0.1367379
486760.0000000    0.1631529
486800.0000000    0.1513833
486840.0000000    0.1468947
486880.0000000    0.1579318
486920.0000000    0.1673607
486960.0000000    0.1702929
487000.0000000    0.1572836
487040.0000000    0.1678000
487080.0000000    0.1720021
487120.0000000    0.1632226
487160.0000000    0.1658511
487200.0000000    0.1672569
487240.0000000    0.1596716
487280.0000000    0.1605941
487320.0000000    0.1727465
487360.0000000    0.1626415
487400.0000000    0.1547903
487440.0000000    0.1627567
487480.0000000    0.1553945
487520.0000000    0.1644969
487560.0000000    0.1737940
487600.0000000    0.1684036
487640.0000000    0.1852597
487680.0000000    0.1512134
487720.0000000    0.1572628
487760.0000000    0.1578035
487800.0000000    0.1621194
487840.0000000    0.1636362
487880.0000000    0.1775195
487920.0000000    0.1482153
487960.0000000    0.1560887
488000.0000000    0.1536348
488040.0000000    0.1456482
488080.0000000    0.1719167
488120.0000000    0.1659693
488160.0000000    0.1725884
488200.0000000    0.1713824
488240.0000000    0.1766781
488280.0000000    0.1706420
488320.0000000    0.1658266
488360.0000000    0.1563086
488400.0000000    0.1536392
488440.0000000    0.1692218
488480.0000000    0.1613656
488520.0000000    0.1585798
488560.0000000    0.1761686
488600.0000000    0.1623545
488640.0000000    0.1605375
488680.0000000    0.1673552
488720.0000000    0.1628104
488760.0000000    0.1760149
488800.0000000    0.1559158
488840.0000000    0.1660761
488880.0000000    0.1583575
488920.0000000    0.1612381
488960.0000000    0.1692418
489000.0000000    0.1605082
489040.0000000    0.1597835
489080.0000000    0.1551862
489120.0000000    0.1596566
489160.0000000    0.1593071
489200.0000000    0.1558830
489240.0000000    0.1665695
489280.0000000    0.1691874
489320.0000000    0.1610830
489360.0000000    0.1716370
489400.0000000    0.1806893
489440.0000000    0.1496783
489480.0000000    0.1549249
489520.0000000    0.1582956
489560.0000000    0.1596645
489600.0000000    0.1646685
489640.0000000    0.1638729
489680.0000000    0.1519729
489720.0000000    0.1718597
489760.0000000    0.1648215
489800.0000000    0.1659140
489840.0000000    0.1599046
489880.0000000    0.1546434
489920.0000000    0.1541303
489960.0000000    0.1564178
490000.0000000    0.1546519
490040.0000000    0.1556161
490080.0000000    0.1537126
490120.0000000    0.1671632
490160.0000000    0.1592471
490200.0000000    0.1673430
490240.0000000    0.1483851
490280.0000000    0.1491809
490320.0000000    0.1596383
490360.0000000    0.1540555
490400.0000000    0.1538731
490440.0000000    0.1636419
490480.0000000    0.1562543
490520.0000000    0.1577792
490560.0000000    0.1538808
490600.0000000    0.1570634
490640.0000000    0.1693907
490680.0000000    0.1488577
490720.0000000    0.1548237
490760.0000000    0.1584734
490800.0000000    0.1557674
490840.0000000    0.1580139
490880.0000000    0.1564230
490920.0000000    0.1732876
490960.0000000    0.1594260
491000.0000000    0.1682036
491040.0000000    0.1624035
491080.0000000    0.1731248
491120.0000000    0.1680679
491160.0000000    0.1643255
491200.0000000    0.1677341
491240.0000000    0.1750981
491280.0000000    0.1586318
491320.0000000    0.1655827
491360.0000000    0.1629866
491400.0000000    0.1593763
491440.0000000    0.1563997
491480.0000000    0.1570217
491520.0000000    0.1515722
491560.0000000    0.1531637
491600.0000000    0.1545548
491640.0000000    0.1554782
491680.0000000    0.1542662
491720.0000000    0.1602044
491760.0000000    0.1610862
491800.0000000    0.1794653
491840.0000000    0.1657010
491880.0000000    0.1579743
491920.0000000    0.1679836
491960.0000000    0.1525942
492000.0000000    0.1674253
492040.0000000    0.1799461
492080.0000000    0.1828621
492120.0000000    0.1595018
492160.0000000    0.1752694
492200.0000000    0.1705901
492240.0000000    0.1696281
492280.0000000    0.1469092
492320.0000000    0.1514513
492360.0000000    0.1483440
492400.0000000    0.1503459
492440.0000000    0.1593801
492480.0000000    0.1611690
492520.0000000    0.1546887
492560.0000000    0.1639466
492600.0000000    0.1572417
492640.0000000    0.1494017
492680.0000000    0.1472667
492720.0000000    0.1705307
492760.0000000    0.1543710
492800.0000000    0.1562632
492840.0000000    0.1496648
492880.0000000    0.1464438
492920.0000000    0.1357773
492960.0000000    0.1491703
493000.0000000    0.1674738
493040.0000000    0.1575968
493080.0000000    0.1698179
493120.0000000    0.1600304
493160.0000000    0.1575762
493200.0000000    0.1650770
493240.0000000    0.1626820
493280.0000000    0.1725102
493320.0000000    0.1705873
493360.0000000    0.1718828
493400.0000000    0.1655975
493440.0000000    0.1691009
493480.0000000    0.1592477
493520.0000000    0.1587688
493560.0000000    0.1657716
493600.0000000    0.1676720
493640.0000000    0.1611383
493680.0000000    0.1613003
493720.0000000    0.1672096
493760.0000000    0.1651440
493800.0000000    0.1631177
493840.0000000    0.1781250
493880.0000000    0.1728971
493920.0000000    0.1689538
493960.0000000    0.1547452
494000.0000000    0.1698584
494040.0000000    0.1789524
494080.0000000    0.1530957
494120.0000000    0.1495987
494160.0000000    0.1540681
494200.0000000    0.1612044
494240.0000000    0.1668103
494280.0000000    0.1730249
494320.0000000    0.1730907
494360.0000000    0.1635328
494400.0000000    0.1502316
494440.0000000    0.1670451
494480.0000000    0.1515528
494520.0000000    0.1706147
494560.0000000    0.1602322
494600.0000000    0.1557259
494640.0000000    0.1534248
494680.0000000    0.1580657
494720.0000000    0.1434777
494760.0000000    0.1618888
494800.0000000    0.1621950
494840.0000000    0.1629343
494880.0000000    0.1637067
494920.0000000    0.1634808
494960.0000000    0.1485393
495000.0000000    0.1576583
495040.0000000    0.1589995
495080.0000000    0.1720423
495120.0000000    0.1608295
495160.0000000    0.1634414
495200.0000000    0.1534449
495240.0000000    0.1545750
495280.0000000    0.1539661
495320.0000000    0.1578896
495360.0000000    0.1569605
495400.0000000    0.1524148
495440.0000000    0.1581922
495480.0000000    0.1570312
495520.0000000    0.1542096
495560.0000000    0.1657507
495600.0000000    0.1689233
495640.0000000    0.1587219
495680.0000000    0.1505593
495720.0000000    0.1565455
495760.0000000    0.1667521
495800.0000000    0.1568874
495840.0000000    0.1549341
495880.0000000    0.1777290
495920.0000000    0.1651634
495960.0000000    0.1704791
496000.0000000    0.1747723
496040.0000000    0.1713404
496080.0000000    0.1522219
496120.0000000    0.1650153
496160.0000000    0.1594590
496200.0000000    0.1502438
496240.0000000    0.1643099
496280.0000000    0.1585228
496320.0000000    0.1662828
496360.0000000    0.1608667
496400.0000000    0.1735970
496440.0000000    0.1730080
496480.0000000    0.1799183
496520.0000000    0.1848493
496560.0000000    0.1756361
496600.0000000    0.1706474
496640.0000000    0.1742462
496680.0000000    0.1434295
496720.0000000    0.1651536
496760.0000000    0.1710237
496800.0000000    0.1793829
496840.0000000    0.1792600
496880.0000000    0.1743339
496920.0000000    0.1617029
496960.0000000    0.1579547
497000.0000000    0.1568436
497040.0000000    0.1726083
497080.0000000    0.1674327
497120.0000000    0.1669799
497160.0000000    0.1601097
497200.0000000    0.1569145
497240.0000000    0.1583422
497280.0000000    0.1651438
497320.0000000    0.1662560
497360.0000000    0.1609488
497400.0000000    0.1629550
497440.0000000    0.1624266
497480.0000000    0.1706581
497520.0000000    0.1639232
497560.0000000    0.1672583
497600.0000000    0.1509825
497640.0000000    0.1623611
497680.0000000    0.1623063
497720.0000000    0.1609156
497760.0000000    0.1564045
497800.0000000    0.1630362
497840.0000000    0.1515376
497880.0000000    0.1572907
497920.0000000    0.1536684
497960.0000000    0.1518796
498000.0000000    0.1495147
498040.0000000    0.1719514
498080.0000000    0.1528836
498120.0000000    0.1485719
498160.0000000    0.1602166
498200.0000000    0.1579629
498240.0000000    0.1347702
498280.0000000    0.1537962
498320.0000000    0.1710401
498360.0000000    0.1704033
498400.0000000    0.1719501
498440.0000000    0.1701829
498480.0000000    0.1778227
498520.0000000    0.1593040
498560.0000000    0.1585317
498600.0000000    0.1529208
498640.0000000    0.1698480
498680.0000000    0.1488337
498720.0000000    0.1772967
498760.0000000    0.1627789
498800.0000000    0.1738212
498840.0000000    0.1722340
498880.0000000    0.1735530
498920.0000000    0.1646849
498960.0000000    0.1491266
499000.0000000    0.1584596
499040.0000000    0.1629438
499080.0000000    0.1553462
499120.0000000    0.1563327
499160.0000000    0.1555853
499200.0000000    0.1719680
499240.0000000    0.1635935
499280.0000000    0.1477901
499320.0000000    0.1589740
499360.0000000    0.1507395
499400.0000000    0.1668257
499440.0000000    0.1619421
499480.0000000    0.1583088
499520.0000000    0.1645191
499560.0000000    0.1649297
499600.0000000    0.1619015
499640.0000000    0.1574427
499680.0000000    0.1549950
499720.0000000    0.1566074
499760.0000000    0.1541475
499800.0000000    0.1521598
499840.0000000    0.1573014
499880.0000000    0.1477877
499920.0000000    0.1675892
499960.0000000    0.1680149
500000.0000000    0.1644808
500040.0000000    0.1609139
500080.0000000    0.1647796
500120.0000000    0.1672975
500160.0000000    0.1633399
500200.0000000    0.1619239
500240.0000000    0.1625720
500280.0000000    0.1734133
500320.0000000    0.1641660
500360.0000000    0.1584825
500400.0000000    0.1662752
500440.0000000    0.1818103
500480.0000000    0.1789555
500520.0000000    0.1797405
500560.0000000    0.1581764
500600.0000000    0.1625468
500640.0000000    0.1798603
500680.0000000    0.1769395
500720.0000000    0.1701928
500760.0000000    0.1571493
500800.0000000    0.1711542
500840.0000000    0.1691310
500880.0000000    0.1524403
500920.0000000    0.1565312
500960.0000000    0.1632922
501000.0000000    0.1635385
501040.0000000    0.1604076
501080.0000000    0.1650805
501120.0000000    0.1579115
501160.0000000    0.1589238
501200.0000000    0.1532216
501240.0000000    0.1625511
501280.0000000    0.1650176
501320.0000000    0.1621050
501360.0000000    0.1609261
501400.0000000    0.1754188
501440.0000000    0.1653577
501480.0000000    0.1633590
501520.0000000    0.1793086
501560.0000000    0.1703186
501600.0000000    0.1544414
501640.0000000    0.1599566
501680.0000000    0.1601052
501720.0000000    0.1509176
501760.0000000    0.1480652
501800.0000000    0.1619300
501840.0000000    0.1590624
501880.0000000    0.1575157
501920.0000000    0.1653940
501960.0000000    0.1662641
502000.0000000    0.1543114
502040.0000000    0.1495983
502080.0000000    0.1813593
502120.0000000    0.1543454
502160.0000000    0.1613310
502200.0000000    0.1440960
502240.0000000    0.1538879
502280.0000000    0.1462868
502320.0000000    0.1645927
502360.0000000    0.1650147
502400.0000000    0.1479621
502440.0000000    0.1594274
502480.0000000    0.1436855
502520.0000000    0.1496451
502560.0000000    0.1457988
502600.0000000    0.1380725
502640.0000000    0.1401663
502680.0000000    0.1452622
502720.0000000    0.1459618
502760.0000000    0.1535128
502800.0000000    0.1505146
502840.0000000    0.1660412
502880.0000000    0.1637564
502920.0000000    0.1578914
502960.0000000    0.1651466
503000.0000000    0.1511781
503040.0000000    0.1517358
503080.0000000    0.1605248
503120.0000000    0.1554591
503160.0000000    0.1508445
503200.0000000    0.1469105
503240.0000000    0.1528586
503280.0000000    0.1467672
503320.0000000    0.1592900
503360.0000000    0.1515825
503400.0000000    0.1402830
503440.0000000    0.1524891
503480.0000000    0.1621444
503520.0000000    0.1476573
503560.0000000    0.1398927
503600.0000000    0.1646595
503640.0000000    0.1421858
503680.0000000    0.1478433
503720.0000000    0.1430376
503760.0000000    0.1602148
503800.0000000    0.1451129
503840.0000000    0.1406939
503880.0000000    0.1563490
503920.0000000    0.1428839
503960.0000000    0.1482458
504000.0000000    0.1476069
504040.0000000    0.1552410
504080.0000000    0.1477695
504120.0000000    0.1458725
504160.0000000    0.1440166
504200.0000000    0.1481498
504240.0000000    0.1429348
504280.0000000    0.1508433
504320.0000000    0.1618318
504360.0000000    0.1483024
504400.0000000    0.1522887
504440.0000000    0.1526646
504480.0000000    0.1463174
504520.0000000    0.1537795
504560.0000000    0.1576143
504600.0000000    0.1505827
504640.0000000    0.1565880
504680.0000000    0.1577975
504720.0000000    0.1566454
504760.0000000    0.1553538
504800.0000000    0.1443238
504840.0000000    0.1508355
504880.0000000    0.1526721
504920.0000000    0.1474900
504960.0000000    0.1525857
505000.0000000    0.1507377
505040.0000000    0.1388097
505080.0000000    0.1443092
505120.0000000    0.1389855
505160.0000000    0.1470906
505200.0000000    0.1641420
505240.0000000    0.1416335
505280.0000000    0.1545517
505320.0000000    0.1485277
505360.0000000    0.1375240
505400.0000000    0.1486223
505440.0000000    0.1498336
505480.0000000    0.1437027
505520.0000000    0.1500343
505560.0000000    0.1428837
505600.0000000    0.1486897
505640.0000000    0.1524011
505680.0000000    0.1533412
505720.0000000    0.1511720
505760.0000000    0.1516735
505800.0000000    0.1626777
505840.0000000    0.1477403
505880.0000000    0.1465557
505920.0000000    0.1448067
505960.0000000    0.1505888
506000.0000000    0.1422645
506040.0000000    0.1500618
506080.0000000    0.1503892
506120.0000000    0.1523262
506160.0000000    0.1495418
506200.0000000    0.1535040
506240.0000000    0.1356885
506280.0000000    0.1366451
506320.0000000    0.1418596
506360.0000000    0.1451531
506400.0000000    0.1479670
506440.0000000    0.1345219
506480.0000000    0.1412681
506520.0000000    0.1364907
506560.0000000    0.1550791
506600.0000000    0.1508002
506640.0000000    0.1512457
506680.0000000    0.1466961
506720.0000000    0.1484595
506760.0000000    0.1529599
506800.0000000    0.1459343
506840.0000000    0.1460143
506880.0000000    0.1450106
506920.0000000    0.1398595
506960.0000000    0.1511880
507000.0000000    0.1434280
507040.0000000    0.1404553
507080.0000000    0.1390763
507120.0000000    0.1386898
507160.0000000    0.1490982
507200.0000000    0.1382137
507240.0000000    0.1382541
507280.0000000    0.1455418
507320.0000000    0.1539295
507360.0000000    0.1575558
507400.0000000    0.1452131
507440.0000000    0.1498971
507480.0000000    0.1419047
507520.0000000    0.1535182
507560.0000000    0.1410704
507600.0000000    0.1346817
507640.0000000    0.1544468
507680.0000000    0.1536932
507720.0000000    0.1496082
507760.0000000    0.1548328
507800.0000000    0.1545090
507840.0000000    0.1460536
507880.0000000    0.1529375
507920.0000000    0.1418794
507960.0000000    0.1392172
508000.0000000    0.1448957
508040.0000000    0.1518870
508080.0000000    0.1372394
508120.0000000    0.1424021
508160.0000000    0.1443440
508200.0000000    0.1488465
508240.0000000    0.1535099
508280.0000000    0.1446522
508320.0000000    0.1412908
508360.0000000    0.1464516
508400.0000000    0.1513770
508440.0000000    0.1501486
508480.0000000    0.1523832
508520.0000000    0.1619087
508560.0000000    0.1544356
508600.0000000    0.1440229
508640.0000000    0.1474241
508680.0000000    0.1524638
508720.0000000    0.1491570
508760.0000000    0.1574440
508800.0000000    0.1434913
508840.0000000    0.1405058
508880.0000000    0.1429753
508920.0000000    0.1522113
508960.0000000    0.1497809
509000.0000000    0.1481415
509040.0000000    0.1459574
509080.0000000    0.1703884
509120.0000000    0.1548242
509160.0000000    0.1757888
509200.0000000    0.1467255
509240.0000000    0.1577756
509280.0000000    0.1430037
509320.0000000    0.1460433
509360.0000000    0.1438270
509400.0000000    0.1550237
509440.0000000    0.1460752
509480.0000000    0.1421869
509520.0000000    0.1362176
509560.0000000    0.1540455
509600.0000000    0.1335376
509640.0000000    0.1402646
509680.0000000    0.1584008
509720.0000000    0.1386344
509760.0000000    0.1555804
509800.0000000    0.1426211
509840.0000000    0.1501034
509880.0000000    0.1421347
509920.0000000    0.1486821
509960.0000000    0.1397751
510000.0000000    0.1525158
510040.0000000    0.1496057
510080.0000000    0.1548263
510120.0000000    0.1425854
510160.0000000    0.1504252
510200.0000000    0.1556324
510240.0000000    0.1452002
510280.0000000    0.1522662
510320.0000000    0.1503697
510360.0000000    0.1441469
510400.0000000    0.1481145
510440.0000000    0.1397070
510480.0000000    0.1475541
510520.0000000    0.1387148
510560.0000000    0.1557030
510600.0000000    0.1462710
510640.0000000    0.1453874
510680.0000000    0.1400912
510720.0000000    0.1385051
510760.0000000    0.1426492
510800.0000000    0.1566690
510840.0000000    0.1499466
510880.0000000    0.1533386
510920.0000000    0.1528939
510960.0000000    0.1591780
511000.0000000    0.1434374
511040.0000000    0.1537767
511080.0000000    0.1448167
511120.0000000    0.1480893
511160.0000000    0.1467363
511200.0000000    0.1576094
511240.0000000    0.1516838
511280.0000000    0.1648279
511320.0000000    0.1502421
511360.0000000    0.1445560
511400.0000000    0.1502076
511440.0000000    0.1491105
511480.0000000    0.1543729
511520.0000000    0.1432305
511560.0000000    0.1543067
511600.0000000    0.1541849
511640.0000000    0.1428553
511680.0000000    0.1429353
511720.0000000    0.1411747
511760.0000000    0.1430991
511800.0000000    0.1418770
511840.0000000    0.1387908
511880.0000000    0.1405032
511920.0000000    0.1493834
511960.0000000    0.1399244
512000.0000000    0.1394537
512040.0000000    0.1426692
512080.0000000    0.1457317
512120.0000000    0.1442149
512160.0000000    0.1457073
512200.0000000    0.1459666
512240.0000000    0.1461249
512280.0000000    0.1491358
512320.0000000    0.1371497
512360.0000000    0.1524295
512400.0000000    0.1512650
512440.0000000    0.1424976
512480.0000000    0.1497723
512520.0000000    0.1539428
512560.0000000    0.1408206
512600.0000000    0.1402726
512640.0000000    0.1446188
512680.0000000    0.1507282
512720.0000000    0.1436571
512760.0000000    0.1471107
512800.0000000    0.1497944
512840.0000000    0.1425192
512880.0000000    0.1396335
512920.0000000    0.1370251
512960.0000000    0.1328495
513000.0000000    0.1485412
513040.0000000    0.1464491
513080.0000000    0.1358401
513120.0000000    0.1496318
513160.0000000    0.1345402
513200.0000000    0.1451982
513240.0000000    0.1561127
513280.0000000    0.1391198
513320.0000000    0.1391531
513360.0000000    0.1362980
513400.0000000    0.1433723
513440.0000000    0.1437704
513480.0000000    0.1438028
513520.0000000    0.1460515
513560.0000000    0.1455502
513600.0000000    0.1432511
513640.0000000    0.1559625
513680.0000000    0.1471137
513720.0000000    0.1512011
513760.0000000    0.1392558
513800.0000000    0.1492523
513840.0000000    0.1459455
513880.0000000    0.1422300
513920.0000000    0.1411630
513960.0000000    0.1403604
514000.0000000    0.1450760
514040.0000000    0.1558229
514080.0000000    0.1363175
514120.0000000    0.1439843
514160.0000000    0.1559989
514200.0000000    0.1512066
514240.0000000    0.1576685
514280.0000000    0.1526166
514320.0000000    0.1628918
514360.0000000    0.1487806
514400.0000000    0.1460853
514440.0000000    0.1543101
514480.0000000    0.1512085
514520.0000000    0.1427461
514560.0000000    0.1720488
514600.0000000    0.1654412
514640.0000000    0.1387408
514680.0000000    0.1443015
514720.0000000    0.1443516
514760.0000000    0.1456620
514800.0000000    0.1374582
514840.0000000    0.1408648
514880.0000000    0.1545134
514920.0000000    0.1496930
514960.0000000    0.1595597
515000.0000000    0.1410435
515040.0000000    0.1506806
515080.0000000    0.1511569
515120.0000000    0.1530173
515160.0000000    0.1424688
515200.0000000    0.1518451
515240.0000000    0.1505244
515280.0000000    0.1482403
515320.0000000    0.1432205
515360.0000000    0.1527842
515400.0000000    0.1561528
515440.0000000    0.1434279
515480.0000000    0.1477402
515520.0000000    0.1663987
515560.0000000    0.1543910
515600.0000000    0.1559076
515640.0000000    0.1534215
515680.0000000    0.1553427
515720.0000000    0.1511481
515760.0000000    0.1447647
515800.0000000    0.1459952
515840.0000000    0.1455042
515880.0000000    0.1451570
515920.0000000    0.1484834
515960.0000000    0.1472218
516000.0000000    0.1549632
516040.0000000    0.1382573
516080.0000000    0.1497934
516120.0000000    0.1461559
516160.0000000    0.1413991
516200.0000000    0.1409172
516240.0000000    0.1410266
516280.0000000    0.1427608
516320.0000000    0.1479982
516360.0000000    0.1400505
516400.0000000    0.1544939
516440.0000000    0.1455544
516480.0000000    0.1499019
516520.0000000    0.1519136
516560.0000000    0.1542886
516600.0000000    0.1559530
516640.0000000    0.1432248
516680.0000000    0.1596231
516720.0000000    0.1465535
516760.0000000    0.1556491
516800.0000000    0.1616824
516840.0000000    0.1707911
516880.0000000    0.1564083
516920.0000000    0.1636167
516960.0000000    0.1600395
517000.0000000    0.1514837
517040.0000000    0.1596065
517080.0000000    0.1549000
517120.0000000    0.1674251
517160.0000000    0.1520799
517200.0000000    0.1481718
517240.0000000    0.1445050
517280.0000000    0.1679131
517320.0000000    0.1613534
517360.0000000    0.1533043
517400.0000000    0.1552545
517440.0000000    0.1387925
517480.0000000    0.1594787
517520.0000000    0.1533368
517560.0000000    0.1504013
517600.0000000    0.1432893
517640.0000000    0.1448111
517680.0000000    0.1413150
517720.0000000    0.1425833
517760.0000000    0.1443535
517800.0000000    0.1385561
517840.0000000    0.1422196
517880.0000000    0.1447362
517920.0000000    0.1405593
517960.0000000    0.1351944
518000.0000000    0.1554206
518040.0000000    0.1503770
518080.0000000    0.1429140
518120.0000000    0.1385713
518160.0000000    0.1462376
518200.0000000    0.1611343
518240.0000000    0.1489396
518280.0000000    0.1498306
518320.0000000    0.1519479
518360.0000000    0.1478883
518400.0000000    0.1589309
518440.0000000    0.1594006
518480.0000000    0.1625596
518520.0000000    0.1633041
518560.0000000    0.1441146
518600.0000000    0.1521643
518640.0000000    0.1421205
518680.0000000    0.1468231
518720.0000000    0.1559361
518760.0000000    0.1462169
518800.0000000    0.1535178
518840.0000000    0.1535834
518880.0000000    0.1600343
518920.0000000    0.1566152
518960.0000000    0.1582804
519000.0000000    0.1423032
519040.0000000    0.1491423
519080.0000000    0.1357963
519120.0000000    0.1398070
519160.0000000    0.1507882
519200.0000000    0.1503293
519240.0000000    0.1453508
519280.0000000    0.1610289
519320.0000000    0.1558569
519360.0000000    0.1516771
519400.0000000    0.1524842
519440.0000000    0.1489124
519480.0000000    0.1342337
519520.0000000    0.1561276
519560.0000000    0.1428083
519600.0000000    0.1452175
519640.0000000    0.1487269
519680.0000000    0.1564161
519720.0000000    0.1585462
519760.0000000    0.1599378
519800.0000000    0.1463172
519840.0000000    0.1381563
519880.0000000    0.1528183
519920.0000000    0.1579061
519960.0000000    0.1519106
520000.0000000    0.1407980
520040.0000000    0.1605620
520080.0000000    0.1544466
520120.0000000    0.1608687
520160.0000000    0.1674370
520200.0000000    0.1647993
520240.0000000    0.1618335
520280.0000000    0.1433120
520320.0000000    0.1502093
520360.0000000    0.1589872
520400.0000000    0.1470017
520440.0000000    0.1465733
520480.0000000    0.1478383
520520.0000000    0.1663464
520560.0000000    0.1491965
520600.0000000    0.1458619
520640.0000000    0.1563013
520680.0000000    0.1499869
520720.0000000    0.1603404
520760.0000000    0.1445920
520800.0000000    0.1605698
520840.0000000    0.1629491
520880.0000000    0.1560050
520920.0000000    0.1549934
520960.0000000    0.1536041
521000.0000000    0.1486152
521040.0000000    0.1502597
521080.0000000    0.1608653
521120.0000000    0.1519420
521160.0000000    0.1547721
521200.0000000    0.1640920
521240.0000000    0.1596827
521280.0000000    0.1591462
521320.0000000    0.1465717
521360.0000000    0.1590144
521400.0000000    0.1382749
521440.0000000    0.1464571
521480.0000000    0.1498746
521520.0000000    0.1456256
521560.0000000    0.1573657
521600.0000000    0.1483110
521640.0000000    0.1680776
521680.0000000    0.1558069
521720.0000000    0.1528699
521760.0000000    0.1630761
521800.0000000    0.1453337
521840.0000000    0.1511527
521880.0000000    0.1596036
521920.0000000    0.1589334
521960.0000000    0.1462540
522000.0000000    0.1442386
522040.0000000    0.1455406
522080.0000000    0.1706166
522120.0000000    0.1606144
522160.0000000    0.1509596
522200.0000000    0.1581151
522240.0000000    0.1651710
522280.0000000    0.1637154
522320.0000000    0.1559888
522360.0000000    0.1716004
522400.0000000    0.1590302
522440.0000000    0.1597021
522480.0000000    0.1509754
522520.0000000    0.1787315
522560.0000000    0.1804008
522600.0000000    0.1712633
522640.0000000    0.1756121
522680.0000000    0.1761729
522720.0000000    0.1666186
522760.0000000    0.1841554
522800.0000000    0.1725614
522840.0000000    0.1708423
522880.0000000    0.1733780
522920.0000000    0.1737868
522960.0000000    0.1651405
523000.0000000    0.1672438
523040.0000000    0.1608150
523080.0000000    0.1672468
523120.0000000    0.1719699
523160.0000000    0.1686419
523200.0000000    0.1564219
523240.0000000    0.1637152
523280.0000000    0.1657797
523320.0000000    0.1614165
523360.0000000    0.1575778
523400.0000000    0.1582621
523440.0000000    0.1646143
523480.0000000    0.1665529
523520.0000000    0.1542192
523560.0000000    0.1673823
523600.0000000    0.1655924
523640.0000000    0.1736077
523680.0000000    0.1703260
523720.0000000    0.1723560
523760.0000000    0.1752937
523800.0000000    0.1746356
523840.0000000    0.1632951
523880.0000000    0.1681830
523920.0000000    0.1783843
523960.0000000    0.1833155
524000.0000000    0.1620105
524040.0000000    0.1783278
524080.0000000    0.1648480
524120.0000000    0.1680863
524160.0000000    0.1676905
524200.0000000    0.1554320
524240.0000000    0.1640754
524280.0000000    0.1670284
524320.0000000    0.1650995
524360.0000000    0.1662616
524400.0000000    0.1617500
524440.0000000    0.1633950
524480.0000000    0.1635865
524520.0000000    0.1700547
524560.0000000    0.1648894
524600.0000000    0.1713974
524640.0000000    0.1707612
524680.0000000    0.1719525
524720.0000000    0.1528794
524760.0000000    0.1604503
524800.0000000    0.1608121
524840.0000000    0.1767143
524880.0000000    0.1663819
524920.0000000    0.1619670
524960.0000000    0.1769012
525000.0000000    0.1600365
525040.0000000    0.1694847
525080.0000000    0.1426033
525120.0000000    0.1618021
525160.0000000    0.1613255
525200.0000000    0.1622679
525240.0000000    0.1498959
525280.0000000    0.1633016
525320.0000000    0.1694670
525360.0000000    0.1498416
525400.0000000    0.1632981
525440.0000000    0.1692126
525480.0000000    0.1576726
525520.0000000    0.1567785
525560.0000000    0.1605695
525600.0000000    0.1603472
525640.0000000    0.1635463
525680.0000000    0.1677596
525720.0000000    0.1543287
525760.0000000    0.1618601
525800.0000000    0.1667692
525840.0000000    0.1643423
525880.0000000    0.1700522
525920.0000000    0.1691973
525960.0000000    0.1566491
526000.0000000    0.1518426
526040.0000000    0.1585563
526080.0000000    0.1650995
526120.0000000    0.1506814
526160.0000000    0.1420579
526200.0000000    0.1546926
526240.0000000    0.1456439
526280.0000000    0.1608204
526320.0000000    0.1627172
526360.0000000    0.1626195
526400.0000000    0.1738706
526440.0000000    0.1812762
526480.0000000    0.1655671
526520.0000000    0.1667749
526560.0000000    0.1693511
526600.0000000    0.1635927
526640.0000000    0.1590522
526680.0000000    0.1777962
526720.0000000    0.1793270
526760.0000000    0.1848276
526800.0000000    0.1519201
526840.0000000    0.1664646
526880.0000000    0.1671290
526920.0000000    0.1726157
526960.0000000    0.1681496
527000.0000000    0.1632655
527040.0000000    0.1605759
527080.0000000    0.1546434
527120.0000000    0.1494210
527160.0000000    0.1506179
527200.0000000    0.1632504
527240.0000000    0.1680247
527280.0000000    0.1654942
527320.0000000    0.1628043
527360.0000000    0.1599009
527400.0000000    0.1630418
527440.0000000    0.1660842
527480.0000000    0.1526915
527520.0000000    0.1577887
527560.0000000    0.1578928
527600.0000000    0.1609980
527640.0000000    0.1610061
527680.0000000    0.1589128
527720.0000000    0.1727147
527760.0000000    0.1690496
527800.0000000    0.1714401
527840.0000000    0.1646536
527880.0000000    0.1726749
527920.0000000    0.1618875
527960.0000000    0.1578260
528000.0000000    0.1692576
528040.0000000    0.1675778
528080.0000000    0.1614807
528120.0000000    0.1538271
528160.0000000    0.1595167
528200.0000000    0.1568090
528240.0000000    0.1619703
528280.0000000    0.1665024
528320.0000000    0.1536064
528360.0000000    0.1587417
528400.0000000    0.1561124
528440.0000000    0.1628821
528480.0000000    0.1648823
528520.0000000    0.1667991
528560.0000000    0.1552616
528600.0000000    0.1723379
528640.0000000    0.1568519
528680.0000000    0.1744035
528720.0000000    0.1636257
528760.0000000    0.1653089
528800.0000000    0.1597193
528840.0000000    0.1603575
528880.0000000    0.1573343
528920.0000000    0.1666202
528960.0000000    0.1746931
529000.0000000    0.1668413
529040.0000000    0.1597559
529080.0000000    0.1826069
529120.0000000    0.1696132
529160.0000000    0.1694212
529200.0000000    0.1754084
529240.0000000    0.1592094
529280.0000000    0.1712322
529320.0000000    0.1583240
529360.0000000    0.1533978
529400.0000000    0.1489618
529440.0000000    0.1699091
529480.0000000    0.1709753
529520.0000000    0.1689939
529560.0000000    0.1704232
529600.0000000    0.1774407
529640.0000000    0.1687888
529680.0000000    0.1846582
529720.0000000    0.1711243
529760.0000000    0.1750782
529800.0000000    0.1723891
529840.0000000    0.1642732
529880.0000000    0.1628728
529920.0000000    0.1500047
529960.0000000    0.1682006
530000.0000000    0.1643629
530040.0000000    0.1544362
530080.0000000    0.1638396
530120.0000000    0.1518016
530160.0000000    0.1631936
530200.0000000    0.1539641
530240.0000000    0.1536256
530280.0000000    0.1552191
530320.0000000    0.1619964
530360.0000000    0.1487371
530400.0000000    0.1551378
530440.0000000    0.1568412
530480.0000000    0.1561211
530520.0000000    0.1756519
530560.0000000    0.1630421
530600.0000000    0.1548768
530640.0000000    0.1707885
530680.0000000    0.1460318
530720.0000000    0.1542902
530760.0000000    0.1526576
530800.0000000    0.1542751
530840.0000000    0.1539079
530880.0000000    0.1540276
530920.0000000    0.1480529
530960.0000000    0.1404929
531000.0000000    0.1525026
531040.0000000    0.1792530
531080.0000000    0.1735485
531120.0000000    0.1683841
531160.0000000    0.1581275
531200.0000000    0.1559417
531240.0000000    0.1587295
531280.0000000    0.1731439
531320.0000000    0.1689734
531360.0000000    0.1628267
531400.0000000    0.1679434
531440.0000000    0.1576583
531480.0000000    0.1725383
531520.0000000    0.1759349
531560.0000000    0.1565519
531600.0000000    0.1717829
531640.0000000    0.1734706
531680.0000000    0.1598689
531720.0000000    0.1698420
531760.0000000    0.1736261
531800.0000000    0.1659580
531840.0000000    0.1689823
531880.0000000    0.1654812
531920.0000000    0.1694284
531960.0000000    0.1630199
532000.0000000    0.1729316
532040.0000000    0.1855247
532080.0000000    0.1766744
532120.0000000    0.1537745
532160.0000000    0.1553477
532200.0000000    0.1584935
532240.0000000    0.1687766
532280.0000000    0.1613488
532320.0000000    0.1633239
532360.0000000    0.1741904
532400.0000000    0.1575515
532440.0000000    0.1670053
532480.0000000    0.1614009
532520.0000000    0.1795762
532560.0000000    0.1817956
532600.0000000    0.1658939
532640.0000000    0.1634410
532680.0000000    0.1887861
532720.0000000    0.1646610
532760.0000000    0.1750322
532800.0000000    0.1580419
532840.0000000    0.1609029
532880.0000000    0.1675484
532920.0000000    0.1740939
532960.0000000    0.1615666
533000.0000000    0.1754665
533040.0000000    0.1772833
533080.0000000    0.1812729
533120.0000000    0.1802005
533160.0000000    0.1669368
533200.0000000    0.1780165
533240.0000000    0.1929745
533280.0000000    0.1752487
533320.0000000    0.1786641
533360.0000000    0.1804992
533400.0000000    0.1755885
533440.0000000    0.1763729
533480.0000000    0.1895440
533520.0000000    0.1820285
533560.0000000    0.1755375
533600.0000000    0.1755092
533640.0000000    0.1792758
533680.0000000    0.1915722
533720.0000000    0.1875269
533760.0000000    0.1945130
533800.0000000    0.1883218
533840.0000000    0.1755987
533880.0000000    0.1903003
533920.0000000    0.1717155
533960.0000000    0.1741495
534000.0000000    0.1773574
534040.0000000    0.1737819
534080.0000000    0.1723030
534120.0000000    0.1739277
534160.0000000    0.1846005
534200.0000000    0.1796362
534240.0000000    0.1773219
534280.0000000    0.1876965
534320.0000000    0.1730740
534360.0000000    0.1801804
534400.0000000    0.1865747
534440.0000000    0.1880366
534480.0000000    0.1811077
534520.0000000    0.1730786
534560.0000000    0.1801471
534600.0000000    0.1874635
534640.0000000    0.1852336
534680.0000000    0.1760142
534720.0000000    0.1916541
534760.0000000    0.1970156
534800.0000000    0.1925603
534840.0000000    0.1895357
534880.0000000    0.1970125
534920.0000000    0.2007720
534960.0000000    0.1830663
535000.0000000    0.1887194
535040.0000000    0.1840641
535080.0000000    0.1942895
535120.0000000    0.1751601
535160.0000000    0.1643926
535200.0000000    0.1752985
535240.0000000    0.1791321
535280.0000000    0.1797868
535320.0000000    0.1751094
535360.0000000    0.2072477
535400.0000000    0.1840220
535440.0000000    0.1806736
535480.0000000    0.1668365
535520.0000000    0.1761169
535560.0000000    0.1782892
535600.0000000    0.1694839
535640.0000000    0.1765665
535680.0000000    0.1903209
535720.0000000    0.1944011
535760.0000000    0.1761944
535800.0000000    0.1902978
535840.0000000    0.1864707
535880.0000000    0.1889311
535920.0000000    0.1808480
535960.0000000    0.1785893
536000.0000000    0.1797807
536040.0000000    0.1881018
536080.0000000    0.1737524
536120.0000000    0.1933882
536160.0000000    0.1820440
536200.0000000    0.1859895
536240.0000000    0.2008606
536280.0000000    0.1864950
536320.0000000    0.1745261
536360.0000000    0.1816056
536400.0000000    0.1809704
536440.0000000    0.1776499
536480.0000000    0.1748617
536520.0000000    0.1852607
536560.0000000    0.2008686
536600.0000000    0.1725280
536640.0000000    0.1690915
536680.0000000    0.1869122
536720.0000000    0.1813215
536760.0000000    0.1734686
536800.0000000    0.1819174
536840.0000000    0.1869971
536880.0000000    0.1966403
536920.0000000    0.1904293
536960.0000000    0.1901207
537000.0000000    0.1922837
537040.0000000    0.1929461
537080.0000000    0.1982796
537120.0000000    0.1680992
537160.0000000    0.1702614
537200.0000000    0.1635468
537240.0000000    0.1480465
537280.0000000    0.1633221
537320.0000000    0.1868561
537360.0000000    0.1653334
537400.0000000    0.1615929
537440.0000000    0.1819879
537480.0000000    0.1888718
537520.0000000    0.1682641
537560.0000000    0.1742041
537600.0000000    0.1747635
537640.0000000    0.1608271
537680.0000000    0.1742259
537720.0000000    0.1755942
537760.0000000    0.1624961
537800.0000000    0.1659976
537840.0000000    0.1675554
537880.0000000    0.1680056
537920.0000000    0.1649384
537960.0000000    0.1767695
538000.0000000    0.1784975
538040.0000000    0.1648306
538080.0000000    0.1629601
538120.0000000    0.1643319
538160.0000000    0.1645546
538200.0000000    0.1627373
538240.0000000    0.1718496
538280.0000000    0.1657831
538320.0000000    0.1634893
538360.0000000    0.1653568
538400.0000000    0.1611161
538440.0000000    0.1471723
538480.0000000    0.1479361
538520.0000000    0.1423260
538560.0000000    0.1742999
538600.0000000    0.1535553
538640.0000000    0.1653355
538680.0000000    0.1747516
538720.0000000    0.1737549
538760.0000000    0.1726403
538800.0000000    0.1629519
538840.0000000    0.1723752
538880.0000000    0.1511283
538920.0000000    0.1644550
538960.0000000    0.1625322
539000.0000000    0.1522983
539040.0000000    0.1646420
539080.0000000    0.1691153
539120.0000000    0.1584081
539160.0000000    0.1675691
539200.0000000    0.1632873
539240.0000000    0.1644145
539280.0000000    0.1793787
539320.0000000    0.1808735
539360.0000000    0.1947256
539400.0000000    0.1931356
539440.0000000    0.1762172
539480.0000000    0.1799883
539520.0000000    0.1703636
539560.0000000    0.1553755
539600.0000000    0.1572163
539640.0000000    0.1528809
539680.0000000    0.1678559
539720.0000000    0.1479318
539760.0000000    0.1438248
539800.0000000    0.1530952
539840.0000000    0.1553137
539880.0000000    0.1529251
539920.0000000    0.1536988
539960.0000000    0.1578215
540000.0000000    0.1559366
540040.0000000    0.1489038
540080.0000000    0.1676301
540120.0000000    0.1494717
540160.0000000    0.1558501
540200.0000000    0.1381381
540240.0000000    0.1711460
540280.0000000    0.1701735
540320.0000000    0.1579028
540360.0000000    0.1635597
540400.0000000    0.1639846
540440.0000000    0.1490835
540480.0000000    0.1395288
540520.0000000    0.1506392
540560.0000000    0.1550363
540600.0000000    0.1431985
540640.0000000    0.1429281
540680.0000000    0.1638168
540720.0000000    0.1611642
540760.0000000    0.1551770
540800.0000000    0.1694118
540840.0000000    0.1554586
540880.0000000    0.1661149
540920.0000000    0.1485516
540960.0000000    0.1559248
541000.0000000    0.1656442
541040.0000000    0.1789033
541080.0000000    0.1467748
541120.0000000    0.1622425
541160.0000000    0.1843283
541200.0000000    0.1557411
541240.0000000    0.1627441
541280.0000000    0.1596861
541320.0000000    0.1723140
541360.0000000    0.1763137
541400.0000000    0.1665613
541440.0000000    0.1653725
541480.0000000    0.1643231
541520.0000000    0.1647078
541560.0000000    0.1659136
541600.0000000    0.1643834
541640.0000000    0.1718972
541680.0000000    0.1743172
541720.0000000    0.1746017
541760.0000000    0.1630162
541800.0000000    0.1705518
541840.0000000    0.1780060
541880.0000000    0.1540003
541920.0000000    0.1781703
541960.0000000    0.1694443
542000.0000000    0.1575304
542040.0000000    0.1676414
542080.0000000    0.1597690
542120.0000000    0.1537932
542160.0000000    0.1711043
542200.0000000    0.1676385
542240.0000000    0.1775322
542280.0000000    0.1675458
542320.0000000    0.1644391
542360.0000000    0.1736238
542400.0000000    0.1721538
542440.0000000    0.1732706
542480.0000000    0.1690642
542520.0000000    0.1656329
542560.0000000    0.1621316
542600.0000000    0.1609882
542640.0000000    0.1677680
542680.0000000    0.1779761
542720.0000000    0.1551333
542760.0000000    0.1652797
542800.0000000    0.1744121
542840.0000000    0.1648733
542880.0000000    0.1736351
542920.0000000    0.1684095
542960.0000000    0.1651322
543000.0000000    0.1682027
543040.0000000    0.1709755
543080.0000000    0.1758033
543120.0000000    0.1603794
543160.0000000    0.1639445
543200.0000000    0.1531679
543240.0000000    0.1605383
543280.0000000    0.1710561
543320.0000000    0.1721664
543360.0000000    0.1640265
543400.0000000    0.1537497
543440.0000000    0.1631934
543480.0000000    0.1570985
543520.0000000    0.1807345
543560.0000000    0.1710054
543600.0000000    0.1550148
543640.0000000    0.1664610
543680.0000000    0.1440285
543720.0000000    0.1713672
543760.0000000    0.1569208
543800.0000000    0.1624500
543840.0000000    0.1599515
543880.0000000    0.1559902
543920.0000000    0.1654034
543960.0000000    0.1613061
544000.0000000    0.1550998
544040.0000000    0.1533584
544080.0000000    0.1515206
544120.0000000    0.1571403
544160.0000000    0.1688458
544200.0000000    0.1674669
544240.0000000    0.1560552
544280.0000000    0.1457121
544320.0000000    0.1525517
544360.0000000    0.1666265
544400.0000000    0.1654436
544440.0000000    0.1579453
544480.0000000    0.1520250
544520.0000000    0.1459948
544560.0000000    0.1485078
544600.0000000    0.1693831
544640.0000000    0.1762185
544680.0000000    0.1558396
544720.0000000    0.1626167
544760.0000000    0.1514788
544800.0000000    0.1574187
544840.0000000    0.1508293
544880.0000000    0.1717386
544920.0000000    0.1776973
544960.0000000    0.1433039
545000.0000000    0.1635415
545040.0000000    0.1652425
545080.0000000    0.1454959
545120.0000000    0.1550483
545160.0000000    0.1508992
545200.0000000    0.1452125
545240.0000000    0.1575091
545280.0000000    0.1572997
545320.0000000    0.1523708
545360.0000000    0.1498495
545400.0000000    0.1558587
545440.0000000    0.1636930
545480.0000000    0.1618314
545520.0000000    0.1569425
545560.0000000    0.1655687
545600.0000000    0.1604885
545640.0000000    0.1663900
545680.0000000    0.1582974
545720.0000000    0.1722084
545760.0000000    0.1630828
545800.0000000    0.1510254
545840.0000000    0.1526074
545880.0000000    0.1549650
545920.0000000    0.1469111
545960.0000000    0.1513085
546000.0000000    0.1670758
546040.0000000    0.1557133
546080.0000000    0.1666414
546120.0000000    0.1645415
546160.0000000    0.1585661
546200.0000000    0.1632969
546240.0000000    0.1666545
546280.0000000    0.1627190
546320.0000000    0.1657535
546360.0000000    0.1611443
546400.0000000    0.1586455
546440.0000000    0.1570509
546480.0000000    0.1770543
546520.0000000    0.1312312
546560.0000000    0.1528921
546600.0000000    0.1480987
546640.0000000    0.1562719
546680.0000000    0.1567412
546720.0000000    0.1551136
546760.0000000    0.1599929
546800.0000000    0.1649534
546840.0000000    0.1551723
546880.0000000    0.1539813
546920.0000000    0.1606190
546960.0000000    0.1587893
547000.0000000    0.1481483
547040.0000000    0.1534001
547080.0000000    0.1428234
547120.0000000    0.1540903
547160.0000000    0.1609845
547200.0000000    0.1476186
547240.0000000    0.1550525
547280.0000000    0.1549988
547320.0000000    0.1584033
547360.0000000    0.1452199
547400.0000000    0.1562906
547440.0000000    0.1554423
547480.0000000    0.1615968
547520.0000000    0.1538135
547560.0000000    0.1596895
547600.0000000    0.1445622
547640.0000000    0.1506621
547680.0000000    0.1434025
547720.0000000    0.1625082
547760.0000000    0.1512431
547800.0000000    0.1599949
547840.0000000    0.1586007
547880.0000000    0.1553293
547920.0000000    0.1557651
547960.0000000    0.1609033
548000.0000000    0.1609413
548040.0000000    0.1545684
548080.0000000    0.1551572
548120.0000000    0.1437943
548160.0000000    0.1499069
548200.0000000    0.1504413
548240.0000000    0.1416622
548280.0000000    0.1569412
548320.0000000    0.1475609
548360.0000000    0.1477845
548400.0000000    0.1471651
548440.0000000    0.1582808
548480.0000000    0.1583200
548520.0000000    0.1546002
548560.0000000    0.1504626
548600.0000000    0.1436412
548640.0000000    0.1455724
548680.0000000    0.1489693
548720.0000000    0.1525715
548760.0000000    0.1436241
548800.0000000    0.1539785
548840.0000000    0.1548687
548880.0000000    0.1537943
548920.0000000    0.1454623
548960.0000000    0.1378371
549000.0000000    0.1386132
549040.0000000    0.1456785
549080.0000000    0.1458826
549120.0000000    0.1543679
549160.0000000    0.1370635
549200.0000000    0.1420275
549240.0000000    0.1387664
549280.0000000    0.1381491
549320.0000000    0.1367970
549360.0000000    0.1406618
549400.0000000    0.1729802
549440.0000000    0.1511827
549480.0000000    0.1511966
549520.0000000    0.1498636
549560.0000000    0.1471224
549600.0000000    0.1432617
549640.0000000    0.1568309
549680.0000000    0.1497081
549720.0000000    0.1562102
549760.0000000    0.1707687
549800.0000000    0.1652347
549840.0000000    0.1514097
549880.0000000    0.1501441
549920.0000000    0.1589564
549960.0000000    0.1680876
550000.0000000    0.1599588
550040.0000000    0.1609390
550080.0000000    0.1594477
550120.0000000    0.1680129
550160.0000000    0.1631994
550200.0000000    0.1683596
550240.0000000    0.1553463
550280.0000000    0.1579097
550320.0000000    0.1700906
550360.0000000    0.1739366
550400.0000000    0.1616194
550440.0000000    0.1504311
550480.0000000    0.1699000
550520.0000000    0.1533640
550560.0000000    0.1590741
550600.0000000    0.1556690
550640.0000000    0.1585645
550680.0000000    0.1537590
550720.0000000    0.1527623
550760.0000000    0.1620960
550800.0000000    0.1606485
550840.0000000    0.1501222
550880.0000000    0.1545017
550920.0000000    0.1456128
550960.0000000    0.1496386
551000.0000000    0.1504163
551040.0000000    0.1518586
551080.0000000    0.1500828
551120.0000000    0.1554251
551160.0000000    0.1609632
551200.0000000    0.1687549
551240.0000000    0.1675353
551280.0000000    0.1647949
551320.0000000    0.1486046
551360.0000000    0.1709577
551400.0000000    0.1612015
551440.0000000    0.1618024
551480.0000000    0.1589169
551520.0000000    0.1594177
551560.0000000    0.1649465
551600.0000000    0.1613936
551640.0000000    0.1659139
551680.0000000    0.1613268
551720.0000000    0.1605179
551760.0000000    0.1588218
551800.0000000    0.1627681
551840.0000000    0.1565238
551880.0000000    0.1583931
551920.0000000    0.1559299
551960.0000000    0.1507793
552000.0000000    0.1513153
552040.0000000    0.1564516
552080.0000000    0.1550389
552120.0000000    0.1560633
552160.0000000    0.1631946
552200.0000000    0.1559579
552240.0000000    0.1531575
552280.0000000    0.1681431
552320.0000000    0.1585321
552360.0000000    0.1615081
552400.0000000    0.1568429
552440.0000000    0.1486307
552480.0000000    0.1471175
552520.0000000    0.1410782
552560.0000000    0.1560191
552600.0000000    0.1500222
552640.0000000    0.1559697
552680.0000000    0.1539524
552720.0000000    0.1588569
552760.0000000    0.1427725
552800.0000000    0.1503673
552840.0000000    0.1540906
552880.0000000    0.1511359
552920.0000000    0.1552073
552960.0000000    0.1567676
553000.0000000    0.1605435
553040.0000000    0.1494095
553080.0000000    0.1494693
553120.0000000    0.1557806
553160.0000000    0.1492345
553200.0000000    0.1440524
553240.0000000    0.1491608
553280.0000000    0.1447149
553320.0000000    0.1482833
553360.0000000    0.1468136
553400.0000000    0.1562462
553440.0000000    0.1607679
553480.0000000    0.1693387
553520.0000000    0.1579776
553560.0000000    0.1561225
553600.0000000    0.1562693
553640.0000000    0.1530460
553680.0000000    0.1601838
553720.0000000    0.1652944
553760.0000000    0.1533349
553800.0000000    0.1681646
553840.0000000    0.1584187
553880.0000000    0.1638310
553920.0000000    0.1446927
553960.0000000    0.1495165
554000.0000000    0.1503171
554040.0000000    0.1580975
554080.0000000    0.1614662
554120.0000000    0.1575170
554160.0000000    0.1593898
554200.0000000    0.1558332
554240.0000000    0.1594733
554280.0000000    0.1703817
554320.0000000    0.1829754
554360.0000000    0.1637947
554400.0000000    0.1674421
554440.0000000    0.1625264
554480.0000000    0.1587352
554520.0000000    0.1616422
554560.0000000    0.1621397
554600.0000000    0.1611224
554640.0000000    0.1469397
554680.0000000    0.1508433
554720.0000000    0.1704485
554760.0000000    0.1444579
554800.0000000    0.1614315
554840.0000000    0.1590485
554880.0000000    0.1425005
554920.0000000    0.1353909
554960.0000000    0.1480698
555000.0000000    0.1511907
555040.0000000    0.1490338
555080.0000000    0.1360331
555120.0000000    0.1540058
555160.0000000    0.1381704
555200.0000000    0.1533142
555240.0000000    0.1511427
555280.0000000    0.1462076
555320.0000000    0.1465642
555360.0000000    0.1597138
555400.0000000    0.1547234
555440.0000000    0.1514385
555480.0000000    0.1441328
555520.0000000    0.1460697
555560.0000000    0.1575831
555600.0000000    0.1558410
555640.0000000    0.1375660
555680.0000000    0.1533337
555720.0000000    0.1441738
555760.0000000    0.1575378
555800.0000000    0.1387837
555840.0000000    0.1550288
555880.0000000    0.1497829
555920.0000000    0.1679282
555960.0000000    0.1668680
556000.0000000    0.1445132
556040.0000000    0.1556449
556080.0000000    0.1463348
556120.0000000    0.1529049
556160.0000000    0.1594604
556200.0000000    0.1477994
556240.0000000    0.1442759
556280.0000000    0.1479871
556320.0000000    0.1496075
556360.0000000    0.1322301
556400.0000000    0.1484085
556440.0000000    0.1443675
556480.0000000    0.1633351
556520.0000000    0.1380620
556560.0000000    0.1438961
556600.0000000    0.1536020
556640.0000000    0.1425758
556680.0000000    0.1460311
556720.0000000    0.1321075
556760.0000000    0.1355508
556800.0000000    0.1482923
556840.0000000    0.1427752
556880.0000000    0.1392975
556920.0000000    0.1386665
556960.0000000    0.1506278
557000.0000000    0.1361164
557040.0000000    0.1354273
557080.0000000    0.1324934
557120.0000000    0.1414820
557160.0000000    0.1378528
557200.0000000    0.1308589
557240.0000000    0.1527421
557280.0000000    0.1502845
557320.0000000    0.1542375
557360.0000000    0.1346349
557400.0000000    0.1309301
557440.0000000    0.1359499
557480.0000000    0.1333347
557520.0000000    0.1404517
557560.0000000    0.1389847
557600.0000000    0.1287924
557640.0000000    0.1303649
557680.0000000    0.1389348
557720.0000000    0.1337615
557760.0000000    0.1466242
557800.0000000    0.1392924
557840.0000000    0.1371027
557880.0000000    0.1288270
557920.0000000    0.1311501
557960.0000000    0.1311562
558000.0000000    0.1372810
558040.0000000    0.1281774
558080.0000000    0.1253292
558120.0000000    0.1234575
558160.0000000    0.1314323
558200.0000000    0.1396213
558240.0000000    0.1322171
558280.0000000    0.1231656
558320.0000000    0.1329705
558360.0000000    0.1262965
558400.0000000    0.1325946
558440.0000000    0.1245671
558480.0000000    0.1391916
558520.0000000    0.1348192
558560.0000000    0.1292410
558600.0000000    0.1255496
558640.0000000    0.1345291
558680.0000000    0.1357402
558720.0000000    0.1345233
558760.0000000    0.1432413
558800.0000000    0.1565579
558840.0000000    0.1469827
558880.0000000    0.1463521
558920.0000000    0.1374252
558960.0000000    0.1386388
559000.0000000    0.1497200
559040.0000000    0.1311684
559080.0000000    0.1362342
559120.0000000    0.1384579
559160.0000000    0.1493393
559200.0000000    0.1454711
559240.0000000    0.1352188
559280.0000000    0.1351673
559320.0000000    0.1323044
559360.0000000    0.1437758
559400.0000000    0.1447830
559440.0000000    0.1469771
559480.0000000    0.1554366
559520.0000000    0.1422610
559560.0000000    0.1414283
559600.0000000    0.1367656
559640.0000000    0.1391708
559680.0000000    0.1300461
559720.0000000    0.1272133
559760.0000000    0.1410150
559800.0000000    0.1388236
559840.0000000    0.1367193
559880.0000000    0.1431789
559920.0000000    0.1395315
559960.0000000    0.1517140
560000.0000000    0.1373552
560040.0000000    0.1458540
560080.0000000    0.1448786
560120.0000000    0.1441716
560160.0000000    0.1486157
560200.0000000    0.1408046
560240.0000000    0.1379364
560280.0000000    0.1461992
560320.0000000    0.1357943
560360.0000000    0.1415295
560400.0000000    0.1479639
560440.0000000    0.1378923
560480.0000000    0.1391899
560520.0000000    0.1370983
560560.0000000    0.1385508
560600.0000000    0.1462466
560640.0000000    0.1447744
560680.0000000    0.1391630
560720.0000000    0.1489121
560760.0000000    0.1461194
560800.0000000    0.1491593
560840.0000000    0.1455337
560880.0000000    0.1378017
560920.0000000    0.1439475
560960.0000000    0.1415828
561000.0000000    0.1463207
561040.0000000    0.1496660
561080.0000000    0.1483972
561120.0000000    0.1440411
561160.0000000    0.1258011
561200.0000000    0.1483732
561240.0000000    0.1441504
561280.0000000    0.1522269
561320.0000000    0.1520155
561360.0000000    0.1450741
561400.0000000    0.1312302
561440.0000000    0.1360597
561480.0000000    0.1437149
561520.0000000    0.1437745
561560.0000000    0.1444990
561600.0000000    0.1451145
561640.0000000    0.1417970
561680.0000000    0.1551325
561720.0000000    0.1674840
561760.0000000    0.1411466
561800.0000000    0.1591953
561840.0000000    0.1455092
561880.0000000    0.1394640
561920.0000000    0.1424170
561960.0000000    0.1368324
562000.0000000    0.1318339
562040.0000000    0.1390666
562080.0000000    0.1408334
562120.0000000    0.1331729
562160.0000000    0.1371897
562200.0000000    0.1393023
562240.0000000    0.1456469
562280.0000000    0.1480588
562320.0000000    0.1408794
562360.0000000    0.1548721
562400.0000000    0.1436873
562440.0000000    0.1480780
562480.0000000    0.1588069
562520.0000000    0.1427974
562560.0000000    0.1384712
562600.0000000    0.1415816
562640.0000000    0.1385814
562680.0000000    0.1356867
562720.0000000    0.1327635
562760.0000000    0.1408377
562800.0000000    0.1304140
562840.0000000    0.1339670
562880.0000000    0.1414037
562920.0000000    0.1479749
562960.0000000    0.1448270
563000.0000000    0.1495686
563040.0000000    0.1554406
563080.0000000    0.1366262
563120.0000000    0.1321564
563160.0000000    0.1285308
563200.0000000    0.1293664
563240.0000000    0.1222598
563280.0000000    0.1311949
563320.0000000    0.1410743
563360.0000000    0.1550848
563400.0000000    0.1387879
563440.0000000    0.1376970
563480.0000000    0.1428302
563520.0000000    0.1343559
563560.0000000    0.1353566
563600.0000000    0.1280316
563640.0000000    0.1330772
563680.0000000    0.1287033
563720.0000000    0.1265190
563760.0000000    0.1368737
563800.0000000    0.1308568
563840.0000000    0.1546499
563880.0000000    0.1312973
563920.0000000    0.1356035
563960.0000000    0.1448826
564000.0000000    0.1463682
564040.0000000    0.1354636
564080.0000000    0.1414805
564120.0000000    0.1397861
564160.0000000    0.1338012
564200.0000000    0.1287857
564240.0000000    0.1367470
564280.0000000    0.1311308
564320.0000000    0.1359845
564360.0000000    0.1291108
564400.0000000    0.1284918
564440.0000000    0.1354764
564480.0000000    0.1334626
564520.0000000    0.1403132
564560.0000000    0.1337212
564600.0000000    0.1293820
564640.0000000    0.1297616
564680.0000000    0.1383310
564720.0000000    0.1339826
564760.0000000    0.1373313
564800.0000000    0.1366414
564840.0000000    0.1337415
564880.0000000    0.1266948
564920.0000000    0.1283523
564960.0000000    0.1464866
565000.0000000    0.1359545
565040.0000000    0.1435689
565080.0000000    0.1375974
565120.0000000    0.1363905
565160.0000000    0.1336862
565200.0000000    0.1334539
565240.0000000    0.1318773
565280.0000000    0.1385595
565320.0000000    0.1405981
565360.0000000    0.1335864
565400.0000000    0.1303625
565440.0000000    0.1284507
565480.0000000    0.1247008
565520.0000000    0.1284911
565560.0000000    0.1240877
565600.0000000    0.1364940
565640.0000000    0.1310036
565680.0000000    0.1329998
565720.0000000    0.1341947
565760.0000000    0.1291505
565800.0000000    0.1353806
565840.0000000    0.1278063
565880.0000000    0.1307918
565920.0000000    0.1372970
565960.0000000    0.1376779
566000.0000000    0.1278958
566040.0000000    0.1490862
566080.0000000    0.1321550
566120.0000000    0.1360094
566160.0000000    0.1385006
566200.0000000    0.1444874
566240.0000000    0.1229366
566280.0000000    0.1323090
566320.0000000    0.1344507
566360.0000000    0.1240088
566400.0000000    0.1270633
566440.0000000    0.1296283
566480.0000000    0.1329158
566520.0000000    0.1498323
566560.0000000    0.1475551
566600.0000000    0.1320521
566640.0000000    0.1364560
566680.0000000    0.1321636
566720.0000000    0.1355907
566760.0000000    0.1457772
566800.0000000    0.1479943
566840.0000000    0.1278986
566880.0000000    0.1331135
566920.0000000    0.1339260
566960.0000000    0.1346583
567000.0000000    0.1436152
567040.0000000    0.1287351
567080.0000000    0.1299528
567120.0000000    0.1261714
567160.0000000    0.1367473
567200.0000000    0.1224606
567240.0000000    0.1314695
567280.0000000    0.1301621
567320.0000000    0.1338383
567360.0000000    0.1282171
567400.0000000    0.1320042
567440.0000000    0.1344837
567480.0000000    0.1574924
567520.0000000    0.1393815
567560.0000000    0.1349735
567600.0000000    0.1417166
567640.0000000    0.1461346
567680.0000000    0.1329175
567720.0000000    0.1485077
567760.0000000    0.1335470
567800.0000000    0.1265103
567840.0000000    0.1474495
567880.0000000    0.1402589
567920.0000000    0.1349990
567960.0000000    0.1302070
568000.0000000    0.1316982
568040.0000000    0.1291961
568080.0000000    0.1279456
568120.0000000    0.1292856
568160.0000000    0.1295779
568200.0000000    0.1256446
568240.0000000    0.1314505
568280.0000000    0.1244619
568320.0000000    0.1245499
568360.0000000    0.1310759
568400.0000000    0.1412954
568440.0000000    0.1250274
568480.0000000    0.1330732
568520.0000000    0.1314973
568560.0000000    0.1337085
568600.0000000    0.1278071
568640.0000000    0.1379484
568680.0000000    0.1377004
568720.0000000    0.1328866
568760.0000000    0.1431034
568800.0000000    0.1471033
568840.0000000    0.1452422
568880.0000000    0.1424422
568920.0000000    0.1506167
568960.0000000    0.1505625
569000.0000000    0.1543370
569040.0000000    0.1443823
569080.0000000    0.1563608
569120.0000000    0.1563883
569160.0000000    0.1560960
569200.0000000    0.1391606
569240.0000000    0.1496172
569280.0000000    0.1532868
569320.0000000    0.1440374
569360.0000000    0.1551893
569400.0000000    0.1350997
569440.0000000    0.1496862
569480.0000000    0.1415991
569520.0000000    0.1546774
569560.0000000    0.1426187
569600.0000000    0.1645334
569640.0000000    0.1416060
569680.0000000    0.1490324
569720.0000000    0.1658810
569760.0000000    0.1535217
569800.0000000    0.1501381
569840.0000000    0.1477145
569880.0000000    0.1529914
569920.0000000    0.1550381
569960.0000000    0.1630515
570000.0000000    0.1581583
570040.0000000    0.1466510
570080.0000000    0.1365898
570120.0000000    0.1354611
570160.0000000    0.1290961
570200.0000000    0.1364526
570240.0000000    0.1432332
570280.0000000    0.1424964
570320.0000000    0.1473073
570360.0000000    0.1334761
570400.0000000    0.1352817
570440.0000000    0.1456428
570480.0000000    0.1458056
570520.0000000    0.1329264
570560.0000000    0.1279917
570600.0000000    0.1300444
570640.0000000    0.1409011
570680.0000000    0.1380789
570720.0000000    0.1460888
570760.0000000    0.1490626
570800.0000000    0.1468218
570840.0000000    0.1484798
570880.0000000    0.1458894
570920.0000000    0.1439706
570960.0000000    0.1455770
571000.0000000    0.1502393
571040.0000000    0.1474905
571080.0000000    0.1476986
571120.0000000    0.1493523
571160.0000000    0.1550960
571200.0000000    0.1482479
571240.0000000    0.1627615
571280.0000000    0.1528757
571320.0000000    0.1687493
571360.0000000    0.1563683
571400.0000000    0.1531470
571440.0000000    0.1746255
571480.0000000    0.1882227
571520.0000000    0.1799895
571560.0000000    0.1585794
571600.0000000    0.1675368
571640.0000000    0.1500275
571680.0000000    0.1465323
571720.0000000    0.1484057
571760.0000000    0.1638430
571800.0000000    0.1531603
571840.0000000    0.1497646
571880.0000000    0.1514286
571920.0000000    0.1533945
571960.0000000    0.1427726
572000.0000000    0.1499480
572040.0000000    0.1657261
572080.0000000    0.1676261
572120.0000000    0.1651558
572160.0000000    0.1487670
572200.0000000    0.1471925
572240.0000000    0.1529426
572280.0000000    0.1530562
572320.0000000    0.1503315
572360.0000000    0.1382771
572400.0000000    0.1454615
572440.0000000    0.1354498
572480.0000000    0.1355621
572520.0000000    0.1495768
572560.0000000    0.1501754
572600.0000000    0.1483991
572640.0000000    0.1435930
572680.0000000    0.1527021
572720.0000000    0.1423043
572760.0000000    0.1534488
572800.0000000    0.1531640
572840.0000000    0.1691657
572880.0000000    0.1477753
572920.0000000    0.1529608
572960.0000000    0.1444331
573000.0000000    0.1537664
573040.0000000    0.1377238
573080.0000000    0.1474650
573120.0000000    0.1507672
573160.0000000    0.1547408
573200.0000000    0.1503461
573240.0000000    0.1562054
573280.0000000    0.1516937
573320.0000000    0.1579146
573360.0000000    0.1420824
573400.0000000    0.1519434
573440.0000000    0.1588250
573480.0000000    0.1498649
573520.0000000    0.1566071
573560.0000000    0.1627901
573600.0000000    0.1471852
573640.0000000    0.1519521
573680.0000000    0.1563329
573720.0000000    0.1565330
573760.0000000    0.1559634
573800.0000000    0.1566888
573840.0000000    0.1535265
573880.0000000    0.1436180
573920.0000000    0.1471135
573960.0000000    0.1437079
574000.0000000    0.1386701
574040.0000000    0.1423183
574080.0000000    0.1430100
574120.0000000    0.1403176
574160.0000000    0.1361033
574200.0000000    0.1303619
574240.0000000    0.1423507
574280.0000000    0.1392008
574320.0000000    0.1393481
[truncated: 297,978 more chars]
