# Supplementary material for: Comment on 'Valid molecular dynamics simulations of human hemoglobin require a surprisingly large box size'
Source: eLife. 2019 Jun 20;8:e44718. doi: 10.7554/eLife.44718 (PMC6586461; doi:10.7554/eLife.44718)
Supplement: Figure 1—source data 1. — The zip archive contains a README file describing which source files correspond to the different panels. [file elife-44718-fig1-data1.zip › figure1/panels_AB/90A/6/rmsd_2dn2.xvg]

# This file was created Wed Nov 14 12:44:53 2018
# Created by:
#             :-) GROMACS - gmx rms, 2018.3-dev-20180823-5d5eb38 (-:
# 
# Executable:   /usr/local/gromacs/2018/2018.3-impi2017-fftw337-gcc640-cuda91/bin/gmx
# Data prefix:  /usr/local/gromacs/2018/2018.3-impi2017-fftw337-gcc640-cuda91
# Working dir:  /home/degroot/hb/2dn2/Meuwly/90a-elife/6
# Command line:
#   gmx rms -s ../topol.tpr -f x.xtc -nice 0 -o rmsd_2dn2.xvg
# gmx rms is part of G R O M A C S:
#
# GROup of MAchos and Cynical Suckers
#
@    title "RMSD"
@    xaxis  label "Time (ps)"
@    yaxis  label "RMSD (nm)"
@TYPE xy
@ subtitle "Backbone after lsq fit to Backbone"
   0.0000000    0.0000005
  40.0000000    0.0795765
  80.0000000    0.0708630
 120.0000000    0.0769971
 160.0000000    0.0701458
 200.0000000    0.0819557
 240.0000000    0.0906803
 280.0000000    0.0962401
 320.0000000    0.0835513
 360.0000000    0.0879200
 400.0000000    0.0962503
 440.0000000    0.0939777
 480.0000000    0.0846215
 520.0000000    0.0926429
 560.0000000    0.0797556
 600.0000000    0.0797559
 640.0000000    0.0867148
 680.0000000    0.0853743
 720.0000000    0.0947923
 760.0000000    0.0896085
 800.0000000    0.1036817
 840.0000000    0.1004949
 880.0000000    0.0880615
 920.0000000    0.0953753
 960.0000000    0.1040499
1000.0000000    0.0948080
1040.0000000    0.0977322
1080.0000000    0.1036742
1120.0000000    0.0985907
1160.0000000    0.1093677
1200.0000000    0.0998905
1240.0000000    0.1003617
1280.0000000    0.1054628
1320.0000000    0.1072539
1360.0000000    0.0953852
1400.0000000    0.0876203
1440.0000000    0.0959895
1480.0000000    0.0928208
1520.0000000    0.1008333
1560.0000000    0.1203034
1600.0000000    0.0999764
1640.0000000    0.1064613
1680.0000000    0.1083986
1720.0000000    0.1030703
1760.0000000    0.0980521
1800.0000000    0.1031135
1840.0000000    0.0964978
1880.0000000    0.0921372
1920.0000000    0.1000908
1960.0000000    0.0938842
2000.0000000    0.0981543
2040.0000000    0.0979109
2080.0000000    0.1021580
2120.0000000    0.1081517
2160.0000000    0.1116492
2200.0000000    0.1141712
2240.0000000    0.1032979
2280.0000000    0.1028308
2320.0000000    0.1130241
2360.0000000    0.1020440
2400.0000000    0.0978934
2440.0000000    0.1023009
2480.0000000    0.1033132
2520.0000000    0.1028207
2560.0000000    0.1074623
2600.0000000    0.1104855
2640.0000000    0.1082818
2680.0000000    0.1161451
2720.0000000    0.1143377
2760.0000000    0.1511593
2800.0000000    0.1266684
2840.0000000    0.1243971
2880.0000000    0.1138662
2920.0000000    0.1121332
2960.0000000    0.1265888
3000.0000000    0.1215933
3040.0000000    0.1256217
3080.0000000    0.1161709
3120.0000000    0.1182219
3160.0000000    0.1144479
3200.0000000    0.1116546
3240.0000000    0.1191749
3280.0000000    0.1126497
3320.0000000    0.1235698
3360.0000000    0.1114243
3400.0000000    0.1146040
3440.0000000    0.1154133
3480.0000000    0.1213988
3520.0000000    0.1111641
3560.0000000    0.1090921
3600.0000000    0.1076574
3640.0000000    0.1127817
3680.0000000    0.1118049
3720.0000000    0.1215173
3760.0000000    0.1143823
3800.0000000    0.1088035
3840.0000000    0.1089216
3880.0000000    0.1156917
3920.0000000    0.1142320
3960.0000000    0.1222589
4000.0000000    0.1237206
4040.0000000    0.1095230
4080.0000000    0.1059519
4120.0000000    0.1104696
4160.0000000    0.1058111
4200.0000000    0.1060544
4240.0000000    0.1101145
4280.0000000    0.1105681
4320.0000000    0.1078699
4360.0000000    0.1035983
4400.0000000    0.1081875
4440.0000000    0.1112468
4480.0000000    0.1082794
4520.0000000    0.0920247
4560.0000000    0.1050216
4600.0000000    0.0967496
4640.0000000    0.0852717
4680.0000000    0.0964031
4720.0000000    0.0910903
4760.0000000    0.0988827
4800.0000000    0.0968714
4840.0000000    0.1050372
4880.0000000    0.0944727
4920.0000000    0.0920818
4960.0000000    0.0920752
5000.0000000    0.0954832
5040.0000000    0.0998224
5080.0000000    0.1005101
5120.0000000    0.0986246
5160.0000000    0.1007544
5200.0000000    0.0975365
5240.0000000    0.0906254
5280.0000000    0.1036877
5320.0000000    0.0888127
5360.0000000    0.0923706
5400.0000000    0.0853824
5440.0000000    0.0971880
5480.0000000    0.0994924
5520.0000000    0.0951829
5560.0000000    0.0961598
5600.0000000    0.1064295
5640.0000000    0.1050037
5680.0000000    0.0975090
5720.0000000    0.0970847
5760.0000000    0.1026305
5800.0000000    0.1159918
5840.0000000    0.0941822
5880.0000000    0.0957045
5920.0000000    0.1082179
5960.0000000    0.1046122
6000.0000000    0.0975793
6040.0000000    0.1041113
6080.0000000    0.1019107
6120.0000000    0.0935285
6160.0000000    0.0956139
6200.0000000    0.0979244
6240.0000000    0.0974620
6280.0000000    0.1121253
6320.0000000    0.1150437
6360.0000000    0.1136927
6400.0000000    0.1007542
6440.0000000    0.1203502
6480.0000000    0.1286788
6520.0000000    0.1032767
6560.0000000    0.1058782
6600.0000000    0.1088814
6640.0000000    0.1061811
6680.0000000    0.1017273
6720.0000000    0.1111446
6760.0000000    0.1203776
6800.0000000    0.1074294
6840.0000000    0.1157128
6880.0000000    0.1145094
6920.0000000    0.1202851
6960.0000000    0.1127781
7000.0000000    0.1161312
7040.0000000    0.1091123
7080.0000000    0.1071806
7120.0000000    0.1155465
7160.0000000    0.1155460
7200.0000000    0.1181736
7240.0000000    0.1078585
7280.0000000    0.1153614
7320.0000000    0.1105960
7360.0000000    0.1112222
7400.0000000    0.1256434
7440.0000000    0.1090917
7480.0000000    0.1066071
7520.0000000    0.1168780
7560.0000000    0.1136919
7600.0000000    0.1058388
7640.0000000    0.1111284
7680.0000000    0.1102209
7720.0000000    0.1092456
7760.0000000    0.1119857
7800.0000000    0.1063562
7840.0000000    0.1332219
7880.0000000    0.1218423
7920.0000000    0.1376034
7960.0000000    0.1317293
8000.0000000    0.1256084
8040.0000000    0.1270462
8080.0000000    0.1151028
8120.0000000    0.1060946
8160.0000000    0.1070589
8200.0000000    0.1274040
8240.0000000    0.1199910
8280.0000000    0.1096399
8320.0000000    0.0939114
8360.0000000    0.1085721
8400.0000000    0.0960957
8440.0000000    0.1100003
8480.0000000    0.1087487
8520.0000000    0.1083692
8560.0000000    0.1141404
8600.0000000    0.1186252
8640.0000000    0.1352177
8680.0000000    0.1186806
8720.0000000    0.1272218
8760.0000000    0.1082699
8800.0000000    0.1229798
8840.0000000    0.1183958
8880.0000000    0.1315802
8920.0000000    0.1167871
8960.0000000    0.1267440
9000.0000000    0.1185906
9040.0000000    0.1148095
9080.0000000    0.1184732
9120.0000000    0.0970711
9160.0000000    0.1126860
9200.0000000    0.1068290
9240.0000000    0.1183708
9280.0000000    0.1307387
9320.0000000    0.1111166
9360.0000000    0.1137970
9400.0000000    0.1129646
9440.0000000    0.1021715
9480.0000000    0.1109011
9520.0000000    0.1001488
9560.0000000    0.1031657
9600.0000000    0.1175481
9640.0000000    0.0984623
9680.0000000    0.1160642
9720.0000000    0.0954072
9760.0000000    0.1316546
9800.0000000    0.1134388
9840.0000000    0.0998381
9880.0000000    0.1221846
9920.0000000    0.1174800
9960.0000000    0.1160726
10000.0000000    0.1134592
10040.0000000    0.1159497
10080.0000000    0.1136810
10120.0000000    0.0995144
10160.0000000    0.1106083
10200.0000000    0.1115729
10240.0000000    0.1150399
10280.0000000    0.1186543
10320.0000000    0.1141949
10360.0000000    0.1093909
10400.0000000    0.1196650
10440.0000000    0.1058658
10480.0000000    0.1076764
10520.0000000    0.1292560
10560.0000000    0.0994389
10600.0000000    0.1071329
10640.0000000    0.1121156
10680.0000000    0.1052253
10720.0000000    0.1173414
10760.0000000    0.1124108
10800.0000000    0.1175375
10840.0000000    0.1158698
10880.0000000    0.1127349
10920.0000000    0.1106885
10960.0000000    0.1141460
11000.0000000    0.1075071
11040.0000000    0.1153722
11080.0000000    0.1077643
11120.0000000    0.1027219
11160.0000000    0.1209189
11200.0000000    0.1162598
11240.0000000    0.1103509
11280.0000000    0.1072892
11320.0000000    0.1141940
11360.0000000    0.1099213
11400.0000000    0.1232476
11440.0000000    0.1062693
11480.0000000    0.1149483
11520.0000000    0.1082742
11560.0000000    0.1069285
11600.0000000    0.1195263
11640.0000000    0.1071416
11680.0000000    0.1075001
11720.0000000    0.1058968
11760.0000000    0.1061515
11800.0000000    0.1070261
11840.0000000    0.1195400
11880.0000000    0.1095840
11920.0000000    0.1090517
11960.0000000    0.1059999
12000.0000000    0.1161153
12040.0000000    0.1152803
12080.0000000    0.1267383
12120.0000000    0.1237746
12160.0000000    0.1133101
12200.0000000    0.1067305
12240.0000000    0.1234615
12280.0000000    0.1096424
12320.0000000    0.1023582
12360.0000000    0.1098103
12400.0000000    0.1048334
12440.0000000    0.1123554
12480.0000000    0.1126385
12520.0000000    0.1153378
12560.0000000    0.1153199
12600.0000000    0.1226121
12640.0000000    0.1188185
12680.0000000    0.1086830
12720.0000000    0.1005735
12760.0000000    0.1049946
12800.0000000    0.1004338
12840.0000000    0.1081007
12880.0000000    0.1168559
12920.0000000    0.1159496
12960.0000000    0.1149843
13000.0000000    0.1129188
13040.0000000    0.1192629
13080.0000000    0.1105750
13120.0000000    0.1144857
13160.0000000    0.1122163
13200.0000000    0.1127435
13240.0000000    0.1118015
13280.0000000    0.1137448
13320.0000000    0.1191814
13360.0000000    0.1186370
13400.0000000    0.1170752
13440.0000000    0.1146851
13480.0000000    0.1101927
13520.0000000    0.1111595
13560.0000000    0.1049904
13600.0000000    0.1122609
13640.0000000    0.1054325
13680.0000000    0.1082514
13720.0000000    0.1099012
13760.0000000    0.1052526
13800.0000000    0.1207902
13840.0000000    0.1195885
13880.0000000    0.1172073
13920.0000000    0.1125717
13960.0000000    0.1109549
14000.0000000    0.1050381
14040.0000000    0.1095721
14080.0000000    0.1163060
14120.0000000    0.1088441
14160.0000000    0.1140057
14200.0000000    0.1171347
14240.0000000    0.1217721
14280.0000000    0.1020549
14320.0000000    0.1173100
14360.0000000    0.1112060
14400.0000000    0.1210236
14440.0000000    0.1076405
14480.0000000    0.1221219
14520.0000000    0.1183870
14560.0000000    0.1132250
14600.0000000    0.1216945
14640.0000000    0.1407987
14680.0000000    0.1222874
14720.0000000    0.1143107
14760.0000000    0.1087129
14800.0000000    0.1186111
14840.0000000    0.1144512
14880.0000000    0.1118520
14920.0000000    0.1189888
14960.0000000    0.1236193
15000.0000000    0.1121521
15040.0000000    0.1208832
15080.0000000    0.1271656
15120.0000000    0.1291576
15160.0000000    0.1153319
15200.0000000    0.1262512
15240.0000000    0.1154485
15280.0000000    0.1160355
15320.0000000    0.1272618
15360.0000000    0.1120816
15400.0000000    0.1210745
15440.0000000    0.1256933
15480.0000000    0.1186528
15520.0000000    0.1183542
15560.0000000    0.1413800
15600.0000000    0.1221138
15640.0000000    0.1157946
15680.0000000    0.1025927
15720.0000000    0.1072253
15760.0000000    0.1236333
15800.0000000    0.1104271
15840.0000000    0.1234857
15880.0000000    0.1193464
15920.0000000    0.1185498
15960.0000000    0.1146060
16000.0000000    0.1081889
16040.0000000    0.1237673
16080.0000000    0.1200371
16120.0000000    0.1225303
16160.0000000    0.1190507
16200.0000000    0.1219850
16240.0000000    0.1227971
16280.0000000    0.1218010
16320.0000000    0.1244946
16360.0000000    0.1246728
16400.0000000    0.1179539
16440.0000000    0.1181791
16480.0000000    0.1198264
16520.0000000    0.1210816
16560.0000000    0.1205393
16600.0000000    0.1146892
16640.0000000    0.1086612
16680.0000000    0.1155396
16720.0000000    0.1112338
16760.0000000    0.1222944
16800.0000000    0.1286915
16840.0000000    0.1211724
16880.0000000    0.1228961
16920.0000000    0.1240204
16960.0000000    0.1192353
17000.0000000    0.1177227
17040.0000000    0.1286134
17080.0000000    0.1168870
17120.0000000    0.1181076
17160.0000000    0.1137985
17200.0000000    0.1041235
17240.0000000    0.1113772
17280.0000000    0.1174764
17320.0000000    0.1190916
17360.0000000    0.1306524
17400.0000000    0.1185940
17440.0000000    0.1152218
17480.0000000    0.1209050
17520.0000000    0.1280498
17560.0000000    0.1178461
17600.0000000    0.1169398
17640.0000000    0.1181728
17680.0000000    0.1150281
17720.0000000    0.1179016
17760.0000000    0.1244434
17800.0000000    0.1164717
17840.0000000    0.1146546
17880.0000000    0.1104865
17920.0000000    0.1099274
17960.0000000    0.1136171
18000.0000000    0.1099391
18040.0000000    0.1112216
18080.0000000    0.1051945
18120.0000000    0.1098293
18160.0000000    0.1197091
18200.0000000    0.1124583
18240.0000000    0.1252597
18280.0000000    0.1326300
18320.0000000    0.1321501
18360.0000000    0.1237057
18400.0000000    0.1281312
18440.0000000    0.1208622
18480.0000000    0.1222247
18520.0000000    0.1220960
18560.0000000    0.1197817
18600.0000000    0.1295762
18640.0000000    0.1186852
18680.0000000    0.1090550
18720.0000000    0.1086223
18760.0000000    0.1089384
18800.0000000    0.1203991
18840.0000000    0.1127653
18880.0000000    0.1153450
18920.0000000    0.1109498
18960.0000000    0.1202053
19000.0000000    0.1191508
19040.0000000    0.1093214
19080.0000000    0.1177211
19120.0000000    0.1095167
19160.0000000    0.1229261
19200.0000000    0.1055439
19240.0000000    0.1053351
19280.0000000    0.1023926
19320.0000000    0.1069031
19360.0000000    0.1049913
19400.0000000    0.1058088
19440.0000000    0.1051153
19480.0000000    0.1123795
19520.0000000    0.1099207
19560.0000000    0.1116400
19600.0000000    0.1038881
19640.0000000    0.1043932
19680.0000000    0.1050166
19720.0000000    0.1147327
19760.0000000    0.1096721
19800.0000000    0.1022305
19840.0000000    0.1047890
19880.0000000    0.1106580
19920.0000000    0.1264329
19960.0000000    0.1095623
20000.0000000    0.1061353
20040.0000000    0.1113689
20080.0000000    0.1126217
20120.0000000    0.1264334
20160.0000000    0.1311481
20200.0000000    0.1180885
20240.0000000    0.1143767
20280.0000000    0.1075800
20320.0000000    0.1096010
20360.0000000    0.1168779
20400.0000000    0.1240074
20440.0000000    0.1072467
20480.0000000    0.1131763
20520.0000000    0.1159606
20560.0000000    0.1172939
20600.0000000    0.1177764
20640.0000000    0.1194074
20680.0000000    0.1212198
20720.0000000    0.1353046
20760.0000000    0.1073377
20800.0000000    0.0986901
20840.0000000    0.1060184
20880.0000000    0.1006667
20920.0000000    0.1040298
20960.0000000    0.0968943
21000.0000000    0.0963108
21040.0000000    0.0987385
21080.0000000    0.0975096
21120.0000000    0.0956611
21160.0000000    0.0940884
21200.0000000    0.0911682
21240.0000000    0.0990977
21280.0000000    0.0835992
21320.0000000    0.0874010
21360.0000000    0.0934510
21400.0000000    0.0908854
21440.0000000    0.1042309
21480.0000000    0.0816592
21520.0000000    0.0928574
21560.0000000    0.0849339
21600.0000000    0.0898455
21640.0000000    0.0903806
21680.0000000    0.0973466
21720.0000000    0.0882416
21760.0000000    0.1044512
21800.0000000    0.1002472
21840.0000000    0.1023186
21880.0000000    0.0949901
21920.0000000    0.0975880
21960.0000000    0.0980764
22000.0000000    0.0913367
22040.0000000    0.0975377
22080.0000000    0.0856530
22120.0000000    0.0943138
22160.0000000    0.1132149
22200.0000000    0.0967820
22240.0000000    0.1104148
22280.0000000    0.1162298
22320.0000000    0.1047731
22360.0000000    0.1145784
22400.0000000    0.1112818
22440.0000000    0.1042157
22480.0000000    0.0878937
22520.0000000    0.0958933
22560.0000000    0.0955185
22600.0000000    0.0936484
22640.0000000    0.1111983
22680.0000000    0.1005057
22720.0000000    0.1037314
22760.0000000    0.1010645
22800.0000000    0.0969645
22840.0000000    0.0976957
22880.0000000    0.1010640
22920.0000000    0.1011420
22960.0000000    0.1004222
23000.0000000    0.0958365
23040.0000000    0.1106828
23080.0000000    0.1103593
23120.0000000    0.0910573
23160.0000000    0.0914202
23200.0000000    0.0909761
23240.0000000    0.0958086
23280.0000000    0.0895252
23320.0000000    0.0935804
23360.0000000    0.1052127
23400.0000000    0.0910504
23440.0000000    0.0894499
23480.0000000    0.1033219
23520.0000000    0.1020568
23560.0000000    0.1189100
23600.0000000    0.1105083
23640.0000000    0.1120989
23680.0000000    0.1044198
23720.0000000    0.0955107
23760.0000000    0.1117843
23800.0000000    0.1080397
23840.0000000    0.1107899
23880.0000000    0.1097017
23920.0000000    0.0972228
23960.0000000    0.1047145
24000.0000000    0.1048445
24040.0000000    0.0994621
24080.0000000    0.0953795
24120.0000000    0.0868983
24160.0000000    0.0948267
24200.0000000    0.0934799
24240.0000000    0.0984776
24280.0000000    0.0856782
24320.0000000    0.0940874
24360.0000000    0.0950927
24400.0000000    0.0940364
24440.0000000    0.0858651
24480.0000000    0.0908986
24520.0000000    0.0987839
24560.0000000    0.0903125
24600.0000000    0.0954097
24640.0000000    0.0995880
24680.0000000    0.0925837
24720.0000000    0.0927189
24760.0000000    0.1023308
24800.0000000    0.0937555
24840.0000000    0.1205200
24880.0000000    0.1064912
24920.0000000    0.1093477
24960.0000000    0.0898575
25000.0000000    0.0924174
25040.0000000    0.0905827
25080.0000000    0.0926740
25120.0000000    0.0883652
25160.0000000    0.0986520
25200.0000000    0.0901987
25240.0000000    0.0951627
25280.0000000    0.0922634
25320.0000000    0.1011992
25360.0000000    0.0986968
25400.0000000    0.1036275
25440.0000000    0.0897136
25480.0000000    0.1078279
25520.0000000    0.1004527
25560.0000000    0.0986558
25600.0000000    0.0986972
25640.0000000    0.1047162
25680.0000000    0.1034907
25720.0000000    0.1031782
25760.0000000    0.0867407
25800.0000000    0.0986893
25840.0000000    0.0912966
25880.0000000    0.0945005
25920.0000000    0.0946788
25960.0000000    0.0945648
26000.0000000    0.0919909
26040.0000000    0.0912347
26080.0000000    0.0886457
26120.0000000    0.0932259
26160.0000000    0.0879069
26200.0000000    0.0982106
26240.0000000    0.0904256
26280.0000000    0.0919130
26320.0000000    0.0910994
26360.0000000    0.0908521
26400.0000000    0.0893454
26440.0000000    0.0863070
26480.0000000    0.0967445
26520.0000000    0.0928091
26560.0000000    0.0952674
26600.0000000    0.0969277
26640.0000000    0.0862188
26680.0000000    0.0921448
26720.0000000    0.0958181
26760.0000000    0.1014625
26800.0000000    0.0914801
26840.0000000    0.0896664
26880.0000000    0.0945406
26920.0000000    0.0885513
26960.0000000    0.0875242
27000.0000000    0.0889477
27040.0000000    0.0894037
27080.0000000    0.0862387
27120.0000000    0.0834170
27160.0000000    0.1070810
27200.0000000    0.0961870
27240.0000000    0.0891742
27280.0000000    0.0876655
27320.0000000    0.0841906
27360.0000000    0.0911564
27400.0000000    0.1060150
27440.0000000    0.1023282
27480.0000000    0.0860916
27520.0000000    0.0958964
27560.0000000    0.0952313
27600.0000000    0.0983090
27640.0000000    0.0887045
27680.0000000    0.0870826
27720.0000000    0.0892926
27760.0000000    0.0923608
27800.0000000    0.0896511
27840.0000000    0.0936667
27880.0000000    0.0960045
27920.0000000    0.0951373
27960.0000000    0.1099721
28000.0000000    0.1095389
28040.0000000    0.1019798
28080.0000000    0.0886086
28120.0000000    0.0887094
28160.0000000    0.1050228
28200.0000000    0.0971813
28240.0000000    0.0947114
28280.0000000    0.0937010
28320.0000000    0.0950379
28360.0000000    0.0971716
28400.0000000    0.0914954
28440.0000000    0.1050111
28480.0000000    0.1039327
28520.0000000    0.1007772
28560.0000000    0.0965274
28600.0000000    0.1126584
28640.0000000    0.1022538
28680.0000000    0.1163136
28720.0000000    0.0957880
28760.0000000    0.0960578
28800.0000000    0.0991114
28840.0000000    0.1005845
28880.0000000    0.0983821
28920.0000000    0.0990410
28960.0000000    0.1033476
29000.0000000    0.1022289
29040.0000000    0.1076540
29080.0000000    0.1016390
29120.0000000    0.0997812
29160.0000000    0.0969815
29200.0000000    0.0895067
29240.0000000    0.0965010
29280.0000000    0.0931108
29320.0000000    0.0888020
29360.0000000    0.0870797
29400.0000000    0.0839849
29440.0000000    0.0971327
29480.0000000    0.0939396
29520.0000000    0.0871169
29560.0000000    0.0992102
29600.0000000    0.0918902
29640.0000000    0.0946814
29680.0000000    0.0918726
29720.0000000    0.0931718
29760.0000000    0.0934720
29800.0000000    0.0992704
29840.0000000    0.1047892
29880.0000000    0.1026425
29920.0000000    0.1078463
29960.0000000    0.1016603
30000.0000000    0.1000619
30040.0000000    0.1013832
30080.0000000    0.0995509
30120.0000000    0.1015999
30160.0000000    0.1054454
30200.0000000    0.1091866
30240.0000000    0.1139328
30280.0000000    0.1170499
30320.0000000    0.1112980
30360.0000000    0.1094986
30400.0000000    0.1073466
30440.0000000    0.1048087
30480.0000000    0.1102548
30520.0000000    0.1142412
30560.0000000    0.1044404
30600.0000000    0.1102165
30640.0000000    0.1034831
30680.0000000    0.1067643
30720.0000000    0.1075085
30760.0000000    0.0997246
30800.0000000    0.1109746
30840.0000000    0.1061212
30880.0000000    0.1020370
30920.0000000    0.0954925
30960.0000000    0.1003101
31000.0000000    0.1094086
31040.0000000    0.1150192
31080.0000000    0.0990111
31120.0000000    0.1062453
31160.0000000    0.0975884
31200.0000000    0.1148580
31240.0000000    0.0978924
31280.0000000    0.1047196
31320.0000000    0.0978026
31360.0000000    0.1016863
31400.0000000    0.1047224
31440.0000000    0.1067575
31480.0000000    0.1016896
31520.0000000    0.0980721
31560.0000000    0.0963723
31600.0000000    0.1093017
31640.0000000    0.1082060
31680.0000000    0.0970831
31720.0000000    0.0981092
31760.0000000    0.1068575
31800.0000000    0.1037202
31840.0000000    0.1024294
31880.0000000    0.1005012
31920.0000000    0.0980835
31960.0000000    0.1040187
32000.0000000    0.1017829
32040.0000000    0.1001716
32080.0000000    0.0979690
32120.0000000    0.0978150
32160.0000000    0.0932814
32200.0000000    0.1075736
32240.0000000    0.0982632
32280.0000000    0.0980878
32320.0000000    0.0970581
32360.0000000    0.1058189
32400.0000000    0.1047865
32440.0000000    0.1006900
32480.0000000    0.1006600
32520.0000000    0.1041584
32560.0000000    0.0963273
32600.0000000    0.1044648
32640.0000000    0.1057976
32680.0000000    0.1005762
32720.0000000    0.1030373
32760.0000000    0.1092179
32800.0000000    0.0994068
32840.0000000    0.0949066
32880.0000000    0.0954072
32920.0000000    0.0999991
32960.0000000    0.0944344
33000.0000000    0.0977885
33040.0000000    0.0985529
33080.0000000    0.1051334
33120.0000000    0.0936174
33160.0000000    0.0989606
33200.0000000    0.0936846
33240.0000000    0.0956779
33280.0000000    0.0965862
33320.0000000    0.1014119
33360.0000000    0.0978946
33400.0000000    0.1007690
33440.0000000    0.1061390
33480.0000000    0.1028329
33520.0000000    0.1076627
33560.0000000    0.1025348
33600.0000000    0.1054575
33640.0000000    0.1120978
33680.0000000    0.1060688
33720.0000000    0.1023945
33760.0000000    0.1061718
33800.0000000    0.1026500
33840.0000000    0.0991898
33880.0000000    0.1019052
33920.0000000    0.1027570
33960.0000000    0.1049214
34000.0000000    0.0994832
34040.0000000    0.0980511
34080.0000000    0.0955448
34120.0000000    0.1054121
34160.0000000    0.1089016
34200.0000000    0.1027229
34240.0000000    0.1102694
34280.0000000    0.1121092
34320.0000000    0.1048985
34360.0000000    0.1040481
34400.0000000    0.1120877
34440.0000000    0.1015177
34480.0000000    0.1043735
34520.0000000    0.1011905
34560.0000000    0.1141218
34600.0000000    0.1140141
34640.0000000    0.1026701
34680.0000000    0.1043416
34720.0000000    0.1002526
34760.0000000    0.1055121
34800.0000000    0.1123123
34840.0000000    0.1074506
34880.0000000    0.1059017
34920.0000000    0.1135410
34960.0000000    0.1094307
35000.0000000    0.1057509
35040.0000000    0.1074967
35080.0000000    0.1088966
35120.0000000    0.1101829
35160.0000000    0.1087442
35200.0000000    0.1075182
35240.0000000    0.1162403
35280.0000000    0.1122925
35320.0000000    0.1096031
35360.0000000    0.1018053
35400.0000000    0.1063018
35440.0000000    0.1018897
35480.0000000    0.0975885
35520.0000000    0.0906633
35560.0000000    0.1043048
35600.0000000    0.1083612
35640.0000000    0.1044267
35680.0000000    0.1066527
35720.0000000    0.0945738
35760.0000000    0.1074064
35800.0000000    0.1011115
35840.0000000    0.1085756
35880.0000000    0.1067809
35920.0000000    0.1015205
35960.0000000    0.1084532
36000.0000000    0.1039968
36040.0000000    0.0982952
36080.0000000    0.1063068
36120.0000000    0.0987093
36160.0000000    0.1063924
36200.0000000    0.1008410
36240.0000000    0.1062913
36280.0000000    0.1022399
36320.0000000    0.1042710
36360.0000000    0.1065802
36400.0000000    0.1090134
36440.0000000    0.1070928
36480.0000000    0.1038133
36520.0000000    0.0996678
36560.0000000    0.1097398
36600.0000000    0.1079270
36640.0000000    0.1074342
36680.0000000    0.0979272
36720.0000000    0.1107056
36760.0000000    0.1100286
36800.0000000    0.1012476
36840.0000000    0.0997094
36880.0000000    0.1120942
36920.0000000    0.1032910
36960.0000000    0.1173177
37000.0000000    0.1130256
37040.0000000    0.1125943
37080.0000000    0.1138968
37120.0000000    0.1178531
37160.0000000    0.1128222
37200.0000000    0.1031886
37240.0000000    0.1066384
37280.0000000    0.1039859
37320.0000000    0.0981733
37360.0000000    0.0989471
37400.0000000    0.1130105
37440.0000000    0.1111846
37480.0000000    0.1091928
37520.0000000    0.1008181
37560.0000000    0.1033526
37600.0000000    0.1103332
37640.0000000    0.1145284
37680.0000000    0.1180391
37720.0000000    0.1224494
37760.0000000    0.1106099
37800.0000000    0.1193767
37840.0000000    0.1096249
37880.0000000    0.1082053
37920.0000000    0.1017690
37960.0000000    0.1093576
38000.0000000    0.1014136
38040.0000000    0.1072815
38080.0000000    0.1161304
38120.0000000    0.1066505
38160.0000000    0.1143693
38200.0000000    0.1106068
38240.0000000    0.1174622
38280.0000000    0.1103492
38320.0000000    0.1040238
38360.0000000    0.1120060
38400.0000000    0.1063409
38440.0000000    0.1075531
38480.0000000    0.1076451
38520.0000000    0.1031933
38560.0000000    0.1065110
38600.0000000    0.1047529
38640.0000000    0.1095775
38680.0000000    0.1043732
38720.0000000    0.1027224
38760.0000000    0.1137355
38800.0000000    0.1064043
38840.0000000    0.1204803
38880.0000000    0.1101881
38920.0000000    0.1057649
38960.0000000    0.1080670
39000.0000000    0.1154269
39040.0000000    0.1073691
39080.0000000    0.1138806
39120.0000000    0.1130247
39160.0000000    0.1048818
39200.0000000    0.1068613
39240.0000000    0.0976314
39280.0000000    0.1084918
39320.0000000    0.1060910
39360.0000000    0.1081547
39400.0000000    0.1068004
39440.0000000    0.1155035
39480.0000000    0.1074575
39520.0000000    0.1052106
39560.0000000    0.1116895
39600.0000000    0.1082416
39640.0000000    0.1069054
39680.0000000    0.1099464
39720.0000000    0.1107106
39760.0000000    0.1079487
39800.0000000    0.1032830
39840.0000000    0.1109359
39880.0000000    0.1068507
39920.0000000    0.1072198
39960.0000000    0.0954622
40000.0000000    0.0978894
40040.0000000    0.1049033
40080.0000000    0.0991906
40120.0000000    0.1102932
40160.0000000    0.0996981
40200.0000000    0.1044112
40240.0000000    0.1118169
40280.0000000    0.1079574
40320.0000000    0.0999189
40360.0000000    0.1138363
40400.0000000    0.1069972
40440.0000000    0.1095587
40480.0000000    0.1097826
40520.0000000    0.1145951
40560.0000000    0.1186800
40600.0000000    0.1091732
40640.0000000    0.1013157
40680.0000000    0.1055192
40720.0000000    0.1058669
40760.0000000    0.1085028
40800.0000000    0.1256951
40840.0000000    0.1186786
40880.0000000    0.1113472
40920.0000000    0.1127028
40960.0000000    0.1108946
41000.0000000    0.1145096
41040.0000000    0.1208981
41080.0000000    0.1141566
41120.0000000    0.1144995
41160.0000000    0.1222641
41200.0000000    0.1115867
41240.0000000    0.1078665
41280.0000000    0.1063197
41320.0000000    0.1079565
41360.0000000    0.1144039
41400.0000000    0.1083050
41440.0000000    0.1187709
41480.0000000    0.0990049
41520.0000000    0.1148984
41560.0000000    0.1074653
41600.0000000    0.1053348
41640.0000000    0.1049058
41680.0000000    0.1058435
41720.0000000    0.1016138
41760.0000000    0.1014649
41800.0000000    0.1081896
41840.0000000    0.1049449
41880.0000000    0.1075396
41920.0000000    0.1049591
41960.0000000    0.1106056
42000.0000000    0.1139515
42040.0000000    0.1210910
42080.0000000    0.1121978
42120.0000000    0.1096272
42160.0000000    0.1037515
42200.0000000    0.1168125
42240.0000000    0.1211946
42280.0000000    0.1068385
42320.0000000    0.1169407
42360.0000000    0.1357367
42400.0000000    0.1171406
42440.0000000    0.1194359
42480.0000000    0.1083952
42520.0000000    0.1031028
42560.0000000    0.1093535
42600.0000000    0.1061880
42640.0000000    0.1110278
42680.0000000    0.1109168
42720.0000000    0.1065831
42760.0000000    0.1205705
42800.0000000    0.1180652
42840.0000000    0.1167622
42880.0000000    0.1119197
42920.0000000    0.1115881
42960.0000000    0.1200933
43000.0000000    0.1159617
43040.0000000    0.1138274
43080.0000000    0.1101190
43120.0000000    0.1068784
43160.0000000    0.1121850
43200.0000000    0.1053579
43240.0000000    0.1010371
43280.0000000    0.1016080
43320.0000000    0.0885341
43360.0000000    0.1022138
43400.0000000    0.0946516
43440.0000000    0.1008144
43480.0000000    0.1088800
43520.0000000    0.1055194
43560.0000000    0.1140042
43600.0000000    0.1193976
43640.0000000    0.1238592
43680.0000000    0.1145136
43720.0000000    0.1164277
43760.0000000    0.1150141
43800.0000000    0.1181149
43840.0000000    0.1143622
43880.0000000    0.1176062
43920.0000000    0.1033184
43960.0000000    0.1037426
44000.0000000    0.1067536
44040.0000000    0.1103667
44080.0000000    0.1185606
44120.0000000    0.1159749
44160.0000000    0.1091999
44200.0000000    0.1104405
44240.0000000    0.1053192
44280.0000000    0.0970887
44320.0000000    0.1027357
44360.0000000    0.0955776
44400.0000000    0.0948145
44440.0000000    0.1095648
44480.0000000    0.1092180
44520.0000000    0.1072709
44560.0000000    0.1059858
44600.0000000    0.1018594
44640.0000000    0.1130677
44680.0000000    0.1180916
44720.0000000    0.1057621
44760.0000000    0.1085935
44800.0000000    0.1085153
44840.0000000    0.1133452
44880.0000000    0.1147947
44920.0000000    0.1099581
44960.0000000    0.1123866
45000.0000000    0.1056705
45040.0000000    0.1029851
45080.0000000    0.1063407
45120.0000000    0.1155526
45160.0000000    0.1048595
45200.0000000    0.1004671
45240.0000000    0.0998652
45280.0000000    0.0986419
45320.0000000    0.1069331
45360.0000000    0.1115678
45400.0000000    0.1212454
45440.0000000    0.1008462
45480.0000000    0.1114212
45520.0000000    0.1005033
45560.0000000    0.1104337
45600.0000000    0.1111820
45640.0000000    0.1131108
45680.0000000    0.1063971
45720.0000000    0.1017853
45760.0000000    0.1011011
45800.0000000    0.0990341
45840.0000000    0.0996040
45880.0000000    0.1101677
45920.0000000    0.1205906
45960.0000000    0.1001340
46000.0000000    0.1041780
46040.0000000    0.0974329
46080.0000000    0.1072977
46120.0000000    0.1000827
46160.0000000    0.1074728
46200.0000000    0.1000221
46240.0000000    0.0983282
46280.0000000    0.1039925
46320.0000000    0.1145497
46360.0000000    0.1027621
46400.0000000    0.1114887
46440.0000000    0.0912048
46480.0000000    0.0934666
46520.0000000    0.0934910
46560.0000000    0.0908318
46600.0000000    0.1052207
46640.0000000    0.0939736
46680.0000000    0.0984216
46720.0000000    0.1089773
46760.0000000    0.1024592
46800.0000000    0.1073421
46840.0000000    0.1024601
46880.0000000    0.1021593
46920.0000000    0.1081983
46960.0000000    0.1026931
47000.0000000    0.1039488
47040.0000000    0.0947212
47080.0000000    0.0944587
47120.0000000    0.0969624
47160.0000000    0.0981939
47200.0000000    0.0983183
47240.0000000    0.1020776
47280.0000000    0.0921681
47320.0000000    0.1012737
47360.0000000    0.0914078
47400.0000000    0.0959790
47440.0000000    0.1026304
47480.0000000    0.1091016
47520.0000000    0.1067448
47560.0000000    0.0997561
47600.0000000    0.0987757
47640.0000000    0.0917669
47680.0000000    0.0965053
47720.0000000    0.1031757
47760.0000000    0.1070468
47800.0000000    0.1015206
47840.0000000    0.0990099
47880.0000000    0.0943540
47920.0000000    0.1100603
47960.0000000    0.0976116
48000.0000000    0.0997818
48040.0000000    0.1011860
48080.0000000    0.1038825
48120.0000000    0.1006194
48160.0000000    0.1078849
48200.0000000    0.1066688
48240.0000000    0.1069866
48280.0000000    0.1103925
48320.0000000    0.1036084
48360.0000000    0.0923191
48400.0000000    0.1060019
48440.0000000    0.1093024
48480.0000000    0.1044199
48520.0000000    0.1048197
48560.0000000    0.1181134
48600.0000000    0.1117471
48640.0000000    0.0997191
48680.0000000    0.1030708
48720.0000000    0.1048695
48760.0000000    0.1046475
48800.0000000    0.1062923
48840.0000000    0.1030675
48880.0000000    0.1070287
48920.0000000    0.1082895
48960.0000000    0.1089657
49000.0000000    0.1067491
49040.0000000    0.1061362
49080.0000000    0.1109000
49120.0000000    0.0952290
49160.0000000    0.1035624
49200.0000000    0.1123558
49240.0000000    0.1102978
49280.0000000    0.1046933
49320.0000000    0.1156900
49360.0000000    0.1203896
49400.0000000    0.1157289
49440.0000000    0.1111270
49480.0000000    0.1103286
49520.0000000    0.0990912
49560.0000000    0.1063688
49600.0000000    0.1070372
49640.0000000    0.1135433
49680.0000000    0.1143936
49720.0000000    0.1050756
49760.0000000    0.1045012
49800.0000000    0.1094182
49840.0000000    0.1033705
49880.0000000    0.0992341
49920.0000000    0.1096612
49960.0000000    0.1072451
50000.0000000    0.1041886
50040.0000000    0.1058542
50080.0000000    0.1056212
50120.0000000    0.1063411
50160.0000000    0.1024986
50200.0000000    0.1041133
50240.0000000    0.1163023
50280.0000000    0.1094939
50320.0000000    0.1026590
50360.0000000    0.1001367
50400.0000000    0.1046564
50440.0000000    0.1076346
50480.0000000    0.1099770
50520.0000000    0.1079080
50560.0000000    0.1101491
50600.0000000    0.1159612
50640.0000000    0.1072423
50680.0000000    0.1047615
50720.0000000    0.1081998
50760.0000000    0.0991655
50800.0000000    0.0988968
50840.0000000    0.0968851
50880.0000000    0.1063321
50920.0000000    0.1003480
50960.0000000    0.1049074
51000.0000000    0.1007876
51040.0000000    0.1073360
51080.0000000    0.1039846
51120.0000000    0.1020374
51160.0000000    0.1059764
51200.0000000    0.1063143
51240.0000000    0.1057964
51280.0000000    0.1098432
51320.0000000    0.1088647
51360.0000000    0.1150891
51400.0000000    0.1105630
51440.0000000    0.1088656
51480.0000000    0.1037700
51520.0000000    0.1097875
51560.0000000    0.1125202
51600.0000000    0.1056312
51640.0000000    0.1044778
51680.0000000    0.1174288
51720.0000000    0.1141308
51760.0000000    0.1121672
51800.0000000    0.1052779
51840.0000000    0.1077938
51880.0000000    0.0971391
51920.0000000    0.1051672
51960.0000000    0.1026222
52000.0000000    0.1060457
52040.0000000    0.0986985
52080.0000000    0.1076794
52120.0000000    0.1120887
52160.0000000    0.1102806
52200.0000000    0.1054893
52240.0000000    0.0979495
52280.0000000    0.1009361
52320.0000000    0.0982828
52360.0000000    0.1025650
52400.0000000    0.1011463
52440.0000000    0.1004141
52480.0000000    0.1014221
52520.0000000    0.1063354
52560.0000000    0.1043543
52600.0000000    0.1070814
52640.0000000    0.1168451
52680.0000000    0.1122841
52720.0000000    0.1065302
52760.0000000    0.1129044
52800.0000000    0.1094580
52840.0000000    0.1094826
52880.0000000    0.1082107
52920.0000000    0.1004270
52960.0000000    0.0979112
53000.0000000    0.1091910
53040.0000000    0.1019034
53080.0000000    0.1050828
53120.0000000    0.1051927
53160.0000000    0.0972809
53200.0000000    0.1012243
53240.0000000    0.0978359
53280.0000000    0.0991779
53320.0000000    0.1057609
53360.0000000    0.0951290
53400.0000000    0.0922034
53440.0000000    0.0955262
53480.0000000    0.0978646
53520.0000000    0.1057982
53560.0000000    0.1019244
53600.0000000    0.1087094
53640.0000000    0.0959615
53680.0000000    0.0950693
53720.0000000    0.1081315
53760.0000000    0.1042271
53800.0000000    0.0978574
53840.0000000    0.1032495
53880.0000000    0.0932833
53920.0000000    0.1031094
53960.0000000    0.1196797
54000.0000000    0.1193994
54040.0000000    0.1171749
54080.0000000    0.1198541
54120.0000000    0.1196058
54160.0000000    0.1119263
54200.0000000    0.1043513
54240.0000000    0.1074662
54280.0000000    0.1042181
54320.0000000    0.0946425
54360.0000000    0.0956902
54400.0000000    0.1004201
54440.0000000    0.0946956
54480.0000000    0.1007180
54520.0000000    0.1018190
54560.0000000    0.1071977
54600.0000000    0.1008548
54640.0000000    0.1016971
54680.0000000    0.0994414
54720.0000000    0.1152309
54760.0000000    0.1147093
54800.0000000    0.1097655
54840.0000000    0.1065341
54880.0000000    0.1058008
54920.0000000    0.1032953
54960.0000000    0.1065530
55000.0000000    0.0973936
55040.0000000    0.1022291
55080.0000000    0.1027412
55120.0000000    0.0949516
55160.0000000    0.0965657
55200.0000000    0.1032337
55240.0000000    0.1044299
55280.0000000    0.1090188
55320.0000000    0.1220743
55360.0000000    0.1175043
55400.0000000    0.1034333
55440.0000000    0.1006401
55480.0000000    0.0991358
55520.0000000    0.1079069
55560.0000000    0.1103568
55600.0000000    0.0969677
55640.0000000    0.0927461
55680.0000000    0.0968163
55720.0000000    0.0985948
55760.0000000    0.0965863
55800.0000000    0.1036151
55840.0000000    0.1096978
55880.0000000    0.0966587
55920.0000000    0.1117620
55960.0000000    0.1051054
56000.0000000    0.1043547
56040.0000000    0.1189139
56080.0000000    0.1140681
56120.0000000    0.1002560
56160.0000000    0.1112762
56200.0000000    0.1024840
56240.0000000    0.1027967
56280.0000000    0.0974359
56320.0000000    0.1027575
56360.0000000    0.1073446
56400.0000000    0.0997175
56440.0000000    0.1092188
56480.0000000    0.1176061
56520.0000000    0.1181260
56560.0000000    0.1123081
56600.0000000    0.1066223
56640.0000000    0.1094325
56680.0000000    0.1061663
56720.0000000    0.1142232
56760.0000000    0.1081209
56800.0000000    0.1122623
56840.0000000    0.1022201
56880.0000000    0.1063189
56920.0000000    0.1073362
56960.0000000    0.1100242
57000.0000000    0.1140271
57040.0000000    0.1050236
57080.0000000    0.1078099
57120.0000000    0.0997765
57160.0000000    0.0983716
57200.0000000    0.0994293
57240.0000000    0.0990416
57280.0000000    0.1002023
57320.0000000    0.1066207
57360.0000000    0.0958578
57400.0000000    0.1015379
57440.0000000    0.0982088
57480.0000000    0.1095757
57520.0000000    0.0973791
57560.0000000    0.0996545
57600.0000000    0.1068822
57640.0000000    0.1035927
57680.0000000    0.1110843
57720.0000000    0.1096674
57760.0000000    0.1166174
57800.0000000    0.1045943
57840.0000000    0.1098715
57880.0000000    0.1164820
57920.0000000    0.1027385
57960.0000000    0.0972085
58000.0000000    0.0951833
58040.0000000    0.0980927
58080.0000000    0.1035843
58120.0000000    0.1314135
58160.0000000    0.1093269
58200.0000000    0.1033474
58240.0000000    0.1064561
58280.0000000    0.1075096
58320.0000000    0.1076157
58360.0000000    0.1068477
58400.0000000    0.1019133
58440.0000000    0.1037523
58480.0000000    0.1142047
58520.0000000    0.1120906
58560.0000000    0.1004495
58600.0000000    0.1030340
58640.0000000    0.1094561
58680.0000000    0.1090150
58720.0000000    0.1135076
58760.0000000    0.1033629
58800.0000000    0.1023392
58840.0000000    0.1085696
58880.0000000    0.0933189
58920.0000000    0.1025973
58960.0000000    0.1022612
59000.0000000    0.0983396
59040.0000000    0.1053852
59080.0000000    0.1063694
59120.0000000    0.0943873
59160.0000000    0.0985485
59200.0000000    0.0960468
59240.0000000    0.1195817
59280.0000000    0.0988682
59320.0000000    0.1026658
59360.0000000    0.1099834
59400.0000000    0.1088640
59440.0000000    0.1102395
59480.0000000    0.1046213
59520.0000000    0.1044090
59560.0000000    0.1092158
59600.0000000    0.1108506
59640.0000000    0.1126874
59680.0000000    0.1103888
59720.0000000    0.1029173
59760.0000000    0.1090557
59800.0000000    0.1056702
59840.0000000    0.1062502
59880.0000000    0.1000340
59920.0000000    0.1031745
59960.0000000    0.1008862
60000.0000000    0.0997747
60040.0000000    0.1024511
60080.0000000    0.0999016
60120.0000000    0.0980089
60160.0000000    0.0981632
60200.0000000    0.1016107
60240.0000000    0.1027102
60280.0000000    0.1072292
60320.0000000    0.1134039
60360.0000000    0.1002233
60400.0000000    0.1056032
60440.0000000    0.1011679
60480.0000000    0.0963984
60520.0000000    0.0997988
60560.0000000    0.1101531
60600.0000000    0.1072590
60640.0000000    0.0962684
60680.0000000    0.1060822
60720.0000000    0.1091144
60760.0000000    0.0951542
60800.0000000    0.1002426
60840.0000000    0.1043587
60880.0000000    0.0975705
60920.0000000    0.0969423
60960.0000000    0.1062396
61000.0000000    0.1081990
61040.0000000    0.1080301
61080.0000000    0.0951696
61120.0000000    0.1103085
61160.0000000    0.1001216
61200.0000000    0.0930772
61240.0000000    0.1012084
61280.0000000    0.1049436
61320.0000000    0.1034848
61360.0000000    0.1004920
61400.0000000    0.1046295
61440.0000000    0.0968928
61480.0000000    0.1008927
61520.0000000    0.1097649
61560.0000000    0.1070019
61600.0000000    0.1007606
61640.0000000    0.1019288
61680.0000000    0.1075177
61720.0000000    0.0960937
61760.0000000    0.1081710
61800.0000000    0.1041683
61840.0000000    0.0949323
61880.0000000    0.0997971
61920.0000000    0.1016844
61960.0000000    0.1063158
62000.0000000    0.1227072
62040.0000000    0.1122651
62080.0000000    0.1156545
62120.0000000    0.1098618
62160.0000000    0.1028573
62200.0000000    0.1002973
62240.0000000    0.1032461
62280.0000000    0.1042171
62320.0000000    0.1004920
62360.0000000    0.1025070
62400.0000000    0.1033405
62440.0000000    0.1063001
62480.0000000    0.1067787
62520.0000000    0.1033877
62560.0000000    0.1026137
62600.0000000    0.1046433
62640.0000000    0.0952647
62680.0000000    0.0977179
62720.0000000    0.1043754
62760.0000000    0.0945273
62800.0000000    0.1045944
62840.0000000    0.1106026
62880.0000000    0.1027279
62920.0000000    0.1090205
62960.0000000    0.1065254
63000.0000000    0.1032188
63040.0000000    0.1020073
63080.0000000    0.1031138
63120.0000000    0.1069306
63160.0000000    0.1066373
63200.0000000    0.1092482
63240.0000000    0.1099600
63280.0000000    0.1073808
63320.0000000    0.1104475
63360.0000000    0.1016404
63400.0000000    0.1049868
63440.0000000    0.1094505
63480.0000000    0.1078490
63520.0000000    0.1266042
63560.0000000    0.1156067
63600.0000000    0.1099985
63640.0000000    0.1039362
63680.0000000    0.1104927
63720.0000000    0.1032293
63760.0000000    0.1033270
63800.0000000    0.1078245
63840.0000000    0.1032059
63880.0000000    0.1063702
63920.0000000    0.1101085
63960.0000000    0.1036622
64000.0000000    0.0972326
64040.0000000    0.1037301
64080.0000000    0.1077936
64120.0000000    0.0983122
64160.0000000    0.1149028
64200.0000000    0.1140383
64240.0000000    0.0963591
64280.0000000    0.1034353
64320.0000000    0.1132472
64360.0000000    0.1017840
64400.0000000    0.1230389
64440.0000000    0.0998300
64480.0000000    0.0914159
64520.0000000    0.1120038
64560.0000000    0.0944037
64600.0000000    0.1048185
64640.0000000    0.1073354
64680.0000000    0.1272979
64720.0000000    0.1077525
64760.0000000    0.1001764
64800.0000000    0.1054372
64840.0000000    0.1002678
64880.0000000    0.1045879
64920.0000000    0.1074407
64960.0000000    0.1112934
65000.0000000    0.1084613
65040.0000000    0.1070554
65080.0000000    0.1060204
65120.0000000    0.1047735
65160.0000000    0.1141432
65200.0000000    0.1136990
65240.0000000    0.1046497
65280.0000000    0.1024933
65320.0000000    0.1131973
65360.0000000    0.1067012
65400.0000000    0.1127794
65440.0000000    0.1080081
65480.0000000    0.1081804
65520.0000000    0.1067960
65560.0000000    0.1097023
65600.0000000    0.1085615
65640.0000000    0.1108510
65680.0000000    0.1095922
65720.0000000    0.1096543
65760.0000000    0.0977852
65800.0000000    0.1068254
65840.0000000    0.1145673
65880.0000000    0.1039199
65920.0000000    0.1044339
65960.0000000    0.1043564
66000.0000000    0.1121242
66040.0000000    0.1070346
66080.0000000    0.1014270
66120.0000000    0.0980612
66160.0000000    0.1064468
66200.0000000    0.1035465
66240.0000000    0.0989537
66280.0000000    0.1096024
66320.0000000    0.1104140
66360.0000000    0.1156736
66400.0000000    0.1086182
66440.0000000    0.1175440
66480.0000000    0.1090316
66520.0000000    0.1186678
66560.0000000    0.1038721
66600.0000000    0.1095908
66640.0000000    0.1042483
66680.0000000    0.1088361
66720.0000000    0.1065636
66760.0000000    0.1119555
66800.0000000    0.1048379
66840.0000000    0.1032963
66880.0000000    0.1045712
66920.0000000    0.1062681
66960.0000000    0.1159071
67000.0000000    0.1147720
67040.0000000    0.1120458
67080.0000000    0.1153615
67120.0000000    0.1030128
67160.0000000    0.1066256
67200.0000000    0.1133367
67240.0000000    0.1128041
67280.0000000    0.1122707
67320.0000000    0.1117282
67360.0000000    0.1043292
67400.0000000    0.1115827
67440.0000000    0.1101200
67480.0000000    0.1165198
67520.0000000    0.1072305
67560.0000000    0.1064728
67600.0000000    0.1166922
67640.0000000    0.1067985
67680.0000000    0.1108733
67720.0000000    0.1113137
67760.0000000    0.1079914
67800.0000000    0.1175800
67840.0000000    0.1102719
67880.0000000    0.1081743
67920.0000000    0.1177653
67960.0000000    0.1125754
68000.0000000    0.1185210
68040.0000000    0.1119676
68080.0000000    0.1087784
68120.0000000    0.1123236
68160.0000000    0.1093930
68200.0000000    0.1124761
68240.0000000    0.1230645
68280.0000000    0.1112540
68320.0000000    0.1098539
68360.0000000    0.1062205
68400.0000000    0.1130422
68440.0000000    0.1203223
68480.0000000    0.1267340
68520.0000000    0.1150535
68560.0000000    0.1142960
68600.0000000    0.1179008
68640.0000000    0.1133782
68680.0000000    0.1247373
68720.0000000    0.1082192
68760.0000000    0.1073883
68800.0000000    0.1091633
68840.0000000    0.1113991
68880.0000000    0.1133330
68920.0000000    0.1178021
68960.0000000    0.1189960
69000.0000000    0.1214554
69040.0000000    0.1182673
69080.0000000    0.1126175
69120.0000000    0.1169593
69160.0000000    0.1221146
69200.0000000    0.1119519
69240.0000000    0.1122989
69280.0000000    0.1186862
69320.0000000    0.1252503
69360.0000000    0.1226844
69400.0000000    0.1069306
69440.0000000    0.1072569
69480.0000000    0.1077321
69520.0000000    0.1119767
69560.0000000    0.1225546
69600.0000000    0.1128933
69640.0000000    0.1087827
69680.0000000    0.1062498
69720.0000000    0.1092503
69760.0000000    0.1062215
69800.0000000    0.1073986
69840.0000000    0.1131117
69880.0000000    0.1178051
69920.0000000    0.1255152
69960.0000000    0.1227933
70000.0000000    0.1153061
70040.0000000    0.1074332
70080.0000000    0.1114131
70120.0000000    0.1102663
70160.0000000    0.1080540
70200.0000000    0.1109714
70240.0000000    0.1057127
70280.0000000    0.1125071
70320.0000000    0.1039284
70360.0000000    0.1141044
70400.0000000    0.1102142
70440.0000000    0.1044910
70480.0000000    0.1101844
70520.0000000    0.1121845
70560.0000000    0.1123995
70600.0000000    0.1229323
70640.0000000    0.1223058
70680.0000000    0.1199021
70720.0000000    0.1303427
70760.0000000    0.1246802
70800.0000000    0.1181554
70840.0000000    0.1204114
70880.0000000    0.1158824
70920.0000000    0.1068577
70960.0000000    0.1114966
71000.0000000    0.1115881
71040.0000000    0.1087301
71080.0000000    0.1097095
71120.0000000    0.1107732
71160.0000000    0.1142973
71200.0000000    0.1198326
71240.0000000    0.1228886
71280.0000000    0.1172865
71320.0000000    0.1068889
71360.0000000    0.1098698
71400.0000000    0.1197776
71440.0000000    0.1162599
71480.0000000    0.1079146
71520.0000000    0.1041898
71560.0000000    0.1174485
71600.0000000    0.1165590
71640.0000000    0.1108585
71680.0000000    0.1148155
71720.0000000    0.1105334
71760.0000000    0.1111511
71800.0000000    0.1013877
71840.0000000    0.1063235
71880.0000000    0.1065880
71920.0000000    0.1084683
71960.0000000    0.1036973
72000.0000000    0.1113025
72040.0000000    0.1041618
72080.0000000    0.1085959
72120.0000000    0.1129518
72160.0000000    0.1063433
72200.0000000    0.1127482
72240.0000000    0.1038327
72280.0000000    0.1101713
72320.0000000    0.0956386
72360.0000000    0.1038944
72400.0000000    0.1092034
72440.0000000    0.1104706
72480.0000000    0.1096724
72520.0000000    0.1093911
72560.0000000    0.1049661
72600.0000000    0.1117047
72640.0000000    0.1118371
72680.0000000    0.1217508
72720.0000000    0.1107705
72760.0000000    0.1078155
72800.0000000    0.1114370
72840.0000000    0.1118161
72880.0000000    0.1066673
72920.0000000    0.1140778
72960.0000000    0.1098181
73000.0000000    0.1151748
73040.0000000    0.1142666
73080.0000000    0.1082543
73120.0000000    0.1102037
73160.0000000    0.1238331
73200.0000000    0.1153113
73240.0000000    0.1131642
73280.0000000    0.1215018
73320.0000000    0.1156437
73360.0000000    0.1086581
73400.0000000    0.1172372
73440.0000000    0.1192487
73480.0000000    0.0987899
73520.0000000    0.1130679
73560.0000000    0.1040665
73600.0000000    0.1025019
73640.0000000    0.1087021
73680.0000000    0.1056062
73720.0000000    0.1055631
73760.0000000    0.1022264
73800.0000000    0.0973116
73840.0000000    0.1177818
73880.0000000    0.1064288
73920.0000000    0.1005943
73960.0000000    0.1086817
74000.0000000    0.1022149
74040.0000000    0.1071768
74080.0000000    0.1095560
74120.0000000    0.0992351
74160.0000000    0.1019246
74200.0000000    0.1010496
74240.0000000    0.1016294
74280.0000000    0.1011548
74320.0000000    0.1012882
74360.0000000    0.0986892
74400.0000000    0.0996702
74440.0000000    0.1003529
74480.0000000    0.1045721
74520.0000000    0.1026549
74560.0000000    0.1035950
74600.0000000    0.1033990
74640.0000000    0.1008547
74680.0000000    0.1179763
74720.0000000    0.1078250
74760.0000000    0.1163821
74800.0000000    0.1043820
74840.0000000    0.0949690
74880.0000000    0.0985155
74920.0000000    0.0974752
74960.0000000    0.1095447
75000.0000000    0.1075437
75040.0000000    0.1059015
75080.0000000    0.1045950
75120.0000000    0.1171384
75160.0000000    0.1053931
75200.0000000    0.1042225
75240.0000000    0.1092695
75280.0000000    0.1056736
75320.0000000    0.1086089
75360.0000000    0.1056046
75400.0000000    0.0986713
75440.0000000    0.1026850
75480.0000000    0.1003507
75520.0000000    0.1063204
75560.0000000    0.0990733
75600.0000000    0.1020637
75640.0000000    0.0999659
75680.0000000    0.0974276
75720.0000000    0.1001993
75760.0000000    0.0930721
75800.0000000    0.0986982
75840.0000000    0.1098681
75880.0000000    0.0948879
75920.0000000    0.0951288
75960.0000000    0.0999030
76000.0000000    0.0972778
76040.0000000    0.0974641
76080.0000000    0.1011848
76120.0000000    0.0982067
76160.0000000    0.0975462
76200.0000000    0.0987722
76240.0000000    0.1006450
76280.0000000    0.0989974
76320.0000000    0.0942605
76360.0000000    0.1139960
76400.0000000    0.1087865
76440.0000000    0.1027001
76480.0000000    0.0967751
76520.0000000    0.1032980
76560.0000000    0.0961877
76600.0000000    0.0992593
76640.0000000    0.0958754
76680.0000000    0.1140262
76720.0000000    0.1062476
76760.0000000    0.1070533
76800.0000000    0.1100140
76840.0000000    0.1069502
76880.0000000    0.1081897
76920.0000000    0.1025110
76960.0000000    0.1072346
77000.0000000    0.1031443
77040.0000000    0.0973794
77080.0000000    0.1061243
77120.0000000    0.1027248
77160.0000000    0.1019898
77200.0000000    0.1043131
77240.0000000    0.0999611
77280.0000000    0.1088377
77320.0000000    0.0944764
77360.0000000    0.0957883
77400.0000000    0.1034322
77440.0000000    0.1006426
77480.0000000    0.1077325
77520.0000000    0.1036031
77560.0000000    0.1081713
77600.0000000    0.1100055
77640.0000000    0.1131820
77680.0000000    0.1137883
77720.0000000    0.1011172
77760.0000000    0.1038309
77800.0000000    0.1013820
77840.0000000    0.1034632
77880.0000000    0.1061736
77920.0000000    0.1067318
77960.0000000    0.1047616
78000.0000000    0.1012032
78040.0000000    0.1136656
78080.0000000    0.1101724
78120.0000000    0.1112668
78160.0000000    0.1076570
78200.0000000    0.1187375
78240.0000000    0.1118912
78280.0000000    0.1025580
78320.0000000    0.1053039
78360.0000000    0.1083571
78400.0000000    0.1163928
78440.0000000    0.1171002
78480.0000000    0.1133037
78520.0000000    0.1002522
78560.0000000    0.1035838
78600.0000000    0.1002076
78640.0000000    0.0991180
78680.0000000    0.1064002
78720.0000000    0.1015394
78760.0000000    0.1160771
78800.0000000    0.1026464
78840.0000000    0.1237304
78880.0000000    0.1117425
78920.0000000    0.1179818
78960.0000000    0.1049744
79000.0000000    0.1072838
79040.0000000    0.1148739
79080.0000000    0.1197945
79120.0000000    0.1258490
79160.0000000    0.1176974
79200.0000000    0.1209205
79240.0000000    0.1057984
79280.0000000    0.0931816
79320.0000000    0.1045954
79360.0000000    0.1048184
79400.0000000    0.1066093
79440.0000000    0.0982636
79480.0000000    0.1091924
79520.0000000    0.1061363
79560.0000000    0.1041059
79600.0000000    0.1105058
79640.0000000    0.0909950
79680.0000000    0.1062000
79720.0000000    0.1030774
79760.0000000    0.1057723
79800.0000000    0.1000032
79840.0000000    0.1168586
79880.0000000    0.1189844
79920.0000000    0.1079774
79960.0000000    0.0990626
80000.0000000    0.1079659
80040.0000000    0.1046569
80080.0000000    0.0996293
80120.0000000    0.1000061
80160.0000000    0.0931719
80200.0000000    0.1015222
80240.0000000    0.1056209
80280.0000000    0.1002587
80320.0000000    0.1081890
80360.0000000    0.1009543
80400.0000000    0.0991344
80440.0000000    0.1015365
80480.0000000    0.1040578
80520.0000000    0.1080889
80560.0000000    0.1114541
80600.0000000    0.1125539
80640.0000000    0.1135946
80680.0000000    0.1008019
80720.0000000    0.1023833
80760.0000000    0.1174328
80800.0000000    0.1106039
80840.0000000    0.1024547
80880.0000000    0.0970884
80920.0000000    0.1024956
80960.0000000    0.0979194
81000.0000000    0.0934987
81040.0000000    0.1012232
81080.0000000    0.1049053
81120.0000000    0.1028697
81160.0000000    0.1026665
81200.0000000    0.0959177
81240.0000000    0.1015791
81280.0000000    0.1022190
81320.0000000    0.0996816
81360.0000000    0.1067352
81400.0000000    0.1073725
81440.0000000    0.1074586
81480.0000000    0.0997952
81520.0000000    0.1078288
81560.0000000    0.0985695
81600.0000000    0.1041671
81640.0000000    0.0936975
81680.0000000    0.1074660
81720.0000000    0.0989171
81760.0000000    0.1068055
81800.0000000    0.0975776
81840.0000000    0.1046685
81880.0000000    0.1039748
81920.0000000    0.1043983
81960.0000000    0.1035141
82000.0000000    0.1005185
82040.0000000    0.1038957
82080.0000000    0.1122001
82120.0000000    0.1030471
82160.0000000    0.0994167
82200.0000000    0.1121209
82240.0000000    0.0966570
82280.0000000    0.0949910
82320.0000000    0.0930455
82360.0000000    0.1065651
82400.0000000    0.1007516
82440.0000000    0.1068722
82480.0000000    0.1006867
82520.0000000    0.1105296
82560.0000000    0.1038672
82600.0000000    0.1072098
82640.0000000    0.1108097
82680.0000000    0.1052042
82720.0000000    0.0979365
82760.0000000    0.1145760
82800.0000000    0.1167509
82840.0000000    0.1148339
82880.0000000    0.1068134
82920.0000000    0.1093423
82960.0000000    0.1103967
83000.0000000    0.1008846
83040.0000000    0.1057742
83080.0000000    0.1024307
83120.0000000    0.1012125
83160.0000000    0.1069280
83200.0000000    0.1010539
83240.0000000    0.1082447
83280.0000000    0.1140094
83320.0000000    0.1024982
83360.0000000    0.1195348
83400.0000000    0.1051586
83440.0000000    0.1017742
83480.0000000    0.1078907
83520.0000000    0.1048422
83560.0000000    0.1229175
83600.0000000    0.1048741
83640.0000000    0.0967324
83680.0000000    0.1124699
83720.0000000    0.1021175
83760.0000000    0.1042486
83800.0000000    0.1078162
83840.0000000    0.0996176
83880.0000000    0.1011636
83920.0000000    0.1127199
83960.0000000    0.1119241
84000.0000000    0.1056326
84040.0000000    0.1024401
84080.0000000    0.0973782
84120.0000000    0.1023791
84160.0000000    0.1061372
84200.0000000    0.0935554
84240.0000000    0.0971811
84280.0000000    0.0999841
84320.0000000    0.0984971
84360.0000000    0.0895353
84400.0000000    0.0961153
84440.0000000    0.0914974
84480.0000000    0.1027715
84520.0000000    0.0993252
84560.0000000    0.0996133
84600.0000000    0.1038591
84640.0000000    0.1042393
84680.0000000    0.1064736
84720.0000000    0.1048286
84760.0000000    0.1122283
84800.0000000    0.1031900
84840.0000000    0.1073504
84880.0000000    0.0994000
84920.0000000    0.1081171
84960.0000000    0.1228015
85000.0000000    0.1036678
85040.0000000    0.1082004
85080.0000000    0.1111180
85120.0000000    0.1051489
85160.0000000    0.1068436
85200.0000000    0.1073765
85240.0000000    0.1116944
85280.0000000    0.1132915
85320.0000000    0.1049877
85360.0000000    0.1099880
85400.0000000    0.1041852
85440.0000000    0.1120904
85480.0000000    0.0997606
85520.0000000    0.1028247
85560.0000000    0.0968043
85600.0000000    0.1026335
85640.0000000    0.1030034
85680.0000000    0.1051079
85720.0000000    0.1066573
85760.0000000    0.1080092
85800.0000000    0.1054841
85840.0000000    0.1104144
85880.0000000    0.1012551
85920.0000000    0.1143595
85960.0000000    0.1017379
86000.0000000    0.1075693
86040.0000000    0.1209301
86080.0000000    0.1105814
86120.0000000    0.1121989
86160.0000000    0.1128393
86200.0000000    0.1137149
86240.0000000    0.1144414
86280.0000000    0.1087144
86320.0000000    0.1182761
86360.0000000    0.1082119
86400.0000000    0.1102864
86440.0000000    0.1061620
86480.0000000    0.1151834
86520.0000000    0.1049516
86560.0000000    0.1002531
86600.0000000    0.1044902
86640.0000000    0.1040341
86680.0000000    0.1104932
86720.0000000    0.1044487
86760.0000000    0.1052311
86800.0000000    0.1049857
86840.0000000    0.1108405
86880.0000000    0.1114577
86920.0000000    0.1003324
86960.0000000    0.1232340
87000.0000000    0.0998029
87040.0000000    0.0959845
87080.0000000    0.1093001
87120.0000000    0.1082300
87160.0000000    0.1029833
87200.0000000    0.1100885
87240.0000000    0.1114066
87280.0000000    0.1178522
87320.0000000    0.1193301
87360.0000000    0.1133543
87400.0000000    0.1287777
87440.0000000    0.1096146
87480.0000000    0.1218042
87520.0000000    0.1132330
87560.0000000    0.1125162
87600.0000000    0.1082124
87640.0000000    0.1169863
87680.0000000    0.1198949
87720.0000000    0.1212156
87760.0000000    0.1261189
87800.0000000    0.1145233
87840.0000000    0.1155048
87880.0000000    0.1211084
87920.0000000    0.1272341
87960.0000000    0.1179730
88000.0000000    0.1112682
88040.0000000    0.1144234
88080.0000000    0.1121529
88120.0000000    0.1227644
88160.0000000    0.1248847
88200.0000000    0.1192256
88240.0000000    0.1095656
88280.0000000    0.1132934
88320.0000000    0.1110519
88360.0000000    0.1146749
88400.0000000    0.1130678
88440.0000000    0.1075822
88480.0000000    0.1055521
88520.0000000    0.1135718
88560.0000000    0.1101038
88600.0000000    0.1171296
88640.0000000    0.1169371
88680.0000000    0.1077510
88720.0000000    0.1135887
88760.0000000    0.1162940
88800.0000000    0.1084701
88840.0000000    0.1108637
88880.0000000    0.1186539
88920.0000000    0.1244668
88960.0000000    0.1211375
89000.0000000    0.1190239
89040.0000000    0.1188293
89080.0000000    0.1183704
89120.0000000    0.1123459
89160.0000000    0.1065566
89200.0000000    0.1231893
89240.0000000    0.1207026
89280.0000000    0.1039137
89320.0000000    0.1190435
89360.0000000    0.1114838
89400.0000000    0.1112662
89440.0000000    0.1069261
89480.0000000    0.1108838
89520.0000000    0.1055421
89560.0000000    0.1114816
89600.0000000    0.1094406
89640.0000000    0.1133875
89680.0000000    0.1038880
89720.0000000    0.1036996
89760.0000000    0.1067345
89800.0000000    0.1078783
89840.0000000    0.1103462
89880.0000000    0.1099062
89920.0000000    0.1112640
89960.0000000    0.1105429
90000.0000000    0.1140590
90040.0000000    0.1209858
90080.0000000    0.1153830
90120.0000000    0.1165113
90160.0000000    0.1082269
90200.0000000    0.1165054
90240.0000000    0.1195872
90280.0000000    0.1151727
90320.0000000    0.1078431
90360.0000000    0.1112814
90400.0000000    0.1051546
90440.0000000    0.1071991
90480.0000000    0.1065638
90520.0000000    0.1165825
90560.0000000    0.1149031
90600.0000000    0.1173349
90640.0000000    0.1149246
90680.0000000    0.1113758
90720.0000000    0.1208539
90760.0000000    0.1125303
90800.0000000    0.1213973
90840.0000000    0.1177908
90880.0000000    0.1110023
90920.0000000    0.1221889
90960.0000000    0.1125992
91000.0000000    0.1265367
91040.0000000    0.1155912
91080.0000000    0.1190128
91120.0000000    0.1164782
91160.0000000    0.1146886
91200.0000000    0.1113290
91240.0000000    0.1157973
91280.0000000    0.1067312
91320.0000000    0.1143536
91360.0000000    0.1133736
91400.0000000    0.1098854
91440.0000000    0.1112522
91480.0000000    0.1053419
91520.0000000    0.1080258
91560.0000000    0.1073036
91600.0000000    0.1048239
91640.0000000    0.1081656
91680.0000000    0.1141262
91720.0000000    0.1067724
91760.0000000    0.1055848
91800.0000000    0.1144964
91840.0000000    0.1120912
91880.0000000    0.1013260
91920.0000000    0.1120358
91960.0000000    0.1075276
92000.0000000    0.1309046
92040.0000000    0.1152085
92080.0000000    0.1016408
92120.0000000    0.1350840
92160.0000000    0.1110246
92200.0000000    0.1062005
92240.0000000    0.0966601
92280.0000000    0.0953326
92320.0000000    0.1006167
92360.0000000    0.1022291
92400.0000000    0.1015332
92440.0000000    0.1060440
92480.0000000    0.1090128
92520.0000000    0.0961047
92560.0000000    0.0995560
92600.0000000    0.0988467
92640.0000000    0.1049758
92680.0000000    0.1036532
92720.0000000    0.0985494
92760.0000000    0.1026944
92800.0000000    0.1095193
92840.0000000    0.1109898
92880.0000000    0.0966889
92920.0000000    0.1134474
92960.0000000    0.1029383
93000.0000000    0.1133776
93040.0000000    0.1077990
93080.0000000    0.1009321
93120.0000000    0.1101396
93160.0000000    0.1107927
93200.0000000    0.1121196
93240.0000000    0.1037433
93280.0000000    0.1103204
93320.0000000    0.1080821
93360.0000000    0.1142955
93400.0000000    0.1070047
93440.0000000    0.1049471
93480.0000000    0.1071651
93520.0000000    0.1078912
93560.0000000    0.0966124
93600.0000000    0.1075672
93640.0000000    0.1053754
93680.0000000    0.1103806
93720.0000000    0.1038478
93760.0000000    0.1135932
93800.0000000    0.1086657
93840.0000000    0.1043778
93880.0000000    0.1104519
93920.0000000    0.1078913
93960.0000000    0.1162386
94000.0000000    0.1250486
94040.0000000    0.1157168
94080.0000000    0.1234699
94120.0000000    0.1257641
94160.0000000    0.1247150
94200.0000000    0.1194603
94240.0000000    0.1135745
94280.0000000    0.1144932
94320.0000000    0.1135672
94360.0000000    0.1109319
94400.0000000    0.1070554
94440.0000000    0.1015092
94480.0000000    0.1132556
94520.0000000    0.1151407
94560.0000000    0.1111965
94600.0000000    0.1103339
94640.0000000    0.1152024
94680.0000000    0.1125095
94720.0000000    0.1136908
94760.0000000    0.1273675
94800.0000000    0.1160736
94840.0000000    0.1060013
94880.0000000    0.1048382
94920.0000000    0.1127818
94960.0000000    0.1098242
95000.0000000    0.1201716
95040.0000000    0.1288585
95080.0000000    0.1143162
95120.0000000    0.1128191
95160.0000000    0.1114664
95200.0000000    0.1120342
95240.0000000    0.1062501
95280.0000000    0.1039036
95320.0000000    0.1219082
95360.0000000    0.1105075
95400.0000000    0.1200509
95440.0000000    0.1136576
95480.0000000    0.1099552
95520.0000000    0.1057495
95560.0000000    0.1042303
95600.0000000    0.1051024
95640.0000000    0.1081004
95680.0000000    0.1020837
95720.0000000    0.1075160
95760.0000000    0.1105508
95800.0000000    0.1047007
95840.0000000    0.1060304
95880.0000000    0.1044123
95920.0000000    0.1120609
95960.0000000    0.1036917
96000.0000000    0.1074146
96040.0000000    0.1071537
96080.0000000    0.1066282
96120.0000000    0.1004058
96160.0000000    0.1011168
96200.0000000    0.1070388
96240.0000000    0.1105605
96280.0000000    0.1118320
96320.0000000    0.1108984
96360.0000000    0.1089938
96400.0000000    0.1066093
96440.0000000    0.1088300
96480.0000000    0.1000265
96520.0000000    0.1059597
96560.0000000    0.1083080
96600.0000000    0.1087304
96640.0000000    0.1061468
96680.0000000    0.1068466
96720.0000000    0.1067788
96760.0000000    0.1094960
96800.0000000    0.1071518
96840.0000000    0.1127208
96880.0000000    0.1148717
96920.0000000    0.1081277
96960.0000000    0.1147916
97000.0000000    0.1066382
97040.0000000    0.0992322
97080.0000000    0.1043420
97120.0000000    0.1111922
97160.0000000    0.1032922
97200.0000000    0.1012066
97240.0000000    0.1084353
97280.0000000    0.1072041
97320.0000000    0.1110595
97360.0000000    0.1052191
97400.0000000    0.1042522
97440.0000000    0.1021901
97480.0000000    0.1019653
97520.0000000    0.1021543
97560.0000000    0.1091486
97600.0000000    0.1035763
97640.0000000    0.1042378
97680.0000000    0.1133213
97720.0000000    0.1153935
97760.0000000    0.1084903
97800.0000000    0.1040870
97840.0000000    0.1029896
97880.0000000    0.1072597
97920.0000000    0.1073737
97960.0000000    0.1032666
98000.0000000    0.1026331
98040.0000000    0.1084682
98080.0000000    0.1050430
98120.0000000    0.1156805
98160.0000000    0.1156561
98200.0000000    0.1125074
98240.0000000    0.1031753
98280.0000000    0.1125476
98320.0000000    0.0985023
98360.0000000    0.1089953
98400.0000000    0.1007176
98440.0000000    0.1042447
98480.0000000    0.0998235
98520.0000000    0.0988178
98560.0000000    0.1027081
98600.0000000    0.1091758
98640.0000000    0.1052588
98680.0000000    0.0960987
98720.0000000    0.1040014
98760.0000000    0.0992410
98800.0000000    0.0984375
98840.0000000    0.1112041
98880.0000000    0.1037213
98920.0000000    0.1100286
98960.0000000    0.1097820
99000.0000000    0.0967899
99040.0000000    0.1002208
99080.0000000    0.1081956
99120.0000000    0.0981855
99160.0000000    0.1019725
99200.0000000    0.0970597
99240.0000000    0.1023517
99280.0000000    0.0967695
99320.0000000    0.1040359
99360.0000000    0.1049450
99400.0000000    0.0992458
99440.0000000    0.0903903
99480.0000000    0.0979525
99520.0000000    0.1000873
99560.0000000    0.0960950
99600.0000000    0.0977757
99640.0000000    0.1002008
99680.0000000    0.0951041
99720.0000000    0.0936561
99760.0000000    0.1001389
99800.0000000    0.1077656
99840.0000000    0.1071959
99880.0000000    0.0989014
99920.0000000    0.1086462
99960.0000000    0.1054207
100000.0000000    0.0954939
100040.0000000    0.0959565
100080.0000000    0.1045850
100120.0000000    0.1019270
100160.0000000    0.0949391
100200.0000000    0.1106135
100240.0000000    0.0957751
100280.0000000    0.1076347
100320.0000000    0.1037281
100360.0000000    0.1019807
100400.0000000    0.1040846
100440.0000000    0.1004588
100480.0000000    0.1074348
100520.0000000    0.1023732
100560.0000000    0.1089599
100600.0000000    0.0959532
100640.0000000    0.1045871
100680.0000000    0.1036258
100720.0000000    0.1004784
100760.0000000    0.1007184
100800.0000000    0.0991776
100840.0000000    0.1025885
100880.0000000    0.1016591
100920.0000000    0.1048363
100960.0000000    0.1079384
101000.0000000    0.1029087
101040.0000000    0.0998471
101080.0000000    0.0995114
101120.0000000    0.1176497
101160.0000000    0.1008151
101200.0000000    0.0943073
101240.0000000    0.0985656
101280.0000000    0.0937745
101320.0000000    0.1063141
101360.0000000    0.0918680
101400.0000000    0.1128602
101440.0000000    0.1130093
101480.0000000    0.1051062
101520.0000000    0.1023910
101560.0000000    0.1084086
101600.0000000    0.1053651
101640.0000000    0.1025445
101680.0000000    0.1039345
101720.0000000    0.1103872
101760.0000000    0.1121172
101800.0000000    0.1135198
101840.0000000    0.1118875
101880.0000000    0.1052585
101920.0000000    0.1070462
101960.0000000    0.1048588
102000.0000000    0.1116595
102040.0000000    0.0987024
102080.0000000    0.1110804
102120.0000000    0.1011459
102160.0000000    0.1085534
102200.0000000    0.1117107
102240.0000000    0.1229785
102280.0000000    0.1237635
102320.0000000    0.1154990
102360.0000000    0.1071560
102400.0000000    0.1079271
102440.0000000    0.1100327
102480.0000000    0.1073141
102520.0000000    0.1084895
102560.0000000    0.1060776
102600.0000000    0.1021911
102640.0000000    0.1008269
102680.0000000    0.1148366
102720.0000000    0.1165926
102760.0000000    0.1075026
102800.0000000    0.1085698
102840.0000000    0.1204950
102880.0000000    0.1079298
102920.0000000    0.1044258
102960.0000000    0.0968723
103000.0000000    0.1126980
103040.0000000    0.1011079
103080.0000000    0.1073112
103120.0000000    0.1075461
103160.0000000    0.1074373
103200.0000000    0.1078559
103240.0000000    0.1075083
103280.0000000    0.1054486
103320.0000000    0.1067988
103360.0000000    0.1097240
103400.0000000    0.1110855
103440.0000000    0.1125823
103480.0000000    0.1003628
103520.0000000    0.0985569
103560.0000000    0.1059931
103600.0000000    0.1147499
103640.0000000    0.1125651
103680.0000000    0.1006265
103720.0000000    0.1093770
103760.0000000    0.1106310
103800.0000000    0.1144038
103840.0000000    0.1066628
103880.0000000    0.0991941
103920.0000000    0.1035529
103960.0000000    0.1066790
104000.0000000    0.1097196
104040.0000000    0.1099740
104080.0000000    0.1052066
104120.0000000    0.1057720
104160.0000000    0.1112654
104200.0000000    0.1175887
104240.0000000    0.1096236
104280.0000000    0.1102574
104320.0000000    0.1102817
104360.0000000    0.1017144
104400.0000000    0.1103052
104440.0000000    0.0979413
104480.0000000    0.1048703
104520.0000000    0.0944654
104560.0000000    0.1065807
104600.0000000    0.0993368
104640.0000000    0.0998321
104680.0000000    0.1042981
104720.0000000    0.1084827
104760.0000000    0.1010992
104800.0000000    0.1055195
104840.0000000    0.1096910
104880.0000000    0.1078971
104920.0000000    0.1102973
104960.0000000    0.0947365
105000.0000000    0.1067493
105040.0000000    0.1114439
105080.0000000    0.1010319
105120.0000000    0.0998876
105160.0000000    0.0990735
105200.0000000    0.0945844
105240.0000000    0.1024915
105280.0000000    0.1031716
105320.0000000    0.1038680
105360.0000000    0.1066343
105400.0000000    0.1029451
105440.0000000    0.1112403
105480.0000000    0.1112081
105520.0000000    0.0988632
105560.0000000    0.1026010
105600.0000000    0.1095191
105640.0000000    0.1056708
105680.0000000    0.1062856
105720.0000000    0.0941385
105760.0000000    0.1000983
105800.0000000    0.1100671
105840.0000000    0.1103506
105880.0000000    0.1119098
105920.0000000    0.1094870
105960.0000000    0.1046712
106000.0000000    0.0954902
106040.0000000    0.1040857
106080.0000000    0.1114157
106120.0000000    0.1052503
106160.0000000    0.1080231
106200.0000000    0.1082301
106240.0000000    0.1051369
106280.0000000    0.1080775
106320.0000000    0.1134927
106360.0000000    0.1156036
106400.0000000    0.1154539
106440.0000000    0.1195779
106480.0000000    0.1119485
106520.0000000    0.1005210
106560.0000000    0.1046067
106600.0000000    0.1031478
106640.0000000    0.1075071
106680.0000000    0.1096118
106720.0000000    0.1057362
106760.0000000    0.1049803
106800.0000000    0.1094668
106840.0000000    0.1113345
106880.0000000    0.1103455
106920.0000000    0.1169913
106960.0000000    0.1248343
107000.0000000    0.1112645
107040.0000000    0.1136127
107080.0000000    0.1112963
107120.0000000    0.1190225
107160.0000000    0.1066456
107200.0000000    0.1064546
107240.0000000    0.1096359
107280.0000000    0.1051731
107320.0000000    0.1100783
107360.0000000    0.1149494
107400.0000000    0.1125356
107440.0000000    0.1075953
107480.0000000    0.1108795
107520.0000000    0.1184128
107560.0000000    0.1098607
107600.0000000    0.1133590
107640.0000000    0.1061807
107680.0000000    0.1081757
107720.0000000    0.1046780
107760.0000000    0.1129542
107800.0000000    0.1060830
107840.0000000    0.1181243
107880.0000000    0.1123828
107920.0000000    0.1105284
107960.0000000    0.1050693
108000.0000000    0.1098773
108040.0000000    0.1099566
108080.0000000    0.1111158
108120.0000000    0.1133559
108160.0000000    0.1071757
108200.0000000    0.1173875
108240.0000000    0.1146063
108280.0000000    0.1091998
108320.0000000    0.1086998
108360.0000000    0.1150943
108400.0000000    0.1116347
108440.0000000    0.1162333
108480.0000000    0.1024830
108520.0000000    0.1084316
108560.0000000    0.1022583
108600.0000000    0.1125256
108640.0000000    0.1135939
108680.0000000    0.1082272
108720.0000000    0.1131810
108760.0000000    0.1121397
108800.0000000    0.1026875
108840.0000000    0.1034101
108880.0000000    0.1014151
108920.0000000    0.1060257
108960.0000000    0.1066150
109000.0000000    0.1042240
109040.0000000    0.1047136
109080.0000000    0.1060843
109120.0000000    0.1015865
109160.0000000    0.1014505
109200.0000000    0.1097842
109240.0000000    0.1123375
109280.0000000    0.1095488
109320.0000000    0.1181870
109360.0000000    0.1036543
109400.0000000    0.1051360
109440.0000000    0.1032558
109480.0000000    0.1011124
109520.0000000    0.1037253
109560.0000000    0.1036731
109600.0000000    0.1006698
109640.0000000    0.0999959
109680.0000000    0.0999461
109720.0000000    0.0992922
109760.0000000    0.1024035
109800.0000000    0.1013508
109840.0000000    0.1002493
109880.0000000    0.1063039
109920.0000000    0.0969439
109960.0000000    0.0989910
110000.0000000    0.1026273
110040.0000000    0.1073104
110080.0000000    0.1181519
110120.0000000    0.1074171
110160.0000000    0.1087885
110200.0000000    0.1054076
110240.0000000    0.1014515
110280.0000000    0.1021938
110320.0000000    0.1062414
110360.0000000    0.1001096
110400.0000000    0.1129389
110440.0000000    0.1025823
110480.0000000    0.1021341
110520.0000000    0.1148132
110560.0000000    0.1027407
110600.0000000    0.1083438
110640.0000000    0.1109227
110680.0000000    0.1087010
110720.0000000    0.1135125
110760.0000000    0.1071087
110800.0000000    0.1120467
110840.0000000    0.1100676
110880.0000000    0.1093451
110920.0000000    0.1133904
110960.0000000    0.1099497
111000.0000000    0.1043930
111040.0000000    0.1125168
111080.0000000    0.1101168
111120.0000000    0.1039269
111160.0000000    0.1028120
111200.0000000    0.1181635
111240.0000000    0.1202056
111280.0000000    0.1207856
111320.0000000    0.1165136
111360.0000000    0.1191753
111400.0000000    0.1263792
111440.0000000    0.1169841
111480.0000000    0.1251216
111520.0000000    0.1153940
111560.0000000    0.1129623
111600.0000000    0.1073782
111640.0000000    0.1181455
111680.0000000    0.1191448
111720.0000000    0.1133638
111760.0000000    0.1176508
111800.0000000    0.1134858
111840.0000000    0.1096062
111880.0000000    0.1108931
111920.0000000    0.1214048
111960.0000000    0.1202539
112000.0000000    0.1219832
112040.0000000    0.1223155
112080.0000000    0.1123009
112120.0000000    0.1089579
112160.0000000    0.1125766
112200.0000000    0.1132616
112240.0000000    0.1154406
112280.0000000    0.1223350
112320.0000000    0.1154427
112360.0000000    0.1093698
112400.0000000    0.1055479
112440.0000000    0.1087485
112480.0000000    0.1128958
112520.0000000    0.1128897
112560.0000000    0.1127856
112600.0000000    0.1126587
112640.0000000    0.1073430
112680.0000000    0.1166118
112720.0000000    0.1197678
112760.0000000    0.1143742
112800.0000000    0.1169320
112840.0000000    0.1129666
112880.0000000    0.1096635
112920.0000000    0.1019383
112960.0000000    0.1069202
113000.0000000    0.1135990
113040.0000000    0.1076043
113080.0000000    0.1009359
113120.0000000    0.1163974
113160.0000000    0.1027174
113200.0000000    0.0941638
113240.0000000    0.0961136
113280.0000000    0.0969937
113320.0000000    0.1028631
113360.0000000    0.1079017
113400.0000000    0.1092714
113440.0000000    0.1116674
113480.0000000    0.1067247
113520.0000000    0.1078021
113560.0000000    0.1156866
113600.0000000    0.1151354
113640.0000000    0.1121499
113680.0000000    0.1078882
113720.0000000    0.1004326
113760.0000000    0.1033831
113800.0000000    0.1128963
113840.0000000    0.1175841
113880.0000000    0.1141825
113920.0000000    0.1076603
113960.0000000    0.1032985
114000.0000000    0.1129385
114040.0000000    0.1080880
114080.0000000    0.1054261
114120.0000000    0.1084613
114160.0000000    0.1162817
114200.0000000    0.1055765
114240.0000000    0.0991630
114280.0000000    0.0955403
114320.0000000    0.1061865
114360.0000000    0.0938031
114400.0000000    0.1048409
114440.0000000    0.1205360
114480.0000000    0.1008933
114520.0000000    0.1055360
114560.0000000    0.1117691
114600.0000000    0.1053957
114640.0000000    0.1018567
114680.0000000    0.1135907
114720.0000000    0.1105935
114760.0000000    0.1092284
114800.0000000    0.1228662
114840.0000000    0.1123701
114880.0000000    0.1100545
114920.0000000    0.1069269
114960.0000000    0.1078467
115000.0000000    0.1064534
115040.0000000    0.0999999
115080.0000000    0.1109067
115120.0000000    0.0927680
115160.0000000    0.1078353
115200.0000000    0.1156768
115240.0000000    0.1126079
115280.0000000    0.1065082
115320.0000000    0.1024972
115360.0000000    0.1200643
115400.0000000    0.1162485
115440.0000000    0.1126053
115480.0000000    0.1138632
115520.0000000    0.1221074
115560.0000000    0.1211355
115600.0000000    0.1200556
115640.0000000    0.1143563
115680.0000000    0.1159087
115720.0000000    0.1162365
115760.0000000    0.1041204
115800.0000000    0.1119091
115840.0000000    0.1109583
115880.0000000    0.1165177
115920.0000000    0.1129174
115960.0000000    0.1127171
116000.0000000    0.1159907
116040.0000000    0.1141582
116080.0000000    0.1127839
116120.0000000    0.1096597
116160.0000000    0.1115924
116200.0000000    0.1106179
116240.0000000    0.1089128
116280.0000000    0.1105836
116320.0000000    0.1048816
116360.0000000    0.1141606
116400.0000000    0.1045031
116440.0000000    0.1038823
116480.0000000    0.1088168
116520.0000000    0.1142815
116560.0000000    0.0952553
116600.0000000    0.0986209
116640.0000000    0.1141780
116680.0000000    0.1026407
116720.0000000    0.1025746
116760.0000000    0.0999129
116800.0000000    0.1121055
116840.0000000    0.1112432
116880.0000000    0.0993839
116920.0000000    0.1163626
116960.0000000    0.1012799
117000.0000000    0.1064802
117040.0000000    0.1095908
117080.0000000    0.1150126
117120.0000000    0.1093148
117160.0000000    0.1065905
117200.0000000    0.1125669
117240.0000000    0.1128044
117280.0000000    0.1058705
117320.0000000    0.1061573
117360.0000000    0.1064430
117400.0000000    0.1150959
117440.0000000    0.1222989
117480.0000000    0.1115733
117520.0000000    0.1103695
117560.0000000    0.1175430
117600.0000000    0.1061021
117640.0000000    0.1118975
117680.0000000    0.1153077
117720.0000000    0.1246599
117760.0000000    0.1141730
117800.0000000    0.1179066
117840.0000000    0.1135719
117880.0000000    0.1101134
117920.0000000    0.1164520
117960.0000000    0.1170759
118000.0000000    0.1162271
118040.0000000    0.1159955
118080.0000000    0.1109823
118120.0000000    0.1241094
118160.0000000    0.1111850
118200.0000000    0.1066749
118240.0000000    0.1037729
118280.0000000    0.1027753
118320.0000000    0.1070511
118360.0000000    0.1033245
118400.0000000    0.1016128
118440.0000000    0.0986327
118480.0000000    0.1065697
118520.0000000    0.1101779
118560.0000000    0.1193961
118600.0000000    0.1101334
118640.0000000    0.1106552
118680.0000000    0.1134314
118720.0000000    0.1089816
118760.0000000    0.1163259
118800.0000000    0.1170149
118840.0000000    0.1143944
118880.0000000    0.1105156
118920.0000000    0.1103576
118960.0000000    0.1223072
119000.0000000    0.1198097
119040.0000000    0.1146833
119080.0000000    0.1061459
119120.0000000    0.1181281
119160.0000000    0.1197138
119200.0000000    0.1145565
119240.0000000    0.1060474
119280.0000000    0.1177530
119320.0000000    0.1159648
119360.0000000    0.1009540
119400.0000000    0.1196079
119440.0000000    0.1111079
119480.0000000    0.1224080
119520.0000000    0.1113810
119560.0000000    0.1130063
119600.0000000    0.1148315
119640.0000000    0.1135032
119680.0000000    0.1108644
119720.0000000    0.1267457
119760.0000000    0.1142999
119800.0000000    0.1091330
119840.0000000    0.1123120
119880.0000000    0.1212263
119920.0000000    0.1119626
119960.0000000    0.1258793
120000.0000000    0.1090607
120040.0000000    0.1090754
120080.0000000    0.1081802
120120.0000000    0.1115430
120160.0000000    0.0996581
120200.0000000    0.1032503
120240.0000000    0.0995803
120280.0000000    0.1035812
120320.0000000    0.1092280
120360.0000000    0.0970150
120400.0000000    0.1179823
120440.0000000    0.1151765
120480.0000000    0.1093075
120520.0000000    0.1003683
120560.0000000    0.1062979
120600.0000000    0.1170409
120640.0000000    0.1197272
120680.0000000    0.1189691
120720.0000000    0.1132247
120760.0000000    0.1075761
120800.0000000    0.1020764
120840.0000000    0.1010389
120880.0000000    0.1174006
120920.0000000    0.1144822
120960.0000000    0.1044387
121000.0000000    0.1277260
121040.0000000    0.1104498
121080.0000000    0.1176431
121120.0000000    0.1108356
121160.0000000    0.1114467
121200.0000000    0.1087303
121240.0000000    0.1112216
121280.0000000    0.1075969
121320.0000000    0.1235765
121360.0000000    0.1044972
121400.0000000    0.1074288
121440.0000000    0.1126033
121480.0000000    0.1070762
121520.0000000    0.1053199
121560.0000000    0.1199641
121600.0000000    0.1060602
121640.0000000    0.1283012
121680.0000000    0.1178788
121720.0000000    0.1096841
121760.0000000    0.1053471
121800.0000000    0.1004112
121840.0000000    0.1020613
121880.0000000    0.1024713
121920.0000000    0.0987939
121960.0000000    0.1093300
122000.0000000    0.0990868
122040.0000000    0.1007307
122080.0000000    0.1036521
122120.0000000    0.1070100
122160.0000000    0.1039025
122200.0000000    0.1070115
122240.0000000    0.1108578
122280.0000000    0.1091050
122320.0000000    0.1090794
122360.0000000    0.1150418
122400.0000000    0.1063493
122440.0000000    0.1114866
122480.0000000    0.1106112
122520.0000000    0.1063631
122560.0000000    0.1125049
122600.0000000    0.1020842
122640.0000000    0.1102900
122680.0000000    0.1028470
122720.0000000    0.1054497
122760.0000000    0.0986453
122800.0000000    0.1160745
122840.0000000    0.1041033
122880.0000000    0.1116806
122920.0000000    0.1010564
122960.0000000    0.1016718
123000.0000000    0.1073765
123040.0000000    0.1000960
123080.0000000    0.1029491
123120.0000000    0.1010017
123160.0000000    0.1035240
123200.0000000    0.1046656
123240.0000000    0.1036959
123280.0000000    0.1127719
123320.0000000    0.1103025
123360.0000000    0.1065423
123400.0000000    0.1186199
123440.0000000    0.1214309
123480.0000000    0.1197040
123520.0000000    0.0997590
123560.0000000    0.1121133
123600.0000000    0.1033126
123640.0000000    0.1086068
123680.0000000    0.1083669
123720.0000000    0.1198619
123760.0000000    0.1124249
123800.0000000    0.1053250
123840.0000000    0.1064334
123880.0000000    0.1073997
123920.0000000    0.1175888
123960.0000000    0.1124792
124000.0000000    0.1161230
124040.0000000    0.1052607
124080.0000000    0.1133847
124120.0000000    0.1130702
124160.0000000    0.1238718
124200.0000000    0.1114046
124240.0000000    0.1131678
124280.0000000    0.1132976
124320.0000000    0.1105401
124360.0000000    0.1186859
124400.0000000    0.1074430
124440.0000000    0.1124313
124480.0000000    0.1111610
124520.0000000    0.1150835
124560.0000000    0.1061157
124600.0000000    0.1114084
124640.0000000    0.1144485
124680.0000000    0.1086941
124720.0000000    0.1131784
124760.0000000    0.1212159
124800.0000000    0.1115972
124840.0000000    0.1060599
124880.0000000    0.1215950
124920.0000000    0.1156847
124960.0000000    0.1251222
125000.0000000    0.1108094
125040.0000000    0.1257421
125080.0000000    0.1163153
125120.0000000    0.1207706
125160.0000000    0.1193768
125200.0000000    0.1253621
125240.0000000    0.1273242
125280.0000000    0.1269304
125320.0000000    0.1168277
125360.0000000    0.1200611
125400.0000000    0.1109041
125440.0000000    0.1109179
125480.0000000    0.1263413
125520.0000000    0.1174004
125560.0000000    0.1061287
125600.0000000    0.1339123
125640.0000000    0.1247392
125680.0000000    0.1240074
125720.0000000    0.1196951
125760.0000000    0.1314906
125800.0000000    0.1335696
125840.0000000    0.1181214
125880.0000000    0.1148961
125920.0000000    0.1151966
125960.0000000    0.1148019
126000.0000000    0.1176861
126040.0000000    0.1118846
126080.0000000    0.1123639
126120.0000000    0.1069372
126160.0000000    0.1064842
126200.0000000    0.1109544
126240.0000000    0.1098995
126280.0000000    0.1209141
126320.0000000    0.1061472
126360.0000000    0.1112335
126400.0000000    0.1104603
126440.0000000    0.1125978
126480.0000000    0.1030659
126520.0000000    0.1073635
126560.0000000    0.1041615
126600.0000000    0.1089436
126640.0000000    0.1055107
126680.0000000    0.1112329
126720.0000000    0.1063318
126760.0000000    0.1058095
126800.0000000    0.1213662
126840.0000000    0.1186770
126880.0000000    0.1060290
126920.0000000    0.1085785
126960.0000000    0.1105620
127000.0000000    0.1093176
127040.0000000    0.1082581
127080.0000000    0.1083622
127120.0000000    0.1134692
127160.0000000    0.1195901
127200.0000000    0.1102969
127240.0000000    0.1084346
127280.0000000    0.1122098
127320.0000000    0.1096450
127360.0000000    0.1092775
127400.0000000    0.1073456
127440.0000000    0.1051885
127480.0000000    0.1222777
127520.0000000    0.1068269
127560.0000000    0.1117601
127600.0000000    0.1093209
127640.0000000    0.1027574
127680.0000000    0.1142559
127720.0000000    0.1054656
127760.0000000    0.1058700
127800.0000000    0.1045834
127840.0000000    0.1056363
127880.0000000    0.1055928
127920.0000000    0.1056048
127960.0000000    0.0997732
128000.0000000    0.0960375
128040.0000000    0.0988929
128080.0000000    0.1014665
128120.0000000    0.0950210
128160.0000000    0.1142134
128200.0000000    0.1022554
128240.0000000    0.0965660
128280.0000000    0.1011342
128320.0000000    0.1010714
128360.0000000    0.1012416
128400.0000000    0.1018266
128440.0000000    0.0988403
128480.0000000    0.1045809
128520.0000000    0.1106419
128560.0000000    0.0992501
128600.0000000    0.0960734
128640.0000000    0.0973439
128680.0000000    0.1006378
128720.0000000    0.1021402
128760.0000000    0.1029310
128800.0000000    0.1017717
128840.0000000    0.1080913
128880.0000000    0.1030723
128920.0000000    0.1013744
128960.0000000    0.1065245
129000.0000000    0.1115613
129040.0000000    0.1014540
129080.0000000    0.1019488
129120.0000000    0.0995997
129160.0000000    0.0966692
129200.0000000    0.1012194
129240.0000000    0.0987340
129280.0000000    0.1026187
129320.0000000    0.0980752
129360.0000000    0.1126689
129400.0000000    0.0980506
129440.0000000    0.1024955
129480.0000000    0.1093674
129520.0000000    0.0990144
129560.0000000    0.0994853
129600.0000000    0.0981423
129640.0000000    0.0968571
129680.0000000    0.0962442
129720.0000000    0.1011040
129760.0000000    0.0987686
129800.0000000    0.1020547
129840.0000000    0.1049674
129880.0000000    0.1068362
129920.0000000    0.1030279
129960.0000000    0.1043332
130000.0000000    0.1002282
130040.0000000    0.1043069
130080.0000000    0.1014742
130120.0000000    0.1030580
130160.0000000    0.1059491
130200.0000000    0.1039542
130240.0000000    0.1069583
130280.0000000    0.1035571
130320.0000000    0.0962037
130360.0000000    0.0976830
130400.0000000    0.1026566
130440.0000000    0.1058764
130480.0000000    0.1133181
130520.0000000    0.1052784
130560.0000000    0.1141069
130600.0000000    0.1134284
130640.0000000    0.1044569
130680.0000000    0.0968333
130720.0000000    0.1001223
130760.0000000    0.0975617
130800.0000000    0.1033575
130840.0000000    0.0956347
130880.0000000    0.1102370
130920.0000000    0.1052694
130960.0000000    0.1030288
131000.0000000    0.1077098
131040.0000000    0.1148739
131080.0000000    0.1105657
131120.0000000    0.1124495
131160.0000000    0.1078359
131200.0000000    0.1057867
131240.0000000    0.1044686
131280.0000000    0.1108950
131320.0000000    0.1138167
131360.0000000    0.1116702
131400.0000000    0.1006045
131440.0000000    0.1013438
131480.0000000    0.0989749
131520.0000000    0.0993898
131560.0000000    0.1128562
131600.0000000    0.1059226
131640.0000000    0.1050185
131680.0000000    0.1125895
131720.0000000    0.1012945
131760.0000000    0.1064316
131800.0000000    0.0997895
131840.0000000    0.0998794
131880.0000000    0.1023274
131920.0000000    0.1110124
131960.0000000    0.1082498
132000.0000000    0.1022004
132040.0000000    0.1081570
132080.0000000    0.1078676
132120.0000000    0.1058891
132160.0000000    0.1095668
132200.0000000    0.1109070
132240.0000000    0.1107532
132280.0000000    0.1044951
132320.0000000    0.1015934
132360.0000000    0.1033191
132400.0000000    0.1001006
132440.0000000    0.0991368
132480.0000000    0.0972197
132520.0000000    0.1019608
132560.0000000    0.1013134
132600.0000000    0.0953011
132640.0000000    0.1100500
132680.0000000    0.1049616
132720.0000000    0.1041953
132760.0000000    0.1128132
132800.0000000    0.1054859
132840.0000000    0.1022863
132880.0000000    0.1038562
132920.0000000    0.0959133
132960.0000000    0.1083340
133000.0000000    0.1047306
133040.0000000    0.1030070
133080.0000000    0.0981380
133120.0000000    0.0979230
133160.0000000    0.1107543
133200.0000000    0.1016643
133240.0000000    0.1047332
133280.0000000    0.1005727
133320.0000000    0.0954127
133360.0000000    0.1031958
133400.0000000    0.1033639
133440.0000000    0.1090211
133480.0000000    0.0977055
133520.0000000    0.1019923
133560.0000000    0.1043067
133600.0000000    0.1001985
133640.0000000    0.0953560
133680.0000000    0.1103219
133720.0000000    0.1061624
133760.0000000    0.1026875
133800.0000000    0.0952544
133840.0000000    0.1068892
133880.0000000    0.0984898
133920.0000000    0.0903685
133960.0000000    0.0944496
134000.0000000    0.1003940
134040.0000000    0.1079787
134080.0000000    0.1027159
134120.0000000    0.1047649
134160.0000000    0.1097362
134200.0000000    0.1026705
134240.0000000    0.1069575
134280.0000000    0.1010463
134320.0000000    0.1037087
134360.0000000    0.1076744
134400.0000000    0.1013060
134440.0000000    0.1023691
134480.0000000    0.1062956
134520.0000000    0.1053989
134560.0000000    0.0993480
134600.0000000    0.1060262
134640.0000000    0.1097699
134680.0000000    0.0981543
134720.0000000    0.1027599
134760.0000000    0.0989424
134800.0000000    0.0916182
134840.0000000    0.1007093
134880.0000000    0.0940747
134920.0000000    0.0971011
134960.0000000    0.1089387
135000.0000000    0.1110448
135040.0000000    0.1037671
135080.0000000    0.1128703
135120.0000000    0.1016725
135160.0000000    0.1090176
135200.0000000    0.1038010
135240.0000000    0.1009300
135280.0000000    0.1019497
135320.0000000    0.1120321
135360.0000000    0.1057660
135400.0000000    0.1024035
135440.0000000    0.1098847
135480.0000000    0.1078023
135520.0000000    0.1105539
135560.0000000    0.1046726
135600.0000000    0.1115965
135640.0000000    0.1110504
135680.0000000    0.1136605
135720.0000000    0.1168655
135760.0000000    0.1080576
135800.0000000    0.1141768
135840.0000000    0.1179429
135880.0000000    0.1081713
135920.0000000    0.1127604
135960.0000000    0.1007083
136000.0000000    0.1034598
136040.0000000    0.1023127
136080.0000000    0.1063110
136120.0000000    0.1080284
136160.0000000    0.0963213
136200.0000000    0.1015205
136240.0000000    0.0970272
136280.0000000    0.0948050
136320.0000000    0.1029938
136360.0000000    0.1036498
136400.0000000    0.0993773
136440.0000000    0.0991005
136480.0000000    0.0944900
136520.0000000    0.0965240
136560.0000000    0.0907501
136600.0000000    0.0919180
136640.0000000    0.0948086
136680.0000000    0.1005511
136720.0000000    0.1025329
136760.0000000    0.1019544
136800.0000000    0.1052454
136840.0000000    0.1078066
136880.0000000    0.1054757
136920.0000000    0.1032621
136960.0000000    0.0960234
137000.0000000    0.1066320
137040.0000000    0.1103157
137080.0000000    0.1055698
137120.0000000    0.1017898
137160.0000000    0.1114679
137200.0000000    0.0994209
137240.0000000    0.1114757
137280.0000000    0.1036966
137320.0000000    0.1079573
137360.0000000    0.1116487
137400.0000000    0.1107172
137440.0000000    0.1088302
137480.0000000    0.1092064
137520.0000000    0.1151148
137560.0000000    0.1113195
137600.0000000    0.1058419
137640.0000000    0.1142407
137680.0000000    0.1146704
137720.0000000    0.1122581
137760.0000000    0.1135390
137800.0000000    0.1117574
137840.0000000    0.1117338
137880.0000000    0.1093299
137920.0000000    0.1040891
137960.0000000    0.1052142
138000.0000000    0.1052589
138040.0000000    0.1165750
138080.0000000    0.1186930
138120.0000000    0.1148625
138160.0000000    0.1266826
138200.0000000    0.1121604
138240.0000000    0.1064151
138280.0000000    0.1111041
138320.0000000    0.1129231
138360.0000000    0.1070462
138400.0000000    0.1142659
138440.0000000    0.1093159
138480.0000000    0.1009116
138520.0000000    0.1093826
138560.0000000    0.1110994
138600.0000000    0.1220333
138640.0000000    0.1119547
138680.0000000    0.1058722
138720.0000000    0.1153372
138760.0000000    0.1078231
138800.0000000    0.1089709
138840.0000000    0.1161417
138880.0000000    0.1087569
138920.0000000    0.1181009
138960.0000000    0.1171355
139000.0000000    0.1056753
139040.0000000    0.1050874
139080.0000000    0.1082209
139120.0000000    0.1202844
139160.0000000    0.1049918
139200.0000000    0.1133236
139240.0000000    0.1067098
139280.0000000    0.1119284
139320.0000000    0.0994693
139360.0000000    0.1089002
139400.0000000    0.1118800
139440.0000000    0.1104602
139480.0000000    0.1096825
139520.0000000    0.1200647
139560.0000000    0.1183822
139600.0000000    0.1114271
139640.0000000    0.1146025
139680.0000000    0.1192421
139720.0000000    0.1163053
139760.0000000    0.1102850
139800.0000000    0.1101986
139840.0000000    0.1111606
139880.0000000    0.1158887
139920.0000000    0.1157050
139960.0000000    0.1199733
140000.0000000    0.1224222
140040.0000000    0.1265632
140080.0000000    0.1221186
140120.0000000    0.1207279
140160.0000000    0.1122637
140200.0000000    0.1141486
140240.0000000    0.1182214
140280.0000000    0.1145488
140320.0000000    0.1071630
140360.0000000    0.1210882
140400.0000000    0.1119880
140440.0000000    0.1116858
140480.0000000    0.1143930
140520.0000000    0.1105502
140560.0000000    0.1146376
140600.0000000    0.1109392
140640.0000000    0.1221820
140680.0000000    0.1160778
140720.0000000    0.1110046
140760.0000000    0.1088173
140800.0000000    0.1079347
140840.0000000    0.1159130
140880.0000000    0.1144565
140920.0000000    0.1149037
140960.0000000    0.1168280
141000.0000000    0.1121071
141040.0000000    0.1108256
141080.0000000    0.1127232
141120.0000000    0.1037866
141160.0000000    0.1057730
141200.0000000    0.1114798
141240.0000000    0.1160633
141280.0000000    0.1205768
141320.0000000    0.1077720
141360.0000000    0.1030198
141400.0000000    0.1082200
141440.0000000    0.1077960
141480.0000000    0.1032162
141520.0000000    0.1040837
141560.0000000    0.1081762
141600.0000000    0.1109683
141640.0000000    0.1159439
141680.0000000    0.1083499
141720.0000000    0.1122301
141760.0000000    0.1220585
141800.0000000    0.1268987
141840.0000000    0.1160331
141880.0000000    0.1220658
141920.0000000    0.1140420
141960.0000000    0.1176682
142000.0000000    0.1065336
142040.0000000    0.1107916
142080.0000000    0.1075966
142120.0000000    0.1021519
142160.0000000    0.1000419
142200.0000000    0.1000674
142240.0000000    0.1057953
142280.0000000    0.1110976
142320.0000000    0.1118953
142360.0000000    0.1093097
142400.0000000    0.0991318
142440.0000000    0.0995348
142480.0000000    0.1084487
142520.0000000    0.1100828
142560.0000000    0.1091070
142600.0000000    0.1049912
142640.0000000    0.1099508
142680.0000000    0.0989652
142720.0000000    0.1095261
142760.0000000    0.1103962
142800.0000000    0.1018797
142840.0000000    0.1036525
142880.0000000    0.0994811
142920.0000000    0.0987362
142960.0000000    0.1112878
143000.0000000    0.1096218
143040.0000000    0.1088854
143080.0000000    0.1020795
143120.0000000    0.0974081
143160.0000000    0.1003971
143200.0000000    0.1003639
143240.0000000    0.0999858
143280.0000000    0.1002822
143320.0000000    0.0974455
143360.0000000    0.0951098
143400.0000000    0.0977361
143440.0000000    0.1041741
143480.0000000    0.1084231
143520.0000000    0.1052794
143560.0000000    0.0950853
143600.0000000    0.0982396
143640.0000000    0.0965919
143680.0000000    0.0991230
143720.0000000    0.1029901
143760.0000000    0.1047741
143800.0000000    0.1050864
143840.0000000    0.1050237
143880.0000000    0.1047940
143920.0000000    0.1018069
143960.0000000    0.1006361
144000.0000000    0.1108903
144040.0000000    0.1073739
144080.0000000    0.1017219
144120.0000000    0.1007395
144160.0000000    0.0992687
144200.0000000    0.1005173
144240.0000000    0.1124172
144280.0000000    0.1131392
144320.0000000    0.1137942
144360.0000000    0.1117756
144400.0000000    0.1024628
144440.0000000    0.1046847
144480.0000000    0.1108601
144520.0000000    0.1045223
144560.0000000    0.1063744
144600.0000000    0.0985143
144640.0000000    0.0953533
144680.0000000    0.0938374
144720.0000000    0.1016674
144760.0000000    0.0975078
144800.0000000    0.0901832
144840.0000000    0.0930766
144880.0000000    0.1071691
144920.0000000    0.1008625
144960.0000000    0.1077762
145000.0000000    0.1081304
145040.0000000    0.1066256
145080.0000000    0.0951076
145120.0000000    0.1017543
145160.0000000    0.1074432
145200.0000000    0.1062077
145240.0000000    0.1031710
145280.0000000    0.0994753
145320.0000000    0.1014687
145360.0000000    0.0979522
145400.0000000    0.1092864
145440.0000000    0.1096077
145480.0000000    0.1137897
145520.0000000    0.1061672
145560.0000000    0.1032097
145600.0000000    0.0955938
145640.0000000    0.1018434
145680.0000000    0.1098316
145720.0000000    0.1113978
145760.0000000    0.1125682
145800.0000000    0.1078853
145840.0000000    0.1065316
145880.0000000    0.0905830
145920.0000000    0.1019306
145960.0000000    0.1116315
146000.0000000    0.1089046
146040.0000000    0.1120511
146080.0000000    0.0983196
146120.0000000    0.1061618
146160.0000000    0.1027470
146200.0000000    0.0985862
146240.0000000    0.0932731
146280.0000000    0.1075529
146320.0000000    0.0930214
146360.0000000    0.0999341
146400.0000000    0.0981194
146440.0000000    0.1081894
146480.0000000    0.1011288
146520.0000000    0.1075227
146560.0000000    0.1025220
146600.0000000    0.1100485
146640.0000000    0.1006041
146680.0000000    0.1004669
146720.0000000    0.1177504
146760.0000000    0.1007017
146800.0000000    0.1040419
146840.0000000    0.1076290
146880.0000000    0.1077787
146920.0000000    0.1039749
146960.0000000    0.1097087
147000.0000000    0.1142353
147040.0000000    0.1053706
147080.0000000    0.1013712
147120.0000000    0.1081482
147160.0000000    0.1078461
147200.0000000    0.1031491
147240.0000000    0.1055823
147280.0000000    0.1064134
147320.0000000    0.1165858
147360.0000000    0.1071333
147400.0000000    0.1021789
147440.0000000    0.1074515
147480.0000000    0.1034790
147520.0000000    0.1071038
147560.0000000    0.1005569
147600.0000000    0.0963875
147640.0000000    0.1082604
147680.0000000    0.1009149
147720.0000000    0.1060850
147760.0000000    0.1019200
147800.0000000    0.1029654
147840.0000000    0.1085816
147880.0000000    0.1009556
147920.0000000    0.1027591
147960.0000000    0.1013838
148000.0000000    0.1032180
148040.0000000    0.1055750
148080.0000000    0.0953786
148120.0000000    0.1142765
148160.0000000    0.0940852
148200.0000000    0.0965720
148240.0000000    0.1009436
148280.0000000    0.0964781
148320.0000000    0.1074638
148360.0000000    0.1003229
148400.0000000    0.0991440
148440.0000000    0.0885762
148480.0000000    0.0954601
148520.0000000    0.0985747
148560.0000000    0.0981164
148600.0000000    0.1019013
148640.0000000    0.1002022
148680.0000000    0.0942815
148720.0000000    0.0961369
148760.0000000    0.1012324
148800.0000000    0.1031664
148840.0000000    0.0994230
148880.0000000    0.0950544
148920.0000000    0.1021616
148960.0000000    0.1005295
149000.0000000    0.1023874
149040.0000000    0.0975351
149080.0000000    0.0870655
149120.0000000    0.0941049
149160.0000000    0.1025468
149200.0000000    0.0998498
149240.0000000    0.0947268
149280.0000000    0.1047291
149320.0000000    0.1011168
149360.0000000    0.0972426
149400.0000000    0.0956740
149440.0000000    0.0896484
149480.0000000    0.0979548
149520.0000000    0.0985345
149560.0000000    0.0977666
149600.0000000    0.0987455
149640.0000000    0.0931920
149680.0000000    0.0939691
149720.0000000    0.0866682
149760.0000000    0.0964473
149800.0000000    0.0893067
149840.0000000    0.0925962
149880.0000000    0.0902285
149920.0000000    0.0891996
149960.0000000    0.0884135
150000.0000000    0.0887470
150040.0000000    0.0899140
150080.0000000    0.0964762
150120.0000000    0.0913756
150160.0000000    0.0831113
150200.0000000    0.0913076
150240.0000000    0.0977319
150280.0000000    0.0877577
150320.0000000    0.1011362
150360.0000000    0.1025707
150400.0000000    0.0945029
150440.0000000    0.0900807
150480.0000000    0.0924120
150520.0000000    0.0949522
150560.0000000    0.0959886
150600.0000000    0.0933160
150640.0000000    0.1001153
150680.0000000    0.0955583
150720.0000000    0.0968327
150760.0000000    0.0945439
150800.0000000    0.0949956
150840.0000000    0.0946148
150880.0000000    0.0941346
150920.0000000    0.0954589
150960.0000000    0.0974812
151000.0000000    0.1010000
151040.0000000    0.0954489
151080.0000000    0.0864066
151120.0000000    0.1032630
151160.0000000    0.0995819
151200.0000000    0.0994419
151240.0000000    0.0945946
151280.0000000    0.1007965
151320.0000000    0.1062670
151360.0000000    0.1105023
151400.0000000    0.0904877
151440.0000000    0.0994192
151480.0000000    0.0984308
151520.0000000    0.1030154
151560.0000000    0.0929088
151600.0000000    0.1059468
151640.0000000    0.0963353
151680.0000000    0.0987104
151720.0000000    0.1043087
151760.0000000    0.0960951
151800.0000000    0.1018200
151840.0000000    0.1021478
151880.0000000    0.0993673
151920.0000000    0.0970275
151960.0000000    0.1010811
152000.0000000    0.1038528
152040.0000000    0.1054521
152080.0000000    0.0979331
152120.0000000    0.1091947
152160.0000000    0.1066808
152200.0000000    0.1087438
152240.0000000    0.1006213
152280.0000000    0.1105754
152320.0000000    0.1052564
152360.0000000    0.1090171
152400.0000000    0.1082064
152440.0000000    0.1004781
152480.0000000    0.0919840
152520.0000000    0.1050356
152560.0000000    0.1055504
152600.0000000    0.1076842
152640.0000000    0.1041925
152680.0000000    0.1072038
152720.0000000    0.1059847
152760.0000000    0.1045199
152800.0000000    0.1039136
152840.0000000    0.1063525
152880.0000000    0.0980867
152920.0000000    0.0988851
152960.0000000    0.1088046
153000.0000000    0.0956437
153040.0000000    0.1131006
153080.0000000    0.1025255
153120.0000000    0.1066073
153160.0000000    0.1019035
153200.0000000    0.1165985
153240.0000000    0.1110632
153280.0000000    0.1055987
153320.0000000    0.1038469
153360.0000000    0.1065956
153400.0000000    0.1083388
153440.0000000    0.1039859
153480.0000000    0.1038484
153520.0000000    0.1047412
153560.0000000    0.1087998
153600.0000000    0.1152566
153640.0000000    0.0999112
153680.0000000    0.0998200
153720.0000000    0.0937000
153760.0000000    0.1067210
153800.0000000    0.0997044
153840.0000000    0.1036739
153880.0000000    0.1065355
153920.0000000    0.1022795
153960.0000000    0.1020831
154000.0000000    0.1024083
154040.0000000    0.1045165
154080.0000000    0.0984271
154120.0000000    0.1061363
154160.0000000    0.0855674
154200.0000000    0.0997824
154240.0000000    0.1023197
154280.0000000    0.0969255
154320.0000000    0.0936304
154360.0000000    0.0917555
154400.0000000    0.0901663
154440.0000000    0.1030923
154480.0000000    0.0996948
154520.0000000    0.0977578
154560.0000000    0.0962442
154600.0000000    0.1034081
154640.0000000    0.0887994
154680.0000000    0.0995836
154720.0000000    0.0914346
154760.0000000    0.0999380
154800.0000000    0.1259746
154840.0000000    0.1124374
154880.0000000    0.1027423
154920.0000000    0.1059385
154960.0000000    0.0945098
155000.0000000    0.1060259
155040.0000000    0.0962915
155080.0000000    0.0925504
155120.0000000    0.0988503
155160.0000000    0.0943896
155200.0000000    0.0994854
155240.0000000    0.0931479
155280.0000000    0.0960939
155320.0000000    0.0990464
155360.0000000    0.0981855
155400.0000000    0.0980460
155440.0000000    0.0899997
155480.0000000    0.0958894
155520.0000000    0.0990891
155560.0000000    0.1042534
155600.0000000    0.1009921
155640.0000000    0.1005133
155680.0000000    0.1092385
155720.0000000    0.1153373
155760.0000000    0.1086808
155800.0000000    0.1180674
155840.0000000    0.1143109
155880.0000000    0.1050406
155920.0000000    0.1055202
155960.0000000    0.1095212
156000.0000000    0.1017956
156040.0000000    0.1053484
156080.0000000    0.0922851
156120.0000000    0.0923614
156160.0000000    0.0960817
156200.0000000    0.0988555
156240.0000000    0.0894923
156280.0000000    0.0940229
156320.0000000    0.0989737
156360.0000000    0.0939498
156400.0000000    0.0918379
156440.0000000    0.1002500
156480.0000000    0.0958744
156520.0000000    0.0940258
156560.0000000    0.1021090
156600.0000000    0.1023784
156640.0000000    0.0959727
156680.0000000    0.0942623
156720.0000000    0.0901444
156760.0000000    0.0949239
156800.0000000    0.0973148
156840.0000000    0.0988295
156880.0000000    0.0929636
156920.0000000    0.0958735
156960.0000000    0.0890273
157000.0000000    0.1069345
157040.0000000    0.0981753
157080.0000000    0.1030157
157120.0000000    0.1120284
157160.0000000    0.0977520
157200.0000000    0.0940561
157240.0000000    0.1072078
157280.0000000    0.1007103
157320.0000000    0.0929298
157360.0000000    0.0903226
157400.0000000    0.0983099
157440.0000000    0.0947839
157480.0000000    0.0926875
157520.0000000    0.0934060
157560.0000000    0.0967919
157600.0000000    0.0932292
157640.0000000    0.0980652
157680.0000000    0.0920243
157720.0000000    0.0946518
157760.0000000    0.0986738
157800.0000000    0.0954306
157840.0000000    0.0964026
157880.0000000    0.0960959
157920.0000000    0.1030724
157960.0000000    0.1055686
158000.0000000    0.1007889
158040.0000000    0.1004593
158080.0000000    0.0939368
158120.0000000    0.0984513
158160.0000000    0.0979702
158200.0000000    0.0914972
158240.0000000    0.1035598
158280.0000000    0.1080241
158320.0000000    0.0974697
158360.0000000    0.1063882
158400.0000000    0.1080343
158440.0000000    0.0964493
158480.0000000    0.1079035
158520.0000000    0.1036107
158560.0000000    0.1101566
158600.0000000    0.1050734
158640.0000000    0.1152293
158680.0000000    0.1084283
158720.0000000    0.1036296
158760.0000000    0.0979567
158800.0000000    0.1142242
158840.0000000    0.1063881
158880.0000000    0.1055293
158920.0000000    0.1098581
158960.0000000    0.1150441
159000.0000000    0.1193423
159040.0000000    0.1178505
159080.0000000    0.0995826
159120.0000000    0.1026181
159160.0000000    0.0943560
159200.0000000    0.1027010
159240.0000000    0.0979908
159280.0000000    0.1164833
159320.0000000    0.1066720
159360.0000000    0.1099125
159400.0000000    0.1085614
159440.0000000    0.1060577
159480.0000000    0.1057013
159520.0000000    0.1012030
159560.0000000    0.0989666
159600.0000000    0.0965419
159640.0000000    0.1029876
159680.0000000    0.0913008
159720.0000000    0.1012178
159760.0000000    0.0974139
159800.0000000    0.1083958
159840.0000000    0.1050098
159880.0000000    0.0946017
159920.0000000    0.1060611
159960.0000000    0.1017102
160000.0000000    0.1175804
160040.0000000    0.1050346
160080.0000000    0.1059584
160120.0000000    0.1036063
160160.0000000    0.1093824
160200.0000000    0.1132888
160240.0000000    0.1013190
160280.0000000    0.1185949
160320.0000000    0.1026343
160360.0000000    0.0945369
160400.0000000    0.0869254
160440.0000000    0.1033926
160480.0000000    0.1002737
160520.0000000    0.0942675
160560.0000000    0.0994831
160600.0000000    0.0907754
160640.0000000    0.0875448
160680.0000000    0.0867941
160720.0000000    0.0954923
160760.0000000    0.0935970
160800.0000000    0.0856594
160840.0000000    0.0967671
160880.0000000    0.0850156
160920.0000000    0.0929690
160960.0000000    0.0901613
161000.0000000    0.1035822
161040.0000000    0.1063935
161080.0000000    0.1060898
161120.0000000    0.1013217
161160.0000000    0.1044692
161200.0000000    0.1101263
161240.0000000    0.0998460
161280.0000000    0.1037821
161320.0000000    0.0995037
161360.0000000    0.1008812
161400.0000000    0.1083465
161440.0000000    0.1069687
161480.0000000    0.1162066
161520.0000000    0.1143625
161560.0000000    0.1056984
161600.0000000    0.1048171
161640.0000000    0.1054648
161680.0000000    0.1046753
161720.0000000    0.1155161
161760.0000000    0.1098169
161800.0000000    0.1003576
161840.0000000    0.1034302
161880.0000000    0.1023933
161920.0000000    0.1037269
161960.0000000    0.1021873
162000.0000000    0.1072396
162040.0000000    0.1022820
162080.0000000    0.1001886
162120.0000000    0.0976187
162160.0000000    0.0944119
162200.0000000    0.1028919
162240.0000000    0.0963281
162280.0000000    0.0943593
162320.0000000    0.0967449
162360.0000000    0.1057874
162400.0000000    0.0993290
162440.0000000    0.0997078
162480.0000000    0.1096291
162520.0000000    0.1134514
162560.0000000    0.1101398
162600.0000000    0.1069456
162640.0000000    0.1036820
162680.0000000    0.1050140
162720.0000000    0.1127467
162760.0000000    0.1062924
162800.0000000    0.1110933
162840.0000000    0.1077658
162880.0000000    0.1072202
162920.0000000    0.1045865
162960.0000000    0.1108560
163000.0000000    0.1121465
163040.0000000    0.1113721
163080.0000000    0.1176760
163120.0000000    0.1184161
163160.0000000    0.1087108
163200.0000000    0.1111311
163240.0000000    0.1027219
163280.0000000    0.1063574
163320.0000000    0.1049957
163360.0000000    0.1097524
163400.0000000    0.1232940
163440.0000000    0.1218737
163480.0000000    0.1051830
163520.0000000    0.1098280
163560.0000000    0.1016634
163600.0000000    0.1028062
163640.0000000    0.1045098
163680.0000000    0.0948696
163720.0000000    0.1065253
163760.0000000    0.1011354
163800.0000000    0.1011998
163840.0000000    0.0984719
163880.0000000    0.0977780
163920.0000000    0.1002176
163960.0000000    0.1044275
164000.0000000    0.0953028
164040.0000000    0.0966341
164080.0000000    0.0976448
164120.0000000    0.0940327
164160.0000000    0.0915217
164200.0000000    0.1077253
164240.0000000    0.0969749
164280.0000000    0.0992456
164320.0000000    0.0989444
164360.0000000    0.0979906
164400.0000000    0.1039620
164440.0000000    0.1107311
164480.0000000    0.1037248
164520.0000000    0.0954765
164560.0000000    0.0977722
164600.0000000    0.0965148
164640.0000000    0.0996815
164680.0000000    0.0959920
164720.0000000    0.0943469
164760.0000000    0.0976813
164800.0000000    0.0987940
164840.0000000    0.0964995
164880.0000000    0.0980973
164920.0000000    0.0930975
164960.0000000    0.1057803
165000.0000000    0.1070169
165040.0000000    0.1059677
165080.0000000    0.0971112
165120.0000000    0.1065240
165160.0000000    0.1059746
165200.0000000    0.1137396
165240.0000000    0.1148355
165280.0000000    0.1158222
165320.0000000    0.1325455
165360.0000000    0.1313724
165400.0000000    0.1214061
165440.0000000    0.1199608
165480.0000000    0.1075839
165520.0000000    0.1178965
165560.0000000    0.1239359
165600.0000000    0.1130467
165640.0000000    0.1084565
165680.0000000    0.1034918
165720.0000000    0.0992794
165760.0000000    0.0959962
165800.0000000    0.0960932
165840.0000000    0.1003530
165880.0000000    0.0931297
165920.0000000    0.1055429
165960.0000000    0.0957914
166000.0000000    0.0984448
166040.0000000    0.1028821
166080.0000000    0.1047875
166120.0000000    0.1016041
166160.0000000    0.1008162
166200.0000000    0.0950138
166240.0000000    0.1001869
166280.0000000    0.1010604
166320.0000000    0.0911371
166360.0000000    0.0905284
166400.0000000    0.1000795
166440.0000000    0.1047654
166480.0000000    0.0990056
166520.0000000    0.1204863
166560.0000000    0.1114216
166600.0000000    0.1175160
166640.0000000    0.1094731
166680.0000000    0.1134966
166720.0000000    0.1065768
166760.0000000    0.1135546
166800.0000000    0.1072377
166840.0000000    0.1157163
166880.0000000    0.1036321
166920.0000000    0.1145530
166960.0000000    0.1159554
167000.0000000    0.1089760
167040.0000000    0.1081180
167080.0000000    0.1134861
167120.0000000    0.1086257
167160.0000000    0.1098391
167200.0000000    0.1109736
167240.0000000    0.1085923
167280.0000000    0.1091047
167320.0000000    0.1129780
167360.0000000    0.1033706
167400.0000000    0.1078053
167440.0000000    0.1127951
167480.0000000    0.1125489
167520.0000000    0.1192749
167560.0000000    0.1132806
167600.0000000    0.1128662
167640.0000000    0.1190174
167680.0000000    0.1126863
167720.0000000    0.1073910
167760.0000000    0.1113186
167800.0000000    0.1126055
167840.0000000    0.1048014
167880.0000000    0.1026855
167920.0000000    0.1071428
167960.0000000    0.1203117
168000.0000000    0.1085630
168040.0000000    0.1079147
168080.0000000    0.1156034
168120.0000000    0.1098089
168160.0000000    0.1127551
168200.0000000    0.1164398
168240.0000000    0.1050238
168280.0000000    0.1049003
168320.0000000    0.1160607
168360.0000000    0.1205635
168400.0000000    0.1267873
168440.0000000    0.1124732
168480.0000000    0.1128697
168520.0000000    0.0998979
168560.0000000    0.1131536
168600.0000000    0.1058962
168640.0000000    0.1039486
168680.0000000    0.1050344
168720.0000000    0.1121387
168760.0000000    0.1098366
168800.0000000    0.0975403
168840.0000000    0.1096849
168880.0000000    0.1040227
168920.0000000    0.1146721
168960.0000000    0.1123081
169000.0000000    0.1083426
169040.0000000    0.1009041
169080.0000000    0.0970628
169120.0000000    0.1067677
169160.0000000    0.1040728
169200.0000000    0.1009101
169240.0000000    0.0915259
169280.0000000    0.0947866
169320.0000000    0.0984546
169360.0000000    0.0952040
169400.0000000    0.1023890
169440.0000000    0.1106218
169480.0000000    0.1130910
169520.0000000    0.1016695
169560.0000000    0.0986739
169600.0000000    0.0942924
169640.0000000    0.1068507
169680.0000000    0.0914330
169720.0000000    0.0988615
169760.0000000    0.0980595
169800.0000000    0.1019014
169840.0000000    0.0943862
169880.0000000    0.0961235
169920.0000000    0.0992926
169960.0000000    0.0977063
170000.0000000    0.0959044
170040.0000000    0.0981799
170080.0000000    0.0940031
170120.0000000    0.0936653
170160.0000000    0.0963783
170200.0000000    0.0892579
170240.0000000    0.0960079
170280.0000000    0.0999459
170320.0000000    0.0949471
170360.0000000    0.1003929
170400.0000000    0.0990983
170440.0000000    0.0925746
170480.0000000    0.1024802
170520.0000000    0.1030685
170560.0000000    0.1065609
170600.0000000    0.0925967
170640.0000000    0.0996455
170680.0000000    0.0989019
170720.0000000    0.1038008
170760.0000000    0.0936985
170800.0000000    0.0957724
170840.0000000    0.0934187
170880.0000000    0.0946446
170920.0000000    0.0973412
170960.0000000    0.0980099
171000.0000000    0.0976385
171040.0000000    0.1012583
171080.0000000    0.1116790
171120.0000000    0.1012278
171160.0000000    0.1093525
171200.0000000    0.0985729
171240.0000000    0.1022501
171280.0000000    0.1103182
171320.0000000    0.1097559
171360.0000000    0.1168400
171400.0000000    0.1153103
171440.0000000    0.1077021
171480.0000000    0.1096829
171520.0000000    0.1074825
171560.0000000    0.0978915
171600.0000000    0.0955259
171640.0000000    0.1024815
171680.0000000    0.0949310
171720.0000000    0.0911464
171760.0000000    0.0948490
171800.0000000    0.1056590
171840.0000000    0.1027201
171880.0000000    0.0973522
171920.0000000    0.1008289
171960.0000000    0.0985279
172000.0000000    0.1015477
172040.0000000    0.0999289
172080.0000000    0.1073744
172120.0000000    0.0953846
172160.0000000    0.1069735
172200.0000000    0.1086227
172240.0000000    0.1007642
172280.0000000    0.1021749
172320.0000000    0.0973790
172360.0000000    0.1046134
172400.0000000    0.1004502
172440.0000000    0.1025874
172480.0000000    0.1087789
172520.0000000    0.1183707
172560.0000000    0.0990429
172600.0000000    0.1006705
172640.0000000    0.0878066
172680.0000000    0.0928003
172720.0000000    0.1048258
172760.0000000    0.1095614
172800.0000000    0.1073157
172840.0000000    0.1070851
172880.0000000    0.1188678
172920.0000000    0.1110707
172960.0000000    0.1069948
173000.0000000    0.1022971
173040.0000000    0.1046729
173080.0000000    0.1044951
173120.0000000    0.1108870
173160.0000000    0.1038115
173200.0000000    0.1143058
173240.0000000    0.1087042
173280.0000000    0.1114584
173320.0000000    0.1058131
173360.0000000    0.1022382
173400.0000000    0.1000093
173440.0000000    0.1056712
173480.0000000    0.1138734
173520.0000000    0.1092353
173560.0000000    0.1096504
173600.0000000    0.1203516
173640.0000000    0.1185351
173680.0000000    0.1155024
173720.0000000    0.1103416
173760.0000000    0.1106161
173800.0000000    0.1077613
173840.0000000    0.1117378
173880.0000000    0.1142190
173920.0000000    0.1099166
173960.0000000    0.0986023
174000.0000000    0.1036248
174040.0000000    0.1082997
174080.0000000    0.1018182
174120.0000000    0.1015524
174160.0000000    0.1052183
174200.0000000    0.1036684
174240.0000000    0.1161582
174280.0000000    0.1112112
174320.0000000    0.1058160
174360.0000000    0.1054484
174400.0000000    0.1044171
174440.0000000    0.1079544
174480.0000000    0.1023157
174520.0000000    0.1058367
174560.0000000    0.1099084
174600.0000000    0.1130928
174640.0000000    0.1009720
174680.0000000    0.1039267
174720.0000000    0.1138117
174760.0000000    0.1142746
174800.0000000    0.1190164
174840.0000000    0.1187929
174880.0000000    0.1077106
174920.0000000    0.1113774
174960.0000000    0.1081930
175000.0000000    0.1157495
175040.0000000    0.1145258
175080.0000000    0.1096645
175120.0000000    0.1083952
175160.0000000    0.1092931
175200.0000000    0.1135694
175240.0000000    0.1067067
175280.0000000    0.1058342
175320.0000000    0.1186595
175360.0000000    0.1178896
175400.0000000    0.1089980
175440.0000000    0.1288949
175480.0000000    0.1121330
175520.0000000    0.1164848
175560.0000000    0.1232897
175600.0000000    0.1069384
175640.0000000    0.1133461
175680.0000000    0.1001460
175720.0000000    0.1156040
175760.0000000    0.1062982
175800.0000000    0.1132152
175840.0000000    0.1121524
175880.0000000    0.1059523
175920.0000000    0.1107978
175960.0000000    0.1113391
176000.0000000    0.1121175
176040.0000000    0.1103737
176080.0000000    0.1150228
176120.0000000    0.1028108
176160.0000000    0.1088849
176200.0000000    0.1085033
176240.0000000    0.1043312
176280.0000000    0.1114736
176320.0000000    0.1031783
176360.0000000    0.1061061
176400.0000000    0.1092600
176440.0000000    0.1011243
176480.0000000    0.1032881
176520.0000000    0.0973895
176560.0000000    0.1018623
176600.0000000    0.0997490
176640.0000000    0.1010096
176680.0000000    0.1017545
176720.0000000    0.0959096
176760.0000000    0.0942555
176800.0000000    0.0933257
176840.0000000    0.0863583
176880.0000000    0.0986712
176920.0000000    0.1026964
176960.0000000    0.0990146
177000.0000000    0.0996020
177040.0000000    0.1114856
177080.0000000    0.1025273
177120.0000000    0.1142149
177160.0000000    0.1005813
177200.0000000    0.1008596
177240.0000000    0.0987388
177280.0000000    0.0995278
177320.0000000    0.1001872
177360.0000000    0.1143163
177400.0000000    0.0975247
177440.0000000    0.0938763
177480.0000000    0.0991609
177520.0000000    0.0962548
177560.0000000    0.1032049
177600.0000000    0.1010858
177640.0000000    0.0963660
177680.0000000    0.1010833
177720.0000000    0.1020843
177760.0000000    0.1014721
177800.0000000    0.1140906
177840.0000000    0.1015960
177880.0000000    0.1030198
177920.0000000    0.1055165
177960.0000000    0.1090297
178000.0000000    0.1026468
178040.0000000    0.1017169
178080.0000000    0.1124793
178120.0000000    0.1051127
178160.0000000    0.1012746
178200.0000000    0.1085520
178240.0000000    0.0965246
178280.0000000    0.1016248
178320.0000000    0.1087172
178360.0000000    0.1036893
178400.0000000    0.0942644
178440.0000000    0.1135078
178480.0000000    0.0981368
178520.0000000    0.1016012
178560.0000000    0.1108937
178600.0000000    0.1012253
178640.0000000    0.1003343
178680.0000000    0.1092029
178720.0000000    0.1183435
178760.0000000    0.1138674
178800.0000000    0.1093935
178840.0000000    0.1055592
178880.0000000    0.1097563
178920.0000000    0.1078674
178960.0000000    0.1072115
179000.0000000    0.1054967
179040.0000000    0.1002715
179080.0000000    0.1030702
179120.0000000    0.1007241
179160.0000000    0.1113807
179200.0000000    0.1077871
179240.0000000    0.1193258
179280.0000000    0.0985363
179320.0000000    0.1103443
179360.0000000    0.0956220
179400.0000000    0.1083828
179440.0000000    0.1027538
179480.0000000    0.1084861
179520.0000000    0.1129247
179560.0000000    0.1165132
179600.0000000    0.1132936
179640.0000000    0.1049181
179680.0000000    0.1124474
179720.0000000    0.1220099
179760.0000000    0.1082981
179800.0000000    0.1022575
179840.0000000    0.1127412
179880.0000000    0.1120793
179920.0000000    0.1130526
179960.0000000    0.1076397
180000.0000000    0.1109943
180040.0000000    0.1158000
180080.0000000    0.1039285
180120.0000000    0.0967163
180160.0000000    0.1068873
180200.0000000    0.1111103
180240.0000000    0.1036257
180280.0000000    0.1119675
180320.0000000    0.1310679
180360.0000000    0.1144495
180400.0000000    0.1157983
180440.0000000    0.1072549
180480.0000000    0.1107836
180520.0000000    0.1180607
180560.0000000    0.1059113
180600.0000000    0.1082700
180640.0000000    0.1064589
180680.0000000    0.1027246
180720.0000000    0.1020169
180760.0000000    0.0968307
180800.0000000    0.1067506
180840.0000000    0.1014339
180880.0000000    0.1029703
180920.0000000    0.1030649
180960.0000000    0.0996800
181000.0000000    0.0992899
181040.0000000    0.1089568
181080.0000000    0.1060169
181120.0000000    0.1177571
181160.0000000    0.1206456
181200.0000000    0.1152880
181240.0000000    0.1108116
181280.0000000    0.1094594
181320.0000000    0.1086922
181360.0000000    0.1123139
181400.0000000    0.1126962
181440.0000000    0.1108322
181480.0000000    0.1184339
181520.0000000    0.1212300
181560.0000000    0.1213202
181600.0000000    0.1250677
181640.0000000    0.1171045
181680.0000000    0.1294145
181720.0000000    0.1216782
181760.0000000    0.1335968
181800.0000000    0.1232464
181840.0000000    0.1236090
181880.0000000    0.1193665
181920.0000000    0.1162820
181960.0000000    0.1214505
182000.0000000    0.1191286
182040.0000000    0.1050894
182080.0000000    0.1013086
182120.0000000    0.1010914
182160.0000000    0.1088593
182200.0000000    0.1220798
182240.0000000    0.1198381
182280.0000000    0.1083334
182320.0000000    0.1042838
182360.0000000    0.1037092
182400.0000000    0.1022326
182440.0000000    0.1074592
182480.0000000    0.1102773
182520.0000000    0.1086350
182560.0000000    0.1160217
182600.0000000    0.1039703
182640.0000000    0.1114914
182680.0000000    0.1049529
182720.0000000    0.1123236
182760.0000000    0.1082202
182800.0000000    0.1052275
182840.0000000    0.1106359
182880.0000000    0.1069326
182920.0000000    0.1052701
182960.0000000    0.1005217
183000.0000000    0.0994738
183040.0000000    0.0990993
183080.0000000    0.1032311
183120.0000000    0.1018499
183160.0000000    0.1061614
183200.0000000    0.1159727
183240.0000000    0.1161026
183280.0000000    0.1081653
183320.0000000    0.1097053
183360.0000000    0.0999333
183400.0000000    0.1040511
183440.0000000    0.1016011
183480.0000000    0.1163727
183520.0000000    0.1104882
183560.0000000    0.1104777
183600.0000000    0.1111248
183640.0000000    0.1073589
183680.0000000    0.1028061
183720.0000000    0.1147108
183760.0000000    0.1010079
183800.0000000    0.0992284
183840.0000000    0.1019236
183880.0000000    0.1155197
183920.0000000    0.1088356
183960.0000000    0.1179237
184000.0000000    0.1190620
184040.0000000    0.1170850
184080.0000000    0.1160506
184120.0000000    0.1168061
184160.0000000    0.1231358
184200.0000000    0.1189023
184240.0000000    0.1098713
184280.0000000    0.1117868
184320.0000000    0.1054908
184360.0000000    0.1069664
184400.0000000    0.1048699
184440.0000000    0.1085946
184480.0000000    0.1131266
184520.0000000    0.1114338
184560.0000000    0.1094163
184600.0000000    0.1161941
184640.0000000    0.1246372
184680.0000000    0.1151398
184720.0000000    0.1088476
184760.0000000    0.1170011
184800.0000000    0.1077509
184840.0000000    0.1043424
184880.0000000    0.1105381
184920.0000000    0.1097519
184960.0000000    0.1070109
185000.0000000    0.1182744
185040.0000000    0.1081470
185080.0000000    0.1101558
185120.0000000    0.1084128
185160.0000000    0.1072696
185200.0000000    0.1145292
185240.0000000    0.1182391
185280.0000000    0.1145526
185320.0000000    0.1053335
185360.0000000    0.1087674
185400.0000000    0.0984097
185440.0000000    0.1178879
185480.0000000    0.1068858
185520.0000000    0.1157201
185560.0000000    0.1030745
185600.0000000    0.0948414
185640.0000000    0.1084141
185680.0000000    0.0984764
185720.0000000    0.1006377
185760.0000000    0.1031322
185800.0000000    0.1017953
185840.0000000    0.0999780
185880.0000000    0.1053488
185920.0000000    0.1113965
185960.0000000    0.0909931
186000.0000000    0.0997134
186040.0000000    0.1090545
186080.0000000    0.0907290
186120.0000000    0.1033565
186160.0000000    0.0932062
186200.0000000    0.0945783
186240.0000000    0.1029298
186280.0000000    0.1128568
186320.0000000    0.0946499
186360.0000000    0.1018328
186400.0000000    0.1036191
186440.0000000    0.1051362
186480.0000000    0.1004285
186520.0000000    0.0957360
186560.0000000    0.0941205
186600.0000000    0.1077485
186640.0000000    0.0999008
186680.0000000    0.1029997
186720.0000000    0.0889668
186760.0000000    0.1105387
186800.0000000    0.1077071
186840.0000000    0.0958375
186880.0000000    0.1075013
186920.0000000    0.0961743
186960.0000000    0.0974424
187000.0000000    0.1040109
187040.0000000    0.0939000
187080.0000000    0.1056266
187120.0000000    0.1024724
187160.0000000    0.1026794
187200.0000000    0.1047206
187240.0000000    0.0909230
187280.0000000    0.0941812
187320.0000000    0.0884803
187360.0000000    0.0926728
187400.0000000    0.0953858
187440.0000000    0.1098825
187480.0000000    0.0968049
187520.0000000    0.1041311
187560.0000000    0.0919419
187600.0000000    0.1057593
187640.0000000    0.1053926
187680.0000000    0.0942924
187720.0000000    0.1078097
187760.0000000    0.0956353
187800.0000000    0.0974716
187840.0000000    0.1025796
187880.0000000    0.0983977
187920.0000000    0.1072793
187960.0000000    0.1000494
188000.0000000    0.1009747
188040.0000000    0.1062074
188080.0000000    0.0944283
188120.0000000    0.1040760
188160.0000000    0.1074950
188200.0000000    0.0961967
188240.0000000    0.1071933
188280.0000000    0.1036116
188320.0000000    0.0993250
188360.0000000    0.1000409
188400.0000000    0.0924082
188440.0000000    0.1038166
188480.0000000    0.0941868
188520.0000000    0.1042596
188560.0000000    0.1006969
188600.0000000    0.1037281
188640.0000000    0.1036240
188680.0000000    0.1007767
188720.0000000    0.0917508
188760.0000000    0.1024395
188800.0000000    0.0901110
188840.0000000    0.0947500
188880.0000000    0.0957028
188920.0000000    0.0906219
188960.0000000    0.0958281
189000.0000000    0.0958666
189040.0000000    0.0995949
189080.0000000    0.0990779
189120.0000000    0.0990655
189160.0000000    0.0953108
189200.0000000    0.0977290
189240.0000000    0.1047794
189280.0000000    0.0965020
189320.0000000    0.0909587
189360.0000000    0.1097651
189400.0000000    0.1017578
189440.0000000    0.1085353
189480.0000000    0.1048118
189520.0000000    0.1132277
189560.0000000    0.1006131
189600.0000000    0.1135982
189640.0000000    0.1022418
189680.0000000    0.1109996
189720.0000000    0.1022147
189760.0000000    0.0973224
189800.0000000    0.1094383
189840.0000000    0.0955452
189880.0000000    0.1021652
189920.0000000    0.1014214
189960.0000000    0.1095782
190000.0000000    0.1154542
190040.0000000    0.1150169
190080.0000000    0.1058890
190120.0000000    0.0927964
190160.0000000    0.0888278
190200.0000000    0.0904098
190240.0000000    0.0866823
190280.0000000    0.0984613
190320.0000000    0.0974577
190360.0000000    0.1004626
190400.0000000    0.1071627
190440.0000000    0.0954967
190480.0000000    0.0926313
190520.0000000    0.0877188
190560.0000000    0.0934081
190600.0000000    0.0910265
190640.0000000    0.0945164
190680.0000000    0.0876054
190720.0000000    0.0936695
190760.0000000    0.1035966
190800.0000000    0.0926509
190840.0000000    0.0881554
190880.0000000    0.0910428
190920.0000000    0.0912771
190960.0000000    0.0867218
191000.0000000    0.1014191
191040.0000000    0.0906632
191080.0000000    0.0954673
191120.0000000    0.0965113
191160.0000000    0.1021785
191200.0000000    0.0936436
191240.0000000    0.0985469
191280.0000000    0.1025930
191320.0000000    0.1013463
191360.0000000    0.1012353
191400.0000000    0.1018673
191440.0000000    0.0903044
191480.0000000    0.0975897
191520.0000000    0.0985790
191560.0000000    0.0992633
191600.0000000    0.1022299
191640.0000000    0.0968876
191680.0000000    0.1064590
191720.0000000    0.1101599
191760.0000000    0.1014611
191800.0000000    0.0998640
191840.0000000    0.0994015
191880.0000000    0.0987905
191920.0000000    0.0989268
191960.0000000    0.0903216
192000.0000000    0.1105997
192040.0000000    0.0924259
192080.0000000    0.0968625
192120.0000000    0.0904449
192160.0000000    0.1014482
192200.0000000    0.0980640
192240.0000000    0.1024775
192280.0000000    0.0921468
192320.0000000    0.0876377
192360.0000000    0.0899121
192400.0000000    0.0903987
192440.0000000    0.0908257
192480.0000000    0.0994731
192520.0000000    0.1064823
192560.0000000    0.0956728
192600.0000000    0.0979421
192640.0000000    0.0918699
192680.0000000    0.1052138
192720.0000000    0.0946039
192760.0000000    0.0985465
192800.0000000    0.1045654
192840.0000000    0.1057807
192880.0000000    0.1123331
192920.0000000    0.1008965
192960.0000000    0.1070338
193000.0000000    0.0933708
193040.0000000    0.0905365
193080.0000000    0.0969556
193120.0000000    0.0922328
193160.0000000    0.1023791
193200.0000000    0.1024196
193240.0000000    0.0966693
193280.0000000    0.0964136
193320.0000000    0.0972009
193360.0000000    0.1079244
193400.0000000    0.1028699
193440.0000000    0.0968706
193480.0000000    0.0925745
193520.0000000    0.0944439
193560.0000000    0.0949564
193600.0000000    0.0931275
193640.0000000    0.0925926
193680.0000000    0.0970815
193720.0000000    0.0940355
193760.0000000    0.0955636
193800.0000000    0.0901047
193840.0000000    0.0924425
193880.0000000    0.1009895
193920.0000000    0.0906098
193960.0000000    0.0931976
194000.0000000    0.0931897
194040.0000000    0.0952068
194080.0000000    0.0857908
194120.0000000    0.0948635
194160.0000000    0.0973503
194200.0000000    0.0978235
194240.0000000    0.0912237
194280.0000000    0.0962185
194320.0000000    0.0903140
194360.0000000    0.0919932
194400.0000000    0.1021616
194440.0000000    0.1036106
194480.0000000    0.1019745
194520.0000000    0.0934310
194560.0000000    0.0934705
194600.0000000    0.0932997
194640.0000000    0.0901881
194680.0000000    0.0940316
194720.0000000    0.0944325
194760.0000000    0.0858590
194800.0000000    0.0985026
194840.0000000    0.0860019
194880.0000000    0.0930148
194920.0000000    0.0981903
194960.0000000    0.0973770
195000.0000000    0.0923915
195040.0000000    0.0934682
195080.0000000    0.0974832
195120.0000000    0.0982712
195160.0000000    0.0921621
195200.0000000    0.0991563
195240.0000000    0.0978722
195280.0000000    0.0909710
195320.0000000    0.1011795
195360.0000000    0.0935180
195400.0000000    0.1103052
195440.0000000    0.0949201
195480.0000000    0.0891052
195520.0000000    0.0900699
195560.0000000    0.1011247
195600.0000000    0.1068723
195640.0000000    0.0965428
195680.0000000    0.1025946
195720.0000000    0.0865594
195760.0000000    0.0880302
195800.0000000    0.1051294
195840.0000000    0.1026409
195880.0000000    0.0865942
195920.0000000    0.0945094
195960.0000000    0.0888675
196000.0000000    0.0904180
196040.0000000    0.0916507
196080.0000000    0.0911946
196120.0000000    0.0876040
196160.0000000    0.0903503
196200.0000000    0.0925327
196240.0000000    0.0922978
196280.0000000    0.0856644
196320.0000000    0.0839570
196360.0000000    0.0814945
196400.0000000    0.0940732
196440.0000000    0.0947258
196480.0000000    0.0940642
196520.0000000    0.0915481
196560.0000000    0.0916461
196600.0000000    0.0862561
196640.0000000    0.0878705
196680.0000000    0.0980600
196720.0000000    0.1047125
196760.0000000    0.1050187
196800.0000000    0.0944617
196840.0000000    0.0999043
196880.0000000    0.0931514
196920.0000000    0.1006847
196960.0000000    0.1046627
197000.0000000    0.1119613
197040.0000000    0.0980703
197080.0000000    0.1002298
197120.0000000    0.1058419
197160.0000000    0.1030755
197200.0000000    0.1143434
197240.0000000    0.1099060
197280.0000000    0.1133691
197320.0000000    0.1196894
197360.0000000    0.1077106
197400.0000000    0.1132825
197440.0000000    0.1194363
197480.0000000    0.1047971
197520.0000000    0.1039469
197560.0000000    0.1026956
197600.0000000    0.0966514
197640.0000000    0.1046385
197680.0000000    0.0994197
197720.0000000    0.1057662
197760.0000000    0.0916523
197800.0000000    0.0939823
197840.0000000    0.0933068
197880.0000000    0.1014776
197920.0000000    0.0934144
197960.0000000    0.1038259
198000.0000000    0.1011572
198040.0000000    0.1067580
198080.0000000    0.0980670
198120.0000000    0.0940733
198160.0000000    0.0984939
198200.0000000    0.0959436
198240.0000000    0.1031115
198280.0000000    0.1013491
198320.0000000    0.0987360
198360.0000000    0.0962871
198400.0000000    0.0946888
198440.0000000    0.1067991
198480.0000000    0.1066425
198520.0000000    0.1026290
198560.0000000    0.1204355
198600.0000000    0.1057793
198640.0000000    0.1056611
198680.0000000    0.1010272
198720.0000000    0.1053841
198760.0000000    0.1051624
198800.0000000    0.1087039
198840.0000000    0.1287723
198880.0000000    0.1046511
198920.0000000    0.1099948
198960.0000000    0.1076471
199000.0000000    0.1041976
199040.0000000    0.0895197
199080.0000000    0.0952943
199120.0000000    0.0936732
199160.0000000    0.0967700
199200.0000000    0.0952760
199240.0000000    0.0986949
199280.0000000    0.0897943
199320.0000000    0.1069494
199360.0000000    0.0974387
199400.0000000    0.1102063
199440.0000000    0.0977755
199480.0000000    0.1117027
199520.0000000    0.1048167
199560.0000000    0.1060064
199600.0000000    0.1050307
199640.0000000    0.0966266
199680.0000000    0.1009583
199720.0000000    0.1169155
199760.0000000    0.1027419
199800.0000000    0.1097490
199840.0000000    0.0994411
199880.0000000    0.1017251
199920.0000000    0.0987410
199960.0000000    0.0988011
200000.0000000    0.1003629
200040.0000000    0.1072406
200080.0000000    0.1009128
200120.0000000    0.0929868
200160.0000000    0.0941372
200200.0000000    0.0887913
200240.0000000    0.0915362
200280.0000000    0.0956413
200320.0000000    0.1227009
200360.0000000    0.1149232
200400.0000000    0.1155270
200440.0000000    0.1074075
200480.0000000    0.1111058
200520.0000000    0.1111935
200560.0000000    0.1145637
200600.0000000    0.1112533
200640.0000000    0.1162971
200680.0000000    0.1115140
200720.0000000    0.1111560
200760.0000000    0.1019025
200800.0000000    0.1224133
200840.0000000    0.1063784
200880.0000000    0.1036816
200920.0000000    0.0994660
200960.0000000    0.0963975
201000.0000000    0.1022051
201040.0000000    0.1009878
201080.0000000    0.0903871
201120.0000000    0.0996820
201160.0000000    0.0947895
201200.0000000    0.0991595
201240.0000000    0.1039492
201280.0000000    0.1033141
201320.0000000    0.1056320
201360.0000000    0.0947989
201400.0000000    0.0985486
201440.0000000    0.0991226
201480.0000000    0.0914026
201520.0000000    0.0949276
201560.0000000    0.0872549
201600.0000000    0.0869832
201640.0000000    0.0959756
201680.0000000    0.0940155
201720.0000000    0.0990858
201760.0000000    0.1013749
201800.0000000    0.0848892
201840.0000000    0.0907046
201880.0000000    0.0975902
201920.0000000    0.0969307
201960.0000000    0.0980396
202000.0000000    0.0950911
202040.0000000    0.0885322
202080.0000000    0.0913610
202120.0000000    0.0885490
202160.0000000    0.0877714
202200.0000000    0.0920265
202240.0000000    0.0965167
202280.0000000    0.0979088
202320.0000000    0.0956360
202360.0000000    0.1015508
202400.0000000    0.1163181
202440.0000000    0.0908386
202480.0000000    0.1082841
202520.0000000    0.0973957
202560.0000000    0.0939281
202600.0000000    0.0955174
202640.0000000    0.0953028
202680.0000000    0.0910974
202720.0000000    0.1013254
202760.0000000    0.0937850
202800.0000000    0.0947102
202840.0000000    0.0973611
202880.0000000    0.1023904
202920.0000000    0.0872327
202960.0000000    0.0876959
203000.0000000    0.0837917
203040.0000000    0.0873341
203080.0000000    0.0925123
203120.0000000    0.0907383
203160.0000000    0.0869998
203200.0000000    0.0937086
203240.0000000    0.0860848
203280.0000000    0.1008964
203320.0000000    0.1060885
203360.0000000    0.1045122
203400.0000000    0.1031687
203440.0000000    0.1072056
203480.0000000    0.1192021
203520.0000000    0.1045019
203560.0000000    0.1129172
203600.0000000    0.0979011
203640.0000000    0.0919445
203680.0000000    0.0972046
203720.0000000    0.1013016
203760.0000000    0.0949270
203800.0000000    0.0936273
203840.0000000    0.1005173
203880.0000000    0.1061117
203920.0000000    0.0951166
203960.0000000    0.0995362
204000.0000000    0.0926356
204040.0000000    0.0993935
204080.0000000    0.1021336
204120.0000000    0.0973554
204160.0000000    0.1042078
204200.0000000    0.0925902
204240.0000000    0.1066285
204280.0000000    0.1064367
204320.0000000    0.1056795
204360.0000000    0.1011953
204400.0000000    0.1101991
204440.0000000    0.1051839
204480.0000000    0.1062918
204520.0000000    0.1104233
204560.0000000    0.1100535
204600.0000000    0.0958484
204640.0000000    0.1000998
204680.0000000    0.0963854
204720.0000000    0.0970513
204760.0000000    0.1010116
204800.0000000    0.1021274
204840.0000000    0.0873073
204880.0000000    0.0934441
204920.0000000    0.0956920
204960.0000000    0.1039071
205000.0000000    0.0986330
205040.0000000    0.0904604
205080.0000000    0.0906614
205120.0000000    0.0883997
205160.0000000    0.0876257
205200.0000000    0.1085788
205240.0000000    0.1132657
205280.0000000    0.0993691
205320.0000000    0.0905184
205360.0000000    0.0849410
205400.0000000    0.0887015
205440.0000000    0.0896358
205480.0000000    0.0882785
205520.0000000    0.1104878
205560.0000000    0.1070887
205600.0000000    0.1031096
205640.0000000    0.1109258
205680.0000000    0.1021574
205720.0000000    0.0914014
205760.0000000    0.0980541
205800.0000000    0.1000396
205840.0000000    0.0961776
205880.0000000    0.1011033
205920.0000000    0.1068604
205960.0000000    0.1007523
206000.0000000    0.0955673
206040.0000000    0.1100187
206080.0000000    0.1120037
206120.0000000    0.1176363
206160.0000000    0.1072738
206200.0000000    0.0952970
206240.0000000    0.1030968
206280.0000000    0.0986519
206320.0000000    0.0921832
206360.0000000    0.0952121
206400.0000000    0.0943270
206440.0000000    0.0955947
206480.0000000    0.0979915
206520.0000000    0.1092364
206560.0000000    0.1104697
206600.0000000    0.1063337
206640.0000000    0.1046924
206680.0000000    0.0948798
206720.0000000    0.0861588
206760.0000000    0.0983706
206800.0000000    0.1070063
206840.0000000    0.0980562
206880.0000000    0.0859069
206920.0000000    0.0901546
206960.0000000    0.1118321
207000.0000000    0.0980568
207040.0000000    0.0932181
207080.0000000    0.1094134
207120.0000000    0.1023459
207160.0000000    0.0989466
207200.0000000    0.0920955
207240.0000000    0.0946775
207280.0000000    0.0975606
207320.0000000    0.0948338
207360.0000000    0.0959639
207400.0000000    0.0891130
207440.0000000    0.0979715
207480.0000000    0.0912992
207520.0000000    0.0998731
207560.0000000    0.1030223
207600.0000000    0.0979386
207640.0000000    0.0956322
207680.0000000    0.0986480
207720.0000000    0.0996692
207760.0000000    0.1127154
207800.0000000    0.1076064
207840.0000000    0.1019665
207880.0000000    0.0950464
207920.0000000    0.1026151
207960.0000000    0.0916745
208000.0000000    0.0982893
208040.0000000    0.1050332
208080.0000000    0.1014163
208120.0000000    0.1062467
208160.0000000    0.1062840
208200.0000000    0.1009898
208240.0000000    0.1026148
208280.0000000    0.0968789
208320.0000000    0.1034488
208360.0000000    0.0960616
208400.0000000    0.1013939
208440.0000000    0.0939012
208480.0000000    0.0932498
208520.0000000    0.1033495
208560.0000000    0.1099706
208600.0000000    0.1079009
208640.0000000    0.1017918
208680.0000000    0.1113447
208720.0000000    0.1009385
208760.0000000    0.1101464
208800.0000000    0.1023539
208840.0000000    0.1030648
208880.0000000    0.1182163
208920.0000000    0.1099497
208960.0000000    0.1004257
209000.0000000    0.0972567
209040.0000000    0.1076999
209080.0000000    0.1132927
209120.0000000    0.0988609
209160.0000000    0.1136619
209200.0000000    0.1144935
209240.0000000    0.1109837
209280.0000000    0.1086584
209320.0000000    0.1204226
209360.0000000    0.1211071
209400.0000000    0.1187456
209440.0000000    0.1154509
209480.0000000    0.1158858
209520.0000000    0.1102455
209560.0000000    0.1034548
209600.0000000    0.0949636
209640.0000000    0.0951749
209680.0000000    0.0969757
209720.0000000    0.0909934
209760.0000000    0.0897967
209800.0000000    0.0853561
209840.0000000    0.0849317
209880.0000000    0.0950406
209920.0000000    0.0964492
209960.0000000    0.0938079
210000.0000000    0.0889498
210040.0000000    0.0877710
210080.0000000    0.1021620
210120.0000000    0.1056674
210160.0000000    0.0914061
210200.0000000    0.0971980
210240.0000000    0.1052697
210280.0000000    0.0857152
210320.0000000    0.0944495
210360.0000000    0.0996874
210400.0000000    0.0916530
210440.0000000    0.0964532
210480.0000000    0.0979502
210520.0000000    0.0974207
210560.0000000    0.0981615
210600.0000000    0.1004402
210640.0000000    0.0941055
210680.0000000    0.0992954
210720.0000000    0.0888195
210760.0000000    0.0984018
210800.0000000    0.0963223
210840.0000000    0.0987961
210880.0000000    0.0909078
210920.0000000    0.1002710
210960.0000000    0.0845749
211000.0000000    0.0947534
211040.0000000    0.0983964
211080.0000000    0.0994635
211120.0000000    0.0946656
211160.0000000    0.1062151
211200.0000000    0.1120384
211240.0000000    0.1152791
211280.0000000    0.1067312
211320.0000000    0.1081540
211360.0000000    0.1113271
211400.0000000    0.0953278
211440.0000000    0.0998547
211480.0000000    0.1014699
211520.0000000    0.1042045
211560.0000000    0.1160347
211600.0000000    0.1030020
211640.0000000    0.1072696
211680.0000000    0.1043734
211720.0000000    0.0990380
211760.0000000    0.0969584
211800.0000000    0.1008552
211840.0000000    0.0893146
211880.0000000    0.1010094
211920.0000000    0.0931095
211960.0000000    0.1046626
212000.0000000    0.1035297
212040.0000000    0.0990463
212080.0000000    0.0977875
212120.0000000    0.1008805
212160.0000000    0.1045740
212200.0000000    0.0911785
212240.0000000    0.0958753
212280.0000000    0.0909606
212320.0000000    0.1134592
212360.0000000    0.1090502
212400.0000000    0.0932647
212440.0000000    0.0864297
212480.0000000    0.0990388
212520.0000000    0.0989627
212560.0000000    0.1051458
212600.0000000    0.0982188
212640.0000000    0.1013529
212680.0000000    0.1007635
212720.0000000    0.0905300
212760.0000000    0.0802805
212800.0000000    0.0878882
212840.0000000    0.0869445
212880.0000000    0.0938571
212920.0000000    0.0904334
212960.0000000    0.0873140
213000.0000000    0.0933160
213040.0000000    0.0893766
213080.0000000    0.0887760
213120.0000000    0.0951969
213160.0000000    0.1040712
213200.0000000    0.0904397
213240.0000000    0.0875373
213280.0000000    0.0937658
213320.0000000    0.0853314
213360.0000000    0.0892004
213400.0000000    0.0882079
213440.0000000    0.1003540
213480.0000000    0.0910444
213520.0000000    0.0841191
213560.0000000    0.0883798
213600.0000000    0.0880899
213640.0000000    0.0897868
213680.0000000    0.0891247
213720.0000000    0.0826905
213760.0000000    0.0830113
213800.0000000    0.0984143
213840.0000000    0.0900026
213880.0000000    0.1001865
213920.0000000    0.0852863
213960.0000000    0.0896137
214000.0000000    0.0876683
214040.0000000    0.0877978
214080.0000000    0.0826446
214120.0000000    0.0961294
214160.0000000    0.0901870
214200.0000000    0.0927816
214240.0000000    0.0913481
214280.0000000    0.0875016
214320.0000000    0.0920656
214360.0000000    0.0848702
214400.0000000    0.0910178
214440.0000000    0.0907375
214480.0000000    0.0850605
214520.0000000    0.0883333
214560.0000000    0.0900592
214600.0000000    0.0899144
214640.0000000    0.0870302
214680.0000000    0.0995621
214720.0000000    0.0896146
214760.0000000    0.0942912
214800.0000000    0.0838706
214840.0000000    0.0921119
214880.0000000    0.0923044
214920.0000000    0.0949845
214960.0000000    0.0953006
215000.0000000    0.0992723
215040.0000000    0.0921349
215080.0000000    0.0969501
215120.0000000    0.0944912
215160.0000000    0.0896675
215200.0000000    0.0930881
215240.0000000    0.0905569
215280.0000000    0.0959856
215320.0000000    0.0909558
215360.0000000    0.0884304
215400.0000000    0.0874010
215440.0000000    0.0880570
215480.0000000    0.0932367
215520.0000000    0.0891428
215560.0000000    0.0966367
215600.0000000    0.0943944
215640.0000000    0.0933869
215680.0000000    0.0916220
215720.0000000    0.0908807
215760.0000000    0.0961540
215800.0000000    0.1008652
215840.0000000    0.1049369
215880.0000000    0.1050552
215920.0000000    0.0952170
215960.0000000    0.1032751
216000.0000000    0.1008435
216040.0000000    0.1313064
216080.0000000    0.1093483
216120.0000000    0.1084868
216160.0000000    0.1208116
216200.0000000    0.1086703
216240.0000000    0.0997267
216280.0000000    0.1076316
216320.0000000    0.0948287
216360.0000000    0.0972229
216400.0000000    0.0950630
216440.0000000    0.0985077
216480.0000000    0.0936733
216520.0000000    0.0997277
216560.0000000    0.0874910
216600.0000000    0.0922485
216640.0000000    0.0938962
216680.0000000    0.0844445
216720.0000000    0.0925737
216760.0000000    0.0858542
216800.0000000    0.0909527
216840.0000000    0.0875701
216880.0000000    0.0838818
216920.0000000    0.0899835
216960.0000000    0.0903815
217000.0000000    0.0808880
217040.0000000    0.0919482
217080.0000000    0.1053133
217120.0000000    0.0914454
217160.0000000    0.0874208
217200.0000000    0.0949001
217240.0000000    0.0933595
217280.0000000    0.0890891
217320.0000000    0.0902893
217360.0000000    0.0898899
217400.0000000    0.0888548
217440.0000000    0.0990469
217480.0000000    0.0996422
217520.0000000    0.1071927
217560.0000000    0.0939562
217600.0000000    0.1038560
217640.0000000    0.1065836
217680.0000000    0.0949873
217720.0000000    0.0986712
217760.0000000    0.0911241
217800.0000000    0.1038638
217840.0000000    0.0875707
217880.0000000    0.0963322
217920.0000000    0.0875110
217960.0000000    0.0997730
218000.0000000    0.1042928
218040.0000000    0.1020127
218080.0000000    0.0972414
218120.0000000    0.1007679
218160.0000000    0.0984126
218200.0000000    0.1016728
218240.0000000    0.1070447
218280.0000000    0.0985603
218320.0000000    0.0955737
218360.0000000    0.1002562
218400.0000000    0.1000625
218440.0000000    0.1024337
218480.0000000    0.0963163
218520.0000000    0.1009967
218560.0000000    0.1110486
218600.0000000    0.1073682
218640.0000000    0.1159382
218680.0000000    0.1254654
218720.0000000    0.1175029
218760.0000000    0.1181459
218800.0000000    0.1075045
218840.0000000    0.1040201
218880.0000000    0.1072846
218920.0000000    0.1108933
218960.0000000    0.1187297
219000.0000000    0.1179392
219040.0000000    0.1056093
219080.0000000    0.1056809
219120.0000000    0.1023751
219160.0000000    0.1001910
219200.0000000    0.0995316
219240.0000000    0.1013380
219280.0000000    0.1003426
219320.0000000    0.0914654
219360.0000000    0.1021188
219400.0000000    0.0990054
219440.0000000    0.1020097
219480.0000000    0.0987934
219520.0000000    0.0952607
219560.0000000    0.0982525
219600.0000000    0.0949396
219640.0000000    0.0976389
219680.0000000    0.0979501
219720.0000000    0.0987811
219760.0000000    0.0970318
219800.0000000    0.0952642
219840.0000000    0.1012729
219880.0000000    0.1009275
219920.0000000    0.1075497
219960.0000000    0.1101702
220000.0000000    0.1049324
220040.0000000    0.1113802
220080.0000000    0.1117701
220120.0000000    0.1074131
220160.0000000    0.0993855
220200.0000000    0.1123307
220240.0000000    0.0971894
220280.0000000    0.1049595
220320.0000000    0.1029155
220360.0000000    0.1049269
220400.0000000    0.0987558
220440.0000000    0.0989227
220480.0000000    0.0988565
220520.0000000    0.1006619
220560.0000000    0.1113086
220600.0000000    0.1009596
220640.0000000    0.1102649
220680.0000000    0.1012484
220720.0000000    0.1247809
220760.0000000    0.1307866
220800.0000000    0.0984270
220840.0000000    0.1047954
220880.0000000    0.1177829
220920.0000000    0.1081401
220960.0000000    0.1193671
221000.0000000    0.0994155
221040.0000000    0.1060908
221080.0000000    0.1173639
221120.0000000    0.1100074
221160.0000000    0.1008219
221200.0000000    0.1135605
221240.0000000    0.1067508
221280.0000000    0.1095050
221320.0000000    0.1166489
221360.0000000    0.1026920
221400.0000000    0.1178721
221440.0000000    0.1035478
221480.0000000    0.1035375
221520.0000000    0.1029434
221560.0000000    0.1063990
221600.0000000    0.1144019
221640.0000000    0.0986446
221680.0000000    0.0920041
221720.0000000    0.0944806
221760.0000000    0.0887294
221800.0000000    0.1087021
221840.0000000    0.0951654
221880.0000000    0.0898709
221920.0000000    0.1083473
221960.0000000    0.0998130
222000.0000000    0.1010972
222040.0000000    0.1017656
222080.0000000    0.1033023
222120.0000000    0.1017362
222160.0000000    0.1088244
222200.0000000    0.1023771
222240.0000000    0.1017364
222280.0000000    0.0970405
222320.0000000    0.1094599
222360.0000000    0.1099906
222400.0000000    0.1171504
222440.0000000    0.1232685
222480.0000000    0.1108538
222520.0000000    0.1109870
222560.0000000    0.1099240
222600.0000000    0.1013600
222640.0000000    0.1049905
222680.0000000    0.1039979
222720.0000000    0.1066070
222760.0000000    0.1112387
222800.0000000    0.1056308
222840.0000000    0.1041590
222880.0000000    0.1041555
222920.0000000    0.1025580
222960.0000000    0.1046461
223000.0000000    0.1080185
223040.0000000    0.1062405
223080.0000000    0.1064381
223120.0000000    0.1078843
223160.0000000    0.1138871
223200.0000000    0.1190701
223240.0000000    0.1182777
223280.0000000    0.1144539
223320.0000000    0.1197593
223360.0000000    0.1099425
223400.0000000    0.1076806
223440.0000000    0.1157766
223480.0000000    0.1131991
223520.0000000    0.1103803
223560.0000000    0.1297220
223600.0000000    0.1128362
223640.0000000    0.1127268
223680.0000000    0.0974450
223720.0000000    0.1122441
223760.0000000    0.1105429
223800.0000000    0.1077097
223840.0000000    0.1082015
223880.0000000    0.1082632
223920.0000000    0.0986576
223960.0000000    0.1097075
224000.0000000    0.1113303
224040.0000000    0.1097712
224080.0000000    0.1175300
224120.0000000    0.1054657
224160.0000000    0.1000475
224200.0000000    0.1143902
224240.0000000    0.1122956
224280.0000000    0.1177435
224320.0000000    0.1087897
224360.0000000    0.1030283
224400.0000000    0.1272192
224440.0000000    0.1161515
224480.0000000    0.1223154
224520.0000000    0.1216359
224560.0000000    0.1222151
224600.0000000    0.1180649
224640.0000000    0.1082360
224680.0000000    0.1122683
224720.0000000    0.1177343
224760.0000000    0.1043636
224800.0000000    0.1094615
224840.0000000    0.1031570
224880.0000000    0.0992571
224920.0000000    0.1075324
224960.0000000    0.1034885
225000.0000000    0.1037060
225040.0000000    0.0939815
225080.0000000    0.1028847
225120.0000000    0.1032364
225160.0000000    0.1109467
225200.0000000    0.0962822
225240.0000000    0.1013212
225280.0000000    0.0985227
225320.0000000    0.0927250
225360.0000000    0.0917129
225400.0000000    0.1013847
225440.0000000    0.0939483
225480.0000000    0.1114228
225520.0000000    0.1031127
225560.0000000    0.1073373
225600.0000000    0.1037760
225640.0000000    0.1090377
225680.0000000    0.1128850
225720.0000000    0.0990231
225760.0000000    0.0924912
225800.0000000    0.0955610
225840.0000000    0.1017543
225880.0000000    0.1169472
225920.0000000    0.1128136
225960.0000000    0.1007798
226000.0000000    0.0991231
226040.0000000    0.1051028
226080.0000000    0.1052367
226120.0000000    0.0980345
226160.0000000    0.0971676
226200.0000000    0.1035450
226240.0000000    0.1079388
226280.0000000    0.1053708
226320.0000000    0.1004187
226360.0000000    0.1119273
226400.0000000    0.1023638
226440.0000000    0.1048802
226480.0000000    0.1038631
226520.0000000    0.1022240
226560.0000000    0.1121147
226600.0000000    0.0977779
226640.0000000    0.1019122
226680.0000000    0.0918370
226720.0000000    0.0984261
226760.0000000    0.1044040
226800.0000000    0.1296763
226840.0000000    0.1173848
226880.0000000    0.1157174
226920.0000000    0.1176072
226960.0000000    0.1090523
227000.0000000    0.1073367
227040.0000000    0.1135567
227080.0000000    0.1090479
227120.0000000    0.1012443
227160.0000000    0.1018657
227200.0000000    0.0910946
227240.0000000    0.1046556
227280.0000000    0.0962334
227320.0000000    0.1012037
227360.0000000    0.1037298
227400.0000000    0.1005394
227440.0000000    0.0995321
227480.0000000    0.1027288
227520.0000000    0.1191817
227560.0000000    0.1015537
227600.0000000    0.1161638
227640.0000000    0.1098117
227680.0000000    0.1110302
227720.0000000    0.1049024
227760.0000000    0.1156088
227800.0000000    0.1247826
227840.0000000    0.1157902
227880.0000000    0.1062202
227920.0000000    0.1057510
227960.0000000    0.1024733
228000.0000000    0.1029563
228040.0000000    0.1136404
228080.0000000    0.1072648
228120.0000000    0.1140983
228160.0000000    0.1061187
228200.0000000    0.1030594
228240.0000000    0.1157767
228280.0000000    0.1101840
228320.0000000    0.1013340
228360.0000000    0.1086580
228400.0000000    0.1132548
228440.0000000    0.1007706
228480.0000000    0.1009562
228520.0000000    0.0976912
228560.0000000    0.1050465
228600.0000000    0.1009671
228640.0000000    0.0988917
228680.0000000    0.1031185
228720.0000000    0.0964265
228760.0000000    0.0957901
228800.0000000    0.1047173
228840.0000000    0.1001357
228880.0000000    0.1094529
228920.0000000    0.0982233
228960.0000000    0.0961369
229000.0000000    0.1169389
229040.0000000    0.1055269
229080.0000000    0.1082063
229120.0000000    0.1136297
229160.0000000    0.1064870
229200.0000000    0.0991242
229240.0000000    0.1066295
229280.0000000    0.1112343
229320.0000000    0.0987122
229360.0000000    0.0962385
229400.0000000    0.1047941
229440.0000000    0.0961431
229480.0000000    0.0990730
229520.0000000    0.0934567
229560.0000000    0.0957253
229600.0000000    0.0984779
229640.0000000    0.1052533
229680.0000000    0.1157056
229720.0000000    0.0992159
229760.0000000    0.0987966
229800.0000000    0.1053716
229840.0000000    0.0997922
229880.0000000    0.1033582
229920.0000000    0.1039109
229960.0000000    0.0967177
230000.0000000    0.1115265
230040.0000000    0.1090091
230080.0000000    0.1054548
230120.0000000    0.1127140
230160.0000000    0.0994567
230200.0000000    0.1038660
230240.0000000    0.0967567
230280.0000000    0.1000867
230320.0000000    0.0927706
230360.0000000    0.1075573
230400.0000000    0.0955768
230440.0000000    0.1080678
230480.0000000    0.0956491
230520.0000000    0.1001804
230560.0000000    0.0980034
230600.0000000    0.0981954
230640.0000000    0.0977543
230680.0000000    0.0978494
230720.0000000    0.1004861
230760.0000000    0.1025202
230800.0000000    0.0983927
230840.0000000    0.1044141
230880.0000000    0.1154141
230920.0000000    0.1099466
230960.0000000    0.1095810
231000.0000000    0.0967537
231040.0000000    0.1130684
231080.0000000    0.1032556
231120.0000000    0.1020707
231160.0000000    0.1033021
231200.0000000    0.0877697
231240.0000000    0.0995441
231280.0000000    0.0970770
231320.0000000    0.1000657
231360.0000000    0.1121952
231400.0000000    0.1018931
231440.0000000    0.1017223
231480.0000000    0.1058482
231520.0000000    0.1013321
231560.0000000    0.0997438
231600.0000000    0.1041157
231640.0000000    0.1023108
231680.0000000    0.1102876
231720.0000000    0.0900443
231760.0000000    0.0974895
231800.0000000    0.0933792
231840.0000000    0.1036265
231880.0000000    0.0981440
231920.0000000    0.1035909
231960.0000000    0.0931916
232000.0000000    0.0869132
232040.0000000    0.0902145
232080.0000000    0.0999431
232120.0000000    0.0975481
232160.0000000    0.0981680
232200.0000000    0.1039940
232240.0000000    0.1054860
232280.0000000    0.1015693
232320.0000000    0.1035425
232360.0000000    0.0880684
232400.0000000    0.0866294
232440.0000000    0.0950288
232480.0000000    0.0861828
232520.0000000    0.0932169
232560.0000000    0.0846256
232600.0000000    0.1008004
232640.0000000    0.1001839
232680.0000000    0.0883165
232720.0000000    0.0952201
232760.0000000    0.0993789
232800.0000000    0.0933888
232840.0000000    0.1018581
232880.0000000    0.0980820
232920.0000000    0.0977497
232960.0000000    0.0969466
233000.0000000    0.0993693
233040.0000000    0.0936574
233080.0000000    0.0957933
233120.0000000    0.0898819
233160.0000000    0.1038468
233200.0000000    0.1010360
233240.0000000    0.1096174
233280.0000000    0.0899900
233320.0000000    0.0927007
233360.0000000    0.0960634
233400.0000000    0.0920839
233440.0000000    0.0968680
233480.0000000    0.1075240
233520.0000000    0.0980562
233560.0000000    0.1019205
233600.0000000    0.1001985
233640.0000000    0.0985716
233680.0000000    0.0983169
233720.0000000    0.1014768
233760.0000000    0.0965106
233800.0000000    0.1052156
233840.0000000    0.0989180
233880.0000000    0.1016457
233920.0000000    0.1004460
233960.0000000    0.1033653
234000.0000000    0.0935625
234040.0000000    0.1005883
234080.0000000    0.1017528
234120.0000000    0.1030246
234160.0000000    0.0984833
234200.0000000    0.0971767
234240.0000000    0.1053133
234280.0000000    0.1033255
234320.0000000    0.0981961
234360.0000000    0.0946905
234400.0000000    0.1021392
234440.0000000    0.0917966
234480.0000000    0.0961706
234520.0000000    0.0991712
234560.0000000    0.0952006
234600.0000000    0.0959159
234640.0000000    0.0968538
234680.0000000    0.0913898
234720.0000000    0.0939170
234760.0000000    0.0904612
234800.0000000    0.0942657
234840.0000000    0.1012098
234880.0000000    0.1025590
234920.0000000    0.0952712
234960.0000000    0.0949273
235000.0000000    0.0913728
235040.0000000    0.1017848
235080.0000000    0.1032690
235120.0000000    0.1006899
235160.0000000    0.0985865
235200.0000000    0.0947935
235240.0000000    0.0980176
235280.0000000    0.1070561
235320.0000000    0.0963567
235360.0000000    0.0964504
235400.0000000    0.1018098
235440.0000000    0.0939439
235480.0000000    0.0986262
235520.0000000    0.0992787
235560.0000000    0.0995706
235600.0000000    0.1022852
235640.0000000    0.0994046
235680.0000000    0.0974892
235720.0000000    0.1073792
235760.0000000    0.1119905
235800.0000000    0.1032509
235840.0000000    0.1085042
235880.0000000    0.1018856
235920.0000000    0.0935446
235960.0000000    0.1023954
236000.0000000    0.0984152
236040.0000000    0.0966378
236080.0000000    0.1023208
236120.0000000    0.0972166
236160.0000000    0.0929929
236200.0000000    0.0966547
236240.0000000    0.0942280
236280.0000000    0.1033137
236320.0000000    0.0982329
236360.0000000    0.0966609
236400.0000000    0.0992945
236440.0000000    0.1067153
236480.0000000    0.0901264
236520.0000000    0.0925402
236560.0000000    0.1012928
236600.0000000    0.1021551
236640.0000000    0.1055339
236680.0000000    0.1119463
236720.0000000    0.1114094
236760.0000000    0.1038819
236800.0000000    0.1143675
236840.0000000    0.1010382
236880.0000000    0.0989763
236920.0000000    0.1009961
236960.0000000    0.0924063
237000.0000000    0.1069501
237040.0000000    0.0907831
237080.0000000    0.0939221
237120.0000000    0.0898286
237160.0000000    0.0996336
237200.0000000    0.0986936
237240.0000000    0.0983730
237280.0000000    0.1021578
237320.0000000    0.1032142
237360.0000000    0.0959654
237400.0000000    0.0999763
237440.0000000    0.0959580
237480.0000000    0.0977933
237520.0000000    0.0953981
237560.0000000    0.0912238
237600.0000000    0.1015170
237640.0000000    0.1035439
237680.0000000    0.0917341
237720.0000000    0.0924987
237760.0000000    0.0999523
237800.0000000    0.1063943
237840.0000000    0.0923682
237880.0000000    0.1038355
237920.0000000    0.0993441
237960.0000000    0.0976514
238000.0000000    0.1138414
238040.0000000    0.1165663
238080.0000000    0.1053931
238120.0000000    0.1019607
238160.0000000    0.1004641
238200.0000000    0.1071473
238240.0000000    0.0948640
238280.0000000    0.0910603
238320.0000000    0.1093643
238360.0000000    0.0973650
238400.0000000    0.0911629
238440.0000000    0.0991569
238480.0000000    0.1093063
238520.0000000    0.1079748
238560.0000000    0.0898155
238600.0000000    0.0936091
238640.0000000    0.0941463
238680.0000000    0.0975103
238720.0000000    0.0961155
238760.0000000    0.0929797
238800.0000000    0.0923959
238840.0000000    0.0930434
238880.0000000    0.0979701
238920.0000000    0.0987243
238960.0000000    0.1049778
239000.0000000    0.0938807
239040.0000000    0.0919960
239080.0000000    0.1003649
239120.0000000    0.0960821
239160.0000000    0.0984380
239200.0000000    0.1009604
239240.0000000    0.0977129
239280.0000000    0.0895181
239320.0000000    0.0954750
239360.0000000    0.0964717
239400.0000000    0.0936764
239440.0000000    0.0918560
239480.0000000    0.0793691
239520.0000000    0.0892278
239560.0000000    0.0956978
239600.0000000    0.1016324
239640.0000000    0.0974552
239680.0000000    0.1037970
239720.0000000    0.1041718
239760.0000000    0.0934023
239800.0000000    0.1063054
239840.0000000    0.0976265
239880.0000000    0.0987761
239920.0000000    0.1011582
239960.0000000    0.0997709
240000.0000000    0.1017784
240040.0000000    0.1059818
240080.0000000    0.0972226
240120.0000000    0.0975738
240160.0000000    0.1111625
240200.0000000    0.1144644
240240.0000000    0.1026372
240280.0000000    0.1046255
240320.0000000    0.0956318
240360.0000000    0.1073722
240400.0000000    0.1026773
240440.0000000    0.1100307
240480.0000000    0.1023512
240520.0000000    0.1015424
240560.0000000    0.1153115
240600.0000000    0.1132948
240640.0000000    0.1114845
240680.0000000    0.1227605
240720.0000000    0.1075562
240760.0000000    0.1024788
240800.0000000    0.0901462
240840.0000000    0.0977534
240880.0000000    0.0963345
240920.0000000    0.0975259
240960.0000000    0.1084006
241000.0000000    0.1061718
241040.0000000    0.1000757
241080.0000000    0.1042188
241120.0000000    0.1123775
241160.0000000    0.1099177
241200.0000000    0.1087698
241240.0000000    0.0988414
241280.0000000    0.0961830
241320.0000000    0.1013081
241360.0000000    0.1055878
241400.0000000    0.1062500
241440.0000000    0.1130810
241480.0000000    0.1086512
241520.0000000    0.1006244
241560.0000000    0.0996657
241600.0000000    0.1022900
241640.0000000    0.1036886
241680.0000000    0.0993678
241720.0000000    0.0908437
241760.0000000    0.1026875
241800.0000000    0.1011066
241840.0000000    0.1003295
241880.0000000    0.1057337
241920.0000000    0.1027098
241960.0000000    0.1143343
242000.0000000    0.1068572
242040.0000000    0.1027205
242080.0000000    0.1028520
242120.0000000    0.0956143
242160.0000000    0.1015691
242200.0000000    0.1031742
242240.0000000    0.1016743
242280.0000000    0.1040434
242320.0000000    0.1028456
242360.0000000    0.1047811
242400.0000000    0.0974382
242440.0000000    0.0988015
242480.0000000    0.0921396
242520.0000000    0.1044706
242560.0000000    0.1076524
242600.0000000    0.1088971
242640.0000000    0.0965887
242680.0000000    0.0964136
242720.0000000    0.1042494
242760.0000000    0.0985016
242800.0000000    0.1007975
242840.0000000    0.0984593
242880.0000000    0.1040826
242920.0000000    0.1072160
242960.0000000    0.1119726
243000.0000000    0.1021599
243040.0000000    0.1035810
243080.0000000    0.1067526
243120.0000000    0.0990812
243160.0000000    0.1056462
243200.0000000    0.1064111
243240.0000000    0.0987568
243280.0000000    0.1034412
243320.0000000    0.0974229
243360.0000000    0.1097179
243400.0000000    0.1008991
243440.0000000    0.1091902
243480.0000000    0.1038929
243520.0000000    0.0991345
243560.0000000    0.1080831
243600.0000000    0.0972549
243640.0000000    0.0973698
243680.0000000    0.0952337
243720.0000000    0.0988877
243760.0000000    0.0958185
243800.0000000    0.0976599
243840.0000000    0.1032531
243880.0000000    0.1028579
243920.0000000    0.0944138
243960.0000000    0.0958659
244000.0000000    0.0962720
244040.0000000    0.0978109
244080.0000000    0.1020863
244120.0000000    0.1004893
244160.0000000    0.1022088
244200.0000000    0.1054693
244240.0000000    0.0961224
244280.0000000    0.0946020
244320.0000000    0.0957818
244360.0000000    0.0911821
244400.0000000    0.0974927
244440.0000000    0.0948525
244480.0000000    0.1119304
244520.0000000    0.1008477
244560.0000000    0.0941226
244600.0000000    0.0977859
244640.0000000    0.0945996
244680.0000000    0.0881210
244720.0000000    0.0990901
244760.0000000    0.0903867
244800.0000000    0.1017745
244840.0000000    0.0969843
244880.0000000    0.1014273
244920.0000000    0.1069683
244960.0000000    0.1031673
245000.0000000    0.1130597
245040.0000000    0.1067717
245080.0000000    0.1036678
245120.0000000    0.0996729
245160.0000000    0.1107789
245200.0000000    0.1149510
245240.0000000    0.1185861
245280.0000000    0.1115643
245320.0000000    0.1027300
245360.0000000    0.1018438
245400.0000000    0.1049155
245440.0000000    0.1079532
245480.0000000    0.1048424
245520.0000000    0.1039570
245560.0000000    0.1012863
245600.0000000    0.1010609
245640.0000000    0.1014983
245680.0000000    0.0986385
245720.0000000    0.0981252
245760.0000000    0.0931647
245800.0000000    0.0998136
245840.0000000    0.1026196
245880.0000000    0.0951998
245920.0000000    0.0949303
245960.0000000    0.0994208
246000.0000000    0.0940614
246040.0000000    0.1012312
246080.0000000    0.1038664
246120.0000000    0.0912518
246160.0000000    0.0968704
246200.0000000    0.0866763
246240.0000000    0.0922229
246280.0000000    0.0938659
246320.0000000    0.0955072
246360.0000000    0.0989257
246400.0000000    0.1018991
246440.0000000    0.0939453
246480.0000000    0.0953109
246520.0000000    0.1080981
246560.0000000    0.1059544
246600.0000000    0.0991086
246640.0000000    0.0894737
246680.0000000    0.0982639
246720.0000000    0.0968297
246760.0000000    0.1051899
246800.0000000    0.1023101
246840.0000000    0.0990269
246880.0000000    0.0943019
246920.0000000    0.1042057
246960.0000000    0.1006819
247000.0000000    0.0948756
247040.0000000    0.0889548
247080.0000000    0.0940194
247120.0000000    0.0964679
247160.0000000    0.0943458
247200.0000000    0.1004362
247240.0000000    0.1003827
247280.0000000    0.0990437
247320.0000000    0.0940863
247360.0000000    0.0991964
247400.0000000    0.0905064
247440.0000000    0.0940301
247480.0000000    0.0911399
247520.0000000    0.1027948
247560.0000000    0.0906322
247600.0000000    0.0912457
247640.0000000    0.0934517
247680.0000000    0.0927830
247720.0000000    0.0983312
247760.0000000    0.0981462
247800.0000000    0.0950426
247840.0000000    0.0975085
247880.0000000    0.1060169
247920.0000000    0.1033834
247960.0000000    0.0978565
248000.0000000    0.0991100
248040.0000000    0.0958326
248080.0000000    0.0985408
248120.0000000    0.1005343
248160.0000000    0.0982139
248200.0000000    0.0952847
248240.0000000    0.0928878
248280.0000000    0.0943575
248320.0000000    0.0901030
248360.0000000    0.0892266
248400.0000000    0.0991146
248440.0000000    0.0975069
248480.0000000    0.0978203
248520.0000000    0.1059386
248560.0000000    0.0954024
248600.0000000    0.0931752
248640.0000000    0.0890731
248680.0000000    0.0943521
248720.0000000    0.0865792
248760.0000000    0.1037411
248800.0000000    0.0927424
248840.0000000    0.0859501
248880.0000000    0.0933098
248920.0000000    0.0868782
248960.0000000    0.0957333
249000.0000000    0.0866230
249040.0000000    0.0975723
249080.0000000    0.0978271
249120.0000000    0.0856483
249160.0000000    0.0891316
249200.0000000    0.0928114
249240.0000000    0.0889891
249280.0000000    0.1115574
249320.0000000    0.0960213
249360.0000000    0.0939932
249400.0000000    0.0916000
249440.0000000    0.0960995
249480.0000000    0.1055226
249520.0000000    0.0881540
249560.0000000    0.0975613
249600.0000000    0.0894967
249640.0000000    0.0908473
249680.0000000    0.0941728
249720.0000000    0.0987289
249760.0000000    0.0966815
249800.0000000    0.0959276
249840.0000000    0.0982882
249880.0000000    0.1004083
249920.0000000    0.0965342
249960.0000000    0.1015267
250000.0000000    0.0981091
250040.0000000    0.0856127
250080.0000000    0.1008632
250120.0000000    0.0941330
250160.0000000    0.0906465
250200.0000000    0.0927721
250240.0000000    0.0966765
250280.0000000    0.0956257
250320.0000000    0.0967553
250360.0000000    0.0969783
250400.0000000    0.0935818
250440.0000000    0.1020605
250480.0000000    0.0912318
250520.0000000    0.1009724
250560.0000000    0.0964219
250600.0000000    0.1086157
250640.0000000    0.1141693
250680.0000000    0.1085981
250720.0000000    0.1154981
250760.0000000    0.0985563
250800.0000000    0.0992836
250840.0000000    0.1075071
250880.0000000    0.0955730
250920.0000000    0.1073997
250960.0000000    0.0935329
251000.0000000    0.0998961
251040.0000000    0.0977779
251080.0000000    0.1093887
251120.0000000    0.0973648
251160.0000000    0.1071999
251200.0000000    0.0908696
251240.0000000    0.0955554
251280.0000000    0.0943835
251320.0000000    0.0956983
251360.0000000    0.0974318
251400.0000000    0.0871368
251440.0000000    0.0949252
251480.0000000    0.1055722
251520.0000000    0.0990629
251560.0000000    0.0954415
251600.0000000    0.1048890
251640.0000000    0.1122235
251680.0000000    0.0900361
251720.0000000    0.0940515
251760.0000000    0.0975094
251800.0000000    0.1099132
251840.0000000    0.0969926
251880.0000000    0.0971854
251920.0000000    0.0945629
251960.0000000    0.0896003
252000.0000000    0.1040924
252040.0000000    0.1036243
252080.0000000    0.1030443
252120.0000000    0.0958989
252160.0000000    0.0886864
252200.0000000    0.0960872
252240.0000000    0.0937080
252280.0000000    0.0956198
252320.0000000    0.1123380
252360.0000000    0.1026883
252400.0000000    0.0950091
252440.0000000    0.0973484
252480.0000000    0.0958205
252520.0000000    0.0941848
252560.0000000    0.0961244
252600.0000000    0.1034433
252640.0000000    0.1078356
252680.0000000    0.1080233
252720.0000000    0.1017174
252760.0000000    0.1069396
252800.0000000    0.1059953
252840.0000000    0.0993602
252880.0000000    0.0991504
252920.0000000    0.0975592
252960.0000000    0.0965060
253000.0000000    0.0988379
253040.0000000    0.1031291
253080.0000000    0.1034460
253120.0000000    0.0993343
253160.0000000    0.0955819
253200.0000000    0.1073312
253240.0000000    0.1035060
253280.0000000    0.1024516
253320.0000000    0.1155964
253360.0000000    0.0929163
253400.0000000    0.0952377
253440.0000000    0.0949157
253480.0000000    0.1076410
253520.0000000    0.1046900
253560.0000000    0.1011313
253600.0000000    0.1072178
253640.0000000    0.0993906
253680.0000000    0.1116782
253720.0000000    0.1058997
253760.0000000    0.1006875
253800.0000000    0.1040335
253840.0000000    0.0974693
253880.0000000    0.1070831
253920.0000000    0.1089874
253960.0000000    0.1027351
254000.0000000    0.1003325
254040.0000000    0.0997973
254080.0000000    0.1006331
254120.0000000    0.0946888
254160.0000000    0.0974494
254200.0000000    0.1072395
254240.0000000    0.1064824
254280.0000000    0.1146919
254320.0000000    0.1063602
254360.0000000    0.1028460
254400.0000000    0.0983194
254440.0000000    0.1030068
254480.0000000    0.1111173
254520.0000000    0.0966896
254560.0000000    0.1038885
254600.0000000    0.1012652
254640.0000000    0.1249707
254680.0000000    0.1115252
254720.0000000    0.1032059
254760.0000000    0.1018781
254800.0000000    0.0958730
254840.0000000    0.1029948
254880.0000000    0.0939197
254920.0000000    0.0982727
254960.0000000    0.1102564
255000.0000000    0.1018747
255040.0000000    0.0978952
255080.0000000    0.1079050
255120.0000000    0.0970778
255160.0000000    0.0938380
255200.0000000    0.0949661
255240.0000000    0.0954680
255280.0000000    0.0976012
255320.0000000    0.0981942
255360.0000000    0.0982270
255400.0000000    0.0937151
255440.0000000    0.0951965
255480.0000000    0.0960786
255520.0000000    0.0932722
255560.0000000    0.0990167
255600.0000000    0.1037803
255640.0000000    0.0965225
255680.0000000    0.1010698
255720.0000000    0.1010141
255760.0000000    0.1056174
255800.0000000    0.1010072
255840.0000000    0.1085485
255880.0000000    0.1146015
255920.0000000    0.1098384
255960.0000000    0.1097127
256000.0000000    0.1159293
256040.0000000    0.1060721
256080.0000000    0.0978358
256120.0000000    0.0946600
256160.0000000    0.0987701
256200.0000000    0.1028749
256240.0000000    0.1131122
256280.0000000    0.1047582
256320.0000000    0.1116834
256360.0000000    0.1171731
256400.0000000    0.1223147
256440.0000000    0.1107940
256480.0000000    0.0942224
256520.0000000    0.1130519
256560.0000000    0.1039843
256600.0000000    0.1160655
256640.0000000    0.1094075
256680.0000000    0.1221384
256720.0000000    0.1129105
256760.0000000    0.1167726
256800.0000000    0.1181487
256840.0000000    0.1197887
256880.0000000    0.1104749
256920.0000000    0.1149460
256960.0000000    0.1050880
257000.0000000    0.1198615
257040.0000000    0.1036906
257080.0000000    0.1139058
257120.0000000    0.0986068
257160.0000000    0.1073412
257200.0000000    0.0923059
257240.0000000    0.1081384
257280.0000000    0.1125924
257320.0000000    0.0993739
257360.0000000    0.1080748
257400.0000000    0.1121938
257440.0000000    0.1034309
257480.0000000    0.1121161
257520.0000000    0.1117627
257560.0000000    0.1060664
257600.0000000    0.1111259
257640.0000000    0.0998016
257680.0000000    0.1052181
257720.0000000    0.0979687
257760.0000000    0.1088034
257800.0000000    0.1052043
257840.0000000    0.0983145
257880.0000000    0.1080319
257920.0000000    0.1050584
257960.0000000    0.1006058
258000.0000000    0.0934759
258040.0000000    0.1075545
258080.0000000    0.0992536
258120.0000000    0.1005246
258160.0000000    0.1017585
258200.0000000    0.1091623
258240.0000000    0.1096902
258280.0000000    0.1156995
258320.0000000    0.1123329
258360.0000000    0.1077541
258400.0000000    0.0990836
258440.0000000    0.1054676
258480.0000000    0.1089014
258520.0000000    0.1033272
258560.0000000    0.0986877
258600.0000000    0.1094136
258640.0000000    0.1148128
258680.0000000    0.1162604
258720.0000000    0.1184747
258760.0000000    0.1187496
258800.0000000    0.1067243
258840.0000000    0.1075276
258880.0000000    0.1128694
258920.0000000    0.1044866
258960.0000000    0.1049488
259000.0000000    0.0994489
259040.0000000    0.1080559
259080.0000000    0.0977125
259120.0000000    0.1041599
259160.0000000    0.1003679
259200.0000000    0.0946286
259240.0000000    0.1035120
259280.0000000    0.0998376
259320.0000000    0.0974419
259360.0000000    0.0877593
259400.0000000    0.0937287
259440.0000000    0.0962478
259480.0000000    0.1044052
259520.0000000    0.0951249
259560.0000000    0.0913089
259600.0000000    0.1030623
259640.0000000    0.1064923
259680.0000000    0.1075470
259720.0000000    0.1130159
259760.0000000    0.1003268
259800.0000000    0.0958729
259840.0000000    0.0926267
259880.0000000    0.0991397
259920.0000000    0.0960180
259960.0000000    0.0917928
260000.0000000    0.0967482
260040.0000000    0.0945193
260080.0000000    0.0978474
260120.0000000    0.0927588
260160.0000000    0.0940874
260200.0000000    0.0994153
260240.0000000    0.0950541
260280.0000000    0.1064770
260320.0000000    0.0951188
260360.0000000    0.1030296
260400.0000000    0.1008841
260440.0000000    0.1158290
260480.0000000    0.1062089
260520.0000000    0.1104759
260560.0000000    0.1089152
260600.0000000    0.1049470
260640.0000000    0.0966109
260680.0000000    0.1027852
260720.0000000    0.1084692
260760.0000000    0.1028040
260800.0000000    0.1112253
260840.0000000    0.1052017
260880.0000000    0.1012587
260920.0000000    0.0957127
260960.0000000    0.0958113
261000.0000000    0.1014978
261040.0000000    0.1082574
261080.0000000    0.1020972
261120.0000000    0.1115719
261160.0000000    0.1070577
261200.0000000    0.1051023
261240.0000000    0.1119782
261280.0000000    0.1061149
261320.0000000    0.1063191
261360.0000000    0.1073439
261400.0000000    0.1111592
261440.0000000    0.0988801
261480.0000000    0.1053340
261520.0000000    0.1060128
261560.0000000    0.0970150
261600.0000000    0.0988432
261640.0000000    0.1077774
261680.0000000    0.1015824
261720.0000000    0.1047550
261760.0000000    0.1018353
261800.0000000    0.0992012
261840.0000000    0.1088080
261880.0000000    0.1035143
261920.0000000    0.1067909
261960.0000000    0.1089273
262000.0000000    0.1012175
262040.0000000    0.1037480
262080.0000000    0.1045405
262120.0000000    0.1047467
262160.0000000    0.0956914
262200.0000000    0.0939844
262240.0000000    0.1040677
262280.0000000    0.1045125
262320.0000000    0.1108019
262360.0000000    0.0997165
262400.0000000    0.1007440
262440.0000000    0.0950428
262480.0000000    0.0975613
262520.0000000    0.0987238
262560.0000000    0.0956288
262600.0000000    0.1046444
262640.0000000    0.1095678
262680.0000000    0.0889392
262720.0000000    0.0990410
262760.0000000    0.0924047
262800.0000000    0.0940584
262840.0000000    0.1164373
262880.0000000    0.1085071
262920.0000000    0.1110235
262960.0000000    0.0999754
263000.0000000    0.1027615
263040.0000000    0.1071987
263080.0000000    0.1066092
263120.0000000    0.1087067
263160.0000000    0.1036518
263200.0000000    0.1051057
263240.0000000    0.0943647
263280.0000000    0.0917609
263320.0000000    0.1066753
263360.0000000    0.1028124
263400.0000000    0.0956806
263440.0000000    0.1237112
263480.0000000    0.1046576
263520.0000000    0.1051541
263560.0000000    0.1071927
263600.0000000    0.1038796
263640.0000000    0.1109339
263680.0000000    0.1173647
263720.0000000    0.1103816
263760.0000000    0.1024600
263800.0000000    0.1068094
263840.0000000    0.1094074
263880.0000000    0.1135717
263920.0000000    0.1041966
263960.0000000    0.0993708
264000.0000000    0.0921173
264040.0000000    0.1071111
264080.0000000    0.0972036
264120.0000000    0.1070252
264160.0000000    0.0897644
264200.0000000    0.0929205
264240.0000000    0.0904625
264280.0000000    0.0970789
264320.0000000    0.1110553
264360.0000000    0.0908129
264400.0000000    0.0950029
264440.0000000    0.0949001
264480.0000000    0.1026549
264520.0000000    0.1013895
264560.0000000    0.1015041
264600.0000000    0.1066700
264640.0000000    0.1036559
264680.0000000    0.1029022
264720.0000000    0.1023394
264760.0000000    0.1052398
264800.0000000    0.1042701
264840.0000000    0.1013528
264880.0000000    0.1102109
264920.0000000    0.1149694
264960.0000000    0.1072515
265000.0000000    0.1084746
265040.0000000    0.0998035
265080.0000000    0.1116547
265120.0000000    0.1233220
265160.0000000    0.1189875
265200.0000000    0.1088414
265240.0000000    0.1011018
265280.0000000    0.1068487
265320.0000000    0.1028545
265360.0000000    0.1011759
265400.0000000    0.0989359
265440.0000000    0.0983168
265480.0000000    0.1070082
265520.0000000    0.1043989
265560.0000000    0.1004328
265600.0000000    0.1037890
265640.0000000    0.1091874
265680.0000000    0.1156570
265720.0000000    0.1021941
265760.0000000    0.1083568
265800.0000000    0.1275413
265840.0000000    0.1128439
265880.0000000    0.1061339
265920.0000000    0.1230664
265960.0000000    0.1106873
266000.0000000    0.1026765
266040.0000000    0.1033652
266080.0000000    0.0960611
266120.0000000    0.1052869
266160.0000000    0.0963722
266200.0000000    0.0957276
266240.0000000    0.1077050
266280.0000000    0.1057979
266320.0000000    0.1019443
266360.0000000    0.1002085
266400.0000000    0.0986155
266440.0000000    0.1087789
266480.0000000    0.1022050
266520.0000000    0.1138531
266560.0000000    0.1090283
266600.0000000    0.1175765
266640.0000000    0.1231334
266680.0000000    0.1148563
266720.0000000    0.1112819
266760.0000000    0.1069199
266800.0000000    0.1092045
266840.0000000    0.1130584
266880.0000000    0.1151439
266920.0000000    0.1051559
266960.0000000    0.1060863
267000.0000000    0.0978436
267040.0000000    0.1116498
267080.0000000    0.1020183
267120.0000000    0.1031381
267160.0000000    0.0933606
267200.0000000    0.0985029
267240.0000000    0.0968067
267280.0000000    0.1049131
267320.0000000    0.1088008
267360.0000000    0.1061928
267400.0000000    0.1084636
267440.0000000    0.1126595
267480.0000000    0.1075682
267520.0000000    0.1031170
267560.0000000    0.1030313
267600.0000000    0.0981233
267640.0000000    0.0986833
267680.0000000    0.1033408
267720.0000000    0.1090781
267760.0000000    0.1071705
267800.0000000    0.1079927
267840.0000000    0.1020072
267880.0000000    0.1042451
267920.0000000    0.0949875
267960.0000000    0.1012528
268000.0000000    0.1052983
268040.0000000    0.1075169
268080.0000000    0.1006010
268120.0000000    0.1016321
268160.0000000    0.1052943
268200.0000000    0.1032417
268240.0000000    0.1135135
268280.0000000    0.1090050
268320.0000000    0.1074614
268360.0000000    0.1022371
268400.0000000    0.1038971
268440.0000000    0.1034636
268480.0000000    0.0921576
268520.0000000    0.1001708
268560.0000000    0.1081847
268600.0000000    0.0954124
268640.0000000    0.1026690
268680.0000000    0.1062934
268720.0000000    0.1092150
268760.0000000    0.1081593
268800.0000000    0.1067761
268840.0000000    0.1086053
268880.0000000    0.1091541
268920.0000000    0.1045382
268960.0000000    0.1112529
269000.0000000    0.1159873
269040.0000000    0.1047630
269080.0000000    0.1008299
269120.0000000    0.1037833
269160.0000000    0.1134182
269200.0000000    0.1151918
269240.0000000    0.1155454
269280.0000000    0.1036685
269320.0000000    0.1148098
269360.0000000    0.1115276
269400.0000000    0.1136109
269440.0000000    0.1062746
269480.0000000    0.1057463
269520.0000000    0.0991678
269560.0000000    0.1082615
269600.0000000    0.1099452
269640.0000000    0.1030117
269680.0000000    0.1092458
269720.0000000    0.1066152
269760.0000000    0.1091345
269800.0000000    0.1005347
269840.0000000    0.1086227
269880.0000000    0.1064174
269920.0000000    0.1163963
269960.0000000    0.1123715
270000.0000000    0.1031330
270040.0000000    0.1083681
270080.0000000    0.1160459
270120.0000000    0.1043196
270160.0000000    0.1045145
270200.0000000    0.1075633
270240.0000000    0.1027183
270280.0000000    0.1199962
270320.0000000    0.1343307
270360.0000000    0.1143373
270400.0000000    0.1191031
270440.0000000    0.1108840
270480.0000000    0.1021297
270520.0000000    0.1082314
270560.0000000    0.1047070
270600.0000000    0.1047102
270640.0000000    0.1103075
270680.0000000    0.1072453
270720.0000000    0.1098084
270760.0000000    0.1185442
270800.0000000    0.1087122
270840.0000000    0.1065394
270880.0000000    0.1027296
270920.0000000    0.1083430
270960.0000000    0.1056025
271000.0000000    0.1112840
271040.0000000    0.1006247
271080.0000000    0.1023000
271120.0000000    0.1141602
271160.0000000    0.1110781
271200.0000000    0.1031957
271240.0000000    0.1025552
271280.0000000    0.0956777
271320.0000000    0.1003588
271360.0000000    0.1121973
271400.0000000    0.0941379
271440.0000000    0.1039807
271480.0000000    0.1051080
271520.0000000    0.1029162
271560.0000000    0.0990318
271600.0000000    0.1104884
271640.0000000    0.1115734
271680.0000000    0.1066701
271720.0000000    0.0998249
271760.0000000    0.1096257
271800.0000000    0.1007433
271840.0000000    0.0998144
271880.0000000    0.1070846
271920.0000000    0.1122752
271960.0000000    0.1106106
272000.0000000    0.1042521
272040.0000000    0.1225201
272080.0000000    0.1097007
272120.0000000    0.1019430
272160.0000000    0.1122836
272200.0000000    0.1148504
272240.0000000    0.1147674
272280.0000000    0.1145773
272320.0000000    0.1202333
272360.0000000    0.1210140
272400.0000000    0.1132741
272440.0000000    0.1265002
272480.0000000    0.1241311
272520.0000000    0.1254459
272560.0000000    0.1183932
272600.0000000    0.1134120
272640.0000000    0.1071634
272680.0000000    0.1053219
272720.0000000    0.1031651
272760.0000000    0.1100413
272800.0000000    0.1165203
272840.0000000    0.1064862
272880.0000000    0.1056677
272920.0000000    0.1136205
272960.0000000    0.1078638
273000.0000000    0.0958413
273040.0000000    0.1035343
273080.0000000    0.0986971
273120.0000000    0.0982108
273160.0000000    0.1024867
273200.0000000    0.1135906
273240.0000000    0.1107543
273280.0000000    0.1162575
273320.0000000    0.1066913
273360.0000000    0.1043691
273400.0000000    0.1045442
273440.0000000    0.1194487
273480.0000000    0.1194786
273520.0000000    0.1153532
273560.0000000    0.1248920
273600.0000000    0.1204538
273640.0000000    0.1220544
273680.0000000    0.1111431
273720.0000000    0.1194263
273760.0000000    0.1167829
273800.0000000    0.1124387
273840.0000000    0.1188655
273880.0000000    0.1133081
273920.0000000    0.1117471
273960.0000000    0.1118153
274000.0000000    0.1200919
274040.0000000    0.1149753
274080.0000000    0.1161614
274120.0000000    0.1114670
274160.0000000    0.1098403
274200.0000000    0.1116397
274240.0000000    0.1122361
274280.0000000    0.1012840
274320.0000000    0.1228451
274360.0000000    0.1056893
274400.0000000    0.1044016
274440.0000000    0.1126327
274480.0000000    0.1084849
274520.0000000    0.1045542
274560.0000000    0.1163367
274600.0000000    0.1049332
274640.0000000    0.1244833
274680.0000000    0.1207248
274720.0000000    0.1201885
274760.0000000    0.1228758
274800.0000000    0.1098764
274840.0000000    0.1270230
274880.0000000    0.1174836
274920.0000000    0.1121550
274960.0000000    0.1164660
275000.0000000    0.1124487
275040.0000000    0.1100484
275080.0000000    0.1157125
275120.0000000    0.1043916
275160.0000000    0.1053803
275200.0000000    0.1078457
275240.0000000    0.1065079
275280.0000000    0.1161413
275320.0000000    0.1133079
275360.0000000    0.1145071
275400.0000000    0.1158588
275440.0000000    0.1109966
275480.0000000    0.1102947
275520.0000000    0.1057283
275560.0000000    0.1023757
275600.0000000    0.1043327
275640.0000000    0.1077151
275680.0000000    0.0946244
275720.0000000    0.0929827
275760.0000000    0.1080200
275800.0000000    0.0974252
275840.0000000    0.0988987
275880.0000000    0.1025381
275920.0000000    0.1019658
275960.0000000    0.0922410
276000.0000000    0.0948498
276040.0000000    0.1015490
276080.0000000    0.0953858
276120.0000000    0.0870954
276160.0000000    0.0885282
276200.0000000    0.0887277
276240.0000000    0.0965734
276280.0000000    0.0911990
276320.0000000    0.0819365
276360.0000000    0.0885032
276400.0000000    0.1058120
276440.0000000    0.0886518
276480.0000000    0.0941600
276520.0000000    0.0877596
276560.0000000    0.0927656
276600.0000000    0.0985147
276640.0000000    0.0955992
276680.0000000    0.0932038
276720.0000000    0.1023596
276760.0000000    0.0893485
276800.0000000    0.0865333
276840.0000000    0.0954566
276880.0000000    0.0930778
276920.0000000    0.1022841
276960.0000000    0.0943227
277000.0000000    0.0883319
277040.0000000    0.0983021
277080.0000000    0.0979631
277120.0000000    0.1021818
277160.0000000    0.1008696
277200.0000000    0.0959373
277240.0000000    0.0953625
277280.0000000    0.1031359
277320.0000000    0.1063407
277360.0000000    0.1146435
277400.0000000    0.0973453
277440.0000000    0.0971235
277480.0000000    0.1017291
277520.0000000    0.0944822
277560.0000000    0.1042475
277600.0000000    0.1039565
277640.0000000    0.1048580
277680.0000000    0.1221653
277720.0000000    0.1073517
277760.0000000    0.1217607
277800.0000000    0.1007707
277840.0000000    0.1099939
277880.0000000    0.0951985
277920.0000000    0.0875206
277960.0000000    0.0988629
278000.0000000    0.0907185
278040.0000000    0.0900800
278080.0000000    0.0940852
278120.0000000    0.0909025
278160.0000000    0.0829002
278200.0000000    0.0975373
278240.0000000    0.0824697
278280.0000000    0.0885321
278320.0000000    0.0866677
278360.0000000    0.0872827
278400.0000000    0.0851614
278440.0000000    0.0821916
278480.0000000    0.0960937
278520.0000000    0.0912328
278560.0000000    0.0907787
278600.0000000    0.0988595
278640.0000000    0.1004121
278680.0000000    0.1023870
278720.0000000    0.1002649
278760.0000000    0.1084722
278800.0000000    0.0996901
278840.0000000    0.1023199
278880.0000000    0.0928946
278920.0000000    0.0914682
278960.0000000    0.0904037
279000.0000000    0.0933486
279040.0000000    0.0881871
279080.0000000    0.1055240
279120.0000000    0.1023892
279160.0000000    0.1017161
279200.0000000    0.0909625
279240.0000000    0.0829767
279280.0000000    0.0893926
279320.0000000    0.0880055
279360.0000000    0.0876303
279400.0000000    0.0962276
279440.0000000    0.0942400
279480.0000000    0.0956194
279520.0000000    0.0995295
279560.0000000    0.1005770
279600.0000000    0.1088204
279640.0000000    0.0933854
279680.0000000    0.0949892
279720.0000000    0.0913941
279760.0000000    0.0956209
279800.0000000    0.0958300
279840.0000000    0.0937632
279880.0000000    0.1036297
279920.0000000    0.1050649
279960.0000000    0.1023544
280000.0000000    0.1033961
280040.0000000    0.1142313
280080.0000000    0.1241903
280120.0000000    0.1080432
280160.0000000    0.0993129
280200.0000000    0.1050739
280240.0000000    0.0954212
280280.0000000    0.0930042
280320.0000000    0.1068777
280360.0000000    0.0950004
280400.0000000    0.0939918
280440.0000000    0.1025695
280480.0000000    0.1004314
280520.0000000    0.1043982
280560.0000000    0.0951823
280600.0000000    0.0892022
280640.0000000    0.0989429
280680.0000000    0.0942091
280720.0000000    0.0994132
280760.0000000    0.0875742
280800.0000000    0.0935299
280840.0000000    0.1000516
280880.0000000    0.0872609
280920.0000000    0.0927690
280960.0000000    0.0961285
281000.0000000    0.0944937
281040.0000000    0.0983033
281080.0000000    0.0926496
281120.0000000    0.0954806
281160.0000000    0.1022585
281200.0000000    0.1088372
281240.0000000    0.0903378
281280.0000000    0.0929285
281320.0000000    0.1072276
281360.0000000    0.0962930
281400.0000000    0.0995996
281440.0000000    0.1033925
281480.0000000    0.0995570
281520.0000000    0.1060253
281560.0000000    0.0929865
281600.0000000    0.0978328
281640.0000000    0.0926935
281680.0000000    0.1094111
281720.0000000    0.0975114
281760.0000000    0.1004031
281800.0000000    0.1010036
281840.0000000    0.0984235
281880.0000000    0.1009540
281920.0000000    0.0943970
281960.0000000    0.0969928
282000.0000000    0.0982429
282040.0000000    0.0987556
282080.0000000    0.0969351
282120.0000000    0.1013408
282160.0000000    0.0995796
282200.0000000    0.0964144
282240.0000000    0.1019705
282280.0000000    0.0947288
282320.0000000    0.0864580
282360.0000000    0.0959206
282400.0000000    0.1004640
282440.0000000    0.0990698
282480.0000000    0.0968013
282520.0000000    0.0996439
282560.0000000    0.1127422
282600.0000000    0.1028040
282640.0000000    0.1029309
282680.0000000    0.1066388
282720.0000000    0.0989492
282760.0000000    0.0987216
282800.0000000    0.0959044
282840.0000000    0.0967829
282880.0000000    0.0871677
282920.0000000    0.0931955
282960.0000000    0.0930725
283000.0000000    0.0907815
283040.0000000    0.1089212
283080.0000000    0.1016021
283120.0000000    0.1064818
283160.0000000    0.0993481
283200.0000000    0.0973840
283240.0000000    0.1071218
283280.0000000    0.1067164
283320.0000000    0.0986345
283360.0000000    0.0953479
283400.0000000    0.0944640
283440.0000000    0.1010708
283480.0000000    0.0939625
283520.0000000    0.0978529
283560.0000000    0.0951107
283600.0000000    0.1015429
283640.0000000    0.1069704
283680.0000000    0.0951640
283720.0000000    0.1010881
283760.0000000    0.1098616
283800.0000000    0.1164086
283840.0000000    0.1005377
283880.0000000    0.0954432
283920.0000000    0.1086682
283960.0000000    0.1064540
284000.0000000    0.0999227
284040.0000000    0.0950663
284080.0000000    0.1011235
284120.0000000    0.0940538
284160.0000000    0.0890678
284200.0000000    0.0933408
284240.0000000    0.0915932
284280.0000000    0.1044137
284320.0000000    0.0940253
284360.0000000    0.0973741
284400.0000000    0.1029059
284440.0000000    0.1009720
284480.0000000    0.0933248
284520.0000000    0.0921889
284560.0000000    0.1036276
284600.0000000    0.1001372
284640.0000000    0.0929047
284680.0000000    0.0972035
284720.0000000    0.0948579
284760.0000000    0.0922965
284800.0000000    0.0895747
284840.0000000    0.0812400
284880.0000000    0.0929388
284920.0000000    0.0872913
284960.0000000    0.0955048
285000.0000000    0.0821730
285040.0000000    0.0847892
285080.0000000    0.0874964
285120.0000000    0.1027456
285160.0000000    0.1060842
285200.0000000    0.0957261
285240.0000000    0.0872486
285280.0000000    0.0917843
285320.0000000    0.0917142
285360.0000000    0.0957823
285400.0000000    0.0932138
285440.0000000    0.0914657
285480.0000000    0.0917200
285520.0000000    0.1039780
285560.0000000    0.0940429
285600.0000000    0.1035741
285640.0000000    0.1008689
285680.0000000    0.0961558
285720.0000000    0.0940257
285760.0000000    0.0976769
285800.0000000    0.0824802
285840.0000000    0.0997577
285880.0000000    0.0897176
285920.0000000    0.0905541
285960.0000000    0.0994720
286000.0000000    0.0914872
286040.0000000    0.0934399
286080.0000000    0.0867795
286120.0000000    0.0935936
286160.0000000    0.0988331
286200.0000000    0.1127187
286240.0000000    0.1065336
286280.0000000    0.1019620
286320.0000000    0.0906233
286360.0000000    0.0946418
286400.0000000    0.0892985
286440.0000000    0.0955571
286480.0000000    0.1029721
286520.0000000    0.0912023
286560.0000000    0.1012322
286600.0000000    0.0949638
286640.0000000    0.0986202
286680.0000000    0.0936375
286720.0000000    0.0882150
286760.0000000    0.0906224
286800.0000000    0.1039953
286840.0000000    0.1123325
286880.0000000    0.1024753
286920.0000000    0.0875172
286960.0000000    0.0927576
287000.0000000    0.0940446
287040.0000000    0.0954954
287080.0000000    0.1044750
287120.0000000    0.1153620
287160.0000000    0.1174100
287200.0000000    0.1037721
287240.0000000    0.0977361
287280.0000000    0.0919811
287320.0000000    0.0935060
287360.0000000    0.0972270
287400.0000000    0.1106428
287440.0000000    0.0929946
287480.0000000    0.0933585
287520.0000000    0.0950487
287560.0000000    0.1018916
287600.0000000    0.0923507
287640.0000000    0.0911537
287680.0000000    0.1018530
287720.0000000    0.0840859
287760.0000000    0.0900280
287800.0000000    0.0924970
287840.0000000    0.0872476
287880.0000000    0.0929364
287920.0000000    0.0919279
287960.0000000    0.0899609
288000.0000000    0.0809550
288040.0000000    0.0927431
288080.0000000    0.0964814
288120.0000000    0.0918026
288160.0000000    0.0948569
288200.0000000    0.1019481
288240.0000000    0.0944907
288280.0000000    0.0957161
288320.0000000    0.1019821
288360.0000000    0.0971810
288400.0000000    0.1088860
288440.0000000    0.0956665
288480.0000000    0.0888797
288520.0000000    0.1025041
288560.0000000    0.0979381
288600.0000000    0.1027678
288640.0000000    0.0945520
288680.0000000    0.0964767
288720.0000000    0.0928102
288760.0000000    0.1009755
288800.0000000    0.1001950
288840.0000000    0.0940329
288880.0000000    0.1089746
288920.0000000    0.1007209
288960.0000000    0.0974144
289000.0000000    0.1006207
289040.0000000    0.0948862
289080.0000000    0.1079722
289120.0000000    0.0978915
289160.0000000    0.0921696
289200.0000000    0.0911730
289240.0000000    0.0922467
289280.0000000    0.1033104
289320.0000000    0.1042234
289360.0000000    0.1131031
289400.0000000    0.1050113
289440.0000000    0.1067483
289480.0000000    0.1113078
289520.0000000    0.1142882
289560.0000000    0.1127189
289600.0000000    0.1066791
289640.0000000    0.1020613
289680.0000000    0.0890075
289720.0000000    0.0955703
289760.0000000    0.0960922
289800.0000000    0.1066898
289840.0000000    0.1172921
289880.0000000    0.1078589
289920.0000000    0.1063620
289960.0000000    0.1071766
290000.0000000    0.1175277
290040.0000000    0.1139321
290080.0000000    0.1116422
290120.0000000    0.1074644
290160.0000000    0.1176407
290200.0000000    0.1110327
290240.0000000    0.1265960
290280.0000000    0.1093223
290320.0000000    0.1130058
290360.0000000    0.1009371
290400.0000000    0.1073351
290440.0000000    0.1094405
290480.0000000    0.1050855
290520.0000000    0.1033549
290560.0000000    0.1002467
290600.0000000    0.0943254
290640.0000000    0.0940337
290680.0000000    0.1059826
290720.0000000    0.1010430
290760.0000000    0.1024144
290800.0000000    0.1010700
290840.0000000    0.1003826
290880.0000000    0.1073711
290920.0000000    0.1203917
290960.0000000    0.1176686
291000.0000000    0.1193014
291040.0000000    0.1217649
291080.0000000    0.1122075
291120.0000000    0.1201352
291160.0000000    0.1275078
291200.0000000    0.1250331
291240.0000000    0.1114590
291280.0000000    0.1056752
291320.0000000    0.1056101
291360.0000000    0.1170908
291400.0000000    0.1031155
291440.0000000    0.1067975
291480.0000000    0.1156139
291520.0000000    0.1035311
291560.0000000    0.1017668
291600.0000000    0.1064926
291640.0000000    0.1151089
291680.0000000    0.1072368
291720.0000000    0.1010688
291760.0000000    0.1139405
291800.0000000    0.1084514
291840.0000000    0.1104777
291880.0000000    0.1090301
291920.0000000    0.0994116
291960.0000000    0.1055159
292000.0000000    0.0987135
292040.0000000    0.1102379
292080.0000000    0.1079836
292120.0000000    0.1081344
292160.0000000    0.1001682
292200.0000000    0.1077168
292240.0000000    0.1039861
292280.0000000    0.1048230
292320.0000000    0.1037350
292360.0000000    0.1170439
292400.0000000    0.1234926
292440.0000000    0.1008450
292480.0000000    0.1082026
292520.0000000    0.1126609
292560.0000000    0.1098224
292600.0000000    0.1049463
292640.0000000    0.1104761
292680.0000000    0.1058112
292720.0000000    0.1118111
292760.0000000    0.1084402
292800.0000000    0.1041216
292840.0000000    0.1089200
292880.0000000    0.1102723
292920.0000000    0.1214721
292960.0000000    0.1090824
293000.0000000    0.1179604
293040.0000000    0.1191196
293080.0000000    0.1103176
293120.0000000    0.1170085
293160.0000000    0.1111409
293200.0000000    0.1167151
293240.0000000    0.1024188
293280.0000000    0.1174086
293320.0000000    0.1169362
293360.0000000    0.1128600
293400.0000000    0.1194281
293440.0000000    0.1118048
293480.0000000    0.1260575
293520.0000000    0.1166110
293560.0000000    0.1161073
293600.0000000    0.1102125
293640.0000000    0.1159148
293680.0000000    0.1196150
293720.0000000    0.1186029
293760.0000000    0.1207317
293800.0000000    0.1222522
293840.0000000    0.1151550
293880.0000000    0.1246271
293920.0000000    0.1153066
293960.0000000    0.1119489
294000.0000000    0.1222868
294040.0000000    0.1271340
294080.0000000    0.1263849
294120.0000000    0.1253359
294160.0000000    0.1232044
294200.0000000    0.1162118
294240.0000000    0.1174660
294280.0000000    0.1224649
294320.0000000    0.1221593
294360.0000000    0.1098422
294400.0000000    0.1239756
294440.0000000    0.1163774
294480.0000000    0.1202651
294520.0000000    0.1127939
294560.0000000    0.1194409
294600.0000000    0.1178171
294640.0000000    0.1277810
294680.0000000    0.1198682
294720.0000000    0.1170211
294760.0000000    0.1210413
294800.0000000    0.1144010
294840.0000000    0.1111442
294880.0000000    0.1173715
294920.0000000    0.1156541
294960.0000000    0.1063027
295000.0000000    0.1121549
295040.0000000    0.1038730
295080.0000000    0.1158025
295120.0000000    0.1113291
295160.0000000    0.1160506
295200.0000000    0.1043049
295240.0000000    0.1142430
295280.0000000    0.1222401
295320.0000000    0.1082454
295360.0000000    0.1071809
295400.0000000    0.1152717
295440.0000000    0.1070127
295480.0000000    0.1107889
295520.0000000    0.1170038
295560.0000000    0.1069800
295600.0000000    0.1047799
295640.0000000    0.1174829
295680.0000000    0.1105713
295720.0000000    0.1092959
295760.0000000    0.1118451
295800.0000000    0.1114347
295840.0000000    0.1182782
295880.0000000    0.1108639
295920.0000000    0.1178618
295960.0000000    0.1148606
296000.0000000    0.1030731
296040.0000000    0.1019840
296080.0000000    0.1090147
296120.0000000    0.1115397
296160.0000000    0.1071325
296200.0000000    0.1086127
296240.0000000    0.1169535
296280.0000000    0.1134678
296320.0000000    0.1154714
296360.0000000    0.1157609
296400.0000000    0.1201037
296440.0000000    0.1154263
296480.0000000    0.1140340
296520.0000000    0.1118981
296560.0000000    0.1145896
296600.0000000    0.1094777
296640.0000000    0.1084598
296680.0000000    0.1173592
296720.0000000    0.1244988
296760.0000000    0.1208343
296800.0000000    0.1178015
296840.0000000    0.1145386
296880.0000000    0.1257590
296920.0000000    0.1208045
296960.0000000    0.1193028
297000.0000000    0.1187594
297040.0000000    0.1252538
297080.0000000    0.1266539
297120.0000000    0.1201620
297160.0000000    0.1144254
297200.0000000    0.1106964
297240.0000000    0.1086767
297280.0000000    0.1101608
297320.0000000    0.1096808
297360.0000000    0.1111828
297400.0000000    0.1215425
297440.0000000    0.1229031
297480.0000000    0.1197776
297520.0000000    0.1136577
297560.0000000    0.1137984
297600.0000000    0.1054178
297640.0000000    0.1128775
297680.0000000    0.1128768
297720.0000000    0.1205608
297760.0000000    0.1153883
297800.0000000    0.1195759
297840.0000000    0.1159336
297880.0000000    0.1149851
297920.0000000    0.1176696
297960.0000000    0.1175748
298000.0000000    0.1135898
298040.0000000    0.1089384
298080.0000000    0.1181559
298120.0000000    0.1168770
298160.0000000    0.1216596
298200.0000000    0.1177000
298240.0000000    0.1146269
298280.0000000    0.1172039
298320.0000000    0.1135061
298360.0000000    0.1099589
298400.0000000    0.1196712
298440.0000000    0.1050020
298480.0000000    0.1176196
298520.0000000    0.1114555
298560.0000000    0.1140831
298600.0000000    0.1232909
298640.0000000    0.1133037
298680.0000000    0.1191490
298720.0000000    0.1281004
298760.0000000    0.1143180
298800.0000000    0.1346012
298840.0000000    0.1306290
298880.0000000    0.1122031
298920.0000000    0.1225075
298960.0000000    0.1218101
299000.0000000    0.1192352
299040.0000000    0.1146563
299080.0000000    0.1162362
299120.0000000    0.1154955
299160.0000000    0.1156043
299200.0000000    0.1202363
299240.0000000    0.1131531
299280.0000000    0.1083553
299320.0000000    0.1084462
299360.0000000    0.1071718
299400.0000000    0.1129839
299440.0000000    0.1135412
299480.0000000    0.1033856
299520.0000000    0.1079822
299560.0000000    0.1132423
299600.0000000    0.1111403
299640.0000000    0.1049544
299680.0000000    0.1089064
299720.0000000    0.1067298
299760.0000000    0.1194356
299800.0000000    0.1105168
299840.0000000    0.1124663
299880.0000000    0.1137509
299920.0000000    0.1240961
299960.0000000    0.1060659
300000.0000000    0.1024549
300040.0000000    0.1014997
300080.0000000    0.0974172
300120.0000000    0.0968772
300160.0000000    0.0981199
300200.0000000    0.1004661
300240.0000000    0.0983059
300280.0000000    0.0955958
300320.0000000    0.1008256
300360.0000000    0.1052286
300400.0000000    0.0927336
300440.0000000    0.0949583
300480.0000000    0.0948722
300520.0000000    0.1003442
300560.0000000    0.0942206
300600.0000000    0.1038662
300640.0000000    0.0947018
300680.0000000    0.0941301
300720.0000000    0.0973860
300760.0000000    0.0976097
300800.0000000    0.1015228
300840.0000000    0.0981316
300880.0000000    0.1007820
300920.0000000    0.1221538
300960.0000000    0.1194869
301000.0000000    0.1118758
301040.0000000    0.1118402
301080.0000000    0.1119091
301120.0000000    0.1160301
301160.0000000    0.1154676
301200.0000000    0.1158393
301240.0000000    0.1114080
301280.0000000    0.1138616
301320.0000000    0.1223146
301360.0000000    0.1271962
301400.0000000    0.1209512
301440.0000000    0.1106184
301480.0000000    0.1079894
301520.0000000    0.1174840
301560.0000000    0.1144463
301600.0000000    0.1109417
301640.0000000    0.1055351
301680.0000000    0.1096859
301720.0000000    0.1082730
301760.0000000    0.1114573
301800.0000000    0.1061403
301840.0000000    0.1027148
301880.0000000    0.1054823
301920.0000000    0.0986522
301960.0000000    0.1076510
302000.0000000    0.1129072
302040.0000000    0.1114912
302080.0000000    0.1009538
302120.0000000    0.1025166
302160.0000000    0.1144942
302200.0000000    0.1079487
302240.0000000    0.1059683
302280.0000000    0.1116089
302320.0000000    0.1019587
302360.0000000    0.1092037
302400.0000000    0.1056712
302440.0000000    0.1071312
302480.0000000    0.1084541
302520.0000000    0.0999653
302560.0000000    0.1013622
302600.0000000    0.1044244
302640.0000000    0.0957701
302680.0000000    0.0930735
302720.0000000    0.0991628
302760.0000000    0.0997726
302800.0000000    0.1126331
302840.0000000    0.1058305
302880.0000000    0.1045704
302920.0000000    0.1005063
302960.0000000    0.1047286
303000.0000000    0.1084102
303040.0000000    0.1024031
303080.0000000    0.0985019
303120.0000000    0.1028546
303160.0000000    0.0948393
303200.0000000    0.1039925
303240.0000000    0.1055057
303280.0000000    0.1020276
303320.0000000    0.1079043
303360.0000000    0.1032976
303400.0000000    0.1058269
303440.0000000    0.1020103
303480.0000000    0.1092116
303520.0000000    0.1000282
303560.0000000    0.1069508
303600.0000000    0.1014632
303640.0000000    0.0996716
303680.0000000    0.1125180
303720.0000000    0.1067562
303760.0000000    0.1077658
303800.0000000    0.1060705
303840.0000000    0.1059972
303880.0000000    0.1144562
303920.0000000    0.1129098
303960.0000000    0.1082813
304000.0000000    0.1080830
304040.0000000    0.1101172
304080.0000000    0.1081868
304120.0000000    0.1176606
304160.0000000    0.1121291
304200.0000000    0.1227513
304240.0000000    0.1009055
304280.0000000    0.1198800
304320.0000000    0.1149613
304360.0000000    0.1029008
304400.0000000    0.1055752
304440.0000000    0.1072955
304480.0000000    0.1016662
304520.0000000    0.1040516
304560.0000000    0.0958645
304600.0000000    0.0947214
304640.0000000    0.0998557
304680.0000000    0.0961327
304720.0000000    0.1015390
304760.0000000    0.1001393
304800.0000000    0.1051460
304840.0000000    0.1119554
304880.0000000    0.0987135
304920.0000000    0.1067169
304960.0000000    0.1165404
305000.0000000    0.1340086
305040.0000000    0.1310473
305080.0000000    0.1447468
305120.0000000    0.1329903
305160.0000000    0.1240130
305200.0000000    0.1371861
305240.0000000    0.1348855
305280.0000000    0.1292903
305320.0000000    0.1320608
305360.0000000    0.1305400
305400.0000000    0.1340245
305440.0000000    0.1188117
305480.0000000    0.1239486
305520.0000000    0.1235229
305560.0000000    0.1247301
305600.0000000    0.1191172
305640.0000000    0.1173429
305680.0000000    0.1154731
305720.0000000    0.1193699
305760.0000000    0.1168402
305800.0000000    0.1187762
305840.0000000    0.1230082
305880.0000000    0.1186794
305920.0000000    0.1180661
305960.0000000    0.1224119
306000.0000000    0.1186718
306040.0000000    0.1206096
306080.0000000    0.1226115
306120.0000000    0.1168735
306160.0000000    0.1151268
306200.0000000    0.1218801
306240.0000000    0.1131485
306280.0000000    0.1221768
306320.0000000    0.1085916
306360.0000000    0.1071202
306400.0000000    0.1058621
306440.0000000    0.1196114
306480.0000000    0.1251858
306520.0000000    0.1233405
306560.0000000    0.1220421
306600.0000000    0.1196651
306640.0000000    0.1095280
306680.0000000    0.1235749
306720.0000000    0.1148816
306760.0000000    0.1114079
306800.0000000    0.1207880
306840.0000000    0.1165699
306880.0000000    0.1120706
306920.0000000    0.1108528
306960.0000000    0.1062443
307000.0000000    0.1099984
307040.0000000    0.1113554
307080.0000000    0.1041463
307120.0000000    0.1118653
307160.0000000    0.1122018
307200.0000000    0.1080335
307240.0000000    0.1104798
307280.0000000    0.1137984
307320.0000000    0.1215779
307360.0000000    0.1240274
307400.0000000    0.1052809
307440.0000000    0.1082229
307480.0000000    0.1026631
307520.0000000    0.1072549
307560.0000000    0.1007452
307600.0000000    0.1111188
307640.0000000    0.1196782
307680.0000000    0.1157962
307720.0000000    0.1077920
307760.0000000    0.1043136
307800.0000000    0.1083214
307840.0000000    0.1021949
307880.0000000    0.0972800
307920.0000000    0.1123181
307960.0000000    0.1141328
308000.0000000    0.1166743
308040.0000000    0.1102242
308080.0000000    0.1086099
308120.0000000    0.1228152
308160.0000000    0.1281301
308200.0000000    0.1181395
308240.0000000    0.1068529
308280.0000000    0.1104891
308320.0000000    0.1201912
308360.0000000    0.1206215
308400.0000000    0.1184546
308440.0000000    0.1136978
308480.0000000    0.1166029
308520.0000000    0.1139356
308560.0000000    0.1222336
308600.0000000    0.1157555
308640.0000000    0.1174438
308680.0000000    0.1177979
308720.0000000    0.1111614
308760.0000000    0.1124713
308800.0000000    0.1101477
308840.0000000    0.1208368
308880.0000000    0.1203323
308920.0000000    0.1145255
308960.0000000    0.1027626
309000.0000000    0.1237129
309040.0000000    0.1223627
309080.0000000    0.1036074
309120.0000000    0.1060839
309160.0000000    0.1122168
309200.0000000    0.1093194
309240.0000000    0.1061124
309280.0000000    0.1041977
309320.0000000    0.1132014
309360.0000000    0.1095441
309400.0000000    0.1101919
309440.0000000    0.1068167
309480.0000000    0.1071693
309520.0000000    0.0996387
309560.0000000    0.0895004
309600.0000000    0.1049372
309640.0000000    0.1037332
309680.0000000    0.1088081
309720.0000000    0.0999635
309760.0000000    0.1001916
309800.0000000    0.1021877
309840.0000000    0.0963814
309880.0000000    0.0949710
309920.0000000    0.1004064
309960.0000000    0.0888005
310000.0000000    0.1038488
310040.0000000    0.1071172
310080.0000000    0.1131116
310120.0000000    0.0935324
310160.0000000    0.1027213
310200.0000000    0.0996374
310240.0000000    0.0986676
310280.0000000    0.0940550
310320.0000000    0.0961367
310360.0000000    0.0994179
310400.0000000    0.1090726
310440.0000000    0.0965215
310480.0000000    0.1035835
310520.0000000    0.1082323
310560.0000000    0.1057660
310600.0000000    0.0994816
310640.0000000    0.1029283
310680.0000000    0.1061737
310720.0000000    0.1015116
310760.0000000    0.0938793
310800.0000000    0.0959924
310840.0000000    0.1050361
310880.0000000    0.0995258
310920.0000000    0.1046068
310960.0000000    0.1154400
311000.0000000    0.1054464
311040.0000000    0.1134735
311080.0000000    0.1259080
311120.0000000    0.1262069
311160.0000000    0.1272413
311200.0000000    0.1261222
311240.0000000    0.1337118
311280.0000000    0.1253639
311320.0000000    0.1191070
311360.0000000    0.1085072
311400.0000000    0.1148394
311440.0000000    0.1184804
311480.0000000    0.1144279
311520.0000000    0.1120067
311560.0000000    0.1134468
311600.0000000    0.1181059
311640.0000000    0.1177674
311680.0000000    0.1340603
311720.0000000    0.1101870
311760.0000000    0.1030641
311800.0000000    0.0971892
311840.0000000    0.0949211
311880.0000000    0.1019524
311920.0000000    0.0982939
311960.0000000    0.0937233
312000.0000000    0.0911121
312040.0000000    0.1031469
312080.0000000    0.1009209
312120.0000000    0.1017557
312160.0000000    0.1024449
312200.0000000    0.1055747
312240.0000000    0.1149080
312280.0000000    0.1085013
312320.0000000    0.1165362
312360.0000000    0.1106459
312400.0000000    0.1122144
312440.0000000    0.1126272
312480.0000000    0.1161735
312520.0000000    0.1101311
312560.0000000    0.1109533
312600.0000000    0.1093163
312640.0000000    0.1104328
312680.0000000    0.1071100
312720.0000000    0.1080826
312760.0000000    0.1052478
312800.0000000    0.1059510
312840.0000000    0.0967560
312880.0000000    0.0997897
312920.0000000    0.0977157
312960.0000000    0.1044163
313000.0000000    0.1005586
313040.0000000    0.0963207
313080.0000000    0.1024876
313120.0000000    0.1056346
313160.0000000    0.0962693
313200.0000000    0.0959355
313240.0000000    0.0947065
313280.0000000    0.0933378
313320.0000000    0.0955145
313360.0000000    0.1073910
313400.0000000    0.1095373
313440.0000000    0.1050742
313480.0000000    0.0978171
313520.0000000    0.0981031
313560.0000000    0.0978870
313600.0000000    0.1044751
313640.0000000    0.1000449
313680.0000000    0.0970721
313720.0000000    0.1056011
313760.0000000    0.1134163
313800.0000000    0.1077431
313840.0000000    0.1060648
313880.0000000    0.0970060
313920.0000000    0.1010025
313960.0000000    0.1000358
314000.0000000    0.0997731
314040.0000000    0.1036169
314080.0000000    0.0998042
314120.0000000    0.1032509
314160.0000000    0.1015821
314200.0000000    0.1089179
314240.0000000    0.0936571
314280.0000000    0.0924476
314320.0000000    0.1021225
314360.0000000    0.1036249
314400.0000000    0.1012718
314440.0000000    0.1144287
314480.0000000    0.1126527
314520.0000000    0.1032873
314560.0000000    0.1002890
314600.0000000    0.0955290
314640.0000000    0.1190896
314680.0000000    0.1109346
314720.0000000    0.1081022
314760.0000000    0.1152224
314800.0000000    0.1086364
314840.0000000    0.1177163
314880.0000000    0.1137496
314920.0000000    0.1187481
314960.0000000    0.1109025
315000.0000000    0.1032773
315040.0000000    0.1046031
315080.0000000    0.1044226
315120.0000000    0.1017488
315160.0000000    0.0879001
315200.0000000    0.0999426
315240.0000000    0.1013654
315280.0000000    0.1034329
315320.0000000    0.0943918
315360.0000000    0.1037825
315400.0000000    0.0887117
315440.0000000    0.1022200
315480.0000000    0.1059370
315520.0000000    0.1096315
315560.0000000    0.1035554
315600.0000000    0.1011304
315640.0000000    0.1034676
315680.0000000    0.0980888
315720.0000000    0.1082475
315760.0000000    0.1055861
315800.0000000    0.0988701
315840.0000000    0.1131646
315880.0000000    0.0981105
315920.0000000    0.1023299
315960.0000000    0.0978998
316000.0000000    0.0957830
316040.0000000    0.0966972
316080.0000000    0.0974732
316120.0000000    0.1017519
316160.0000000    0.0969390
316200.0000000    0.0934001
316240.0000000    0.0997688
316280.0000000    0.0917993
316320.0000000    0.1039997
316360.0000000    0.0972327
316400.0000000    0.0937469
316440.0000000    0.0922157
316480.0000000    0.1155144
316520.0000000    0.1008733
316560.0000000    0.0889983
316600.0000000    0.0924660
316640.0000000    0.0949958
316680.0000000    0.0979057
316720.0000000    0.0919887
316760.0000000    0.0968340
316800.0000000    0.0978662
316840.0000000    0.1172780
316880.0000000    0.1195944
316920.0000000    0.1025285
316960.0000000    0.0895011
317000.0000000    0.0939111
317040.0000000    0.1015636
317080.0000000    0.0931825
317120.0000000    0.0871745
317160.0000000    0.0928045
317200.0000000    0.0941843
317240.0000000    0.0921627
317280.0000000    0.0924884
317320.0000000    0.0953467
317360.0000000    0.1026946
317400.0000000    0.1020123
317440.0000000    0.1147649
317480.0000000    0.0874729
317520.0000000    0.0884305
317560.0000000    0.0910238
317600.0000000    0.0894807
317640.0000000    0.0875007
317680.0000000    0.1091702
317720.0000000    0.0903394
317760.0000000    0.0948495
317800.0000000    0.0977850
317840.0000000    0.1001147
317880.0000000    0.0920950
317920.0000000    0.0934144
317960.0000000    0.0954851
318000.0000000    0.0996827
318040.0000000    0.0926638
318080.0000000    0.0952374
318120.0000000    0.0963964
318160.0000000    0.0978483
318200.0000000    0.0961874
318240.0000000    0.0967273
318280.0000000    0.1045680
318320.0000000    0.1019976
318360.0000000    0.1022991
318400.0000000    0.1015980
318440.0000000    0.0981021
318480.0000000    0.1014960
318520.0000000    0.0990910
318560.0000000    0.1048952
318600.0000000    0.0964122
318640.0000000    0.0937719
318680.0000000    0.1014874
318720.0000000    0.0987292
318760.0000000    0.1039981
318800.0000000    0.1098353
318840.0000000    0.1038327
318880.0000000    0.1013508
318920.0000000    0.1034853
318960.0000000    0.1097689
319000.0000000    0.1014063
319040.0000000    0.0977179
319080.0000000    0.1053479
319120.0000000    0.0927711
319160.0000000    0.0953676
319200.0000000    0.0991670
319240.0000000    0.0965296
319280.0000000    0.1184738
319320.0000000    0.1020761
319360.0000000    0.1073788
319400.0000000    0.1060089
319440.0000000    0.0998919
319480.0000000    0.0950566
319520.0000000    0.0973289
319560.0000000    0.0946366
319600.0000000    0.0938210
319640.0000000    0.0935259
319680.0000000    0.1009896
319720.0000000    0.0921512
319760.0000000    0.0954622
319800.0000000    0.0949197
319840.0000000    0.0946041
319880.0000000    0.1002631
319920.0000000    0.1016820
319960.0000000    0.1016835
320000.0000000    0.1138453
320040.0000000    0.1087692
320080.0000000    0.1016759
320120.0000000    0.0991357
320160.0000000    0.1056307
320200.0000000    0.1015226
320240.0000000    0.1096137
320280.0000000    0.1104385
320320.0000000    0.1078809
320360.0000000    0.1103718
320400.0000000    0.0997827
320440.0000000    0.1000763
320480.0000000    0.1022364
320520.0000000    0.0998781
320560.0000000    0.1012525
320600.0000000    0.1005829
320640.0000000    0.1084320
320680.0000000    0.1118049
320720.0000000    0.0983743
320760.0000000    0.0985085
320800.0000000    0.1068186
320840.0000000    0.1063705
320880.0000000    0.1084653
320920.0000000    0.0961936
320960.0000000    0.1029307
321000.0000000    0.1042254
321040.0000000    0.1131213
321080.0000000    0.1153823
321120.0000000    0.1167167
321160.0000000    0.1127132
321200.0000000    0.1007624
321240.0000000    0.1043918
321280.0000000    0.1048467
321320.0000000    0.1018120
321360.0000000    0.1094584
321400.0000000    0.1032949
321440.0000000    0.1122573
321480.0000000    0.1042564
321520.0000000    0.1206832
321560.0000000    0.1102174
321600.0000000    0.1095101
321640.0000000    0.1082387
321680.0000000    0.1147702
321720.0000000    0.1193012
321760.0000000    0.1012656
321800.0000000    0.1124646
321840.0000000    0.1158857
321880.0000000    0.1143614
321920.0000000    0.1091662
321960.0000000    0.1149212
322000.0000000    0.1089300
322040.0000000    0.1215512
322080.0000000    0.1107352
322120.0000000    0.1128072
322160.0000000    0.1129279
322200.0000000    0.1137718
322240.0000000    0.1195758
322280.0000000    0.0984153
322320.0000000    0.1008834
322360.0000000    0.1134268
322400.0000000    0.0990615
322440.0000000    0.1002037
322480.0000000    0.1055700
322520.0000000    0.0997025
322560.0000000    0.1049316
322600.0000000    0.0963321
322640.0000000    0.0998573
322680.0000000    0.0988685
322720.0000000    0.1006139
322760.0000000    0.0993165
322800.0000000    0.1016498
322840.0000000    0.1061381
322880.0000000    0.0986643
322920.0000000    0.0994311
322960.0000000    0.1064366
323000.0000000    0.1012160
323040.0000000    0.1034024
323080.0000000    0.0980573
323120.0000000    0.1031730
323160.0000000    0.1008488
323200.0000000    0.1017489
323240.0000000    0.1089388
323280.0000000    0.1033362
323320.0000000    0.1117115
323360.0000000    0.1122270
323400.0000000    0.1102905
323440.0000000    0.1168590
323480.0000000    0.1227926
323520.0000000    0.1106156
323560.0000000    0.1058220
323600.0000000    0.1052859
323640.0000000    0.1070860
323680.0000000    0.1047345
323720.0000000    0.1038931
323760.0000000    0.1033370
323800.0000000    0.1007913
323840.0000000    0.1142190
323880.0000000    0.1061439
323920.0000000    0.1023447
323960.0000000    0.1043843
324000.0000000    0.1072630
324040.0000000    0.0952366
324080.0000000    0.0975517
324120.0000000    0.1010919
324160.0000000    0.0930455
324200.0000000    0.0974700
324240.0000000    0.0953066
324280.0000000    0.1006191
324320.0000000    0.1007310
324360.0000000    0.0959717
324400.0000000    0.1051933
324440.0000000    0.1051252
324480.0000000    0.0929494
324520.0000000    0.0959431
324560.0000000    0.1084595
324600.0000000    0.1024200
324640.0000000    0.1028679
324680.0000000    0.1014138
324720.0000000    0.0996685
324760.0000000    0.1046030
324800.0000000    0.1139074
324840.0000000    0.1040308
324880.0000000    0.1017665
324920.0000000    0.1000614
324960.0000000    0.1110214
325000.0000000    0.1092796
325040.0000000    0.1071499
325080.0000000    0.1056486
325120.0000000    0.0966974
325160.0000000    0.0962022
325200.0000000    0.0903345
325240.0000000    0.1021217
325280.0000000    0.0991177
325320.0000000    0.0988471
325360.0000000    0.0990057
325400.0000000    0.1133632
325440.0000000    0.0974407
325480.0000000    0.1003224
325520.0000000    0.1033783
325560.0000000    0.1026916
325600.0000000    0.1073957
325640.0000000    0.0989673
325680.0000000    0.0979480
325720.0000000    0.1027772
325760.0000000    0.0988328
325800.0000000    0.1078919
325840.0000000    0.1059820
325880.0000000    0.1084721
325920.0000000    0.1026235
325960.0000000    0.0922522
326000.0000000    0.1000223
326040.0000000    0.0977499
326080.0000000    0.0956480
326120.0000000    0.1131374
326160.0000000    0.1022940
326200.0000000    0.1000600
326240.0000000    0.0972167
326280.0000000    0.1142317
326320.0000000    0.0983696
326360.0000000    0.1003690
326400.0000000    0.1013152
326440.0000000    0.0986909
326480.0000000    0.1123450
326520.0000000    0.0991530
326560.0000000    0.1015749
326600.0000000    0.0954198
326640.0000000    0.1067679
326680.0000000    0.1059635
326720.0000000    0.1028470
326760.0000000    0.0988350
326800.0000000    0.0924959
326840.0000000    0.1087437
326880.0000000    0.1059239
326920.0000000    0.1048974
326960.0000000    0.1143110
327000.0000000    0.1126631
327040.0000000    0.1099956
327080.0000000    0.1150335
327120.0000000    0.1177061
327160.0000000    0.1090721
327200.0000000    0.1019109
327240.0000000    0.1019837
327280.0000000    0.1046679
327320.0000000    0.1048514
327360.0000000    0.1049983
327400.0000000    0.1115225
327440.0000000    0.1070813
327480.0000000    0.1008287
327520.0000000    0.1035321
327560.0000000    0.1132486
327600.0000000    0.1094697
327640.0000000    0.1144294
327680.0000000    0.1171755
327720.0000000    0.1127871
327760.0000000    0.1146912
327800.0000000    0.1059012
327840.0000000    0.0987256
327880.0000000    0.1085912
327920.0000000    0.1037789
327960.0000000    0.0995493
328000.0000000    0.1077265
328040.0000000    0.1005485
328080.0000000    0.1032609
328120.0000000    0.1020148
328160.0000000    0.1116052
328200.0000000    0.1141127
328240.0000000    0.1080347
328280.0000000    0.0996605
328320.0000000    0.1005758
328360.0000000    0.1048576
328400.0000000    0.0941021
328440.0000000    0.1055369
328480.0000000    0.1134422
328520.0000000    0.1072726
328560.0000000    0.1053383
328600.0000000    0.1000793
328640.0000000    0.1053297
328680.0000000    0.1014230
328720.0000000    0.0997492
328760.0000000    0.0955724
328800.0000000    0.0999582
328840.0000000    0.0971453
328880.0000000    0.1021224
328920.0000000    0.0973329
328960.0000000    0.1011300
329000.0000000    0.0985616
329040.0000000    0.1017894
329080.0000000    0.1132817
329120.0000000    0.1030452
329160.0000000    0.1087682
329200.0000000    0.1189520
329240.0000000    0.1029776
329280.0000000    0.1026588
329320.0000000    0.1051974
329360.0000000    0.0936245
329400.0000000    0.0949403
329440.0000000    0.1001543
329480.0000000    0.0969319
329520.0000000    0.0999532
329560.0000000    0.0952967
329600.0000000    0.0997166
329640.0000000    0.0966592
329680.0000000    0.1048378
329720.0000000    0.0981144
329760.0000000    0.0965544
329800.0000000    0.1032913
329840.0000000    0.1004717
329880.0000000    0.1060175
329920.0000000    0.1062924
329960.0000000    0.1116037
330000.0000000    0.1110214
330040.0000000    0.1052289
330080.0000000    0.1076207
330120.0000000    0.1065661
330160.0000000    0.1104633
330200.0000000    0.1074919
330240.0000000    0.1038373
330280.0000000    0.1139814
330320.0000000    0.1110966
330360.0000000    0.1102634
330400.0000000    0.1118719
330440.0000000    0.1071926
330480.0000000    0.1096570
330520.0000000    0.1095334
330560.0000000    0.1019646
330600.0000000    0.1028576
330640.0000000    0.1159527
330680.0000000    0.1145462
330720.0000000    0.1137727
330760.0000000    0.1044867
330800.0000000    0.1138136
330840.0000000    0.1028738
330880.0000000    0.1001725
330920.0000000    0.0974801
330960.0000000    0.1099897
331000.0000000    0.1157322
331040.0000000    0.1114903
331080.0000000    0.1138414
331120.0000000    0.1147430
331160.0000000    0.1050763
331200.0000000    0.0996392
331240.0000000    0.1056530
331280.0000000    0.0996454
331320.0000000    0.1034611
331360.0000000    0.1001640
331400.0000000    0.0992807
331440.0000000    0.1195216
331480.0000000    0.1011332
331520.0000000    0.1025972
331560.0000000    0.1037949
331600.0000000    0.1090546
331640.0000000    0.0969374
331680.0000000    0.0927979
331720.0000000    0.0933384
331760.0000000    0.0992012
331800.0000000    0.1191675
331840.0000000    0.1050085
331880.0000000    0.0982185
331920.0000000    0.1026322
331960.0000000    0.0936309
332000.0000000    0.1018367
332040.0000000    0.0985808
332080.0000000    0.0952252
332120.0000000    0.1006851
332160.0000000    0.0989549
332200.0000000    0.1055174
332240.0000000    0.1084027
332280.0000000    0.1059931
332320.0000000    0.1129153
332360.0000000    0.1063632
332400.0000000    0.1002466
332440.0000000    0.1062111
332480.0000000    0.1135671
332520.0000000    0.1211603
332560.0000000    0.1159807
332600.0000000    0.1119883
332640.0000000    0.1076667
332680.0000000    0.0990796
332720.0000000    0.1029794
332760.0000000    0.1172517
332800.0000000    0.1140282
332840.0000000    0.1152213
332880.0000000    0.1153233
332920.0000000    0.1208848
332960.0000000    0.1045478
333000.0000000    0.1140933
333040.0000000    0.1155902
333080.0000000    0.1126079
333120.0000000    0.1155879
333160.0000000    0.1122568
333200.0000000    0.1131846
333240.0000000    0.1174891
333280.0000000    0.1244353
333320.0000000    0.1149106
333360.0000000    0.1122204
333400.0000000    0.1057531
333440.0000000    0.1200556
333480.0000000    0.1158745
333520.0000000    0.1107184
333560.0000000    0.1120914
333600.0000000    0.1183651
333640.0000000    0.1199922
333680.0000000    0.1262707
333720.0000000    0.1173304
333760.0000000    0.1133358
333800.0000000    0.1116035
333840.0000000    0.1172441
333880.0000000    0.1206818
333920.0000000    0.1119702
333960.0000000    0.1070630
334000.0000000    0.1055709
334040.0000000    0.1057727
334080.0000000    0.1107176
334120.0000000    0.1060108
334160.0000000    0.1120220
334200.0000000    0.1096115
334240.0000000    0.1089834
334280.0000000    0.1036163
334320.0000000    0.1071078
334360.0000000    0.1167125
334400.0000000    0.1148668
334440.0000000    0.1209226
334480.0000000    0.1135120
334520.0000000    0.1117637
334560.0000000    0.1195338
334600.0000000    0.1298347
334640.0000000    0.1172121
334680.0000000    0.1134942
334720.0000000    0.1268514
334760.0000000    0.1319341
334800.0000000    0.1240368
334840.0000000    0.1134419
334880.0000000    0.1179498
334920.0000000    0.1162763
334960.0000000    0.1090368
335000.0000000    0.1160699
335040.0000000    0.1229347
335080.0000000    0.1231319
335120.0000000    0.1244603
335160.0000000    0.1148495
335200.0000000    0.1320316
335240.0000000    0.1232763
335280.0000000    0.1210138
335320.0000000    0.1107029
335360.0000000    0.1107306
335400.0000000    0.1152090
335440.0000000    0.1263833
335480.0000000    0.1219237
335520.0000000    0.1166113
335560.0000000    0.1201446
335600.0000000    0.1185841
335640.0000000    0.1144032
335680.0000000    0.1231981
335720.0000000    0.1164214
335760.0000000    0.1214141
335800.0000000    0.1202861
335840.0000000    0.1155618
335880.0000000    0.1096130
335920.0000000    0.1076746
335960.0000000    0.1167307
336000.0000000    0.1134794
336040.0000000    0.1147278
336080.0000000    0.1151758
336120.0000000    0.1117406
336160.0000000    0.1186570
336200.0000000    0.1315286
336240.0000000    0.1182181
336280.0000000    0.1146219
336320.0000000    0.1166511
336360.0000000    0.1265610
336400.0000000    0.1146524
336440.0000000    0.1084906
336480.0000000    0.1146875
336520.0000000    0.1266016
336560.0000000    0.1157368
336600.0000000    0.1250066
336640.0000000    0.1169474
336680.0000000    0.1137636
336720.0000000    0.1117804
336760.0000000    0.1095263
336800.0000000    0.1217643
336840.0000000    0.1118524
336880.0000000    0.1192475
336920.0000000    0.1029131
336960.0000000    0.1211930
337000.0000000    0.1077057
337040.0000000    0.1129517
337080.0000000    0.1049016
337120.0000000    0.1278231
337160.0000000    0.1159027
337200.0000000    0.1249281
337240.0000000    0.1204944
337280.0000000    0.1183235
337320.0000000    0.1277445
337360.0000000    0.1211588
337400.0000000    0.1304363
337440.0000000    0.1175272
337480.0000000    0.1049685
337520.0000000    0.1169741
337560.0000000    0.1085192
337600.0000000    0.1039640
337640.0000000    0.1159320
337680.0000000    0.1055733
337720.0000000    0.1156818
337760.0000000    0.0922719
337800.0000000    0.1134201
337840.0000000    0.0924557
337880.0000000    0.0974440
337920.0000000    0.1119984
337960.0000000    0.0937742
338000.0000000    0.1146141
338040.0000000    0.1062057
338080.0000000    0.1033482
338120.0000000    0.0946110
338160.0000000    0.0928552
338200.0000000    0.0961296
338240.0000000    0.0961108
338280.0000000    0.1033071
338320.0000000    0.1014747
338360.0000000    0.0987278
338400.0000000    0.1055676
338440.0000000    0.1004334
338480.0000000    0.1018354
338520.0000000    0.0990515
338560.0000000    0.0947617
338600.0000000    0.1026674
338640.0000000    0.1098992
338680.0000000    0.1009982
338720.0000000    0.0991923
338760.0000000    0.1006310
338800.0000000    0.1046395
338840.0000000    0.1034524
338880.0000000    0.1214316
338920.0000000    0.1080660
338960.0000000    0.1144841
339000.0000000    0.1119206
339040.0000000    0.1135281
339080.0000000    0.1109432
339120.0000000    0.1061029
339160.0000000    0.0985043
339200.0000000    0.1118072
339240.0000000    0.1056942
339280.0000000    0.1122757
339320.0000000    0.0960469
339360.0000000    0.1158253
339400.0000000    0.1198781
339440.0000000    0.1113399
339480.0000000    0.0943882
339520.0000000    0.1134157
339560.0000000    0.1111931
339600.0000000    0.1088537
339640.0000000    0.1319784
339680.0000000    0.1055114
339720.0000000    0.1051900
339760.0000000    0.1045145
339800.0000000    0.1002830
339840.0000000    0.1116864
339880.0000000    0.1194940
339920.0000000    0.1015261
339960.0000000    0.1206535
340000.0000000    0.1137360
340040.0000000    0.1044701
340080.0000000    0.1096426
340120.0000000    0.1075735
340160.0000000    0.1089783
340200.0000000    0.1087731
340240.0000000    0.0944742
340280.0000000    0.1113869
340320.0000000    0.0901197
340360.0000000    0.1061511
340400.0000000    0.1086251
340440.0000000    0.1004350
340480.0000000    0.1095683
340520.0000000    0.1035103
340560.0000000    0.1099439
340600.0000000    0.1102853
340640.0000000    0.1023544
340680.0000000    0.1064538
340720.0000000    0.1062711
340760.0000000    0.1044765
340800.0000000    0.0990266
340840.0000000    0.0921609
340880.0000000    0.0957993
340920.0000000    0.0999473
340960.0000000    0.1075895
341000.0000000    0.1084893
341040.0000000    0.1127203
341080.0000000    0.0963152
341120.0000000    0.1096665
341160.0000000    0.1127580
341200.0000000    0.1017211
341240.0000000    0.1044149
341280.0000000    0.0971537
341320.0000000    0.1116270
341360.0000000    0.1206800
341400.0000000    0.1066751
341440.0000000    0.1122973
341480.0000000    0.1117245
341520.0000000    0.1177726
341560.0000000    0.1123891
341600.0000000    0.1074083
341640.0000000    0.0935766
341680.0000000    0.0977247
341720.0000000    0.0943738
341760.0000000    0.0995649
341800.0000000    0.1141531
341840.0000000    0.0990469
341880.0000000    0.0923375
341920.0000000    0.1013584
341960.0000000    0.1079947
342000.0000000    0.1094558
342040.0000000    0.1108292
342080.0000000    0.1195545
342120.0000000    0.1089471
342160.0000000    0.1101429
342200.0000000    0.1092479
342240.0000000    0.1045339
342280.0000000    0.0988211
342320.0000000    0.0909743
342360.0000000    0.1049105
342400.0000000    0.1118155
342440.0000000    0.1053300
342480.0000000    0.0995177
342520.0000000    0.0941672
342560.0000000    0.1012512
342600.0000000    0.0931510
342640.0000000    0.0962863
342680.0000000    0.0990371
342720.0000000    0.1168044
342760.0000000    0.0991083
342800.0000000    0.0955963
342840.0000000    0.1079665
342880.0000000    0.1073719
342920.0000000    0.1084702
342960.0000000    0.1036786
343000.0000000    0.1194984
343040.0000000    0.1115311
343080.0000000    0.0978161
343120.0000000    0.0971622
343160.0000000    0.1086816
343200.0000000    0.1035904
343240.0000000    0.1012134
343280.0000000    0.0993799
343320.0000000    0.1012319
343360.0000000    0.0995189
343400.0000000    0.0998666
343440.0000000    0.0926549
343480.0000000    0.0840274
343520.0000000    0.0941082
343560.0000000    0.0902298
343600.0000000    0.0927262
343640.0000000    0.0935418
343680.0000000    0.0971673
343720.0000000    0.0863798
343760.0000000    0.1026470
343800.0000000    0.1027114
343840.0000000    0.1067397
343880.0000000    0.0938017
343920.0000000    0.0898416
343960.0000000    0.0960557
344000.0000000    0.0916310
344040.0000000    0.1006200
344080.0000000    0.1082413
344120.0000000    0.0989081
344160.0000000    0.1027002
344200.0000000    0.1086879
344240.0000000    0.1023193
344280.0000000    0.0988844
344320.0000000    0.0889594
344360.0000000    0.0950404
344400.0000000    0.1062151
344440.0000000    0.0934153
344480.0000000    0.0893523
344520.0000000    0.0865182
344560.0000000    0.0878016
344600.0000000    0.0958741
344640.0000000    0.0961710
344680.0000000    0.0958716
344720.0000000    0.1020466
344760.0000000    0.1030464
344800.0000000    0.0962119
344840.0000000    0.0975770
344880.0000000    0.1005843
344920.0000000    0.1002926
344960.0000000    0.0934702
345000.0000000    0.0928556
345040.0000000    0.0918585
345080.0000000    0.0924574
345120.0000000    0.1070391
345160.0000000    0.0895731
345200.0000000    0.0917127
345240.0000000    0.1003958
345280.0000000    0.0905461
345320.0000000    0.0928495
345360.0000000    0.0907591
345400.0000000    0.0929708
345440.0000000    0.0925156
345480.0000000    0.0901288
345520.0000000    0.0960316
345560.0000000    0.0945102
345600.0000000    0.0850381
345640.0000000    0.0912791
345680.0000000    0.0935503
345720.0000000    0.0935203
345760.0000000    0.1030518
345800.0000000    0.1082221
345840.0000000    0.0993819
345880.0000000    0.1028242
345920.0000000    0.0903303
345960.0000000    0.0953006
346000.0000000    0.1075671
346040.0000000    0.0967053
346080.0000000    0.0978800
346120.0000000    0.0979811
346160.0000000    0.1127871
346200.0000000    0.1030893
346240.0000000    0.1034199
346280.0000000    0.0995782
346320.0000000    0.0951508
346360.0000000    0.1079065
346400.0000000    0.1092951
346440.0000000    0.0888712
346480.0000000    0.0993814
346520.0000000    0.1001438
346560.0000000    0.0934341
346600.0000000    0.0879782
346640.0000000    0.1027331
346680.0000000    0.0885046
346720.0000000    0.0871901
346760.0000000    0.0969622
346800.0000000    0.0918608
346840.0000000    0.0842351
346880.0000000    0.0916855
346920.0000000    0.0816307
346960.0000000    0.0920462
347000.0000000    0.0968324
347040.0000000    0.0898609
347080.0000000    0.0944630
347120.0000000    0.0886797
347160.0000000    0.0914146
347200.0000000    0.0886356
347240.0000000    0.0933906
347280.0000000    0.0855521
347320.0000000    0.0871642
347360.0000000    0.0810778
347400.0000000    0.0810218
347440.0000000    0.0770037
347480.0000000    0.0755760
347520.0000000    0.0934249
347560.0000000    0.0891918
347600.0000000    0.0850022
347640.0000000    0.0886979
347680.0000000    0.0807515
347720.0000000    0.0861017
347760.0000000    0.0874855
347800.0000000    0.0957371
347840.0000000    0.0847827
347880.0000000    0.0868753
347920.0000000    0.0868964
347960.0000000    0.0946460
348000.0000000    0.0949420
348040.0000000    0.0910827
348080.0000000    0.0973449
348120.0000000    0.0943352
348160.0000000    0.0930520
348200.0000000    0.0968339
348240.0000000    0.1018580
348280.0000000    0.0981379
348320.0000000    0.1077912
348360.0000000    0.0973455
348400.0000000    0.1064673
348440.0000000    0.0998784
348480.0000000    0.0987077
348520.0000000    0.1043497
348560.0000000    0.0936206
348600.0000000    0.0986294
348640.0000000    0.0987455
348680.0000000    0.1109312
348720.0000000    0.1080950
348760.0000000    0.1077390
348800.0000000    0.1127921
348840.0000000    0.1145302
348880.0000000    0.1122978
348920.0000000    0.1121637
348960.0000000    0.1036910
349000.0000000    0.1062303
349040.0000000    0.1112860
349080.0000000    0.1086426
349120.0000000    0.1051604
349160.0000000    0.0986717
349200.0000000    0.1011883
349240.0000000    0.1021535
349280.0000000    0.1013994
349320.0000000    0.0946482
349360.0000000    0.0975855
349400.0000000    0.0897813
349440.0000000    0.1017254
349480.0000000    0.0856381
349520.0000000    0.1003057
349560.0000000    0.0915140
349600.0000000    0.0946999
349640.0000000    0.0966753
349680.0000000    0.0855027
349720.0000000    0.0894688
349760.0000000    0.0863530
349800.0000000    0.0916280
349840.0000000    0.0917859
349880.0000000    0.0851229
349920.0000000    0.0906592
349960.0000000    0.0929887
350000.0000000    0.0988790
350040.0000000    0.1023023
350080.0000000    0.0918831
350120.0000000    0.0906492
350160.0000000    0.0905201
350200.0000000    0.0921782
350240.0000000    0.0928505
350280.0000000    0.0978549
350320.0000000    0.0858993
350360.0000000    0.0916539
350400.0000000    0.0982895
350440.0000000    0.0953561
350480.0000000    0.0944722
350520.0000000    0.0930013
350560.0000000    0.1007652
350600.0000000    0.0928796
350640.0000000    0.0924858
350680.0000000    0.0893080
350720.0000000    0.0937768
350760.0000000    0.0859551
350800.0000000    0.1003582
350840.0000000    0.0825593
350880.0000000    0.0884049
350920.0000000    0.0823713
350960.0000000    0.0843861
351000.0000000    0.1015977
351040.0000000    0.0871874
351080.0000000    0.0979708
351120.0000000    0.0879079
351160.0000000    0.0922817
351200.0000000    0.0917615
351240.0000000    0.0790694
351280.0000000    0.0978840
351320.0000000    0.0996129
351360.0000000    0.0886389
351400.0000000    0.0874366
351440.0000000    0.0936583
351480.0000000    0.1009573
351520.0000000    0.0927681
351560.0000000    0.0963916
351600.0000000    0.0918316
351640.0000000    0.0969446
351680.0000000    0.0974468
351720.0000000    0.0795575
351760.0000000    0.0860198
351800.0000000    0.0901378
351840.0000000    0.0849480
351880.0000000    0.0902111
351920.0000000    0.0853674
351960.0000000    0.0902428
352000.0000000    0.0867938
352040.0000000    0.0784391
352080.0000000    0.0880788
352120.0000000    0.0836430
352160.0000000    0.0826353
352200.0000000    0.0881371
352240.0000000    0.0940075
352280.0000000    0.0907898
352320.0000000    0.0961026
352360.0000000    0.1116879
352400.0000000    0.0927223
352440.0000000    0.0937768
352480.0000000    0.0855711
352520.0000000    0.0898781
352560.0000000    0.0943597
352600.0000000    0.0885598
352640.0000000    0.0969246
352680.0000000    0.0893406
352720.0000000    0.0888291
352760.0000000    0.0944542
352800.0000000    0.0957276
352840.0000000    0.0966762
352880.0000000    0.0979281
352920.0000000    0.0828925
352960.0000000    0.0917901
353000.0000000    0.0925502
353040.0000000    0.0952058
353080.0000000    0.0953707
353120.0000000    0.0878566
353160.0000000    0.0903583
353200.0000000    0.0920395
353240.0000000    0.0986583
353280.0000000    0.0959486
353320.0000000    0.0983232
353360.0000000    0.0927139
353400.0000000    0.0902738
353440.0000000    0.0942909
353480.0000000    0.0890799
353520.0000000    0.0936784
353560.0000000    0.0916676
353600.0000000    0.0910845
353640.0000000    0.0879990
353680.0000000    0.0880085
353720.0000000    0.0951780
353760.0000000    0.0856333
353800.0000000    0.0995191
353840.0000000    0.0891688
353880.0000000    0.0888648
353920.0000000    0.0947565
353960.0000000    0.0976528
354000.0000000    0.0889548
354040.0000000    0.0896949
354080.0000000    0.0794900
354120.0000000    0.0829810
354160.0000000    0.0880370
354200.0000000    0.0968037
354240.0000000    0.0914786
354280.0000000    0.0919556
354320.0000000    0.0916328
354360.0000000    0.0942628
354400.0000000    0.0964983
354440.0000000    0.0983762
354480.0000000    0.0992180
354520.0000000    0.1002617
354560.0000000    0.0943335
354600.0000000    0.0973530
354640.0000000    0.0986124
354680.0000000    0.0995662
354720.0000000    0.0922224
354760.0000000    0.0944797
354800.0000000    0.1018246
354840.0000000    0.1112113
354880.0000000    0.1044498
354920.0000000    0.1002420
354960.0000000    0.1028430
355000.0000000    0.0965331
355040.0000000    0.1020991
355080.0000000    0.1027091
355120.0000000    0.1004922
355160.0000000    0.1043948
355200.0000000    0.0976818
355240.0000000    0.0991642
355280.0000000    0.1091639
355320.0000000    0.0957673
355360.0000000    0.1003831
355400.0000000    0.1064119
355440.0000000    0.1013344
355480.0000000    0.1037451
355520.0000000    0.1036524
355560.0000000    0.1066087
355600.0000000    0.1103335
355640.0000000    0.1034138
355680.0000000    0.0967538
355720.0000000    0.1079443
355760.0000000    0.1048037
355800.0000000    0.0966248
355840.0000000    0.0976567
355880.0000000    0.1029187
355920.0000000    0.0948882
355960.0000000    0.0963081
356000.0000000    0.1043753
356040.0000000    0.1022611
356080.0000000    0.0938726
356120.0000000    0.1062405
356160.0000000    0.1010384
356200.0000000    0.0955002
356240.0000000    0.1060750
356280.0000000    0.0931697
356320.0000000    0.0972728
356360.0000000    0.0994500
356400.0000000    0.0886011
356440.0000000    0.0907964
356480.0000000    0.0984537
356520.0000000    0.0868956
356560.0000000    0.0954519
356600.0000000    0.0945364
356640.0000000    0.0925622
356680.0000000    0.0990203
356720.0000000    0.0968312
356760.0000000    0.0879531
356800.0000000    0.0925751
356840.0000000    0.0899299
356880.0000000    0.0846547
356920.0000000    0.0908293
356960.0000000    0.0882762
357000.0000000    0.0954187
357040.0000000    0.0895343
357080.0000000    0.0860353
357120.0000000    0.0974869
357160.0000000    0.0934831
357200.0000000    0.0894451
357240.0000000    0.1062854
357280.0000000    0.0975148
357320.0000000    0.1016407
357360.0000000    0.0978710
357400.0000000    0.1029840
357440.0000000    0.1053827
357480.0000000    0.0982224
357520.0000000    0.1034499
357560.0000000    0.1041911
357600.0000000    0.0980888
357640.0000000    0.0942404
357680.0000000    0.0975252
357720.0000000    0.0988004
357760.0000000    0.0971959
357800.0000000    0.1041302
357840.0000000    0.0965127
357880.0000000    0.0946527
357920.0000000    0.0964157
357960.0000000    0.1038297
358000.0000000    0.0990212
358040.0000000    0.1020630
358080.0000000    0.0964471
358120.0000000    0.0993240
358160.0000000    0.0932612
358200.0000000    0.1100686
358240.0000000    0.0935293
358280.0000000    0.1020569
358320.0000000    0.1065816
358360.0000000    0.0978068
358400.0000000    0.0974883
358440.0000000    0.0949578
358480.0000000    0.0994164
358520.0000000    0.1008712
358560.0000000    0.1005298
358600.0000000    0.1082362
358640.0000000    0.0996249
358680.0000000    0.1004229
358720.0000000    0.0937950
358760.0000000    0.1052436
358800.0000000    0.0957083
358840.0000000    0.0964745
358880.0000000    0.1018504
358920.0000000    0.0971230
358960.0000000    0.1003274
359000.0000000    0.1057213
359040.0000000    0.0927714
359080.0000000    0.0960123
359120.0000000    0.1022426
359160.0000000    0.0953134
359200.0000000    0.0941166
359240.0000000    0.0996526
359280.0000000    0.1012272
359320.0000000    0.1039495
359360.0000000    0.0966327
359400.0000000    0.1086888
359440.0000000    0.1117204
359480.0000000    0.0936967
359520.0000000    0.1009206
359560.0000000    0.1069731
359600.0000000    0.1061431
359640.0000000    0.0916231
359680.0000000    0.0991543
359720.0000000    0.1034810
359760.0000000    0.1015166
359800.0000000    0.1078481
359840.0000000    0.0982325
359880.0000000    0.1087097
359920.0000000    0.0991313
359960.0000000    0.0953427
360000.0000000    0.0981288
360040.0000000    0.0990363
360080.0000000    0.0965321
360120.0000000    0.1004456
360160.0000000    0.0940383
360200.0000000    0.1012293
360240.0000000    0.1135197
360280.0000000    0.1084691
360320.0000000    0.1085457
360360.0000000    0.1109191
360400.0000000    0.1041465
360440.0000000    0.1131040
360480.0000000    0.1125174
360520.0000000    0.1149162
360560.0000000    0.1117165
360600.0000000    0.1200846
360640.0000000    0.1047647
360680.0000000    0.0979226
360720.0000000    0.0989499
360760.0000000    0.0902440
360800.0000000    0.0957845
360840.0000000    0.0985435
360880.0000000    0.0966735
360920.0000000    0.0969941
360960.0000000    0.0942222
361000.0000000    0.1002949
361040.0000000    0.0967494
361080.0000000    0.0988775
361120.0000000    0.0988399
361160.0000000    0.1034019
361200.0000000    0.1056926
361240.0000000    0.1138659
361280.0000000    0.1058462
361320.0000000    0.1127221
361360.0000000    0.1082906
361400.0000000    0.1041261
361440.0000000    0.1050417
361480.0000000    0.0966590
361520.0000000    0.0951667
361560.0000000    0.1055523
361600.0000000    0.0954938
361640.0000000    0.0964963
361680.0000000    0.0977853
361720.0000000    0.0980649
361760.0000000    0.0887601
361800.0000000    0.1066844
361840.0000000    0.0888196
361880.0000000    0.0918095
361920.0000000    0.1004343
361960.0000000    0.0925726
362000.0000000    0.1064207
362040.0000000    0.0879226
362080.0000000    0.1042120
362120.0000000    0.0982429
362160.0000000    0.0850238
362200.0000000    0.1028570
362240.0000000    0.1059424
362280.0000000    0.0936882
362320.0000000    0.1005172
362360.0000000    0.0956445
362400.0000000    0.0924995
362440.0000000    0.0897806
362480.0000000    0.0913270
362520.0000000    0.0944540
362560.0000000    0.0976407
362600.0000000    0.0949377
362640.0000000    0.0973226
362680.0000000    0.0930911
362720.0000000    0.0829973
362760.0000000    0.1087423
362800.0000000    0.0865785
362840.0000000    0.0952659
362880.0000000    0.0841734
362920.0000000    0.0890057
362960.0000000    0.0986141
363000.0000000    0.0849035
363040.0000000    0.0856163
363080.0000000    0.0983184
363120.0000000    0.0972171
363160.0000000    0.0942061
363200.0000000    0.0905753
363240.0000000    0.0898076
363280.0000000    0.0864129
363320.0000000    0.0917689
363360.0000000    0.0970595
363400.0000000    0.0954800
363440.0000000    0.1074503
363480.0000000    0.0919366
363520.0000000    0.0884046
363560.0000000    0.0889259
363600.0000000    0.0979739
363640.0000000    0.0917104
363680.0000000    0.0973138
363720.0000000    0.1003471
363760.0000000    0.0990092
363800.0000000    0.1019385
363840.0000000    0.0885650
363880.0000000    0.0910456
363920.0000000    0.0900179
363960.0000000    0.0968473
364000.0000000    0.0875934
364040.0000000    0.0972587
364080.0000000    0.0953725
364120.0000000    0.1047282
364160.0000000    0.0918144
364200.0000000    0.0942100
364240.0000000    0.0927196
364280.0000000    0.0999778
364320.0000000    0.0949311
364360.0000000    0.1000729
364400.0000000    0.1057238
364440.0000000    0.0993750
364480.0000000    0.0992000
364520.0000000    0.0911342
364560.0000000    0.0956109
364600.0000000    0.0916893
364640.0000000    0.1000788
364680.0000000    0.0904726
364720.0000000    0.0921765
364760.0000000    0.0943114
364800.0000000    0.1059692
364840.0000000    0.1036400
364880.0000000    0.0968366
364920.0000000    0.1064582
364960.0000000    0.0974886
365000.0000000    0.0982659
365040.0000000    0.0951357
365080.0000000    0.0976587
365120.0000000    0.0958301
365160.0000000    0.1070737
365200.0000000    0.0946188
365240.0000000    0.0947642
365280.0000000    0.1055238
365320.0000000    0.0953100
365360.0000000    0.1066651
365400.0000000    0.0938977
365440.0000000    0.1029591
365480.0000000    0.0840411
365520.0000000    0.0966365
365560.0000000    0.0987274
365600.0000000    0.0917497
365640.0000000    0.0902223
365680.0000000    0.0929815
365720.0000000    0.0972914
365760.0000000    0.0937336
365800.0000000    0.0875269
365840.0000000    0.0918517
365880.0000000    0.1010811
365920.0000000    0.1031208
365960.0000000    0.0981220
366000.0000000    0.0991175
366040.0000000    0.0935533
366080.0000000    0.0930288
366120.0000000    0.0930286
366160.0000000    0.0979869
366200.0000000    0.0948513
366240.0000000    0.0937774
366280.0000000    0.0967696
366320.0000000    0.0971025
366360.0000000    0.1042602
366400.0000000    0.0892997
366440.0000000    0.1000013
366480.0000000    0.0871010
366520.0000000    0.0989922
366560.0000000    0.0941280
366600.0000000    0.0854694
366640.0000000    0.0926015
366680.0000000    0.1034774
366720.0000000    0.1011205
366760.0000000    0.0980672
366800.0000000    0.0978100
366840.0000000    0.0966629
366880.0000000    0.0878391
366920.0000000    0.0976685
366960.0000000    0.0971834
367000.0000000    0.1068755
367040.0000000    0.1020561
367080.0000000    0.0959988
367120.0000000    0.0986869
367160.0000000    0.0923344
367200.0000000    0.0944658
367240.0000000    0.0954471
367280.0000000    0.0898448
367320.0000000    0.0922748
367360.0000000    0.1028354
367400.0000000    0.0979901
367440.0000000    0.0995246
367480.0000000    0.0999454
367520.0000000    0.1123608
367560.0000000    0.1068566
367600.0000000    0.1030380
367640.0000000    0.1075018
367680.0000000    0.1086821
367720.0000000    0.1022518
367760.0000000    0.1069804
367800.0000000    0.1028187
367840.0000000    0.1046475
367880.0000000    0.0971605
367920.0000000    0.1018868
367960.0000000    0.0958149
368000.0000000    0.1064493
368040.0000000    0.0889880
368080.0000000    0.0948684
368120.0000000    0.0898794
368160.0000000    0.0949259
368200.0000000    0.0973592
368240.0000000    0.0956848
368280.0000000    0.0954128
368320.0000000    0.0906167
368360.0000000    0.0922071
368400.0000000    0.0877707
368440.0000000    0.0899367
368480.0000000    0.0856999
368520.0000000    0.0880949
368560.0000000    0.0900089
368600.0000000    0.1056147
368640.0000000    0.0867014
368680.0000000    0.0919330
368720.0000000    0.0895439
368760.0000000    0.0880826
368800.0000000    0.0923032
368840.0000000    0.0900144
368880.0000000    0.0895374
368920.0000000    0.0936725
368960.0000000    0.0978670
369000.0000000    0.1013013
369040.0000000    0.1029174
369080.0000000    0.0956094
369120.0000000    0.0919546
369160.0000000    0.0951978
369200.0000000    0.0944265
369240.0000000    0.1021227
369280.0000000    0.0984873
369320.0000000    0.0990135
369360.0000000    0.1134981
369400.0000000    0.1022999
369440.0000000    0.1061183
369480.0000000    0.1127476
369520.0000000    0.1001646
369560.0000000    0.1000483
369600.0000000    0.0978258
369640.0000000    0.1063857
369680.0000000    0.0997008
369720.0000000    0.1140506
369760.0000000    0.1036670
369800.0000000    0.1051250
369840.0000000    0.1097545
369880.0000000    0.1072886
369920.0000000    0.0988904
369960.0000000    0.1152871
370000.0000000    0.1108716
370040.0000000    0.1079185
370080.0000000    0.0953351
370120.0000000    0.0999753
370160.0000000    0.1031508
370200.0000000    0.1065946
370240.0000000    0.0995153
370280.0000000    0.1071047
370320.0000000    0.1092756
370360.0000000    0.1058107
370400.0000000    0.1041510
370440.0000000    0.1045439
370480.0000000    0.1034889
370520.0000000    0.1061430
370560.0000000    0.0981199
370600.0000000    0.1059474
370640.0000000    0.1094963
370680.0000000    0.0952913
370720.0000000    0.1002775
370760.0000000    0.1056107
370800.0000000    0.0948163
370840.0000000    0.0976745
370880.0000000    0.1043520
370920.0000000    0.1102604
370960.0000000    0.1003950
371000.0000000    0.1030534
371040.0000000    0.1075209
371080.0000000    0.1081229
371120.0000000    0.1049524
371160.0000000    0.1100820
371200.0000000    0.1168050
371240.0000000    0.1219925
371280.0000000    0.1065433
371320.0000000    0.1060681
371360.0000000    0.1074748
371400.0000000    0.1042149
371440.0000000    0.1104413
371480.0000000    0.1090744
371520.0000000    0.1167575
371560.0000000    0.1155759
371600.0000000    0.1064161
371640.0000000    0.1070188
371680.0000000    0.1044568
371720.0000000    0.0952444
371760.0000000    0.1016729
371800.0000000    0.0966263
371840.0000000    0.0978058
371880.0000000    0.0912282
371920.0000000    0.0986751
371960.0000000    0.1062797
372000.0000000    0.1004257
372040.0000000    0.0957748
372080.0000000    0.1025496
372120.0000000    0.0979916
372160.0000000    0.1006628
372200.0000000    0.0970291
372240.0000000    0.1039218
372280.0000000    0.1011744
372320.0000000    0.1031053
372360.0000000    0.1132153
372400.0000000    0.0970906
372440.0000000    0.1087051
372480.0000000    0.1091312
372520.0000000    0.1062425
372560.0000000    0.1075560
372600.0000000    0.1048017
372640.0000000    0.0996284
372680.0000000    0.0913911
372720.0000000    0.1054308
372760.0000000    0.1099919
372800.0000000    0.1035562
372840.0000000    0.1056640
372880.0000000    0.1046490
372920.0000000    0.1141794
372960.0000000    0.1020177
373000.0000000    0.1021174
373040.0000000    0.0956430
373080.0000000    0.0912241
373120.0000000    0.1001188
373160.0000000    0.0919566
373200.0000000    0.0898446
373240.0000000    0.0877296
373280.0000000    0.0921838
373320.0000000    0.0828468
373360.0000000    0.0862479
373400.0000000    0.0885215
373440.0000000    0.0989014
373480.0000000    0.0830413
373520.0000000    0.0980953
373560.0000000    0.0930885
373600.0000000    0.0939423
373640.0000000    0.0961194
373680.0000000    0.0990930
373720.0000000    0.0994263
373760.0000000    0.0967927
373800.0000000    0.0965266
373840.0000000    0.1116814
373880.0000000    0.1057485
373920.0000000    0.1035835
373960.0000000    0.0940544
374000.0000000    0.0996996
374040.0000000    0.1083182
374080.0000000    0.1013337
374120.0000000    0.1027110
374160.0000000    0.1032293
374200.0000000    0.1073942
374240.0000000    0.0990824
374280.0000000    0.1012637
374320.0000000    0.1106132
374360.0000000    0.1059174
374400.0000000    0.1115009
374440.0000000    0.1108549
374480.0000000    0.1209522
374520.0000000    0.0985043
374560.0000000    0.1043224
374600.0000000    0.1057027
374640.0000000    0.1033154
374680.0000000    0.1036389
374720.0000000    0.1129502
374760.0000000    0.1005884
374800.0000000    0.1052110
374840.0000000    0.0999952
374880.0000000    0.0941455
374920.0000000    0.1003001
374960.0000000    0.0871473
375000.0000000    0.0862377
375040.0000000    0.0945211
375080.0000000    0.0977820
375120.0000000    0.0983968
375160.0000000    0.0938413
375200.0000000    0.0942939
375240.0000000    0.1003356
375280.0000000    0.1019125
375320.0000000    0.1002166
375360.0000000    0.1102601
375400.0000000    0.0992145
375440.0000000    0.0985758
375480.0000000    0.0914629
375520.0000000    0.0995294
375560.0000000    0.1074944
375600.0000000    0.1068671
375640.0000000    0.1146077
375680.0000000    0.1044744
375720.0000000    0.0959370
375760.0000000    0.1026114
375800.0000000    0.0966441
375840.0000000    0.0961142
375880.0000000    0.1003392
375920.0000000    0.1096950
375960.0000000    0.0980638
376000.0000000    0.0969562
376040.0000000    0.0952106
376080.0000000    0.0996545
376120.0000000    0.0979366
376160.0000000    0.0990093
376200.0000000    0.0992740
376240.0000000    0.0956443
376280.0000000    0.1005121
376320.0000000    0.1011396
376360.0000000    0.0936455
376400.0000000    0.0872005
376440.0000000    0.0898525
376480.0000000    0.0966901
376520.0000000    0.1009461
376560.0000000    0.0998035
376600.0000000    0.1039948
376640.0000000    0.1142889
376680.0000000    0.1032220
376720.0000000    0.0947081
376760.0000000    0.1060011
376800.0000000    0.1048956
376840.0000000    0.1067666
376880.0000000    0.1103050
376920.0000000    0.1011340
376960.0000000    0.1128947
377000.0000000    0.1173172
377040.0000000    0.1076367
377080.0000000    0.0999658
377120.0000000    0.1028365
377160.0000000    0.1006040
377200.0000000    0.1041643
377240.0000000    0.1085176
377280.0000000    0.1055400
377320.0000000    0.1004336
377360.0000000    0.1017984
377400.0000000    0.1139970
377440.0000000    0.1313675
377480.0000000    0.1132466
377520.0000000    0.1184051
377560.0000000    0.1114650
377600.0000000    0.1150138
377640.0000000    0.1026643
377680.0000000    0.1160801
377720.0000000    0.1073831
377760.0000000    0.1037895
377800.0000000    0.1029467
377840.0000000    0.1012824
377880.0000000    0.0989814
377920.0000000    0.1030782
377960.0000000    0.1029292
378000.0000000    0.0923743
378040.0000000    0.1029737
378080.0000000    0.1004295
378120.0000000    0.0983236
378160.0000000    0.0911018
378200.0000000    0.0980485
378240.0000000    0.0999322
378280.0000000    0.1009209
378320.0000000    0.1013627
378360.0000000    0.1037181
378400.0000000    0.0984201
378440.0000000    0.0981861
378480.0000000    0.0988820
378520.0000000    0.1011624
378560.0000000    0.0943879
378600.0000000    0.0909195
378640.0000000    0.0927653
378680.0000000    0.1054726
378720.0000000    0.0998585
378760.0000000    0.0995496
378800.0000000    0.1004412
378840.0000000    0.1072979
378880.0000000    0.1016251
378920.0000000    0.0982506
378960.0000000    0.1006017
379000.0000000    0.0978174
379040.0000000    0.1000490
379080.0000000    0.1037956
379120.0000000    0.1045611
379160.0000000    0.1046055
379200.0000000    0.0963452
379240.0000000    0.1021757
379280.0000000    0.1003357
379320.0000000    0.1023487
379360.0000000    0.1021440
379400.0000000    0.1035686
379440.0000000    0.1046096
379480.0000000    0.0971578
379520.0000000    0.1104668
379560.0000000    0.0979656
379600.0000000    0.0925487
379640.0000000    0.1099994
379680.0000000    0.0943180
379720.0000000    0.0949504
379760.0000000    0.1037749
379800.0000000    0.0979468
379840.0000000    0.1042002
379880.0000000    0.1022641
379920.0000000    0.0963321
379960.0000000    0.0996051
380000.0000000    0.0929702
380040.0000000    0.0937847
380080.0000000    0.0917029
380120.0000000    0.0967447
380160.0000000    0.0962411
380200.0000000    0.1053286
380240.0000000    0.1090832
380280.0000000    0.1089067
380320.0000000    0.1116635
380360.0000000    0.1060875
380400.0000000    0.1147182
380440.0000000    0.1079862
380480.0000000    0.1104464
380520.0000000    0.1176674
380560.0000000    0.1105640
380600.0000000    0.1213157
380640.0000000    0.0909737
380680.0000000    0.0906522
380720.0000000    0.0979635
380760.0000000    0.1103190
380800.0000000    0.1027408
380840.0000000    0.1127594
380880.0000000    0.1057641
380920.0000000    0.1146922
380960.0000000    0.1070920
381000.0000000    0.1141267
381040.0000000    0.1090440
381080.0000000    0.1086632
381120.0000000    0.1081078
381160.0000000    0.1107121
381200.0000000    0.1125390
381240.0000000    0.1019177
381280.0000000    0.1090244
381320.0000000    0.1041298
381360.0000000    0.1105369
381400.0000000    0.1112696
381440.0000000    0.1323035
381480.0000000    0.1118038
381520.0000000    0.1102236
381560.0000000    0.1108622
381600.0000000    0.1062270
381640.0000000    0.1137241
381680.0000000    0.1117929
381720.0000000    0.1121456
381760.0000000    0.1117130
381800.0000000    0.1145324
381840.0000000    0.1094304
381880.0000000    0.1163302
381920.0000000    0.1158543
381960.0000000    0.1091497
382000.0000000    0.1202649
382040.0000000    0.1303352
382080.0000000    0.1215413
382120.0000000    0.1206150
382160.0000000    0.1288608
382200.0000000    0.1242345
382240.0000000    0.1294866
382280.0000000    0.1305145
382320.0000000    0.1264500
382360.0000000    0.1218036
382400.0000000    0.1220384
382440.0000000    0.1266880
382480.0000000    0.1172504
382520.0000000    0.1207659
382560.0000000    0.1128746
382600.0000000    0.1183002
382640.0000000    0.1160340
382680.0000000    0.1070627
382720.0000000    0.1153441
382760.0000000    0.1104283
382800.0000000    0.1251618
382840.0000000    0.1051879
382880.0000000    0.1060208
382920.0000000    0.1101054
382960.0000000    0.1114750
383000.0000000    0.1166806
383040.0000000    0.1160951
383080.0000000    0.1183095
383120.0000000    0.1160138
383160.0000000    0.1169574
383200.0000000    0.1119676
383240.0000000    0.1141674
383280.0000000    0.1077323
383320.0000000    0.1138183
383360.0000000    0.1186758
383400.0000000    0.1163773
383440.0000000    0.1204908
383480.0000000    0.1175288
383520.0000000    0.1233771
383560.0000000    0.1209864
383600.0000000    0.1088855
383640.0000000    0.1109212
383680.0000000    0.1070167
383720.0000000    0.1019621
383760.0000000    0.1210606
383800.0000000    0.1209129
383840.0000000    0.1188298
383880.0000000    0.1222660
383920.0000000    0.1188517
383960.0000000    0.1211065
384000.0000000    0.1224597
384040.0000000    0.1037546
384080.0000000    0.1149777
384120.0000000    0.1131021
384160.0000000    0.1144525
384200.0000000    0.1128779
384240.0000000    0.1183307
384280.0000000    0.1117544
384320.0000000    0.1062212
384360.0000000    0.1078893
384400.0000000    0.1158702
384440.0000000    0.1124586
384480.0000000    0.1138071
384520.0000000    0.1099739
384560.0000000    0.1030874
384600.0000000    0.1019957
384640.0000000    0.1014673
384680.0000000    0.1049235
384720.0000000    0.1080804
384760.0000000    0.1071400
384800.0000000    0.1108641
384840.0000000    0.1130761
384880.0000000    0.1055791
384920.0000000    0.1008662
384960.0000000    0.1097762
385000.0000000    0.0977458
385040.0000000    0.1056245
385080.0000000    0.0993112
385120.0000000    0.0969600
385160.0000000    0.0994737
385200.0000000    0.1010456
385240.0000000    0.1034484
385280.0000000    0.1090534
385320.0000000    0.1058753
385360.0000000    0.1157045
385400.0000000    0.1138763
385440.0000000    0.1152081
385480.0000000    0.1113955
385520.0000000    0.1216480
385560.0000000    0.1121097
385600.0000000    0.1028006
385640.0000000    0.1167856
385680.0000000    0.1019126
385720.0000000    0.0990090
385760.0000000    0.1069622
385800.0000000    0.1178966
385840.0000000    0.1113432
385880.0000000    0.1104154
385920.0000000    0.1158227
385960.0000000    0.1081054
386000.0000000    0.1249876
386040.0000000    0.1248799
386080.0000000    0.1169388
386120.0000000    0.1228551
386160.0000000    0.1294770
386200.0000000    0.1252371
386240.0000000    0.1225478
386280.0000000    0.1245802
386320.0000000    0.1272206
386360.0000000    0.1189466
386400.0000000    0.1199198
386440.0000000    0.1133910
386480.0000000    0.1249420
386520.0000000    0.1146955
386560.0000000    0.1192711
386600.0000000    0.1306257
386640.0000000    0.1241609
386680.0000000    0.1227431
386720.0000000    0.1181923
386760.0000000    0.1256917
386800.0000000    0.1272255
386840.0000000    0.1185333
386880.0000000    0.1204866
386920.0000000    0.1146734
386960.0000000    0.1229758
387000.0000000    0.1167510
387040.0000000    0.1246476
387080.0000000    0.1241661
387120.0000000    0.1226388
387160.0000000    0.1299792
387200.0000000    0.1272523
387240.0000000    0.1252020
387280.0000000    0.1245955
387320.0000000    0.1208125
387360.0000000    0.1163677
387400.0000000    0.1279467
387440.0000000    0.1151030
387480.0000000    0.1200218
387520.0000000    0.1110581
387560.0000000    0.1208503
387600.0000000    0.1149367
387640.0000000    0.1031496
387680.0000000    0.1144568
387720.0000000    0.1186670
387760.0000000    0.1230823
387800.0000000    0.1100553
387840.0000000    0.1153315
387880.0000000    0.1075329
387920.0000000    0.1102469
387960.0000000    0.1137234
388000.0000000    0.1140168
388040.0000000    0.1172576
388080.0000000    0.1189675
388120.0000000    0.1075286
388160.0000000    0.1114765
388200.0000000    0.1118999
388240.0000000    0.1170345
388280.0000000    0.1053734
388320.0000000    0.1104330
388360.0000000    0.1263425
388400.0000000    0.1260740
388440.0000000    0.1230304
388480.0000000    0.1187234
388520.0000000    0.1128192
388560.0000000    0.1216454
388600.0000000    0.1233357
388640.0000000    0.1150470
388680.0000000    0.1119962
388720.0000000    0.1067195
388760.0000000    0.1026262
388800.0000000    0.1037520
388840.0000000    0.1072762
388880.0000000    0.1068656
388920.0000000    0.1162357
388960.0000000    0.1143648
389000.0000000    0.1070998
389040.0000000    0.1129799
389080.0000000    0.1042724
389120.0000000    0.1166230
389160.0000000    0.1108508
389200.0000000    0.1026240
389240.0000000    0.1070238
389280.0000000    0.1147940
389320.0000000    0.1071158
389360.0000000    0.0985371
389400.0000000    0.1115092
389440.0000000    0.1147699
389480.0000000    0.1210807
389520.0000000    0.1256468
389560.0000000    0.1208604
389600.0000000    0.1252800
389640.0000000    0.1116029
389680.0000000    0.1123861
389720.0000000    0.1118349
389760.0000000    0.1308136
389800.0000000    0.1114670
389840.0000000    0.1118841
389880.0000000    0.1087410
389920.0000000    0.1083320
389960.0000000    0.1074581
390000.0000000    0.1016455
390040.0000000    0.1141051
390080.0000000    0.0955897
390120.0000000    0.1099293
390160.0000000    0.1059588
390200.0000000    0.1128760
390240.0000000    0.1038173
390280.0000000    0.0998383
390320.0000000    0.1073268
390360.0000000    0.1022889
390400.0000000    0.0922049
390440.0000000    0.0953184
390480.0000000    0.0995656
390520.0000000    0.0910130
390560.0000000    0.0937614
390600.0000000    0.1056226
390640.0000000    0.1025347
390680.0000000    0.0948815
390720.0000000    0.1070538
390760.0000000    0.0923249
390800.0000000    0.0902342
390840.0000000    0.1076836
390880.0000000    0.1060245
390920.0000000    0.1053533
390960.0000000    0.1053988
391000.0000000    0.0952040
391040.0000000    0.1014423
391080.0000000    0.0962527
391120.0000000    0.1160496
391160.0000000    0.1073813
391200.0000000    0.1059141
391240.0000000    0.1014943
391280.0000000    0.0975995
391320.0000000    0.0998215
391360.0000000    0.1069580
391400.0000000    0.1076456
391440.0000000    0.1014623
391480.0000000    0.1026115
391520.0000000    0.1092207
391560.0000000    0.0990238
391600.0000000    0.1021658
391640.0000000    0.0991617
391680.0000000    0.1032131
391720.0000000    0.0974657
391760.0000000    0.0948194
391800.0000000    0.1015818
391840.0000000    0.1036931
391880.0000000    0.1045185
391920.0000000    0.0950926
391960.0000000    0.0943229
392000.0000000    0.0999709
392040.0000000    0.0969957
392080.0000000    0.1053594
392120.0000000    0.1041853
392160.0000000    0.1008585
392200.0000000    0.1023202
392240.0000000    0.1113330
392280.0000000    0.1046139
392320.0000000    0.1000706
392360.0000000    0.1008948
392400.0000000    0.0976516
392440.0000000    0.1092916
392480.0000000    0.0865349
392520.0000000    0.0898107
392560.0000000    0.0932504
392600.0000000    0.0907672
392640.0000000    0.0965420
392680.0000000    0.1018905
392720.0000000    0.1075240
392760.0000000    0.1045947
392800.0000000    0.1039893
392840.0000000    0.0960876
392880.0000000    0.1106576
392920.0000000    0.1101211
392960.0000000    0.0979806
393000.0000000    0.0978516
393040.0000000    0.0925617
393080.0000000    0.0920149
393120.0000000    0.0941528
393160.0000000    0.0945974
393200.0000000    0.1013788
393240.0000000    0.0965052
393280.0000000    0.1014807
393320.0000000    0.0984655
393360.0000000    0.0961059
393400.0000000    0.1107215
393440.0000000    0.0971879
393480.0000000    0.1010841
393520.0000000    0.1026267
393560.0000000    0.1058291
393600.0000000    0.1054016
393640.0000000    0.1104644
393680.0000000    0.1102498
393720.0000000    0.1077889
393760.0000000    0.1141078
393800.0000000    0.1031458
393840.0000000    0.1087604
393880.0000000    0.1127030
393920.0000000    0.1070857
393960.0000000    0.0969944
394000.0000000    0.1067073
394040.0000000    0.1046811
394080.0000000    0.1065443
394120.0000000    0.1030721
394160.0000000    0.1038965
394200.0000000    0.1042702
394240.0000000    0.1125767
394280.0000000    0.1186618
394320.0000000    0.1133345
394360.0000000    0.1116303
394400.0000000    0.1090553
394440.0000000    0.0993354
394480.0000000    0.1178632
394520.0000000    0.1131151
394560.0000000    0.1153090
394600.0000000    0.1074756
394640.0000000    0.1094687
394680.0000000    0.1091987
394720.0000000    0.1096821
394760.0000000    0.1044702
394800.0000000    0.1029808
394840.0000000    0.1098774
394880.0000000    0.1037725
394920.0000000    0.1069924
394960.0000000    0.1129508
395000.0000000    0.1038705
395040.0000000    0.1079539
395080.0000000    0.0992813
395120.0000000    0.0958832
395160.0000000    0.1079909
395200.0000000    0.1122474
395240.0000000    0.1166287
395280.0000000    0.1086089
395320.0000000    0.1077783
395360.0000000    0.1058650
395400.0000000    0.1052772
395440.0000000    0.0933591
395480.0000000    0.0851065
395520.0000000    0.0898741
395560.0000000    0.1060650
395600.0000000    0.0863531
395640.0000000    0.1073228
395680.0000000    0.0990624
395720.0000000    0.1004942
395760.0000000    0.1016410
395800.0000000    0.1061500
395840.0000000    0.0966739
395880.0000000    0.1128162
395920.0000000    0.0984035
395960.0000000    0.1066746
396000.0000000    0.0951815
396040.0000000    0.0963137
396080.0000000    0.0983549
396120.0000000    0.0967094
396160.0000000    0.1014872
396200.0000000    0.0976747
396240.0000000    0.1022704
396280.0000000    0.1032006
396320.0000000    0.0985364
396360.0000000    0.0915711
396400.0000000    0.1001119
396440.0000000    0.0927333
396480.0000000    0.0940366
396520.0000000    0.0981938
396560.0000000    0.0967933
396600.0000000    0.1016549
396640.0000000    0.1055117
396680.0000000    0.0981603
396720.0000000    0.0921529
396760.0000000    0.1106187
396800.0000000    0.1211099
396840.0000000    0.0990930
396880.0000000    0.1092142
396920.0000000    0.0996603
396960.0000000    0.0947846
397000.0000000    0.1025989
397040.0000000    0.0966740
397080.0000000    0.1084901
397120.0000000    0.0964909
397160.0000000    0.1032441
397200.0000000    0.1053807
397240.0000000    0.1043366
397280.0000000    0.1060797
397320.0000000    0.0983322
397360.0000000    0.1012875
397400.0000000    0.1096879
397440.0000000    0.0945624
397480.0000000    0.0976995
397520.0000000    0.0927643
397560.0000000    0.0922606
397600.0000000    0.0985154
397640.0000000    0.0963176
397680.0000000    0.0864752
397720.0000000    0.1004984
397760.0000000    0.0967238
397800.0000000    0.1047198
397840.0000000    0.0986772
397880.0000000    0.0965553
397920.0000000    0.0984601
397960.0000000    0.1151574
398000.0000000    0.0972474
398040.0000000    0.0940000
398080.0000000    0.0936723
398120.0000000    0.0938038
398160.0000000    0.0979873
398200.0000000    0.1036005
398240.0000000    0.0878846
398280.0000000    0.0926474
398320.0000000    0.1069990
398360.0000000    0.1018648
398400.0000000    0.1024485
398440.0000000    0.1020299
398480.0000000    0.0992258
398520.0000000    0.1021764
398560.0000000    0.0923403
398600.0000000    0.0995856
398640.0000000    0.1059300
398680.0000000    0.0973464
398720.0000000    0.0874571
398760.0000000    0.1041527
398800.0000000    0.0914128
398840.0000000    0.0932755
398880.0000000    0.0985205
398920.0000000    0.0915913
398960.0000000    0.0987587
399000.0000000    0.1025288
399040.0000000    0.0919854
399080.0000000    0.0956156
399120.0000000    0.0959222
399160.0000000    0.0936466
399200.0000000    0.0973348
399240.0000000    0.0937066
399280.0000000    0.0969891
399320.0000000    0.1015289
399360.0000000    0.1067196
399400.0000000    0.1019611
399440.0000000    0.1009435
399480.0000000    0.0974320
399520.0000000    0.0934030
399560.0000000    0.0961407
399600.0000000    0.0896837
399640.0000000    0.0924505
399680.0000000    0.0995533
399720.0000000    0.0986993
399760.0000000    0.0875683
399800.0000000    0.0950767
399840.0000000    0.0951265
399880.0000000    0.1010760
399920.0000000    0.1030034
399960.0000000    0.0959805
400000.0000000    0.0884948
400040.0000000    0.0906063
400080.0000000    0.0956229
400120.0000000    0.1102729
400160.0000000    0.0949263
400200.0000000    0.0949463
400240.0000000    0.0920377
400280.0000000    0.0893579
400320.0000000    0.0958312
400360.0000000    0.0914282
400400.0000000    0.0951993
400440.0000000    0.0969767
400480.0000000    0.0974379
400520.0000000    0.0891792
400560.0000000    0.0861331
400600.0000000    0.0868156
400640.0000000    0.0983443
400680.0000000    0.0927699
400720.0000000    0.1060318
400760.0000000    0.0902427
400800.0000000    0.1037502
400840.0000000    0.0961775
400880.0000000    0.1032122
400920.0000000    0.1101048
400960.0000000    0.0901750
401000.0000000    0.1024196
401040.0000000    0.0883670
401080.0000000    0.0925497
401120.0000000    0.0935624
401160.0000000    0.1045523
401200.0000000    0.1040509
401240.0000000    0.0923087
401280.0000000    0.0991191
401320.0000000    0.0984301
401360.0000000    0.1048355
401400.0000000    0.0918210
401440.0000000    0.1052550
401480.0000000    0.1093102
401520.0000000    0.0951451
401560.0000000    0.1087157
401600.0000000    0.1008556
401640.0000000    0.0985808
401680.0000000    0.0985449
401720.0000000    0.0959539
401760.0000000    0.1092621
401800.0000000    0.0926750
401840.0000000    0.0890201
401880.0000000    0.0966105
401920.0000000    0.0965736
401960.0000000    0.0910102
402000.0000000    0.0867631
402040.0000000    0.0911996
402080.0000000    0.0878071
402120.0000000    0.0964168
402160.0000000    0.0950067
402200.0000000    0.0931853
402240.0000000    0.1028932
402280.0000000    0.0936635
402320.0000000    0.0955052
402360.0000000    0.1002750
402400.0000000    0.1035016
402440.0000000    0.1057985
402480.0000000    0.0985707
402520.0000000    0.1028317
402560.0000000    0.0902932
402600.0000000    0.1015741
402640.0000000    0.1148575
402680.0000000    0.0957378
402720.0000000    0.0950607
402760.0000000    0.0948410
402800.0000000    0.0969174
402840.0000000    0.0996946
402880.0000000    0.1019500
402920.0000000    0.0953990
402960.0000000    0.1023941
403000.0000000    0.0955537
403040.0000000    0.1016708
403080.0000000    0.1006578
403120.0000000    0.0925573
403160.0000000    0.0895275
403200.0000000    0.0881694
403240.0000000    0.0886711
403280.0000000    0.0844098
403320.0000000    0.0824686
403360.0000000    0.0956668
403400.0000000    0.0985917
403440.0000000    0.0999760
403480.0000000    0.0871536
403520.0000000    0.0867220
403560.0000000    0.1002477
403600.0000000    0.0884360
403640.0000000    0.0982268
403680.0000000    0.0930829
403720.0000000    0.0873543
403760.0000000    0.0886689
403800.0000000    0.0926101
403840.0000000    0.1066264
403880.0000000    0.0931065
403920.0000000    0.0988886
403960.0000000    0.0904547
404000.0000000    0.0978173
404040.0000000    0.0965718
404080.0000000    0.1024317
404120.0000000    0.0956147
404160.0000000    0.1023165
404200.0000000    0.1072603
404240.0000000    0.1043615
404280.0000000    0.0949141
404320.0000000    0.0927005
404360.0000000    0.0974245
404400.0000000    0.0892394
404440.0000000    0.1077850
404480.0000000    0.1051341
404520.0000000    0.0989626
404560.0000000    0.0998423
404600.0000000    0.0980217
404640.0000000    0.1057353
404680.0000000    0.1097172
404720.0000000    0.1039645
404760.0000000    0.1094934
404800.0000000    0.1095549
404840.0000000    0.1099362
404880.0000000    0.1103993
404920.0000000    0.1188080
404960.0000000    0.1107775
405000.0000000    0.1185442
405040.0000000    0.1110857
405080.0000000    0.1100172
405120.0000000    0.1006890
405160.0000000    0.0983924
405200.0000000    0.1034781
405240.0000000    0.1065705
405280.0000000    0.1080275
405320.0000000    0.1105885
405360.0000000    0.1064452
405400.0000000    0.1055975
405440.0000000    0.1136541
405480.0000000    0.1137922
405520.0000000    0.1089654
405560.0000000    0.1103791
405600.0000000    0.1209389
405640.0000000    0.1139283
405680.0000000    0.1109841
405720.0000000    0.1122732
405760.0000000    0.1099989
405800.0000000    0.1231657
405840.0000000    0.1080093
405880.0000000    0.1149125
405920.0000000    0.1116107
405960.0000000    0.1050480
406000.0000000    0.1268065
406040.0000000    0.1082704
406080.0000000    0.1293821
406120.0000000    0.1233840
406160.0000000    0.1176756
406200.0000000    0.1052430
406240.0000000    0.1105017
406280.0000000    0.1042154
406320.0000000    0.1053466
406360.0000000    0.1116373
406400.0000000    0.1127057
406440.0000000    0.1034931
406480.0000000    0.1083081
406520.0000000    0.1033778
406560.0000000    0.1156033
406600.0000000    0.1118423
406640.0000000    0.1013612
406680.0000000    0.1037809
406720.0000000    0.0939921
406760.0000000    0.1019356
406800.0000000    0.1128632
406840.0000000    0.1050824
406880.0000000    0.1002437
406920.0000000    0.1219924
406960.0000000    0.1119399
407000.0000000    0.1224097
407040.0000000    0.1150447
407080.0000000    0.1090911
407120.0000000    0.1141976
407160.0000000    0.1175784
407200.0000000    0.1213780
407240.0000000    0.1129345
407280.0000000    0.1162643
407320.0000000    0.1123939
407360.0000000    0.1154442
407400.0000000    0.1084913
407440.0000000    0.1165044
407480.0000000    0.1124054
407520.0000000    0.1108728
407560.0000000    0.1214277
407600.0000000    0.1085179
407640.0000000    0.1086808
407680.0000000    0.1058056
407720.0000000    0.0999027
407760.0000000    0.1130375
407800.0000000    0.1084852
407840.0000000    0.1049401
407880.0000000    0.1122336
407920.0000000    0.1136490
407960.0000000    0.1166305
408000.0000000    0.1078844
408040.0000000    0.1099334
408080.0000000    0.1178197
408120.0000000    0.1120404
408160.0000000    0.1063645
408200.0000000    0.1082492
408240.0000000    0.1140535
408280.0000000    0.1180161
408320.0000000    0.1170352
408360.0000000    0.1197095
408400.0000000    0.1114722
408440.0000000    0.1038306
408480.0000000    0.1057634
408520.0000000    0.1185536
408560.0000000    0.1164670
408600.0000000    0.1247475
408640.0000000    0.1143448
408680.0000000    0.1177199
408720.0000000    0.1067452
408760.0000000    0.1092103
408800.0000000    0.1181827
408840.0000000    0.1244049
408880.0000000    0.1125897
408920.0000000    0.1056196
408960.0000000    0.1046004
409000.0000000    0.1068078
409040.0000000    0.1096375
409080.0000000    0.1125672
409120.0000000    0.1138967
409160.0000000    0.1119999
409200.0000000    0.1098575
409240.0000000    0.1187408
409280.0000000    0.1087784
409320.0000000    0.1155680
409360.0000000    0.1122108
409400.0000000    0.1219431
409440.0000000    0.1130047
409480.0000000    0.1096100
409520.0000000    0.1110284
409560.0000000    0.1127532
409600.0000000    0.1112126
409640.0000000    0.0993035
409680.0000000    0.1029849
409720.0000000    0.1040309
409760.0000000    0.0976217
409800.0000000    0.1017722
409840.0000000    0.1112635
409880.0000000    0.1010978
409920.0000000    0.1084565
409960.0000000    0.0996386
410000.0000000    0.1137042
410040.0000000    0.1081977
410080.0000000    0.1045402
410120.0000000    0.0992352
410160.0000000    0.1086439
410200.0000000    0.1093441
410240.0000000    0.0983590
410280.0000000    0.1080277
410320.0000000    0.1105299
410360.0000000    0.0941196
410400.0000000    0.0965625
410440.0000000    0.0958294
410480.0000000    0.0967532
410520.0000000    0.0988680
410560.0000000    0.1011238
410600.0000000    0.1035275
410640.0000000    0.0928383
410680.0000000    0.0927949
410720.0000000    0.0886704
410760.0000000    0.0912650
410800.0000000    0.0997170
410840.0000000    0.0949133
410880.0000000    0.0939844
410920.0000000    0.0893913
410960.0000000    0.0922355
411000.0000000    0.0928390
411040.0000000    0.0948936
411080.0000000    0.0919428
411120.0000000    0.0831759
411160.0000000    0.0873860
411200.0000000    0.0899701
411240.0000000    0.0846668
411280.0000000    0.0876221
411320.0000000    0.0963575
411360.0000000    0.0896763
411400.0000000    0.0851793
411440.0000000    0.0861604
411480.0000000    0.0883790
411520.0000000    0.0930256
411560.0000000    0.1065646
411600.0000000    0.1034992
411640.0000000    0.0990030
411680.0000000    0.1034052
411720.0000000    0.0894013
411760.0000000    0.0858969
411800.0000000    0.1051388
411840.0000000    0.1074524
411880.0000000    0.0942499
411920.0000000    0.0942033
411960.0000000    0.1015729
412000.0000000    0.0934907
412040.0000000    0.0910448
412080.0000000    0.0951601
412120.0000000    0.0974057
412160.0000000    0.1109596
412200.0000000    0.1018067
412240.0000000    0.0991644
412280.0000000    0.0960540
412320.0000000    0.0965165
412360.0000000    0.0971605
412400.0000000    0.1015999
412440.0000000    0.1050123
412480.0000000    0.0961924
412520.0000000    0.1024402
412560.0000000    0.0958730
412600.0000000    0.1101292
412640.0000000    0.1110815
412680.0000000    0.1212754
412720.0000000    0.1078551
412760.0000000    0.0932980
412800.0000000    0.0952421
412840.0000000    0.0922862
412880.0000000    0.0987085
412920.0000000    0.0939564
412960.0000000    0.0991200
413000.0000000    0.1008697
413040.0000000    0.0944191
413080.0000000    0.0916118
413120.0000000    0.0975946
413160.0000000    0.1006927
413200.0000000    0.0992619
413240.0000000    0.0991579
413280.0000000    0.1020618
413320.0000000    0.1111851
413360.0000000    0.1147757
413400.0000000    0.1031539
413440.0000000    0.0985914
413480.0000000    0.0950855
413520.0000000    0.0937922
413560.0000000    0.0935743
413600.0000000    0.0936961
413640.0000000    0.0999934
413680.0000000    0.0959400
413720.0000000    0.0889489
413760.0000000    0.0895761
413800.0000000    0.0863237
413840.0000000    0.0993557
413880.0000000    0.1046253
413920.0000000    0.0968674
413960.0000000    0.1016410
414000.0000000    0.0939939
414040.0000000    0.1071306
414080.0000000    0.1116521
414120.0000000    0.0947780
414160.0000000    0.0973407
414200.0000000    0.1058718
414240.0000000    0.1093827
414280.0000000    0.1002121
414320.0000000    0.1027394
414360.0000000    0.1007793
414400.0000000    0.1006962
414440.0000000    0.1057350
414480.0000000    0.1076281
414520.0000000    0.1024575
414560.0000000    0.1055180
414600.0000000    0.0979438
414640.0000000    0.0986882
414680.0000000    0.0936200
414720.0000000    0.0997222
414760.0000000    0.0904797
414800.0000000    0.1064752
414840.0000000    0.0954970
414880.0000000    0.1042100
414920.0000000    0.0952077
414960.0000000    0.0928046
415000.0000000    0.0959103
415040.0000000    0.0951155
415080.0000000    0.0998056
415120.0000000    0.1007611
415160.0000000    0.0891957
415200.0000000    0.0988219
415240.0000000    0.1071942
415280.0000000    0.0943322
415320.0000000    0.0940365
415360.0000000    0.0967035
415400.0000000    0.1033105
415440.0000000    0.1130394
415480.0000000    0.1043836
415520.0000000    0.0930668
415560.0000000    0.0836788
415600.0000000    0.0868405
415640.0000000    0.0893456
415680.0000000    0.0930599
415720.0000000    0.1022106
415760.0000000    0.0987194
415800.0000000    0.0940549
415840.0000000    0.0976508
415880.0000000    0.0928686
415920.0000000    0.1001744
415960.0000000    0.0995584
416000.0000000    0.0875716
416040.0000000    0.0919037
416080.0000000    0.0863837
416120.0000000    0.0930723
416160.0000000    0.0933628
416200.0000000    0.0965593
416240.0000000    0.0971748
416280.0000000    0.1038792
416320.0000000    0.1004387
416360.0000000    0.0928191
416400.0000000    0.0924763
416440.0000000    0.0941858
416480.0000000    0.1009390
416520.0000000    0.0958924
416560.0000000    0.0949630
416600.0000000    0.0992639
416640.0000000    0.0957970
416680.0000000    0.0870887
416720.0000000    0.0869160
416760.0000000    0.0956991
416800.0000000    0.0987058
416840.0000000    0.0891630
416880.0000000    0.0894003
416920.0000000    0.0960212
416960.0000000    0.0903330
417000.0000000    0.0933275
417040.0000000    0.0914740
417080.0000000    0.0976018
417120.0000000    0.0981279
417160.0000000    0.1014053
417200.0000000    0.1016933
417240.0000000    0.0913222
417280.0000000    0.0947677
417320.0000000    0.0872017
417360.0000000    0.0933673
417400.0000000    0.1017541
417440.0000000    0.0924836
417480.0000000    0.0983694
417520.0000000    0.0978672
417560.0000000    0.0990100
417600.0000000    0.0960320
417640.0000000    0.1045658
417680.0000000    0.1052518
417720.0000000    0.1036806
417760.0000000    0.1024085
417800.0000000    0.0973963
417840.0000000    0.0962402
417880.0000000    0.1005528
417920.0000000    0.0852214
417960.0000000    0.0988503
418000.0000000    0.0954809
418040.0000000    0.0921868
418080.0000000    0.0888305
418120.0000000    0.0976695
418160.0000000    0.0868384
418200.0000000    0.0989820
418240.0000000    0.0937637
418280.0000000    0.1039893
418320.0000000    0.0905906
418360.0000000    0.0986411
418400.0000000    0.0963787
418440.0000000    0.0928669
418480.0000000    0.0952032
418520.0000000    0.0980120
418560.0000000    0.0872894
418600.0000000    0.0930290
418640.0000000    0.0929545
418680.0000000    0.1022242
418720.0000000    0.1018117
418760.0000000    0.0957523
418800.0000000    0.0983946
418840.0000000    0.0916254
418880.0000000    0.0932382
418920.0000000    0.0903108
418960.0000000    0.0979128
419000.0000000    0.0915394
419040.0000000    0.0909017
419080.0000000    0.0860478
419120.0000000    0.0996858
419160.0000000    0.0845387
419200.0000000    0.0908503
419240.0000000    0.0831971
419280.0000000    0.0992290
419320.0000000    0.0961226
419360.0000000    0.0867335
419400.0000000    0.0879370
419440.0000000    0.0888950
419480.0000000    0.1008322
419520.0000000    0.0934416
419560.0000000    0.1012400
419600.0000000    0.1015763
419640.0000000    0.0978215
419680.0000000    0.0913570
419720.0000000    0.0855944
419760.0000000    0.0931007
419800.0000000    0.0944417
419840.0000000    0.0897376
419880.0000000    0.0892207
419920.0000000    0.0907607
419960.0000000    0.0911396
420000.0000000    0.0907133
420040.0000000    0.0977115
420080.0000000    0.1081232
420120.0000000    0.1106140
420160.0000000    0.1128677
420200.0000000    0.1065146
420240.0000000    0.1114770
420280.0000000    0.1047475
420320.0000000    0.0997521
420360.0000000    0.1022323
420400.0000000    0.1010918
420440.0000000    0.0984858
420480.0000000    0.1025507
420520.0000000    0.0991032
420560.0000000    0.1028783
420600.0000000    0.1066991
420640.0000000    0.0950750
420680.0000000    0.1017980
420720.0000000    0.1022439
420760.0000000    0.1062845
420800.0000000    0.1021441
420840.0000000    0.1028895
420880.0000000    0.0917957
420920.0000000    0.0968341
420960.0000000    0.0969900
421000.0000000    0.1104412
421040.0000000    0.0969181
421080.0000000    0.0930087
421120.0000000    0.1146914
421160.0000000    0.1048773
421200.0000000    0.1026894
421240.0000000    0.1078811
421280.0000000    0.0894981
421320.0000000    0.1004946
421360.0000000    0.0947110
421400.0000000    0.0895400
421440.0000000    0.0862784
421480.0000000    0.0866766
421520.0000000    0.0915540
421560.0000000    0.0979222
421600.0000000    0.0874853
421640.0000000    0.0950686
421680.0000000    0.0867604
421720.0000000    0.0847040
421760.0000000    0.0884613
421800.0000000    0.0938082
421840.0000000    0.0889040
421880.0000000    0.0862116
421920.0000000    0.0806199
421960.0000000    0.0906321
422000.0000000    0.1001701
422040.0000000    0.0902326
422080.0000000    0.1017332
422120.0000000    0.0950650
422160.0000000    0.1029673
422200.0000000    0.0918554
422240.0000000    0.0929693
422280.0000000    0.0947523
422320.0000000    0.0960618
422360.0000000    0.0880612
422400.0000000    0.0835496
422440.0000000    0.0886926
422480.0000000    0.0908094
422520.0000000    0.0912355
422560.0000000    0.0954632
422600.0000000    0.0871038
422640.0000000    0.0928010
422680.0000000    0.0927869
422720.0000000    0.0919438
422760.0000000    0.0841182
422800.0000000    0.0942361
422840.0000000    0.0834178
422880.0000000    0.0926343
422920.0000000    0.0963266
422960.0000000    0.0941963
423000.0000000    0.0960236
423040.0000000    0.0925671
423080.0000000    0.0817574
423120.0000000    0.0949081
423160.0000000    0.1012627
423200.0000000    0.1037515
423240.0000000    0.0932243
423280.0000000    0.0883261
423320.0000000    0.0962531
423360.0000000    0.0963363
423400.0000000    0.1028395
423440.0000000    0.0923471
423480.0000000    0.0954175
423520.0000000    0.0857416
423560.0000000    0.0878621
423600.0000000    0.0887136
423640.0000000    0.0886086
423680.0000000    0.0951862
423720.0000000    0.0923381
423760.0000000    0.0903556
423800.0000000    0.0936695
423840.0000000    0.0909623
423880.0000000    0.0901307
423920.0000000    0.0830597
423960.0000000    0.0942901
424000.0000000    0.0818230
424040.0000000    0.0882105
424080.0000000    0.0897507
424120.0000000    0.0885941
424160.0000000    0.0941745
424200.0000000    0.0971332
424240.0000000    0.0890855
424280.0000000    0.0978284
424320.0000000    0.0918894
424360.0000000    0.0970715
424400.0000000    0.0932857
424440.0000000    0.0965345
424480.0000000    0.0983550
424520.0000000    0.1010191
424560.0000000    0.0904642
424600.0000000    0.0945819
424640.0000000    0.0931718
424680.0000000    0.0927972
424720.0000000    0.0897562
424760.0000000    0.0918912
424800.0000000    0.1006262
424840.0000000    0.0939595
424880.0000000    0.0894558
424920.0000000    0.0900979
424960.0000000    0.0966137
425000.0000000    0.0906846
425040.0000000    0.0955090
425080.0000000    0.0894259
425120.0000000    0.0876410
425160.0000000    0.0921389
425200.0000000    0.0965465
425240.0000000    0.1020731
425280.0000000    0.0970158
425320.0000000    0.1063108
425360.0000000    0.0922455
425400.0000000    0.1023409
425440.0000000    0.0989049
425480.0000000    0.1004085
425520.0000000    0.0919115
425560.0000000    0.0947995
425600.0000000    0.0944445
425640.0000000    0.0896852
425680.0000000    0.0882408
425720.0000000    0.0943211
425760.0000000    0.0985211
425800.0000000    0.0964932
425840.0000000    0.1017923
425880.0000000    0.0967352
425920.0000000    0.0869537
425960.0000000    0.0905102
426000.0000000    0.0971981
426040.0000000    0.0936767
426080.0000000    0.1068034
426120.0000000    0.1036011
426160.0000000    0.0918008
426200.0000000    0.0877745
426240.0000000    0.1012357
426280.0000000    0.0868870
426320.0000000    0.0888079
426360.0000000    0.0999006
426400.0000000    0.0860635
426440.0000000    0.0901270
426480.0000000    0.1034294
426520.0000000    0.0915941
426560.0000000    0.0929939
426600.0000000    0.0877266
426640.0000000    0.0911412
426680.0000000    0.1018329
426720.0000000    0.0899700
426760.0000000    0.0913865
426800.0000000    0.0966289
426840.0000000    0.0920984
426880.0000000    0.0810588
426920.0000000    0.0895092
426960.0000000    0.0926467
427000.0000000    0.0825018
427040.0000000    0.0859031
427080.0000000    0.1023206
427120.0000000    0.0888497
427160.0000000    0.0950126
427200.0000000    0.0921119
427240.0000000    0.0933224
427280.0000000    0.0938315
427320.0000000    0.0918163
427360.0000000    0.0845765
427400.0000000    0.0864385
427440.0000000    0.0894506
427480.0000000    0.0915208
427520.0000000    0.0907796
427560.0000000    0.0840652
427600.0000000    0.0911157
427640.0000000    0.0900487
427680.0000000    0.0952008
427720.0000000    0.0970060
427760.0000000    0.1017077
427800.0000000    0.0938430
427840.0000000    0.0931499
427880.0000000    0.0970399
427920.0000000    0.1149825
427960.0000000    0.1155500
428000.0000000    0.0975615
428040.0000000    0.0952466
428080.0000000    0.0930672
428120.0000000    0.0884342
428160.0000000    0.0941009
428200.0000000    0.0949490
428240.0000000    0.1044717
428280.0000000    0.0961687
428320.0000000    0.0974857
428360.0000000    0.0990194
428400.0000000    0.0846328
428440.0000000    0.0952799
428480.0000000    0.0983396
428520.0000000    0.0974127
428560.0000000    0.0901886
428600.0000000    0.0851117
428640.0000000    0.0999586
428680.0000000    0.0927257
428720.0000000    0.1022546
428760.0000000    0.1080036
428800.0000000    0.1199466
428840.0000000    0.0986108
428880.0000000    0.0929662
428920.0000000    0.1028894
428960.0000000    0.0953596
429000.0000000    0.0960195
429040.0000000    0.0955034
429080.0000000    0.0914636
429120.0000000    0.0945933
429160.0000000    0.0970567
429200.0000000    0.1000790
429240.0000000    0.0981497
429280.0000000    0.0929350
429320.0000000    0.0993303
429360.0000000    0.0973101
429400.0000000    0.0899009
429440.0000000    0.1034515
429480.0000000    0.0952982
429520.0000000    0.0971390
429560.0000000    0.0969364
429600.0000000    0.1088022
429640.0000000    0.0980038
429680.0000000    0.1114272
429720.0000000    0.1032879
429760.0000000    0.1034974
429800.0000000    0.1008648
429840.0000000    0.0970955
429880.0000000    0.1067490
429920.0000000    0.1037027
429960.0000000    0.0992256
430000.0000000    0.1136386
430040.0000000    0.1042585
430080.0000000    0.1019730
430120.0000000    0.0918355
430160.0000000    0.1005735
430200.0000000    0.0963772
430240.0000000    0.0953543
430280.0000000    0.0953078
430320.0000000    0.0987576
430360.0000000    0.1012781
430400.0000000    0.0943686
430440.0000000    0.1130521
430480.0000000    0.0987728
430520.0000000    0.0990790
430560.0000000    0.0919144
430600.0000000    0.1039032
430640.0000000    0.0907726
430680.0000000    0.0913991
430720.0000000    0.0898025
430760.0000000    0.1040890
430800.0000000    0.0964447
430840.0000000    0.0929151
430880.0000000    0.0918922
430920.0000000    0.0866791
430960.0000000    0.0899076
431000.0000000    0.0978660
431040.0000000    0.0865188
431080.0000000    0.0865646
431120.0000000    0.0991450
431160.0000000    0.0905541
431200.0000000    0.0911600
431240.0000000    0.1009338
431280.0000000    0.0910302
431320.0000000    0.0913384
431360.0000000    0.1011089
431400.0000000    0.1041170
431440.0000000    0.0937356
431480.0000000    0.0897720
431520.0000000    0.0922107
431560.0000000    0.0974565
431600.0000000    0.0944826
431640.0000000    0.0999315
431680.0000000    0.0960002
431720.0000000    0.0951480
431760.0000000    0.0928729
431800.0000000    0.0919630
431840.0000000    0.0954442
431880.0000000    0.0946987
431920.0000000    0.0966888
431960.0000000    0.1087197
432000.0000000    0.1046368
432040.0000000    0.0990565
432080.0000000    0.1031818
432120.0000000    0.0937407
432160.0000000    0.0991744
432200.0000000    0.1002554
432240.0000000    0.1006017
432280.0000000    0.1041458
432320.0000000    0.0975143
432360.0000000    0.0978468
432400.0000000    0.0972555
432440.0000000    0.0962929
432480.0000000    0.0924160
432520.0000000    0.1022490
432560.0000000    0.0949385
432600.0000000    0.0985874
432640.0000000    0.0993896
432680.0000000    0.1038531
432720.0000000    0.1025099
432760.0000000    0.1021136
432800.0000000    0.0956914
432840.0000000    0.0958473
432880.0000000    0.0916330
432920.0000000    0.0863263
432960.0000000    0.0906321
433000.0000000    0.0931574
433040.0000000    0.0931182
433080.0000000    0.0914605
433120.0000000    0.0977228
433160.0000000    0.0956380
433200.0000000    0.0954877
433240.0000000    0.0881930
433280.0000000    0.0915678
433320.0000000    0.1006826
433360.0000000    0.0925284
433400.0000000    0.0962264
433440.0000000    0.0913481
433480.0000000    0.0856901
433520.0000000    0.0999335
433560.0000000    0.0920362
433600.0000000    0.0888837
433640.0000000    0.0927031
433680.0000000    0.0924193
433720.0000000    0.0930255
433760.0000000    0.0934748
433800.0000000    0.0855948
433840.0000000    0.0844712
433880.0000000    0.0958882
433920.0000000    0.0885687
433960.0000000    0.0925542
434000.0000000    0.0907624
434040.0000000    0.0905697
434080.0000000    0.0832377
434120.0000000    0.0853607
434160.0000000    0.0868509
434200.0000000    0.0896574
434240.0000000    0.0904894
434280.0000000    0.0849441
434320.0000000    0.0837879
434360.0000000    0.0899607
434400.0000000    0.0865205
434440.0000000    0.0899010
434480.0000000    0.0885262
434520.0000000    0.0919599
434560.0000000    0.0975249
434600.0000000    0.1018896
434640.0000000    0.1081317
434680.0000000    0.0979458
434720.0000000    0.1096374
434760.0000000    0.1084563
434800.0000000    0.1026715
434840.0000000    0.1008164
434880.0000000    0.1018203
434920.0000000    0.0952379
434960.0000000    0.0896897
435000.0000000    0.1060076
435040.0000000    0.0879536
435080.0000000    0.0930735
435120.0000000    0.0947763
435160.0000000    0.0924698
435200.0000000    0.0936836
435240.0000000    0.0950490
435280.0000000    0.0924999
435320.0000000    0.0957185
435360.0000000    0.0897193
435400.0000000    0.0989808
435440.0000000    0.0917757
435480.0000000    0.0874589
435520.0000000    0.0847052
435560.0000000    0.0979377
435600.0000000    0.0888034
435640.0000000    0.0980794
435680.0000000    0.0892954
435720.0000000    0.0898333
435760.0000000    0.0881127
435800.0000000    0.0946991
435840.0000000    0.0868244
435880.0000000    0.0966158
435920.0000000    0.0881309
435960.0000000    0.0882183
436000.0000000    0.0854438
436040.0000000    0.0866076
436080.0000000    0.0923820
436120.0000000    0.0876349
436160.0000000    0.0873993
436200.0000000    0.0888026
436240.0000000    0.0864547
436280.0000000    0.0954635
436320.0000000    0.0925669
436360.0000000    0.0993030
436400.0000000    0.0912420
436440.0000000    0.0961962
436480.0000000    0.0976435
436520.0000000    0.0998113
436560.0000000    0.0956488
436600.0000000    0.0890382
436640.0000000    0.0992385
436680.0000000    0.0954571
436720.0000000    0.1091082
436760.0000000    0.0987501
436800.0000000    0.0995025
436840.0000000    0.1008885
436880.0000000    0.0918681
436920.0000000    0.0997478
436960.0000000    0.0963647
437000.0000000    0.0988568
437040.0000000    0.0931324
437080.0000000    0.0950821
437120.0000000    0.1031952
437160.0000000    0.1024469
437200.0000000    0.0901167
437240.0000000    0.1038294
437280.0000000    0.0995877
437320.0000000    0.0800010
437360.0000000    0.1027951
437400.0000000    0.0948225
437440.0000000    0.0883059
437480.0000000    0.0855991
437520.0000000    0.1037761
437560.0000000    0.0916568
437600.0000000    0.0936427
437640.0000000    0.0979221
437680.0000000    0.0927070
437720.0000000    0.0943489
437760.0000000    0.0899530
437800.0000000    0.0872574
437840.0000000    0.0895177
437880.0000000    0.0894184
437920.0000000    0.0937666
437960.0000000    0.0890545
438000.0000000    0.0962355
438040.0000000    0.0969776
438080.0000000    0.1025257
438120.0000000    0.0893243
438160.0000000    0.0975023
438200.0000000    0.1009473
438240.0000000    0.0970664
438280.0000000    0.0990231
438320.0000000    0.0967222
438360.0000000    0.1001197
438400.0000000    0.1018934
438440.0000000    0.0988673
438480.0000000    0.0950880
438520.0000000    0.1075858
438560.0000000    0.1030181
438600.0000000    0.0957345
438640.0000000    0.1025661
438680.0000000    0.1131152
438720.0000000    0.0880587
438760.0000000    0.0901487
438800.0000000    0.0913087
438840.0000000    0.0837325
438880.0000000    0.0863678
438920.0000000    0.0976386
438960.0000000    0.0884560
439000.0000000    0.0886789
439040.0000000    0.0858293
439080.0000000    0.0959432
439120.0000000    0.0904117
439160.0000000    0.0928061
439200.0000000    0.1008726
439240.0000000    0.0942273
439280.0000000    0.0960452
439320.0000000    0.0961155
439360.0000000    0.0881386
439400.0000000    0.1010343
439440.0000000    0.0899421
439480.0000000    0.0911819
439520.0000000    0.0936280
439560.0000000    0.0980871
439600.0000000    0.0929394
439640.0000000    0.0916595
439680.0000000    0.1033425
439720.0000000    0.0956294
439760.0000000    0.0990693
439800.0000000    0.0862974
439840.0000000    0.0990158
439880.0000000    0.0955454
439920.0000000    0.1008242
439960.0000000    0.1031698
440000.0000000    0.0917255
440040.0000000    0.0950931
440080.0000000    0.0900868
440120.0000000    0.0873895
440160.0000000    0.0983874
440200.0000000    0.0904656
440240.0000000    0.0968223
440280.0000000    0.0974596
440320.0000000    0.0953307
440360.0000000    0.0895815
440400.0000000    0.0975898
440440.0000000    0.0953176
440480.0000000    0.0960720
440520.0000000    0.1060017
440560.0000000    0.1019235
440600.0000000    0.1009936
440640.0000000    0.1046516
440680.0000000    0.0912813
440720.0000000    0.0971282
440760.0000000    0.1074553
440800.0000000    0.1058274
440840.0000000    0.0977797
440880.0000000    0.0934056
440920.0000000    0.0976300
440960.0000000    0.0984021
441000.0000000    0.1044457
441040.0000000    0.1003948
441080.0000000    0.1007649
441120.0000000    0.0875568
441160.0000000    0.0879256
441200.0000000    0.0955997
441240.0000000    0.1012040
441280.0000000    0.1007862
441320.0000000    0.0950219
441360.0000000    0.0909016
441400.0000000    0.0951676
441440.0000000    0.0981775
441480.0000000    0.1010947
441520.0000000    0.1010727
441560.0000000    0.0964823
441600.0000000    0.0996550
441640.0000000    0.0992817
441680.0000000    0.0929843
441720.0000000    0.0960743
441760.0000000    0.1084387
441800.0000000    0.0946256
441840.0000000    0.0919969
441880.0000000    0.0933556
441920.0000000    0.1017788
441960.0000000    0.0943545
442000.0000000    0.1005230
442040.0000000    0.1028064
442080.0000000    0.1042531
442120.0000000    0.0981349
442160.0000000    0.0911740
442200.0000000    0.0988399
442240.0000000    0.0976656
442280.0000000    0.0951719
442320.0000000    0.0842175
442360.0000000    0.0892877
442400.0000000    0.0859379
442440.0000000    0.0997026
442480.0000000    0.0869526
442520.0000000    0.0943521
442560.0000000    0.1003897
442600.0000000    0.0983809
442640.0000000    0.0926391
442680.0000000    0.0987502
442720.0000000    0.0956255
442760.0000000    0.0856524
442800.0000000    0.0935519
442840.0000000    0.1008343
442880.0000000    0.0946595
442920.0000000    0.0935597
442960.0000000    0.0891785
443000.0000000    0.0976024
443040.0000000    0.0979962
443080.0000000    0.0927487
443120.0000000    0.0834584
443160.0000000    0.0992552
443200.0000000    0.1054926
443240.0000000    0.0976187
443280.0000000    0.1025896
443320.0000000    0.0947814
443360.0000000    0.0953570
443400.0000000    0.0993738
443440.0000000    0.0945374
443480.0000000    0.0965694
443520.0000000    0.0954702
443560.0000000    0.1005181
443600.0000000    0.0917669
443640.0000000    0.0917913
443680.0000000    0.0911568
443720.0000000    0.0964892
443760.0000000    0.0959875
443800.0000000    0.1074814
443840.0000000    0.1008616
443880.0000000    0.1043651
443920.0000000    0.1031668
443960.0000000    0.0941836
444000.0000000    0.0956464
444040.0000000    0.0991158
444080.0000000    0.1023813
444120.0000000    0.0909476
444160.0000000    0.0927332
444200.0000000    0.0944638
444240.0000000    0.0893882
444280.0000000    0.0871690
444320.0000000    0.0887570
444360.0000000    0.0840096
444400.0000000    0.0889855
444440.0000000    0.1029422
444480.0000000    0.1005434
444520.0000000    0.1003193
444560.0000000    0.1119746
444600.0000000    0.1042083
444640.0000000    0.1024612
444680.0000000    0.0916685
444720.0000000    0.0909268
444760.0000000    0.0899225
444800.0000000    0.1050719
444840.0000000    0.0915003
444880.0000000    0.0987188
444920.0000000    0.1015760
444960.0000000    0.1045805
445000.0000000    0.0981135
445040.0000000    0.1083335
445080.0000000    0.1091284
445120.0000000    0.1034091
445160.0000000    0.1084446
445200.0000000    0.1030616
445240.0000000    0.1137490
445280.0000000    0.1157801
445320.0000000    0.1026684
445360.0000000    0.1046195
445400.0000000    0.1023064
445440.0000000    0.1057704
445480.0000000    0.1158127
445520.0000000    0.1108841
445560.0000000    0.1096564
445600.0000000    0.1084065
445640.0000000    0.1047712
445680.0000000    0.1140807
445720.0000000    0.1145136
445760.0000000    0.1002703
445800.0000000    0.1046289
445840.0000000    0.0989137
445880.0000000    0.1164657
445920.0000000    0.0938392
445960.0000000    0.1048197
446000.0000000    0.0978405
446040.0000000    0.1054583
446080.0000000    0.1133310
446120.0000000    0.0988273
446160.0000000    0.1116683
446200.0000000    0.1133825
446240.0000000    0.1199557
446280.0000000    0.1089808
446320.0000000    0.1172696
446360.0000000    0.1124283
446400.0000000    0.1092209
446440.0000000    0.1114135
446480.0000000    0.1109439
446520.0000000    0.1094664
446560.0000000    0.1208159
446600.0000000    0.1100886
446640.0000000    0.1057464
446680.0000000    0.1217556
446720.0000000    0.1032971
446760.0000000    0.1223143
446800.0000000    0.1078643
446840.0000000    0.0964767
446880.0000000    0.1018817
446920.0000000    0.1079499
446960.0000000    0.1046025
447000.0000000    0.1021402
447040.0000000    0.1029053
447080.0000000    0.1015087
447120.0000000    0.1007105
447160.0000000    0.0983438
447200.0000000    0.1112029
447240.0000000    0.1028292
447280.0000000    0.1070577
447320.0000000    0.1058491
447360.0000000    0.0951946
447400.0000000    0.0937821
447440.0000000    0.0998438
447480.0000000    0.0999547
447520.0000000    0.0919252
447560.0000000    0.0934304
447600.0000000    0.0918291
447640.0000000    0.1040968
447680.0000000    0.1118394
447720.0000000    0.1082542
447760.0000000    0.1047623
447800.0000000    0.1011124
447840.0000000    0.0929060
447880.0000000    0.0966403
447920.0000000    0.0927991
447960.0000000    0.0975368
448000.0000000    0.0984306
448040.0000000    0.0991738
448080.0000000    0.0967141
448120.0000000    0.1015762
448160.0000000    0.0984083
448200.0000000    0.0931320
448240.0000000    0.0953876
448280.0000000    0.0968739
448320.0000000    0.0991402
448360.0000000    0.1081015
448400.0000000    0.0996339
448440.0000000    0.1037271
448480.0000000    0.1029692
448520.0000000    0.1029753
448560.0000000    0.0919053
448600.0000000    0.0931774
448640.0000000    0.0995545
448680.0000000    0.0926371
448720.0000000    0.0950351
448760.0000000    0.1051546
448800.0000000    0.1059299
448840.0000000    0.0971685
448880.0000000    0.0958607
448920.0000000    0.0957965
448960.0000000    0.0972961
449000.0000000    0.0966756
449040.0000000    0.0924401
449080.0000000    0.0931352
449120.0000000    0.1041691
449160.0000000    0.1090589
449200.0000000    0.0998975
449240.0000000    0.1009232
449280.0000000    0.0996623
449320.0000000    0.0995369
449360.0000000    0.0997491
449400.0000000    0.1023837
449440.0000000    0.1007390
449480.0000000    0.1033463
449520.0000000    0.0996452
449560.0000000    0.1034961
449600.0000000    0.1092420
449640.0000000    0.1169643
449680.0000000    0.1264635
449720.0000000    0.1029557
449760.0000000    0.1139856
449800.0000000    0.1090833
449840.0000000    0.0971559
449880.0000000    0.1088824
449920.0000000    0.1044454
449960.0000000    0.1041759
450000.0000000    0.0995459
450040.0000000    0.0952497
450080.0000000    0.1006085
450120.0000000    0.1011825
450160.0000000    0.1008249
450200.0000000    0.1031091
450240.0000000    0.1058712
450280.0000000    0.0988596
450320.0000000    0.0975755
450360.0000000    0.1129764
450400.0000000    0.1044938
450440.0000000    0.1020965
450480.0000000    0.0985470
450520.0000000    0.1055756
450560.0000000    0.1007571
450600.0000000    0.1017792
450640.0000000    0.1048471
450680.0000000    0.0989856
450720.0000000    0.1087863
450760.0000000    0.1084437
450800.0000000    0.1092190
450840.0000000    0.1084784
450880.0000000    0.1125093
450920.0000000    0.1113652
450960.0000000    0.1179424
451000.0000000    0.1010550
451040.0000000    0.1107923
451080.0000000    0.1108067
451120.0000000    0.1167432
451160.0000000    0.1145112
451200.0000000    0.1099433
451240.0000000    0.1123757
451280.0000000    0.1224165
451320.0000000    0.1064294
451360.0000000    0.1065014
451400.0000000    0.1117760
451440.0000000    0.1068634
451480.0000000    0.1083743
451520.0000000    0.1114353
451560.0000000    0.1095949
451600.0000000    0.1212164
451640.0000000    0.1077686
451680.0000000    0.1081435
451720.0000000    0.1124650
451760.0000000    0.1091078
451800.0000000    0.1061025
451840.0000000    0.1037677
451880.0000000    0.0999768
451920.0000000    0.0960313
451960.0000000    0.1043639
452000.0000000    0.1017991
452040.0000000    0.1156323
452080.0000000    0.1066533
452120.0000000    0.1192926
452160.0000000    0.1077125
452200.0000000    0.1170153
452240.0000000    0.1028575
452280.0000000    0.1004124
452320.0000000    0.1001556
452360.0000000    0.1099893
452400.0000000    0.1045485
452440.0000000    0.1032956
452480.0000000    0.1131101
452520.0000000    0.1164947
452560.0000000    0.1018613
452600.0000000    0.1006900
452640.0000000    0.0966284
452680.0000000    0.0916662
452720.0000000    0.0840368
452760.0000000    0.1011013
452800.0000000    0.0979280
452840.0000000    0.0980421
452880.0000000    0.1035268
452920.0000000    0.0996251
452960.0000000    0.1085709
453000.0000000    0.1009035
453040.0000000    0.1109862
453080.0000000    0.1099482
453120.0000000    0.1009030
453160.0000000    0.1011616
453200.0000000    0.0898318
453240.0000000    0.0945736
453280.0000000    0.1013144
453320.0000000    0.1089862
453360.0000000    0.1146844
453400.0000000    0.0997246
453440.0000000    0.1015170
453480.0000000    0.0960317
453520.0000000    0.1017426
453560.0000000    0.1057545
453600.0000000    0.1098884
453640.0000000    0.1024685
453680.0000000    0.1039615
453720.0000000    0.0964955
453760.0000000    0.1147904
453800.0000000    0.0999514
453840.0000000    0.0932638
453880.0000000    0.1042569
453920.0000000    0.1023618
453960.0000000    0.1004464
454000.0000000    0.0970875
454040.0000000    0.0949946
454080.0000000    0.0955367
454120.0000000    0.1007230
454160.0000000    0.1003064
454200.0000000    0.0901860
454240.0000000    0.1017082
454280.0000000    0.1026413
454320.0000000    0.1052857
454360.0000000    0.0968099
454400.0000000    0.0999394
454440.0000000    0.0966145
454480.0000000    0.1034214
454520.0000000    0.0944589
454560.0000000    0.0975769
454600.0000000    0.1035558
454640.0000000    0.0955366
454680.0000000    0.1017934
454720.0000000    0.1119347
454760.0000000    0.1077841
454800.0000000    0.1110658
454840.0000000    0.1101193
454880.0000000    0.1070079
454920.0000000    0.1055962
454960.0000000    0.0999202
455000.0000000    0.1019646
455040.0000000    0.0978426
455080.0000000    0.0991011
455120.0000000    0.1047564
455160.0000000    0.1032295
455200.0000000    0.1024091
455240.0000000    0.0999571
455280.0000000    0.1017141
455320.0000000    0.1086415
455360.0000000    0.1085358
455400.0000000    0.1023950
455440.0000000    0.0943492
455480.0000000    0.1040715
455520.0000000    0.0911475
455560.0000000    0.1040755
455600.0000000    0.1081658
455640.0000000    0.1060107
455680.0000000    0.1115049
455720.0000000    0.1029144
455760.0000000    0.0990000
455800.0000000    0.1063169
455840.0000000    0.1000912
455880.0000000    0.1076603
455920.0000000    0.0886053
455960.0000000    0.0947889
456000.0000000    0.1040414
456040.0000000    0.0983048
456080.0000000    0.0928338
456120.0000000    0.1049145
456160.0000000    0.0946925
456200.0000000    0.1087605
456240.0000000    0.1062267
456280.0000000    0.1038715
456320.0000000    0.1053091
456360.0000000    0.0923783
456400.0000000    0.1010827
456440.0000000    0.1015686
456480.0000000    0.1138031
456520.0000000    0.1076547
456560.0000000    0.1094015
456600.0000000    0.1017797
456640.0000000    0.1041602
456680.0000000    0.1061406
456720.0000000    0.1036065
456760.0000000    0.1124446
456800.0000000    0.1137207
456840.0000000    0.1086524
456880.0000000    0.1067506
456920.0000000    0.1039128
456960.0000000    0.0994209
457000.0000000    0.1029067
457040.0000000    0.1004974
457080.0000000    0.0981286
457120.0000000    0.1013226
457160.0000000    0.1020311
457200.0000000    0.0910835
457240.0000000    0.0934863
457280.0000000    0.1078460
457320.0000000    0.1097757
457360.0000000    0.1004478
457400.0000000    0.1041923
457440.0000000    0.1046988
457480.0000000    0.0984538
457520.0000000    0.0950775
457560.0000000    0.1008149
457600.0000000    0.0983830
457640.0000000    0.1058174
457680.0000000    0.0998461
457720.0000000    0.0893017
457760.0000000    0.1036224
457800.0000000    0.1004602
457840.0000000    0.1048760
457880.0000000    0.0877893
457920.0000000    0.0970505
457960.0000000    0.1070942
458000.0000000    0.1096827
458040.0000000    0.1002485
458080.0000000    0.1069499
458120.0000000    0.0964017
458160.0000000    0.0974997
458200.0000000    0.1053715
458240.0000000    0.0978327
458280.0000000    0.0985252
458320.0000000    0.1033712
458360.0000000    0.1058008
458400.0000000    0.1032892
458440.0000000    0.0993628
458480.0000000    0.0960172
458520.0000000    0.0978342
458560.0000000    0.0943038
458600.0000000    0.1000045
458640.0000000    0.1042252
458680.0000000    0.1022121
458720.0000000    0.1016232
458760.0000000    0.1029664
458800.0000000    0.1095674
458840.0000000    0.0943861
458880.0000000    0.1025742
458920.0000000    0.1018770
458960.0000000    0.0999212
459000.0000000    0.1116841
459040.0000000    0.1066027
459080.0000000    0.1008338
459120.0000000    0.1021868
459160.0000000    0.0987593
459200.0000000    0.0996072
459240.0000000    0.1060463
459280.0000000    0.1033012
459320.0000000    0.0911171
459360.0000000    0.0926145
459400.0000000    0.0901314
459440.0000000    0.1000510
459480.0000000    0.0983829
459520.0000000    0.0997016
459560.0000000    0.1005065
459600.0000000    0.0904132
459640.0000000    0.0933847
459680.0000000    0.0906471
459720.0000000    0.0888628
459760.0000000    0.0955346
459800.0000000    0.0976461
459840.0000000    0.0972990
459880.0000000    0.0984216
459920.0000000    0.0991197
459960.0000000    0.1064750
460000.0000000    0.0967032
460040.0000000    0.0957560
460080.0000000    0.0941653
460120.0000000    0.1004792
460160.0000000    0.0976196
460200.0000000    0.1091622
460240.0000000    0.1070796
460280.0000000    0.0988041
460320.0000000    0.0925097
460360.0000000    0.0980846
460400.0000000    0.1063052
460440.0000000    0.0951753
460480.0000000    0.0961950
460520.0000000    0.1042206
460560.0000000    0.0895033
460600.0000000    0.0986258
460640.0000000    0.0981691
460680.0000000    0.0987234
460720.0000000    0.0987679
460760.0000000    0.0980038
460800.0000000    0.0987894
460840.0000000    0.0853304
460880.0000000    0.0928834
460920.0000000    0.0969672
460960.0000000    0.0961077
461000.0000000    0.1089144
461040.0000000    0.0955919
461080.0000000    0.1011801
461120.0000000    0.1046468
461160.0000000    0.1053347
461200.0000000    0.1008006
461240.0000000    0.1056438
461280.0000000    0.1028162
461320.0000000    0.0990414
461360.0000000    0.1015631
461400.0000000    0.0986084
461440.0000000    0.1106499
461480.0000000    0.1139931
461520.0000000    0.0992629
461560.0000000    0.1012628
461600.0000000    0.1021786
461640.0000000    0.0959688
461680.0000000    0.0944107
461720.0000000    0.0933392
461760.0000000    0.0957012
461800.0000000    0.0962248
461840.0000000    0.0983974
461880.0000000    0.1084707
461920.0000000    0.1021262
461960.0000000    0.0915234
462000.0000000    0.0969867
462040.0000000    0.0959009
462080.0000000    0.0946960
462120.0000000    0.1018066
462160.0000000    0.0915994
462200.0000000    0.0866848
462240.0000000    0.0864675
462280.0000000    0.0975846
462320.0000000    0.0964109
462360.0000000    0.0909877
462400.0000000    0.0939299
462440.0000000    0.0892070
462480.0000000    0.1016616
462520.0000000    0.0894421
462560.0000000    0.0944688
462600.0000000    0.0898894
462640.0000000    0.0913227
462680.0000000    0.0976964
462720.0000000    0.0970415
462760.0000000    0.0965677
462800.0000000    0.1041147
462840.0000000    0.0965091
462880.0000000    0.0928589
462920.0000000    0.0885639
462960.0000000    0.0989332
463000.0000000    0.0947851
463040.0000000    0.0900100
463080.0000000    0.0940106
463120.0000000    0.0982773
463160.0000000    0.0955080
463200.0000000    0.1005856
463240.0000000    0.0856279
463280.0000000    0.0965411
463320.0000000    0.0914886
463360.0000000    0.0902181
463400.0000000    0.0888874
463440.0000000    0.0900781
463480.0000000    0.0918265
463520.0000000    0.0929969
463560.0000000    0.0974279
463600.0000000    0.1015972
463640.0000000    0.1016827
463680.0000000    0.1011237
463720.0000000    0.1043978
463760.0000000    0.1043557
463800.0000000    0.1003430
463840.0000000    0.1093793
463880.0000000    0.0993374
463920.0000000    0.0966287
463960.0000000    0.1049979
464000.0000000    0.1014710
464040.0000000    0.0966222
464080.0000000    0.0997548
464120.0000000    0.0965337
464160.0000000    0.0987231
464200.0000000    0.1057233
464240.0000000    0.0979769
464280.0000000    0.0968612
464320.0000000    0.1014638
464360.0000000    0.0966592
464400.0000000    0.1009973
464440.0000000    0.0953912
464480.0000000    0.1006009
464520.0000000    0.0912360
464560.0000000    0.0935318
464600.0000000    0.0950241
464640.0000000    0.0918472
464680.0000000    0.1020892
464720.0000000    0.0937766
464760.0000000    0.0971718
464800.0000000    0.0956872
464840.0000000    0.0986627
464880.0000000    0.1085610
464920.0000000    0.0922267
464960.0000000    0.0847437
465000.0000000    0.0941502
465040.0000000    0.0960241
465080.0000000    0.1078469
465120.0000000    0.0997989
465160.0000000    0.0975005
465200.0000000    0.1003058
465240.0000000    0.0943695
465280.0000000    0.0974571
465320.0000000    0.0939218
465360.0000000    0.0983693
465400.0000000    0.0982686
465440.0000000    0.1009093
465480.0000000    0.1005834
465520.0000000    0.0974834
465560.0000000    0.0996744
465600.0000000    0.1068529
465640.0000000    0.0908069
465680.0000000    0.1034460
465720.0000000    0.1047346
465760.0000000    0.0955020
465800.0000000    0.1043239
465840.0000000    0.1064322
465880.0000000    0.0902159
465920.0000000    0.0995014
465960.0000000    0.0890546
466000.0000000    0.0977572
466040.0000000    0.1069873
466080.0000000    0.0947056
466120.0000000    0.0961001
466160.0000000    0.0946109
466200.0000000    0.0901075
466240.0000000    0.0891058
466280.0000000    0.0922628
466320.0000000    0.1000447
466360.0000000    0.0919379
466400.0000000    0.0894132
466440.0000000    0.0987636
466480.0000000    0.0867201
466520.0000000    0.0868013
466560.0000000    0.0933811
466600.0000000    0.1012286
466640.0000000    0.0959479
466680.0000000    0.0978786
466720.0000000    0.0937659
466760.0000000    0.0974986
466800.0000000    0.1002076
466840.0000000    0.0963439
466880.0000000    0.0957077
466920.0000000    0.0934008
466960.0000000    0.0883792
467000.0000000    0.0971701
467040.0000000    0.0813959
467080.0000000    0.0901536
467120.0000000    0.0936704
467160.0000000    0.0894741
467200.0000000    0.0940471
467240.0000000    0.0950992
467280.0000000    0.0920153
467320.0000000    0.0974200
467360.0000000    0.0946548
467400.0000000    0.0931638
467440.0000000    0.1007160
467480.0000000    0.0894641
467520.0000000    0.0917264
467560.0000000    0.0857216
467600.0000000    0.0865204
467640.0000000    0.0911948
467680.0000000    0.0910095
467720.0000000    0.0998219
467760.0000000    0.0992004
467800.0000000    0.0928736
467840.0000000    0.0914938
467880.0000000    0.0932294
467920.0000000    0.0877544
467960.0000000    0.0977294
468000.0000000    0.0871502
468040.0000000    0.0908617
468080.0000000    0.0894753
468120.0000000    0.0957573
468160.0000000    0.0903070
468200.0000000    0.0992039
468240.0000000    0.0852238
468280.0000000    0.0896860
468320.0000000    0.0968009
468360.0000000    0.0949170
468400.0000000    0.0911084
468440.0000000    0.0869530
468480.0000000    0.0884526
468520.0000000    0.0882940
468560.0000000    0.1040130
468600.0000000    0.0922158
468640.0000000    0.0995519
468680.0000000    0.0844599
468720.0000000    0.0900695
468760.0000000    0.0895704
468800.0000000    0.1064068
468840.0000000    0.0979282
468880.0000000    0.0769701
468920.0000000    0.0943339
468960.0000000    0.0869254
469000.0000000    0.0859372
469040.0000000    0.0916215
469080.0000000    0.0940717
469120.0000000    0.0888429
469160.0000000    0.0899269
469200.0000000    0.0954310
469240.0000000    0.0982047
469280.0000000    0.0982902
469320.0000000    0.0914929
469360.0000000    0.0899612
469400.0000000    0.0875874
469440.0000000    0.0915119
469480.0000000    0.0957761
469520.0000000    0.0895474
469560.0000000    0.1034229
469600.0000000    0.0996320
469640.0000000    0.0967629
469680.0000000    0.0897570
469720.0000000    0.0942046
469760.0000000    0.0863164
469800.0000000    0.0872702
469840.0000000    0.0885959
469880.0000000    0.0980858
469920.0000000    0.0892072
469960.0000000    0.0854466
470000.0000000    0.0905697
470040.0000000    0.1004480
470080.0000000    0.0985564
470120.0000000    0.0954890
470160.0000000    0.0923356
470200.0000000    0.0863782
470240.0000000    0.0873753
470280.0000000    0.0856767
470320.0000000    0.0921400
470360.0000000    0.0872155
470400.0000000    0.0860069
470440.0000000    0.0811008
470480.0000000    0.0871874
470520.0000000    0.0902225
470560.0000000    0.0899437
470600.0000000    0.0949369
470640.0000000    0.0961965
470680.0000000    0.1051788
470720.0000000    0.0926813
470760.0000000    0.0931618
470800.0000000    0.0901573
470840.0000000    0.0939200
470880.0000000    0.0900888
470920.0000000    0.0871106
470960.0000000    0.0985387
471000.0000000    0.0991451
471040.0000000    0.0907240
471080.0000000    0.0958531
471120.0000000    0.0865907
471160.0000000    0.0855179
471200.0000000    0.0979427
471240.0000000    0.0991714
471280.0000000    0.0959965
471320.0000000    0.0925288
471360.0000000    0.0950190
471400.0000000    0.0974648
471440.0000000    0.0872824
471480.0000000    0.1024168
471520.0000000    0.0916900
471560.0000000    0.0916119
471600.0000000    0.0986850
471640.0000000    0.0898603
471680.0000000    0.0903441
471720.0000000    0.0971065
471760.0000000    0.0912232
471800.0000000    0.0963406
471840.0000000    0.0996501
471880.0000000    0.0877054
471920.0000000    0.0865833
471960.0000000    0.0946470
472000.0000000    0.0925399
472040.0000000    0.0938576
472080.0000000    0.0943693
472120.0000000    0.1022167
472160.0000000    0.0961572
472200.0000000    0.0948612
472240.0000000    0.0982606
472280.0000000    0.1000168
472320.0000000    0.1109642
472360.0000000    0.0952073
472400.0000000    0.1021890
472440.0000000    0.1001310
472480.0000000    0.0988544
472520.0000000    0.1015555
472560.0000000    0.1035840
472600.0000000    0.0944631
472640.0000000    0.0914331
472680.0000000    0.0965466
472720.0000000    0.1013435
472760.0000000    0.1023847
472800.0000000    0.0950514
472840.0000000    0.1072823
472880.0000000    0.0998251
472920.0000000    0.1014606
472960.0000000    0.0955931
473000.0000000    0.0903229
473040.0000000    0.0929529
473080.0000000    0.0974853
473120.0000000    0.0931627
473160.0000000    0.0976820
473200.0000000    0.0910296
473240.0000000    0.0867405
473280.0000000    0.0962701
473320.0000000    0.0974866
473360.0000000    0.0875676
473400.0000000    0.0932442
473440.0000000    0.0914124
473480.0000000    0.0925268
473520.0000000    0.0929407
473560.0000000    0.0949824
473600.0000000    0.0966727
473640.0000000    0.0920213
473680.0000000    0.0894786
473720.0000000    0.0896123
473760.0000000    0.0922801
473800.0000000    0.0910078
473840.0000000    0.0970549
473880.0000000    0.0875079
473920.0000000    0.0959418
473960.0000000    0.0884474
474000.0000000    0.1038809
474040.0000000    0.0909977
474080.0000000    0.0888590
474120.0000000    0.0929788
474160.0000000    0.0903468
474200.0000000    0.0864460
474240.0000000    0.0902894
474280.0000000    0.0903596
474320.0000000    0.0920513
474360.0000000    0.0822266
474400.0000000    0.0909918
474440.0000000    0.0991453
474480.0000000    0.0888103
474520.0000000    0.0966179
474560.0000000    0.0985176
474600.0000000    0.0966831
474640.0000000    0.0933691
474680.0000000    0.0911124
474720.0000000    0.0918600
474760.0000000    0.0890961
474800.0000000    0.0835410
474840.0000000    0.0874886
474880.0000000    0.0927581
474920.0000000    0.0867313
474960.0000000    0.0990865
475000.0000000    0.0986670
475040.0000000    0.0890008
475080.0000000    0.0901099
475120.0000000    0.0925252
475160.0000000    0.0807281
475200.0000000    0.0963005
475240.0000000    0.0860613
475280.0000000    0.0948426
475320.0000000    0.0965718
475360.0000000    0.0977730
475400.0000000    0.0966074
475440.0000000    0.0995152
475480.0000000    0.0972372
475520.0000000    0.0971273
475560.0000000    0.0997680
475600.0000000    0.1000855
475640.0000000    0.1146357
475680.0000000    0.0889926
475720.0000000    0.1007226
475760.0000000    0.0906560
475800.0000000    0.0943241
475840.0000000    0.0911265
475880.0000000    0.0996033
475920.0000000    0.0914997
475960.0000000    0.0895792
476000.0000000    0.0956634
476040.0000000    0.0923499
476080.0000000    0.0961413
476120.0000000    0.0988207
476160.0000000    0.0946705
476200.0000000    0.0882899
476240.0000000    0.0941936
476280.0000000    0.1013514
476320.0000000    0.0940864
476360.0000000    0.0945070
476400.0000000    0.0954967
476440.0000000    0.0923844
476480.0000000    0.0915473
476520.0000000    0.0950311
476560.0000000    0.0887763
476600.0000000    0.0980627
476640.0000000    0.1006469
476680.0000000    0.1108020
476720.0000000    0.0977735
476760.0000000    0.0996925
476800.0000000    0.0992235
476840.0000000    0.0962406
476880.0000000    0.0989592
476920.0000000    0.1045475
476960.0000000    0.1066052
477000.0000000    0.1041557
477040.0000000    0.1023403
477080.0000000    0.1037436
477120.0000000    0.0979313
477160.0000000    0.0981205
477200.0000000    0.0896114
477240.0000000    0.1019236
477280.0000000    0.0893628
477320.0000000    0.1042780
477360.0000000    0.0998297
477400.0000000    0.0976366
477440.0000000    0.0976409
477480.0000000    0.0871368
477520.0000000    0.0937465
477560.0000000    0.0972181
477600.0000000    0.0935969
477640.0000000    0.0898065
477680.0000000    0.0886656
477720.0000000    0.0886530
477760.0000000    0.0906701
477800.0000000    0.0941164
477840.0000000    0.0876347
477880.0000000    0.0909627
477920.0000000    0.0926886
477960.0000000    0.0886496
478000.0000000    0.0911248
478040.0000000    0.1063981
478080.0000000    0.0960756
478120.0000000    0.0984616
478160.0000000    0.1047000
478200.0000000    0.0931884
478240.0000000    0.1003775
478280.0000000    0.1096787
478320.0000000    0.0978929
478360.0000000    0.0967982
478400.0000000    0.0976355
478440.0000000    0.0904815
478480.0000000    0.1030951
478520.0000000    0.0939427
478560.0000000    0.1047911
478600.0000000    0.0958451
478640.0000000    0.0948523
478680.0000000    0.0973425
478720.0000000    0.0970728
478760.0000000    0.1032564
478800.0000000    0.1018876
478840.0000000    0.1006840
478880.0000000    0.1002675
478920.0000000    0.1022025
478960.0000000    0.1031299
479000.0000000    0.1102079
479040.0000000    0.1068938
479080.0000000    0.1032629
479120.0000000    0.1052624
479160.0000000    0.1010565
479200.0000000    0.0925750
479240.0000000    0.1090406
479280.0000000    0.0982339
479320.0000000    0.0987319
479360.0000000    0.0974596
479400.0000000    0.1008155
479440.0000000    0.0962816
479480.0000000    0.0996786
479520.0000000    0.0965361
479560.0000000    0.0966050
479600.0000000    0.0943750
479640.0000000    0.0971307
479680.0000000    0.0925565
479720.0000000    0.1006045
479760.0000000    0.0974392
479800.0000000    0.0901881
479840.0000000    0.0892906
479880.0000000    0.0902108
479920.0000000    0.0969418
479960.0000000    0.0974872
480000.0000000    0.0949947
480040.0000000    0.0872277
480080.0000000    0.0892354
480120.0000000    0.0958081
480160.0000000    0.0953761
480200.0000000    0.0911992
480240.0000000    0.0964643
480280.0000000    0.0874126
480320.0000000    0.0950384
480360.0000000    0.0921470
480400.0000000    0.0940330
480440.0000000    0.1053083
480480.0000000    0.1061742
480520.0000000    0.0948183
480560.0000000    0.0932511
480600.0000000    0.1055924
480640.0000000    0.0949159
480680.0000000    0.1018306
480720.0000000    0.0940350
480760.0000000    0.0956991
480800.0000000    0.1046669
480840.0000000    0.1095392
480880.0000000    0.1026094
480920.0000000    0.1086221
480960.0000000    0.0927663
481000.0000000    0.1018804
481040.0000000    0.1133526
481080.0000000    0.1035251
481120.0000000    0.0947381
481160.0000000    0.0929647
481200.0000000    0.0980251
481240.0000000    0.0922510
481280.0000000    0.1013489
481320.0000000    0.1000426
481360.0000000    0.0968846
481400.0000000    0.1039246
481440.0000000    0.1041704
481480.0000000    0.1003439
481520.0000000    0.0964906
481560.0000000    0.0991315
481600.0000000    0.0951343
481640.0000000    0.1036083
481680.0000000    0.1036536
481720.0000000    0.1053821
481760.0000000    0.0963331
481800.0000000    0.1208677
481840.0000000    0.0998784
481880.0000000    0.1042182
481920.0000000    0.0973872
481960.0000000    0.1029603
482000.0000000    0.0948833
482040.0000000    0.0982149
482080.0000000    0.0974918
482120.0000000    0.1010357
482160.0000000    0.0976432
482200.0000000    0.1019073
482240.0000000    0.1128720
482280.0000000    0.1099023
482320.0000000    0.1077734
482360.0000000    0.1019922
482400.0000000    0.1031363
482440.0000000    0.1032740
482480.0000000    0.1169132
482520.0000000    0.1142643
482560.0000000    0.1142206
482600.0000000    0.1149670
482640.0000000    0.1154835
482680.0000000    0.1061173
482720.0000000    0.0997782
482760.0000000    0.1109190
482800.0000000    0.1089403
482840.0000000    0.1045244
482880.0000000    0.0981732
482920.0000000    0.0980216
482960.0000000    0.0991389
483000.0000000    0.0950348
483040.0000000    0.1006029
483080.0000000    0.0989636
483120.0000000    0.1040017
483160.0000000    0.1046531
483200.0000000    0.0963533
483240.0000000    0.1061887
483280.0000000    0.1001546
483320.0000000    0.0978168
483360.0000000    0.1037443
483400.0000000    0.0946925
483440.0000000    0.0941623
483480.0000000    0.0914227
483520.0000000    0.1004459
483560.0000000    0.1029173
483600.0000000    0.0970624
483640.0000000    0.1090963
483680.0000000    0.1065235
483720.0000000    0.1123135
483760.0000000    0.1136115
483800.0000000    0.1086210
483840.0000000    0.0951271
483880.0000000    0.1010972
483920.0000000    0.1054891
483960.0000000    0.1111971
484000.0000000    0.1148122
484040.0000000    0.1101475
484080.0000000    0.1065832
484120.0000000    0.1045451
484160.0000000    0.1028854
484200.0000000    0.1047531
484240.0000000    0.0968615
484280.0000000    0.1020132
484320.0000000    0.1021863
484360.0000000    0.1063297
484400.0000000    0.1013993
484440.0000000    0.0969590
484480.0000000    0.1015222
484520.0000000    0.0988741
484560.0000000    0.1007109
484600.0000000    0.1084038
484640.0000000    0.1111943
484680.0000000    0.1057698
484720.0000000    0.1024350
484760.0000000    0.1035116
484800.0000000    0.1060687
484840.0000000    0.1139697
484880.0000000    0.1176879
484920.0000000    0.1170923
484960.0000000    0.1179355
485000.0000000    0.1065508
485040.0000000    0.1103134
485080.0000000    0.1188815
485120.0000000    0.1087014
485160.0000000    0.1012869
485200.0000000    0.0992018
485240.0000000    0.1075839
485280.0000000    0.0966495
485320.0000000    0.1019778
485360.0000000    0.1077503
485400.0000000    0.1166985
485440.0000000    0.1223002
485480.0000000    0.1030558
485520.0000000    0.1011525
485560.0000000    0.1048733
485600.0000000    0.1102575
485640.0000000    0.1134498
485680.0000000    0.1278100
485720.0000000    0.1144398
485760.0000000    0.1073891
485800.0000000    0.1003475
485840.0000000    0.1074871
485880.0000000    0.1019689
485920.0000000    0.1074676
485960.0000000    0.0989509
486000.0000000    0.1041276
486040.0000000    0.0922342
486080.0000000    0.0976411
486120.0000000    0.1028305
486160.0000000    0.0986448
486200.0000000    0.1076323
486240.0000000    0.1076998
486280.0000000    0.1018410
486320.0000000    0.0964745
486360.0000000    0.1007570
486400.0000000    0.0998734
486440.0000000    0.1001532
486480.0000000    0.1135278
486520.0000000    0.1011395
486560.0000000    0.1074266
486600.0000000    0.1041086
486640.0000000    0.1020786
486680.0000000    0.0954581
486720.0000000    0.1073339
486760.0000000    0.1018336
486800.0000000    0.1014024
486840.0000000    0.0942789
486880.0000000    0.1026730
486920.0000000    0.1007169
486960.0000000    0.0968144
487000.0000000    0.1060530
487040.0000000    0.1048415
487080.0000000    0.1023605
487120.0000000    0.1058630
487160.0000000    0.1052631
487200.0000000    0.1000164
487240.0000000    0.1022564
487280.0000000    0.1144402
487320.0000000    0.1188768
487360.0000000    0.1087503
487400.0000000    0.1131197
487440.0000000    0.1036337
487480.0000000    0.0977479
487520.0000000    0.0981696
487560.0000000    0.0970502
487600.0000000    0.1082477
487640.0000000    0.0961887
487680.0000000    0.1005057
487720.0000000    0.1030547
487760.0000000    0.0995969
487800.0000000    0.1113792
487840.0000000    0.1042498
487880.0000000    0.1043330
487920.0000000    0.0986887
487960.0000000    0.1087100
488000.0000000    0.0993016
488040.0000000    0.1039599
488080.0000000    0.1026479
488120.0000000    0.1089516
488160.0000000    0.1090044
488200.0000000    0.1214863
488240.0000000    0.1061246
488280.0000000    0.1013748
488320.0000000    0.1032344
488360.0000000    0.1000767
488400.0000000    0.1052880
488440.0000000    0.1051851
488480.0000000    0.1081905
488520.0000000    0.1063809
488560.0000000    0.1006711
488600.0000000    0.1085116
488640.0000000    0.1177387
488680.0000000    0.1105025
488720.0000000    0.1117044
488760.0000000    0.1249622
488800.0000000    0.1106245
488840.0000000    0.1208629
488880.0000000    0.1010447
488920.0000000    0.1085547
488960.0000000    0.0999045
489000.0000000    0.0980207
489040.0000000    0.0942107
489080.0000000    0.1027311
489120.0000000    0.1078029
489160.0000000    0.1040290
489200.0000000    0.1125518
489240.0000000    0.1174552
489280.0000000    0.1162765
489320.0000000    0.1046945
489360.0000000    0.0999683
489400.0000000    0.1020184
489440.0000000    0.1013146
489480.0000000    0.0954084
489520.0000000    0.0970653
489560.0000000    0.1024127
489600.0000000    0.1015872
489640.0000000    0.0907455
489680.0000000    0.0977984
489720.0000000    0.1005619
489760.0000000    0.0987508
489800.0000000    0.0931493
489840.0000000    0.0980030
489880.0000000    0.0950448
489920.0000000    0.0945894
489960.0000000    0.0987700
490000.0000000    0.0985765
490040.0000000    0.0865673
490080.0000000    0.0945298
490120.0000000    0.0976649
490160.0000000    0.1006921
490200.0000000    0.1062440
490240.0000000    0.0946165
490280.0000000    0.1021761
490320.0000000    0.1000066
490360.0000000    0.1102951
490400.0000000    0.0995842
490440.0000000    0.0881550
490480.0000000    0.0930861
490520.0000000    0.1027410
490560.0000000    0.1002291
490600.0000000    0.0982803
490640.0000000    0.1065083
490680.0000000    0.0943381
490720.0000000    0.0923353
490760.0000000    0.1046482
490800.0000000    0.0956088
490840.0000000    0.1079927
490880.0000000    0.1005238
490920.0000000    0.0994984
490960.0000000    0.0918207
491000.0000000    0.1014740
491040.0000000    0.1030650
491080.0000000    0.0994195
491120.0000000    0.1010845
491160.0000000    0.1114622
491200.0000000    0.1055612
491240.0000000    0.0993509
491280.0000000    0.1089988
491320.0000000    0.1093648
491360.0000000    0.1003300
491400.0000000    0.1035597
491440.0000000    0.1097343
491480.0000000    0.1064857
491520.0000000    0.1089015
491560.0000000    0.1136035
491600.0000000    0.1102616
491640.0000000    0.1166420
491680.0000000    0.1090466
491720.0000000    0.1100011
491760.0000000    0.1032041
491800.0000000    0.1081117
491840.0000000    0.1100585
491880.0000000    0.1019144
491920.0000000    0.1062243
491960.0000000    0.1103566
492000.0000000    0.1125596
492040.0000000    0.1034471
492080.0000000    0.0950160
492120.0000000    0.1040936
492160.0000000    0.0958665
492200.0000000    0.1034107
492240.0000000    0.0977951
492280.0000000    0.1109190
492320.0000000    0.1047578
492360.0000000    0.1100098
492400.0000000    0.0959301
492440.0000000    0.1047936
492480.0000000    0.1020847
492520.0000000    0.0995248
492560.0000000    0.1071667
492600.0000000    0.1238405
492640.0000000    0.1082497
492680.0000000    0.1004702
492720.0000000    0.1033789
492760.0000000    0.1041124
492800.0000000    0.1132887
492840.0000000    0.1057594
492880.0000000    0.1030444
492920.0000000    0.0976775
492960.0000000    0.1114590
493000.0000000    0.1097547
493040.0000000    0.1086120
493080.0000000    0.1092974
493120.0000000    0.1063404
493160.0000000    0.1089800
493200.0000000    0.1135945
493240.0000000    0.1079977
493280.0000000    0.0975081
493320.0000000    0.1065427
493360.0000000    0.1016788
493400.0000000    0.1059958
493440.0000000    0.1090271
493480.0000000    0.1013383
493520.0000000    0.1091352
493560.0000000    0.1084088
493600.0000000    0.1082088
493640.0000000    0.1109806
493680.0000000    0.1044025
493720.0000000    0.1039769
493760.0000000    0.0946087
493800.0000000    0.0959486
493840.0000000    0.1029860
493880.0000000    0.1044614
493920.0000000    0.1025170
493960.0000000    0.1062562
494000.0000000    0.1019552
494040.0000000    0.0934203
494080.0000000    0.1040062
494120.0000000    0.0984807
494160.0000000    0.1123087
494200.0000000    0.1030852
494240.0000000    0.1087573
494280.0000000    0.1090485
494320.0000000    0.1044976
494360.0000000    0.1019466
494400.0000000    0.1066077
494440.0000000    0.1004787
494480.0000000    0.0972370
494520.0000000    0.1025424
494560.0000000    0.1081377
494600.0000000    0.0990046
494640.0000000    0.1002327
494680.0000000    0.1015724
494720.0000000    0.1082135
494760.0000000    0.1134739
494800.0000000    0.1119864
494840.0000000    0.1170321
494880.0000000    0.1006213
494920.0000000    0.1105451
494960.0000000    0.1092131
495000.0000000    0.1079994
495040.0000000    0.1033532
495080.0000000    0.1151209
495120.0000000    0.1153475
495160.0000000    0.1093639
495200.0000000    0.1094382
495240.0000000    0.1106361
495280.0000000    0.1174475
495320.0000000    0.1177243
495360.0000000    0.1049908
495400.0000000    0.1037521
495440.0000000    0.1071996
495480.0000000    0.1013170
495520.0000000    0.1084331
495560.0000000    0.1091218
495600.0000000    0.1088885
495640.0000000    0.1080015
495680.0000000    0.1043862
495720.0000000    0.1121419
495760.0000000    0.1009156
495800.0000000    0.1103523
495840.0000000    0.1043777
495880.0000000    0.1079127
495920.0000000    0.1121468
495960.0000000    0.1070204
496000.0000000    0.1079287
496040.0000000    0.1112354
496080.0000000    0.1104943
496120.0000000    0.1065645
496160.0000000    0.1101662
496200.0000000    0.1052246
496240.0000000    0.1054663
496280.0000000    0.1080254
496320.0000000    0.1056073
496360.0000000    0.1202415
496400.0000000    0.1026633
496440.0000000    0.1062490
496480.0000000    0.1051931
496520.0000000    0.1058353
496560.0000000    0.1077925
496600.0000000    0.1142414
496640.0000000    0.1095528
496680.0000000    0.1121722
496720.0000000    0.1134281
496760.0000000    0.1152481
496800.0000000    0.1141335
496840.0000000    0.1102883
496880.0000000    0.1070110
496920.0000000    0.1048054
496960.0000000    0.1039319
497000.0000000    0.1007904
497040.0000000    0.1106421
497080.0000000    0.1091999
497120.0000000    0.1053460
497160.0000000    0.1026743
497200.0000000    0.0952430
497240.0000000    0.0968607
497280.0000000    0.1053214
497320.0000000    0.1015342
497360.0000000    0.1169367
497400.0000000    0.1035634
497440.0000000    0.1113118
497480.0000000    0.1026318
497520.0000000    0.1026995
497560.0000000    0.1061147
497600.0000000    0.1105414
497640.0000000    0.1029412
497680.0000000    0.1018402
497720.0000000    0.0981497
497760.0000000    0.0993555
497800.0000000    0.0967319
497840.0000000    0.0918347
497880.0000000    0.1007141
497920.0000000    0.1052115
497960.0000000    0.1112330
498000.0000000    0.1023737
498040.0000000    0.1009340
498080.0000000    0.0964354
498120.0000000    0.1057266
498160.0000000    0.0992077
498200.0000000    0.0996131
498240.0000000    0.1014424
498280.0000000    0.1066033
498320.0000000    0.1002184
498360.0000000    0.1074616
498400.0000000    0.1077839
498440.0000000    0.1060722
498480.0000000    0.1108873
498520.0000000    0.1031024
498560.0000000    0.1089566
498600.0000000    0.1003676
498640.0000000    0.0975790
498680.0000000    0.1055515
498720.0000000    0.1075998
498760.0000000    0.1083296
498800.0000000    0.0993415
498840.0000000    0.1010269
498880.0000000    0.1035551
498920.0000000    0.1142891
498960.0000000    0.1059418
499000.0000000    0.1020783
499040.0000000    0.1130522
499080.0000000    0.1132948
499120.0000000    0.1082549
499160.0000000    0.1030207
499200.0000000    0.1022416
499240.0000000    0.1026116
499280.0000000    0.0997618
499320.0000000    0.1031897
499360.0000000    0.1017766
499400.0000000    0.0977426
499440.0000000    0.1109826
499480.0000000    0.1091408
499520.0000000    0.1120668
499560.0000000    0.1070684
499600.0000000    0.0987136
499640.0000000    0.0990631
499680.0000000    0.1065279
499720.0000000    0.1027188
499760.0000000    0.1016575
499800.0000000    0.0961765
499840.0000000    0.0929807
499880.0000000    0.1045147
499920.0000000    0.0983149
499960.0000000    0.1063136
500000.0000000    0.0984930
500040.0000000    0.1001429
500080.0000000    0.1038454
500120.0000000    0.1055947
500160.0000000    0.1033184
500200.0000000    0.1100606
500240.0000000    0.1099919
500280.0000000    0.1090276
500320.0000000    0.1088983
500360.0000000    0.0983145
500400.0000000    0.1186759
500440.0000000    0.1131607
500480.0000000    0.1062217
500520.0000000    0.1146043
500560.0000000    0.1037273
500600.0000000    0.0980761
500640.0000000    0.0955502
500680.0000000    0.1008799
500720.0000000    0.1040952
500760.0000000    0.1005374
500800.0000000    0.1101261
500840.0000000    0.1063264
500880.0000000    0.0970242
500920.0000000    0.1017845
500960.0000000    0.1058662
501000.0000000    0.0984076
501040.0000000    0.0948299
501080.0000000    0.1037318
501120.0000000    0.1039320
501160.0000000    0.1113200
501200.0000000    0.1059202
501240.0000000    0.1073272
501280.0000000    0.1000975
501320.0000000    0.0974212
501360.0000000    0.1120221
501400.0000000    0.1072114
501440.0000000    0.0979573
501480.0000000    0.1006749
501520.0000000    0.0975850
501560.0000000    0.0995553
501600.0000000    0.0994632
501640.0000000    0.1006788
501680.0000000    0.0988148
501720.0000000    0.0978817
501760.0000000    0.0951216
501800.0000000    0.1017112
501840.0000000    0.0973645
501880.0000000    0.0998634
501920.0000000    0.0970858
501960.0000000    0.0984876
502000.0000000    0.1013407
502040.0000000    0.1014550
502080.0000000    0.0976450
502120.0000000    0.0935406
502160.0000000    0.1052718
502200.0000000    0.0978897
502240.0000000    0.0943571
502280.0000000    0.0957898
502320.0000000    0.0974032
502360.0000000    0.0980858
502400.0000000    0.1067666
502440.0000000    0.1054903
502480.0000000    0.1055879
502520.0000000    0.1142805
502560.0000000    0.1084393
502600.0000000    0.1083715
502640.0000000    0.1063274
502680.0000000    0.1153160
502720.0000000    0.1112916
502760.0000000    0.1073496
502800.0000000    0.1142127
502840.0000000    0.1149064
502880.0000000    0.1179283
502920.0000000    0.1105513
502960.0000000    0.1122719
503000.0000000    0.1194117
503040.0000000    0.1209224
503080.0000000    0.1165729
503120.0000000    0.1138653
503160.0000000    0.1202298
503200.0000000    0.1239782
503240.0000000    0.1173618
503280.0000000    0.1253695
503320.0000000    0.1219655
503360.0000000    0.1140256
503400.0000000    0.1119980
503440.0000000    0.1209663
503480.0000000    0.1134036
503520.0000000    0.1175248
503560.0000000    0.1092495
503600.0000000    0.0986794
503640.0000000    0.1150166
503680.0000000    0.1061274
503720.0000000    0.0999552
503760.0000000    0.1069955
503800.0000000    0.1080377
503840.0000000    0.1087965
503880.0000000    0.1101870
503920.0000000    0.0987967
503960.0000000    0.1019101
504000.0000000    0.1121636
504040.0000000    0.1059953
504080.0000000    0.0996677
504120.0000000    0.1139478
504160.0000000    0.0989944
504200.0000000    0.1026196
504240.0000000    0.1081240
504280.0000000    0.1094646
504320.0000000    0.1119656
504360.0000000    0.1116153
504400.0000000    0.1111166
504440.0000000    0.1081074
504480.0000000    0.1036906
504520.0000000    0.1065120
504560.0000000    0.0991766
504600.0000000    0.0995714
504640.0000000    0.1072974
504680.0000000    0.1128555
504720.0000000    0.1157212
504760.0000000    0.1043464
504800.0000000    0.1149838
504840.0000000    0.1259490
504880.0000000    0.1132600
504920.0000000    0.1117559
504960.0000000    0.1062139
505000.0000000    0.1057016
505040.0000000    0.1010053
505080.0000000    0.1062731
505120.0000000    0.1115858
505160.0000000    0.1028582
505200.0000000    0.1060575
505240.0000000    0.1041537
505280.0000000    0.1086055
505320.0000000    0.1054779
505360.0000000    0.1040436
505400.0000000    0.1031957
505440.0000000    0.1134862
505480.0000000    0.1204364
505520.0000000    0.1193017
505560.0000000    0.1123626
505600.0000000    0.1295731
505640.0000000    0.1187332
505680.0000000    0.1234944
505720.0000000    0.1176992
505760.0000000    0.1255110
505800.0000000    0.1098383
505840.0000000    0.1062099
505880.0000000    0.1138467
505920.0000000    0.1189723
505960.0000000    0.1065744
506000.0000000    0.1067193
506040.0000000    0.1208723
506080.0000000    0.1139015
506120.0000000    0.1151815
506160.0000000    0.1009244
506200.0000000    0.1099518
506240.0000000    0.1057216
506280.0000000    0.1093907
506320.0000000    0.1251147
506360.0000000    0.1112574
506400.0000000    0.1151432
506440.0000000    0.1082260
506480.0000000    0.1135694
506520.0000000    0.1168546
506560.0000000    0.1301405
506600.0000000    0.1188524
506640.0000000    0.1172958
506680.0000000    0.1183600
506720.0000000    0.1116794
506760.0000000    0.1193805
506800.0000000    0.1198137
506840.0000000    0.1157877
506880.0000000    0.1197585
506920.0000000    0.1178852
506960.0000000    0.1111692
507000.0000000    0.1089569
507040.0000000    0.1121309
507080.0000000    0.1037990
507120.0000000    0.1051485
507160.0000000    0.1048934
507200.0000000    0.1001167
507240.0000000    0.1038296
507280.0000000    0.1047333
507320.0000000    0.1047627
507360.0000000    0.1099951
507400.0000000    0.1039959
507440.0000000    0.0938585
507480.0000000    0.0911243
507520.0000000    0.0988306
507560.0000000    0.0960769
507600.0000000    0.0935156
507640.0000000    0.0981920
507680.0000000    0.0976276
507720.0000000    0.0985485
507760.0000000    0.1050386
507800.0000000    0.1033953
507840.0000000    0.0968975
507880.0000000    0.0945626
507920.0000000    0.0962633
507960.0000000    0.0917745
508000.0000000    0.1034161
508040.0000000    0.1011649
508080.0000000    0.0953294
508120.0000000    0.0932066
508160.0000000    0.1088572
508200.0000000    0.1034751
508240.0000000    0.0915211
508280.0000000    0.0968213
508320.0000000    0.0939714
508360.0000000    0.1026646
508400.0000000    0.0925623
508440.0000000    0.1071761
508480.0000000    0.0928906
508520.0000000    0.0916123
508560.0000000    0.1142349
508600.0000000    0.1229454
508640.0000000    0.0994744
508680.0000000    0.1031692
508720.0000000    0.0958262
508760.0000000    0.0978346
508800.0000000    0.1003075
508840.0000000    0.0933803
508880.0000000    0.0988984
508920.0000000    0.1061202
508960.0000000    0.0964194
509000.0000000    0.0893443
509040.0000000    0.0928372
509080.0000000    0.0919165
509120.0000000    0.0926019
509160.0000000    0.0921107
509200.0000000    0.0963745
509240.0000000    0.0885928
509280.0000000    0.0934562
509320.0000000    0.0980590
509360.0000000    0.0996551
509400.0000000    0.1227302
509440.0000000    0.1003993
509480.0000000    0.0926172
509520.0000000    0.0970514
509560.0000000    0.0905141
509600.0000000    0.0997527
509640.0000000    0.1018910
509680.0000000    0.0972482
509720.0000000    0.1028541
509760.0000000    0.0989268
509800.0000000    0.1003693
509840.0000000    0.1002482
509880.0000000    0.0966752
509920.0000000    0.1068741
509960.0000000    0.0914671
510000.0000000    0.1078357
510040.0000000    0.0997276
510080.0000000    0.1024970
510120.0000000    0.0893227
510160.0000000    0.0942926
510200.0000000    0.1002272
510240.0000000    0.1038524
510280.0000000    0.1052078
510320.0000000    0.1133440
510360.0000000    0.1136352
510400.0000000    0.1091799
510440.0000000    0.1104834
510480.0000000    0.1044226
510520.0000000    0.0998019
510560.0000000    0.1097444
510600.0000000    0.1017984
510640.0000000    0.1116996
510680.0000000    0.1072811
510720.0000000    0.1180299
510760.0000000    0.1131931
510800.0000000    0.1079593
510840.0000000    0.1058469
510880.0000000    0.0993070
510920.0000000    0.1010834
510960.0000000    0.1027473
511000.0000000    0.1044237
511040.0000000    0.1137484
511080.0000000    0.1053899
511120.0000000    0.0995801
511160.0000000    0.0899782
511200.0000000    0.1049016
511240.0000000    0.0927656
511280.0000000    0.0921627
511320.0000000    0.0973497
511360.0000000    0.0987995
511400.0000000    0.0963502
511440.0000000    0.1061050
511480.0000000    0.0984174
511520.0000000    0.1061946
511560.0000000    0.1014968
511600.0000000    0.1040665
511640.0000000    0.1185461
511680.0000000    0.1039425
511720.0000000    0.0966820
511760.0000000    0.1075896
511800.0000000    0.1080599
511840.0000000    0.0995190
511880.0000000    0.0881191
511920.0000000    0.1137848
511960.0000000    0.1014837
512000.0000000    0.1088538
512040.0000000    0.1042198
512080.0000000    0.0994026
512120.0000000    0.1059224
512160.0000000    0.0949999
512200.0000000    0.1013682
512240.0000000    0.0997958
512280.0000000    0.1079634
512320.0000000    0.1154924
512360.0000000    0.1177203
512400.0000000    0.1040332
512440.0000000    0.1053727
512480.0000000    0.1108950
512520.0000000    0.1067567
512560.0000000    0.1044204
512600.0000000    0.1045137
512640.0000000    0.1099518
512680.0000000    0.1245103
512720.0000000    0.1182396
512760.0000000    0.1059772
512800.0000000    0.1124384
512840.0000000    0.1009748
512880.0000000    0.1128075
512920.0000000    0.1091818
512960.0000000    0.1028812
513000.0000000    0.1196583
513040.0000000    0.1107643
513080.0000000    0.1027212
513120.0000000    0.1040590
513160.0000000    0.0932151
513200.0000000    0.1011470
513240.0000000    0.0979558
513280.0000000    0.1098442
513320.0000000    0.1038355
513360.0000000    0.0948809
513400.0000000    0.1019317
513440.0000000    0.1003115
513480.0000000    0.0979483
513520.0000000    0.0990694
513560.0000000    0.0953915
513600.0000000    0.1090753
513640.0000000    0.1106798
513680.0000000    0.1053522
513720.0000000    0.1136608
513760.0000000    0.1128857
513800.0000000    0.1136213
513840.0000000    0.1188811
513880.0000000    0.1046909
513920.0000000    0.1015047
513960.0000000    0.1020676
514000.0000000    0.1075774
514040.0000000    0.1016001
514080.0000000    0.0970942
514120.0000000    0.1037838
514160.0000000    0.1167045
514200.0000000    0.1139396
514240.0000000    0.1134579
514280.0000000    0.1173505
514320.0000000    0.1226369
514360.0000000    0.1227190
514400.0000000    0.1177694
514440.0000000    0.1267964
514480.0000000    0.1103139
514520.0000000    0.1130717
514560.0000000    0.1092495
514600.0000000    0.1093090
514640.0000000    0.1067546
514680.0000000    0.1128074
514720.0000000    0.1117380
514760.0000000    0.1038445
514800.0000000    0.1227706
514840.0000000    0.1190788
514880.0000000    0.1094831
514920.0000000    0.1082035
514960.0000000    0.1125673
515000.0000000    0.1100804
515040.0000000    0.1065095
515080.0000000    0.1049964
515120.0000000    0.1046443
515160.0000000    0.1156176
515200.0000000    0.1113055
515240.0000000    0.1178985
515280.0000000    0.1140641
515320.0000000    0.1069595
515360.0000000    0.1058872
515400.0000000    0.0971870
515440.0000000    0.1043973
515480.0000000    0.0937174
515520.0000000    0.1152921
515560.0000000    0.1194400
515600.0000000    0.1089169
515640.0000000    0.0979520
515680.0000000    0.1005178
515720.0000000    0.1058804
515760.0000000    0.0979136
515800.0000000    0.1054666
515840.0000000    0.1002777
515880.0000000    0.1042450
515920.0000000    0.1021312
515960.0000000    0.0878711
516000.0000000    0.0931982
516040.0000000    0.0962384
516080.0000000    0.1162957
516120.0000000    0.0971724
516160.0000000    0.0998341
516200.0000000    0.0999905
516240.0000000    0.1021753
516280.0000000    0.1113734
516320.0000000    0.1048651
516360.0000000    0.1078823
516400.0000000    0.0984958
516440.0000000    0.0960127
516480.0000000    0.1022824
516520.0000000    0.1047653
516560.0000000    0.0959927
516600.0000000    0.1103555
516640.0000000    0.1132463
516680.0000000    0.1000652
516720.0000000    0.1082263
516760.0000000    0.1022069
516800.0000000    0.0969692
516840.0000000    0.1063533
516880.0000000    0.1189056
516920.0000000    0.1118477
516960.0000000    0.1070904
517000.0000000    0.1081501
517040.0000000    0.1137630
517080.0000000    0.1092929
517120.0000000    0.1066211
517160.0000000    0.1065264
517200.0000000    0.1039616
517240.0000000    0.1105304
517280.0000000    0.1075038
517320.0000000    0.1037966
517360.0000000    0.1147877
517400.0000000    0.1118895
517440.0000000    0.1139165
517480.0000000    0.1069745
517520.0000000    0.1210064
517560.0000000    0.1280939
517600.0000000    0.1076180
517640.0000000    0.1185421
517680.0000000    0.1173098
517720.0000000    0.1075977
517760.0000000    0.1056190
517800.0000000    0.1033933
517840.0000000    0.1151667
517880.0000000    0.1101964
517920.0000000    0.1270237
517960.0000000    0.1240478
518000.0000000    0.1216777
518040.0000000    0.1112220
518080.0000000    0.1104679
518120.0000000    0.1051567
518160.0000000    0.1186076
518200.0000000    0.1191713
518240.0000000    0.1143030
518280.0000000    0.1184158
518320.0000000    0.1278430
518360.0000000    0.1148082
518400.0000000    0.1273060
518440.0000000    0.1072562
518480.0000000    0.1212811
518520.0000000    0.1224880
518560.0000000    0.1171056
518600.0000000    0.1170159
518640.0000000    0.1139648
518680.0000000    0.1009290
518720.0000000    0.0997922
518760.0000000    0.1081665
518800.0000000    0.1050422
518840.0000000    0.1069447
518880.0000000    0.1087278
518920.0000000    0.1199000
518960.0000000    0.1012689
519000.0000000    0.0978384
519040.0000000    0.0996415
519080.0000000    0.0961352
519120.0000000    0.0934498
519160.0000000    0.1005007
519200.0000000    0.1018860
519240.0000000    0.0995155
519280.0000000    0.1037907
519320.0000000    0.1076376
519360.0000000    0.1088751
519400.0000000    0.1166978
519440.0000000    0.1138495
519480.0000000    0.1245966
519520.0000000    0.1179349
519560.0000000    0.1235011
519600.0000000    0.1118261
519640.0000000    0.1182868
519680.0000000    0.1137258
519720.0000000    0.1104641
519760.0000000    0.1142714
519800.0000000    0.1087627
519840.0000000    0.1082274
519880.0000000    0.0858642
519920.0000000    0.1000321
519960.0000000    0.1130843
520000.0000000    0.1103854
520040.0000000    0.1090602
520080.0000000    0.0952368
520120.0000000    0.1027095
520160.0000000    0.1073268
520200.0000000    0.0965141
520240.0000000    0.0962265
520280.0000000    0.1031711
520320.0000000    0.1046194
520360.0000000    0.0937806
520400.0000000    0.0955776
520440.0000000    0.0948795
520480.0000000    0.0968348
520520.0000000    0.0874069
520560.0000000    0.0951323
520600.0000000    0.0937131
520640.0000000    0.1087340
520680.0000000    0.1116387
520720.0000000    0.1005924
520760.0000000    0.1106104
520800.0000000    0.0954414
520840.0000000    0.0999481
520880.0000000    0.1016478
520920.0000000    0.1038930
520960.0000000    0.1004526
521000.0000000    0.1046162
521040.0000000    0.1022332
521080.0000000    0.1176668
521120.0000000    0.1005400
521160.0000000    0.1002085
521200.0000000    0.0905058
521240.0000000    0.1020399
521280.0000000    0.1181051
521320.0000000    0.1111771
521360.0000000    0.1156906
521400.0000000    0.1298988
521440.0000000    0.1255059
521480.0000000    0.1288531
521520.0000000    0.1115442
521560.0000000    0.1033438
521600.0000000    0.1039955
521640.0000000    0.1023930
521680.0000000    0.1128194
521720.0000000    0.1070873
521760.0000000    0.1111481
521800.0000000    0.1053352
521840.0000000    0.1065982
521880.0000000    0.1000867
521920.0000000    0.1052512
521960.0000000    0.0890936
522000.0000000    0.0936720
522040.0000000    0.0985465
522080.0000000    0.1015328
522120.0000000    0.1013584
522160.0000000    0.0995856
522200.0000000    0.1119981
522240.0000000    0.0991996
522280.0000000    0.1002962
522320.0000000    0.0935501
522360.0000000    0.0998738
522400.0000000    0.1042881
522440.0000000    0.1057594
522480.0000000    0.1068288
522520.0000000    0.1069908
522560.0000000    0.1011212
522600.0000000    0.1071142
522640.0000000    0.1026399
522680.0000000    0.1018564
522720.0000000    0.0893697
522760.0000000    0.0960545
522800.0000000    0.0865923
522840.0000000    0.0975467
522880.0000000    0.1011648
522920.0000000    0.1028238
522960.0000000    0.0969907
523000.0000000    0.0968934
523040.0000000    0.0956697
523080.0000000    0.0906916
523120.0000000    0.1056923
523160.0000000    0.0999368
523200.0000000    0.0970066
523240.0000000    0.1026170
523280.0000000    0.1064426
523320.0000000    0.1045728
523360.0000000    0.1070135
523400.0000000    0.1062784
523440.0000000    0.1091668
523480.0000000    0.0997523
523520.0000000    0.1038503
523560.0000000    0.1065371
523600.0000000    0.1033997
523640.0000000    0.1131677
523680.0000000    0.1162023
523720.0000000    0.1204172
523760.0000000    0.1168602
523800.0000000    0.1062806
523840.0000000    0.1115009
523880.0000000    0.1103975
523920.0000000    0.1048895
523960.0000000    0.1004935
524000.0000000    0.1050833
524040.0000000    0.0984120
524080.0000000    0.1026577
524120.0000000    0.1015775
524160.0000000    0.0995821
524200.0000000    0.1015972
524240.0000000    0.0999259
524280.0000000    0.1071740
524320.0000000    0.1123267
524360.0000000    0.1119417
524400.0000000    0.1105090
524440.0000000    0.1145303
524480.0000000    0.1071858
524520.0000000    0.0972687
524560.0000000    0.1001001
524600.0000000    0.1056819
524640.0000000    0.1200386
524680.0000000    0.1130956
524720.0000000    0.1101223
524760.0000000    0.1063409
524800.0000000    0.1034440
524840.0000000    0.1059728
524880.0000000    0.1108429
524920.0000000    0.1212927
524960.0000000    0.1106425
525000.0000000    0.1102264
525040.0000000    0.1162577
525080.0000000    0.1066746
525120.0000000    0.1174491
525160.0000000    0.1146931
525200.0000000    0.1145146
525240.0000000    0.1208796
525280.0000000    0.1146273
525320.0000000    0.1133459
525360.0000000    0.1102746
525400.0000000    0.1088035
525440.0000000    0.1072780
525480.0000000    0.1073939
525520.0000000    0.1082437
525560.0000000    0.1117579
525600.0000000    0.1123938
525640.0000000    0.1042170
525680.0000000    0.1103030
525720.0000000    0.1128031
525760.0000000    0.1050141
525800.0000000    0.1064587
525840.0000000    0.1067569
525880.0000000    0.1173386
525920.0000000    0.1092700
525960.0000000    0.1103519
526000.0000000    0.1034182
526040.0000000    0.0952950
526080.0000000    0.1090184
526120.0000000    0.1182709
526160.0000000    0.1053517
526200.0000000    0.1061197
526240.0000000    0.0934527
526280.0000000    0.1064308
526320.0000000    0.1012511
526360.0000000    0.1097128
526400.0000000    0.1093452
526440.0000000    0.0969638
526480.0000000    0.0995861
526520.0000000    0.1125830
526560.0000000    0.1088308
526600.0000000    0.0991046
526640.0000000    0.1106046
526680.0000000    0.1095952
526720.0000000    0.0982387
526760.0000000    0.0994699
526800.0000000    0.1112405
526840.0000000    0.1070803
526880.0000000    0.0997559
526920.0000000    0.1058930
526960.0000000    0.1048912
527000.0000000    0.1267213
527040.0000000    0.1076013
527080.0000000    0.1121771
527120.0000000    0.1146955
527160.0000000    0.1224497
527200.0000000    0.1189006
527240.0000000    0.1075012
527280.0000000    0.1054116
527320.0000000    0.1028565
527360.0000000    0.1082159
527400.0000000    0.1101445
527440.0000000    0.1048396
527480.0000000    0.1037866
527520.0000000    0.1017507
527560.0000000    0.1118350
527600.0000000    0.1123240
527640.0000000    0.1244486
527680.0000000    0.1097888
527720.0000000    0.1194431
527760.0000000    0.1176902
527800.0000000    0.1082808
527840.0000000    0.1105917
527880.0000000    0.1136966
527920.0000000    0.1139892
527960.0000000    0.1189294
528000.0000000    0.1126216
528040.0000000    0.1087747
528080.0000000    0.1209763
528120.0000000    0.1128810
528160.0000000    0.1226697
528200.0000000    0.1263864
528240.0000000    0.1185937
528280.0000000    0.1030114
528320.0000000    0.1027516
528360.0000000    0.1085329
528400.0000000    0.1025166
528440.0000000    0.1098154
528480.0000000    0.1007168
528520.0000000    0.1074732
528560.0000000    0.1025730
528600.0000000    0.1041775
528640.0000000    0.1055710
528680.0000000    0.1082647
528720.0000000    0.1042483
528760.0000000    0.1018600
528800.0000000    0.0949368
528840.0000000    0.1051033
528880.0000000    0.0978711
528920.0000000    0.0950842
528960.0000000    0.0994723
529000.0000000    0.1054054
529040.0000000    0.0931665
529080.0000000    0.0972062
529120.0000000    0.1000079
529160.0000000    0.1026934
529200.0000000    0.0968100
529240.0000000    0.0991666
529280.0000000    0.1065448
529320.0000000    0.1016430
529360.0000000    0.1148392
529400.0000000    0.1054411
529440.0000000    0.1083972
529480.0000000    0.1082699
529520.0000000    0.1094489
529560.0000000    0.0978334
529600.0000000    0.1090890
529640.0000000    0.1119926
529680.0000000    0.1063608
529720.0000000    0.1116537
529760.0000000    0.1088622
529800.0000000    0.1027647
529840.0000000    0.1053141
529880.0000000    0.1069937
529920.0000000    0.1068862
529960.0000000    0.0976205
530000.0000000    0.1003238
530040.0000000    0.1069802
530080.0000000    0.1130881
530120.0000000    0.1227763
530160.0000000    0.1084624
530200.0000000    0.1207728
530240.0000000    0.1078614
530280.0000000    0.0981152
530320.0000000    0.0976115
530360.0000000    0.1112097
530400.0000000    0.1218855
530440.0000000    0.1215885
530480.0000000    0.1151115
530520.0000000    0.1098030
530560.0000000    0.1024705
530600.0000000    0.1087877
530640.0000000    0.1061746
530680.0000000    0.1033533
530720.0000000    0.1081533
530760.0000000    0.1126840
530800.0000000    0.1102423
530840.0000000    0.1082379
530880.0000000    0.1089338
530920.0000000    0.1178286
530960.0000000    0.1096103
531000.0000000    0.0984977
531040.0000000    0.0989342
531080.0000000    0.1057375
531120.0000000    0.1115885
531160.0000000    0.1035300
531200.0000000    0.1111533
531240.0000000    0.0999058
531280.0000000    0.1048799
531320.0000000    0.1035717
531360.0000000    0.1020750
531400.0000000    0.1087377
531440.0000000    0.0996947
531480.0000000    0.1061928
531520.0000000    0.1048759
531560.0000000    0.1049410
531600.0000000    0.0979414
531640.0000000    0.1062335
531680.0000000    0.1177562
531720.0000000    0.1115191
531760.0000000    0.1138871
531800.0000000    0.1136480
531840.0000000    0.1250416
531880.0000000    0.1206241
531920.0000000    0.1265508
531960.0000000    0.1202682
532000.0000000    0.1121959
532040.0000000    0.1152105
532080.0000000    0.1091958
532120.0000000    0.1055339
532160.0000000    0.1101327
532200.0000000    0.1200026
532240.0000000    0.1164073
532280.0000000    0.1078926
532320.0000000    0.1108552
532360.0000000    0.1048676
532400.0000000    0.0961645
532440.0000000    0.1026366
532480.0000000    0.1027865
532520.0000000    0.1044217
532560.0000000    0.1066528
532600.0000000    0.0980034
532640.0000000    0.1067880
532680.0000000    0.0999081
532720.0000000    0.0995558
532760.0000000    0.0999856
532800.0000000    0.0962646
532840.0000000    0.1051971
532880.0000000    0.0989711
532920.0000000    0.0947913
532960.0000000    0.0918500
533000.0000000    0.1000421
533040.0000000    0.0959084
533080.0000000    0.0927490
533120.0000000    0.0887534
533160.0000000    0.0894062
533200.0000000    0.0954241
533240.0000000    0.1031379
533280.0000000    0.1005460
533320.0000000    0.0986791
533360.0000000    0.0988917
533400.0000000    0.0982473
533440.0000000    0.1049415
533480.0000000    0.1063656
533520.0000000    0.1049479
533560.0000000    0.1059593
533600.0000000    0.0983000
533640.0000000    0.0994009
533680.0000000    0.0957390
533720.0000000    0.1028312
533760.0000000    0.0990855
533800.0000000    0.1020220
533840.0000000    0.1074181
533880.0000000    0.1134382
533920.0000000    0.1015457
533960.0000000    0.1105442
534000.0000000    0.1064303
534040.0000000    0.0989572
534080.0000000    0.1127497
534120.0000000    0.1055060
534160.0000000    0.1049565
534200.0000000    0.1042059
534240.0000000    0.1117226
534280.0000000    0.1027226
534320.0000000    0.0997907
534360.0000000    0.1064234
534400.0000000    0.1080716
534440.0000000    0.1164972
534480.0000000    0.1172107
534520.0000000    0.1115323
534560.0000000    0.1128947
534600.0000000    0.1199069
534640.0000000    0.1173105
534680.0000000    0.1148241
534720.0000000    0.1198081
534760.0000000    0.1193457
534800.0000000    0.1106205
534840.0000000    0.1268961
534880.0000000    0.1123086
534920.0000000    0.1097921
534960.0000000    0.1200898
535000.0000000    0.1126138
535040.0000000    0.1151908
535080.0000000    0.1130654
535120.0000000    0.1115642
535160.0000000    0.1111497
535200.0000000    0.1054876
535240.0000000    0.1028231
535280.0000000    0.1087208
535320.0000000    0.1211316
535360.0000000    0.1198624
535400.0000000    0.1105741
535440.0000000    0.1098875
535480.0000000    0.1190738
535520.0000000    0.1161197
535560.0000000    0.1133476
535600.0000000    0.1097876
535640.0000000    0.0968362
535680.0000000    0.1050911
535720.0000000    0.0989624
535760.0000000    0.1069781
535800.0000000    0.1092484
535840.0000000    0.1121267
535880.0000000    0.0954707
535920.0000000    0.1035086
535960.0000000    0.1079537
536000.0000000    0.1164171
536040.0000000    0.1041549
536080.0000000    0.1012564
536120.0000000    0.1017312
536160.0000000    0.1040630
536200.0000000    0.1102878
536240.0000000    0.1103382
536280.0000000    0.1091852
536320.0000000    0.1128408
536360.0000000    0.1127252
536400.0000000    0.1099327
536440.0000000    0.1094457
536480.0000000    0.1076316
536520.0000000    0.1097454
536560.0000000    0.1107487
536600.0000000    0.1081872
536640.0000000    0.1042526
536680.0000000    0.1078336
536720.0000000    0.1050882
536760.0000000    0.1085536
536800.0000000    0.1131846
536840.0000000    0.1098805
536880.0000000    0.1036497
536920.0000000    0.1129187
536960.0000000    0.1170005
537000.0000000    0.1132725
537040.0000000    0.1090862
537080.0000000    0.1083330
537120.0000000    0.1210491
537160.0000000    0.1108790
537200.0000000    0.1082530
537240.0000000    0.1060554
537280.0000000    0.1110700
537320.0000000    0.1049265
537360.0000000    0.1063005
537400.0000000    0.1064888
537440.0000000    0.1133134
537480.0000000    0.1132231
537520.0000000    0.1090079
537560.0000000    0.1011315
537600.0000000    0.1067590
537640.0000000    0.1106654
537680.0000000    0.0993943
537720.0000000    0.1094434
537760.0000000    0.1097630
537800.0000000    0.1110491
537840.0000000    0.1135039
537880.0000000    0.1095658
537920.0000000    0.1072059
537960.0000000    0.1111180
538000.0000000    0.1164457
538040.0000000    0.1150786
538080.0000000    0.1183833
538120.0000000    0.1123361
538160.0000000    0.1035205
538200.0000000    0.1051254
538240.0000000    0.1019428
538280.0000000    0.1025075
538320.0000000    0.1025570
538360.0000000    0.1003065
538400.0000000    0.1073474
538440.0000000    0.1075558
538480.0000000    0.1070451
538520.0000000    0.1032854
538560.0000000    0.1084856
538600.0000000    0.1031191
538640.0000000    0.1028316
538680.0000000    0.1030145
538720.0000000    0.1037355
538760.0000000    0.1201147
538800.0000000    0.1062301
538840.0000000    0.1147251
538880.0000000    0.1100242
538920.0000000    0.1170883
538960.0000000    0.1211416
539000.0000000    0.1226647
539040.0000000    0.1143837
539080.0000000    0.1232542
539120.0000000    0.1254570
539160.0000000    0.1237435
539200.0000000    0.1191610
539240.0000000    0.1147881
539280.0000000    0.1180144
539320.0000000    0.1140048
539360.0000000    0.1258396
539400.0000000    0.1113874
539440.0000000    0.1166030
539480.0000000    0.1151890
539520.0000000    0.1043176
539560.0000000    0.1084662
539600.0000000    0.1053622
539640.0000000    0.1089961
539680.0000000    0.1162927
539720.0000000    0.1187201
539760.0000000    0.1106503
539800.0000000    0.1140182
539840.0000000    0.1274397
539880.0000000    0.1302770
539920.0000000    0.1173082
539960.0000000    0.1118658
540000.0000000    0.1102175
540040.0000000    0.1174856
540080.0000000    0.1136538
540120.0000000    0.1183727
540160.0000000    0.1151621
540200.0000000    0.1064766
540240.0000000    0.1074486
540280.0000000    0.1034043
540320.0000000    0.1081715
540360.0000000    0.1082346
540400.0000000    0.1116330
540440.0000000    0.1065636
540480.0000000    0.1029719
540520.0000000    0.1056540
540560.0000000    0.1094840
540600.0000000    0.1019623
540640.0000000    0.1088763
540680.0000000    0.1165095
540720.0000000    0.0984124
540760.0000000    0.1135762
540800.0000000    0.0998291
540840.0000000    0.0958531
540880.0000000    0.1084715
540920.0000000    0.0984215
540960.0000000    0.1035977
541000.0000000    0.0947487
541040.0000000    0.0950360
541080.0000000    0.0983828
541120.0000000    0.0958571
541160.0000000    0.1040313
541200.0000000    0.0975343
541240.0000000    0.0988456
541280.0000000    0.1009030
541320.0000000    0.0967869
541360.0000000    0.1061669
541400.0000000    0.1110508
541440.0000000    0.1187366
541480.0000000    0.1142694
541520.0000000    0.1105230
541560.0000000    0.1027106
541600.0000000    0.1198899
541640.0000000    0.1167461
541680.0000000    0.1127389
541720.0000000    0.1146391
541760.0000000    0.1080581
541800.0000000    0.1128832
541840.0000000    0.1078138
541880.0000000    0.1114271
541920.0000000    0.1103051
541960.0000000    0.0950105
542000.0000000    0.1175282
542040.0000000    0.1109031
542080.0000000    0.1088778
542120.0000000    0.1281081
542160.0000000    0.1300685
542200.0000000    0.1307338
542240.0000000    0.1191608
542280.0000000    0.1132280
542320.0000000    0.1160951
542360.0000000    0.1052321
542400.0000000    0.1068641
542440.0000000    0.1069278
542480.0000000    0.1004724
542520.0000000    0.1132580
542560.0000000    0.1050949
542600.0000000    0.1121215
542640.0000000    0.1177788
542680.0000000    0.1185668
542720.0000000    0.1066141
542760.0000000    0.1060419
542800.0000000    0.1116285
542840.0000000    0.1088061
542880.0000000    0.1122388
542920.0000000    0.1149387
542960.0000000    0.1169670
543000.0000000    0.1278916
543040.0000000    0.1080223
543080.0000000    0.1142442
543120.0000000    0.1190162
543160.0000000    0.1142604
543200.0000000    0.1151916
543240.0000000    0.1152165
543280.0000000    0.1219394
543320.0000000    0.1252135
543360.0000000    0.1251607
543400.0000000    0.1118685
543440.0000000    0.1202458
543480.0000000    0.1135675
543520.0000000    0.1112943
543560.0000000    0.1166386
543600.0000000    0.1097209
543640.0000000    0.1166952
543680.0000000    0.1169871
543720.0000000    0.1091903
543760.0000000    0.1253611
543800.0000000    0.1114834
543840.0000000    0.1176566
543880.0000000    0.1303024
543920.0000000    0.1180808
543960.0000000    0.1227680
544000.0000000    0.1229929
544040.0000000    0.1179371
544080.0000000    0.1251780
544120.0000000    0.1132472
544160.0000000    0.1126004
544200.0000000    0.1103355
544240.0000000    0.1146713
544280.0000000    0.1153179
544320.0000000    0.1106693
544360.0000000    0.1140384
544400.0000000    0.1141908
544440.0000000    0.1075182
544480.0000000    0.1079096
544520.0000000    0.1026233
544560.0000000    0.0951261
544600.0000000    0.1019672
544640.0000000    0.1031434
544680.0000000    0.1042764
544720.0000000    0.0975475
544760.0000000    0.0982149
544800.0000000    0.0914819
544840.0000000    0.1039972
544880.0000000    0.1040532
544920.0000000    0.0990399
544960.0000000    0.0954449
545000.0000000    0.1007116
545040.0000000    0.1094204
545080.0000000    0.1019852
545120.0000000    0.1038135
545160.0000000    0.1156395
545200.0000000    0.1036664
545240.0000000    0.1038705
545280.0000000    0.1080275
545320.0000000    0.1120017
545360.0000000    0.1157235
545400.0000000    0.1126329
545440.0000000    0.1089365
545480.0000000    0.1027367
545520.0000000    0.1139204
545560.0000000    0.1183582
545600.0000000    0.1074777
545640.0000000    0.1070005
545680.0000000    0.1111633
545720.0000000    0.1102000
545760.0000000    0.1022017
545800.0000000    0.1096501
545840.0000000    0.1133853
545880.0000000    0.1116437
545920.0000000    0.1088608
545960.0000000    0.1095605
546000.0000000    0.1030470
546040.0000000    0.1067281
546080.0000000    0.1075097
546120.0000000    0.1084936
546160.0000000    0.1045146
546200.0000000    0.1100061
546240.0000000    0.1122566
546280.0000000    0.1193552
546320.0000000    0.1164831
546360.0000000    0.1128648
546400.0000000    0.1134834
546440.0000000    0.1134735
546480.0000000    0.1174907
546520.0000000    0.1192704
546560.0000000    0.1226855
546600.0000000    0.1160457
546640.0000000    0.1148229
546680.0000000    0.1212037
546720.0000000    0.1124737
546760.0000000    0.1130770
546800.0000000    0.1206819
546840.0000000    0.1164481
546880.0000000    0.1141989
546920.0000000    0.1198567
546960.0000000    0.1177971
547000.0000000    0.1215473
547040.0000000    0.1141805
547080.0000000    0.1145737
547120.0000000    0.1258145
547160.0000000    0.1187134
547200.0000000    0.1205567
547240.0000000    0.1294127
547280.0000000    0.1207114
547320.0000000    0.1279740
547360.0000000    0.1138653
547400.0000000    0.1284902
547440.0000000    0.1276650
547480.0000000    0.1311427
547520.0000000    0.1351249
547560.0000000    0.1217369
547600.0000000    0.1249865
547640.0000000    0.1254881
547680.0000000    0.1284004
547720.0000000    0.1222293
547760.0000000    0.1253514
547800.0000000    0.1193864
547840.0000000    0.1191689
547880.0000000    0.1281125
547920.0000000    0.1207662
547960.0000000    0.1191670
548000.0000000    0.1175748
548040.0000000    0.1206619
548080.0000000    0.1099916
548120.0000000    0.1197183
548160.0000000    0.1172495
548200.0000000    0.1280308
548240.0000000    0.1212215
548280.0000000    0.1199752
548320.0000000    0.1127335
548360.0000000    0.1174367
548400.0000000    0.1234533
548440.0000000    0.1110504
548480.0000000    0.1144046
548520.0000000    0.1103352
548560.0000000    0.1102690
548600.0000000    0.1152678
548640.0000000    0.1223478
548680.0000000    0.1218156
548720.0000000    0.1185262
548760.0000000    0.1059366
548800.0000000    0.1083211
548840.0000000    0.1126299
548880.0000000    0.1064342
548920.0000000    0.1192545
548960.0000000    0.1160582
549000.0000000    0.1093802
549040.0000000    0.1084363
549080.0000000    0.1203705
549120.0000000    0.1202098
549160.0000000    0.1166706
549200.0000000    0.1082771
549240.0000000    0.1039531
549280.0000000    0.1059340
549320.0000000    0.1102048
549360.0000000    0.1136433
549400.0000000    0.1118755
549440.0000000    0.1148205
549480.0000000    0.1105399
549520.0000000    0.1219641
549560.0000000    0.1088495
549600.0000000    0.1060461
549640.0000000    0.1082659
549680.0000000    0.1099245
549720.0000000    0.1077041
549760.0000000    0.1100357
549800.0000000    0.1122682
549840.0000000    0.1083458
549880.0000000    0.1118356
549920.0000000    0.1012101
549960.0000000    0.1062315
550000.0000000    0.1152561
550040.0000000    0.1243333
550080.0000000    0.1253252
550120.0000000    0.1100488
550160.0000000    0.1236793
550200.0000000    0.1125631
550240.0000000    0.1125336
550280.0000000    0.1084244
550320.0000000    0.1092401
550360.0000000    0.1111972
550400.0000000    0.1016603
550440.0000000    0.1049744
550480.0000000    0.1065735
550520.0000000    0.1116499
550560.0000000    0.1104318
550600.0000000    0.1089364
550640.0000000    0.0928941
550680.0000000    0.1025190
550720.0000000    0.1017086
550760.0000000    0.1074508
550800.0000000    0.1012560
550840.0000000    0.1024216
550880.0000000    0.1016957
550920.0000000    0.0987930
550960.0000000    0.0995649
551000.0000000    0.1023173
551040.0000000    0.0979335
551080.0000000    0.0918891
551120.0000000    0.0959496
551160.0000000    0.1020902
551200.0000000    0.1044410
551240.0000000    0.0955340
551280.0000000    0.0916310
551320.0000000    0.0969270
551360.0000000    0.0929388
551400.0000000    0.0966211
551440.0000000    0.1037237
551480.0000000    0.1074917
551520.0000000    0.1024347
551560.0000000    0.0974167
551600.0000000    0.1043198
551640.0000000    0.1009390
551680.0000000    0.1065318
551720.0000000    0.1063623
551760.0000000    0.1015532
551800.0000000    0.0956228
551840.0000000    0.0960169
551880.0000000    0.0939701
551920.0000000    0.0963366
551960.0000000    0.0987545
552000.0000000    0.1056699
552040.0000000    0.1038235
552080.0000000    0.0996569
552120.0000000    0.1001171
552160.0000000    0.0972681
552200.0000000    0.0983640
552240.0000000    0.0992742
552280.0000000    0.0936731
552320.0000000    0.0969431
552360.0000000    0.1002408
552400.0000000    0.0970187
552440.0000000    0.1021152
552480.0000000    0.1045248
552520.0000000    0.1110028
552560.0000000    0.1017530
552600.0000000    0.1073535
552640.0000000    0.1180597
552680.0000000    0.1090026
552720.0000000    0.1043972
552760.0000000    0.1057567
552800.0000000    0.1067977
552840.0000000    0.0993160
552880.0000000    0.1025396
552920.0000000    0.1024602
552960.0000000    0.1041453
553000.0000000    0.0982775
553040.0000000    0.1012133
553080.0000000    0.0983915
553120.0000000    0.1021957
553160.0000000    0.1067747
553200.0000000    0.0994871
553240.0000000    0.1043838
553280.0000000    0.0980494
553320.0000000    0.1007223
553360.0000000    0.0928987
553400.0000000    0.0910823
553440.0000000    0.0926100
553480.0000000    0.0956250
553520.0000000    0.0907415
553560.0000000    0.0973180
553600.0000000    0.1018553
553640.0000000    0.0932658
553680.0000000    0.0970550
553720.0000000    0.0930475
553760.0000000    0.1004501
553800.0000000    0.0961082
553840.0000000    0.0910882
553880.0000000    0.0888054
553920.0000000    0.0902146
553960.0000000    0.1016204
554000.0000000    0.0961585
554040.0000000    0.0995293
554080.0000000    0.0986317
554120.0000000    0.1095041
554160.0000000    0.1016871
554200.0000000    0.0961698
554240.0000000    0.0933587
554280.0000000    0.1062741
554320.0000000    0.0957428
554360.0000000    0.1035211
554400.0000000    0.1077317
554440.0000000    0.1081726
554480.0000000    0.1029863
554520.0000000    0.0924664
554560.0000000    0.0993894
554600.0000000    0.1009082
554640.0000000    0.0974578
554680.0000000    0.0952473
554720.0000000    0.0951306
554760.0000000    0.0984307
554800.0000000    0.0934433
554840.0000000    0.0934972
554880.0000000    0.0968982
554920.0000000    0.0924840
554960.0000000    0.0896890
555000.0000000    0.0960150
555040.0000000    0.0953488
555080.0000000    0.1022021
555120.0000000    0.0910026
555160.0000000    0.0963926
555200.0000000    0.0943432
555240.0000000    0.1032977
555280.0000000    0.1044348
555320.0000000    0.1056909
555360.0000000    0.1146750
555400.0000000    0.1146422
555440.0000000    0.1054407
555480.0000000    0.1074920
555520.0000000    0.1050652
555560.0000000    0.1142762
555600.0000000    0.0999428
555640.0000000    0.1086759
555680.0000000    0.1134357
555720.0000000    0.1123929
555760.0000000    0.1182047
555800.0000000    0.1073355
555840.0000000    0.0999093
555880.0000000    0.1034264
555920.0000000    0.1053364
555960.0000000    0.1026042
556000.0000000    0.1006165
556040.0000000    0.1010335
556080.0000000    0.0985472
556120.0000000    0.1039943
556160.0000000    0.1087495
556200.0000000    0.1008141
556240.0000000    0.1055744
556280.0000000    0.1072320
556320.0000000    0.1140625
556360.0000000    0.1073508
556400.0000000    0.0964963
556440.0000000    0.1153146
556480.0000000    0.0956885
556520.0000000    0.0947826
556560.0000000    0.0949016
556600.0000000    0.0934817
556640.0000000    0.0993868
556680.0000000    0.0881741
556720.0000000    0.0873654
556760.0000000    0.0955326
556800.0000000    0.1019648
556840.0000000    0.0946084
556880.0000000    0.0877999
556920.0000000    0.0987912
556960.0000000    0.0897750
557000.0000000    0.0994504
557040.0000000    0.0879869
557080.0000000    0.1026334
557120.0000000    0.0986429
557160.0000000    0.0941199
557200.0000000    0.0977649
557240.0000000    0.0927712
557280.0000000    0.1092811
557320.0000000    0.0892451
557360.0000000    0.0931229
557400.0000000    0.0904111
557440.0000000    0.0883413
557480.0000000    0.0977553
557520.0000000    0.1009670
557560.0000000    0.0941937
557600.0000000    0.0966196
557640.0000000    0.1117034
557680.0000000    0.0910557
557720.0000000    0.0816640
557760.0000000    0.0972449
557800.0000000    0.0966652
557840.0000000    0.1041323
557880.0000000    0.1000189
557920.0000000    0.0996912
557960.0000000    0.0873630
558000.0000000    0.0949308
558040.0000000    0.0946556
558080.0000000    0.0971401
558120.0000000    0.1055185
558160.0000000    0.0940571
558200.0000000    0.0993640
558240.0000000    0.1062614
558280.0000000    0.1022108
558320.0000000    0.1019768
558360.0000000    0.1016871
558400.0000000    0.0945653
558440.0000000    0.0983615
558480.0000000    0.0988247
558520.0000000    0.1110931
558560.0000000    0.1127248
558600.0000000    0.1023702
558640.0000000    0.1022657
558680.0000000    0.0954170
558720.0000000    0.0926642
558760.0000000    0.0930297
558800.0000000    0.0824130
558840.0000000    0.0967076
558880.0000000    0.0967520
558920.0000000    0.0932560
558960.0000000    0.0886977
559000.0000000    0.0984343
559040.0000000    0.0958946
559080.0000000    0.0945344
559120.0000000    0.1022481
559160.0000000    0.0956817
559200.0000000    0.0983070
559240.0000000    0.1037156
559280.0000000    0.1051372
559320.0000000    0.1073187
559360.0000000    0.1037347
559400.0000000    0.0914032
559440.0000000    0.1103404
559480.0000000    0.0902161
559520.0000000    0.0874117
559560.0000000    0.0913469
559600.0000000    0.0911999
559640.0000000    0.0987436
559680.0000000    0.0977743
559720.0000000    0.1012599
559760.0000000    0.0990378
559800.0000000    0.0971165
559840.0000000    0.0915141
559880.0000000    0.0889620
559920.0000000    0.0934475
559960.0000000    0.0873369
560000.0000000    0.0876031
560040.0000000    0.1032062
560080.0000000    0.0895502
560120.0000000    0.0946627
560160.0000000    0.0923614
560200.0000000    0.0920702
560240.0000000    0.0873170
560280.0000000    0.0969586
560320.0000000    0.0973890
560360.0000000    0.0934076
560400.0000000    0.0878341
560440.0000000    0.0928394
560480.0000000    0.0935546
560520.0000000    0.1088564
560560.0000000    0.0933258
560600.0000000    0.0890906
560640.0000000    0.0900189
560680.0000000    0.0928815
560720.0000000    0.0915097
560760.0000000    0.0903220
560800.0000000    0.0918672
560840.0000000    0.0955100
560880.0000000    0.0942188
560920.0000000    0.1028806
560960.0000000    0.0906551
561000.0000000    0.1036340
561040.0000000    0.0936159
561080.0000000    0.0809984
561120.0000000    0.0838992
561160.0000000    0.0908002
561200.0000000    0.0999142
561240.0000000    0.0907903
561280.0000000    0.1000661
561320.0000000    0.1014509
561360.0000000    0.1113405
561400.0000000    0.0984797
561440.0000000    0.0921388
561480.0000000    0.0841397
561520.0000000    0.1045972
561560.0000000    0.1041928
561600.0000000    0.1012193
561640.0000000    0.0964268
561680.0000000    0.0985708
561720.0000000    0.0998358
561760.0000000    0.0894283
561800.0000000    0.1034488
561840.0000000    0.0875829
561880.0000000    0.0997418
561920.0000000    0.0964151
561960.0000000    0.0945372
562000.0000000    0.0911557
562040.0000000    0.0953039
562080.0000000    0.0973869
562120.0000000    0.0904208
562160.0000000    0.0971945
562200.0000000    0.1024229
562240.0000000    0.1009136
562280.0000000    0.1057573
562320.0000000    0.1063632
562360.0000000    0.1163281
562400.0000000    0.1047078
562440.0000000    0.1016581
562480.0000000    0.0974137
562520.0000000    0.0955242
562560.0000000    0.1083646
562600.0000000    0.1008359
562640.0000000    0.1083636
562680.0000000    0.0931126
562720.0000000    0.0975325
562760.0000000    0.1005609
562800.0000000    0.1151353
562840.0000000    0.1083645
562880.0000000    0.1033742
562920.0000000    0.1063030
562960.0000000    0.0998608
563000.0000000    0.0955791
563040.0000000    0.1053046
563080.0000000    0.1089288
563120.0000000    0.1006799
563160.0000000    0.1050229
563200.0000000    0.1079518
563240.0000000    0.1061271
563280.0000000    0.1059884
563320.0000000    0.1064321
563360.0000000    0.1098090
563400.0000000    0.1048480
563440.0000000    0.1074272
563480.0000000    0.1042511
563520.0000000    0.1026494
563560.0000000    0.1017485
563600.0000000    0.1035441
563640.0000000    0.1012874
563680.0000000    0.0977346
563720.0000000    0.1007126
563760.0000000    0.1093903
563800.0000000    0.1027143
563840.0000000    0.1106922
563880.0000000    0.1051235
563920.0000000    0.1171009
563960.0000000    0.1071198
564000.0000000    0.0997178
564040.0000000    0.1064810
564080.0000000    0.1003022
564120.0000000    0.1019299
564160.0000000    0.1048035
564200.0000000    0.1035923
564240.0000000    0.1073059
564280.0000000    0.1009755
564320.0000000    0.0987131
564360.0000000    0.0958667
564400.0000000    0.0970960
564440.0000000    0.1067175
564480.0000000    0.1079896
564520.0000000    0.0880309
564560.0000000    0.0886751
564600.0000000    0.0912846
564640.0000000    0.0923955
564680.0000000    0.1037262
564720.0000000    0.0902585
564760.0000000    0.0904297
564800.0000000    0.0961716
564840.0000000    0.0939060
564880.0000000    0.0992270
564920.0000000    0.1003955
564960.0000000    0.0907847
565000.0000000    0.0964173
565040.0000000    0.0966493
565080.0000000    0.0954925
565120.0000000    0.0957266
565160.0000000    0.0954266
565200.0000000    0.0918244
565240.0000000    0.0945893
565280.0000000    0.0943889
565320.0000000    0.0931464
565360.0000000    0.0975331
565400.0000000    0.0940081
565440.0000000    0.1070146
565480.0000000    0.0948994
565520.0000000    0.0938087
565560.0000000    0.0845514
565600.0000000    0.0905975
565640.0000000    0.0991601
565680.0000000    0.1063626
565720.0000000    0.1024427
565760.0000000    0.0968577
565800.0000000    0.1121738
565840.0000000    0.1009870
565880.0000000    0.0968410
565920.0000000    0.0925078
565960.0000000    0.0957602
566000.0000000    0.0973332
566040.0000000    0.1047721
566080.0000000    0.1012206
566120.0000000    0.0940135
566160.0000000    0.1065332
566200.0000000    0.0993224
566240.0000000    0.0959974
566280.0000000    0.0962054
566320.0000000    0.1128793
566360.0000000    0.1054107
566400.0000000    0.1017660
566440.0000000    0.0989770
566480.0000000    0.0988982
566520.0000000    0.1031451
566560.0000000    0.1026312
566600.0000000    0.1025499
566640.0000000    0.0994163
566680.0000000    0.1022722
566720.0000000    0.1072767
566760.0000000    0.0952241
566800.0000000    0.0972281
566840.0000000    0.0934628
566880.0000000    0.0974477
566920.0000000    0.1037390
566960.0000000    0.0928535
567000.0000000    0.1015606
567040.0000000    0.1024572
567080.0000000    0.0917823
567120.0000000    0.1020449
567160.0000000    0.1016017
567200.0000000    0.0958027
567240.0000000    0.1027084
567280.0000000    0.1010291
567320.0000000    0.1041630
567360.0000000    0.1077359
567400.0000000    0.1042998
567440.0000000    0.1098660
567480.0000000    0.0996182
567520.0000000    0.1061324
567560.0000000    0.1102226
567600.0000000    0.1033886
567640.0000000    0.1012914
567680.0000000    0.1021298
567720.0000000    0.1092392
567760.0000000    0.1103579
567800.0000000    0.1082281
567840.0000000    0.1138457
567880.0000000    0.1126352
567920.0000000    0.1118771
567960.0000000    0.1015539
568000.0000000    0.0981329
568040.0000000    0.1080011
568080.0000000    0.1104346
568120.0000000    0.1054573
568160.0000000    0.0982049
568200.0000000    0.0962404
568240.0000000    0.1100802
568280.0000000    0.1049803
568320.0000000    0.1038587
568360.0000000    0.1101688
568400.0000000    0.1087860
568440.0000000    0.0998968
568480.0000000    0.1117715
568520.0000000    0.1155832
568560.0000000    0.1158831
568600.0000000    0.1030254
568640.0000000    0.1046245
568680.0000000    0.1087328
568720.0000000    0.1051035
568760.0000000    0.1016741
568800.0000000    0.1056020
568840.0000000    0.1124807
568880.0000000    0.1047809
568920.0000000    0.1029315
568960.0000000    0.0961944
569000.0000000    0.1058268
569040.0000000    0.1058567
569080.0000000    0.1158038
569120.0000000    0.1155356
569160.0000000    0.1048356
569200.0000000    0.1095299
569240.0000000    0.1086114
569280.0000000    0.1067094
569320.0000000    0.1004740
569360.0000000    0.1011760
569400.0000000    0.1036636
569440.0000000    0.1009306
569480.0000000    0.1094321
569520.0000000    0.1011869
569560.0000000    0.1040763
569600.0000000    0.0967350
569640.0000000    0.1000271
569680.0000000    0.0979529
569720.0000000    0.1055897
569760.0000000    0.1066342
569800.0000000    0.1094615
569840.0000000    0.1095851
569880.0000000    0.1104574
569920.0000000    0.1113968
569960.0000000    0.1052792
570000.0000000    0.1053291
570040.0000000    0.1032997
570080.0000000    0.1163184
570120.0000000    0.1161107
570160.0000000    0.1073521
570200.0000000    0.1049954
570240.0000000    0.1009482
570280.0000000    0.1015351
570320.0000000    0.1015345
570360.0000000    0.1119916
570400.0000000    0.1137834
570440.0000000    0.0945388
570480.0000000    0.1021875
570520.0000000    0.1040253
570560.0000000    0.0988893
570600.0000000    0.1071382
570640.0000000    0.1083265
570680.0000000    0.1181822
570720.0000000    0.1052075
570760.0000000    0.1124730
570800.0000000    0.1107064
570840.0000000    0.1191874
570880.0000000    0.1301143
570920.0000000    0.1293680
570960.0000000    0.1239680
571000.0000000    0.1098715
571040.0000000    0.1112698
571080.0000000    0.1151596
571120.0000000    0.1146450
571160.0000000    0.1103486
571200.0000000    0.1062188
571240.0000000    0.1126440
571280.0000000    0.1076519
571320.0000000    0.1107058
571360.0000000    0.1102256
571400.0000000    0.0951549
571440.0000000    0.0957329
571480.0000000    0.0962809
571520.0000000    0.0966918
571560.0000000    0.0871516
571600.0000000    0.0912972
571640.0000000    0.0959393
571680.0000000    0.1107710
571720.0000000    0.1029217
571760.0000000    0.1002911
571800.0000000    0.1140741
571840.0000000    0.1104611
571880.0000000    0.1015589
571920.0000000    0.1000812
571960.0000000    0.0944161
572000.0000000    0.1054762
572040.0000000    0.1082168
572080.0000000    0.0974777
572120.0000000    0.1082602
572160.0000000    0.1004671
572200.0000000    0.1063806
572240.0000000    0.1103467
572280.0000000    0.1098963
572320.0000000    0.1185343
572360.0000000    0.1004947
572400.0000000    0.1059398
572440.0000000    0.1016693
572480.0000000    0.1066857
572520.0000000    0.1127219
572560.0000000    0.1086305
572600.0000000    0.1046114
572640.0000000    0.0999989
572680.0000000    0.0980207
572720.0000000    0.1004536
572760.0000000    0.1010263
572800.0000000    0.1141721
572840.0000000    0.1088095
572880.0000000    0.1036430
572920.0000000    0.1035931
572960.0000000    0.1108034
573000.0000000    0.1179625
573040.0000000    0.1248029
573080.0000000    0.1031214
573120.0000000    0.1026471
573160.0000000    0.1119976
573200.0000000    0.1104640
573240.0000000    0.1125173
573280.0000000    0.1077666
573320.0000000    0.1078215
573360.0000000    0.1048836
573400.0000000    0.1019836
573440.0000000    0.1035015
573480.0000000    0.1024470
573520.0000000    0.1216744
573560.0000000    0.1028462
573600.0000000    0.1043170
573640.0000000    0.1037494
573680.0000000    0.1073733
573720.0000000    0.1103611
573760.0000000    0.1143332
573800.0000000    0.1073828
573840.0000000    0.1076910
573880.0000000    0.1070645
573920.0000000    0.1070257
573960.0000000    0.1010002
574000.0000000    0.1082142
574040.0000000    0.1083616
574080.0000000    0.1125626
574120.0000000    0.1127653
574160.0000000    0.1061018
574200.0000000    0.1073622
574240.0000000    0.0993579
574280.0000000    0.1042066
574320.0000000    0.1155775
574360.0000000    0.1109281
[truncated: 297,950 more chars]
