# Supplementary material for: Comment on 'Valid molecular dynamics simulations of human hemoglobin require a surprisingly large box size'
Source: eLife. 2019 Jun 20;8:e44718. doi: 10.7554/eLife.44718 (PMC6586461; doi:10.7554/eLife.44718)
Supplement: Figure 1—source data 1. — The zip archive contains a README file describing which source files correspond to the different panels. [file elife-44718-fig1-data1.zip › figure1/panels_AB/90A/6/rmsd_2dn3.xvg]

# This file was created Wed Nov 14 12:44:32 2018
# Created by:
#             :-) GROMACS - gmx rms, 2018.3-dev-20180823-5d5eb38 (-:
# 
# Executable:   /usr/local/gromacs/2018/2018.3-impi2017-fftw337-gcc640-cuda91/bin/gmx
# Data prefix:  /usr/local/gromacs/2018/2018.3-impi2017-fftw337-gcc640-cuda91
# Working dir:  /home/degroot/hb/2dn2/Meuwly/90a-elife/6
# Command line:
#   gmx rms -s ../../../2dn3/conf.pdb -f xx.xtc -o rmsd_2dn3.xvg -nice 0
# gmx rms is part of G R O M A C S:
#
# Green Red Orange Magenta Azure Cyan Skyblue
#
@    title "RMSD"
@    xaxis  label "Time (ps)"
@    yaxis  label "RMSD (nm)"
@TYPE xy
@ subtitle "Backbone after lsq fit to Backbone"
   0.0000000    0.2453844
  40.0000000    0.2476642
  80.0000000    0.2459028
 120.0000000    0.2479703
 160.0000000    0.2479841
 200.0000000    0.2617787
 240.0000000    0.2687134
 280.0000000    0.2878687
 320.0000000    0.2601495
 360.0000000    0.2571710
 400.0000000    0.2922765
 440.0000000    0.2842872
 480.0000000    0.2769969
 520.0000000    0.2850012
 560.0000000    0.2690722
 600.0000000    0.2656974
 640.0000000    0.2723772
 680.0000000    0.2590814
 720.0000000    0.2883309
 760.0000000    0.2673557
 800.0000000    0.2921349
 840.0000000    0.2878689
 880.0000000    0.2790217
 920.0000000    0.2825977
 960.0000000    0.2928236
1000.0000000    0.2850752
1040.0000000    0.2890824
1080.0000000    0.2928060
1120.0000000    0.2923733
1160.0000000    0.2825950
1200.0000000    0.2859144
1240.0000000    0.2682597
1280.0000000    0.2927008
1320.0000000    0.2699034
1360.0000000    0.2638194
1400.0000000    0.2597895
1440.0000000    0.2745252
1480.0000000    0.2637776
1520.0000000    0.2770531
1560.0000000    0.2901497
1600.0000000    0.2714919
1640.0000000    0.2711587
1680.0000000    0.2795050
1720.0000000    0.2687076
1760.0000000    0.2659633
1800.0000000    0.2686863
1840.0000000    0.2589342
1880.0000000    0.2406782
1920.0000000    0.2863974
1960.0000000    0.2683384
2000.0000000    0.2630109
2040.0000000    0.2517967
2080.0000000    0.2465264
2120.0000000    0.2573899
2160.0000000    0.2548560
2200.0000000    0.2362502
2240.0000000    0.2623685
2280.0000000    0.2611779
2320.0000000    0.2809836
2360.0000000    0.2704459
2400.0000000    0.2650243
2440.0000000    0.2756929
2480.0000000    0.2597743
2520.0000000    0.2634969
2560.0000000    0.2544310
2600.0000000    0.2715310
2640.0000000    0.2663908
2680.0000000    0.2752349
2720.0000000    0.2838154
2760.0000000    0.3203996
2800.0000000    0.2843921
2840.0000000    0.2873864
2880.0000000    0.2767461
2920.0000000    0.2841369
2960.0000000    0.2900984
3000.0000000    0.2922766
3040.0000000    0.2823493
3080.0000000    0.2850983
3120.0000000    0.2891349
3160.0000000    0.2643869
3200.0000000    0.2623416
3240.0000000    0.2719668
3280.0000000    0.2720939
3320.0000000    0.2933111
3360.0000000    0.2529373
3400.0000000    0.2679627
3440.0000000    0.2655626
3480.0000000    0.2692228
3520.0000000    0.2675205
3560.0000000    0.2468357
3600.0000000    0.2623626
3640.0000000    0.2639839
3680.0000000    0.2728803
3720.0000000    0.2661681
3760.0000000    0.2408006
3800.0000000    0.2598059
3840.0000000    0.2595199
3880.0000000    0.2469986
3920.0000000    0.2495029
3960.0000000    0.2675300
4000.0000000    0.2814994
4040.0000000    0.2695790
4080.0000000    0.2677738
4120.0000000    0.2650301
4160.0000000    0.2529407
4200.0000000    0.2564866
4240.0000000    0.2877986
4280.0000000    0.2709258
4320.0000000    0.2660059
4360.0000000    0.2525702
4400.0000000    0.2752327
4440.0000000    0.2671019
4480.0000000    0.2739331
4520.0000000    0.2610228
4560.0000000    0.2845691
4600.0000000    0.2840092
4640.0000000    0.2649556
4680.0000000    0.2785964
4720.0000000    0.2727112
4760.0000000    0.2930296
4800.0000000    0.2702335
4840.0000000    0.2795926
4880.0000000    0.2633838
4920.0000000    0.2581805
4960.0000000    0.2680458
5000.0000000    0.2625615
5040.0000000    0.2746303
5080.0000000    0.2836614
5120.0000000    0.2812759
5160.0000000    0.2735377
5200.0000000    0.2683878
5240.0000000    0.2584161
5280.0000000    0.2875875
5320.0000000    0.2739307
5360.0000000    0.2673556
5400.0000000    0.2555677
5440.0000000    0.2755741
5480.0000000    0.2820781
5520.0000000    0.2708381
5560.0000000    0.2739487
5600.0000000    0.2900076
5640.0000000    0.2974401
5680.0000000    0.2871535
5720.0000000    0.2828552
5760.0000000    0.2993765
5800.0000000    0.2977300
5840.0000000    0.2672262
5880.0000000    0.2969498
5920.0000000    0.3029258
5960.0000000    0.2766237
6000.0000000    0.2841129
6040.0000000    0.2929530
6080.0000000    0.2850848
6120.0000000    0.2780959
6160.0000000    0.2866457
6200.0000000    0.2906371
6240.0000000    0.2873709
6280.0000000    0.2857533
6320.0000000    0.3028997
6360.0000000    0.2915698
6400.0000000    0.2793654
6440.0000000    0.3080789
6480.0000000    0.3277785
6520.0000000    0.2900611
6560.0000000    0.2937261
6600.0000000    0.2879664
6640.0000000    0.2844808
6680.0000000    0.2803783
6720.0000000    0.2883525
6760.0000000    0.3040147
6800.0000000    0.2813838
6840.0000000    0.2877266
6880.0000000    0.2877627
6920.0000000    0.2984056
6960.0000000    0.2779748
7000.0000000    0.2979407
7040.0000000    0.2855046
7080.0000000    0.2914361
7120.0000000    0.3013021
7160.0000000    0.2925462
7200.0000000    0.2952392
7240.0000000    0.2891746
7280.0000000    0.2732995
7320.0000000    0.2772391
7360.0000000    0.2800344
7400.0000000    0.2700706
7440.0000000    0.2603396
7480.0000000    0.2555777
7520.0000000    0.2570724
7560.0000000    0.2424694
7600.0000000    0.2642091
7640.0000000    0.2776809
7680.0000000    0.2791975
7720.0000000    0.2789268
7760.0000000    0.2903445
7800.0000000    0.2634122
7840.0000000    0.2911262
7880.0000000    0.2930525
7920.0000000    0.2957193
7960.0000000    0.3011433
8000.0000000    0.2953211
8040.0000000    0.3053407
8080.0000000    0.2824537
8120.0000000    0.2916939
8160.0000000    0.2795939
8200.0000000    0.3077343
8240.0000000    0.3000218
8280.0000000    0.2886337
8320.0000000    0.2791885
8360.0000000    0.2798777
8400.0000000    0.2670656
8440.0000000    0.2835919
8480.0000000    0.2834875
8520.0000000    0.2790721
8560.0000000    0.2946891
8600.0000000    0.2805082
8640.0000000    0.3104641
8680.0000000    0.2889694
8720.0000000    0.3016216
8760.0000000    0.2952903
8800.0000000    0.3084500
8840.0000000    0.3044938
8880.0000000    0.3060296
8920.0000000    0.2928104
8960.0000000    0.3012451
9000.0000000    0.2877500
9040.0000000    0.2933055
9080.0000000    0.2956391
9120.0000000    0.2806193
9160.0000000    0.2751858
9200.0000000    0.2834959
9240.0000000    0.2916401
9280.0000000    0.3147109
9320.0000000    0.2965344
9360.0000000    0.2872244
9400.0000000    0.2803580
9440.0000000    0.2835049
9480.0000000    0.3048787
9520.0000000    0.2953936
9560.0000000    0.2842273
9600.0000000    0.3002262
9640.0000000    0.2809092
9680.0000000    0.3079928
9720.0000000    0.2869687
9760.0000000    0.3237902
9800.0000000    0.2917652
9840.0000000    0.2812323
9880.0000000    0.3148515
9920.0000000    0.2920784
9960.0000000    0.3087386
10000.0000000    0.2878906
10040.0000000    0.2984053
10080.0000000    0.3015625
10120.0000000    0.2654602
10160.0000000    0.2836840
10200.0000000    0.2803873
10240.0000000    0.2848097
10280.0000000    0.2906932
10320.0000000    0.2821583
10360.0000000    0.2841345
10400.0000000    0.2890770
10440.0000000    0.2737759
10480.0000000    0.2797546
10520.0000000    0.2987961
10560.0000000    0.2664034
10600.0000000    0.2689749
10640.0000000    0.2773491
10680.0000000    0.2819953
10720.0000000    0.2906145
10760.0000000    0.2749883
10800.0000000    0.2827614
10840.0000000    0.2864954
10880.0000000    0.2840821
10920.0000000    0.2911479
10960.0000000    0.2750526
11000.0000000    0.2666304
11040.0000000    0.2791197
11080.0000000    0.2740376
11120.0000000    0.2585858
11160.0000000    0.2946549
11200.0000000    0.2857342
11240.0000000    0.2864136
11280.0000000    0.2752615
11320.0000000    0.2765668
11360.0000000    0.2795048
11400.0000000    0.3146083
11440.0000000    0.3030985
11480.0000000    0.2812291
11520.0000000    0.2766971
11560.0000000    0.2718211
11600.0000000    0.2884375
11640.0000000    0.2817104
11680.0000000    0.2863463
11720.0000000    0.2884815
11760.0000000    0.2917126
11800.0000000    0.2772831
11840.0000000    0.2998639
11880.0000000    0.2966149
11920.0000000    0.2703422
11960.0000000    0.2861257
12000.0000000    0.2941142
12040.0000000    0.2999512
12080.0000000    0.2955990
12120.0000000    0.2900441
12160.0000000    0.2925208
12200.0000000    0.2694648
12240.0000000    0.2673539
12280.0000000    0.2822632
12320.0000000    0.2671296
12360.0000000    0.2470651
12400.0000000    0.2606305
12440.0000000    0.2572194
12480.0000000    0.2508324
12520.0000000    0.2277818
12560.0000000    0.2476082
12600.0000000    0.2702432
12640.0000000    0.2614782
12680.0000000    0.2653714
12720.0000000    0.2586274
12760.0000000    0.2702199
12800.0000000    0.2732182
12840.0000000    0.2747074
12880.0000000    0.2609771
12920.0000000    0.2674564
12960.0000000    0.2629718
13000.0000000    0.2722141
13040.0000000    0.2606913
13080.0000000    0.2548215
13120.0000000    0.2759895
13160.0000000    0.2715047
13200.0000000    0.2524632
13240.0000000    0.2709012
13280.0000000    0.2668135
13320.0000000    0.2820802
13360.0000000    0.2743685
13400.0000000    0.2914777
13440.0000000    0.2948585
13480.0000000    0.2880678
13520.0000000    0.2760869
13560.0000000    0.2635100
13600.0000000    0.2778546
13640.0000000    0.2570837
13680.0000000    0.2673593
13720.0000000    0.2724328
13760.0000000    0.2644417
13800.0000000    0.2866272
13840.0000000    0.2857596
13880.0000000    0.2882834
13920.0000000    0.2873163
13960.0000000    0.2670866
14000.0000000    0.2679793
14040.0000000    0.2721307
14080.0000000    0.2817133
14120.0000000    0.2894509
14160.0000000    0.2922141
14200.0000000    0.2870311
14240.0000000    0.2744572
14280.0000000    0.2671933
14320.0000000    0.2822756
14360.0000000    0.2835044
14400.0000000    0.2667120
14440.0000000    0.2680920
14480.0000000    0.2640763
14520.0000000    0.2635806
14560.0000000    0.2590733
14600.0000000    0.2560158
14640.0000000    0.2690953
14680.0000000    0.2624412
14720.0000000    0.2425233
14760.0000000    0.2474009
14800.0000000    0.2489551
14840.0000000    0.2673278
14880.0000000    0.2480706
14920.0000000    0.2543927
14960.0000000    0.2492696
15000.0000000    0.2655301
15040.0000000    0.2676621
15080.0000000    0.2573398
15120.0000000    0.2771079
15160.0000000    0.2718989
15200.0000000    0.2786708
15240.0000000    0.2839442
15280.0000000    0.2740657
15320.0000000    0.2880520
15360.0000000    0.2650825
15400.0000000    0.2864806
15440.0000000    0.2887508
15480.0000000    0.2799933
15520.0000000    0.2754993
15560.0000000    0.2920133
15600.0000000    0.2758437
15640.0000000    0.2688006
15680.0000000    0.2529636
15720.0000000    0.2407268
15760.0000000    0.2482571
15800.0000000    0.2615264
15840.0000000    0.2514449
15880.0000000    0.2294036
15920.0000000    0.2679156
15960.0000000    0.2500133
16000.0000000    0.2449740
16040.0000000    0.2363352
16080.0000000    0.2317318
16120.0000000    0.2399181
16160.0000000    0.2592106
16200.0000000    0.2484678
16240.0000000    0.2693205
16280.0000000    0.2447265
16320.0000000    0.2658838
16360.0000000    0.2629524
16400.0000000    0.2519158
16440.0000000    0.2643909
16480.0000000    0.2678547
16520.0000000    0.2471426
16560.0000000    0.2565259
16600.0000000    0.2627304
16640.0000000    0.2503541
16680.0000000    0.2636811
16720.0000000    0.2682406
16760.0000000    0.2629510
16800.0000000    0.2583640
16840.0000000    0.2502084
16880.0000000    0.2449169
16920.0000000    0.2707887
16960.0000000    0.2611440
17000.0000000    0.2682482
17040.0000000    0.2719074
17080.0000000    0.2669926
17120.0000000    0.2761284
17160.0000000    0.2666472
17200.0000000    0.2589240
17240.0000000    0.2634782
17280.0000000    0.2586370
17320.0000000    0.2610597
17360.0000000    0.2700515
17400.0000000    0.2655688
17440.0000000    0.2759540
17480.0000000    0.2599392
17520.0000000    0.2477100
17560.0000000    0.2705201
17600.0000000    0.2605000
17640.0000000    0.2764268
17680.0000000    0.2704165
17720.0000000    0.2663942
17760.0000000    0.2664554
17800.0000000    0.2638569
17840.0000000    0.2532189
17880.0000000    0.2602490
17920.0000000    0.2653555
17960.0000000    0.2657154
18000.0000000    0.2585810
18040.0000000    0.2550034
18080.0000000    0.2692811
18120.0000000    0.2529866
18160.0000000    0.2640934
18200.0000000    0.2685698
18240.0000000    0.2776862
18280.0000000    0.2695320
18320.0000000    0.2664364
18360.0000000    0.2713670
18400.0000000    0.2678378
18440.0000000    0.2732703
18480.0000000    0.2759736
18520.0000000    0.2918150
18560.0000000    0.2670683
18600.0000000    0.2891400
18640.0000000    0.2589711
18680.0000000    0.2598464
18720.0000000    0.2592295
18760.0000000    0.2685206
18800.0000000    0.2687074
18840.0000000    0.2728711
18880.0000000    0.2880536
18920.0000000    0.2815700
18960.0000000    0.2987556
19000.0000000    0.2931672
19040.0000000    0.2869501
19080.0000000    0.3027559
19120.0000000    0.2910962
19160.0000000    0.3120060
19200.0000000    0.2900758
19240.0000000    0.2759973
19280.0000000    0.2793556
19320.0000000    0.2826244
19360.0000000    0.2849165
19400.0000000    0.2761683
19440.0000000    0.2701576
19480.0000000    0.2791169
19520.0000000    0.2701382
19560.0000000    0.2764125
19600.0000000    0.2719770
19640.0000000    0.2807398
19680.0000000    0.2677883
19720.0000000    0.2655388
19760.0000000    0.2776830
19800.0000000    0.2590573
19840.0000000    0.2891798
19880.0000000    0.2755112
19920.0000000    0.3021573
19960.0000000    0.2801699
20000.0000000    0.2584756
20040.0000000    0.2615564
20080.0000000    0.2649386
20120.0000000    0.2851383
20160.0000000    0.2987390
20200.0000000    0.2920846
20240.0000000    0.2783545
20280.0000000    0.2681953
20320.0000000    0.2669252
20360.0000000    0.2888083
20400.0000000    0.2791188
20440.0000000    0.2604409
20480.0000000    0.2712820
20520.0000000    0.2670034
20560.0000000    0.2843895
20600.0000000    0.2731396
20640.0000000    0.2688138
20680.0000000    0.2904602
20720.0000000    0.2966619
20760.0000000    0.2725008
20800.0000000    0.2627313
20840.0000000    0.2622262
20880.0000000    0.2527902
20920.0000000    0.2803425
20960.0000000    0.2603873
21000.0000000    0.2501105
21040.0000000    0.2534228
21080.0000000    0.2580395
21120.0000000    0.2692984
21160.0000000    0.2607967
21200.0000000    0.2741292
21240.0000000    0.2825670
21280.0000000    0.2678935
21320.0000000    0.2689856
21360.0000000    0.2828327
21400.0000000    0.2621136
21440.0000000    0.2860985
21480.0000000    0.2658620
21520.0000000    0.2722363
21560.0000000    0.2564070
21600.0000000    0.2611542
21640.0000000    0.2694353
21680.0000000    0.2819065
21720.0000000    0.2627444
21760.0000000    0.2837485
21800.0000000    0.2912315
21840.0000000    0.3013155
21880.0000000    0.2934274
21920.0000000    0.2972564
21960.0000000    0.2904405
22000.0000000    0.2766046
22040.0000000    0.2764687
22080.0000000    0.2590388
22120.0000000    0.2807391
22160.0000000    0.3016489
22200.0000000    0.2846996
22240.0000000    0.2936956
22280.0000000    0.3042873
22320.0000000    0.2765966
22360.0000000    0.2839552
22400.0000000    0.2801632
22440.0000000    0.2881947
22480.0000000    0.2708251
22520.0000000    0.2804768
22560.0000000    0.2886250
22600.0000000    0.2828816
22640.0000000    0.2927184
22680.0000000    0.2732388
22720.0000000    0.2729406
22760.0000000    0.2728775
22800.0000000    0.2687261
22840.0000000    0.2684923
22880.0000000    0.2879423
22920.0000000    0.2836664
22960.0000000    0.2668170
23000.0000000    0.2658122
23040.0000000    0.2623064
23080.0000000    0.2624287
23120.0000000    0.2585471
23160.0000000    0.2503564
23200.0000000    0.2667239
23240.0000000    0.2704820
23280.0000000    0.2696657
23320.0000000    0.2812735
23360.0000000    0.3010757
23400.0000000    0.2686276
23440.0000000    0.2754909
23480.0000000    0.2830307
23520.0000000    0.2859346
23560.0000000    0.3145121
23600.0000000    0.3071741
23640.0000000    0.2991677
23680.0000000    0.2901736
23720.0000000    0.2673475
23760.0000000    0.2880065
23800.0000000    0.2985311
23840.0000000    0.3004377
23880.0000000    0.3051023
23920.0000000    0.2753615
23960.0000000    0.2780859
24000.0000000    0.2827142
24040.0000000    0.2795763
24080.0000000    0.2750731
24120.0000000    0.2745171
24160.0000000    0.2821790
24200.0000000    0.2756956
24240.0000000    0.2573086
24280.0000000    0.2715833
24320.0000000    0.2502258
24360.0000000    0.2460721
24400.0000000    0.2578178
24440.0000000    0.2664696
24480.0000000    0.2691882
24520.0000000    0.2853986
24560.0000000    0.2585919
24600.0000000    0.2774981
24640.0000000    0.2797963
24680.0000000    0.2626501
24720.0000000    0.2529685
24760.0000000    0.2812893
24800.0000000    0.2574628
24840.0000000    0.2910638
24880.0000000    0.2912962
24920.0000000    0.2699266
24960.0000000    0.2592631
25000.0000000    0.2748519
25040.0000000    0.2691454
25080.0000000    0.2747746
25120.0000000    0.2612684
25160.0000000    0.2731665
25200.0000000    0.2710232
25240.0000000    0.2854182
25280.0000000    0.2563898
25320.0000000    0.2689092
25360.0000000    0.2662278
25400.0000000    0.2822023
25440.0000000    0.2567701
25480.0000000    0.2891393
25520.0000000    0.2504510
25560.0000000    0.2636735
25600.0000000    0.2666675
25640.0000000    0.2839765
25680.0000000    0.2778865
25720.0000000    0.2892813
25760.0000000    0.2649044
25800.0000000    0.2544217
25840.0000000    0.2847048
25880.0000000    0.2729607
25920.0000000    0.2700881
25960.0000000    0.2681957
26000.0000000    0.2742531
26040.0000000    0.2771004
26080.0000000    0.2721007
26120.0000000    0.2773312
26160.0000000    0.2708612
26200.0000000    0.2748709
26240.0000000    0.2650762
26280.0000000    0.2393449
26320.0000000    0.2627323
26360.0000000    0.2548372
26400.0000000    0.2610160
26440.0000000    0.2540432
26480.0000000    0.2699611
26520.0000000    0.2521694
26560.0000000    0.2606713
26600.0000000    0.2659051
26640.0000000    0.2671974
26680.0000000    0.2709001
26720.0000000    0.2788514
26760.0000000    0.3037161
26800.0000000    0.2790632
26840.0000000    0.2696439
26880.0000000    0.2792835
26920.0000000    0.2583851
26960.0000000    0.2582966
27000.0000000    0.2633915
27040.0000000    0.2749650
27080.0000000    0.2695485
27120.0000000    0.2562413
27160.0000000    0.2878715
27200.0000000    0.2816674
27240.0000000    0.2572835
27280.0000000    0.2514995
27320.0000000    0.2661060
27360.0000000    0.2842811
27400.0000000    0.2876134
27440.0000000    0.3058026
27480.0000000    0.2897140
27520.0000000    0.2769245
27560.0000000    0.2786980
27600.0000000    0.2819824
27640.0000000    0.2836764
27680.0000000    0.2729486
27720.0000000    0.2614979
27760.0000000    0.2685695
27800.0000000    0.2637900
27840.0000000    0.2836182
27880.0000000    0.2851926
27920.0000000    0.2516947
27960.0000000    0.2555196
28000.0000000    0.2644405
28040.0000000    0.2667845
28080.0000000    0.2558287
28120.0000000    0.2577558
28160.0000000    0.2467399
28200.0000000    0.2415817
28240.0000000    0.2584557
28280.0000000    0.2725784
28320.0000000    0.2762636
28360.0000000    0.2820123
28400.0000000    0.2762691
28440.0000000    0.2946206
28480.0000000    0.2798949
28520.0000000    0.2819487
28560.0000000    0.2739787
28600.0000000    0.2923681
28640.0000000    0.2893655
28680.0000000    0.2565036
28720.0000000    0.2617904
28760.0000000    0.2507463
28800.0000000    0.2676197
28840.0000000    0.2675328
28880.0000000    0.2523392
28920.0000000    0.2702702
28960.0000000    0.2517987
29000.0000000    0.2554658
29040.0000000    0.2497335
29080.0000000    0.2400305
29120.0000000    0.2520679
29160.0000000    0.2573866
29200.0000000    0.2527099
29240.0000000    0.2358350
29280.0000000    0.2714221
29320.0000000    0.2848108
29360.0000000    0.2758603
29400.0000000    0.2591908
29440.0000000    0.2814345
29480.0000000    0.2793564
29520.0000000    0.2540620
29560.0000000    0.2699612
29600.0000000    0.2825456
29640.0000000    0.2676769
29680.0000000    0.2659565
29720.0000000    0.2742452
29760.0000000    0.2771163
29800.0000000    0.2527235
29840.0000000    0.2489341
29880.0000000    0.2557506
29920.0000000    0.2742239
29960.0000000    0.2764346
30000.0000000    0.2580234
30040.0000000    0.2561707
30080.0000000    0.2711821
30120.0000000    0.2713076
30160.0000000    0.2480278
30200.0000000    0.2492832
30240.0000000    0.2601059
30280.0000000    0.2384325
30320.0000000    0.2454354
30360.0000000    0.2437437
30400.0000000    0.2564125
30440.0000000    0.2662532
30480.0000000    0.2820799
30520.0000000    0.2586435
30560.0000000    0.2581851
30600.0000000    0.2659180
30640.0000000    0.2718046
30680.0000000    0.2764344
30720.0000000    0.2888347
30760.0000000    0.2578822
30800.0000000    0.2566024
30840.0000000    0.2715495
30880.0000000    0.2531938
30920.0000000    0.2547420
30960.0000000    0.2440184
31000.0000000    0.2837751
31040.0000000    0.2795624
31080.0000000    0.2580477
31120.0000000    0.2633174
31160.0000000    0.2628493
31200.0000000    0.2529907
31240.0000000    0.2565834
31280.0000000    0.2539040
31320.0000000    0.2674693
31360.0000000    0.2510842
31400.0000000    0.2564976
31440.0000000    0.2499126
31480.0000000    0.2748548
31520.0000000    0.2483211
31560.0000000    0.2550379
31600.0000000    0.2383198
31640.0000000    0.2429927
31680.0000000    0.2428088
31720.0000000    0.2618816
31760.0000000    0.2636690
31800.0000000    0.2533952
31840.0000000    0.2744062
31880.0000000    0.2616186
31920.0000000    0.2826764
31960.0000000    0.2813749
32000.0000000    0.2851147
32040.0000000    0.2623975
32080.0000000    0.2652087
32120.0000000    0.2703855
32160.0000000    0.2571970
32200.0000000    0.2548508
32240.0000000    0.2528768
32280.0000000    0.2508988
32320.0000000    0.2461848
32360.0000000    0.2725452
32400.0000000    0.2645091
32440.0000000    0.2544127
32480.0000000    0.2619464
32520.0000000    0.2610435
32560.0000000    0.2646324
32600.0000000    0.2607238
32640.0000000    0.2552157
32680.0000000    0.2468188
32720.0000000    0.2529177
32760.0000000    0.2712014
32800.0000000    0.2713165
32840.0000000    0.2731146
32880.0000000    0.2565424
32920.0000000    0.2463865
32960.0000000    0.2565982
33000.0000000    0.2551275
33040.0000000    0.2681407
33080.0000000    0.2602250
33120.0000000    0.2551391
33160.0000000    0.2690837
33200.0000000    0.2571508
33240.0000000    0.2460795
33280.0000000    0.2535346
33320.0000000    0.2679549
33360.0000000    0.2590187
33400.0000000    0.2696975
33440.0000000    0.2483710
33480.0000000    0.2788169
33520.0000000    0.2630900
33560.0000000    0.2780608
33600.0000000    0.2587705
33640.0000000    0.2797018
33680.0000000    0.2784698
33720.0000000    0.2572381
33760.0000000    0.2622533
33800.0000000    0.2446647
33840.0000000    0.2560607
33880.0000000    0.2615027
33920.0000000    0.2682757
33960.0000000    0.2621278
34000.0000000    0.2680399
34040.0000000    0.2594189
34080.0000000    0.2673624
34120.0000000    0.2692513
34160.0000000    0.2514340
34200.0000000    0.2684071
34240.0000000    0.2780409
34280.0000000    0.2869774
34320.0000000    0.2840143
34360.0000000    0.2880102
34400.0000000    0.2766808
34440.0000000    0.2722168
34480.0000000    0.2797060
34520.0000000    0.2666623
34560.0000000    0.2892390
34600.0000000    0.2794288
34640.0000000    0.2714070
34680.0000000    0.2627282
34720.0000000    0.2767948
34760.0000000    0.2697097
34800.0000000    0.2852668
34840.0000000    0.2756771
34880.0000000    0.2727783
34920.0000000    0.2631206
34960.0000000    0.2682323
35000.0000000    0.2776840
35040.0000000    0.2831969
35080.0000000    0.2659118
35120.0000000    0.2866343
35160.0000000    0.2569746
35200.0000000    0.2628120
35240.0000000    0.2507375
35280.0000000    0.2523060
35320.0000000    0.2482390
35360.0000000    0.2548574
35400.0000000    0.2652690
35440.0000000    0.2637492
35480.0000000    0.2755654
35520.0000000    0.2718547
35560.0000000    0.2784122
35600.0000000    0.2767838
35640.0000000    0.2785349
35680.0000000    0.2562418
35720.0000000    0.2596978
35760.0000000    0.2543853
35800.0000000    0.2496541
35840.0000000    0.2530630
35880.0000000    0.2554716
35920.0000000    0.2534962
35960.0000000    0.2561867
36000.0000000    0.2575842
36040.0000000    0.2530605
36080.0000000    0.2364916
36120.0000000    0.2591670
36160.0000000    0.2501166
36200.0000000    0.2542116
36240.0000000    0.2638142
36280.0000000    0.2477633
36320.0000000    0.2649286
36360.0000000    0.2618231
36400.0000000    0.2603964
36440.0000000    0.2609551
36480.0000000    0.2642276
36520.0000000    0.2707384
36560.0000000    0.2780082
36600.0000000    0.2704252
36640.0000000    0.2691288
36680.0000000    0.2614040
36720.0000000    0.2762902
36760.0000000    0.2833023
36800.0000000    0.2684656
36840.0000000    0.2511328
36880.0000000    0.2601493
36920.0000000    0.2586508
36960.0000000    0.2737584
37000.0000000    0.2863435
37040.0000000    0.2694704
37080.0000000    0.2556542
37120.0000000    0.2771890
37160.0000000    0.2728683
37200.0000000    0.2668075
37240.0000000    0.2840054
37280.0000000    0.2673351
37320.0000000    0.2582768
37360.0000000    0.2582898
37400.0000000    0.2616873
37440.0000000    0.2530455
37480.0000000    0.2688306
37520.0000000    0.2569979
37560.0000000    0.2553809
37600.0000000    0.2814051
37640.0000000    0.2776815
37680.0000000    0.2552377
37720.0000000    0.2857252
37760.0000000    0.2710461
37800.0000000    0.2662075
37840.0000000    0.2697391
37880.0000000    0.2761573
37920.0000000    0.2607678
37960.0000000    0.2600140
38000.0000000    0.2657849
38040.0000000    0.2692336
38080.0000000    0.2819569
38120.0000000    0.2724043
38160.0000000    0.2841367
38200.0000000    0.2633392
38240.0000000    0.2891148
38280.0000000    0.2880960
38320.0000000    0.2569814
38360.0000000    0.2549748
38400.0000000    0.2529295
38440.0000000    0.2642390
38480.0000000    0.2618475
38520.0000000    0.2659802
38560.0000000    0.2742906
38600.0000000    0.2865059
38640.0000000    0.2691263
38680.0000000    0.2569375
38720.0000000    0.2619657
38760.0000000    0.2834398
38800.0000000    0.2599832
38840.0000000    0.2887730
38880.0000000    0.2782682
38920.0000000    0.2593511
38960.0000000    0.2627648
39000.0000000    0.2614371
39040.0000000    0.2618425
39080.0000000    0.2705640
39120.0000000    0.2713535
39160.0000000    0.2722306
39200.0000000    0.2715743
39240.0000000    0.2635931
39280.0000000    0.2736372
39320.0000000    0.2638631
39360.0000000    0.2829444
39400.0000000    0.2666861
39440.0000000    0.2764672
39480.0000000    0.2733364
39520.0000000    0.2612662
39560.0000000    0.2691464
39600.0000000    0.2849558
39640.0000000    0.2767944
39680.0000000    0.2974241
39720.0000000    0.2845038
39760.0000000    0.2697574
39800.0000000    0.2673628
39840.0000000    0.2744409
39880.0000000    0.2802301
39920.0000000    0.2838243
39960.0000000    0.2774666
40000.0000000    0.2714459
40040.0000000    0.2606364
40080.0000000    0.2636316
40120.0000000    0.2545095
40160.0000000    0.2690279
40200.0000000    0.2635901
40240.0000000    0.2678629
40280.0000000    0.2696159
40320.0000000    0.2662326
40360.0000000    0.2867494
40400.0000000    0.2655812
40440.0000000    0.2586718
40480.0000000    0.2674512
40520.0000000    0.2804926
40560.0000000    0.2939892
40600.0000000    0.2780334
40640.0000000    0.2754758
40680.0000000    0.2811662
40720.0000000    0.2790213
40760.0000000    0.2863725
40800.0000000    0.3082250
40840.0000000    0.2931661
40880.0000000    0.2743478
40920.0000000    0.2853347
40960.0000000    0.2723524
41000.0000000    0.2911161
41040.0000000    0.3027404
41080.0000000    0.2703454
41120.0000000    0.2878149
41160.0000000    0.2759814
41200.0000000    0.2818070
41240.0000000    0.2739695
41280.0000000    0.2880963
41320.0000000    0.2613376
41360.0000000    0.2909967
41400.0000000    0.2840794
41440.0000000    0.3107038
41480.0000000    0.2813967
41520.0000000    0.2965095
41560.0000000    0.2709659
41600.0000000    0.2820611
41640.0000000    0.2849829
41680.0000000    0.2854289
41720.0000000    0.2656720
41760.0000000    0.2609789
41800.0000000    0.2399903
41840.0000000    0.2792009
41880.0000000    0.2865858
41920.0000000    0.2862872
41960.0000000    0.2699473
42000.0000000    0.2810338
42040.0000000    0.3016601
42080.0000000    0.2791885
42120.0000000    0.2855084
42160.0000000    0.2895161
42200.0000000    0.2924685
42240.0000000    0.3090761
42280.0000000    0.2902245
42320.0000000    0.3034145
42360.0000000    0.3305738
42400.0000000    0.3027663
42440.0000000    0.3095105
42480.0000000    0.2681830
42520.0000000    0.2753162
42560.0000000    0.2935857
42600.0000000    0.2763358
42640.0000000    0.2662361
42680.0000000    0.2557554
42720.0000000    0.2777593
42760.0000000    0.2948070
42800.0000000    0.2889823
42840.0000000    0.2826337
42880.0000000    0.2704763
42920.0000000    0.2828422
42960.0000000    0.2887171
43000.0000000    0.2850343
43040.0000000    0.2758382
43080.0000000    0.2712205
43120.0000000    0.2775933
43160.0000000    0.2838234
43200.0000000    0.2701044
43240.0000000    0.2733529
43280.0000000    0.2710211
43320.0000000    0.2574537
43360.0000000    0.2699752
43400.0000000    0.2667458
43440.0000000    0.2722699
43480.0000000    0.2890478
43520.0000000    0.2710306
43560.0000000    0.2762558
43600.0000000    0.2717874
43640.0000000    0.2979759
43680.0000000    0.2762626
43720.0000000    0.2951358
43760.0000000    0.2796544
43800.0000000    0.2852947
43840.0000000    0.2710745
43880.0000000    0.2563287
43920.0000000    0.2584576
43960.0000000    0.2672503
44000.0000000    0.2560047
44040.0000000    0.2667718
44080.0000000    0.2730517
44120.0000000    0.2598855
44160.0000000    0.2630186
44200.0000000    0.2845663
44240.0000000    0.2886170
44280.0000000    0.2722904
44320.0000000    0.2695872
44360.0000000    0.2716635
44400.0000000    0.2710273
44440.0000000    0.2826443
44480.0000000    0.2673235
44520.0000000    0.2784587
44560.0000000    0.2741198
44600.0000000    0.2608859
44640.0000000    0.2556489
44680.0000000    0.2693720
44720.0000000    0.2578185
44760.0000000    0.2546623
44800.0000000    0.2545800
44840.0000000    0.2645748
44880.0000000    0.2489710
44920.0000000    0.2696277
44960.0000000    0.2527908
45000.0000000    0.2632971
45040.0000000    0.2424928
45080.0000000    0.2535230
45120.0000000    0.2567970
45160.0000000    0.2794891
45200.0000000    0.2701991
45240.0000000    0.2638982
45280.0000000    0.2677121
45320.0000000    0.2655109
45360.0000000    0.2749490
45400.0000000    0.2839344
45440.0000000    0.2692011
45480.0000000    0.2671435
45520.0000000    0.2602538
45560.0000000    0.2799070
45600.0000000    0.2780898
45640.0000000    0.2762440
45680.0000000    0.2764445
45720.0000000    0.2818166
45760.0000000    0.2729781
45800.0000000    0.2630804
45840.0000000    0.2594724
45880.0000000    0.2553692
45920.0000000    0.2508712
45960.0000000    0.2629977
46000.0000000    0.2598123
46040.0000000    0.2619153
46080.0000000    0.2551715
46120.0000000    0.2463917
46160.0000000    0.2249335
46200.0000000    0.2692158
46240.0000000    0.2523171
46280.0000000    0.2381853
46320.0000000    0.2471851
46360.0000000    0.2509162
46400.0000000    0.2307621
46440.0000000    0.2569833
46480.0000000    0.2483744
46520.0000000    0.2548282
46560.0000000    0.2617942
46600.0000000    0.2738588
46640.0000000    0.2650140
46680.0000000    0.2787181
46720.0000000    0.2847266
46760.0000000    0.2861924
46800.0000000    0.2801864
46840.0000000    0.2823533
46880.0000000    0.2466391
46920.0000000    0.2738505
46960.0000000    0.2688797
47000.0000000    0.2813420
47040.0000000    0.2387796
47080.0000000    0.2492806
47120.0000000    0.2516555
47160.0000000    0.2407721
47200.0000000    0.2439342
47240.0000000    0.2327787
47280.0000000    0.2463422
47320.0000000    0.2567929
47360.0000000    0.2574826
47400.0000000    0.2478152
47440.0000000    0.2604838
47480.0000000    0.2692451
47520.0000000    0.2612211
47560.0000000    0.2764727
47600.0000000    0.2636714
47640.0000000    0.2434670
47680.0000000    0.2578999
47720.0000000    0.2640817
47760.0000000    0.2545711
47800.0000000    0.2552187
47840.0000000    0.2401528
47880.0000000    0.2587686
47920.0000000    0.2427056
47960.0000000    0.2548876
48000.0000000    0.2457200
48040.0000000    0.2509537
48080.0000000    0.2515086
48120.0000000    0.2540815
48160.0000000    0.2548677
48200.0000000    0.2458442
48240.0000000    0.2481651
48280.0000000    0.2387046
48320.0000000    0.2537738
48360.0000000    0.2506584
48400.0000000    0.2589391
48440.0000000    0.2929748
48480.0000000    0.2746709
48520.0000000    0.2579590
48560.0000000    0.2495457
48600.0000000    0.2680770
48640.0000000    0.2624779
48680.0000000    0.2510922
48720.0000000    0.2625693
48760.0000000    0.2862978
48800.0000000    0.2541870
48840.0000000    0.2553844
48880.0000000    0.2506106
48920.0000000    0.2555790
48960.0000000    0.2666498
49000.0000000    0.2641800
49040.0000000    0.2628736
49080.0000000    0.2555620
49120.0000000    0.2522502
49160.0000000    0.2322992
49200.0000000    0.2561260
49240.0000000    0.2893270
49280.0000000    0.2674657
49320.0000000    0.2716895
49360.0000000    0.2751063
49400.0000000    0.2655425
49440.0000000    0.2470754
49480.0000000    0.2528881
49520.0000000    0.2584781
49560.0000000    0.2665526
49600.0000000    0.2668344
49640.0000000    0.2499948
49680.0000000    0.2725261
49720.0000000    0.2566642
49760.0000000    0.2527200
49800.0000000    0.2421007
49840.0000000    0.2477084
49880.0000000    0.2506762
49920.0000000    0.2743573
49960.0000000    0.2715572
50000.0000000    0.2535470
50040.0000000    0.2468659
50080.0000000    0.2415552
50120.0000000    0.2462202
50160.0000000    0.2280188
50200.0000000    0.2416207
50240.0000000    0.2670594
50280.0000000    0.3001041
50320.0000000    0.2726978
50360.0000000    0.2571864
50400.0000000    0.2617044
50440.0000000    0.2621976
50480.0000000    0.2806917
50520.0000000    0.2638611
50560.0000000    0.2875795
50600.0000000    0.2910802
50640.0000000    0.2768337
50680.0000000    0.2645424
50720.0000000    0.2704397
50760.0000000    0.2752011
50800.0000000    0.2661321
50840.0000000    0.2639899
50880.0000000    0.2529709
50920.0000000    0.2609957
50960.0000000    0.2644234
51000.0000000    0.2575600
51040.0000000    0.2655634
51080.0000000    0.2751979
51120.0000000    0.2666626
51160.0000000    0.2509399
51200.0000000    0.2672667
51240.0000000    0.2541963
51280.0000000    0.2503282
51320.0000000    0.2620530
51360.0000000    0.2640951
51400.0000000    0.2732143
51440.0000000    0.2561829
51480.0000000    0.2482065
51520.0000000    0.2631603
51560.0000000    0.2543865
51600.0000000    0.2592344
51640.0000000    0.2582803
51680.0000000    0.2292856
51720.0000000    0.2502021
51760.0000000    0.2399621
51800.0000000    0.2706869
51840.0000000    0.2646421
51880.0000000    0.2450901
51920.0000000    0.2356777
51960.0000000    0.2594168
52000.0000000    0.2713489
52040.0000000    0.2519366
52080.0000000    0.2453842
52120.0000000    0.2498961
52160.0000000    0.2394467
52200.0000000    0.2456612
52240.0000000    0.2471666
52280.0000000    0.2423333
52320.0000000    0.2422373
52360.0000000    0.2562489
52400.0000000    0.2605211
52440.0000000    0.2533284
52480.0000000    0.2663312
52520.0000000    0.2452324
52560.0000000    0.2519998
52600.0000000    0.2421147
52640.0000000    0.2266964
52680.0000000    0.2508372
52720.0000000    0.2366497
52760.0000000    0.2585133
52800.0000000    0.2556707
52840.0000000    0.2362004
52880.0000000    0.2595919
52920.0000000    0.2497782
52960.0000000    0.2477639
53000.0000000    0.2637946
53040.0000000    0.2556717
53080.0000000    0.2509431
53120.0000000    0.2744504
53160.0000000    0.2734178
53200.0000000    0.2859485
53240.0000000    0.2720985
53280.0000000    0.2649563
53320.0000000    0.2814592
53360.0000000    0.2773794
53400.0000000    0.2645422
53440.0000000    0.2760902
53480.0000000    0.2579325
53520.0000000    0.2721533
53560.0000000    0.2620905
53600.0000000    0.2771926
53640.0000000    0.2414869
53680.0000000    0.2531382
53720.0000000    0.2911079
53760.0000000    0.2698478
53800.0000000    0.2617146
53840.0000000    0.2666222
53880.0000000    0.2726160
53920.0000000    0.2511500
53960.0000000    0.2154011
54000.0000000    0.2434638
54040.0000000    0.2429672
54080.0000000    0.2426684
54120.0000000    0.2608730
54160.0000000    0.2688346
54200.0000000    0.2450250
54240.0000000    0.2416335
54280.0000000    0.2699325
54320.0000000    0.2574410
54360.0000000    0.2559236
54400.0000000    0.2768557
54440.0000000    0.2709797
54480.0000000    0.2738481
54520.0000000    0.2708964
54560.0000000    0.2697347
54600.0000000    0.2638418
54640.0000000    0.2774664
54680.0000000    0.2560590
54720.0000000    0.2780728
54760.0000000    0.2980194
54800.0000000    0.2686658
54840.0000000    0.2722095
54880.0000000    0.2624239
54920.0000000    0.2811075
54960.0000000    0.2795495
55000.0000000    0.2690062
55040.0000000    0.2513440
55080.0000000    0.2747167
55120.0000000    0.2685953
55160.0000000    0.2635772
55200.0000000    0.2728379
55240.0000000    0.2638882
55280.0000000    0.2749092
55320.0000000    0.2801182
55360.0000000    0.2868987
55400.0000000    0.2644020
55440.0000000    0.2598144
55480.0000000    0.2548566
55520.0000000    0.2815402
55560.0000000    0.2930407
55600.0000000    0.2684595
55640.0000000    0.2677180
55680.0000000    0.2528267
55720.0000000    0.2543364
55760.0000000    0.2700538
55800.0000000    0.2785275
55840.0000000    0.2892685
55880.0000000    0.2873484
55920.0000000    0.3041579
55960.0000000    0.2710970
56000.0000000    0.2788078
56040.0000000    0.3029336
56080.0000000    0.2913489
56120.0000000    0.2833467
56160.0000000    0.2984335
56200.0000000    0.2663226
56240.0000000    0.2593318
56280.0000000    0.2677617
56320.0000000    0.2604969
56360.0000000    0.2708749
56400.0000000    0.2700515
56440.0000000    0.2715034
56480.0000000    0.2716619
56520.0000000    0.2480572
56560.0000000    0.2627779
56600.0000000    0.2734214
56640.0000000    0.2567249
56680.0000000    0.2666951
56720.0000000    0.2796221
56760.0000000    0.2566520
56800.0000000    0.2735859
56840.0000000    0.2802837
56880.0000000    0.2909798
56920.0000000    0.2960213
56960.0000000    0.2970872
57000.0000000    0.2776321
57040.0000000    0.2815138
57080.0000000    0.2954205
57120.0000000    0.2836482
57160.0000000    0.2680017
57200.0000000    0.2765201
57240.0000000    0.2761565
57280.0000000    0.2736702
57320.0000000    0.2763546
57360.0000000    0.2623687
57400.0000000    0.2714149
57440.0000000    0.2703310
57480.0000000    0.2706662
57520.0000000    0.2840346
57560.0000000    0.2755616
57600.0000000    0.2923690
57640.0000000    0.2841457
57680.0000000    0.2917691
57720.0000000    0.2845765
57760.0000000    0.3037495
57800.0000000    0.2822478
57840.0000000    0.2977788
57880.0000000    0.3003462
57920.0000000    0.2925897
57960.0000000    0.2741048
58000.0000000    0.2715914
58040.0000000    0.2887425
58080.0000000    0.2893122
58120.0000000    0.3150611
58160.0000000    0.2881429
58200.0000000    0.2737752
58240.0000000    0.2907177
58280.0000000    0.2768259
58320.0000000    0.2902290
58360.0000000    0.2863145
58400.0000000    0.2865500
58440.0000000    0.2708019
58480.0000000    0.2962202
58520.0000000    0.2845370
58560.0000000    0.2678718
58600.0000000    0.2817479
58640.0000000    0.2776869
58680.0000000    0.2975554
58720.0000000    0.2782122
58760.0000000    0.2602521
58800.0000000    0.2636951
58840.0000000    0.2740631
58880.0000000    0.2642645
58920.0000000    0.2721601
58960.0000000    0.2610365
59000.0000000    0.2630391
59040.0000000    0.2723479
59080.0000000    0.2663799
59120.0000000    0.2570347
59160.0000000    0.2655631
59200.0000000    0.2625102
59240.0000000    0.2595496
59280.0000000    0.2734725
59320.0000000    0.2735375
59360.0000000    0.2690617
59400.0000000    0.2734107
59440.0000000    0.2604348
59480.0000000    0.2691697
59520.0000000    0.2646756
59560.0000000    0.2455500
59600.0000000    0.2497341
59640.0000000    0.2618335
59680.0000000    0.2616244
59720.0000000    0.2647239
59760.0000000    0.2803895
59800.0000000    0.2633749
59840.0000000    0.2632817
59880.0000000    0.2648096
59920.0000000    0.2752960
59960.0000000    0.2684599
60000.0000000    0.2510879
60040.0000000    0.2705339
60080.0000000    0.2648241
60120.0000000    0.2720098
60160.0000000    0.2700529
60200.0000000    0.2530338
60240.0000000    0.2720571
60280.0000000    0.2541087
60320.0000000    0.2531078
60360.0000000    0.2697471
60400.0000000    0.2759985
60440.0000000    0.2711316
60480.0000000    0.2777181
60520.0000000    0.2659756
60560.0000000    0.2680822
60600.0000000    0.2798690
60640.0000000    0.2596355
60680.0000000    0.2668913
60720.0000000    0.2585461
60760.0000000    0.2372727
60800.0000000    0.2345319
60840.0000000    0.2543418
60880.0000000    0.2463486
60920.0000000    0.2768633
60960.0000000    0.2730581
61000.0000000    0.2908700
61040.0000000    0.2418673
61080.0000000    0.2653684
61120.0000000    0.2869820
61160.0000000    0.2523327
61200.0000000    0.2671639
61240.0000000    0.2792970
61280.0000000    0.2601780
61320.0000000    0.2758406
61360.0000000    0.2601291
61400.0000000    0.2585317
61440.0000000    0.2722363
61480.0000000    0.2611943
61520.0000000    0.2412769
61560.0000000    0.2548224
61600.0000000    0.2504266
61640.0000000    0.2567592
61680.0000000    0.2486064
61720.0000000    0.2564463
61760.0000000    0.2352041
61800.0000000    0.2623267
61840.0000000    0.2574511
61880.0000000    0.2534395
61920.0000000    0.2438028
61960.0000000    0.2623540
62000.0000000    0.2299345
62040.0000000    0.2507015
62080.0000000    0.2328570
62120.0000000    0.2623459
62160.0000000    0.2439380
62200.0000000    0.2475303
62240.0000000    0.2381211
62280.0000000    0.2258610
62320.0000000    0.2518847
62360.0000000    0.2468853
62400.0000000    0.2588181
62440.0000000    0.2731009
62480.0000000    0.2547654
62520.0000000    0.2668291
62560.0000000    0.2479977
62600.0000000    0.2564939
62640.0000000    0.2591909
62680.0000000    0.2475694
62720.0000000    0.2449007
62760.0000000    0.2556904
62800.0000000    0.2645600
62840.0000000    0.2668156
62880.0000000    0.2566132
62920.0000000    0.2793127
62960.0000000    0.2773065
63000.0000000    0.2784484
63040.0000000    0.2656221
63080.0000000    0.2643518
63120.0000000    0.2736337
63160.0000000    0.2721937
63200.0000000    0.2685151
63240.0000000    0.2661010
63280.0000000    0.2543232
63320.0000000    0.2707113
63360.0000000    0.2517968
63400.0000000    0.2511403
63440.0000000    0.2667380
63480.0000000    0.2527937
63520.0000000    0.2482781
63560.0000000    0.2455277
63600.0000000    0.2597908
63640.0000000    0.2439698
63680.0000000    0.2727517
63720.0000000    0.2505805
63760.0000000    0.2473398
63800.0000000    0.2458060
63840.0000000    0.2433319
63880.0000000    0.2742956
63920.0000000    0.2802672
63960.0000000    0.2640830
64000.0000000    0.2584239
64040.0000000    0.2477028
64080.0000000    0.2444396
64120.0000000    0.2456909
64160.0000000    0.2686152
64200.0000000    0.2645989
64240.0000000    0.2542216
64280.0000000    0.2642166
64320.0000000    0.2706223
64360.0000000    0.2539535
64400.0000000    0.2563243
64440.0000000    0.2478257
64480.0000000    0.2547858
64520.0000000    0.2484147
64560.0000000    0.2473582
64600.0000000    0.2607703
64640.0000000    0.2583643
64680.0000000    0.2608120
64720.0000000    0.2593150
64760.0000000    0.2527398
64800.0000000    0.2648771
64840.0000000    0.2549819
64880.0000000    0.2602477
64920.0000000    0.2571815
64960.0000000    0.2670260
65000.0000000    0.2580701
65040.0000000    0.2627308
65080.0000000    0.2599396
65120.0000000    0.2629551
65160.0000000    0.2447654
65200.0000000    0.2419382
65240.0000000    0.2650532
65280.0000000    0.2680545
65320.0000000    0.2683675
65360.0000000    0.2572466
65400.0000000    0.2512210
65440.0000000    0.2670274
65480.0000000    0.2565608
65520.0000000    0.2581800
65560.0000000    0.2439117
65600.0000000    0.2440506
65640.0000000    0.2385665
65680.0000000    0.2308782
65720.0000000    0.2250574
65760.0000000    0.2373536
65800.0000000    0.2406257
65840.0000000    0.2584856
65880.0000000    0.2686262
65920.0000000    0.2616648
65960.0000000    0.2704781
66000.0000000    0.2823480
66040.0000000    0.2639264
66080.0000000    0.2548161
66120.0000000    0.2691207
66160.0000000    0.2682002
66200.0000000    0.2788739
66240.0000000    0.2692542
66280.0000000    0.2650588
66320.0000000    0.2366117
66360.0000000    0.2373737
66400.0000000    0.2433054
66440.0000000    0.2571330
66480.0000000    0.2551686
66520.0000000    0.2500073
66560.0000000    0.2437312
66600.0000000    0.2561214
66640.0000000    0.2489955
66680.0000000    0.2524869
66720.0000000    0.2641404
66760.0000000    0.2374537
66800.0000000    0.2514367
66840.0000000    0.2512533
66880.0000000    0.2528798
66920.0000000    0.2589989
66960.0000000    0.2647539
67000.0000000    0.2591487
67040.0000000    0.2646023
67080.0000000    0.2666694
67120.0000000    0.2567396
67160.0000000    0.2508928
67200.0000000    0.2796265
67240.0000000    0.2639895
67280.0000000    0.2667903
67320.0000000    0.2662365
67360.0000000    0.2576305
67400.0000000    0.2544308
67440.0000000    0.2531227
67480.0000000    0.2592335
67520.0000000    0.2590012
67560.0000000    0.2628901
67600.0000000    0.2314687
67640.0000000    0.2564274
67680.0000000    0.2444113
67720.0000000    0.2434985
67760.0000000    0.2434883
67800.0000000    0.2481861
67840.0000000    0.2396390
67880.0000000    0.2350214
67920.0000000    0.2295946
67960.0000000    0.2369293
68000.0000000    0.2477655
68040.0000000    0.2565121
68080.0000000    0.2469614
68120.0000000    0.2680965
68160.0000000    0.2727183
68200.0000000    0.2700309
68240.0000000    0.2803155
68280.0000000    0.2744659
68320.0000000    0.2836018
68360.0000000    0.2631555
68400.0000000    0.2636716
68440.0000000    0.2903540
68480.0000000    0.2939837
68520.0000000    0.2682879
68560.0000000    0.2736533
68600.0000000    0.2751921
68640.0000000    0.2758084
68680.0000000    0.2976924
68720.0000000    0.2644111
68760.0000000    0.2564638
68800.0000000    0.2734394
68840.0000000    0.2795118
68880.0000000    0.2532956
68920.0000000    0.2630356
68960.0000000    0.2719565
69000.0000000    0.2552407
69040.0000000    0.2596235
69080.0000000    0.2815989
69120.0000000    0.2775125
69160.0000000    0.2895994
69200.0000000    0.2720192
69240.0000000    0.2695758
69280.0000000    0.2688187
69320.0000000    0.2894717
69360.0000000    0.2974374
69400.0000000    0.2657494
69440.0000000    0.2717913
69480.0000000    0.2646622
69520.0000000    0.2661113
69560.0000000    0.2817505
69600.0000000    0.2472369
69640.0000000    0.2599900
69680.0000000    0.2754945
69720.0000000    0.2748376
69760.0000000    0.2718796
69800.0000000    0.2708894
69840.0000000    0.2909567
69880.0000000    0.2977934
69920.0000000    0.2907764
69960.0000000    0.2834159
70000.0000000    0.2750903
70040.0000000    0.2694547
70080.0000000    0.2704350
70120.0000000    0.2612358
70160.0000000    0.2454523
70200.0000000    0.2606445
70240.0000000    0.2601609
70280.0000000    0.2457321
70320.0000000    0.2538183
70360.0000000    0.2673280
70400.0000000    0.2658455
70440.0000000    0.2627369
70480.0000000    0.2588099
70520.0000000    0.2643345
70560.0000000    0.2585260
70600.0000000    0.2851620
70640.0000000    0.2972139
70680.0000000    0.2744516
70720.0000000    0.2883544
70760.0000000    0.2858376
70800.0000000    0.2858604
70840.0000000    0.2946542
70880.0000000    0.2668926
70920.0000000    0.2573100
70960.0000000    0.2703848
71000.0000000    0.2571167
71040.0000000    0.2528266
71080.0000000    0.2603794
71120.0000000    0.2643007
71160.0000000    0.2832845
71200.0000000    0.2759632
71240.0000000    0.2660572
71280.0000000    0.2630261
71320.0000000    0.2593836
71360.0000000    0.2585089
71400.0000000    0.2883490
71440.0000000    0.2660234
71480.0000000    0.2696214
71520.0000000    0.2692754
71560.0000000    0.2878841
71600.0000000    0.2844588
71640.0000000    0.2806477
71680.0000000    0.2633535
71720.0000000    0.2542961
71760.0000000    0.2535913
71800.0000000    0.2739511
71840.0000000    0.2767327
71880.0000000    0.2538150
71920.0000000    0.2769433
71960.0000000    0.2804779
72000.0000000    0.2832218
72040.0000000    0.2684029
72080.0000000    0.2720919
72120.0000000    0.2406572
72160.0000000    0.2458542
72200.0000000    0.2857488
72240.0000000    0.2534519
72280.0000000    0.2731245
72320.0000000    0.2714532
72360.0000000    0.2621965
72400.0000000    0.2736231
72440.0000000    0.2838054
72480.0000000    0.2550212
72520.0000000    0.2418600
72560.0000000    0.2569687
72600.0000000    0.2486663
72640.0000000    0.2634187
72680.0000000    0.2648639
72720.0000000    0.2655791
72760.0000000    0.2744074
72800.0000000    0.2657502
72840.0000000    0.2475333
72880.0000000    0.2566378
72920.0000000    0.2710341
72960.0000000    0.2706362
73000.0000000    0.2569442
73040.0000000    0.2797780
73080.0000000    0.2833838
73120.0000000    0.2763855
73160.0000000    0.2998202
73200.0000000    0.2925391
73240.0000000    0.2918675
73280.0000000    0.3028749
73320.0000000    0.3018546
73360.0000000    0.2819791
73400.0000000    0.3056928
73440.0000000    0.2954368
73480.0000000    0.2576801
73520.0000000    0.2776010
73560.0000000    0.2591647
73600.0000000    0.2591347
73640.0000000    0.2783679
73680.0000000    0.2720442
73720.0000000    0.2836625
73760.0000000    0.2726753
73800.0000000    0.2730603
73840.0000000    0.2792882
73880.0000000    0.2820342
73920.0000000    0.2781584
73960.0000000    0.2698942
74000.0000000    0.2682508
74040.0000000    0.2807867
74080.0000000    0.2806135
74120.0000000    0.2427157
74160.0000000    0.2524449
74200.0000000    0.2744728
74240.0000000    0.2629359
74280.0000000    0.2545939
74320.0000000    0.2719983
74360.0000000    0.2644998
74400.0000000    0.2499899
74440.0000000    0.2486293
74480.0000000    0.2460249
74520.0000000    0.2606751
74560.0000000    0.2711377
74600.0000000    0.2451285
74640.0000000    0.2589419
74680.0000000    0.2858697
74720.0000000    0.2598589
74760.0000000    0.2708461
74800.0000000    0.2550831
74840.0000000    0.2599947
74880.0000000    0.2701778
74920.0000000    0.2658644
74960.0000000    0.2700732
75000.0000000    0.2626452
75040.0000000    0.2628779
75080.0000000    0.2578757
75120.0000000    0.2616646
75160.0000000    0.2594841
75200.0000000    0.2534422
75240.0000000    0.2597708
75280.0000000    0.2825017
75320.0000000    0.2668610
75360.0000000    0.2841608
75400.0000000    0.2512757
75440.0000000    0.2530726
75480.0000000    0.2611008
75520.0000000    0.2686574
75560.0000000    0.2634521
75600.0000000    0.2685961
75640.0000000    0.2467789
75680.0000000    0.2595487
75720.0000000    0.2793751
75760.0000000    0.2491043
75800.0000000    0.2660179
75840.0000000    0.2616860
75880.0000000    0.2770501
75920.0000000    0.2740526
75960.0000000    0.2684441
76000.0000000    0.2575808
76040.0000000    0.2604740
76080.0000000    0.2719686
76120.0000000    0.2355891
76160.0000000    0.2422390
76200.0000000    0.2396740
76240.0000000    0.2442790
76280.0000000    0.2672508
76320.0000000    0.2458082
76360.0000000    0.2540069
76400.0000000    0.2343229
76440.0000000    0.2516452
76480.0000000    0.2573171
76520.0000000    0.2643776
76560.0000000    0.2474201
76600.0000000    0.2590242
76640.0000000    0.2627831
76680.0000000    0.2818367
76720.0000000    0.2414358
76760.0000000    0.2467523
76800.0000000    0.2497481
76840.0000000    0.2448546
76880.0000000    0.2565143
76920.0000000    0.2397285
76960.0000000    0.2422504
77000.0000000    0.2581637
77040.0000000    0.2478421
77080.0000000    0.2314834
77120.0000000    0.2446495
77160.0000000    0.2614173
77200.0000000    0.2583483
77240.0000000    0.2498571
77280.0000000    0.2727747
77320.0000000    0.2661096
77360.0000000    0.2496313
77400.0000000    0.2541201
77440.0000000    0.2710535
77480.0000000    0.2716525
77520.0000000    0.2481287
77560.0000000    0.2529181
77600.0000000    0.2412501
77640.0000000    0.2520823
77680.0000000    0.2240827
77720.0000000    0.2534249
77760.0000000    0.2526878
77800.0000000    0.2394796
77840.0000000    0.2645207
77880.0000000    0.2787349
77920.0000000    0.2367059
77960.0000000    0.2406190
78000.0000000    0.2461548
78040.0000000    0.2659912
78080.0000000    0.2494011
78120.0000000    0.2662672
78160.0000000    0.2716830
78200.0000000    0.2350816
78240.0000000    0.2335249
78280.0000000    0.2622468
78320.0000000    0.2703742
78360.0000000    0.2499978
78400.0000000    0.2368768
78440.0000000    0.2491099
78480.0000000    0.2438769
78520.0000000    0.2461583
78560.0000000    0.2410715
78600.0000000    0.2432572
78640.0000000    0.2671966
78680.0000000    0.2668183
78720.0000000    0.2544627
78760.0000000    0.2384113
78800.0000000    0.2357954
78840.0000000    0.2227431
78880.0000000    0.2325499
78920.0000000    0.2432605
78960.0000000    0.2442880
79000.0000000    0.2625558
79040.0000000    0.2182130
79080.0000000    0.2562799
79120.0000000    0.2398347
79160.0000000    0.2214257
79200.0000000    0.2310224
79240.0000000    0.2609238
79280.0000000    0.2552477
79320.0000000    0.2466317
79360.0000000    0.2408019
79400.0000000    0.2477382
79440.0000000    0.2552077
79480.0000000    0.2417539
79520.0000000    0.2656645
79560.0000000    0.2729273
79600.0000000    0.2400364
79640.0000000    0.2506681
79680.0000000    0.2541667
79720.0000000    0.2639300
79760.0000000    0.2697968
79800.0000000    0.2723333
79840.0000000    0.2837952
79880.0000000    0.2904440
79920.0000000    0.2804489
79960.0000000    0.2683247
80000.0000000    0.2402174
80040.0000000    0.2520437
80080.0000000    0.2477710
80120.0000000    0.2622479
80160.0000000    0.2372878
80200.0000000    0.2476554
80240.0000000    0.2688068
80280.0000000    0.2622837
80320.0000000    0.2669640
80360.0000000    0.2497893
80400.0000000    0.2660572
80440.0000000    0.2546798
80480.0000000    0.2696007
80520.0000000    0.2564166
80560.0000000    0.2685061
80600.0000000    0.2877010
80640.0000000    0.2885418
80680.0000000    0.2817420
80720.0000000    0.2718583
80760.0000000    0.2831497
80800.0000000    0.2798101
80840.0000000    0.2579623
80880.0000000    0.2487148
80920.0000000    0.2649946
80960.0000000    0.2657886
81000.0000000    0.2584639
81040.0000000    0.2679065
81080.0000000    0.2602112
81120.0000000    0.2445279
81160.0000000    0.2441481
81200.0000000    0.2510795
81240.0000000    0.2624881
81280.0000000    0.2746825
81320.0000000    0.2519488
81360.0000000    0.2382583
81400.0000000    0.2711947
81440.0000000    0.2702038
81480.0000000    0.2576842
81520.0000000    0.2590072
81560.0000000    0.2504553
81600.0000000    0.2450264
81640.0000000    0.2583546
81680.0000000    0.2446050
81720.0000000    0.2524484
81760.0000000    0.2569148
81800.0000000    0.2552384
81840.0000000    0.2523386
81880.0000000    0.2551897
81920.0000000    0.2571525
81960.0000000    0.2453955
82000.0000000    0.2673473
82040.0000000    0.2385948
82080.0000000    0.2541711
82120.0000000    0.2562268
82160.0000000    0.2593731
82200.0000000    0.2571211
82240.0000000    0.2594558
82280.0000000    0.2587902
82320.0000000    0.2437724
82360.0000000    0.2673283
82400.0000000    0.2550446
82440.0000000    0.2425871
82480.0000000    0.2401084
82520.0000000    0.2836073
82560.0000000    0.2507375
82600.0000000    0.2228123
82640.0000000    0.2196356
82680.0000000    0.2615553
82720.0000000    0.2455079
82760.0000000    0.2280014
82800.0000000    0.2519194
82840.0000000    0.2442830
82880.0000000    0.2332330
82920.0000000    0.2763105
82960.0000000    0.2861599
83000.0000000    0.2562582
83040.0000000    0.2547368
83080.0000000    0.2590367
83120.0000000    0.2468488
83160.0000000    0.2536693
83200.0000000    0.2432092
83240.0000000    0.2546709
83280.0000000    0.2351350
83320.0000000    0.2455294
83360.0000000    0.2465063
83400.0000000    0.2650586
83440.0000000    0.2666424
83480.0000000    0.2684145
83520.0000000    0.2627586
83560.0000000    0.2760903
83600.0000000    0.2538506
83640.0000000    0.2624621
83680.0000000    0.2917288
83720.0000000    0.2570008
83760.0000000    0.2612427
83800.0000000    0.2680481
83840.0000000    0.2573954
83880.0000000    0.2643572
83920.0000000    0.2603216
83960.0000000    0.2436592
84000.0000000    0.2585126
84040.0000000    0.2521681
84080.0000000    0.2553563
84120.0000000    0.2428061
84160.0000000    0.2735745
84200.0000000    0.2635571
84240.0000000    0.2753875
84280.0000000    0.2710699
84320.0000000    0.2497020
84360.0000000    0.2660336
84400.0000000    0.2601212
84440.0000000    0.2656248
84480.0000000    0.2516706
84520.0000000    0.2631538
84560.0000000    0.2673973
84600.0000000    0.2570525
84640.0000000    0.2673851
84680.0000000    0.2516144
84720.0000000    0.2713834
84760.0000000    0.2740051
84800.0000000    0.2666583
84840.0000000    0.2750978
84880.0000000    0.2602330
84920.0000000    0.2580990
84960.0000000    0.2702089
85000.0000000    0.2703701
85040.0000000    0.2572521
85080.0000000    0.2746499
85120.0000000    0.2681437
85160.0000000    0.2627045
85200.0000000    0.2590626
85240.0000000    0.2586864
85280.0000000    0.2476982
85320.0000000    0.2668639
85360.0000000    0.2397266
85400.0000000    0.2432712
85440.0000000    0.2677471
85480.0000000    0.2559507
85520.0000000    0.2453201
85560.0000000    0.2627947
85600.0000000    0.2388212
85640.0000000    0.2388718
85680.0000000    0.2511772
85720.0000000    0.2569329
85760.0000000    0.2465705
85800.0000000    0.2389717
85840.0000000    0.2449979
85880.0000000    0.2451460
85920.0000000    0.2388724
85960.0000000    0.2428859
86000.0000000    0.2553476
86040.0000000    0.2290141
86080.0000000    0.2404300
86120.0000000    0.2300500
86160.0000000    0.2371881
86200.0000000    0.2534957
86240.0000000    0.2618682
86280.0000000    0.2437733
86320.0000000    0.2302933
86360.0000000    0.2391904
86400.0000000    0.2629845
86440.0000000    0.2541062
86480.0000000    0.2607217
86520.0000000    0.2558241
86560.0000000    0.2543915
86600.0000000    0.2589817
86640.0000000    0.2499279
86680.0000000    0.2625802
86720.0000000    0.2621752
86760.0000000    0.2566078
86800.0000000    0.2443074
86840.0000000    0.2610362
86880.0000000    0.2445968
86920.0000000    0.2675711
86960.0000000    0.2689319
87000.0000000    0.2597383
87040.0000000    0.2541434
87080.0000000    0.2507319
87120.0000000    0.2577600
87160.0000000    0.2611169
87200.0000000    0.2690488
87240.0000000    0.2552440
87280.0000000    0.2540755
87320.0000000    0.2469110
87360.0000000    0.2648733
87400.0000000    0.2712165
87440.0000000    0.2524221
87480.0000000    0.2509722
87520.0000000    0.2713128
87560.0000000    0.2718953
87600.0000000    0.2596191
87640.0000000    0.2612307
87680.0000000    0.2618799
87720.0000000    0.2717154
87760.0000000    0.2837237
87800.0000000    0.2616675
87840.0000000    0.2554548
87880.0000000    0.2631325
87920.0000000    0.2810394
87960.0000000    0.2633440
88000.0000000    0.2658991
88040.0000000    0.2687528
88080.0000000    0.2706894
88120.0000000    0.2814853
88160.0000000    0.3006584
88200.0000000    0.2878461
88240.0000000    0.2800156
88280.0000000    0.2764414
88320.0000000    0.2615578
88360.0000000    0.2518519
88400.0000000    0.2457154
88440.0000000    0.2505451
88480.0000000    0.2458860
88520.0000000    0.2364800
88560.0000000    0.2447246
88600.0000000    0.2427636
88640.0000000    0.2466913
88680.0000000    0.2512452
88720.0000000    0.2782563
88760.0000000    0.2734495
88800.0000000    0.2726235
88840.0000000    0.2556829
88880.0000000    0.2724557
88920.0000000    0.2514336
88960.0000000    0.2613451
89000.0000000    0.2493874
89040.0000000    0.2695811
89080.0000000    0.2720174
89120.0000000    0.2764211
89160.0000000    0.2773914
89200.0000000    0.3051965
89240.0000000    0.2848225
89280.0000000    0.2689905
89320.0000000    0.2818407
89360.0000000    0.2716270
89400.0000000    0.2858753
89440.0000000    0.2683747
89480.0000000    0.2783787
89520.0000000    0.2540967
89560.0000000    0.2490530
89600.0000000    0.2499617
89640.0000000    0.2485582
89680.0000000    0.2460294
89720.0000000    0.2591679
89760.0000000    0.2499270
89800.0000000    0.2480687
89840.0000000    0.2596051
89880.0000000    0.2659933
89920.0000000    0.2894473
89960.0000000    0.2668822
90000.0000000    0.2455133
90040.0000000    0.2404435
90080.0000000    0.2489072
90120.0000000    0.2518108
90160.0000000    0.2682593
90200.0000000    0.2616864
90240.0000000    0.3039155
90280.0000000    0.3065901
90320.0000000    0.2864647
90360.0000000    0.2628449
90400.0000000    0.2654550
90440.0000000    0.2750794
90480.0000000    0.2556767
90520.0000000    0.2714892
90560.0000000    0.2620853
90600.0000000    0.2419242
90640.0000000    0.2545952
90680.0000000    0.2501668
90720.0000000    0.2541812
90760.0000000    0.2617032
90800.0000000    0.2580343
90840.0000000    0.2539546
90880.0000000    0.2449459
90920.0000000    0.2576711
90960.0000000    0.2365986
91000.0000000    0.2470812
91040.0000000    0.2631090
91080.0000000    0.2630376
91120.0000000    0.2566118
91160.0000000    0.2537288
91200.0000000    0.2389089
91240.0000000    0.2618026
91280.0000000    0.2712286
91320.0000000    0.2731372
91360.0000000    0.2721765
91400.0000000    0.2665686
91440.0000000    0.2642877
91480.0000000    0.2656983
91520.0000000    0.2798598
91560.0000000    0.2617297
91600.0000000    0.2581417
91640.0000000    0.2612601
91680.0000000    0.2530861
91720.0000000    0.2457025
91760.0000000    0.2474908
91800.0000000    0.2521549
91840.0000000    0.2566618
91880.0000000    0.2600102
91920.0000000    0.2762279
91960.0000000    0.2802898
92000.0000000    0.3154628
92040.0000000    0.2721651
92080.0000000    0.2754632
92120.0000000    0.3300194
92160.0000000    0.2817873
92200.0000000    0.2786124
92240.0000000    0.2525878
92280.0000000    0.2607068
92320.0000000    0.2748371
92360.0000000    0.2567257
92400.0000000    0.2556940
92440.0000000    0.2480029
92480.0000000    0.2492826
92520.0000000    0.2609276
92560.0000000    0.2698471
92600.0000000    0.2550531
92640.0000000    0.2860229
92680.0000000    0.2875853
92720.0000000    0.2788672
92760.0000000    0.2691056
92800.0000000    0.2883030
92840.0000000    0.2944096
92880.0000000    0.2667540
92920.0000000    0.2965277
92960.0000000    0.2750800
93000.0000000    0.2746176
93040.0000000    0.2596343
93080.0000000    0.2622010
93120.0000000    0.2632302
93160.0000000    0.2634987
93200.0000000    0.2679662
93240.0000000    0.2645499
93280.0000000    0.2714908
93320.0000000    0.2750849
93360.0000000    0.2882808
93400.0000000    0.2544976
93440.0000000    0.2611869
93480.0000000    0.2771215
93520.0000000    0.2781222
93560.0000000    0.2710644
93600.0000000    0.2974200
93640.0000000    0.2843139
93680.0000000    0.2765017
93720.0000000    0.2789051
93760.0000000    0.2932180
93800.0000000    0.2935496
93840.0000000    0.2756841
93880.0000000    0.2776456
93920.0000000    0.2768504
93960.0000000    0.2648090
94000.0000000    0.2729742
94040.0000000    0.2588662
94080.0000000    0.2776008
94120.0000000    0.2762856
94160.0000000    0.2871303
94200.0000000    0.2877903
94240.0000000    0.2852858
94280.0000000    0.2829498
94320.0000000    0.2802015
94360.0000000    0.2872852
94400.0000000    0.2631639
94440.0000000    0.2516258
94480.0000000    0.2861537
94520.0000000    0.2808539
94560.0000000    0.2604267
94600.0000000    0.2861148
94640.0000000    0.2904039
94680.0000000    0.2842575
94720.0000000    0.2753439
94760.0000000    0.2839666
94800.0000000    0.2751200
94840.0000000    0.2730577
94880.0000000    0.2603687
94920.0000000    0.2911230
94960.0000000    0.2943607
95000.0000000    0.2871588
95040.0000000    0.3018178
95080.0000000    0.2888875
95120.0000000    0.2871498
95160.0000000    0.2786306
95200.0000000    0.3005781
95240.0000000    0.2739857
95280.0000000    0.2720901
95320.0000000    0.2629222
95360.0000000    0.2756566
95400.0000000    0.2645986
95440.0000000    0.2898121
95480.0000000    0.2609468
95520.0000000    0.2637546
95560.0000000    0.2661180
95600.0000000    0.2748617
95640.0000000    0.2710984
95680.0000000    0.2762569
95720.0000000    0.2820995
95760.0000000    0.2683447
95800.0000000    0.2766749
95840.0000000    0.2645431
95880.0000000    0.2584448
95920.0000000    0.2706150
95960.0000000    0.2612364
96000.0000000    0.2705187
96040.0000000    0.2599706
96080.0000000    0.2487300
96120.0000000    0.2482284
96160.0000000    0.2644593
96200.0000000    0.2657572
96240.0000000    0.2585062
96280.0000000    0.2768783
96320.0000000    0.2345240
96360.0000000    0.2482540
96400.0000000    0.2589763
96440.0000000    0.2613026
96480.0000000    0.2725804
96520.0000000    0.2595895
96560.0000000    0.2534792
96600.0000000    0.2484192
96640.0000000    0.2700542
96680.0000000    0.2694550
96720.0000000    0.2589069
96760.0000000    0.2726400
96800.0000000    0.2711176
96840.0000000    0.2670127
96880.0000000    0.2741028
96920.0000000    0.2505761
96960.0000000    0.2487735
97000.0000000    0.2755637
97040.0000000    0.2380095
97080.0000000    0.2708453
97120.0000000    0.2717019
97160.0000000    0.2701574
97200.0000000    0.2786234
97240.0000000    0.2847835
97280.0000000    0.2831548
97320.0000000    0.2884636
97360.0000000    0.2651045
97400.0000000    0.2868449
97440.0000000    0.2659984
97480.0000000    0.2634363
97520.0000000    0.2583631
97560.0000000    0.2802945
97600.0000000    0.2575119
97640.0000000    0.2535156
97680.0000000    0.2668292
97720.0000000    0.2421254
97760.0000000    0.2650446
97800.0000000    0.2688846
97840.0000000    0.2635895
97880.0000000    0.2552819
97920.0000000    0.2471113
97960.0000000    0.2625849
98000.0000000    0.2663106
98040.0000000    0.2799506
98080.0000000    0.2572710
98120.0000000    0.2598255
98160.0000000    0.2585459
98200.0000000    0.2542085
98240.0000000    0.2580982
98280.0000000    0.2672634
98320.0000000    0.2662844
98360.0000000    0.2660624
98400.0000000    0.2514171
98440.0000000    0.2612300
98480.0000000    0.2591967
98520.0000000    0.2408377
98560.0000000    0.2693862
98600.0000000    0.2592022
98640.0000000    0.2520355
98680.0000000    0.2449369
98720.0000000    0.2601241
98760.0000000    0.2712825
98800.0000000    0.2650681
98840.0000000    0.2415736
98880.0000000    0.2488575
98920.0000000    0.2373495
98960.0000000    0.2481947
99000.0000000    0.2626579
99040.0000000    0.2684210
99080.0000000    0.2466864
99120.0000000    0.2650259
99160.0000000    0.2816760
99200.0000000    0.2621010
99240.0000000    0.2716744
99280.0000000    0.2782738
99320.0000000    0.2575605
99360.0000000    0.2525366
99400.0000000    0.2584406
99440.0000000    0.2584133
99480.0000000    0.2580623
99520.0000000    0.2631883
99560.0000000    0.2598845
99600.0000000    0.2453346
99640.0000000    0.2686097
99680.0000000    0.2681139
99720.0000000    0.2551262
99760.0000000    0.2494860
99800.0000000    0.2542909
99840.0000000    0.2773932
99880.0000000    0.2602247
99920.0000000    0.2361731
99960.0000000    0.2422145
100000.0000000    0.2459614
100040.0000000    0.2634428
100080.0000000    0.2749084
100120.0000000    0.2733159
100160.0000000    0.2583442
100200.0000000    0.2670221
100240.0000000    0.2609067
100280.0000000    0.2501262
100320.0000000    0.2672096
100360.0000000    0.2835772
100400.0000000    0.2627177
100440.0000000    0.2577510
100480.0000000    0.2551273
100520.0000000    0.2717257
100560.0000000    0.2639456
100600.0000000    0.2601390
100640.0000000    0.2542934
100680.0000000    0.2632445
100720.0000000    0.2438619
100760.0000000    0.2591431
100800.0000000    0.2694894
100840.0000000    0.2739065
100880.0000000    0.2605609
100920.0000000    0.2693243
100960.0000000    0.2629694
101000.0000000    0.2561689
101040.0000000    0.2648571
101080.0000000    0.2577329
101120.0000000    0.2770769
101160.0000000    0.2681071
101200.0000000    0.2383234
101240.0000000    0.2572055
101280.0000000    0.2586037
101320.0000000    0.2764447
101360.0000000    0.2588368
101400.0000000    0.2244047
101440.0000000    0.2286296
101480.0000000    0.2379306
101520.0000000    0.2396366
101560.0000000    0.2440688
101600.0000000    0.2533714
101640.0000000    0.2446796
101680.0000000    0.2463804
101720.0000000    0.2402192
101760.0000000    0.2340139
101800.0000000    0.2388283
101840.0000000    0.2531695
101880.0000000    0.2557732
101920.0000000    0.2768767
101960.0000000    0.2572224
102000.0000000    0.2380996
102040.0000000    0.2496874
102080.0000000    0.2473795
102120.0000000    0.2548186
102160.0000000    0.2699327
102200.0000000    0.2532558
102240.0000000    0.2482507
102280.0000000    0.2543740
102320.0000000    0.2452464
102360.0000000    0.2694137
102400.0000000    0.2711397
102440.0000000    0.2822448
102480.0000000    0.2624588
102520.0000000    0.2485012
102560.0000000    0.2651088
102600.0000000    0.2742287
102640.0000000    0.2689573
102680.0000000    0.2566481
102720.0000000    0.2439244
102760.0000000    0.2644846
102800.0000000    0.2678633
102840.0000000    0.2523797
102880.0000000    0.2648634
102920.0000000    0.2502448
102960.0000000    0.2603236
103000.0000000    0.2514912
103040.0000000    0.2652561
103080.0000000    0.2550034
103120.0000000    0.2586348
103160.0000000    0.2529253
103200.0000000    0.2477321
103240.0000000    0.2529031
103280.0000000    0.2339381
103320.0000000    0.2485614
103360.0000000    0.2603290
103400.0000000    0.2471606
103440.0000000    0.2531789
103480.0000000    0.2502696
103520.0000000    0.2463200
103560.0000000    0.2393188
103600.0000000    0.2465257
103640.0000000    0.2453788
103680.0000000    0.2432030
103720.0000000    0.2422492
103760.0000000    0.2568946
103800.0000000    0.2439153
103840.0000000    0.2563514
103880.0000000    0.2453348
103920.0000000    0.2454115
103960.0000000    0.2424812
104000.0000000    0.2893641
104040.0000000    0.2662666
104080.0000000    0.2803195
104120.0000000    0.2701975
104160.0000000    0.2445689
104200.0000000    0.2473362
104240.0000000    0.2399357
104280.0000000    0.2420320
104320.0000000    0.2397946
104360.0000000    0.2460055
104400.0000000    0.2502108
104440.0000000    0.2619516
104480.0000000    0.2517417
104520.0000000    0.2429874
104560.0000000    0.2498606
104600.0000000    0.2564288
104640.0000000    0.2638621
104680.0000000    0.2694967
104720.0000000    0.2572443
104760.0000000    0.2376501
104800.0000000    0.2502405
104840.0000000    0.2447239
104880.0000000    0.2446217
104920.0000000    0.2577737
104960.0000000    0.2505756
105000.0000000    0.2555678
105040.0000000    0.2419659
105080.0000000    0.2462775
105120.0000000    0.2533491
105160.0000000    0.2525662
105200.0000000    0.2535278
105240.0000000    0.2671573
105280.0000000    0.2546520
105320.0000000    0.2499142
105360.0000000    0.2540448
105400.0000000    0.2597829
105440.0000000    0.2943027
105480.0000000    0.2847118
105520.0000000    0.2483903
105560.0000000    0.2539988
105600.0000000    0.2623257
105640.0000000    0.2534785
105680.0000000    0.2684760
105720.0000000    0.2567362
105760.0000000    0.2546393
105800.0000000    0.2534057
105840.0000000    0.2754889
105880.0000000    0.2629970
105920.0000000    0.2718852
105960.0000000    0.2624481
106000.0000000    0.2542070
106040.0000000    0.2787636
106080.0000000    0.2891564
106120.0000000    0.2806337
106160.0000000    0.2756344
106200.0000000    0.2542435
106240.0000000    0.2439343
106280.0000000    0.2568430
106320.0000000    0.2753970
106360.0000000    0.2805384
106400.0000000    0.2679952
106440.0000000    0.2795838
106480.0000000    0.2731063
106520.0000000    0.2513561
106560.0000000    0.2690043
106600.0000000    0.2600526
106640.0000000    0.2596514
106680.0000000    0.2714283
106720.0000000    0.2532462
106760.0000000    0.2624726
106800.0000000    0.2489754
106840.0000000    0.2779615
106880.0000000    0.2649948
106920.0000000    0.2741353
106960.0000000    0.2819144
107000.0000000    0.2732923
107040.0000000    0.2666925
107080.0000000    0.2537190
107120.0000000    0.2608079
107160.0000000    0.2667661
107200.0000000    0.2542361
107240.0000000    0.2564558
107280.0000000    0.2525928
107320.0000000    0.2626331
107360.0000000    0.2548954
107400.0000000    0.2552895
107440.0000000    0.2477034
107480.0000000    0.2613012
107520.0000000    0.2534317
107560.0000000    0.2391592
107600.0000000    0.2636503
107640.0000000    0.2604243
107680.0000000    0.2601914
107720.0000000    0.2525175
107760.0000000    0.2441640
107800.0000000    0.2624708
107840.0000000    0.2578066
107880.0000000    0.2574112
107920.0000000    0.2574586
107960.0000000    0.2503679
108000.0000000    0.2565292
108040.0000000    0.2571640
108080.0000000    0.2371871
108120.0000000    0.2335275
108160.0000000    0.2643780
108200.0000000    0.2318209
108240.0000000    0.2365378
108280.0000000    0.2325538
108320.0000000    0.2500600
108360.0000000    0.2543356
108400.0000000    0.2368060
108440.0000000    0.2259400
108480.0000000    0.2365725
108520.0000000    0.2400226
108560.0000000    0.2336156
108600.0000000    0.2554513
108640.0000000    0.2612225
108680.0000000    0.2671355
108720.0000000    0.2749671
108760.0000000    0.2622461
108800.0000000    0.2543776
108840.0000000    0.2707883
108880.0000000    0.2461607
108920.0000000    0.2616368
108960.0000000    0.2615604
109000.0000000    0.2577337
109040.0000000    0.2477865
109080.0000000    0.2215551
109120.0000000    0.2470953
109160.0000000    0.2579892
109200.0000000    0.2608810
109240.0000000    0.2593926
109280.0000000    0.2350546
109320.0000000    0.2310823
109360.0000000    0.2280434
109400.0000000    0.2217820
109440.0000000    0.2383642
109480.0000000    0.2505592
109520.0000000    0.2650751
109560.0000000    0.2599213
109600.0000000    0.2635428
109640.0000000    0.2698181
109680.0000000    0.2439992
109720.0000000    0.2517280
109760.0000000    0.2636495
109800.0000000    0.2568751
109840.0000000    0.2550076
109880.0000000    0.2534539
109920.0000000    0.2529031
109960.0000000    0.2481418
110000.0000000    0.2714466
110040.0000000    0.2770019
110080.0000000    0.2382692
110120.0000000    0.2689683
110160.0000000    0.2552381
110200.0000000    0.2479715
110240.0000000    0.2425014
110280.0000000    0.2509609
110320.0000000    0.2410176
110360.0000000    0.2529007
110400.0000000    0.2511304
110440.0000000    0.2402064
110480.0000000    0.2620311
110520.0000000    0.2295026
110560.0000000    0.2277784
110600.0000000    0.2416895
110640.0000000    0.2252056
110680.0000000    0.2368230
110720.0000000    0.2379140
110760.0000000    0.2429671
110800.0000000    0.2359929
110840.0000000    0.2426831
110880.0000000    0.2499770
110920.0000000    0.2347597
110960.0000000    0.2443404
111000.0000000    0.2492530
111040.0000000    0.2406610
111080.0000000    0.2453824
111120.0000000    0.2444804
111160.0000000    0.2393808
111200.0000000    0.2394173
111240.0000000    0.2178609
111280.0000000    0.2271715
111320.0000000    0.2484143
111360.0000000    0.2506467
111400.0000000    0.2429868
111440.0000000    0.2473040
111480.0000000    0.2378121
111520.0000000    0.2351751
111560.0000000    0.2450559
111600.0000000    0.2556472
111640.0000000    0.2418211
111680.0000000    0.2662947
111720.0000000    0.2589952
111760.0000000    0.2558175
111800.0000000    0.2796735
111840.0000000    0.2581122
111880.0000000    0.2479893
111920.0000000    0.2367333
111960.0000000    0.2446740
112000.0000000    0.2556333
112040.0000000    0.2434281
112080.0000000    0.2564754
112120.0000000    0.2520610
112160.0000000    0.2396160
112200.0000000    0.2511212
112240.0000000    0.2384339
112280.0000000    0.2173453
112320.0000000    0.2332031
112360.0000000    0.2458896
112400.0000000    0.2615098
112440.0000000    0.2583521
112480.0000000    0.2357832
112520.0000000    0.2401433
112560.0000000    0.2443156
112600.0000000    0.2268727
112640.0000000    0.2518277
112680.0000000    0.2455855
112720.0000000    0.2448695
112760.0000000    0.2590050
112800.0000000    0.2364875
112840.0000000    0.2283286
112880.0000000    0.2317030
112920.0000000    0.2349660
112960.0000000    0.2390680
113000.0000000    0.2211743
113040.0000000    0.2366437
113080.0000000    0.2419234
113120.0000000    0.2893603
113160.0000000    0.2582586
113200.0000000    0.2568739
113240.0000000    0.2664574
113280.0000000    0.2440927
113320.0000000    0.2458867
113360.0000000    0.2521496
113400.0000000    0.2524482
113440.0000000    0.2517382
113480.0000000    0.2582306
113520.0000000    0.2484056
113560.0000000    0.2487838
113600.0000000    0.2573651
113640.0000000    0.2605521
113680.0000000    0.2669992
113720.0000000    0.2493690
113760.0000000    0.2563027
113800.0000000    0.2646008
113840.0000000    0.2946826
113880.0000000    0.2572351
113920.0000000    0.2537191
113960.0000000    0.2622833
114000.0000000    0.2746500
114040.0000000    0.2731995
114080.0000000    0.2733946
114120.0000000    0.2475333
114160.0000000    0.2815161
114200.0000000    0.2483543
114240.0000000    0.2615806
114280.0000000    0.2574681
114320.0000000    0.2870033
114360.0000000    0.2776585
114400.0000000    0.2783841
114440.0000000    0.2994557
114480.0000000    0.2830645
114520.0000000    0.2616408
114560.0000000    0.2796088
114600.0000000    0.2680278
114640.0000000    0.2424825
114680.0000000    0.2320866
114720.0000000    0.2334761
114760.0000000    0.2573223
114800.0000000    0.2637250
114840.0000000    0.2334086
114880.0000000    0.2255341
114920.0000000    0.2357450
114960.0000000    0.2731637
115000.0000000    0.2714395
115040.0000000    0.2545419
115080.0000000    0.2511468
115120.0000000    0.2541524
115160.0000000    0.2597789
115200.0000000    0.2441653
115240.0000000    0.2433532
115280.0000000    0.2617171
115320.0000000    0.2687369
115360.0000000    0.2798527
115400.0000000    0.2721601
115440.0000000    0.2603413
115480.0000000    0.2699869
115520.0000000    0.2480413
115560.0000000    0.2548857
115600.0000000    0.2815718
115640.0000000    0.2589628
115680.0000000    0.2525475
115720.0000000    0.2613939
115760.0000000    0.2631718
115800.0000000    0.2514894
115840.0000000    0.2746667
115880.0000000    0.2567455
115920.0000000    0.2382332
115960.0000000    0.2529840
116000.0000000    0.2547393
116040.0000000    0.2543986
116080.0000000    0.2563864
116120.0000000    0.2548907
116160.0000000    0.2386314
116200.0000000    0.2453343
116240.0000000    0.2452081
116280.0000000    0.2486518
116320.0000000    0.2585896
116360.0000000    0.2610131
116400.0000000    0.2559471
116440.0000000    0.2568865
116480.0000000    0.2550271
116520.0000000    0.2407005
116560.0000000    0.2436022
116600.0000000    0.2478517
116640.0000000    0.2656740
116680.0000000    0.2501427
116720.0000000    0.2540082
116760.0000000    0.2506917
116800.0000000    0.2492775
116840.0000000    0.2483804
116880.0000000    0.2420905
116920.0000000    0.2786100
116960.0000000    0.2625013
117000.0000000    0.2680929
117040.0000000    0.2531937
117080.0000000    0.2438284
117120.0000000    0.2312139
117160.0000000    0.2512271
117200.0000000    0.2654676
117240.0000000    0.2581904
117280.0000000    0.2399428
117320.0000000    0.2581374
117360.0000000    0.2562232
117400.0000000    0.2542909
117440.0000000    0.2646667
117480.0000000    0.2732846
117520.0000000    0.2466257
117560.0000000    0.2466513
117600.0000000    0.2505909
117640.0000000    0.2339932
117680.0000000    0.2378286
117720.0000000    0.2157934
117760.0000000    0.2333252
117800.0000000    0.2573301
117840.0000000    0.2378833
117880.0000000    0.2424420
117920.0000000    0.2305782
117960.0000000    0.2411427
118000.0000000    0.2476036
118040.0000000    0.2494473
118080.0000000    0.2548813
118120.0000000    0.2440521
118160.0000000    0.2555069
118200.0000000    0.2474962
118240.0000000    0.2519085
118280.0000000    0.2496455
118320.0000000    0.2450005
118360.0000000    0.2592271
118400.0000000    0.2523950
118440.0000000    0.2430003
118480.0000000    0.2468460
118520.0000000    0.2356897
118560.0000000    0.2404248
118600.0000000    0.2434846
118640.0000000    0.2478526
118680.0000000    0.2591840
118720.0000000    0.2560388
118760.0000000    0.2376260
118800.0000000    0.2431784
118840.0000000    0.2298387
118880.0000000    0.2480746
118920.0000000    0.2471798
118960.0000000    0.2618698
119000.0000000    0.2317362
119040.0000000    0.2449613
119080.0000000    0.2483581
119120.0000000    0.2720529
119160.0000000    0.2440411
119200.0000000    0.2735332
119240.0000000    0.2549745
119280.0000000    0.2572050
119320.0000000    0.2594551
119360.0000000    0.2760594
119400.0000000    0.2697435
119440.0000000    0.2791670
119480.0000000    0.2816693
119520.0000000    0.2667572
119560.0000000    0.2478107
119600.0000000    0.2539088
119640.0000000    0.2461233
119680.0000000    0.2466182
119720.0000000    0.2553400
119760.0000000    0.2583048
119800.0000000    0.2529360
119840.0000000    0.2520918
119880.0000000    0.2622837
119920.0000000    0.2774898
119960.0000000    0.2571871
120000.0000000    0.2789122
120040.0000000    0.2585729
120080.0000000    0.2525376
120120.0000000    0.2707567
120160.0000000    0.2532243
120200.0000000    0.2474769
120240.0000000    0.2416559
120280.0000000    0.2549276
120320.0000000    0.2332432
120360.0000000    0.2524689
120400.0000000    0.2446147
120440.0000000    0.2722410
120480.0000000    0.2437151
120520.0000000    0.2443893
120560.0000000    0.2373201
120600.0000000    0.2237491
120640.0000000    0.2186372
120680.0000000    0.2171533
120720.0000000    0.2209833
120760.0000000    0.2426923
120800.0000000    0.2480811
120840.0000000    0.2306679
120880.0000000    0.2213286
120920.0000000    0.2566787
120960.0000000    0.2351025
121000.0000000    0.2193734
121040.0000000    0.2249039
121080.0000000    0.2437145
121120.0000000    0.2408497
121160.0000000    0.2518975
121200.0000000    0.2270432
121240.0000000    0.2378668
121280.0000000    0.2294286
121320.0000000    0.2203811
121360.0000000    0.2178559
121400.0000000    0.2258817
121440.0000000    0.2258294
121480.0000000    0.2532545
121520.0000000    0.2382866
121560.0000000    0.2226670
121600.0000000    0.2587191
121640.0000000    0.2366196
121680.0000000    0.2608403
121720.0000000    0.2485823
121760.0000000    0.2480554
121800.0000000    0.2602260
121840.0000000    0.2672739
121880.0000000    0.2533344
121920.0000000    0.2435215
121960.0000000    0.2589929
122000.0000000    0.2504918
122040.0000000    0.2575226
122080.0000000    0.2614101
122120.0000000    0.2558172
122160.0000000    0.2458606
122200.0000000    0.2585093
122240.0000000    0.2410468
122280.0000000    0.2606889
122320.0000000    0.2624450
122360.0000000    0.2932904
122400.0000000    0.2459119
122440.0000000    0.2770770
122480.0000000    0.2467134
122520.0000000    0.2537378
122560.0000000    0.2576357
122600.0000000    0.2668950
122640.0000000    0.2790545
122680.0000000    0.2550711
122720.0000000    0.2339248
122760.0000000    0.2475818
122800.0000000    0.2615688
122840.0000000    0.2491507
122880.0000000    0.2655479
122920.0000000    0.2657846
122960.0000000    0.2390849
123000.0000000    0.2377828
123040.0000000    0.2556039
123080.0000000    0.2473446
123120.0000000    0.2707673
123160.0000000    0.2656797
123200.0000000    0.2670217
123240.0000000    0.2637046
123280.0000000    0.2375485
123320.0000000    0.2609648
123360.0000000    0.2449024
123400.0000000    0.2406392
123440.0000000    0.2481338
123480.0000000    0.2507366
123520.0000000    0.2512532
123560.0000000    0.2426715
123600.0000000    0.2513430
123640.0000000    0.2335394
123680.0000000    0.2420154
123720.0000000    0.2207309
123760.0000000    0.2282369
123800.0000000    0.2341197
123840.0000000    0.2400589
123880.0000000    0.2595282
123920.0000000    0.2682640
123960.0000000    0.2626772
124000.0000000    0.2774860
124040.0000000    0.2571676
124080.0000000    0.2706999
124120.0000000    0.2663608
124160.0000000    0.2522240
124200.0000000    0.2517811
124240.0000000    0.2641372
124280.0000000    0.2684762
124320.0000000    0.2619458
124360.0000000    0.2741147
124400.0000000    0.2799534
124440.0000000    0.2592070
124480.0000000    0.2510206
124520.0000000    0.2453250
124560.0000000    0.2511266
124600.0000000    0.2438077
124640.0000000    0.2635283
124680.0000000    0.2665659
124720.0000000    0.2603512
124760.0000000    0.2379526
124800.0000000    0.2570691
124840.0000000    0.2698175
124880.0000000    0.2397245
124920.0000000    0.2447195
124960.0000000    0.2588440
125000.0000000    0.2417014
125040.0000000    0.2293970
125080.0000000    0.2349927
125120.0000000    0.2388789
125160.0000000    0.2372085
125200.0000000    0.2419724
125240.0000000    0.2377149
125280.0000000    0.2392114
125320.0000000    0.2364895
125360.0000000    0.2386874
125400.0000000    0.2411769
125440.0000000    0.2657929
125480.0000000    0.2252230
125520.0000000    0.2581123
125560.0000000    0.2493596
125600.0000000    0.2296012
125640.0000000    0.2290004
125680.0000000    0.2421023
125720.0000000    0.2611153
125760.0000000    0.2423679
125800.0000000    0.2413919
125840.0000000    0.2489526
125880.0000000    0.2609964
125920.0000000    0.2682996
125960.0000000    0.2673734
126000.0000000    0.2834578
126040.0000000    0.2546533
126080.0000000    0.2463371
126120.0000000    0.2608140
126160.0000000    0.2658719
126200.0000000    0.2723151
126240.0000000    0.2448431
126280.0000000    0.2478646
126320.0000000    0.2679770
126360.0000000    0.2529872
126400.0000000    0.2481678
126440.0000000    0.2594490
126480.0000000    0.2628892
126520.0000000    0.2522108
126560.0000000    0.2628060
126600.0000000    0.2428658
126640.0000000    0.2478845
126680.0000000    0.2445196
126720.0000000    0.2622461
126760.0000000    0.2451490
126800.0000000    0.2333243
126840.0000000    0.2364657
126880.0000000    0.2497499
126920.0000000    0.2418423
126960.0000000    0.2400174
127000.0000000    0.2492947
127040.0000000    0.2479834
127080.0000000    0.2551972
127120.0000000    0.2520659
127160.0000000    0.2563818
127200.0000000    0.2472999
127240.0000000    0.2459013
127280.0000000    0.2489604
127320.0000000    0.2451430
127360.0000000    0.2590739
127400.0000000    0.2501607
127440.0000000    0.2412016
127480.0000000    0.2448066
127520.0000000    0.2540443
127560.0000000    0.2277011
127600.0000000    0.2293202
127640.0000000    0.2571892
127680.0000000    0.2624193
127720.0000000    0.2451989
127760.0000000    0.2537209
127800.0000000    0.2434022
127840.0000000    0.2644651
127880.0000000    0.2679933
127920.0000000    0.2552648
127960.0000000    0.2311279
128000.0000000    0.2544965
128040.0000000    0.2439706
128080.0000000    0.2494198
128120.0000000    0.2566449
128160.0000000    0.2365908
128200.0000000    0.2618382
128240.0000000    0.2815009
128280.0000000    0.2605574
128320.0000000    0.2525702
128360.0000000    0.2642360
128400.0000000    0.2497704
128440.0000000    0.2675462
128480.0000000    0.2565604
128520.0000000    0.2544098
128560.0000000    0.2535165
128600.0000000    0.2483680
128640.0000000    0.2598878
128680.0000000    0.2539431
128720.0000000    0.2725962
128760.0000000    0.2780157
128800.0000000    0.2710100
128840.0000000    0.2609583
128880.0000000    0.2653961
128920.0000000    0.2542323
128960.0000000    0.2804624
129000.0000000    0.2657215
129040.0000000    0.2480115
129080.0000000    0.2558852
129120.0000000    0.2487237
129160.0000000    0.2539572
129200.0000000    0.2524138
129240.0000000    0.2619798
129280.0000000    0.2690739
129320.0000000    0.2575475
129360.0000000    0.2864290
129400.0000000    0.2564585
129440.0000000    0.2633302
129480.0000000    0.2724120
129520.0000000    0.2725471
129560.0000000    0.2643431
129600.0000000    0.2578375
129640.0000000    0.2663603
129680.0000000    0.2514996
129720.0000000    0.2467315
129760.0000000    0.2434520
129800.0000000    0.2756281
129840.0000000    0.2412269
129880.0000000    0.2576438
129920.0000000    0.2579635
129960.0000000    0.2704951
130000.0000000    0.2688125
130040.0000000    0.2603323
130080.0000000    0.2573767
130120.0000000    0.2422395
130160.0000000    0.2501501
130200.0000000    0.2536408
130240.0000000    0.2666180
130280.0000000    0.2428595
130320.0000000    0.2410811
130360.0000000    0.2497182
130400.0000000    0.2348727
130440.0000000    0.2734304
130480.0000000    0.2821278
130520.0000000    0.2484315
130560.0000000    0.2570646
130600.0000000    0.2518243
130640.0000000    0.2653596
130680.0000000    0.2657960
130720.0000000    0.2571186
130760.0000000    0.2567349
130800.0000000    0.2479367
130840.0000000    0.2549937
130880.0000000    0.2577130
130920.0000000    0.2708125
130960.0000000    0.2642467
131000.0000000    0.2543487
131040.0000000    0.2386507
131080.0000000    0.2558958
131120.0000000    0.2463030
131160.0000000    0.2819285
131200.0000000    0.2557340
131240.0000000    0.2753969
131280.0000000    0.2579902
131320.0000000    0.2429405
131360.0000000    0.2697033
131400.0000000    0.2615925
131440.0000000    0.2623315
131480.0000000    0.2585772
131520.0000000    0.2793286
131560.0000000    0.2667504
131600.0000000    0.2815421
131640.0000000    0.2764497
131680.0000000    0.2932940
131720.0000000    0.2797943
131760.0000000    0.2945848
131800.0000000    0.2878782
131840.0000000    0.2734585
131880.0000000    0.2675779
131920.0000000    0.2734294
131960.0000000    0.2715298
132000.0000000    0.2669842
132040.0000000    0.2688450
132080.0000000    0.2722344
132120.0000000    0.2748340
132160.0000000    0.2562750
132200.0000000    0.2633851
132240.0000000    0.2473119
132280.0000000    0.2610024
132320.0000000    0.2737054
132360.0000000    0.2723718
132400.0000000    0.2650089
132440.0000000    0.2614205
132480.0000000    0.2589781
132520.0000000    0.2700554
132560.0000000    0.2598208
132600.0000000    0.2590612
132640.0000000    0.2666782
132680.0000000    0.2625417
132720.0000000    0.2633991
132760.0000000    0.2487826
132800.0000000    0.2742707
132840.0000000    0.2566551
132880.0000000    0.2530766
132920.0000000    0.2692809
132960.0000000    0.2342107
133000.0000000    0.2806665
133040.0000000    0.2769856
133080.0000000    0.2664113
133120.0000000    0.2832000
133160.0000000    0.2746753
133200.0000000    0.2798661
133240.0000000    0.2771396
133280.0000000    0.2373530
133320.0000000    0.2532328
133360.0000000    0.2796844
133400.0000000    0.2655408
133440.0000000    0.2824743
133480.0000000    0.2602256
133520.0000000    0.2509096
133560.0000000    0.2416408
133600.0000000    0.2567601
133640.0000000    0.2509798
133680.0000000    0.2738844
133720.0000000    0.2745547
133760.0000000    0.2753780
133800.0000000    0.2750255
133840.0000000    0.2715404
133880.0000000    0.2790436
133920.0000000    0.2589698
133960.0000000    0.2477975
134000.0000000    0.2402756
134040.0000000    0.2523829
134080.0000000    0.2617615
134120.0000000    0.2640532
134160.0000000    0.2812356
134200.0000000    0.2807161
134240.0000000    0.2844180
134280.0000000    0.2595877
134320.0000000    0.2813470
134360.0000000    0.2669908
134400.0000000    0.2740598
134440.0000000    0.2613601
134480.0000000    0.2703357
134520.0000000    0.2721319
134560.0000000    0.2672023
134600.0000000    0.2721449
134640.0000000    0.2581289
134680.0000000    0.2448395
134720.0000000    0.2341158
134760.0000000    0.2626609
134800.0000000    0.2591734
134840.0000000    0.2563837
134880.0000000    0.2400620
134920.0000000    0.2468153
134960.0000000    0.2637493
135000.0000000    0.2518362
135040.0000000    0.2580336
135080.0000000    0.2746024
135120.0000000    0.2482573
135160.0000000    0.2573568
135200.0000000    0.2575644
135240.0000000    0.2461978
135280.0000000    0.2668260
135320.0000000    0.2444575
135360.0000000    0.2372825
135400.0000000    0.2433293
135440.0000000    0.2588846
135480.0000000    0.2582199
135520.0000000    0.2789741
135560.0000000    0.2737470
135600.0000000    0.2635300
135640.0000000    0.2692407
135680.0000000    0.2469146
135720.0000000    0.2148149
135760.0000000    0.2581568
135800.0000000    0.2670798
135840.0000000    0.2671720
135880.0000000    0.2568103
135920.0000000    0.2365879
135960.0000000    0.2449335
136000.0000000    0.2507218
136040.0000000    0.2661414
136080.0000000    0.2769598
136120.0000000    0.2611836
136160.0000000    0.2480628
136200.0000000    0.2491940
136240.0000000    0.2459336
136280.0000000    0.2670321
136320.0000000    0.2678039
136360.0000000    0.2759383
136400.0000000    0.2751172
136440.0000000    0.2684903
136480.0000000    0.2679971
136520.0000000    0.2504685
136560.0000000    0.2580644
136600.0000000    0.2474608
136640.0000000    0.2644475
136680.0000000    0.2756015
136720.0000000    0.2535458
136760.0000000    0.2584225
136800.0000000    0.2608684
136840.0000000    0.2685538
136880.0000000    0.2599064
136920.0000000    0.2468171
136960.0000000    0.2658848
137000.0000000    0.2839846
137040.0000000    0.2843373
137080.0000000    0.2608344
137120.0000000    0.2654107
137160.0000000    0.2666464
137200.0000000    0.2547474
137240.0000000    0.2551635
137280.0000000    0.2447260
137320.0000000    0.2491537
137360.0000000    0.2701390
137400.0000000    0.2735230
137440.0000000    0.2560160
137480.0000000    0.2552130
137520.0000000    0.2529294
137560.0000000    0.2570868
137600.0000000    0.2392294
137640.0000000    0.2574598
137680.0000000    0.2345235
137720.0000000    0.2577051
137760.0000000    0.2490274
137800.0000000    0.2669919
137840.0000000    0.2743234
137880.0000000    0.2644643
137920.0000000    0.2637810
137960.0000000    0.2777717
138000.0000000    0.2682365
138040.0000000    0.2691036
138080.0000000    0.2566110
138120.0000000    0.2567996
138160.0000000    0.2611923
138200.0000000    0.2651225
138240.0000000    0.2483558
138280.0000000    0.2744387
138320.0000000    0.2651608
138360.0000000    0.2474356
138400.0000000    0.2700463
138440.0000000    0.2466446
138480.0000000    0.2660804
138520.0000000    0.2831438
138560.0000000    0.2618114
138600.0000000    0.2666048
138640.0000000    0.2659237
138680.0000000    0.2650064
138720.0000000    0.2667646
138760.0000000    0.2697048
138800.0000000    0.2644567
138840.0000000    0.2507115
138880.0000000    0.2547130
138920.0000000    0.2485376
138960.0000000    0.2402346
139000.0000000    0.2515308
139040.0000000    0.2628234
139080.0000000    0.2605803
139120.0000000    0.2959640
139160.0000000    0.2882276
139200.0000000    0.2545485
139240.0000000    0.2688560
139280.0000000    0.2750784
139320.0000000    0.2629994
139360.0000000    0.2666691
139400.0000000    0.2611972
139440.0000000    0.2777106
139480.0000000    0.2643689
139520.0000000    0.2474321
139560.0000000    0.2580899
139600.0000000    0.2641617
139640.0000000    0.2423195
139680.0000000    0.2493919
139720.0000000    0.2347633
139760.0000000    0.2554720
139800.0000000    0.2585367
139840.0000000    0.2629686
139880.0000000    0.2591043
139920.0000000    0.2522160
139960.0000000    0.2599742
140000.0000000    0.2590257
140040.0000000    0.2738508
140080.0000000    0.2556117
140120.0000000    0.2478418
140160.0000000    0.2616261
140200.0000000    0.2583073
140240.0000000    0.2567261
140280.0000000    0.2599295
140320.0000000    0.2545007
140360.0000000    0.2431104
140400.0000000    0.2417619
140440.0000000    0.2441985
140480.0000000    0.2382284
140520.0000000    0.2481102
140560.0000000    0.2630464
140600.0000000    0.2606122
140640.0000000    0.2913468
140680.0000000    0.2720712
140720.0000000    0.2686304
140760.0000000    0.2638415
140800.0000000    0.2454975
140840.0000000    0.2469948
140880.0000000    0.2675663
140920.0000000    0.2502146
140960.0000000    0.2412861
141000.0000000    0.2688579
141040.0000000    0.2598091
141080.0000000    0.2684110
141120.0000000    0.2596270
141160.0000000    0.2732427
141200.0000000    0.2612126
141240.0000000    0.2766852
141280.0000000    0.2894804
141320.0000000    0.2855434
141360.0000000    0.2717378
141400.0000000    0.2825031
141440.0000000    0.2729704
141480.0000000    0.2718673
141520.0000000    0.2713071
141560.0000000    0.2814713
141600.0000000    0.2656423
141640.0000000    0.2585385
141680.0000000    0.2648394
141720.0000000    0.2673287
141760.0000000    0.2917019
141800.0000000    0.2958206
141840.0000000    0.2913165
141880.0000000    0.2901428
141920.0000000    0.2788367
141960.0000000    0.2710342
142000.0000000    0.2636186
142040.0000000    0.2512231
142080.0000000    0.2470131
142120.0000000    0.2591397
142160.0000000    0.2718632
142200.0000000    0.2634939
142240.0000000    0.2754909
142280.0000000    0.2626490
142320.0000000    0.2649343
142360.0000000    0.2763323
142400.0000000    0.2601988
142440.0000000    0.2460356
142480.0000000    0.2443612
142520.0000000    0.2493066
142560.0000000    0.2665475
142600.0000000    0.2277074
142640.0000000    0.2686056
142680.0000000    0.2430225
142720.0000000    0.2354191
142760.0000000    0.2720949
142800.0000000    0.2686622
142840.0000000    0.2748402
142880.0000000    0.2599407
142920.0000000    0.2562995
142960.0000000    0.2724233
143000.0000000    0.2718437
143040.0000000    0.2675574
143080.0000000    0.2584920
143120.0000000    0.2630618
143160.0000000    0.2453621
143200.0000000    0.2573699
143240.0000000    0.2732580
143280.0000000    0.2574162
143320.0000000    0.2479685
143360.0000000    0.2537592
143400.0000000    0.2668790
143440.0000000    0.2739509
143480.0000000    0.2637308
143520.0000000    0.2593649
143560.0000000    0.2551756
143600.0000000    0.2562784
143640.0000000    0.2634163
143680.0000000    0.2600155
143720.0000000    0.2578404
143760.0000000    0.2603050
143800.0000000    0.2709137
143840.0000000    0.2922291
143880.0000000    0.2920460
143920.0000000    0.2714017
143960.0000000    0.2527960
144000.0000000    0.2812437
144040.0000000    0.2692519
144080.0000000    0.2725723
144120.0000000    0.2623596
144160.0000000    0.2488548
144200.0000000    0.2712264
144240.0000000    0.2432133
144280.0000000    0.2492758
144320.0000000    0.2405670
144360.0000000    0.2413121
144400.0000000    0.2359685
144440.0000000    0.2471424
144480.0000000    0.2515250
144520.0000000    0.2524651
144560.0000000    0.2482391
144600.0000000    0.2668508
144640.0000000    0.2562312
144680.0000000    0.2678811
144720.0000000    0.2521239
144760.0000000    0.2353127
144800.0000000    0.2485558
144840.0000000    0.2494832
144880.0000000    0.2374205
144920.0000000    0.2444331
144960.0000000    0.2352865
145000.0000000    0.2480159
145040.0000000    0.2564478
145080.0000000    0.2445813
145120.0000000    0.2323784
145160.0000000    0.2395825
145200.0000000    0.2546442
145240.0000000    0.2507792
145280.0000000    0.2642092
145320.0000000    0.2618740
145360.0000000    0.2658201
145400.0000000    0.2564191
145440.0000000    0.2422906
145480.0000000    0.2589710
145520.0000000    0.2392106
145560.0000000    0.2523028
145600.0000000    0.2502896
145640.0000000    0.2562043
145680.0000000    0.2409177
145720.0000000    0.2321775
145760.0000000    0.2231167
145800.0000000    0.2513676
145840.0000000    0.2449655
145880.0000000    0.2534448
145920.0000000    0.2515887
145960.0000000    0.2398810
146000.0000000    0.2389521
146040.0000000    0.2240828
146080.0000000    0.2516792
146120.0000000    0.2400798
146160.0000000    0.2481344
146200.0000000    0.2686362
146240.0000000    0.2524441
146280.0000000    0.2228934
146320.0000000    0.2491114
146360.0000000    0.2379557
146400.0000000    0.2512169
146440.0000000    0.2204969
146480.0000000    0.2506632
146520.0000000    0.2214090
146560.0000000    0.2317601
146600.0000000    0.2662039
146640.0000000    0.2453801
146680.0000000    0.2499699
146720.0000000    0.2395349
146760.0000000    0.2503748
146800.0000000    0.2538542
146840.0000000    0.2517637
146880.0000000    0.2571983
146920.0000000    0.2518366
146960.0000000    0.2554957
147000.0000000    0.2696271
147040.0000000    0.2598529
147080.0000000    0.2608560
147120.0000000    0.2482044
147160.0000000    0.2597124
147200.0000000    0.2658522
147240.0000000    0.2753278
147280.0000000    0.2550068
147320.0000000    0.2789724
147360.0000000    0.2597983
147400.0000000    0.2639058
147440.0000000    0.2686224
147480.0000000    0.2594489
147520.0000000    0.2629508
147560.0000000    0.2662654
147600.0000000    0.2796821
147640.0000000    0.2911907
147680.0000000    0.2775769
147720.0000000    0.2760849
147760.0000000    0.2687388
147800.0000000    0.2751169
147840.0000000    0.2830029
147880.0000000    0.2860415
147920.0000000    0.2725362
147960.0000000    0.2791735
148000.0000000    0.2854570
148040.0000000    0.2785518
148080.0000000    0.2699822
148120.0000000    0.2796614
148160.0000000    0.2686609
148200.0000000    0.2511706
148240.0000000    0.2578629
148280.0000000    0.2615263
148320.0000000    0.2791958
148360.0000000    0.2883242
148400.0000000    0.2838954
148440.0000000    0.2653981
148480.0000000    0.2624859
148520.0000000    0.2706266
148560.0000000    0.2684966
148600.0000000    0.2843964
148640.0000000    0.2771078
148680.0000000    0.2726404
148720.0000000    0.2628756
148760.0000000    0.2658098
148800.0000000    0.2580263
148840.0000000    0.2670888
148880.0000000    0.2489324
148920.0000000    0.2560357
148960.0000000    0.2662615
149000.0000000    0.2509811
149040.0000000    0.2491132
149080.0000000    0.2353835
149120.0000000    0.2398597
149160.0000000    0.2198978
149200.0000000    0.2224613
149240.0000000    0.2609685
149280.0000000    0.2619245
149320.0000000    0.2175804
149360.0000000    0.2402592
149400.0000000    0.2503704
149440.0000000    0.2468977
149480.0000000    0.2516644
149520.0000000    0.2574849
149560.0000000    0.2522446
149600.0000000    0.2878300
149640.0000000    0.2703347
149680.0000000    0.2816235
149720.0000000    0.2816639
149760.0000000    0.2709168
149800.0000000    0.2661107
149840.0000000    0.2687695
149880.0000000    0.2412458
149920.0000000    0.2549709
149960.0000000    0.2608670
150000.0000000    0.2515465
150040.0000000    0.2629537
150080.0000000    0.2691784
150120.0000000    0.2841683
150160.0000000    0.2643883
150200.0000000    0.2574118
150240.0000000    0.2806375
150280.0000000    0.2683434
150320.0000000    0.2558388
150360.0000000    0.2707487
150400.0000000    0.2687718
150440.0000000    0.2779432
150480.0000000    0.2594835
150520.0000000    0.2459994
150560.0000000    0.2615012
150600.0000000    0.2691043
150640.0000000    0.2741797
150680.0000000    0.2521755
150720.0000000    0.2638467
150760.0000000    0.2752576
150800.0000000    0.2640716
150840.0000000    0.2488290
150880.0000000    0.2494023
150920.0000000    0.2518101
150960.0000000    0.2714747
151000.0000000    0.2581662
151040.0000000    0.2544351
151080.0000000    0.2536205
151120.0000000    0.2517453
151160.0000000    0.2689807
151200.0000000    0.2639619
151240.0000000    0.2491951
151280.0000000    0.2653729
151320.0000000    0.2955263
151360.0000000    0.2917436
151400.0000000    0.2734154
151440.0000000    0.2542580
151480.0000000    0.2756438
151520.0000000    0.2850830
151560.0000000    0.2799051
151600.0000000    0.2941698
151640.0000000    0.2599156
151680.0000000    0.2776092
151720.0000000    0.2867760
151760.0000000    0.2642747
151800.0000000    0.2731810
151840.0000000    0.2814734
151880.0000000    0.2579111
151920.0000000    0.2704076
151960.0000000    0.2888298
152000.0000000    0.2854449
152040.0000000    0.2860185
152080.0000000    0.2649998
152120.0000000    0.2891300
152160.0000000    0.2722297
152200.0000000    0.2481737
152240.0000000    0.2636003
152280.0000000    0.2813206
152320.0000000    0.2665891
152360.0000000    0.2726257
152400.0000000    0.2646061
152440.0000000    0.2590353
152480.0000000    0.2615170
152520.0000000    0.2400597
152560.0000000    0.2423513
152600.0000000    0.2463980
152640.0000000    0.2385432
152680.0000000    0.2388888
152720.0000000    0.2671408
152760.0000000    0.2493500
152800.0000000    0.2356579
152840.0000000    0.2429113
152880.0000000    0.2501869
152920.0000000    0.2445186
152960.0000000    0.2512931
153000.0000000    0.2659276
153040.0000000    0.2863524
153080.0000000    0.2662292
153120.0000000    0.2823810
153160.0000000    0.2735755
153200.0000000    0.2880497
153240.0000000    0.2784640
153280.0000000    0.2665915
153320.0000000    0.2676802
153360.0000000    0.2739747
153400.0000000    0.2730323
153440.0000000    0.2691049
153480.0000000    0.2727761
153520.0000000    0.2457855
153560.0000000    0.2678528
153600.0000000    0.2767597
153640.0000000    0.2536405
153680.0000000    0.2480573
153720.0000000    0.2632206
153760.0000000    0.2495556
153800.0000000    0.2758066
153840.0000000    0.2593995
153880.0000000    0.2784548
153920.0000000    0.2700734
153960.0000000    0.2610447
154000.0000000    0.2610164
154040.0000000    0.2519535
154080.0000000    0.2627543
154120.0000000    0.2942373
154160.0000000    0.2595903
154200.0000000    0.2892976
154240.0000000    0.2773771
154280.0000000    0.2565791
154320.0000000    0.2439655
154360.0000000    0.2643389
154400.0000000    0.2576580
154440.0000000    0.2714604
154480.0000000    0.2555613
154520.0000000    0.2562462
154560.0000000    0.2350622
154600.0000000    0.2300490
154640.0000000    0.2577334
154680.0000000    0.2824084
154720.0000000    0.2730053
154760.0000000    0.2865035
154800.0000000    0.3095623
154840.0000000    0.3088923
154880.0000000    0.2910878
154920.0000000    0.2873353
154960.0000000    0.2604927
155000.0000000    0.2801180
155040.0000000    0.2725356
155080.0000000    0.2764583
155120.0000000    0.2690998
155160.0000000    0.2515442
155200.0000000    0.2748636
155240.0000000    0.2465492
155280.0000000    0.2523766
155320.0000000    0.2448859
155360.0000000    0.2590331
155400.0000000    0.2559676
155440.0000000    0.2508712
155480.0000000    0.2651553
155520.0000000    0.2857091
155560.0000000    0.2627791
155600.0000000    0.2588900
155640.0000000    0.2458335
155680.0000000    0.2705181
155720.0000000    0.2505850
155760.0000000    0.2739176
155800.0000000    0.2897432
155840.0000000    0.2493910
155880.0000000    0.2609700
155920.0000000    0.2684912
155960.0000000    0.2540443
156000.0000000    0.2531787
156040.0000000    0.2665206
156080.0000000    0.2643156
156120.0000000    0.2622937
156160.0000000    0.2625639
156200.0000000    0.2467585
156240.0000000    0.2326166
156280.0000000    0.2533447
156320.0000000    0.2687176
156360.0000000    0.2677301
156400.0000000    0.2612172
156440.0000000    0.2507349
156480.0000000    0.2767585
156520.0000000    0.2667564
156560.0000000    0.2532441
156600.0000000    0.2671714
156640.0000000    0.2732761
156680.0000000    0.2741176
156720.0000000    0.2616408
156760.0000000    0.2697259
156800.0000000    0.2608472
156840.0000000    0.2713698
156880.0000000    0.2710760
156920.0000000    0.2733307
156960.0000000    0.2626663
157000.0000000    0.2837469
157040.0000000    0.2644063
157080.0000000    0.2883269
157120.0000000    0.2953609
157160.0000000    0.2696052
157200.0000000    0.2540705
157240.0000000    0.2881010
157280.0000000    0.2765228
157320.0000000    0.2701983
157360.0000000    0.2490580
157400.0000000    0.2654304
157440.0000000    0.2788598
157480.0000000    0.2546246
157520.0000000    0.2552471
157560.0000000    0.2617385
157600.0000000    0.2508870
157640.0000000    0.2756720
157680.0000000    0.2548653
157720.0000000    0.2671978
157760.0000000    0.2651029
157800.0000000    0.2490422
157840.0000000    0.2589720
157880.0000000    0.2654958
157920.0000000    0.2700479
157960.0000000    0.2635652
158000.0000000    0.2383394
158040.0000000    0.2497530
158080.0000000    0.2310966
158120.0000000    0.2437588
158160.0000000    0.2393112
158200.0000000    0.2678269
158240.0000000    0.2460157
158280.0000000    0.2414153
158320.0000000    0.2383880
158360.0000000    0.2361380
158400.0000000    0.2541435
158440.0000000    0.2493856
158480.0000000    0.2603495
158520.0000000    0.2504785
158560.0000000    0.2546263
158600.0000000    0.2609767
158640.0000000    0.2750216
158680.0000000    0.2717733
158720.0000000    0.2667500
158760.0000000    0.2627332
158800.0000000    0.2766953
158840.0000000    0.2608156
158880.0000000    0.2564531
158920.0000000    0.2459864
158960.0000000    0.2491033
159000.0000000    0.2431143
159040.0000000    0.2581137
159080.0000000    0.2681395
159120.0000000    0.2580531
159160.0000000    0.2532424
159200.0000000    0.2448038
159240.0000000    0.2565190
159280.0000000    0.2844016
159320.0000000    0.2660576
159360.0000000    0.2681901
159400.0000000    0.2695086
159440.0000000    0.2740626
159480.0000000    0.2691366
159520.0000000    0.2748552
159560.0000000    0.2455937
159600.0000000    0.2536477
159640.0000000    0.2291913
159680.0000000    0.2625526
159720.0000000    0.2544184
159760.0000000    0.2486067
159800.0000000    0.2517683
159840.0000000    0.2614191
159880.0000000    0.2574394
159920.0000000    0.2562424
159960.0000000    0.2600413
160000.0000000    0.2628485
160040.0000000    0.2528605
160080.0000000    0.2666907
160120.0000000    0.2472816
160160.0000000    0.2442629
160200.0000000    0.2427277
160240.0000000    0.2443326
160280.0000000    0.2472709
160320.0000000    0.2581467
160360.0000000    0.2724470
160400.0000000    0.2677498
160440.0000000    0.2300156
160480.0000000    0.2433482
160520.0000000    0.2460315
160560.0000000    0.2426978
160600.0000000    0.2621869
160640.0000000    0.2481729
160680.0000000    0.2624767
160720.0000000    0.2568903
160760.0000000    0.2661794
160800.0000000    0.2534496
160840.0000000    0.2706020
160880.0000000    0.2552708
160920.0000000    0.2658773
160960.0000000    0.2559487
161000.0000000    0.2731614
161040.0000000    0.2720085
161080.0000000    0.2657218
161120.0000000    0.2644419
161160.0000000    0.2680309
161200.0000000    0.2575887
161240.0000000    0.2675311
161280.0000000    0.2550110
161320.0000000    0.2585027
161360.0000000    0.2726281
161400.0000000    0.2794112
161440.0000000    0.2813287
161480.0000000    0.2749031
161520.0000000    0.2695583
161560.0000000    0.2558181
161600.0000000    0.2438049
161640.0000000    0.2706926
161680.0000000    0.2601583
161720.0000000    0.2654609
161760.0000000    0.2642426
161800.0000000    0.2647573
161840.0000000    0.2650693
161880.0000000    0.2559921
161920.0000000    0.2745855
161960.0000000    0.2659589
162000.0000000    0.2654038
162040.0000000    0.2548204
162080.0000000    0.2429097
162120.0000000    0.2663570
162160.0000000    0.2554454
162200.0000000    0.2488133
162240.0000000    0.2483062
162280.0000000    0.2620441
162320.0000000    0.2670828
162360.0000000    0.2743201
162400.0000000    0.2593622
162440.0000000    0.2568791
162480.0000000    0.2548161
162520.0000000    0.2633942
162560.0000000    0.2455824
162600.0000000    0.2575980
162640.0000000    0.2477689
162680.0000000    0.2406927
162720.0000000    0.2452147
162760.0000000    0.2569360
162800.0000000    0.2391083
162840.0000000    0.2619689
162880.0000000    0.2599955
162920.0000000    0.2525502
162960.0000000    0.2530536
163000.0000000    0.2610530
163040.0000000    0.2500461
163080.0000000    0.2638638
163120.0000000    0.2196301
163160.0000000    0.2539501
163200.0000000    0.2603965
163240.0000000    0.2458734
163280.0000000    0.2458872
163320.0000000    0.2392174
163360.0000000    0.2449659
163400.0000000    0.2635050
163440.0000000    0.2513629
163480.0000000    0.2656732
163520.0000000    0.2428927
163560.0000000    0.2498742
163600.0000000    0.2433372
163640.0000000    0.2545609
163680.0000000    0.2447945
163720.0000000    0.2623976
163760.0000000    0.2751979
163800.0000000    0.2345798
163840.0000000    0.2815721
163880.0000000    0.2765950
163920.0000000    0.2522686
163960.0000000    0.2732894
164000.0000000    0.2789971
164040.0000000    0.2727894
164080.0000000    0.2734747
164120.0000000    0.2419033
164160.0000000    0.2531585
164200.0000000    0.2864291
164240.0000000    0.2480244
164280.0000000    0.2536489
164320.0000000    0.2264328
164360.0000000    0.2446141
164400.0000000    0.2465358
164440.0000000    0.2504255
164480.0000000    0.2839938
164520.0000000    0.2702323
164560.0000000    0.2656685
164600.0000000    0.2497729
164640.0000000    0.2500734
164680.0000000    0.2564391
164720.0000000    0.2369296
164760.0000000    0.2459607
164800.0000000    0.2402402
164840.0000000    0.2486141
164880.0000000    0.2373148
164920.0000000    0.2618797
164960.0000000    0.2499916
165000.0000000    0.2450058
165040.0000000    0.2648850
165080.0000000    0.2444303
165120.0000000    0.2366977
165160.0000000    0.2458440
165200.0000000    0.2316960
165240.0000000    0.2259303
165280.0000000    0.2209701
165320.0000000    0.2387532
165360.0000000    0.2434154
165400.0000000    0.2365064
165440.0000000    0.2443998
165480.0000000    0.2422492
165520.0000000    0.2588146
165560.0000000    0.2549076
165600.0000000    0.2514977
165640.0000000    0.2389596
165680.0000000    0.2407944
165720.0000000    0.2444377
165760.0000000    0.2675002
165800.0000000    0.2528528
165840.0000000    0.2730296
165880.0000000    0.2485116
165920.0000000    0.2508416
165960.0000000    0.2547974
166000.0000000    0.2480583
166040.0000000    0.2315752
166080.0000000    0.2745945
166120.0000000    0.2653513
166160.0000000    0.2711975
166200.0000000    0.2537508
166240.0000000    0.2676728
166280.0000000    0.2588354
166320.0000000    0.2516208
166360.0000000    0.2592627
166400.0000000    0.2439902
166440.0000000    0.2425766
166480.0000000    0.2548225
166520.0000000    0.2392757
166560.0000000    0.2559815
166600.0000000    0.2447343
166640.0000000    0.2722279
166680.0000000    0.2709993
166720.0000000    0.2481786
166760.0000000    0.2863427
166800.0000000    0.2616229
166840.0000000    0.2586367
166880.0000000    0.2657261
166920.0000000    0.2812332
166960.0000000    0.2827323
167000.0000000    0.2789923
167040.0000000    0.2646358
167080.0000000    0.2778153
167120.0000000    0.2686451
167160.0000000    0.2742551
167200.0000000    0.2362600
167240.0000000    0.2528187
167280.0000000    0.2698974
167320.0000000    0.2522199
167360.0000000    0.2532274
167400.0000000    0.2738285
167440.0000000    0.2579772
167480.0000000    0.2494520
167520.0000000    0.2570846
167560.0000000    0.2536832
167600.0000000    0.2505881
167640.0000000    0.2495149
167680.0000000    0.2351284
167720.0000000    0.2451792
167760.0000000    0.2477534
167800.0000000    0.2762938
167840.0000000    0.2667686
167880.0000000    0.2674068
167920.0000000    0.2693072
167960.0000000    0.2779905
168000.0000000    0.2608550
168040.0000000    0.2580168
168080.0000000    0.2808335
168120.0000000    0.2683753
168160.0000000    0.2647895
168200.0000000    0.2669994
168240.0000000    0.2767436
168280.0000000    0.2574292
168320.0000000    0.2553394
168360.0000000    0.2591200
168400.0000000    0.2600002
168440.0000000    0.2660231
168480.0000000    0.2545350
168520.0000000    0.2557874
168560.0000000    0.2796704
168600.0000000    0.2851806
168640.0000000    0.2688177
168680.0000000    0.2477419
168720.0000000    0.2610964
168760.0000000    0.2684799
168800.0000000    0.2590336
168840.0000000    0.2447091
168880.0000000    0.2523599
168920.0000000    0.2543396
168960.0000000    0.2629479
169000.0000000    0.2422075
169040.0000000    0.2564076
169080.0000000    0.2545343
169120.0000000    0.2703280
169160.0000000    0.2479306
169200.0000000    0.2530912
169240.0000000    0.2638046
169280.0000000    0.2681788
169320.0000000    0.2544501
169360.0000000    0.2626441
169400.0000000    0.2733302
169440.0000000    0.2705516
169480.0000000    0.2977905
169520.0000000    0.2631173
169560.0000000    0.2681128
169600.0000000    0.2727185
169640.0000000    0.2888874
169680.0000000    0.2735766
169720.0000000    0.2757207
169760.0000000    0.2807322
169800.0000000    0.2517517
169840.0000000    0.2562526
169880.0000000    0.2650705
169920.0000000    0.2540012
169960.0000000    0.2579585
170000.0000000    0.2490518
170040.0000000    0.2658177
170080.0000000    0.2603807
170120.0000000    0.2615232
170160.0000000    0.2478534
170200.0000000    0.2421988
170240.0000000    0.2437413
170280.0000000    0.2677887
170320.0000000    0.2778033
170360.0000000    0.2647175
170400.0000000    0.2585036
170440.0000000    0.2558984
170480.0000000    0.2566459
170520.0000000    0.2595491
170560.0000000    0.2612126
170600.0000000    0.2535692
170640.0000000    0.2512752
170680.0000000    0.2355661
170720.0000000    0.2540735
170760.0000000    0.2511107
170800.0000000    0.2669034
170840.0000000    0.2812985
170880.0000000    0.2626828
170920.0000000    0.2373284
170960.0000000    0.2638487
171000.0000000    0.2596097
171040.0000000    0.2510846
171080.0000000    0.2599750
171120.0000000    0.2450502
171160.0000000    0.2707785
171200.0000000    0.2623918
171240.0000000    0.2770871
171280.0000000    0.2342541
171320.0000000    0.2351492
171360.0000000    0.2427738
171400.0000000    0.2385633
171440.0000000    0.2542999
171480.0000000    0.2553600
171520.0000000    0.2652972
171560.0000000    0.2464730
171600.0000000    0.2666844
171640.0000000    0.2706772
171680.0000000    0.2777804
171720.0000000    0.2619042
171760.0000000    0.2527786
171800.0000000    0.2353366
171840.0000000    0.2529728
171880.0000000    0.2695754
171920.0000000    0.2472333
171960.0000000    0.2652634
172000.0000000    0.2861706
172040.0000000    0.2609087
172080.0000000    0.2370076
172120.0000000    0.2573466
172160.0000000    0.2639077
172200.0000000    0.2683643
172240.0000000    0.2603951
172280.0000000    0.2622009
172320.0000000    0.2496579
172360.0000000    0.2764900
172400.0000000    0.2567031
172440.0000000    0.2789934
172480.0000000    0.2546601
172520.0000000    0.2407108
172560.0000000    0.2642729
172600.0000000    0.2717990
172640.0000000    0.2598002
172680.0000000    0.2639981
172720.0000000    0.2336630
172760.0000000    0.2507015
172800.0000000    0.2448905
172840.0000000    0.2458202
172880.0000000    0.2331344
172920.0000000    0.2380219
172960.0000000    0.2406447
173000.0000000    0.2589611
173040.0000000    0.2462496
173080.0000000    0.2786323
173120.0000000    0.2454440
173160.0000000    0.2475607
173200.0000000    0.2472209
173240.0000000    0.2565277
173280.0000000    0.2538209
173320.0000000    0.2370692
173360.0000000    0.2488951
173400.0000000    0.2593448
173440.0000000    0.2549463
173480.0000000    0.2505498
173520.0000000    0.2630031
173560.0000000    0.2478381
173600.0000000    0.2548599
173640.0000000    0.2570836
173680.0000000    0.2407818
173720.0000000    0.2537342
173760.0000000    0.2598673
173800.0000000    0.2518501
173840.0000000    0.2627718
173880.0000000    0.2671498
173920.0000000    0.2864830
173960.0000000    0.2663503
174000.0000000    0.2453634
174040.0000000    0.2778345
174080.0000000    0.2671427
174120.0000000    0.2610154
174160.0000000    0.2570395
174200.0000000    0.2619722
174240.0000000    0.2710561
174280.0000000    0.2460029
174320.0000000    0.2528346
174360.0000000    0.2657639
174400.0000000    0.2425043
174440.0000000    0.2535040
174480.0000000    0.2465067
174520.0000000    0.2697380
174560.0000000    0.2483328
174600.0000000    0.2398299
174640.0000000    0.2419463
174680.0000000    0.2377977
174720.0000000    0.2643611
174760.0000000    0.2393095
174800.0000000    0.2339591
174840.0000000    0.2512706
174880.0000000    0.2461265
174920.0000000    0.2466704
174960.0000000    0.2617124
175000.0000000    0.2607751
175040.0000000    0.2432712
175080.0000000    0.2815910
175120.0000000    0.2578558
175160.0000000    0.2573648
175200.0000000    0.2575755
175240.0000000    0.2695198
175280.0000000    0.2768817
175320.0000000    0.2394341
175360.0000000    0.2569865
175400.0000000    0.2423640
175440.0000000    0.2386036
175480.0000000    0.2436129
175520.0000000    0.2661006
175560.0000000    0.2612417
175600.0000000    0.2552845
175640.0000000    0.2581792
175680.0000000    0.2513199
175720.0000000    0.2499666
175760.0000000    0.2671729
175800.0000000    0.2587534
175840.0000000    0.2544863
175880.0000000    0.2454434
175920.0000000    0.2519564
175960.0000000    0.2499241
176000.0000000    0.2550687
176040.0000000    0.2432398
176080.0000000    0.2536340
176120.0000000    0.2587497
176160.0000000    0.2513672
176200.0000000    0.2561069
176240.0000000    0.2603567
176280.0000000    0.2596196
176320.0000000    0.2645026
176360.0000000    0.2568029
176400.0000000    0.2644841
176440.0000000    0.2655005
176480.0000000    0.2800538
176520.0000000    0.2516478
176560.0000000    0.2759021
176600.0000000    0.2479272
176640.0000000    0.2474819
176680.0000000    0.2612438
176720.0000000    0.2656437
176760.0000000    0.2626488
176800.0000000    0.2552536
176840.0000000    0.2492510
176880.0000000    0.2409084
176920.0000000    0.2497388
176960.0000000    0.2596413
177000.0000000    0.2458411
177040.0000000    0.2674222
177080.0000000    0.2613722
177120.0000000    0.2517205
177160.0000000    0.2588577
177200.0000000    0.2626862
177240.0000000    0.2460158
177280.0000000    0.2608357
177320.0000000    0.2374561
177360.0000000    0.2561292
177400.0000000    0.2380843
177440.0000000    0.2387562
177480.0000000    0.2461898
177520.0000000    0.2406206
177560.0000000    0.2454334
177600.0000000    0.2594512
177640.0000000    0.2537919
177680.0000000    0.2639059
177720.0000000    0.2584330
177760.0000000    0.2579685
177800.0000000    0.2740736
177840.0000000    0.2604561
177880.0000000    0.2574386
177920.0000000    0.2812320
177960.0000000    0.2655264
178000.0000000    0.2485316
178040.0000000    0.2570783
178080.0000000    0.2622085
178120.0000000    0.2546491
178160.0000000    0.2698378
178200.0000000    0.2719318
178240.0000000    0.2622721
178280.0000000    0.2664105
178320.0000000    0.2442321
178360.0000000    0.2706643
178400.0000000    0.2540515
178440.0000000    0.2422866
178480.0000000    0.2562983
178520.0000000    0.2607290
178560.0000000    0.2637086
178600.0000000    0.2361755
178640.0000000    0.2534677
178680.0000000    0.2471275
178720.0000000    0.2501059
178760.0000000    0.2501326
178800.0000000    0.2390592
178840.0000000    0.2449829
178880.0000000    0.2583769
178920.0000000    0.2705264
178960.0000000    0.2789322
179000.0000000    0.2440543
179040.0000000    0.2718706
179080.0000000    0.2671284
179120.0000000    0.2587336
179160.0000000    0.2584824
179200.0000000    0.2477768
179240.0000000    0.2484655
179280.0000000    0.2565388
179320.0000000    0.2432701
179360.0000000    0.2597409
179400.0000000    0.2579606
179440.0000000    0.2455622
179480.0000000    0.2723128
179520.0000000    0.2555751
179560.0000000    0.2538335
179600.0000000    0.2650292
179640.0000000    0.2584904
179680.0000000    0.2628056
179720.0000000    0.2437750
179760.0000000    0.2509383
179800.0000000    0.2379015
179840.0000000    0.2352337
179880.0000000    0.2614504
179920.0000000    0.2646614
179960.0000000    0.2520379
180000.0000000    0.2637312
180040.0000000    0.2479626
180080.0000000    0.2425811
180120.0000000    0.2568720
180160.0000000    0.2339779
180200.0000000    0.2592312
180240.0000000    0.2563568
180280.0000000    0.2413116
180320.0000000    0.2211428
180360.0000000    0.2245360
180400.0000000    0.2484888
180440.0000000    0.2590118
180480.0000000    0.2555157
180520.0000000    0.2369153
180560.0000000    0.2664364
180600.0000000    0.2645230
180640.0000000    0.2515701
180680.0000000    0.2427958
180720.0000000    0.2440193
180760.0000000    0.2551851
180800.0000000    0.2561440
180840.0000000    0.2509654
180880.0000000    0.2589182
180920.0000000    0.2608252
180960.0000000    0.2675958
181000.0000000    0.2701539
181040.0000000    0.2355482
181080.0000000    0.2366335
181120.0000000    0.2347781
181160.0000000    0.2391415
181200.0000000    0.2300452
181240.0000000    0.2398298
181280.0000000    0.2379077
181320.0000000    0.2344987
181360.0000000    0.2378045
181400.0000000    0.2494656
181440.0000000    0.2460615
181480.0000000    0.2432432
181520.0000000    0.2514839
181560.0000000    0.2423739
181600.0000000    0.2369216
181640.0000000    0.2540727
181680.0000000    0.2450722
181720.0000000    0.2499147
181760.0000000    0.2483728
181800.0000000    0.2496878
181840.0000000    0.2679513
181880.0000000    0.2576087
181920.0000000    0.2587889
181960.0000000    0.2659163
182000.0000000    0.2488618
182040.0000000    0.2566479
182080.0000000    0.2406386
182120.0000000    0.2421335
182160.0000000    0.2519576
182200.0000000    0.2553610
182240.0000000    0.2589733
182280.0000000    0.2733726
182320.0000000    0.2413815
182360.0000000    0.2363065
182400.0000000    0.2363868
182440.0000000    0.2464236
182480.0000000    0.2528822
182520.0000000    0.2398034
182560.0000000    0.2430883
182600.0000000    0.2368462
182640.0000000    0.2605643
182680.0000000    0.2575710
182720.0000000    0.2614464
182760.0000000    0.2716441
182800.0000000    0.2533186
182840.0000000    0.2549408
182880.0000000    0.2542646
182920.0000000    0.2548098
182960.0000000    0.2655858
183000.0000000    0.2609822
183040.0000000    0.2649500
183080.0000000    0.2677403
183120.0000000    0.2486101
183160.0000000    0.2703478
183200.0000000    0.2695771
183240.0000000    0.2707527
183280.0000000    0.2615620
183320.0000000    0.2483541
183360.0000000    0.2632563
183400.0000000    0.2393061
183440.0000000    0.2476718
183480.0000000    0.2742283
183520.0000000    0.2505446
183560.0000000    0.2583111
183600.0000000    0.2692492
183640.0000000    0.2711551
183680.0000000    0.2490634
183720.0000000    0.2484909
183760.0000000    0.2550276
183800.0000000    0.2520670
183840.0000000    0.2532290
183880.0000000    0.2499331
183920.0000000    0.2558910
183960.0000000    0.2486189
184000.0000000    0.2353018
184040.0000000    0.2554848
184080.0000000    0.2483753
184120.0000000    0.2259343
184160.0000000    0.2244177
184200.0000000    0.2355291
184240.0000000    0.2545151
184280.0000000    0.2326801
184320.0000000    0.2661042
184360.0000000    0.2385606
184400.0000000    0.2565526
184440.0000000    0.2643169
184480.0000000    0.2479496
184520.0000000    0.2462838
184560.0000000    0.2436395
184600.0000000    0.2557704
184640.0000000    0.2542665
184680.0000000    0.2535666
184720.0000000    0.2586547
184760.0000000    0.2379248
184800.0000000    0.2607544
184840.0000000    0.2646638
184880.0000000    0.2604390
184920.0000000    0.2325418
184960.0000000    0.2495267
185000.0000000    0.2313578
185040.0000000    0.2468534
185080.0000000    0.2455256
185120.0000000    0.2611934
185160.0000000    0.2601480
185200.0000000    0.2555247
185240.0000000    0.2324210
185280.0000000    0.2478854
185320.0000000    0.2548491
185360.0000000    0.2372207
185400.0000000    0.2564125
185440.0000000    0.2480495
185480.0000000    0.2520099
185520.0000000    0.2341241
185560.0000000    0.2527912
185600.0000000    0.2531995
185640.0000000    0.2638799
185680.0000000    0.2376589
185720.0000000    0.2502078
185760.0000000    0.2622772
185800.0000000    0.2602131
185840.0000000    0.2351812
185880.0000000    0.2347245
185920.0000000    0.2459763
185960.0000000    0.2530482
186000.0000000    0.2390885
186040.0000000    0.2410881
186080.0000000    0.2367541
186120.0000000    0.2342379
186160.0000000    0.2349387
186200.0000000    0.2340336
186240.0000000    0.2371048
186280.0000000    0.2149329
186320.0000000    0.2475181
186360.0000000    0.2268848
186400.0000000    0.2182752
186440.0000000    0.2320882
186480.0000000    0.2358091
186520.0000000    0.2539210
186560.0000000    0.2548657
186600.0000000    0.2472242
186640.0000000    0.2501155
186680.0000000    0.2426446
186720.0000000    0.2447518
186760.0000000    0.2471718
186800.0000000    0.2440950
186840.0000000    0.2466670
186880.0000000    0.2528742
186920.0000000    0.2632465
186960.0000000    0.2641179
187000.0000000    0.2561355
187040.0000000    0.2556923
187080.0000000    0.2381069
187120.0000000    0.2398762
187160.0000000    0.2435046
187200.0000000    0.2438982
187240.0000000    0.2602273
187280.0000000    0.2564295
187320.0000000    0.2537158
187360.0000000    0.2581661
187400.0000000    0.2387900
187440.0000000    0.2577443
187480.0000000    0.2536668
187520.0000000    0.2566073
187560.0000000    0.2568369
187600.0000000    0.2615881
187640.0000000    0.2716899
187680.0000000    0.2559372
187720.0000000    0.2621817
187760.0000000    0.2335869
187800.0000000    0.2437643
187840.0000000    0.2651823
187880.0000000    0.2321443
187920.0000000    0.2471059
187960.0000000    0.2515116
188000.0000000    0.2331298
188040.0000000    0.2635047
188080.0000000    0.2488492
188120.0000000    0.2755774
188160.0000000    0.2489575
188200.0000000    0.2862180
188240.0000000    0.2427124
188280.0000000    0.2437447
188320.0000000    0.2675291
188360.0000000    0.2543820
188400.0000000    0.2545511
188440.0000000    0.2789083
188480.0000000    0.2585284
188520.0000000    0.2769470
188560.0000000    0.2496194
188600.0000000    0.2820530
188640.0000000    0.2815943
188680.0000000    0.2728318
188720.0000000    0.2650117
188760.0000000    0.2481628
188800.0000000    0.2607716
188840.0000000    0.2710709
188880.0000000    0.2390618
188920.0000000    0.2518923
188960.0000000    0.2643117
189000.0000000    0.2555805
189040.0000000    0.2538928
189080.0000000    0.2575448
189120.0000000    0.2473913
189160.0000000    0.2799625
189200.0000000    0.2572826
189240.0000000    0.2544477
189280.0000000    0.2482621
189320.0000000    0.2466000
189360.0000000    0.2269494
189400.0000000    0.2453210
189440.0000000    0.2302542
189480.0000000    0.2530820
189520.0000000    0.2446598
189560.0000000    0.2436124
189600.0000000    0.2363290
189640.0000000    0.2581555
189680.0000000    0.2469817
189720.0000000    0.2576526
189760.0000000    0.2413440
189800.0000000    0.2421806
189840.0000000    0.2524133
189880.0000000    0.2421369
189920.0000000    0.2206293
189960.0000000    0.2405582
190000.0000000    0.2239755
190040.0000000    0.2196569
190080.0000000    0.2156132
190120.0000000    0.2511186
190160.0000000    0.2453309
190200.0000000    0.2317623
190240.0000000    0.2650113
190280.0000000    0.2496290
190320.0000000    0.2705808
190360.0000000    0.2695991
190400.0000000    0.2893670
190440.0000000    0.2818651
190480.0000000    0.2850691
190520.0000000    0.2682785
190560.0000000    0.2568466
190600.0000000    0.2417946
190640.0000000    0.2778190
190680.0000000    0.2731688
190720.0000000    0.2537158
190760.0000000    0.2852235
190800.0000000    0.2338041
190840.0000000    0.2577485
190880.0000000    0.2587282
190920.0000000    0.2517086
190960.0000000    0.2539413
191000.0000000    0.2289474
191040.0000000    0.2312544
191080.0000000    0.2344451
191120.0000000    0.2324755
191160.0000000    0.2429717
191200.0000000    0.2428472
191240.0000000    0.2392839
191280.0000000    0.2324016
191320.0000000    0.2458089
191360.0000000    0.2515157
191400.0000000    0.2526756
191440.0000000    0.2696174
191480.0000000    0.2574935
191520.0000000    0.2708064
191560.0000000    0.2544813
191600.0000000    0.2432529
191640.0000000    0.2584246
191680.0000000    0.2564937
191720.0000000    0.2584826
191760.0000000    0.2473550
191800.0000000    0.2476474
191840.0000000    0.2556052
191880.0000000    0.2610909
191920.0000000    0.2511229
191960.0000000    0.2408708
192000.0000000    0.2549419
192040.0000000    0.2496435
192080.0000000    0.2664456
192120.0000000    0.2570224
192160.0000000    0.2577539
192200.0000000    0.2576767
192240.0000000    0.2819663
192280.0000000    0.2566668
192320.0000000    0.2654023
192360.0000000    0.2672396
192400.0000000    0.2437169
192440.0000000    0.2466675
192480.0000000    0.2387272
192520.0000000    0.2402077
192560.0000000    0.2641372
192600.0000000    0.2673686
192640.0000000    0.2651711
192680.0000000    0.2593463
192720.0000000    0.2605289
192760.0000000    0.2415185
192800.0000000    0.2678863
192840.0000000    0.2395446
192880.0000000    0.2548127
192920.0000000    0.2642012
192960.0000000    0.2680277
193000.0000000    0.2566061
193040.0000000    0.2651837
193080.0000000    0.2807218
193120.0000000    0.2565226
193160.0000000    0.2632564
193200.0000000    0.2484382
193240.0000000    0.2588076
193280.0000000    0.2727903
193320.0000000    0.2822079
193360.0000000    0.2955118
193400.0000000    0.2843972
193440.0000000    0.2466149
193480.0000000    0.2530112
193520.0000000    0.2735274
193560.0000000    0.2716577
193600.0000000    0.2696892
193640.0000000    0.2673778
193680.0000000    0.2562802
193720.0000000    0.2528718
193760.0000000    0.2603067
193800.0000000    0.2616242
193840.0000000    0.2601474
193880.0000000    0.2730336
193920.0000000    0.2477377
193960.0000000    0.2326305
194000.0000000    0.2389517
194040.0000000    0.2601236
194080.0000000    0.2443764
194120.0000000    0.2605458
194160.0000000    0.2359504
194200.0000000    0.2528482
194240.0000000    0.2393025
194280.0000000    0.2317334
194320.0000000    0.2407777
194360.0000000    0.2390600
194400.0000000    0.2398564
194440.0000000    0.2305398
194480.0000000    0.2395585
194520.0000000    0.2408213
194560.0000000    0.2388440
194600.0000000    0.2481627
194640.0000000    0.2508288
194680.0000000    0.2691393
194720.0000000    0.2526002
194760.0000000    0.2624516
194800.0000000    0.2867668
194840.0000000    0.2598287
194880.0000000    0.2672822
194920.0000000    0.2724206
194960.0000000    0.2689011
195000.0000000    0.2457841
195040.0000000    0.2707821
195080.0000000    0.2750699
195120.0000000    0.2609048
195160.0000000    0.2734342
195200.0000000    0.2897508
195240.0000000    0.2787189
195280.0000000    0.2695228
195320.0000000    0.2486477
195360.0000000    0.2682441
195400.0000000    0.3009669
195440.0000000    0.2674856
195480.0000000    0.2389006
195520.0000000    0.2612821
195560.0000000    0.2659859
195600.0000000    0.2683668
195640.0000000    0.2565331
195680.0000000    0.2671002
195720.0000000    0.2462022
195760.0000000    0.2698669
195800.0000000    0.2673285
195840.0000000    0.2493222
195880.0000000    0.2614956
195920.0000000    0.2833101
195960.0000000    0.2671675
196000.0000000    0.2687436
196040.0000000    0.2582148
196080.0000000    0.2595225
196120.0000000    0.2709042
196160.0000000    0.2677733
196200.0000000    0.2812578
196240.0000000    0.2802869
196280.0000000    0.2604373
196320.0000000    0.2727369
196360.0000000    0.2579059
196400.0000000    0.2596271
196440.0000000    0.2681825
196480.0000000    0.2565631
196520.0000000    0.2675565
196560.0000000    0.2562819
196600.0000000    0.2644142
196640.0000000    0.2581943
196680.0000000    0.2664951
196720.0000000    0.2837666
196760.0000000    0.2708116
196800.0000000    0.2592878
196840.0000000    0.2609097
196880.0000000    0.2343280
196920.0000000    0.2642668
196960.0000000    0.2894121
197000.0000000    0.2758469
197040.0000000    0.2684346
197080.0000000    0.2437601
197120.0000000    0.2574126
197160.0000000    0.2552222
197200.0000000    0.2687575
197240.0000000    0.2618806
197280.0000000    0.2676902
197320.0000000    0.2620859
197360.0000000    0.2504663
197400.0000000    0.2666077
197440.0000000    0.2657364
197480.0000000    0.2489258
197520.0000000    0.2548358
197560.0000000    0.2700001
197600.0000000    0.2659111
197640.0000000    0.2790571
197680.0000000    0.2755091
197720.0000000    0.2782347
197760.0000000    0.2566559
197800.0000000    0.2544215
197840.0000000    0.2564181
197880.0000000    0.2752002
197920.0000000    0.2695351
197960.0000000    0.2888140
198000.0000000    0.2891668
198040.0000000    0.2952557
198080.0000000    0.2769797
198120.0000000    0.2743861
198160.0000000    0.2868053
198200.0000000    0.2788993
198240.0000000    0.3000541
198280.0000000    0.2847987
198320.0000000    0.2482603
198360.0000000    0.2489520
198400.0000000    0.2432002
198440.0000000    0.2471600
198480.0000000    0.2469970
198520.0000000    0.2465973
198560.0000000    0.2363712
198600.0000000    0.2493845
198640.0000000    0.2535263
198680.0000000    0.2636242
198720.0000000    0.2437838
198760.0000000    0.2646820
198800.0000000    0.2709744
198840.0000000    0.3046108
198880.0000000    0.2811672
198920.0000000    0.2784735
198960.0000000    0.2853519
199000.0000000    0.2778895
199040.0000000    0.2528271
199080.0000000    0.2612921
199120.0000000    0.2584436
199160.0000000    0.2636285
199200.0000000    0.2685440
199240.0000000    0.2680553
199280.0000000    0.2693770
199320.0000000    0.2669924
199360.0000000    0.2667857
199400.0000000    0.2742139
199440.0000000    0.2607014
199480.0000000    0.2574428
199520.0000000    0.2644498
199560.0000000    0.2728054
199600.0000000    0.2688669
199640.0000000    0.2667373
199680.0000000    0.2838166
199720.0000000    0.2925566
199760.0000000    0.2896347
199800.0000000    0.3062372
199840.0000000    0.2810812
199880.0000000    0.2603720
199920.0000000    0.2654388
199960.0000000    0.2624701
200000.0000000    0.2716745
200040.0000000    0.2828871
200080.0000000    0.2812470
200120.0000000    0.2717574
200160.0000000    0.2670592
200200.0000000    0.2838593
200240.0000000    0.2817707
200280.0000000    0.2709616
200320.0000000    0.3075645
200360.0000000    0.2999886
200400.0000000    0.3094396
200440.0000000    0.2878271
200480.0000000    0.3048040
200520.0000000    0.2963607
200560.0000000    0.2957901
200600.0000000    0.2925963
200640.0000000    0.2843205
200680.0000000    0.2944559
200720.0000000    0.3097105
200760.0000000    0.2922871
200800.0000000    0.3152702
200840.0000000    0.2903470
200880.0000000    0.2881997
200920.0000000    0.3015197
200960.0000000    0.2986732
201000.0000000    0.2914405
201040.0000000    0.2800356
201080.0000000    0.2697745
201120.0000000    0.2838999
201160.0000000    0.2736814
201200.0000000    0.2644039
201240.0000000    0.2887037
201280.0000000    0.2946456
201320.0000000    0.3030854
201360.0000000    0.2850877
201400.0000000    0.2961893
201440.0000000    0.2900053
201480.0000000    0.2772011
201520.0000000    0.2781684
201560.0000000    0.2677481
201600.0000000    0.2483052
201640.0000000    0.2896990
201680.0000000    0.2829245
201720.0000000    0.2970929
201760.0000000    0.2867492
201800.0000000    0.2725939
201840.0000000    0.2678602
201880.0000000    0.2810505
201920.0000000    0.2829159
201960.0000000    0.2821364
202000.0000000    0.2811429
202040.0000000    0.2687186
202080.0000000    0.2736158
202120.0000000    0.2597435
202160.0000000    0.2643407
202200.0000000    0.2605895
202240.0000000    0.2635590
202280.0000000    0.2595726
202320.0000000    0.2914178
202360.0000000    0.2747339
202400.0000000    0.2858652
202440.0000000    0.2726872
202480.0000000    0.2755608
202520.0000000    0.2539081
202560.0000000    0.2857466
202600.0000000    0.2803138
202640.0000000    0.2683092
202680.0000000    0.2753844
202720.0000000    0.2715897
202760.0000000    0.2689941
202800.0000000    0.2459935
202840.0000000    0.2660399
202880.0000000    0.2768840
202920.0000000    0.2745694
202960.0000000    0.2481412
203000.0000000    0.2533988
203040.0000000    0.2494673
203080.0000000    0.2524996
203120.0000000    0.2578138
203160.0000000    0.2653212
203200.0000000    0.2393522
203240.0000000    0.2481328
203280.0000000    0.2567380
203320.0000000    0.2635155
203360.0000000    0.2562511
203400.0000000    0.2658706
203440.0000000    0.2407620
203480.0000000    0.2902674
203520.0000000    0.2640266
203560.0000000    0.2851492
203600.0000000    0.2809031
203640.0000000    0.2773246
203680.0000000    0.2727131
203720.0000000    0.2823232
203760.0000000    0.2720830
203800.0000000    0.2779424
203840.0000000    0.2609103
203880.0000000    0.2663018
203920.0000000    0.2664509
203960.0000000    0.2493746
204000.0000000    0.2337594
204040.0000000    0.2682208
204080.0000000    0.2522673
204120.0000000    0.2680880
204160.0000000    0.2630368
204200.0000000    0.2528211
204240.0000000    0.2375553
204280.0000000    0.2585920
204320.0000000    0.2423688
204360.0000000    0.2539918
204400.0000000    0.2274389
204440.0000000    0.2240254
204480.0000000    0.2336985
204520.0000000    0.2436571
204560.0000000    0.2439757
204600.0000000    0.2414544
204640.0000000    0.2427529
204680.0000000    0.2546058
204720.0000000    0.2667757
204760.0000000    0.2704533
204800.0000000    0.2820733
204840.0000000    0.2554622
204880.0000000    0.2474897
204920.0000000    0.2492911
204960.0000000    0.2440998
205000.0000000    0.2562882
205040.0000000    0.2580187
205080.0000000    0.2526386
205120.0000000    0.2396826
205160.0000000    0.2624106
205200.0000000    0.2733375
205240.0000000    0.2585361
205280.0000000    0.2453313
205320.0000000    0.2611997
205360.0000000    0.2528917
205400.0000000    0.2684033
205440.0000000    0.2533942
205480.0000000    0.2642446
205520.0000000    0.2966763
205560.0000000    0.2618921
205600.0000000    0.2751854
205640.0000000    0.2677808
205680.0000000    0.2563858
205720.0000000    0.2583364
205760.0000000    0.2706071
205800.0000000    0.2755163
205840.0000000    0.2537889
205880.0000000    0.2478187
205920.0000000    0.2803715
205960.0000000    0.2710019
206000.0000000    0.2680453
206040.0000000    0.2792688
206080.0000000    0.2940962
206120.0000000    0.2620881
206160.0000000    0.2575193
206200.0000000    0.2786295
206240.0000000    0.2613733
206280.0000000    0.2473647
206320.0000000    0.2348527
206360.0000000    0.2664994
206400.0000000    0.2668205
206440.0000000    0.2655329
206480.0000000    0.2599063
206520.0000000    0.2554067
206560.0000000    0.2714576
206600.0000000    0.2577370
206640.0000000    0.2777045
206680.0000000    0.2610304
206720.0000000    0.2512544
206760.0000000    0.2448856
206800.0000000    0.2520462
206840.0000000    0.2601024
206880.0000000    0.2555619
206920.0000000    0.2448724
206960.0000000    0.2370958
207000.0000000    0.2473546
207040.0000000    0.2528176
207080.0000000    0.2646388
207120.0000000    0.2691595
207160.0000000    0.2809491
207200.0000000    0.2730203
207240.0000000    0.2641174
207280.0000000    0.2629506
207320.0000000    0.2673131
207360.0000000    0.2705397
207400.0000000    0.2737110
207440.0000000    0.2631356
207480.0000000    0.2745844
207520.0000000    0.2770488
207560.0000000    0.2805118
207600.0000000    0.2453919
207640.0000000    0.2689056
207680.0000000    0.2796852
207720.0000000    0.2604108
207760.0000000    0.2603503
207800.0000000    0.2717225
207840.0000000    0.2352565
207880.0000000    0.2433015
207920.0000000    0.2446042
207960.0000000    0.2594164
208000.0000000    0.2729703
208040.0000000    0.2827633
208080.0000000    0.2629974
208120.0000000    0.2771893
208160.0000000    0.2737741
208200.0000000    0.2682792
208240.0000000    0.2593194
208280.0000000    0.2664738
208320.0000000    0.2819014
208360.0000000    0.2552059
208400.0000000    0.2621988
208440.0000000    0.2413254
208480.0000000    0.2510221
208520.0000000    0.2611677
208560.0000000    0.2515248
208600.0000000    0.2393911
208640.0000000    0.2522956
208680.0000000    0.2525631
208720.0000000    0.2536813
208760.0000000    0.2633220
208800.0000000    0.2787666
208840.0000000    0.2763818
208880.0000000    0.2816458
208920.0000000    0.2457097
208960.0000000    0.2471291
209000.0000000    0.2731586
209040.0000000    0.2981461
209080.0000000    0.2853438
209120.0000000    0.2711673
209160.0000000    0.3056631
209200.0000000    0.2757813
209240.0000000    0.2845178
209280.0000000    0.2777105
209320.0000000    0.2742665
209360.0000000    0.2615225
209400.0000000    0.2767028
209440.0000000    0.2827154
209480.0000000    0.2782016
209520.0000000    0.2573767
209560.0000000    0.2687095
209600.0000000    0.2695236
209640.0000000    0.2607918
209680.0000000    0.2474734
209720.0000000    0.2442662
209760.0000000    0.2605021
209800.0000000    0.2438036
209840.0000000    0.2394483
209880.0000000    0.2651904
209920.0000000    0.2798685
209960.0000000    0.2605095
210000.0000000    0.2656890
210040.0000000    0.2596460
210080.0000000    0.2979428
210120.0000000    0.2975636
210160.0000000    0.2835906
210200.0000000    0.2765041
210240.0000000    0.2850220
210280.0000000    0.2571410
210320.0000000    0.2839511
210360.0000000    0.2771593
210400.0000000    0.2707278
210440.0000000    0.2903389
210480.0000000    0.2868406
210520.0000000    0.2844529
210560.0000000    0.2827345
210600.0000000    0.2859083
210640.0000000    0.2913128
210680.0000000    0.2769607
210720.0000000    0.2579058
210760.0000000    0.2740199
210800.0000000    0.2875959
210840.0000000    0.2864618
210880.0000000    0.2784405
210920.0000000    0.2807328
210960.0000000    0.2629122
211000.0000000    0.2807042
211040.0000000    0.2576003
211080.0000000    0.2902429
211120.0000000    0.2684699
211160.0000000    0.2829687
211200.0000000    0.2881240
211240.0000000    0.2866192
211280.0000000    0.2901817
211320.0000000    0.2849921
211360.0000000    0.2811843
211400.0000000    0.2691793
211440.0000000    0.2594939
211480.0000000    0.2686073
211520.0000000    0.2652067
211560.0000000    0.2764234
211600.0000000    0.2803703
211640.0000000    0.2899686
211680.0000000    0.2755612
211720.0000000    0.2877440
211760.0000000    0.2834746
211800.0000000    0.2787822
211840.0000000    0.2673045
211880.0000000    0.2922012
211920.0000000    0.2724978
211960.0000000    0.2884264
212000.0000000    0.2888691
212040.0000000    0.2844127
212080.0000000    0.2706710
212120.0000000    0.2865779
212160.0000000    0.2852286
212200.0000000    0.2729546
212240.0000000    0.2823818
212280.0000000    0.2671026
212320.0000000    0.2910558
212360.0000000    0.2876335
212400.0000000    0.2774670
212440.0000000    0.2657354
212480.0000000    0.2704680
212520.0000000    0.2859653
212560.0000000    0.3066713
212600.0000000    0.2716784
212640.0000000    0.2847887
212680.0000000    0.2709789
212720.0000000    0.2878967
212760.0000000    0.2650455
212800.0000000    0.2669294
212840.0000000    0.2384725
212880.0000000    0.2442390
212920.0000000    0.2784985
212960.0000000    0.2652064
213000.0000000    0.2878661
213040.0000000    0.2931294
213080.0000000    0.2629417
213120.0000000    0.2662115
213160.0000000    0.2733909
213200.0000000    0.2736208
213240.0000000    0.2676969
213280.0000000    0.2765076
213320.0000000    0.2589046
213360.0000000    0.2534518
213400.0000000    0.2702524
213440.0000000    0.2486986
213480.0000000    0.2579834
213520.0000000    0.2644253
213560.0000000    0.2621511
213600.0000000    0.2496422
213640.0000000    0.2604940
213680.0000000    0.2729584
213720.0000000    0.2572980
213760.0000000    0.2424283
213800.0000000    0.2621316
213840.0000000    0.2441452
213880.0000000    0.2755300
213920.0000000    0.2629954
213960.0000000    0.2346513
214000.0000000    0.2495141
214040.0000000    0.2539535
214080.0000000    0.2586250
214120.0000000    0.2880275
214160.0000000    0.2652771
214200.0000000    0.2868404
214240.0000000    0.2612560
214280.0000000    0.2608510
214320.0000000    0.2787041
214360.0000000    0.2544331
214400.0000000    0.2674765
214440.0000000    0.2683808
214480.0000000    0.2700005
214520.0000000    0.2384515
214560.0000000    0.2633605
214600.0000000    0.2649334
214640.0000000    0.2487555
214680.0000000    0.2694439
214720.0000000    0.2806653
214760.0000000    0.2526129
214800.0000000    0.2698964
214840.0000000    0.2455726
214880.0000000    0.2373841
214920.0000000    0.2546917
214960.0000000    0.2848755
215000.0000000    0.2545354
215040.0000000    0.2562273
215080.0000000    0.2513732
215120.0000000    0.2563877
215160.0000000    0.2525680
215200.0000000    0.2491961
215240.0000000    0.2591442
215280.0000000    0.2537687
215320.0000000    0.2360553
215360.0000000    0.2670633
215400.0000000    0.2664415
215440.0000000    0.2575680
215480.0000000    0.2512344
215520.0000000    0.2668930
215560.0000000    0.2736626
215600.0000000    0.2712925
215640.0000000    0.2768099
215680.0000000    0.2578054
215720.0000000    0.2644846
215760.0000000    0.2616027
215800.0000000    0.2427422
215840.0000000    0.2376424
215880.0000000    0.2685682
215920.0000000    0.2643094
215960.0000000    0.2706086
216000.0000000    0.2717342
216040.0000000    0.2847828
216080.0000000    0.2614594
216120.0000000    0.2528050
216160.0000000    0.2735765
216200.0000000    0.2586522
216240.0000000    0.2660353
216280.0000000    0.2739170
216320.0000000    0.2693979
216360.0000000    0.2590016
216400.0000000    0.2706484
216440.0000000    0.2680684
216480.0000000    0.2772166
216520.0000000    0.2739038
216560.0000000    0.2682114
216600.0000000    0.2592330
216640.0000000    0.2512202
216680.0000000    0.2610478
216720.0000000    0.2733787
216760.0000000    0.2488987
216800.0000000    0.2523512
216840.0000000    0.2378664
216880.0000000    0.2719400
216920.0000000    0.2582461
216960.0000000    0.2563708
217000.0000000    0.2652907
217040.0000000    0.2878644
217080.0000000    0.2660374
217120.0000000    0.2703303
217160.0000000    0.2532138
217200.0000000    0.2655595
217240.0000000    0.2867116
217280.0000000    0.2550354
217320.0000000    0.2377459
217360.0000000    0.2488872
217400.0000000    0.2580498
217440.0000000    0.2600073
217480.0000000    0.2765662
217520.0000000    0.2342555
217560.0000000    0.2400758
217600.0000000    0.2580904
217640.0000000    0.2548494
217680.0000000    0.2572342
217720.0000000    0.2604342
217760.0000000    0.2483747
217800.0000000    0.2578220
217840.0000000    0.2608234
217880.0000000    0.2521316
217920.0000000    0.2726651
217960.0000000    0.2864638
218000.0000000    0.2621890
218040.0000000    0.2587942
218080.0000000    0.2622212
218120.0000000    0.2585570
218160.0000000    0.2524854
218200.0000000    0.2872342
218240.0000000    0.2683524
218280.0000000    0.2815412
218320.0000000    0.2503510
218360.0000000    0.2417025
218400.0000000    0.2701313
218440.0000000    0.2637740
218480.0000000    0.2529157
218520.0000000    0.2559135
218560.0000000    0.2651343
218600.0000000    0.2640074
218640.0000000    0.2673768
218680.0000000    0.2733842
218720.0000000    0.2684128
218760.0000000    0.2764645
218800.0000000    0.2698543
218840.0000000    0.2600981
218880.0000000    0.2770312
218920.0000000    0.2386791
218960.0000000    0.2400384
219000.0000000    0.2329426
219040.0000000    0.2320668
219080.0000000    0.2481346
219120.0000000    0.2463291
219160.0000000    0.2362975
219200.0000000    0.2504834
219240.0000000    0.2352231
219280.0000000    0.2414418
219320.0000000    0.2548169
219360.0000000    0.2762306
219400.0000000    0.2626499
219440.0000000    0.2831308
219480.0000000    0.2738315
219520.0000000    0.2564327
219560.0000000    0.2633381
219600.0000000    0.2731910
219640.0000000    0.2816292
219680.0000000    0.2642375
219720.0000000    0.2703635
219760.0000000    0.2692634
219800.0000000    0.2699643
219840.0000000    0.2408650
219880.0000000    0.2451822
219920.0000000    0.2775787
219960.0000000    0.2598532
220000.0000000    0.2440289
220040.0000000    0.2560468
220080.0000000    0.2520965
220120.0000000    0.2817309
220160.0000000    0.2571198
220200.0000000    0.2959990
220240.0000000    0.2730333
220280.0000000    0.2431599
220320.0000000    0.2555339
220360.0000000    0.2676829
220400.0000000    0.2563686
220440.0000000    0.2753983
220480.0000000    0.2781376
220520.0000000    0.2863816
220560.0000000    0.2848786
220600.0000000    0.2739114
220640.0000000    0.2935033
220680.0000000    0.2754395
220720.0000000    0.2915743
220760.0000000    0.3065796
220800.0000000    0.2639885
220840.0000000    0.2774502
220880.0000000    0.2952940
220920.0000000    0.2802822
220960.0000000    0.2855493
221000.0000000    0.2723027
221040.0000000    0.2794685
221080.0000000    0.2831971
221120.0000000    0.2699191
221160.0000000    0.2654339
221200.0000000    0.2633133
221240.0000000    0.2604214
221280.0000000    0.2614434
221320.0000000    0.2843205
221360.0000000    0.2808224
221400.0000000    0.2877823
221440.0000000    0.2550238
221480.0000000    0.2749494
221520.0000000    0.2645272
221560.0000000    0.2529791
221600.0000000    0.2639560
221640.0000000    0.2468146
221680.0000000    0.2663411
221720.0000000    0.2607524
221760.0000000    0.2811722
221800.0000000    0.2900466
221840.0000000    0.2655535
221880.0000000    0.2644077
221920.0000000    0.2581767
221960.0000000    0.2539110
222000.0000000    0.2427513
222040.0000000    0.2616220
222080.0000000    0.2663532
222120.0000000    0.2674340
222160.0000000    0.2492640
222200.0000000    0.2590685
222240.0000000    0.2706591
222280.0000000    0.2658572
222320.0000000    0.2531017
222360.0000000    0.2611616
222400.0000000    0.2471066
222440.0000000    0.2685629
222480.0000000    0.2663738
222520.0000000    0.2536558
222560.0000000    0.2591340
222600.0000000    0.2494382
222640.0000000    0.2676712
222680.0000000    0.2647274
222720.0000000    0.2687892
222760.0000000    0.2534694
222800.0000000    0.2422928
222840.0000000    0.2451754
222880.0000000    0.2502685
222920.0000000    0.2465343
222960.0000000    0.2623744
223000.0000000    0.2636973
223040.0000000    0.2501253
223080.0000000    0.2617504
223120.0000000    0.2659591
223160.0000000    0.2534822
223200.0000000    0.2635327
223240.0000000    0.2593830
223280.0000000    0.2809197
223320.0000000    0.2536413
223360.0000000    0.2654748
223400.0000000    0.2735385
223440.0000000    0.2785822
223480.0000000    0.2772952
223520.0000000    0.2817889
223560.0000000    0.2922205
223600.0000000    0.2724411
223640.0000000    0.2652385
223680.0000000    0.2531552
223720.0000000    0.2555618
223760.0000000    0.2703808
223800.0000000    0.2597481
223840.0000000    0.2598421
223880.0000000    0.2722414
223920.0000000    0.2577685
223960.0000000    0.2725828
224000.0000000    0.2770362
224040.0000000    0.2686460
224080.0000000    0.2648733
224120.0000000    0.2687138
224160.0000000    0.2582525
224200.0000000    0.2837908
224240.0000000    0.2770945
224280.0000000    0.2867050
224320.0000000    0.2695158
224360.0000000    0.2593965
224400.0000000    0.2741472
224440.0000000    0.2501038
224480.0000000    0.2399698
224520.0000000    0.2334758
224560.0000000    0.2549978
224600.0000000    0.2336169
224640.0000000    0.2719415
224680.0000000    0.2583459
224720.0000000    0.2719181
224760.0000000    0.2707230
224800.0000000    0.2458588
224840.0000000    0.2482895
224880.0000000    0.2522446
224920.0000000    0.2522362
224960.0000000    0.2637649
225000.0000000    0.2677278
225040.0000000    0.2505320
225080.0000000    0.2569070
225120.0000000    0.2461370
225160.0000000    0.2502018
225200.0000000    0.2654912
225240.0000000    0.2692163
225280.0000000    0.2553339
225320.0000000    0.2612965
225360.0000000    0.2538371
225400.0000000    0.2566740
225440.0000000    0.2756691
225480.0000000    0.2689109
225520.0000000    0.2782493
225560.0000000    0.2875768
225600.0000000    0.2922309
225640.0000000    0.2879156
225680.0000000    0.2930781
225720.0000000    0.2783874
225760.0000000    0.2737320
225800.0000000    0.2718651
225840.0000000    0.2945621
225880.0000000    0.2910789
225920.0000000    0.2896367
225960.0000000    0.2741772
226000.0000000    0.2693336
226040.0000000    0.2781236
226080.0000000    0.2752381
226120.0000000    0.2750580
226160.0000000    0.2627965
226200.0000000    0.2841725
226240.0000000    0.2768916
226280.0000000    0.2740245
226320.0000000    0.2705584
226360.0000000    0.2908410
226400.0000000    0.2735323
226440.0000000    0.2668869
226480.0000000    0.2993787
226520.0000000    0.2830094
226560.0000000    0.2848741
226600.0000000    0.2837784
226640.0000000    0.2753374
226680.0000000    0.2651338
226720.0000000    0.2479251
226760.0000000    0.2595311
226800.0000000    0.2804434
226840.0000000    0.2783836
226880.0000000    0.2794191
226920.0000000    0.2536906
226960.0000000    0.2561835
227000.0000000    0.2349412
227040.0000000    0.2537588
227080.0000000    0.2590797
227120.0000000    0.2867771
227160.0000000    0.2560781
227200.0000000    0.2639130
227240.0000000    0.2761405
227280.0000000    0.2402794
227320.0000000    0.2650109
227360.0000000    0.2570363
227400.0000000    0.2679228
227440.0000000    0.2651013
227480.0000000    0.2595154
227520.0000000    0.2858606
227560.0000000    0.2764719
227600.0000000    0.2883262
227640.0000000    0.2741708
227680.0000000    0.2875616
227720.0000000    0.2924577
227760.0000000    0.2996673
227800.0000000    0.3070388
227840.0000000    0.2952856
227880.0000000    0.2905105
227920.0000000    0.2885832
227960.0000000    0.2866988
228000.0000000    0.2703497
228040.0000000    0.2950351
228080.0000000    0.2825167
228120.0000000    0.2719528
228160.0000000    0.2663737
228200.0000000    0.2686030
228240.0000000    0.2761794
228280.0000000    0.2855113
228320.0000000    0.2822727
228360.0000000    0.2948063
228400.0000000    0.2714114
228440.0000000    0.2815731
228480.0000000    0.2620368
228520.0000000    0.2699398
228560.0000000    0.2815611
228600.0000000    0.2927106
228640.0000000    0.2764685
228680.0000000    0.2783540
228720.0000000    0.2714327
228760.0000000    0.2759376
228800.0000000    0.2837427
228840.0000000    0.2743210
228880.0000000    0.2970568
228920.0000000    0.2745678
228960.0000000    0.2854010
229000.0000000    0.3057860
229040.0000000    0.2962672
229080.0000000    0.3043212
229120.0000000    0.2919676
229160.0000000    0.2833317
229200.0000000    0.2503212
229240.0000000    0.2684158
229280.0000000    0.2882702
229320.0000000    0.2758628
229360.0000000    0.2575613
229400.0000000    0.2658708
229440.0000000    0.2747333
229480.0000000    0.2718416
229520.0000000    0.2716642
229560.0000000    0.2842290
229600.0000000    0.2785707
229640.0000000    0.2880571
229680.0000000    0.3082066
229720.0000000    0.2861450
229760.0000000    0.2924632
229800.0000000    0.2797632
229840.0000000    0.2784759
229880.0000000    0.2900575
229920.0000000    0.2735912
229960.0000000    0.2817278
230000.0000000    0.2977929
230040.0000000    0.2787411
230080.0000000    0.2920873
230120.0000000    0.2869402
230160.0000000    0.2681615
230200.0000000    0.2856331
230240.0000000    0.2897727
230280.0000000    0.2637753
230320.0000000    0.2528994
230360.0000000    0.2694741
230400.0000000    0.2607621
230440.0000000    0.2369520
230480.0000000    0.2498579
230520.0000000    0.2698283
230560.0000000    0.2713438
230600.0000000    0.2650348
230640.0000000    0.2704607
230680.0000000    0.2690563
230720.0000000    0.2850587
230760.0000000    0.2829451
230800.0000000    0.2786146
230840.0000000    0.2538565
230880.0000000    0.2651138
230920.0000000    0.2646939
230960.0000000    0.2350318
231000.0000000    0.2459411
231040.0000000    0.2455017
231080.0000000    0.2722190
231120.0000000    0.2464937
231160.0000000    0.2617595
231200.0000000    0.2683459
231240.0000000    0.2794006
231280.0000000    0.2617102
231320.0000000    0.2767845
231360.0000000    0.2840621
231400.0000000    0.2820337
231440.0000000    0.2499294
231480.0000000    0.2621959
231520.0000000    0.2712857
231560.0000000    0.2743744
231600.0000000    0.2452651
231640.0000000    0.2800528
231680.0000000    0.2826568
231720.0000000    0.2590165
231760.0000000    0.2827523
231800.0000000    0.2550053
231840.0000000    0.2747233
231880.0000000    0.2744085
231920.0000000    0.2651484
231960.0000000    0.2296537
232000.0000000    0.2386832
232040.0000000    0.2548150
232080.0000000    0.2648496
232120.0000000    0.2617007
232160.0000000    0.2876911
232200.0000000    0.2725162
232240.0000000    0.2522321
232280.0000000    0.2700153
232320.0000000    0.2492040
232360.0000000    0.2510317
232400.0000000    0.2634819
232440.0000000    0.2499181
232480.0000000    0.2537247
232520.0000000    0.2558222
232560.0000000    0.2507071
232600.0000000    0.2511139
232640.0000000    0.2842860
232680.0000000    0.2561127
232720.0000000    0.2487275
232760.0000000    0.2513912
232800.0000000    0.2451617
232840.0000000    0.2614530
232880.0000000    0.2473101
232920.0000000    0.2662181
232960.0000000    0.2672594
233000.0000000    0.2490159
233040.0000000    0.2572648
233080.0000000    0.2682839
233120.0000000    0.2639280
233160.0000000    0.2797273
233200.0000000    0.2709388
233240.0000000    0.3003921
233280.0000000    0.2675100
233320.0000000    0.2474634
233360.0000000    0.2645852
233400.0000000    0.2701232
233440.0000000    0.2620749
233480.0000000    0.2684991
233520.0000000    0.2812234
233560.0000000    0.2852357
233600.0000000    0.2785832
233640.0000000    0.2896321
233680.0000000    0.2716956
233720.0000000    0.2875690
233760.0000000    0.2784790
233800.0000000    0.2975565
233840.0000000    0.2726560
233880.0000000    0.2655768
233920.0000000    0.2632785
233960.0000000    0.2813308
234000.0000000    0.2514678
234040.0000000    0.2833358
234080.0000000    0.2683315
234120.0000000    0.2671522
234160.0000000    0.2718087
234200.0000000    0.2775499
234240.0000000    0.2884210
234280.0000000    0.2916745
234320.0000000    0.2766475
234360.0000000    0.2822202
234400.0000000    0.2618859
234440.0000000    0.2692085
234480.0000000    0.2512875
234520.0000000    0.2658921
234560.0000000    0.2691509
234600.0000000    0.2620429
234640.0000000    0.2637564
234680.0000000    0.2710256
234720.0000000    0.2810218
234760.0000000    0.2512892
234800.0000000    0.2541310
234840.0000000    0.2599256
234880.0000000    0.2627900
234920.0000000    0.2630560
234960.0000000    0.2670315
235000.0000000    0.2598867
235040.0000000    0.2624866
235080.0000000    0.2525153
235120.0000000    0.2679435
235160.0000000    0.2778370
235200.0000000    0.2667056
235240.0000000    0.2816193
235280.0000000    0.2839680
235320.0000000    0.2563506
235360.0000000    0.2577895
235400.0000000    0.2604425
235440.0000000    0.2555516
235480.0000000    0.2689658
235520.0000000    0.2733020
235560.0000000    0.2723300
235600.0000000    0.2597429
235640.0000000    0.2660722
235680.0000000    0.2382564
235720.0000000    0.2693914
235760.0000000    0.2554752
235800.0000000    0.2437254
235840.0000000    0.2593733
235880.0000000    0.2648203
235920.0000000    0.2414524
235960.0000000    0.2497382
236000.0000000    0.2508183
236040.0000000    0.2834759
236080.0000000    0.2904408
236120.0000000    0.2681604
236160.0000000    0.2646046
236200.0000000    0.2519678
236240.0000000    0.2732639
236280.0000000    0.2624469
236320.0000000    0.2763603
236360.0000000    0.2693773
236400.0000000    0.2543321
236440.0000000    0.2761536
236480.0000000    0.2726828
236520.0000000    0.2556244
236560.0000000    0.2587327
236600.0000000    0.2587093
236640.0000000    0.2789555
236680.0000000    0.2962889
236720.0000000    0.2757144
236760.0000000    0.2649759
236800.0000000    0.2623517
236840.0000000    0.2567158
236880.0000000    0.2514318
236920.0000000    0.2503216
236960.0000000    0.2458027
237000.0000000    0.2761416
237040.0000000    0.2630036
237080.0000000    0.2623828
237120.0000000    0.2497779
237160.0000000    0.2809338
237200.0000000    0.2647013
237240.0000000    0.2760281
237280.0000000    0.2709360
237320.0000000    0.2621875
237360.0000000    0.2553303
237400.0000000    0.2874130
237440.0000000    0.2658468
237480.0000000    0.2770859
237520.0000000    0.2726704
237560.0000000    0.2762774
237600.0000000    0.2904113
237640.0000000    0.2906852
237680.0000000    0.2761640
237720.0000000    0.2786857
237760.0000000    0.2844573
237800.0000000    0.3032402
237840.0000000    0.2826732
237880.0000000    0.3023516
237920.0000000    0.2810683
237960.0000000    0.2840463
238000.0000000    0.3143444
238040.0000000    0.3154064
238080.0000000    0.2888267
238120.0000000    0.3023089
238160.0000000    0.2903054
238200.0000000    0.3094731
238240.0000000    0.2897258
238280.0000000    0.2702860
238320.0000000    0.3104366
238360.0000000    0.2854518
238400.0000000    0.2714916
238440.0000000    0.2883134
238480.0000000    0.3014336
238520.0000000    0.2960191
238560.0000000    0.2732649
238600.0000000    0.2749785
238640.0000000    0.2834723
238680.0000000    0.2774498
238720.0000000    0.2668724
238760.0000000    0.2670572
238800.0000000    0.2751169
238840.0000000    0.2814052
238880.0000000    0.2789850
238920.0000000    0.2774801
238960.0000000    0.2809894
239000.0000000    0.2644867
239040.0000000    0.2721080
239080.0000000    0.2695657
239120.0000000    0.2620522
239160.0000000    0.2583480
239200.0000000    0.2511238
239240.0000000    0.2598306
239280.0000000    0.2529141
239320.0000000    0.2596259
239360.0000000    0.2649544
239400.0000000    0.2569054
239440.0000000    0.2633653
239480.0000000    0.2510187
239520.0000000    0.2785769
239560.0000000    0.2717267
239600.0000000    0.2562766
239640.0000000    0.2534722
239680.0000000    0.2526154
239720.0000000    0.2796728
239760.0000000    0.2669750
239800.0000000    0.2864204
239840.0000000    0.2646292
239880.0000000    0.2628662
239920.0000000    0.2469274
239960.0000000    0.2654743
240000.0000000    0.2852964
240040.0000000    0.2839209
240080.0000000    0.2669965
240120.0000000    0.2278704
240160.0000000    0.2342655
240200.0000000    0.2396414
240240.0000000    0.2444944
240280.0000000    0.2422441
240320.0000000    0.2377393
240360.0000000    0.2417283
240400.0000000    0.2470503
240440.0000000    0.2412587
240480.0000000    0.2548134
240520.0000000    0.2338622
240560.0000000    0.2322662
240600.0000000    0.2349712
240640.0000000    0.2133363
240680.0000000    0.2190548
240720.0000000    0.2450156
240760.0000000    0.2564953
240800.0000000    0.2542952
240840.0000000    0.2540154
240880.0000000    0.2619865
240920.0000000    0.2587512
240960.0000000    0.2496052
241000.0000000    0.2487981
241040.0000000    0.2616599
241080.0000000    0.2539381
241120.0000000    0.2297654
241160.0000000    0.2392634
241200.0000000    0.2561072
241240.0000000    0.2728810
241280.0000000    0.2682591
241320.0000000    0.2731235
241360.0000000    0.2547049
241400.0000000    0.2248937
241440.0000000    0.2555260
241480.0000000    0.2353645
241520.0000000    0.2574175
241560.0000000    0.2637826
241600.0000000    0.2478893
241640.0000000    0.2448022
241680.0000000    0.2482145
241720.0000000    0.2706520
241760.0000000    0.2365454
241800.0000000    0.2303227
241840.0000000    0.2320790
241880.0000000    0.2624634
241920.0000000    0.2625268
241960.0000000    0.2342494
242000.0000000    0.2334509
242040.0000000    0.2539706
242080.0000000    0.2588633
242120.0000000    0.2439341
242160.0000000    0.2630003
242200.0000000    0.2682312
242240.0000000    0.2740102
242280.0000000    0.2728244
242320.0000000    0.2624541
242360.0000000    0.2490995
242400.0000000    0.2606374
242440.0000000    0.2646725
242480.0000000    0.2641624
242520.0000000    0.2641210
242560.0000000    0.2509169
242600.0000000    0.2577685
242640.0000000    0.2695833
242680.0000000    0.2554824
242720.0000000    0.2687277
242760.0000000    0.2715845
242800.0000000    0.2562931
242840.0000000    0.2597306
242880.0000000    0.2590789
242920.0000000    0.2697951
242960.0000000    0.2743876
243000.0000000    0.2656846
243040.0000000    0.2701201
243080.0000000    0.2848894
243120.0000000    0.2770337
243160.0000000    0.2760143
243200.0000000    0.2722623
243240.0000000    0.2586668
243280.0000000    0.2745790
243320.0000000    0.2680477
243360.0000000    0.2991476
243400.0000000    0.2744731
243440.0000000    0.2970438
243480.0000000    0.2858748
243520.0000000    0.2722200
243560.0000000    0.2889687
243600.0000000    0.2801127
243640.0000000    0.2647300
243680.0000000    0.2696645
243720.0000000    0.2859986
243760.0000000    0.2690112
243800.0000000    0.2658628
243840.0000000    0.2953646
243880.0000000    0.2861831
243920.0000000    0.2658546
243960.0000000    0.2695724
244000.0000000    0.2734623
244040.0000000    0.2805839
244080.0000000    0.2757514
244120.0000000    0.2866705
244160.0000000    0.2770400
244200.0000000    0.2864264
244240.0000000    0.2627802
244280.0000000    0.2727070
244320.0000000    0.2843447
244360.0000000    0.2638367
244400.0000000    0.2678942
244440.0000000    0.2639239
244480.0000000    0.2888208
244520.0000000    0.2809972
244560.0000000    0.2779976
244600.0000000    0.2698392
244640.0000000    0.2642377
244680.0000000    0.2599607
244720.0000000    0.2437146
244760.0000000    0.2535328
244800.0000000    0.2690202
244840.0000000    0.2579982
244880.0000000    0.2521198
244920.0000000    0.2612651
244960.0000000    0.2674573
245000.0000000    0.2630869
245040.0000000    0.2624954
245080.0000000    0.2832119
245120.0000000    0.2616665
245160.0000000    0.2837699
245200.0000000    0.2852900
245240.0000000    0.2686136
245280.0000000    0.2569689
245320.0000000    0.2839579
245360.0000000    0.2740009
245400.0000000    0.2662113
245440.0000000    0.2598747
245480.0000000    0.2923908
245520.0000000    0.2598706
245560.0000000    0.2467413
245600.0000000    0.2719278
245640.0000000    0.2472356
245680.0000000    0.2423268
245720.0000000    0.2530237
245760.0000000    0.2738946
245800.0000000    0.2810377
245840.0000000    0.2798201
245880.0000000    0.2730552
245920.0000000    0.2576129
245960.0000000    0.2608088
246000.0000000    0.2631300
246040.0000000    0.2466328
246080.0000000    0.2584876
246120.0000000    0.2470315
246160.0000000    0.2471515
246200.0000000    0.2499153
246240.0000000    0.2496645
246280.0000000    0.2491988
246320.0000000    0.2571355
246360.0000000    0.2782232
246400.0000000    0.2717996
246440.0000000    0.2782472
246480.0000000    0.2701917
246520.0000000    0.2974158
246560.0000000    0.2943486
246600.0000000    0.2704647
246640.0000000    0.2637877
246680.0000000    0.2652988
246720.0000000    0.2648624
246760.0000000    0.2782296
246800.0000000    0.2645582
246840.0000000    0.2738947
246880.0000000    0.2714875
246920.0000000    0.2709518
246960.0000000    0.2606347
247000.0000000    0.2821061
247040.0000000    0.2470472
247080.0000000    0.2739155
247120.0000000    0.2668070
247160.0000000    0.2760297
247200.0000000    0.2754090
247240.0000000    0.2848427
247280.0000000    0.2813869
247320.0000000    0.2727434
247360.0000000    0.2759865
247400.0000000    0.2734169
247440.0000000    0.2636172
247480.0000000    0.2809422
247520.0000000    0.2871049
247560.0000000    0.2683529
247600.0000000    0.2792032
247640.0000000    0.2693906
247680.0000000    0.2613555
247720.0000000    0.2753640
247760.0000000    0.2848395
247800.0000000    0.2662102
247840.0000000    0.2767906
247880.0000000    0.2860765
247920.0000000    0.2638609
247960.0000000    0.2697919
248000.0000000    0.2595855
248040.0000000    0.2648937
248080.0000000    0.2606650
248120.0000000    0.2591747
248160.0000000    0.2497583
248200.0000000    0.2373783
248240.0000000    0.2435847
248280.0000000    0.2475017
248320.0000000    0.2461068
248360.0000000    0.2403690
248400.0000000    0.2543419
248440.0000000    0.2442229
248480.0000000    0.2313639
248520.0000000    0.2500810
248560.0000000    0.2637200
248600.0000000    0.2436808
248640.0000000    0.2390976
248680.0000000    0.2321046
248720.0000000    0.2486647
248760.0000000    0.2244654
248800.0000000    0.2388017
248840.0000000    0.2509835
248880.0000000    0.2516837
248920.0000000    0.2497873
248960.0000000    0.2568498
249000.0000000    0.2543692
249040.0000000    0.2350484
249080.0000000    0.2544910
249120.0000000    0.2539372
249160.0000000    0.2535979
249200.0000000    0.2561874
249240.0000000    0.2533967
249280.0000000    0.2938864
249320.0000000    0.2761282
249360.0000000    0.2515777
249400.0000000    0.2704183
249440.0000000    0.2528804
249480.0000000    0.2517560
249520.0000000    0.2606031
249560.0000000    0.2409504
249600.0000000    0.2463358
249640.0000000    0.2715200
249680.0000000    0.2885676
249720.0000000    0.2829381
249760.0000000    0.2828450
249800.0000000    0.2813335
249840.0000000    0.2602601
249880.0000000    0.2676895
249920.0000000    0.2769485
249960.0000000    0.2374744
250000.0000000    0.2633261
250040.0000000    0.2565042
250080.0000000    0.2561965
250120.0000000    0.2409079
250160.0000000    0.2520526
250200.0000000    0.2468756
250240.0000000    0.2400947
250280.0000000    0.2630729
250320.0000000    0.2681300
250360.0000000    0.2501832
250400.0000000    0.2620291
250440.0000000    0.2695536
250480.0000000    0.2516542
250520.0000000    0.2769842
250560.0000000    0.2404386
250600.0000000    0.2534546
250640.0000000    0.2601240
250680.0000000    0.2493020
250720.0000000    0.2818752
250760.0000000    0.2603489
250800.0000000    0.2629831
250840.0000000    0.2400494
250880.0000000    0.2575710
250920.0000000    0.2247680
250960.0000000    0.2512161
251000.0000000    0.2459446
251040.0000000    0.2395460
251080.0000000    0.2448165
251120.0000000    0.2501361
251160.0000000    0.2494850
251200.0000000    0.2353421
251240.0000000    0.2446878
251280.0000000    0.2380321
251320.0000000    0.2437395
251360.0000000    0.2607843
251400.0000000    0.2547594
251440.0000000    0.2721269
251480.0000000    0.2827474
251520.0000000    0.2645844
251560.0000000    0.2545277
251600.0000000    0.2757599
251640.0000000    0.3023731
251680.0000000    0.2636511
251720.0000000    0.2803291
251760.0000000    0.2714709
251800.0000000    0.2939808
251840.0000000    0.2835640
251880.0000000    0.2780332
251920.0000000    0.2665859
251960.0000000    0.2694512
252000.0000000    0.2643238
252040.0000000    0.2702259
252080.0000000    0.2836181
252120.0000000    0.2754456
252160.0000000    0.2781183
252200.0000000    0.2694553
252240.0000000    0.2522151
252280.0000000    0.2474591
252320.0000000    0.2769494
252360.0000000    0.2713163
252400.0000000    0.2655346
252440.0000000    0.2624666
252480.0000000    0.2504098
252520.0000000    0.2537763
252560.0000000    0.2645071
252600.0000000    0.2531013
252640.0000000    0.2492884
252680.0000000    0.2514204
252720.0000000    0.2619195
252760.0000000    0.2699667
252800.0000000    0.2662782
252840.0000000    0.2688110
252880.0000000    0.2749896
252920.0000000    0.2757834
252960.0000000    0.2715883
253000.0000000    0.2597980
253040.0000000    0.2826133
253080.0000000    0.2593499
253120.0000000    0.2491360
253160.0000000    0.2575378
253200.0000000    0.2859984
253240.0000000    0.2604577
253280.0000000    0.2523589
253320.0000000    0.2582805
253360.0000000    0.2401285
253400.0000000    0.2707122
253440.0000000    0.2445670
253480.0000000    0.2572534
253520.0000000    0.2746289
253560.0000000    0.2528452
253600.0000000    0.2347566
253640.0000000    0.2607573
253680.0000000    0.2431674
253720.0000000    0.2578883
253760.0000000    0.2544820
253800.0000000    0.2761158
253840.0000000    0.2590562
253880.0000000    0.2672427
253920.0000000    0.2566128
253960.0000000    0.2772653
254000.0000000    0.2693577
254040.0000000    0.2724889
254080.0000000    0.2617033
254120.0000000    0.2632226
254160.0000000    0.2554581
254200.0000000    0.2505140
254240.0000000    0.2673092
254280.0000000    0.2740603
254320.0000000    0.2709540
254360.0000000    0.2584697
254400.0000000    0.2460768
254440.0000000    0.2532153
254480.0000000    0.2572084
254520.0000000    0.2395071
254560.0000000    0.2756506
254600.0000000    0.2473443
254640.0000000    0.3038651
254680.0000000    0.2744155
254720.0000000    0.2610750
254760.0000000    0.2645213
254800.0000000    0.2649181
254840.0000000    0.2854751
254880.0000000    0.2577819
254920.0000000    0.2530900
254960.0000000    0.2248665
255000.0000000    0.2716493
255040.0000000    0.2532862
255080.0000000    0.2366684
255120.0000000    0.2613008
255160.0000000    0.2570408
255200.0000000    0.2610341
255240.0000000    0.2614231
255280.0000000    0.2785822
255320.0000000    0.2738436
255360.0000000    0.2797848
255400.0000000    0.2655001
255440.0000000    0.2670755
255480.0000000    0.2579166
255520.0000000    0.2598304
255560.0000000    0.2777467
255600.0000000    0.2475492
255640.0000000    0.2486563
255680.0000000    0.2638226
255720.0000000    0.2594940
255760.0000000    0.2648606
255800.0000000    0.2692444
255840.0000000    0.2797327
255880.0000000    0.2810618
255920.0000000    0.2746125
255960.0000000    0.2559868
256000.0000000    0.2769890
256040.0000000    0.2498862
256080.0000000    0.2628345
256120.0000000    0.2567601
256160.0000000    0.2603612
256200.0000000    0.2377969
256240.0000000    0.2462155
256280.0000000    0.2676046
256320.0000000    0.2538307
256360.0000000    0.2580149
256400.0000000    0.2576362
256440.0000000    0.2715687
256480.0000000    0.2612173
256520.0000000    0.2774505
256560.0000000    0.2624680
256600.0000000    0.2750807
256640.0000000    0.2517888
256680.0000000    0.2794601
256720.0000000    0.2560152
256760.0000000    0.2637265
256800.0000000    0.2470632
256840.0000000    0.2663364
256880.0000000    0.2507573
256920.0000000    0.2662417
256960.0000000    0.2505037
257000.0000000    0.2434576
257040.0000000    0.2577465
257080.0000000    0.2445310
257120.0000000    0.2490250
257160.0000000    0.2265013
257200.0000000    0.2639019
257240.0000000    0.2417876
257280.0000000    0.2430902
257320.0000000    0.2434153
257360.0000000    0.2602210
257400.0000000    0.2456358
257440.0000000    0.2690072
257480.0000000    0.2636034
257520.0000000    0.2370776
257560.0000000    0.2397886
257600.0000000    0.2637661
257640.0000000    0.2592968
257680.0000000    0.2713428
257720.0000000    0.2512994
257760.0000000    0.2700472
257800.0000000    0.2774056
257840.0000000    0.2678891
257880.0000000    0.2585801
257920.0000000    0.2545280
257960.0000000    0.2285016
258000.0000000    0.2588845
258040.0000000    0.2561309
258080.0000000    0.2528195
258120.0000000    0.2582690
258160.0000000    0.2620474
258200.0000000    0.2770559
258240.0000000    0.2825470
258280.0000000    0.2830850
258320.0000000    0.2778402
258360.0000000    0.2765749
258400.0000000    0.2595649
258440.0000000    0.2812833
258480.0000000    0.2909997
258520.0000000    0.2828596
258560.0000000    0.2670529
258600.0000000    0.2588796
258640.0000000    0.2561150
258680.0000000    0.2611371
258720.0000000    0.2690828
258760.0000000    0.2508568
258800.0000000    0.2281512
258840.0000000    0.2613712
258880.0000000    0.2720715
258920.0000000    0.2597623
258960.0000000    0.2376479
259000.0000000    0.2414826
259040.0000000    0.2382213
259080.0000000    0.2809810
259120.0000000    0.2573846
259160.0000000    0.2444635
259200.0000000    0.2597351
259240.0000000    0.2530059
259280.0000000    0.2313222
259320.0000000    0.2806838
259360.0000000    0.2646640
259400.0000000    0.2577354
259440.0000000    0.2351561
259480.0000000    0.2526948
259520.0000000    0.2669929
259560.0000000    0.2514571
259600.0000000    0.2613902
259640.0000000    0.2518279
259680.0000000    0.2641814
259720.0000000    0.2849779
259760.0000000    0.2786880
259800.0000000    0.2654650
259840.0000000    0.2459901
259880.0000000    0.2510549
259920.0000000    0.2637125
259960.0000000    0.2778224
260000.0000000    0.2675054
260040.0000000    0.2546847
260080.0000000    0.2660000
260120.0000000    0.2545595
260160.0000000    0.2597676
260200.0000000    0.2578719
260240.0000000    0.2575154
260280.0000000    0.2527936
260320.0000000    0.2645069
260360.0000000    0.2670578
260400.0000000    0.2636070
260440.0000000    0.2929118
260480.0000000    0.2692141
260520.0000000    0.2628517
260560.0000000    0.2689697
260600.0000000    0.2488973
260640.0000000    0.2573679
260680.0000000    0.2550261
260720.0000000    0.2467376
260760.0000000    0.2452058
260800.0000000    0.2498410
260840.0000000    0.2829957
260880.0000000    0.2745839
260920.0000000    0.2714159
260960.0000000    0.2624811
261000.0000000    0.2724029
261040.0000000    0.2897775
261080.0000000    0.2479659
261120.0000000    0.2561373
261160.0000000    0.2510001
261200.0000000    0.2561841
261240.0000000    0.2600890
261280.0000000    0.2434929
261320.0000000    0.2702380
261360.0000000    0.2518541
261400.0000000    0.2562266
261440.0000000    0.2656677
261480.0000000    0.2585388
261520.0000000    0.2660076
261560.0000000    0.2654388
261600.0000000    0.2655437
261640.0000000    0.2515458
261680.0000000    0.2767046
261720.0000000    0.2783678
261760.0000000    0.2683756
261800.0000000    0.2711689
261840.0000000    0.2781620
261880.0000000    0.2753929
261920.0000000    0.2831198
261960.0000000    0.2729394
262000.0000000    0.2543443
262040.0000000    0.2873282
262080.0000000    0.2640098
262120.0000000    0.2399199
262160.0000000    0.2410015
262200.0000000    0.2602396
262240.0000000    0.2459856
262280.0000000    0.2437170
262320.0000000    0.2598534
262360.0000000    0.2538156
262400.0000000    0.2499963
262440.0000000    0.2572131
262480.0000000    0.2728910
262520.0000000    0.2697384
262560.0000000    0.2518774
262600.0000000    0.2546918
262640.0000000    0.2881890
262680.0000000    0.2607317
262720.0000000    0.2730910
262760.0000000    0.2666795
262800.0000000    0.2577125
262840.0000000    0.2618354
262880.0000000    0.2482049
262920.0000000    0.2697249
262960.0000000    0.2650273
263000.0000000    0.2649444
263040.0000000    0.2656686
263080.0000000    0.2657472
263120.0000000    0.2414050
263160.0000000    0.2667674
263200.0000000    0.2760411
263240.0000000    0.2484208
263280.0000000    0.2506654
263320.0000000    0.2699440
263360.0000000    0.2524121
263400.0000000    0.2637374
263440.0000000    0.2652297
263480.0000000    0.2524384
263520.0000000    0.2625284
263560.0000000    0.2471991
263600.0000000    0.2585663
263640.0000000    0.2397979
263680.0000000    0.2386410
263720.0000000    0.2613373
263760.0000000    0.2546927
263800.0000000    0.2282478
263840.0000000    0.2485685
263880.0000000    0.2571274
263920.0000000    0.2513939
263960.0000000    0.2368388
264000.0000000    0.2488828
264040.0000000    0.2387387
264080.0000000    0.2655700
264120.0000000    0.2783015
264160.0000000    0.2561242
264200.0000000    0.2454895
264240.0000000    0.2702340
264280.0000000    0.2619825
264320.0000000    0.2516069
264360.0000000    0.2595388
264400.0000000    0.2581338
264440.0000000    0.2725559
264480.0000000    0.2551629
264520.0000000    0.2531481
264560.0000000    0.2660403
264600.0000000    0.2536645
264640.0000000    0.2618333
264680.0000000    0.2344100
264720.0000000    0.2554025
264760.0000000    0.2710069
264800.0000000    0.2710622
264840.0000000    0.2618072
264880.0000000    0.2537088
264920.0000000    0.2822114
264960.0000000    0.2403587
265000.0000000    0.2728182
265040.0000000    0.2706425
265080.0000000    0.2745700
265120.0000000    0.2977482
265160.0000000    0.2929046
265200.0000000    0.2792293
265240.0000000    0.2604054
265280.0000000    0.2661959
265320.0000000    0.2538592
265360.0000000    0.2612236
265400.0000000    0.2744845
265440.0000000    0.2748222
265480.0000000    0.2958638
265520.0000000    0.2825287
265560.0000000    0.2923780
265600.0000000    0.2930736
265640.0000000    0.2912854
265680.0000000    0.3009444
265720.0000000    0.2709146
265760.0000000    0.2692901
265800.0000000    0.3087872
265840.0000000    0.2645006
265880.0000000    0.2662193
265920.0000000    0.2930870
265960.0000000    0.2870366
266000.0000000    0.2679960
266040.0000000    0.2787828
266080.0000000    0.2705520
266120.0000000    0.2893389
266160.0000000    0.2846964
266200.0000000    0.2853930
266240.0000000    0.3017446
266280.0000000    0.2967129
266320.0000000    0.2799667
266360.0000000    0.2902288
266400.0000000    0.2547688
266440.0000000    0.2558575
266480.0000000    0.2575137
266520.0000000    0.3019845
266560.0000000    0.2861280
266600.0000000    0.2993987
266640.0000000    0.3107895
266680.0000000    0.2836236
266720.0000000    0.2740141
266760.0000000    0.2643728
266800.0000000    0.2917201
266840.0000000    0.2894710
266880.0000000    0.2891341
266920.0000000    0.2840108
266960.0000000    0.2834251
267000.0000000    0.2649852
267040.0000000    0.3038557
267080.0000000    0.2839304
267120.0000000    0.2901064
267160.0000000    0.2610887
267200.0000000    0.2620291
267240.0000000    0.2708531
267280.0000000    0.2749163
267320.0000000    0.2709385
267360.0000000    0.2877352
267400.0000000    0.2916181
267440.0000000    0.2855959
267480.0000000    0.2763609
267520.0000000    0.2680181
267560.0000000    0.2609210
267600.0000000    0.2730671
267640.0000000    0.2582573
267680.0000000    0.2662835
267720.0000000    0.2657674
267760.0000000    0.2951507
267800.0000000    0.2892264
267840.0000000    0.2811125
267880.0000000    0.2471387
267920.0000000    0.2649576
267960.0000000    0.2686467
268000.0000000    0.2665271
268040.0000000    0.2525962
268080.0000000    0.2531535
268120.0000000    0.2886980
268160.0000000    0.2795427
268200.0000000    0.2705547
268240.0000000    0.2657072
268280.0000000    0.2821570
268320.0000000    0.2560966
268360.0000000    0.2589602
268400.0000000    0.2629376
268440.0000000    0.2764012
268480.0000000    0.2505902
268520.0000000    0.2521693
268560.0000000    0.2543873
268600.0000000    0.2651242
268640.0000000    0.2692428
268680.0000000    0.2451816
268720.0000000    0.2817212
268760.0000000    0.2655408
268800.0000000    0.2544712
268840.0000000    0.2428545
268880.0000000    0.2714030
268920.0000000    0.2607303
268960.0000000    0.2585080
269000.0000000    0.2603470
269040.0000000    0.2659837
269080.0000000    0.2619794
269120.0000000    0.2600533
269160.0000000    0.2632738
269200.0000000    0.2610836
269240.0000000    0.2619847
269280.0000000    0.2391836
269320.0000000    0.2377419
269360.0000000    0.2418197
269400.0000000    0.2578589
269440.0000000    0.2532690
269480.0000000    0.2532037
269520.0000000    0.2612104
269560.0000000    0.2643779
269600.0000000    0.2577531
269640.0000000    0.2508916
269680.0000000    0.2576974
269720.0000000    0.2612034
269760.0000000    0.2558566
269800.0000000    0.2354782
269840.0000000    0.2476613
269880.0000000    0.2600471
269920.0000000    0.2698719
269960.0000000    0.2684478
270000.0000000    0.2705760
270040.0000000    0.2661395
270080.0000000    0.2853660
270120.0000000    0.2623369
270160.0000000    0.2755857
270200.0000000    0.2708297
270240.0000000    0.2673972
270280.0000000    0.2498217
270320.0000000    0.2889456
270360.0000000    0.2781103
270400.0000000    0.2845461
270440.0000000    0.2689022
270480.0000000    0.2494512
270520.0000000    0.2729879
270560.0000000    0.2705838
270600.0000000    0.2781340
270640.0000000    0.2567869
270680.0000000    0.2668160
270720.0000000    0.2564354
270760.0000000    0.2691064
270800.0000000    0.2681928
270840.0000000    0.2788745
270880.0000000    0.2632398
270920.0000000    0.2631514
270960.0000000    0.2712207
271000.0000000    0.2778880
271040.0000000    0.2710663
271080.0000000    0.2680872
271120.0000000    0.2823064
271160.0000000    0.2697164
271200.0000000    0.2730201
271240.0000000    0.2693347
271280.0000000    0.2365833
271320.0000000    0.2650178
271360.0000000    0.2633049
271400.0000000    0.2731553
271440.0000000    0.2702771
271480.0000000    0.2436692
271520.0000000    0.2572272
271560.0000000    0.2490649
271600.0000000    0.2621209
271640.0000000    0.2471832
271680.0000000    0.2451334
271720.0000000    0.2447593
271760.0000000    0.2549792
271800.0000000    0.2569415
271840.0000000    0.2538668
271880.0000000    0.2479925
271920.0000000    0.2652537
271960.0000000    0.2830514
272000.0000000    0.2823266
272040.0000000    0.2793126
272080.0000000    0.2585657
272120.0000000    0.2624911
272160.0000000    0.2681025
272200.0000000    0.2708825
272240.0000000    0.2644418
272280.0000000    0.2598848
272320.0000000    0.2822664
272360.0000000    0.2951725
272400.0000000    0.2659419
272440.0000000    0.2937217
272480.0000000    0.2743468
272520.0000000    0.3028593
272560.0000000    0.2775684
272600.0000000    0.2863788
272640.0000000    0.2651989
272680.0000000    0.2719574
272720.0000000    0.2472599
272760.0000000    0.2771850
272800.0000000    0.2892043
272840.0000000    0.2738875
272880.0000000    0.2821684
272920.0000000    0.2814676
272960.0000000    0.2766753
273000.0000000    0.2601214
273040.0000000    0.2508387
273080.0000000    0.2373265
273120.0000000    0.2456482
273160.0000000    0.2659679
273200.0000000    0.2660155
273240.0000000    0.2573565
273280.0000000    0.2711273
273320.0000000    0.2521091
273360.0000000    0.2728446
273400.0000000    0.2518159
273440.0000000    0.2676327
273480.0000000    0.2598239
273520.0000000    0.2561316
273560.0000000    0.2584006
273600.0000000    0.2479662
273640.0000000    0.2462479
273680.0000000    0.2504410
273720.0000000    0.2743041
273760.0000000    0.2486898
273800.0000000    0.2598197
273840.0000000    0.2724379
273880.0000000    0.2541319
273920.0000000    0.2683448
273960.0000000    0.2581440
274000.0000000    0.2564807
274040.0000000    0.2485327
274080.0000000    0.2682097
274120.0000000    0.2626744
274160.0000000    0.2592064
274200.0000000    0.2642412
274240.0000000    0.2600712
274280.0000000    0.2577051
274320.0000000    0.2569345
274360.0000000    0.2583903
274400.0000000    0.2527087
274440.0000000    0.2502025
274480.0000000    0.2524514
274520.0000000    0.2636278
274560.0000000    0.2727777
274600.0000000    0.2649995
274640.0000000    0.2936234
274680.0000000    0.2995638
274720.0000000    0.2770546
274760.0000000    0.2819834
274800.0000000    0.2716396
274840.0000000    0.2801425
274880.0000000    0.2764233
274920.0000000    0.2766027
274960.0000000    0.2815535
275000.0000000    0.2894450
275040.0000000    0.2607705
275080.0000000    0.2783088
275120.0000000    0.2720799
275160.0000000    0.2783896
275200.0000000    0.2824400
275240.0000000    0.2735803
275280.0000000    0.2998606
275320.0000000    0.2975814
275360.0000000    0.2900994
275400.0000000    0.2921205
275440.0000000    0.2831250
275480.0000000    0.2892508
275520.0000000    0.2743552
275560.0000000    0.2633662
275600.0000000    0.2768237
275640.0000000    0.2658767
275680.0000000    0.2654983
275720.0000000    0.2501597
275760.0000000    0.2836755
275800.0000000    0.2613966
275840.0000000    0.2766260
275880.0000000    0.2507775
275920.0000000    0.2726359
275960.0000000    0.2553420
276000.0000000    0.2546640
276040.0000000    0.2528152
276080.0000000    0.2501406
276120.0000000    0.2650378
276160.0000000    0.2710567
276200.0000000    0.2768418
276240.0000000    0.2582588
276280.0000000    0.2581424
276320.0000000    0.2587142
276360.0000000    0.2420056
276400.0000000    0.2958734
276440.0000000    0.2376022
276480.0000000    0.2476114
276520.0000000    0.2640097
276560.0000000    0.2678370
276600.0000000    0.2709222
276640.0000000    0.2483614
276680.0000000    0.2585911
276720.0000000    0.2646647
276760.0000000    0.2469495
276800.0000000    0.2518222
276840.0000000    0.2820824
276880.0000000    0.2721352
276920.0000000    0.2757672
276960.0000000    0.2844443
277000.0000000    0.2816733
277040.0000000    0.2870587
277080.0000000    0.2692868
277120.0000000    0.2711303
277160.0000000    0.2732728
277200.0000000    0.2647153
277240.0000000    0.2600955
277280.0000000    0.2905237
277320.0000000    0.2666979
277360.0000000    0.2790459
277400.0000000    0.2513487
277440.0000000    0.2611854
277480.0000000    0.2652877
277520.0000000    0.2716283
277560.0000000    0.2619311
277600.0000000    0.2618393
277640.0000000    0.2450842
277680.0000000    0.2872382
277720.0000000    0.2788027
277760.0000000    0.2765651
277800.0000000    0.2501482
277840.0000000    0.2801244
277880.0000000    0.2687679
277920.0000000    0.2677478
277960.0000000    0.2683415
278000.0000000    0.2691133
278040.0000000    0.2621320
278080.0000000    0.2650667
278120.0000000    0.2703379
278160.0000000    0.2581893
278200.0000000    0.2748923
278240.0000000    0.2646422
278280.0000000    0.2682591
278320.0000000    0.2509796
278360.0000000    0.2632674
278400.0000000    0.2675695
278440.0000000    0.2626931
278480.0000000    0.2860560
278520.0000000    0.2642796
278560.0000000    0.2574378
278600.0000000    0.2584949
278640.0000000    0.2604302
278680.0000000    0.2482381
278720.0000000    0.2549399
278760.0000000    0.2498004
278800.0000000    0.2619103
278840.0000000    0.2762910
278880.0000000    0.2650302
278920.0000000    0.2473453
278960.0000000    0.2515998
279000.0000000    0.2624342
279040.0000000    0.2585956
279080.0000000    0.2776203
279120.0000000    0.2858611
279160.0000000    0.2761245
279200.0000000    0.2722861
279240.0000000    0.2545246
279280.0000000    0.2683655
279320.0000000    0.2739987
279360.0000000    0.2676472
279400.0000000    0.2462353
279440.0000000    0.2548343
279480.0000000    0.2580292
279520.0000000    0.2475508
279560.0000000    0.2427600
279600.0000000    0.2395178
279640.0000000    0.2518900
279680.0000000    0.2612029
279720.0000000    0.2665304
279760.0000000    0.2548407
279800.0000000    0.2796011
279840.0000000    0.2646954
279880.0000000    0.2854451
279920.0000000    0.2653358
279960.0000000    0.2663684
280000.0000000    0.2272350
280040.0000000    0.2537783
280080.0000000    0.2514618
280120.0000000    0.2505611
280160.0000000    0.2510925
280200.0000000    0.2781934
280240.0000000    0.2510698
280280.0000000    0.2630200
280320.0000000    0.2463164
280360.0000000    0.2708943
280400.0000000    0.2652573
280440.0000000    0.2394699
280480.0000000    0.2613939
280520.0000000    0.2640755
280560.0000000    0.2533264
280600.0000000    0.2504577
280640.0000000    0.2648274
280680.0000000    0.2597372
280720.0000000    0.2605553
280760.0000000    0.2623480
280800.0000000    0.2390660
280840.0000000    0.2351208
280880.0000000    0.2482009
280920.0000000    0.2572644
280960.0000000    0.2448989
281000.0000000    0.2600839
281040.0000000    0.2575093
281080.0000000    0.2594835
281120.0000000    0.2472346
281160.0000000    0.2392690
281200.0000000    0.2462141
281240.0000000    0.2521552
281280.0000000    0.2447440
281320.0000000    0.2610947
281360.0000000    0.2548580
281400.0000000    0.2624065
281440.0000000    0.2707173
281480.0000000    0.2520875
281520.0000000    0.2764778
281560.0000000    0.2464945
281600.0000000    0.2633140
281640.0000000    0.2623187
281680.0000000    0.2725123
281720.0000000    0.2259266
281760.0000000    0.2407049
281800.0000000    0.2751925
281840.0000000    0.2632679
281880.0000000    0.2481739
281920.0000000    0.2425872
281960.0000000    0.2381767
282000.0000000    0.2507088
282040.0000000    0.2509499
282080.0000000    0.2511824
282120.0000000    0.2666051
282160.0000000    0.2543034
282200.0000000    0.2608814
282240.0000000    0.2522189
282280.0000000    0.2581058
282320.0000000    0.2580269
282360.0000000    0.2483994
282400.0000000    0.2779455
282440.0000000    0.2600932
282480.0000000    0.2781382
282520.0000000    0.2814234
282560.0000000    0.2672454
282600.0000000    0.2770899
282640.0000000    0.2788272
282680.0000000    0.2952261
282720.0000000    0.2832533
282760.0000000    0.2670711
282800.0000000    0.2698138
282840.0000000    0.2578490
282880.0000000    0.2409314
282920.0000000    0.2787666
282960.0000000    0.2597594
283000.0000000    0.2659965
283040.0000000    0.2405570
283080.0000000    0.2618173
283120.0000000    0.2737910
283160.0000000    0.2754987
283200.0000000    0.2598515
283240.0000000    0.2573009
283280.0000000    0.2551318
283320.0000000    0.2768209
283360.0000000    0.2544822
283400.0000000    0.2554758
283440.0000000    0.2653509
283480.0000000    0.2452962
283520.0000000    0.2585691
283560.0000000    0.2564502
283600.0000000    0.2760562
283640.0000000    0.2631606
283680.0000000    0.2545429
283720.0000000    0.2464899
283760.0000000    0.2327583
283800.0000000    0.2434944
283840.0000000    0.2418906
283880.0000000    0.2491666
283920.0000000    0.2570173
283960.0000000    0.2412353
284000.0000000    0.2448194
284040.0000000    0.2529860
284080.0000000    0.2628980
284120.0000000    0.2654687
284160.0000000    0.2813470
284200.0000000    0.2722698
284240.0000000    0.2679891
284280.0000000    0.2498784
284320.0000000    0.2599568
284360.0000000    0.2751859
284400.0000000    0.2805033
284440.0000000    0.2650550
284480.0000000    0.2574033
284520.0000000    0.2552195
284560.0000000    0.2477052
284600.0000000    0.2454192
284640.0000000    0.2368694
284680.0000000    0.2502176
284720.0000000    0.2460475
284760.0000000    0.2634076
284800.0000000    0.2695290
284840.0000000    0.2466324
284880.0000000    0.2462679
284920.0000000    0.2526334
284960.0000000    0.2586805
285000.0000000    0.2428426
285040.0000000    0.2460014
285080.0000000    0.2434141
285120.0000000    0.2409156
285160.0000000    0.2419341
285200.0000000    0.2567615
285240.0000000    0.2551099
285280.0000000    0.2630002
285320.0000000    0.2554687
285360.0000000    0.2521960
285400.0000000    0.2427185
285440.0000000    0.2530112
285480.0000000    0.2758505
285520.0000000    0.2459334
285560.0000000    0.2496792
285600.0000000    0.2562115
285640.0000000    0.2585610
285680.0000000    0.2449561
285720.0000000    0.2579594
285760.0000000    0.2343030
285800.0000000    0.2561529
285840.0000000    0.2507073
285880.0000000    0.2678997
285920.0000000    0.2657833
285960.0000000    0.2512367
286000.0000000    0.2610764
286040.0000000    0.2618745
286080.0000000    0.2442444
286120.0000000    0.2545855
286160.0000000    0.2520207
286200.0000000    0.2648387
286240.0000000    0.2551577
286280.0000000    0.2637023
286320.0000000    0.2536229
286360.0000000    0.2639796
286400.0000000    0.2625676
286440.0000000    0.2340902
286480.0000000    0.2302781
286520.0000000    0.2484410
286560.0000000    0.2656980
286600.0000000    0.2476668
286640.0000000    0.2505028
286680.0000000    0.2464178
286720.0000000    0.2482424
286760.0000000    0.2360590
286800.0000000    0.2411708
286840.0000000    0.2412498
286880.0000000    0.2288779
286920.0000000    0.2562497
286960.0000000    0.2398077
287000.0000000    0.2478219
287040.0000000    0.2494340
287080.0000000    0.2646365
287120.0000000    0.2447172
287160.0000000    0.2247038
287200.0000000    0.2694882
287240.0000000    0.2470918
287280.0000000    0.2525254
287320.0000000    0.2340540
287360.0000000    0.2492853
287400.0000000    0.2420151
287440.0000000    0.2490550
287480.0000000    0.2719602
287520.0000000    0.2412706
287560.0000000    0.2549183
287600.0000000    0.2451903
287640.0000000    0.2496215
287680.0000000    0.2561757
287720.0000000    0.2481716
287760.0000000    0.2653634
287800.0000000    0.2482721
287840.0000000    0.2583736
287880.0000000    0.2613850
287920.0000000    0.2528147
287960.0000000    0.2423265
288000.0000000    0.2700773
288040.0000000    0.2230071
288080.0000000    0.2269069
288120.0000000    0.2532677
288160.0000000    0.2497829
288200.0000000    0.2774969
288240.0000000    0.2823897
288280.0000000    0.2773858
288320.0000000    0.2505553
288360.0000000    0.2678561
288400.0000000    0.2574087
288440.0000000    0.2453260
288480.0000000    0.2537670
288520.0000000    0.2516777
288560.0000000    0.2659197
288600.0000000    0.2704836
288640.0000000    0.2428536
288680.0000000    0.2600881
288720.0000000    0.2563728
288760.0000000    0.2490492
288800.0000000    0.2642807
288840.0000000    0.2754158
288880.0000000    0.2617257
288920.0000000    0.2574564
288960.0000000    0.2544082
289000.0000000    0.2671796
289040.0000000    0.2730109
289080.0000000    0.2454495
289120.0000000    0.2589640
289160.0000000    0.2586844
289200.0000000    0.2659028
289240.0000000    0.2736436
289280.0000000    0.2718778
289320.0000000    0.2600782
289360.0000000    0.2584154
289400.0000000    0.2570328
289440.0000000    0.2574611
289480.0000000    0.2497052
289520.0000000    0.2620751
289560.0000000    0.2570780
289600.0000000    0.2445045
289640.0000000    0.2473368
289680.0000000    0.2533827
289720.0000000    0.2529362
289760.0000000    0.2388627
289800.0000000    0.2554833
289840.0000000    0.2506035
289880.0000000    0.2483637
289920.0000000    0.2489165
289960.0000000    0.2545849
290000.0000000    0.2558550
290040.0000000    0.2524565
290080.0000000    0.2566914
290120.0000000    0.2589232
290160.0000000    0.2471735
290200.0000000    0.2290596
290240.0000000    0.2425659
290280.0000000    0.2409130
290320.0000000    0.2259255
290360.0000000    0.2581694
290400.0000000    0.2408157
290440.0000000    0.2321233
290480.0000000    0.2380698
290520.0000000    0.2320634
290560.0000000    0.2484071
290600.0000000    0.2573560
290640.0000000    0.2722858
290680.0000000    0.2365293
290720.0000000    0.2421058
290760.0000000    0.2368818
290800.0000000    0.2542267
290840.0000000    0.2471268
290880.0000000    0.2698108
290920.0000000    0.2423574
290960.0000000    0.2456844
291000.0000000    0.2451133
291040.0000000    0.2559085
291080.0000000    0.2521580
291120.0000000    0.2673580
291160.0000000    0.2703862
291200.0000000    0.2597287
291240.0000000    0.2750011
291280.0000000    0.2695961
291320.0000000    0.2530444
291360.0000000    0.2771926
291400.0000000    0.2637865
291440.0000000    0.2797654
291480.0000000    0.2975648
291520.0000000    0.2752831
291560.0000000    0.2408173
291600.0000000    0.2709440
291640.0000000    0.2663227
291680.0000000    0.2647672
291720.0000000    0.2473720
291760.0000000    0.2444607
291800.0000000    0.2331969
291840.0000000    0.2422828
291880.0000000    0.2472292
291920.0000000    0.2602773
291960.0000000    0.2597876
292000.0000000    0.2402332
292040.0000000    0.2655161
292080.0000000    0.2652711
292120.0000000    0.2566967
292160.0000000    0.2557793
292200.0000000    0.2527237
292240.0000000    0.2478922
292280.0000000    0.2621389
292320.0000000    0.2434537
292360.0000000    0.2718351
292400.0000000    0.2691966
292440.0000000    0.2466250
292480.0000000    0.2363226
292520.0000000    0.2660456
292560.0000000    0.2527988
292600.0000000    0.2509148
292640.0000000    0.2550879
292680.0000000    0.2732410
292720.0000000    0.2700355
292760.0000000    0.2541835
292800.0000000    0.2450396
292840.0000000    0.2546740
292880.0000000    0.2615105
292920.0000000    0.2361476
292960.0000000    0.2547960
293000.0000000    0.2501144
293040.0000000    0.2705007
293080.0000000    0.2460974
293120.0000000    0.2533783
293160.0000000    0.2476295
293200.0000000    0.2414847
293240.0000000    0.2582610
293280.0000000    0.2624372
293320.0000000    0.2598546
293360.0000000    0.2429136
293400.0000000    0.2410043
293440.0000000    0.2686677
293480.0000000    0.2689468
293520.0000000    0.2547427
293560.0000000    0.2547531
293600.0000000    0.2524694
293640.0000000    0.2591116
293680.0000000    0.2295574
293720.0000000    0.2683399
293760.0000000    0.2482883
293800.0000000    0.2716821
293840.0000000    0.2578104
293880.0000000    0.2640730
293920.0000000    0.2562238
293960.0000000    0.2590800
294000.0000000    0.2578671
294040.0000000    0.2673212
294080.0000000    0.2668692
294120.0000000    0.2620519
294160.0000000    0.2680708
294200.0000000    0.2733757
294240.0000000    0.2756246
294280.0000000    0.2989406
294320.0000000    0.2608423
294360.0000000    0.2580758
294400.0000000    0.2571840
294440.0000000    0.2721916
294480.0000000    0.2812440
294520.0000000    0.2631058
294560.0000000    0.2679335
294600.0000000    0.2692505
294640.0000000    0.2770199
294680.0000000    0.2792987
294720.0000000    0.2586798
294760.0000000    0.2745635
294800.0000000    0.2645537
294840.0000000    0.2640368
294880.0000000    0.2703623
294920.0000000    0.2795317
294960.0000000    0.2651803
295000.0000000    0.2719756
295040.0000000    0.2642899
295080.0000000    0.2864394
295120.0000000    0.2758409
295160.0000000    0.2546531
295200.0000000    0.2619059
295240.0000000    0.2573982
295280.0000000    0.2636418
295320.0000000    0.2687153
295360.0000000    0.2761781
295400.0000000    0.2625413
295440.0000000    0.2432684
295480.0000000    0.2445085
295520.0000000    0.2356426
295560.0000000    0.2422497
295600.0000000    0.2648818
295640.0000000    0.2587603
295680.0000000    0.2592570
295720.0000000    0.2339447
295760.0000000    0.2543131
295800.0000000    0.2529279
295840.0000000    0.2621450
295880.0000000    0.2644238
295920.0000000    0.2793463
295960.0000000    0.2716023
296000.0000000    0.2559291
296040.0000000    0.2629085
296080.0000000    0.2520615
296120.0000000    0.2464353
296160.0000000    0.2499151
296200.0000000    0.2512442
296240.0000000    0.2572973
296280.0000000    0.2623872
296320.0000000    0.2649282
296360.0000000    0.2545302
296400.0000000    0.2632805
296440.0000000    0.2543032
296480.0000000    0.2563142
296520.0000000    0.2686374
296560.0000000    0.2639884
296600.0000000    0.2699181
296640.0000000    0.2670815
296680.0000000    0.2571751
296720.0000000    0.2627701
296760.0000000    0.2500930
296800.0000000    0.2623737
296840.0000000    0.2586809
296880.0000000    0.2771563
296920.0000000    0.2486856
296960.0000000    0.2600622
297000.0000000    0.2587743
297040.0000000    0.2581556
297080.0000000    0.2643054
297120.0000000    0.2642814
297160.0000000    0.2485565
297200.0000000    0.2542740
297240.0000000    0.2515687
297280.0000000    0.2759315
297320.0000000    0.2668629
297360.0000000    0.2701321
297400.0000000    0.2733060
297440.0000000    0.2958452
297480.0000000    0.2926239
297520.0000000    0.2695541
297560.0000000    0.2632272
297600.0000000    0.2576185
297640.0000000    0.2290237
297680.0000000    0.2593018
297720.0000000    0.2657708
297760.0000000    0.2688686
297800.0000000    0.2663813
297840.0000000    0.2492722
297880.0000000    0.2398368
297920.0000000    0.2733746
297960.0000000    0.2728391
298000.0000000    0.2716072
298040.0000000    0.2583217
298080.0000000    0.2735975
298120.0000000    0.2583916
298160.0000000    0.2820074
298200.0000000    0.2660947
298240.0000000    0.2795697
298280.0000000    0.2710074
298320.0000000    0.2545736
298360.0000000    0.2528243
298400.0000000    0.2757653
298440.0000000    0.2508863
298480.0000000    0.2798100
298520.0000000    0.2631323
298560.0000000    0.2609856
298600.0000000    0.2653319
298640.0000000    0.2737335
298680.0000000    0.2627065
298720.0000000    0.2831275
298760.0000000    0.2680936
298800.0000000    0.2787544
298840.0000000    0.2708493
298880.0000000    0.2638668
298920.0000000    0.2705111
298960.0000000    0.2557460
299000.0000000    0.2732784
299040.0000000    0.2621630
299080.0000000    0.2645200
299120.0000000    0.2767438
299160.0000000    0.2756996
299200.0000000    0.2663561
299240.0000000    0.2854666
299280.0000000    0.2765374
299320.0000000    0.2867209
299360.0000000    0.2741133
299400.0000000    0.2704166
299440.0000000    0.2641848
299480.0000000    0.2492112
299520.0000000    0.2690483
299560.0000000    0.2717011
299600.0000000    0.2649857
299640.0000000    0.2654579
299680.0000000    0.2775350
299720.0000000    0.2614648
299760.0000000    0.2716888
299800.0000000    0.2596932
299840.0000000    0.2581471
299880.0000000    0.2813347
299920.0000000    0.2818698
299960.0000000    0.2588077
300000.0000000    0.2563627
300040.0000000    0.2665000
300080.0000000    0.2709920
300120.0000000    0.2710397
300160.0000000    0.2631539
300200.0000000    0.2605435
300240.0000000    0.2725572
300280.0000000    0.2447380
300320.0000000    0.2433843
300360.0000000    0.2547404
300400.0000000    0.2567705
300440.0000000    0.2666188
300480.0000000    0.2466252
300520.0000000    0.2578615
300560.0000000    0.2542130
300600.0000000    0.2812795
300640.0000000    0.2781647
300680.0000000    0.2577477
300720.0000000    0.2711455
300760.0000000    0.2565606
300800.0000000    0.2461653
300840.0000000    0.2677945
300880.0000000    0.2583209
300920.0000000    0.2879083
300960.0000000    0.2855311
301000.0000000    0.2705200
301040.0000000    0.2804477
301080.0000000    0.2717911
301120.0000000    0.2664888
301160.0000000    0.2505554
301200.0000000    0.2628009
301240.0000000    0.2657214
301280.0000000    0.2617650
301320.0000000    0.2668118
301360.0000000    0.2646469
301400.0000000    0.2759327
301440.0000000    0.2531398
301480.0000000    0.2495919
301520.0000000    0.2527215
301560.0000000    0.2834302
301600.0000000    0.2506328
301640.0000000    0.2573403
301680.0000000    0.2329922
301720.0000000    0.2571228
301760.0000000    0.2674250
301800.0000000    0.2741519
301840.0000000    0.2613495
301880.0000000    0.2683983
301920.0000000    0.2722239
301960.0000000    0.2726776
302000.0000000    0.2493899
302040.0000000    0.2540862
302080.0000000    0.2530159
302120.0000000    0.2814940
302160.0000000    0.2878879
302200.0000000    0.2395667
302240.0000000    0.2653098
302280.0000000    0.2592224
302320.0000000    0.2454886
302360.0000000    0.2745917
302400.0000000    0.2603622
302440.0000000    0.2678795
302480.0000000    0.2636495
302520.0000000    0.2610259
302560.0000000    0.2776234
302600.0000000    0.2656509
302640.0000000    0.2635948
302680.0000000    0.2636200
302720.0000000    0.2634410
302760.0000000    0.2553754
302800.0000000    0.2896048
302840.0000000    0.2813536
302880.0000000    0.2824970
302920.0000000    0.2718475
302960.0000000    0.2699174
303000.0000000    0.2377752
303040.0000000    0.2603887
303080.0000000    0.2402323
303120.0000000    0.2634886
303160.0000000    0.2615925
303200.0000000    0.2647531
303240.0000000    0.2506050
303280.0000000    0.2521638
303320.0000000    0.2606555
303360.0000000    0.2630729
303400.0000000    0.2772007
303440.0000000    0.2766228
303480.0000000    0.2454213
303520.0000000    0.2594909
303560.0000000    0.2823024
303600.0000000    0.2580768
303640.0000000    0.2620641
303680.0000000    0.2632015
303720.0000000    0.2535083
303760.0000000    0.2623481
303800.0000000    0.2692915
303840.0000000    0.2643921
303880.0000000    0.2644888
303920.0000000    0.2432772
303960.0000000    0.2547015
304000.0000000    0.2589813
304040.0000000    0.2630085
304080.0000000    0.2590616
304120.0000000    0.2802244
304160.0000000    0.2595458
304200.0000000    0.2811705
304240.0000000    0.2506849
304280.0000000    0.2847933
304320.0000000    0.2935327
304360.0000000    0.2663365
304400.0000000    0.2525972
304440.0000000    0.2563391
304480.0000000    0.2874391
304520.0000000    0.2834083
304560.0000000    0.2567925
304600.0000000    0.2772160
304640.0000000    0.2613457
304680.0000000    0.2547240
304720.0000000    0.2797951
304760.0000000    0.2644109
304800.0000000    0.2655815
304840.0000000    0.2627965
304880.0000000    0.2526767
304920.0000000    0.2658440
304960.0000000    0.2785697
305000.0000000    0.2992684
305040.0000000    0.2733520
305080.0000000    0.2741087
305120.0000000    0.2728114
305160.0000000    0.2598334
305200.0000000    0.2740820
305240.0000000    0.2788646
305280.0000000    0.2776892
305320.0000000    0.2916262
305360.0000000    0.2740372
305400.0000000    0.2944624
305440.0000000    0.2652422
305480.0000000    0.2883274
305520.0000000    0.2903736
305560.0000000    0.2913730
305600.0000000    0.2721501
305640.0000000    0.2781816
305680.0000000    0.2704429
305720.0000000    0.2837384
305760.0000000    0.2732694
305800.0000000    0.2803026
305840.0000000    0.2845435
305880.0000000    0.2919028
305920.0000000    0.2776847
305960.0000000    0.2916583
306000.0000000    0.2963376
306040.0000000    0.2789887
306080.0000000    0.2847352
306120.0000000    0.2710569
306160.0000000    0.2732329
306200.0000000    0.2777877
306240.0000000    0.2739896
306280.0000000    0.2867662
306320.0000000    0.2731937
306360.0000000    0.2594266
306400.0000000    0.2621917
306440.0000000    0.2666236
306480.0000000    0.2801513
306520.0000000    0.2726931
306560.0000000    0.2683600
306600.0000000    0.2668720
306640.0000000    0.2651542
306680.0000000    0.2870498
306720.0000000    0.2728377
306760.0000000    0.2727686
306800.0000000    0.2912356
306840.0000000    0.2731565
306880.0000000    0.2680053
306920.0000000    0.2665460
306960.0000000    0.2632066
307000.0000000    0.2774427
307040.0000000    0.2767246
307080.0000000    0.2598434
307120.0000000    0.2753641
307160.0000000    0.2691870
307200.0000000    0.2507025
307240.0000000    0.2437565
307280.0000000    0.2546371
307320.0000000    0.2336630
307360.0000000    0.2622478
307400.0000000    0.2522282
307440.0000000    0.2570469
307480.0000000    0.2651829
307520.0000000    0.2432868
307560.0000000    0.2532629
307600.0000000    0.2712897
307640.0000000    0.2879736
307680.0000000    0.2670310
307720.0000000    0.2622287
307760.0000000    0.2787436
307800.0000000    0.2760765
307840.0000000    0.2505803
307880.0000000    0.2605717
307920.0000000    0.2620329
307960.0000000    0.2757829
308000.0000000    0.2876576
308040.0000000    0.2801982
308080.0000000    0.2759856
308120.0000000    0.2734208
308160.0000000    0.2823760
308200.0000000    0.2587802
308240.0000000    0.2707813
308280.0000000    0.2703438
308320.0000000    0.2674559
308360.0000000    0.2705795
308400.0000000    0.2571651
308440.0000000    0.2605561
308480.0000000    0.2735302
308520.0000000    0.2602964
308560.0000000    0.2718077
308600.0000000    0.2564884
308640.0000000    0.2634776
308680.0000000    0.2715174
308720.0000000    0.2518030
308760.0000000    0.2552429
308800.0000000    0.2591076
308840.0000000    0.2702384
308880.0000000    0.2573569
308920.0000000    0.2856394
308960.0000000    0.2663257
309000.0000000    0.2655500
309040.0000000    0.2654528
309080.0000000    0.2754745
309120.0000000    0.2781109
309160.0000000    0.2692603
309200.0000000    0.2626694
309240.0000000    0.2657911
309280.0000000    0.2669595
309320.0000000    0.2739657
309360.0000000    0.2542407
309400.0000000    0.2883668
309440.0000000    0.2761876
309480.0000000    0.2731687
309520.0000000    0.2756181
309560.0000000    0.2640327
309600.0000000    0.2686244
309640.0000000    0.2658449
309680.0000000    0.2573740
309720.0000000    0.2628563
309760.0000000    0.2750233
309800.0000000    0.2770343
309840.0000000    0.2671159
309880.0000000    0.2658195
309920.0000000    0.2800204
309960.0000000    0.2564164
310000.0000000    0.2741379
310040.0000000    0.2705136
310080.0000000    0.2790844
310120.0000000    0.2633831
310160.0000000    0.2813566
310200.0000000    0.2705731
310240.0000000    0.2757734
310280.0000000    0.2554579
310320.0000000    0.2471484
310360.0000000    0.2663389
310400.0000000    0.2901884
310440.0000000    0.2694795
310480.0000000    0.2867649
310520.0000000    0.2920114
310560.0000000    0.2903602
310600.0000000    0.2799796
310640.0000000    0.2779222
310680.0000000    0.2787603
310720.0000000    0.2670688
310760.0000000    0.2712414
310800.0000000    0.2683591
310840.0000000    0.2745578
310880.0000000    0.2668779
310920.0000000    0.2655906
310960.0000000    0.2621159
311000.0000000    0.2662145
311040.0000000    0.2692625
311080.0000000    0.2675385
311120.0000000    0.2793835
311160.0000000    0.2828846
311200.0000000    0.2674612
311240.0000000    0.2820512
311280.0000000    0.2604190
311320.0000000    0.2730399
311360.0000000    0.2721298
311400.0000000    0.2698545
311440.0000000    0.2763270
311480.0000000    0.2718094
311520.0000000    0.2802311
311560.0000000    0.2777874
311600.0000000    0.2852500
311640.0000000    0.2679920
311680.0000000    0.2947768
311720.0000000    0.2825160
311760.0000000    0.2870255
311800.0000000    0.2665399
311840.0000000    0.2650126
311880.0000000    0.2754716
311920.0000000    0.2758511
311960.0000000    0.2761371
312000.0000000    0.2674096
312040.0000000    0.2906498
312080.0000000    0.2771154
312120.0000000    0.2511309
312160.0000000    0.2586957
312200.0000000    0.2499878
312240.0000000    0.2972681
312280.0000000    0.2743341
312320.0000000    0.2931206
312360.0000000    0.2688304
312400.0000000    0.2879536
312440.0000000    0.2829941
312480.0000000    0.2974752
312520.0000000    0.2714988
312560.0000000    0.2555916
312600.0000000    0.2561550
312640.0000000    0.2604054
312680.0000000    0.2762066
312720.0000000    0.2650316
312760.0000000    0.2578659
312800.0000000    0.2702454
312840.0000000    0.2587804
312880.0000000    0.2774870
312920.0000000    0.2483634
312960.0000000    0.2509559
313000.0000000    0.2714129
313040.0000000    0.2664398
313080.0000000    0.2742553
313120.0000000    0.2791593
313160.0000000    0.2669764
313200.0000000    0.2724073
313240.0000000    0.2632853
313280.0000000    0.2440633
313320.0000000    0.2807250
313360.0000000    0.2912157
313400.0000000    0.2902831
313440.0000000    0.2856041
313480.0000000    0.2746627
313520.0000000    0.2748855
313560.0000000    0.2727982
313600.0000000    0.2578592
313640.0000000    0.2622653
313680.0000000    0.2377796
313720.0000000    0.2757877
313760.0000000    0.2871127
313800.0000000    0.2794899
313840.0000000    0.2747281
313880.0000000    0.2512526
313920.0000000    0.2704942
313960.0000000    0.2577410
314000.0000000    0.2639341
314040.0000000    0.2479032
314080.0000000    0.2604133
314120.0000000    0.2575476
314160.0000000    0.2526725
314200.0000000    0.2516941
314240.0000000    0.2530199
314280.0000000    0.2629256
314320.0000000    0.2634845
314360.0000000    0.2594261
314400.0000000    0.2722789
314440.0000000    0.2694479
314480.0000000    0.2956563
314520.0000000    0.2660188
314560.0000000    0.2596058
314600.0000000    0.2832263
314640.0000000    0.2923053
314680.0000000    0.2881486
314720.0000000    0.2932830
314760.0000000    0.2979306
314800.0000000    0.2821309
314840.0000000    0.2920602
314880.0000000    0.2786601
314920.0000000    0.2933612
314960.0000000    0.2826504
315000.0000000    0.2732566
315040.0000000    0.2900037
315080.0000000    0.2776302
315120.0000000    0.2555099
315160.0000000    0.2712557
315200.0000000    0.2634892
315240.0000000    0.2595170
315280.0000000    0.2520880
315320.0000000    0.2678855
315360.0000000    0.2789292
315400.0000000    0.2576579
315440.0000000    0.2738771
315480.0000000    0.2769821
315520.0000000    0.2788577
315560.0000000    0.2763375
315600.0000000    0.2732398
315640.0000000    0.2764553
315680.0000000    0.2652062
315720.0000000    0.2588733
315760.0000000    0.2548032
315800.0000000    0.2620566
315840.0000000    0.2369245
315880.0000000    0.2639355
315920.0000000    0.2761400
315960.0000000    0.2685199
316000.0000000    0.2678634
316040.0000000    0.2665840
316080.0000000    0.2896795
316120.0000000    0.2851560
316160.0000000    0.2825782
316200.0000000    0.2694809
316240.0000000    0.2824681
316280.0000000    0.2715748
316320.0000000    0.2780200
316360.0000000    0.2827570
316400.0000000    0.2755904
316440.0000000    0.2633087
316480.0000000    0.3021872
316520.0000000    0.2874058
316560.0000000    0.2558566
316600.0000000    0.2699685
316640.0000000    0.2583569
316680.0000000    0.2844145
316720.0000000    0.2545569
316760.0000000    0.2787663
316800.0000000    0.2828776
316840.0000000    0.3108096
316880.0000000    0.3240125
316920.0000000    0.2953994
316960.0000000    0.2738221
317000.0000000    0.2978432
317040.0000000    0.2908704
317080.0000000    0.2711084
317120.0000000    0.2680949
317160.0000000    0.2691034
317200.0000000    0.2833848
317240.0000000    0.2806890
317280.0000000    0.2772932
317320.0000000    0.2718846
317360.0000000    0.2895208
317400.0000000    0.2616684
317440.0000000    0.2751884
317480.0000000    0.2723975
317520.0000000    0.2702335
317560.0000000    0.2612760
317600.0000000    0.2725204
317640.0000000    0.2751895
317680.0000000    0.3065151
317720.0000000    0.2674279
317760.0000000    0.2823192
317800.0000000    0.2802829
317840.0000000    0.2837541
317880.0000000    0.2654948
317920.0000000    0.2581076
317960.0000000    0.2696653
318000.0000000    0.2726315
318040.0000000    0.2664026
318080.0000000    0.2494931
318120.0000000    0.2600333
318160.0000000    0.2728307
318200.0000000    0.2549963
318240.0000000    0.2522903
318280.0000000    0.2652116
318320.0000000    0.2434964
318360.0000000    0.2626129
318400.0000000    0.2519431
318440.0000000    0.2397180
318480.0000000    0.2676506
318520.0000000    0.2557745
318560.0000000    0.2687908
318600.0000000    0.2434090
318640.0000000    0.2647296
318680.0000000    0.2633428
318720.0000000    0.2480929
318760.0000000    0.2705132
318800.0000000    0.2742548
318840.0000000    0.2855074
318880.0000000    0.2688189
318920.0000000    0.2628896
318960.0000000    0.2826835
319000.0000000    0.2657321
319040.0000000    0.2761251
319080.0000000    0.2900878
319120.0000000    0.2594098
319160.0000000    0.2652913
319200.0000000    0.2558239
319240.0000000    0.2690517
319280.0000000    0.2794768
319320.0000000    0.2666166
319360.0000000    0.2728153
319400.0000000    0.2777291
319440.0000000    0.2928966
319480.0000000    0.2679313
319520.0000000    0.2581771
319560.0000000    0.2661454
319600.0000000    0.2742153
319640.0000000    0.2641940
319680.0000000    0.2660129
319720.0000000    0.2542542
319760.0000000    0.2573698
319800.0000000    0.2585704
319840.0000000    0.2557179
319880.0000000    0.2493639
319920.0000000    0.2483853
319960.0000000    0.2382450
320000.0000000    0.2581415
320040.0000000    0.2677951
320080.0000000    0.2527505
320120.0000000    0.2600616
320160.0000000    0.2582023
320200.0000000    0.2718233
320240.0000000    0.2571780
320280.0000000    0.2758466
320320.0000000    0.2751566
320360.0000000    0.2911320
320400.0000000    0.2725615
320440.0000000    0.2703324
320480.0000000    0.2804219
320520.0000000    0.2639393
320560.0000000    0.2513184
320600.0000000    0.2608111
320640.0000000    0.2724912
320680.0000000    0.2765565
320720.0000000    0.2618495
320760.0000000    0.2513546
320800.0000000    0.2510434
320840.0000000    0.2838132
320880.0000000    0.2785802
320920.0000000    0.2498050
320960.0000000    0.2683059
321000.0000000    0.2493400
321040.0000000    0.2721822
321080.0000000    0.2787783
321120.0000000    0.2597433
321160.0000000    0.2274064
321200.0000000    0.2516929
321240.0000000    0.2373520
321280.0000000    0.2469263
321320.0000000    0.2684382
321360.0000000    0.2764254
321400.0000000    0.2694761
321440.0000000    0.2860755
321480.0000000    0.2497429
321520.0000000    0.2905574
321560.0000000    0.2614099
321600.0000000    0.2548802
321640.0000000    0.2518290
321680.0000000    0.2998947
321720.0000000    0.2825101
321760.0000000    0.2713392
321800.0000000    0.2930381
321840.0000000    0.2911886
321880.0000000    0.2807909
321920.0000000    0.2894228
321960.0000000    0.2880098
322000.0000000    0.2694883
322040.0000000    0.2776251
322080.0000000    0.2782624
322120.0000000    0.2842017
322160.0000000    0.2888078
322200.0000000    0.2864089
322240.0000000    0.2986526
322280.0000000    0.2821702
322320.0000000    0.2736794
322360.0000000    0.3004339
322400.0000000    0.2806721
322440.0000000    0.2728826
322480.0000000    0.2637828
322520.0000000    0.2642009
322560.0000000    0.2719582
322600.0000000    0.2612733
322640.0000000    0.2592805
322680.0000000    0.2681896
322720.0000000    0.2637429
322760.0000000    0.2630805
322800.0000000    0.2609048
322840.0000000    0.2806957
322880.0000000    0.2631955
322920.0000000    0.2656294
322960.0000000    0.2655808
323000.0000000    0.2594516
323040.0000000    0.2627551
323080.0000000    0.2539667
323120.0000000    0.2582353
323160.0000000    0.2624578
323200.0000000    0.2582982
323240.0000000    0.2389753
323280.0000000    0.2459882
323320.0000000    0.2328938
323360.0000000    0.2458532
323400.0000000    0.2453183
323440.0000000    0.2262618
323480.0000000    0.2421965
323520.0000000    0.2529188
323560.0000000    0.2469913
323600.0000000    0.2745035
323640.0000000    0.2533743
323680.0000000    0.2643206
323720.0000000    0.2558098
323760.0000000    0.2531563
323800.0000000    0.2585206
323840.0000000    0.2782398
323880.0000000    0.2458341
323920.0000000    0.2600008
323960.0000000    0.2709895
324000.0000000    0.2544880
324040.0000000    0.2432197
324080.0000000    0.2576581
324120.0000000    0.2458216
324160.0000000    0.2564705
324200.0000000    0.2682447
324240.0000000    0.2573792
324280.0000000    0.2795599
324320.0000000    0.2559237
324360.0000000    0.2462662
324400.0000000    0.2622062
324440.0000000    0.2624958
324480.0000000    0.2614529
324520.0000000    0.2596904
324560.0000000    0.2750973
324600.0000000    0.2641258
324640.0000000    0.2674392
324680.0000000    0.2678918
324720.0000000    0.2448447
324760.0000000    0.2646136
324800.0000000    0.2648779
324840.0000000    0.2455952
324880.0000000    0.2734010
324920.0000000    0.2472893
324960.0000000    0.2556920
325000.0000000    0.2714624
325040.0000000    0.2346578
325080.0000000    0.2511890
325120.0000000    0.2466299
325160.0000000    0.2372998
325200.0000000    0.2627093
325240.0000000    0.2666378
325280.0000000    0.2506690
325320.0000000    0.2503291
325360.0000000    0.2640622
325400.0000000    0.2831469
325440.0000000    0.2657557
325480.0000000    0.2811357
325520.0000000    0.2748743
325560.0000000    0.2603518
325600.0000000    0.2737194
325640.0000000    0.2494795
325680.0000000    0.2529078
325720.0000000    0.2760609
325760.0000000    0.2806727
325800.0000000    0.2835291
325840.0000000    0.2721277
325880.0000000    0.2719642
325920.0000000    0.2804275
325960.0000000    0.2600239
326000.0000000    0.2777959
326040.0000000    0.2648121
326080.0000000    0.2790496
326120.0000000    0.2728841
326160.0000000    0.2718408
326200.0000000    0.2468989
326240.0000000    0.2612697
326280.0000000    0.2960117
326320.0000000    0.2541236
326360.0000000    0.2486557
326400.0000000    0.2555333
326440.0000000    0.2498881
326480.0000000    0.2517127
326520.0000000    0.2439761
326560.0000000    0.2445882
326600.0000000    0.2739270
326640.0000000    0.2688553
326680.0000000    0.2642453
326720.0000000    0.2402409
326760.0000000    0.2510531
326800.0000000    0.2550040
326840.0000000    0.2511202
326880.0000000    0.2484702
326920.0000000    0.2346758
326960.0000000    0.2495617
327000.0000000    0.2336314
327040.0000000    0.2611148
327080.0000000    0.2445222
327120.0000000    0.2378453
327160.0000000    0.2617175
327200.0000000    0.2657345
327240.0000000    0.2598543
327280.0000000    0.2702146
327320.0000000    0.2780091
327360.0000000    0.2522185
327400.0000000    0.2586304
327440.0000000    0.2738160
327480.0000000    0.2511672
327520.0000000    0.2541813
327560.0000000    0.2494505
327600.0000000    0.2755251
327640.0000000    0.2462833
327680.0000000    0.2530835
327720.0000000    0.2580857
327760.0000000    0.2569019
327800.0000000    0.2675635
327840.0000000    0.2714538
327880.0000000    0.2735471
327920.0000000    0.2606229
327960.0000000    0.2626561
328000.0000000    0.2422762
328040.0000000    0.2428183
328080.0000000    0.2398013
328120.0000000    0.2578490
328160.0000000    0.2584324
328200.0000000    0.2527055
328240.0000000    0.2310001
328280.0000000    0.2513966
328320.0000000    0.2460010
328360.0000000    0.2724698
328400.0000000    0.2589212
328440.0000000    0.2521092
328480.0000000    0.2489564
328520.0000000    0.2466639
328560.0000000    0.2549456
328600.0000000    0.2546459
328640.0000000    0.2359110
328680.0000000    0.2625988
328720.0000000    0.2654182
328760.0000000    0.2666389
328800.0000000    0.2597113
328840.0000000    0.2572817
328880.0000000    0.2509614
328920.0000000    0.2521152
328960.0000000    0.2667066
329000.0000000    0.2447975
329040.0000000    0.2655841
329080.0000000    0.2681220
329120.0000000    0.2603847
329160.0000000    0.2626590
329200.0000000    0.2894500
329240.0000000    0.2551206
329280.0000000    0.2624668
329320.0000000    0.2535384
329360.0000000    0.2499920
329400.0000000    0.2622071
329440.0000000    0.2493622
329480.0000000    0.2623912
329520.0000000    0.2658430
329560.0000000    0.2538797
329600.0000000    0.2619173
329640.0000000    0.2509968
329680.0000000    0.2617196
329720.0000000    0.2389164
329760.0000000    0.2596072
329800.0000000    0.2616782
329840.0000000    0.2624848
329880.0000000    0.2673089
329920.0000000    0.2438513
329960.0000000    0.2644177
330000.0000000    0.2561966
330040.0000000    0.2519708
330080.0000000    0.2555248
330120.0000000    0.2729644
330160.0000000    0.2618711
330200.0000000    0.2528112
330240.0000000    0.2418561
330280.0000000    0.2578219
330320.0000000    0.2442605
330360.0000000    0.2577895
330400.0000000    0.2685791
330440.0000000    0.2610899
330480.0000000    0.2638340
330520.0000000    0.2560053
330560.0000000    0.2503296
330600.0000000    0.2669537
330640.0000000    0.2753135
330680.0000000    0.2521468
330720.0000000    0.2626720
330760.0000000    0.2583531
330800.0000000    0.2720273
330840.0000000    0.2643165
330880.0000000    0.2489782
330920.0000000    0.2667862
330960.0000000    0.2679051
331000.0000000    0.2662266
331040.0000000    0.2679197
331080.0000000    0.2652032
331120.0000000    0.2482521
331160.0000000    0.2674115
331200.0000000    0.2667846
331240.0000000    0.2594543
331280.0000000    0.2469105
331320.0000000    0.2805281
331360.0000000    0.2577305
331400.0000000    0.2568053
331440.0000000    0.2753140
331480.0000000    0.2829644
331520.0000000    0.2602746
331560.0000000    0.2586586
331600.0000000    0.2783375
331640.0000000    0.2712358
331680.0000000    0.2541711
331720.0000000    0.2791692
331760.0000000    0.2783732
331800.0000000    0.2982185
331840.0000000    0.2829567
331880.0000000    0.2793315
331920.0000000    0.2901832
331960.0000000    0.2764229
332000.0000000    0.2732157
332040.0000000    0.2887322
332080.0000000    0.2710762
332120.0000000    0.2719042
332160.0000000    0.2723726
332200.0000000    0.2599110
332240.0000000    0.2918983
332280.0000000    0.2946946
332320.0000000    0.2931762
332360.0000000    0.2878766
332400.0000000    0.2754537
332440.0000000    0.2842591
332480.0000000    0.2928243
332520.0000000    0.2939900
332560.0000000    0.2680633
332600.0000000    0.2633079
332640.0000000    0.2705678
332680.0000000    0.2649667
332720.0000000    0.2722247
332760.0000000    0.2781031
332800.0000000    0.2761135
332840.0000000    0.2732442
332880.0000000    0.2827731
332920.0000000    0.2782913
332960.0000000    0.2668010
333000.0000000    0.2697778
333040.0000000    0.2865815
333080.0000000    0.2716572
333120.0000000    0.2659662
333160.0000000    0.2626862
333200.0000000    0.2726005
333240.0000000    0.2767519
333280.0000000    0.2928345
333320.0000000    0.2860075
333360.0000000    0.2771721
333400.0000000    0.2724745
333440.0000000    0.2747187
333480.0000000    0.2845316
333520.0000000    0.2689262
333560.0000000    0.2638933
333600.0000000    0.2807168
333640.0000000    0.2746609
333680.0000000    0.2754526
333720.0000000    0.2720399
333760.0000000    0.2597203
333800.0000000    0.2623224
333840.0000000    0.2507852
333880.0000000    0.2708794
333920.0000000    0.2681530
333960.0000000    0.2509619
334000.0000000    0.2360342
334040.0000000    0.2489363
334080.0000000    0.2552481
334120.0000000    0.2637458
334160.0000000    0.2745232
334200.0000000    0.2651407
334240.0000000    0.2606001
334280.0000000    0.2594102
334320.0000000    0.2740919
334360.0000000    0.2759945
334400.0000000    0.2768872
334440.0000000    0.2712379
334480.0000000    0.2788080
334520.0000000    0.2723334
334560.0000000    0.2560972
334600.0000000    0.2825472
334640.0000000    0.2833537
334680.0000000    0.2649308
334720.0000000    0.2591006
334760.0000000    0.2742387
334800.0000000    0.2686660
334840.0000000    0.2561520
334880.0000000    0.2431688
334920.0000000    0.2592461
334960.0000000    0.2558481
335000.0000000    0.2807792
335040.0000000    0.2672858
335080.0000000    0.2650873
335120.0000000    0.2552899
335160.0000000    0.2670853
335200.0000000    0.2731506
335240.0000000    0.2529527
335280.0000000    0.2641925
335320.0000000    0.2670534
335360.0000000    0.2773805
335400.0000000    0.2796544
335440.0000000    0.2803527
335480.0000000    0.2712511
335520.0000000    0.2791893
335560.0000000    0.2535008
335600.0000000    0.2627761
335640.0000000    0.2593748
335680.0000000    0.2741798
335720.0000000    0.2425368
335760.0000000    0.2780297
335800.0000000    0.2934825
335840.0000000    0.2767496
335880.0000000    0.2521440
335920.0000000    0.2609754
335960.0000000    0.2677021
336000.0000000    0.2698752
336040.0000000    0.2528466
336080.0000000    0.2819709
336120.0000000    0.2835591
336160.0000000    0.2726458
336200.0000000    0.2774936
336240.0000000    0.2714721
336280.0000000    0.2623880
336320.0000000    0.2802516
336360.0000000    0.2835558
336400.0000000    0.2743757
336440.0000000    0.2593341
336480.0000000    0.2804513
336520.0000000    0.2837622
336560.0000000    0.2719563
336600.0000000    0.2828805
336640.0000000    0.2686201
336680.0000000    0.2715015
336720.0000000    0.2772774
336760.0000000    0.2793566
336800.0000000    0.3023950
336840.0000000    0.2872895
336880.0000000    0.2872606
336920.0000000    0.2855314
336960.0000000    0.3114429
337000.0000000    0.2764986
337040.0000000    0.2821468
337080.0000000    0.2683533
337120.0000000    0.2925608
337160.0000000    0.2699066
337200.0000000    0.2892083
337240.0000000    0.2868191
337280.0000000    0.2825150
337320.0000000    0.3082374
337360.0000000    0.2850698
337400.0000000    0.3093217
337440.0000000    0.2792864
337480.0000000    0.2684997
337520.0000000    0.2863948
337560.0000000    0.2714300
337600.0000000    0.2674884
337640.0000000    0.2572938
337680.0000000    0.2582495
337720.0000000    0.2683006
337760.0000000    0.2735581
337800.0000000    0.2760059
337840.0000000    0.2682803
337880.0000000    0.2746328
337920.0000000    0.2928653
337960.0000000    0.2763976
338000.0000000    0.3062926
338040.0000000    0.2945983
338080.0000000    0.2955029
338120.0000000    0.2642084
338160.0000000    0.2740206
338200.0000000    0.2625946
338240.0000000    0.2669692
338280.0000000    0.2741297
338320.0000000    0.2709782
338360.0000000    0.2626555
338400.0000000    0.2912658
338440.0000000    0.2730930
338480.0000000    0.2893469
338520.0000000    0.2785521
338560.0000000    0.2660209
338600.0000000    0.2709831
338640.0000000    0.2682300
338680.0000000    0.2777971
338720.0000000    0.2714528
338760.0000000    0.2709158
338800.0000000    0.2762550
338840.0000000    0.2753313
338880.0000000    0.3010195
338920.0000000    0.2874029
338960.0000000    0.3029860
339000.0000000    0.2578855
339040.0000000    0.2745625
339080.0000000    0.2803936
339120.0000000    0.2714498
339160.0000000    0.2891048
339200.0000000    0.2863120
339240.0000000    0.2814644
339280.0000000    0.2609377
339320.0000000    0.2567713
339360.0000000    0.2921551
339400.0000000    0.2924007
339440.0000000    0.2765272
339480.0000000    0.2640162
339520.0000000    0.2982002
339560.0000000    0.2677127
339600.0000000    0.2779556
339640.0000000    0.2973720
339680.0000000    0.2580572
339720.0000000    0.2650611
339760.0000000    0.2643924
339800.0000000    0.2584481
339840.0000000    0.2726172
339880.0000000    0.2652400
339920.0000000    0.2511150
339960.0000000    0.2746977
340000.0000000    0.2594344
340040.0000000    0.2669734
340080.0000000    0.2787059
340120.0000000    0.2767388
340160.0000000    0.2860396
340200.0000000    0.2947701
340240.0000000    0.2740292
340280.0000000    0.2827834
340320.0000000    0.2462783
340360.0000000    0.2634477
340400.0000000    0.2831057
340440.0000000    0.2614213
340480.0000000    0.2923802
340520.0000000    0.2900373
340560.0000000    0.2968938
340600.0000000    0.2812529
340640.0000000    0.2741846
340680.0000000    0.2723900
340720.0000000    0.2600182
340760.0000000    0.2612077
340800.0000000    0.2716362
340840.0000000    0.2586928
340880.0000000    0.2542788
340920.0000000    0.2645951
340960.0000000    0.2638270
341000.0000000    0.2944970
341040.0000000    0.2609343
341080.0000000    0.2638468
341120.0000000    0.2824651
341160.0000000    0.2818258
341200.0000000    0.2703352
341240.0000000    0.2888018
341280.0000000    0.2734783
341320.0000000    0.2896363
341360.0000000    0.2927978
341400.0000000    0.2626297
341440.0000000    0.2719887
341480.0000000    0.2738337
341520.0000000    0.2675542
341560.0000000    0.2584334
341600.0000000    0.2589282
341640.0000000    0.2583988
341680.0000000    0.2759656
341720.0000000    0.2681752
341760.0000000    0.2630994
341800.0000000    0.2858120
341840.0000000    0.2727419
341880.0000000    0.2764387
341920.0000000    0.2719178
341960.0000000    0.2721494
342000.0000000    0.2543002
342040.0000000    0.2874050
342080.0000000    0.2773893
342120.0000000    0.2584161
342160.0000000    0.2733689
342200.0000000    0.2703221
342240.0000000    0.2835525
342280.0000000    0.2799977
342320.0000000    0.2605910
342360.0000000    0.3043324
342400.0000000    0.2993957
342440.0000000    0.2750957
342480.0000000    0.2819982
342520.0000000    0.2664933
342560.0000000    0.2819837
342600.0000000    0.2626880
342640.0000000    0.2563822
342680.0000000    0.2803684
342720.0000000    0.3010347
342760.0000000    0.2683228
342800.0000000    0.2606858
342840.0000000    0.2779799
342880.0000000    0.2727734
342920.0000000    0.2675270
342960.0000000    0.2503129
343000.0000000    0.2633212
343040.0000000    0.2669522
343080.0000000    0.2583652
343120.0000000    0.2590445
343160.0000000    0.2572300
343200.0000000    0.2600630
343240.0000000    0.2609949
343280.0000000    0.2418878
343320.0000000    0.2493390
343360.0000000    0.2481705
343400.0000000    0.2809193
343440.0000000    0.2552342
343480.0000000    0.2642550
343520.0000000    0.2595191
343560.0000000    0.2522829
343600.0000000    0.2774688
343640.0000000    0.2557417
343680.0000000    0.2686505
343720.0000000    0.2684511
343760.0000000    0.2616664
343800.0000000    0.2666338
343840.0000000    0.2669694
343880.0000000    0.2659650
343920.0000000    0.2510201
343960.0000000    0.2572038
344000.0000000    0.2615390
344040.0000000    0.2648211
344080.0000000    0.2642708
344120.0000000    0.2525444
344160.0000000    0.2678762
344200.0000000    0.2481148
344240.0000000    0.2361483
344280.0000000    0.2711355
344320.0000000    0.2632629
344360.0000000    0.2852015
344400.0000000    0.2805429
344440.0000000    0.2619352
344480.0000000    0.2605949
344520.0000000    0.2360808
344560.0000000    0.2584786
344600.0000000    0.2518011
344640.0000000    0.2487503
344680.0000000    0.2477164
344720.0000000    0.2720203
344760.0000000    0.2853603
344800.0000000    0.2633220
344840.0000000    0.2577295
344880.0000000    0.2757539
344920.0000000    0.2711767
344960.0000000    0.2551506
345000.0000000    0.2547771
345040.0000000    0.2495800
345080.0000000    0.2378576
345120.0000000    0.2650493
345160.0000000    0.2508754
345200.0000000    0.2679004
345240.0000000    0.2804895
345280.0000000    0.2597923
345320.0000000    0.2462689
345360.0000000    0.2485957
345400.0000000    0.2672111
345440.0000000    0.2532742
345480.0000000    0.2374777
345520.0000000    0.2465970
345560.0000000    0.2597311
345600.0000000    0.2423588
345640.0000000    0.2583952
345680.0000000    0.2624955
345720.0000000    0.2540248
345760.0000000    0.2423609
345800.0000000    0.2384384
345840.0000000    0.2469772
345880.0000000    0.2617508
345920.0000000    0.2588007
345960.0000000    0.2497235
346000.0000000    0.2494815
346040.0000000    0.2499527
346080.0000000    0.2555159
346120.0000000    0.2517811
346160.0000000    0.2668794
346200.0000000    0.2309340
346240.0000000    0.2613599
346280.0000000    0.2552711
346320.0000000    0.2513190
346360.0000000    0.2530157
346400.0000000    0.2502474
346440.0000000    0.2638447
346480.0000000    0.2644711
346520.0000000    0.2670731
346560.0000000    0.2547826
346600.0000000    0.2625196
346640.0000000    0.2659254
346680.0000000    0.2581705
346720.0000000    0.2428036
346760.0000000    0.2468362
346800.0000000    0.2623435
346840.0000000    0.2645481
346880.0000000    0.2547158
346920.0000000    0.2565084
346960.0000000    0.2598828
347000.0000000    0.2683840
347040.0000000    0.2565519
347080.0000000    0.2480697
347120.0000000    0.2598515
347160.0000000    0.2642651
347200.0000000    0.2696702
347240.0000000    0.2423124
347280.0000000    0.2379492
347320.0000000    0.2432125
347360.0000000    0.2648557
347400.0000000    0.2364979
347440.0000000    0.2631370
347480.0000000    0.2417931
347520.0000000    0.2852705
347560.0000000    0.2678854
347600.0000000    0.2636976
347640.0000000    0.2627556
347680.0000000    0.2587436
347720.0000000    0.2721911
347760.0000000    0.2754200
347800.0000000    0.2770489
347840.0000000    0.2681879
347880.0000000    0.2671763
347920.0000000    0.2520329
347960.0000000    0.2479537
348000.0000000    0.2527104
348040.0000000    0.2562105
348080.0000000    0.2401724
348120.0000000    0.2350254
348160.0000000    0.2331791
348200.0000000    0.2291190
348240.0000000    0.2456208
348280.0000000    0.2473860
348320.0000000    0.2432808
348360.0000000    0.2525635
348400.0000000    0.2485334
348440.0000000    0.2497013
348480.0000000    0.2483541
348520.0000000    0.2581438
348560.0000000    0.2443803
348600.0000000    0.2569142
348640.0000000    0.2384118
348680.0000000    0.2513785
348720.0000000    0.2576293
348760.0000000    0.2469915
348800.0000000    0.2477334
348840.0000000    0.2463023
348880.0000000    0.2601795
348920.0000000    0.2449731
348960.0000000    0.2445259
349000.0000000    0.2564181
349040.0000000    0.2375018
349080.0000000    0.2364023
349120.0000000    0.2627130
349160.0000000    0.2667929
349200.0000000    0.2646927
349240.0000000    0.2774658
349280.0000000    0.2519771
349320.0000000    0.2561609
349360.0000000    0.2778241
349400.0000000    0.2762376
349440.0000000    0.2688054
349480.0000000    0.2668525
349520.0000000    0.2762640
349560.0000000    0.2676523
349600.0000000    0.2551449
349640.0000000    0.2751113
349680.0000000    0.2550322
349720.0000000    0.2497300
349760.0000000    0.2590211
349800.0000000    0.2597770
349840.0000000    0.2569173
349880.0000000    0.2441926
349920.0000000    0.2694758
349960.0000000    0.2551090
350000.0000000    0.2644742
350040.0000000    0.2653499
350080.0000000    0.2503263
350120.0000000    0.2602719
350160.0000000    0.2682466
350200.0000000    0.2607446
350240.0000000    0.2504248
350280.0000000    0.2507598
350320.0000000    0.2594262
350360.0000000    0.2674994
350400.0000000    0.2808748
350440.0000000    0.2718499
350480.0000000    0.2689913
350520.0000000    0.2641048
350560.0000000    0.2745601
350600.0000000    0.2645892
350640.0000000    0.2523138
350680.0000000    0.2611083
350720.0000000    0.2699300
350760.0000000    0.2536095
350800.0000000    0.2760855
350840.0000000    0.2590804
350880.0000000    0.2646561
350920.0000000    0.2593735
350960.0000000    0.2640816
351000.0000000    0.2757902
351040.0000000    0.2644488
351080.0000000    0.2688259
351120.0000000    0.2489916
351160.0000000    0.2355069
351200.0000000    0.2521801
351240.0000000    0.2558588
351280.0000000    0.2371975
351320.0000000    0.2316081
351360.0000000    0.2549527
351400.0000000    0.2487152
351440.0000000    0.2622677
351480.0000000    0.2655397
351520.0000000    0.2561203
351560.0000000    0.2497620
351600.0000000    0.2446356
351640.0000000    0.2462901
351680.0000000    0.2578809
351720.0000000    0.2506241
351760.0000000    0.2499082
351800.0000000    0.2488418
351840.0000000    0.2741510
351880.0000000    0.2585220
351920.0000000    0.2596363
351960.0000000    0.2762399
352000.0000000    0.2625173
352040.0000000    0.2617175
352080.0000000    0.2624977
352120.0000000    0.2719433
352160.0000000    0.2658606
352200.0000000    0.2750708
352240.0000000    0.2287473
352280.0000000    0.2302342
352320.0000000    0.2353445
352360.0000000    0.2379412
352400.0000000    0.2349379
352440.0000000    0.2528001
352480.0000000    0.2548995
352520.0000000    0.2533676
352560.0000000    0.2679431
352600.0000000    0.2660216
352640.0000000    0.2729372
352680.0000000    0.2676495
352720.0000000    0.2594281
352760.0000000    0.2726125
352800.0000000    0.2424156
352840.0000000    0.2465361
352880.0000000    0.2764564
352920.0000000    0.2510563
352960.0000000    0.2597650
353000.0000000    0.2513915
353040.0000000    0.2622853
353080.0000000    0.2674026
353120.0000000    0.2729584
353160.0000000    0.2699095
353200.0000000    0.2527516
353240.0000000    0.2577474
353280.0000000    0.2746907
353320.0000000    0.2676394
353360.0000000    0.2757283
353400.0000000    0.2548352
353440.0000000    0.2541481
353480.0000000    0.2669514
353520.0000000    0.2649400
353560.0000000    0.2666263
353600.0000000    0.2572099
353640.0000000    0.2587820
353680.0000000    0.2709444
353720.0000000    0.2471543
353760.0000000    0.2401428
353800.0000000    0.2482367
353840.0000000    0.2486898
353880.0000000    0.2620617
353920.0000000    0.2459167
353960.0000000    0.2641526
354000.0000000    0.2508398
354040.0000000    0.2476921
354080.0000000    0.2611180
354120.0000000    0.2561753
354160.0000000    0.2545031
354200.0000000    0.2577202
354240.0000000    0.2533026
354280.0000000    0.2561449
354320.0000000    0.2420863
354360.0000000    0.2499817
354400.0000000    0.2410355
354440.0000000    0.2683401
354480.0000000    0.2568024
354520.0000000    0.2649923
354560.0000000    0.2546312
354600.0000000    0.2383376
354640.0000000    0.2656792
354680.0000000    0.2384297
354720.0000000    0.2460334
354760.0000000    0.2730920
354800.0000000    0.2634090
354840.0000000    0.2750709
354880.0000000    0.2661306
354920.0000000    0.2508203
354960.0000000    0.2641340
355000.0000000    0.2586570
355040.0000000    0.2579507
355080.0000000    0.2843242
355120.0000000    0.2630522
355160.0000000    0.2650905
355200.0000000    0.2640391
355240.0000000    0.2495318
355280.0000000    0.2641046
355320.0000000    0.2648927
355360.0000000    0.2439058
355400.0000000    0.2622307
355440.0000000    0.2431519
355480.0000000    0.2614414
355520.0000000    0.2671379
355560.0000000    0.2752061
355600.0000000    0.2792824
355640.0000000    0.2787754
355680.0000000    0.2644427
355720.0000000    0.2857522
355760.0000000    0.2762950
355800.0000000    0.2603999
355840.0000000    0.2675717
355880.0000000    0.2739473
355920.0000000    0.2780223
355960.0000000    0.2750543
356000.0000000    0.2858602
356040.0000000    0.2633410
356080.0000000    0.2515716
356120.0000000    0.2754132
356160.0000000    0.2622965
356200.0000000    0.2673392
356240.0000000    0.2875143
356280.0000000    0.2732405
356320.0000000    0.2850855
356360.0000000    0.2688513
356400.0000000    0.2596808
356440.0000000    0.2575220
356480.0000000    0.2810342
356520.0000000    0.2566288
356560.0000000    0.2733288
356600.0000000    0.2653901
356640.0000000    0.2684622
356680.0000000    0.2749560
356720.0000000    0.2509440
356760.0000000    0.2578762
356800.0000000    0.2716850
356840.0000000    0.2659275
356880.0000000    0.2583489
356920.0000000    0.2502564
356960.0000000    0.2546898
357000.0000000    0.2598410
357040.0000000    0.2600524
357080.0000000    0.2694677
357120.0000000    0.2674623
357160.0000000    0.2794998
357200.0000000    0.2676632
357240.0000000    0.2818320
357280.0000000    0.2426579
357320.0000000    0.2636748
357360.0000000    0.2634671
357400.0000000    0.2717454
357440.0000000    0.2802116
357480.0000000    0.2642333
357520.0000000    0.2608425
357560.0000000    0.2730859
357600.0000000    0.2673420
357640.0000000    0.2636149
357680.0000000    0.2750924
357720.0000000    0.2693869
357760.0000000    0.2713427
357800.0000000    0.2762773
357840.0000000    0.2626232
357880.0000000    0.2623708
357920.0000000    0.2616712
357960.0000000    0.2924415
358000.0000000    0.2732628
358040.0000000    0.2583583
358080.0000000    0.2581502
358120.0000000    0.2590971
358160.0000000    0.2598896
358200.0000000    0.2789975
358240.0000000    0.2585178
358280.0000000    0.2670059
358320.0000000    0.2685882
358360.0000000    0.2518696
358400.0000000    0.2553721
358440.0000000    0.2695320
358480.0000000    0.2644848
358520.0000000    0.2836649
358560.0000000    0.2575163
358600.0000000    0.2482775
358640.0000000    0.2603800
358680.0000000    0.2802162
358720.0000000    0.2681294
358760.0000000    0.2748857
358800.0000000    0.2620454
358840.0000000    0.2757347
358880.0000000    0.2753390
358920.0000000    0.2709479
358960.0000000    0.2618383
359000.0000000    0.2681811
359040.0000000    0.2545895
359080.0000000    0.2736244
359120.0000000    0.2830111
359160.0000000    0.2512260
359200.0000000    0.2709631
359240.0000000    0.2720965
359280.0000000    0.2908320
359320.0000000    0.2871630
359360.0000000    0.2616766
359400.0000000    0.2691174
359440.0000000    0.2864906
359480.0000000    0.2532271
359520.0000000    0.2739991
359560.0000000    0.2705486
359600.0000000    0.2684429
359640.0000000    0.2517007
359680.0000000    0.2700108
359720.0000000    0.2732982
359760.0000000    0.2684103
359800.0000000    0.2733943
359840.0000000    0.2781236
359880.0000000    0.2733284
359920.0000000    0.2692114
359960.0000000    0.2361080
360000.0000000    0.2528052
360040.0000000    0.2739499
360080.0000000    0.2599244
360120.0000000    0.2607215
360160.0000000    0.2623146
360200.0000000    0.2681941
360240.0000000    0.2813089
360280.0000000    0.2742762
360320.0000000    0.2811782
360360.0000000    0.2693676
360400.0000000    0.2661284
360440.0000000    0.2641283
360480.0000000    0.2635525
360520.0000000    0.2804681
360560.0000000    0.2695921
360600.0000000    0.2947620
360640.0000000    0.2613769
360680.0000000    0.2804068
360720.0000000    0.2721171
360760.0000000    0.2494841
360800.0000000    0.2472788
360840.0000000    0.2365853
360880.0000000    0.2441007
360920.0000000    0.2503426
360960.0000000    0.2666171
361000.0000000    0.2584502
361040.0000000    0.2723803
361080.0000000    0.2612080
361120.0000000    0.2657431
361160.0000000    0.2469633
361200.0000000    0.2683216
361240.0000000    0.2647023
361280.0000000    0.2559938
361320.0000000    0.2381598
361360.0000000    0.2381530
361400.0000000    0.2651905
361440.0000000    0.2678281
361480.0000000    0.2436161
361520.0000000    0.2618532
361560.0000000    0.2523534
361600.0000000    0.2566885
361640.0000000    0.2628485
361680.0000000    0.2510413
361720.0000000    0.2564899
361760.0000000    0.2498935
361800.0000000    0.2635727
361840.0000000    0.2583868
361880.0000000    0.2693040
361920.0000000    0.2652449
361960.0000000    0.2580342
362000.0000000    0.2674248
362040.0000000    0.2545428
362080.0000000    0.2602852
362120.0000000    0.2516835
362160.0000000    0.2503431
362200.0000000    0.2505794
362240.0000000    0.2938508
362280.0000000    0.2811484
362320.0000000    0.2765083
362360.0000000    0.2791055
362400.0000000    0.2691427
362440.0000000    0.2659777
362480.0000000    0.2654189
362520.0000000    0.2632163
362560.0000000    0.2676520
362600.0000000    0.2434671
362640.0000000    0.2548114
362680.0000000    0.2766485
362720.0000000    0.2618832
362760.0000000    0.2608687
362800.0000000    0.2483495
362840.0000000    0.2635143
362880.0000000    0.2547238
362920.0000000    0.2534353
362960.0000000    0.2730953
363000.0000000    0.2656483
363040.0000000    0.2544073
363080.0000000    0.2611429
363120.0000000    0.2830931
363160.0000000    0.2733685
363200.0000000    0.2536188
363240.0000000    0.2482910
363280.0000000    0.2539618
363320.0000000    0.2547224
363360.0000000    0.2687202
363400.0000000    0.2577612
363440.0000000    0.2659353
363480.0000000    0.2503327
363520.0000000    0.2411679
363560.0000000    0.2431773
363600.0000000    0.2312690
363640.0000000    0.2386479
363680.0000000    0.2561520
363720.0000000    0.2514348
363760.0000000    0.2413136
363800.0000000    0.2537210
363840.0000000    0.2326895
363880.0000000    0.2525997
363920.0000000    0.2461340
363960.0000000    0.2762164
364000.0000000    0.2529279
364040.0000000    0.2630678
364080.0000000    0.2802748
364120.0000000    0.2861306
364160.0000000    0.2594601
364200.0000000    0.2578501
364240.0000000    0.2665049
364280.0000000    0.2676525
364320.0000000    0.2544829
364360.0000000    0.2674214
364400.0000000    0.2508898
364440.0000000    0.2612656
364480.0000000    0.2511849
364520.0000000    0.2622907
364560.0000000    0.2569424
364600.0000000    0.2426050
364640.0000000    0.2736559
364680.0000000    0.2605921
364720.0000000    0.2829725
364760.0000000    0.2585509
364800.0000000    0.2803112
364840.0000000    0.2695207
364880.0000000    0.2737839
364920.0000000    0.2858534
364960.0000000    0.2643483
365000.0000000    0.2588753
365040.0000000    0.2653782
365080.0000000    0.2676990
365120.0000000    0.2604345
365160.0000000    0.2965976
365200.0000000    0.2753085
365240.0000000    0.2889109
365280.0000000    0.2564454
365320.0000000    0.2514744
365360.0000000    0.2915893
365400.0000000    0.2556032
365440.0000000    0.2411061
365480.0000000    0.2652589
365520.0000000    0.2705289
365560.0000000    0.2816192
365600.0000000    0.2478026
365640.0000000    0.2703713
365680.0000000    0.2677121
365720.0000000    0.2738690
365760.0000000    0.2731591
365800.0000000    0.2488203
365840.0000000    0.2664658
365880.0000000    0.2530143
365920.0000000    0.2571903
365960.0000000    0.2544158
366000.0000000    0.2662207
366040.0000000    0.2611212
366080.0000000    0.2714622
366120.0000000    0.2540004
366160.0000000    0.2763609
366200.0000000    0.2744865
366240.0000000    0.2584652
366280.0000000    0.2677967
366320.0000000    0.2624283
366360.0000000    0.2529066
366400.0000000    0.2592923
366440.0000000    0.2716097
366480.0000000    0.2572904
366520.0000000    0.2666571
366560.0000000    0.2677352
366600.0000000    0.2526072
366640.0000000    0.2509449
366680.0000000    0.2381964
366720.0000000    0.2467960
366760.0000000    0.2456448
366800.0000000    0.2511255
366840.0000000    0.2558252
366880.0000000    0.2595367
366920.0000000    0.2666976
366960.0000000    0.2740448
367000.0000000    0.2931992
367040.0000000    0.2848818
367080.0000000    0.2817596
367120.0000000    0.2767278
367160.0000000    0.2523298
367200.0000000    0.2598090
367240.0000000    0.2723898
367280.0000000    0.2547534
367320.0000000    0.2638734
367360.0000000    0.2637146
367400.0000000    0.2510679
367440.0000000    0.2545539
367480.0000000    0.2675402
367520.0000000    0.2854625
367560.0000000    0.2754748
367600.0000000    0.2751198
367640.0000000    0.2731218
367680.0000000    0.2713881
367720.0000000    0.2723212
367760.0000000    0.2841978
367800.0000000    0.2533161
367840.0000000    0.2756509
367880.0000000    0.2575709
367920.0000000    0.2692612
367960.0000000    0.2671091
368000.0000000    0.2775677
368040.0000000    0.2660896
368080.0000000    0.2578219
368120.0000000    0.2706439
368160.0000000    0.2610243
368200.0000000    0.2608447
368240.0000000    0.2661014
368280.0000000    0.2629092
368320.0000000    0.2711284
368360.0000000    0.2760810
368400.0000000    0.2690320
368440.0000000    0.2654032
368480.0000000    0.2709689
368520.0000000    0.2487636
368560.0000000    0.2503791
368600.0000000    0.2363227
368640.0000000    0.2492090
368680.0000000    0.2601140
368720.0000000    0.2505479
368760.0000000    0.2505467
368800.0000000    0.2470819
368840.0000000    0.2519889
368880.0000000    0.2679736
368920.0000000    0.2590231
368960.0000000    0.2597241
369000.0000000    0.2609679
369040.0000000    0.2474369
369080.0000000    0.2547170
369120.0000000    0.2487006
369160.0000000    0.2602914
369200.0000000    0.2656717
369240.0000000    0.2521450
369280.0000000    0.2659413
369320.0000000    0.2472448
369360.0000000    0.2554494
369400.0000000    0.2503108
369440.0000000    0.2621193
369480.0000000    0.2471660
369520.0000000    0.2529326
369560.0000000    0.2500672
369600.0000000    0.2617857
369640.0000000    0.2605579
369680.0000000    0.2472502
369720.0000000    0.2589843
369760.0000000    0.2448339
369800.0000000    0.2335715
369840.0000000    0.2523103
369880.0000000    0.2657572
369920.0000000    0.2644884
369960.0000000    0.2735728
370000.0000000    0.2493612
370040.0000000    0.2431681
370080.0000000    0.2606569
370120.0000000    0.2540128
370160.0000000    0.2636389
370200.0000000    0.2483583
370240.0000000    0.2753466
370280.0000000    0.2787245
370320.0000000    0.2635376
370360.0000000    0.2659969
370400.0000000    0.2597010
370440.0000000    0.2465755
370480.0000000    0.2675561
370520.0000000    0.2626003
370560.0000000    0.2554087
370600.0000000    0.2812223
370640.0000000    0.2400370
370680.0000000    0.2621179
370720.0000000    0.2690263
370760.0000000    0.2887802
370800.0000000    0.2544584
370840.0000000    0.2631341
370880.0000000    0.2649501
370920.0000000    0.2553119
370960.0000000    0.2631582
371000.0000000    0.2565377
371040.0000000    0.2563359
371080.0000000    0.2747946
371120.0000000    0.2519637
371160.0000000    0.2640393
371200.0000000    0.2547409
371240.0000000    0.2597195
371280.0000000    0.2654341
371320.0000000    0.2767697
371360.0000000    0.2756552
371400.0000000    0.2713549
371440.0000000    0.2495086
371480.0000000    0.2525737
371520.0000000    0.2502485
371560.0000000    0.2555475
371600.0000000    0.2820846
371640.0000000    0.2573703
371680.0000000    0.2680616
371720.0000000    0.2604373
371760.0000000    0.2627343
371800.0000000    0.2564486
371840.0000000    0.2728165
371880.0000000    0.2595331
371920.0000000    0.2737027
371960.0000000    0.2973028
372000.0000000    0.2751260
372040.0000000    0.2701574
372080.0000000    0.2755543
372120.0000000    0.2676567
372160.0000000    0.2732885
372200.0000000    0.2564981
372240.0000000    0.2678459
372280.0000000    0.2614536
372320.0000000    0.2602188
372360.0000000    0.2931464
372400.0000000    0.2674634
372440.0000000    0.2562129
372480.0000000    0.2715621
372520.0000000    0.2824710
372560.0000000    0.2725934
372600.0000000    0.2604769
372640.0000000    0.2689105
372680.0000000    0.2620617
372720.0000000    0.2817798
372760.0000000    0.2693608
372800.0000000    0.2664791
372840.0000000    0.2640255
372880.0000000    0.2690090
372920.0000000    0.2792653
372960.0000000    0.2562978
373000.0000000    0.2617346
373040.0000000    0.2611421
373080.0000000    0.2692012
373120.0000000    0.2685205
373160.0000000    0.2878652
373200.0000000    0.2831371
373240.0000000    0.2587096
373280.0000000    0.2583629
373320.0000000    0.2681632
373360.0000000    0.2573435
373400.0000000    0.2678817
373440.0000000    0.2555906
373480.0000000    0.2509961
373520.0000000    0.2727479
373560.0000000    0.2706493
373600.0000000    0.2699469
373640.0000000    0.2570146
373680.0000000    0.2708896
373720.0000000    0.2549085
373760.0000000    0.2374188
373800.0000000    0.2543956
373840.0000000    0.2557890
373880.0000000    0.2791467
373920.0000000    0.2516911
373960.0000000    0.2716622
374000.0000000    0.2742829
374040.0000000    0.2677520
374080.0000000    0.2706361
374120.0000000    0.2745538
374160.0000000    0.2811801
374200.0000000    0.2733224
374240.0000000    0.2655038
374280.0000000    0.2622034
374320.0000000    0.2771538
374360.0000000    0.2724464
374400.0000000    0.2796088
374440.0000000    0.3004606
374480.0000000    0.3180515
374520.0000000    0.2741324
374560.0000000    0.2804151
374600.0000000    0.2898452
374640.0000000    0.2803319
374680.0000000    0.2691600
374720.0000000    0.2797313
374760.0000000    0.2736788
374800.0000000    0.2781802
374840.0000000    0.2678317
374880.0000000    0.2885747
374920.0000000    0.2827153
374960.0000000    0.2696738
375000.0000000    0.2680531
375040.0000000    0.2789759
375080.0000000    0.2830785
375120.0000000    0.2659506
375160.0000000    0.2665868
375200.0000000    0.2706819
375240.0000000    0.2741055
375280.0000000    0.2786472
375320.0000000    0.2777377
375360.0000000    0.2953141
375400.0000000    0.2742449
375440.0000000    0.2581724
375480.0000000    0.2621769
375520.0000000    0.2458440
375560.0000000    0.2696354
375600.0000000    0.2710267
375640.0000000    0.2704844
375680.0000000    0.2569441
375720.0000000    0.2512434
375760.0000000    0.2664664
375800.0000000    0.2543200
375840.0000000    0.2687246
375880.0000000    0.2621703
375920.0000000    0.2448388
375960.0000000    0.2668459
376000.0000000    0.2654938
376040.0000000    0.2728238
376080.0000000    0.2796271
376120.0000000    0.2703386
376160.0000000    0.2788852
376200.0000000    0.2632231
376240.0000000    0.2642917
376280.0000000    0.2669566
376320.0000000    0.2551207
376360.0000000    0.2629229
376400.0000000    0.2643774
376440.0000000    0.2545069
376480.0000000    0.2771229
376520.0000000    0.2746903
376560.0000000    0.2816438
376600.0000000    0.2730931
376640.0000000    0.2599047
376680.0000000    0.2652220
376720.0000000    0.2656269
376760.0000000    0.2686958
376800.0000000    0.2602673
376840.0000000    0.2322023
376880.0000000    0.2412872
376920.0000000    0.2441016
376960.0000000    0.2454201
377000.0000000    0.2284379
377040.0000000    0.2492319
377080.0000000    0.2574067
377120.0000000    0.2655736
377160.0000000    0.2579084
377200.0000000    0.2530575
377240.0000000    0.2503559
377280.0000000    0.2622114
377320.0000000    0.2701581
377360.0000000    0.2503457
377400.0000000    0.2670752
377440.0000000    0.2332374
377480.0000000    0.2498425
377520.0000000    0.2631969
377560.0000000    0.2605193
377600.0000000    0.2463764
377640.0000000    0.2441181
377680.0000000    0.2534188
377720.0000000    0.2721856
377760.0000000    0.2575671
377800.0000000    0.2467011
377840.0000000    0.2671597
377880.0000000    0.2618473
377920.0000000    0.2623374
377960.0000000    0.2732308
378000.0000000    0.2671381
378040.0000000    0.2737235
378080.0000000    0.2480846
378120.0000000    0.2472660
378160.0000000    0.2544524
378200.0000000    0.2484030
378240.0000000    0.2520517
378280.0000000    0.2564732
378320.0000000    0.2790331
378360.0000000    0.2689071
378400.0000000    0.2666627
378440.0000000    0.2504290
378480.0000000    0.2651421
378520.0000000    0.2606411
378560.0000000    0.2528861
378600.0000000    0.2587035
378640.0000000    0.2482547
378680.0000000    0.2670567
378720.0000000    0.2625917
378760.0000000    0.2606053
378800.0000000    0.2500296
378840.0000000    0.2508826
378880.0000000    0.2539609
378920.0000000    0.2757443
378960.0000000    0.2539093
379000.0000000    0.2713453
379040.0000000    0.2469291
379080.0000000    0.2620578
379120.0000000    0.2773069
379160.0000000    0.2674854
379200.0000000    0.2543966
379240.0000000    0.2536602
379280.0000000    0.2620871
379320.0000000    0.2618723
379360.0000000    0.2628462
379400.0000000    0.2622734
379440.0000000    0.2475861
379480.0000000    0.2582406
379520.0000000    0.2777267
379560.0000000    0.2589802
379600.0000000    0.2534719
379640.0000000    0.2641925
379680.0000000    0.2751745
379720.0000000    0.2599863
379760.0000000    0.2550005
379800.0000000    0.2692742
379840.0000000    0.2615039
379880.0000000    0.2762482
379920.0000000    0.2604161
379960.0000000    0.2494748
380000.0000000    0.2642199
380040.0000000    0.2688821
380080.0000000    0.2735063
380120.0000000    0.2718121
380160.0000000    0.2554712
380200.0000000    0.2686825
380240.0000000    0.2643250
380280.0000000    0.2476369
380320.0000000    0.2632666
380360.0000000    0.2573703
380400.0000000    0.2539673
380440.0000000    0.2663040
380480.0000000    0.2657016
380520.0000000    0.2615322
380560.0000000    0.2453479
380600.0000000    0.2497028
380640.0000000    0.2630658
380680.0000000    0.2536526
380720.0000000    0.2663868
380760.0000000    0.2593282
380800.0000000    0.2654100
380840.0000000    0.2855604
380880.0000000    0.2805579
380920.0000000    0.2991512
380960.0000000    0.2830822
381000.0000000    0.2700467
381040.0000000    0.2632959
381080.0000000    0.2708897
381120.0000000    0.2894692
381160.0000000    0.2737092
381200.0000000    0.2783906
381240.0000000    0.2585866
381280.0000000    0.2619318
381320.0000000    0.2597511
381360.0000000    0.2745529
381400.0000000    0.2544528
381440.0000000    0.2499596
381480.0000000    0.2696952
381520.0000000    0.2903499
381560.0000000    0.2619006
381600.0000000    0.2610688
381640.0000000    0.2791263
381680.0000000    0.2592993
381720.0000000    0.2849057
381760.0000000    0.2641008
381800.0000000    0.2699768
381840.0000000    0.2624832
381880.0000000    0.2560986
381920.0000000    0.2601046
381960.0000000    0.2478485
382000.0000000    0.2584282
382040.0000000    0.2547439
382080.0000000    0.2575809
382120.0000000    0.2835785
382160.0000000    0.2832245
382200.0000000    0.2651846
382240.0000000    0.2719207
382280.0000000    0.2794900
382320.0000000    0.2677073
382360.0000000    0.2557190
382400.0000000    0.2740570
382440.0000000    0.2620727
382480.0000000    0.2442871
382520.0000000    0.2691392
382560.0000000    0.2595645
382600.0000000    0.2563905
382640.0000000    0.2580778
382680.0000000    0.2663747
382720.0000000    0.2672031
382760.0000000    0.2624438
382800.0000000    0.2742113
382840.0000000    0.2716118
382880.0000000    0.2490694
382920.0000000    0.2630103
382960.0000000    0.2793261
383000.0000000    0.2749940
383040.0000000    0.2679246
383080.0000000    0.2752267
383120.0000000    0.2692694
383160.0000000    0.2668350
383200.0000000    0.2542107
383240.0000000    0.2557969
383280.0000000    0.2652124
383320.0000000    0.2573383
383360.0000000    0.2684968
383400.0000000    0.2516757
383440.0000000    0.2727577
383480.0000000    0.2701403
383520.0000000    0.2725898
383560.0000000    0.2701941
383600.0000000    0.2475063
383640.0000000    0.2502214
383680.0000000    0.2535751
383720.0000000    0.2676928
383760.0000000    0.2660441
383800.0000000    0.2689312
383840.0000000    0.2610321
383880.0000000    0.2432873
383920.0000000    0.2491243
383960.0000000    0.2460089
384000.0000000    0.2361374
384040.0000000    0.2631429
384080.0000000    0.2474715
384120.0000000    0.2640080
384160.0000000    0.2497191
384200.0000000    0.2513686
384240.0000000    0.2641098
384280.0000000    0.2510061
384320.0000000    0.2636061
384360.0000000    0.2628033
384400.0000000    0.2643816
384440.0000000    0.2617568
384480.0000000    0.2616681
384520.0000000    0.2624374
384560.0000000    0.2699484
384600.0000000    0.2745754
384640.0000000    0.2641237
384680.0000000    0.2547421
384720.0000000    0.2692630
384760.0000000    0.2544625
384800.0000000    0.2747191
384840.0000000    0.2483369
384880.0000000    0.2508191
384920.0000000    0.2418703
384960.0000000    0.2486828
385000.0000000    0.2717339
385040.0000000    0.2538213
385080.0000000    0.2621212
385120.0000000    0.2637877
385160.0000000    0.2734886
385200.0000000    0.2396803
385240.0000000    0.2583389
385280.0000000    0.2713367
385320.0000000    0.2539715
385360.0000000    0.2503461
385400.0000000    0.2671786
385440.0000000    0.2704839
385480.0000000    0.2696377
385520.0000000    0.2865234
385560.0000000    0.2674263
385600.0000000    0.2494996
385640.0000000    0.2550122
385680.0000000    0.2521416
385720.0000000    0.2535987
385760.0000000    0.2555345
385800.0000000    0.2590435
385840.0000000    0.2665890
385880.0000000    0.2463254
385920.0000000    0.2547944
385960.0000000    0.2464552
386000.0000000    0.2504110
386040.0000000    0.2619392
386080.0000000    0.2388078
386120.0000000    0.2557647
386160.0000000    0.2678554
386200.0000000    0.2688117
386240.0000000    0.2549005
386280.0000000    0.2443820
386320.0000000    0.2585296
386360.0000000    0.2595413
386400.0000000    0.2419674
386440.0000000    0.2467602
386480.0000000    0.2552268
386520.0000000    0.2497209
386560.0000000    0.2467168
386600.0000000    0.2617721
386640.0000000    0.2486747
386680.0000000    0.2525565
386720.0000000    0.2593724
386760.0000000    0.2544574
386800.0000000    0.2598856
386840.0000000    0.2467890
386880.0000000    0.2465488
386920.0000000    0.2558991
386960.0000000    0.2440367
387000.0000000    0.2585555
387040.0000000    0.2551853
387080.0000000    0.2465878
387120.0000000    0.2597622
387160.0000000    0.2322393
387200.0000000    0.2363393
387240.0000000    0.2552881
387280.0000000    0.2402548
387320.0000000    0.2348950
387360.0000000    0.2452200
387400.0000000    0.2467503
387440.0000000    0.2650709
387480.0000000    0.2880036
387520.0000000    0.2638510
387560.0000000    0.2659417
387600.0000000    0.2574745
387640.0000000    0.2567482
387680.0000000    0.2598607
387720.0000000    0.2689954
387760.0000000    0.2561490
387800.0000000    0.2550842
387840.0000000    0.2471253
387880.0000000    0.2545155
387920.0000000    0.2654454
387960.0000000    0.2611777
388000.0000000    0.2515972
388040.0000000    0.2614322
388080.0000000    0.2599435
388120.0000000    0.2556388
388160.0000000    0.2644107
388200.0000000    0.2580644
388240.0000000    0.2568844
388280.0000000    0.2793487
388320.0000000    0.2735493
388360.0000000    0.2930672
388400.0000000    0.2776850
388440.0000000    0.2715977
388480.0000000    0.2594919
388520.0000000    0.2553704
388560.0000000    0.2630860
388600.0000000    0.2985128
388640.0000000    0.2812918
388680.0000000    0.2806639
388720.0000000    0.2832578
388760.0000000    0.2709661
388800.0000000    0.2689889
388840.0000000    0.2553466
388880.0000000    0.2691599
388920.0000000    0.2835793
388960.0000000    0.2918758
389000.0000000    0.2703487
389040.0000000    0.2871309
389080.0000000    0.2864600
389120.0000000    0.2687702
389160.0000000    0.2932961
389200.0000000    0.2800768
389240.0000000    0.2811605
389280.0000000    0.3143898
389320.0000000    0.2987148
389360.0000000    0.2710768
389400.0000000    0.2986840
389440.0000000    0.2652432
389480.0000000    0.2783328
389520.0000000    0.2840934
389560.0000000    0.2666102
389600.0000000    0.2822668
389640.0000000    0.2703325
389680.0000000    0.2613409
389720.0000000    0.2786483
389760.0000000    0.2801321
389800.0000000    0.2691802
389840.0000000    0.2630839
389880.0000000    0.2824516
389920.0000000    0.2516498
389960.0000000    0.2578533
390000.0000000    0.2676575
390040.0000000    0.2940180
390080.0000000    0.2708015
390120.0000000    0.2872701
390160.0000000    0.2812157
390200.0000000    0.2947890
390240.0000000    0.2932087
390280.0000000    0.2926392
390320.0000000    0.2769918
390360.0000000    0.2601280
390400.0000000    0.2636254
390440.0000000    0.2736820
390480.0000000    0.2923895
390520.0000000    0.2885618
390560.0000000    0.2775039
390600.0000000    0.2998334
390640.0000000    0.2853421
390680.0000000    0.2690638
390720.0000000    0.2881241
390760.0000000    0.2786020
390800.0000000    0.2708577
390840.0000000    0.2798898
390880.0000000    0.2916612
390920.0000000    0.2840582
390960.0000000    0.2858315
391000.0000000    0.2741930
391040.0000000    0.2761959
391080.0000000    0.2644848
391120.0000000    0.2922334
391160.0000000    0.2631704
391200.0000000    0.2576344
391240.0000000    0.2436459
391280.0000000    0.2511881
391320.0000000    0.2671883
391360.0000000    0.2690599
391400.0000000    0.2380862
391440.0000000    0.2446856
391480.0000000    0.2598030
391520.0000000    0.2747769
391560.0000000    0.2696490
391600.0000000    0.2415355
391640.0000000    0.2663088
391680.0000000    0.2721533
391720.0000000    0.2765176
391760.0000000    0.2771966
391800.0000000    0.2786486
391840.0000000    0.2609592
391880.0000000    0.2622122
391920.0000000    0.2657395
391960.0000000    0.2675953
392000.0000000    0.2569067
392040.0000000    0.2570667
392080.0000000    0.2865134
392120.0000000    0.2525144
392160.0000000    0.2760850
392200.0000000    0.2592841
392240.0000000    0.2619248
392280.0000000    0.2681231
392320.0000000    0.2643298
392360.0000000    0.2737522
392400.0000000    0.2680274
392440.0000000    0.2929222
392480.0000000    0.2750596
392520.0000000    0.2528512
392560.0000000    0.2450014
392600.0000000    0.2628793
392640.0000000    0.2602957
392680.0000000    0.2550308
392720.0000000    0.2569643
392760.0000000    0.2497769
392800.0000000    0.2483588
392840.0000000    0.2453161
392880.0000000    0.2446365
392920.0000000    0.2492646
392960.0000000    0.2516702
393000.0000000    0.2730442
393040.0000000    0.2715011
393080.0000000    0.2757902
393120.0000000    0.2741147
393160.0000000    0.2577439
393200.0000000    0.2673539
393240.0000000    0.2589788
393280.0000000    0.2529062
393320.0000000    0.2696849
393360.0000000    0.2667247
393400.0000000    0.2801994
393440.0000000    0.2647472
393480.0000000    0.2688671
393520.0000000    0.2672125
393560.0000000    0.2739306
393600.0000000    0.2509063
393640.0000000    0.2316890
393680.0000000    0.2495628
393720.0000000    0.2434253
393760.0000000    0.2471333
393800.0000000    0.2582126
393840.0000000    0.2478730
393880.0000000    0.2509204
393920.0000000    0.2542546
393960.0000000    0.2422590
394000.0000000    0.2500063
394040.0000000    0.2612018
394080.0000000    0.2575145
394120.0000000    0.2599483
394160.0000000    0.2568263
394200.0000000    0.2487071
394240.0000000    0.2396063
394280.0000000    0.2372651
394320.0000000    0.2226373
394360.0000000    0.2565186
394400.0000000    0.2518481
394440.0000000    0.2478242
394480.0000000    0.2312482
394520.0000000    0.2494478
394560.0000000    0.2397016
394600.0000000    0.2593140
394640.0000000    0.2364407
394680.0000000    0.2577376
394720.0000000    0.2679836
394760.0000000    0.2603317
394800.0000000    0.2595676
394840.0000000    0.2603672
394880.0000000    0.2508993
394920.0000000    0.2582549
394960.0000000    0.2450321
395000.0000000    0.2696663
395040.0000000    0.2705457
395080.0000000    0.2601553
395120.0000000    0.2621199
395160.0000000    0.2684008
395200.0000000    0.2690034
395240.0000000    0.2806449
395280.0000000    0.2778454
395320.0000000    0.2576388
395360.0000000    0.2554151
395400.0000000    0.2534511
395440.0000000    0.2489565
395480.0000000    0.2686991
395520.0000000    0.2521645
395560.0000000    0.2692697
395600.0000000    0.2610143
395640.0000000    0.2669306
395680.0000000    0.2639508
395720.0000000    0.2644809
395760.0000000    0.2661573
395800.0000000    0.2686813
395840.0000000    0.2771876
395880.0000000    0.2984292
395920.0000000    0.2807655
395960.0000000    0.2869277
396000.0000000    0.2822987
396040.0000000    0.2709201
396080.0000000    0.2645721
396120.0000000    0.2570613
396160.0000000    0.2589909
396200.0000000    0.2657614
396240.0000000    0.2735009
396280.0000000    0.2732851
396320.0000000    0.2690521
396360.0000000    0.2626879
396400.0000000    0.2520091
396440.0000000    0.2606847
396480.0000000    0.2536899
396520.0000000    0.2657519
396560.0000000    0.2702996
396600.0000000    0.2830851
396640.0000000    0.2950400
396680.0000000    0.2580760
396720.0000000    0.2724136
396760.0000000    0.2951084
396800.0000000    0.3060787
396840.0000000    0.2798718
396880.0000000    0.2899149
396920.0000000    0.2575610
396960.0000000    0.2715773
397000.0000000    0.2764234
397040.0000000    0.2688991
397080.0000000    0.2865176
397120.0000000    0.2728036
397160.0000000    0.2793048
397200.0000000    0.2783349
397240.0000000    0.2868375
397280.0000000    0.2876033
397320.0000000    0.2662082
397360.0000000    0.2773971
397400.0000000    0.2963945
397440.0000000    0.2672580
397480.0000000    0.2673903
397520.0000000    0.2744061
397560.0000000    0.2521182
397600.0000000    0.2605849
397640.0000000    0.2722798
397680.0000000    0.2435542
397720.0000000    0.2861209
397760.0000000    0.2641246
397800.0000000    0.2822393
397840.0000000    0.2650022
397880.0000000    0.2587608
397920.0000000    0.2585669
397960.0000000    0.2928347
398000.0000000    0.2617211
398040.0000000    0.2619230
398080.0000000    0.2676617
398120.0000000    0.2800273
398160.0000000    0.2781428
398200.0000000    0.2929326
398240.0000000    0.2631857
398280.0000000    0.2747610
398320.0000000    0.2875473
398360.0000000    0.2791471
398400.0000000    0.2713162
398440.0000000    0.2691860
398480.0000000    0.2734725
398520.0000000    0.2756705
398560.0000000    0.2619672
398600.0000000    0.2685508
398640.0000000    0.2853290
398680.0000000    0.2840764
398720.0000000    0.2583323
398760.0000000    0.2776551
398800.0000000    0.2680738
398840.0000000    0.2561417
398880.0000000    0.2446076
398920.0000000    0.2600409
398960.0000000    0.2791142
399000.0000000    0.2674375
399040.0000000    0.2655028
399080.0000000    0.2679574
399120.0000000    0.2652110
399160.0000000    0.2643156
399200.0000000    0.2746876
399240.0000000    0.2764790
399280.0000000    0.2689362
399320.0000000    0.2766459
399360.0000000    0.2785287
399400.0000000    0.2672974
399440.0000000    0.2835338
399480.0000000    0.2698281
399520.0000000    0.2459694
399560.0000000    0.2462418
399600.0000000    0.2581457
399640.0000000    0.2684157
399680.0000000    0.2704652
399720.0000000    0.2762959
399760.0000000    0.2641448
399800.0000000    0.2427498
399840.0000000    0.2519248
399880.0000000    0.2610615
399920.0000000    0.2680747
399960.0000000    0.2521528
400000.0000000    0.2581628
400040.0000000    0.2720414
400080.0000000    0.2707647
400120.0000000    0.2699753
400160.0000000    0.2680488
400200.0000000    0.2582469
400240.0000000    0.2658859
400280.0000000    0.2761129
400320.0000000    0.2620813
400360.0000000    0.2668652
400400.0000000    0.2726701
400440.0000000    0.2687184
400480.0000000    0.2765138
400520.0000000    0.2627179
400560.0000000    0.2596260
400600.0000000    0.2640357
400640.0000000    0.2925772
400680.0000000    0.2766831
400720.0000000    0.2974591
400760.0000000    0.2681040
400800.0000000    0.2981647
400840.0000000    0.2851909
400880.0000000    0.2874322
400920.0000000    0.2874011
400960.0000000    0.2717892
401000.0000000    0.2758452
401040.0000000    0.2657450
401080.0000000    0.2782328
401120.0000000    0.2827699
401160.0000000    0.2801777
401200.0000000    0.2729447
401240.0000000    0.2667325
401280.0000000    0.2698934
401320.0000000    0.2541266
401360.0000000    0.2404998
401400.0000000    0.2629424
401440.0000000    0.2670909
401480.0000000    0.2681236
401520.0000000    0.2435000
401560.0000000    0.2594780
401600.0000000    0.2518807
401640.0000000    0.2605065
401680.0000000    0.2682400
401720.0000000    0.2608331
401760.0000000    0.2558911
401800.0000000    0.2510410
401840.0000000    0.2650783
401880.0000000    0.2748573
401920.0000000    0.2741297
401960.0000000    0.2510561
402000.0000000    0.2556310
402040.0000000    0.2534855
402080.0000000    0.2721730
402120.0000000    0.2589832
402160.0000000    0.2768503
402200.0000000    0.2557515
402240.0000000    0.2361418
402280.0000000    0.2582880
402320.0000000    0.2669645
402360.0000000    0.2562166
402400.0000000    0.2378088
402440.0000000    0.2499853
402480.0000000    0.2615000
402520.0000000    0.2427096
402560.0000000    0.2501561
402600.0000000    0.2479120
402640.0000000    0.2520559
402680.0000000    0.2467790
402720.0000000    0.2358205
402760.0000000    0.2489329
402800.0000000    0.2622997
402840.0000000    0.2666350
402880.0000000    0.2518311
402920.0000000    0.2719662
402960.0000000    0.2706248
403000.0000000    0.2788535
403040.0000000    0.2787135
403080.0000000    0.2594282
403120.0000000    0.2679947
403160.0000000    0.2673579
403200.0000000    0.2632817
403240.0000000    0.2595170
403280.0000000    0.2569094
403320.0000000    0.2642319
403360.0000000    0.2811728
403400.0000000    0.2719131
403440.0000000    0.2510770
403480.0000000    0.2694838
403520.0000000    0.2581721
403560.0000000    0.2500603
403600.0000000    0.2691757
403640.0000000    0.2605081
403680.0000000    0.2485156
403720.0000000    0.2562242
403760.0000000    0.2513404
403800.0000000    0.2491330
403840.0000000    0.2645154
403880.0000000    0.2729599
403920.0000000    0.2887648
403960.0000000    0.2668290
404000.0000000    0.2723853
404040.0000000    0.2684543
404080.0000000    0.2675770
404120.0000000    0.2748091
404160.0000000    0.2632303
404200.0000000    0.2759683
404240.0000000    0.2915892
404280.0000000    0.2585844
404320.0000000    0.2641769
404360.0000000    0.2897040
404400.0000000    0.2740702
404440.0000000    0.2971688
404480.0000000    0.2750474
404520.0000000    0.2717516
404560.0000000    0.2707906
404600.0000000    0.2819653
404640.0000000    0.2827028
404680.0000000    0.2948484
404720.0000000    0.2734743
404760.0000000    0.2643264
404800.0000000    0.2566257
404840.0000000    0.2605999
404880.0000000    0.2714136
404920.0000000    0.2866243
404960.0000000    0.2781506
405000.0000000    0.2805422
405040.0000000    0.2613404
405080.0000000    0.2849845
405120.0000000    0.2720005
405160.0000000    0.2784715
405200.0000000    0.2736089
405240.0000000    0.2698290
405280.0000000    0.2851789
405320.0000000    0.2884997
405360.0000000    0.2712182
405400.0000000    0.2632121
405440.0000000    0.2657090
405480.0000000    0.2676110
405520.0000000    0.2644262
405560.0000000    0.2602170
405600.0000000    0.2647330
405640.0000000    0.2571093
405680.0000000    0.2656302
405720.0000000    0.2441336
405760.0000000    0.2678553
405800.0000000    0.2675523
405840.0000000    0.2522204
405880.0000000    0.2650652
405920.0000000    0.2790676
405960.0000000    0.2653685
406000.0000000    0.2822901
406040.0000000    0.2571453
406080.0000000    0.2694452
406120.0000000    0.2723180
406160.0000000    0.2587881
406200.0000000    0.2531368
406240.0000000    0.2502566
406280.0000000    0.2563094
406320.0000000    0.2459878
406360.0000000    0.2599896
406400.0000000    0.2696299
406440.0000000    0.2507678
406480.0000000    0.2517063
406520.0000000    0.2430758
406560.0000000    0.2670787
406600.0000000    0.2504529
406640.0000000    0.2459599
406680.0000000    0.2587698
406720.0000000    0.2578716
406760.0000000    0.2452610
406800.0000000    0.2935683
406840.0000000    0.2785236
406880.0000000    0.2641753
406920.0000000    0.2759130
406960.0000000    0.2711694
407000.0000000    0.2658353
407040.0000000    0.2750570
407080.0000000    0.2797767
407120.0000000    0.2676394
407160.0000000    0.2689001
407200.0000000    0.2739190
407240.0000000    0.2457847
407280.0000000    0.2698350
407320.0000000    0.2536233
407360.0000000    0.2625886
407400.0000000    0.2565417
407440.0000000    0.2395346
407480.0000000    0.2277005
407520.0000000    0.2431496
407560.0000000    0.2703994
407600.0000000    0.2372083
407640.0000000    0.2559102
407680.0000000    0.2670352
407720.0000000    0.2620080
407760.0000000    0.2588582
407800.0000000    0.2756749
407840.0000000    0.2574136
407880.0000000    0.2806306
407920.0000000    0.2480386
407960.0000000    0.2660834
408000.0000000    0.2443812
408040.0000000    0.2541572
408080.0000000    0.2557116
408120.0000000    0.2659669
408160.0000000    0.2678266
408200.0000000    0.2538648
408240.0000000    0.2409513
408280.0000000    0.2543155
408320.0000000    0.2437022
408360.0000000    0.2410880
408400.0000000    0.2383341
408440.0000000    0.2428345
408480.0000000    0.2567178
408520.0000000    0.2187883
408560.0000000    0.2479718
408600.0000000    0.2744556
408640.0000000    0.2651471
408680.0000000    0.2486378
408720.0000000    0.2458720
408760.0000000    0.2375128
408800.0000000    0.2407298
408840.0000000    0.2402944
408880.0000000    0.2491560
408920.0000000    0.2623913
408960.0000000    0.2577136
409000.0000000    0.2625727
409040.0000000    0.2787719
409080.0000000    0.2450313
409120.0000000    0.2677557
409160.0000000    0.2755939
409200.0000000    0.2617043
409240.0000000    0.2906995
409280.0000000    0.2637056
409320.0000000    0.2625090
409360.0000000    0.2641893
409400.0000000    0.2642934
409440.0000000    0.2551880
409480.0000000    0.2556691
409520.0000000    0.2499030
409560.0000000    0.2403987
409600.0000000    0.2491246
409640.0000000    0.2522169
409680.0000000    0.2598886
409720.0000000    0.2394921
409760.0000000    0.2600094
409800.0000000    0.2811061
409840.0000000    0.2741224
409880.0000000    0.2542650
409920.0000000    0.2544918
409960.0000000    0.2581536
410000.0000000    0.2449205
410040.0000000    0.2610821
410080.0000000    0.2475833
410120.0000000    0.2649332
410160.0000000    0.2678429
410200.0000000    0.2695113
410240.0000000    0.2544281
410280.0000000    0.2560684
410320.0000000    0.2652261
410360.0000000    0.2255858
410400.0000000    0.2299630
410440.0000000    0.2456183
410480.0000000    0.2560953
410520.0000000    0.2655570
410560.0000000    0.2623241
410600.0000000    0.2752983
410640.0000000    0.2376796
410680.0000000    0.2664519
410720.0000000    0.2534966
410760.0000000    0.2760791
410800.0000000    0.2753696
410840.0000000    0.2783437
410880.0000000    0.2840193
410920.0000000    0.2779409
410960.0000000    0.2641047
411000.0000000    0.2785677
411040.0000000    0.2780093
411080.0000000    0.2783345
411120.0000000    0.2781952
411160.0000000    0.2753394
411200.0000000    0.2766239
411240.0000000    0.2656219
411280.0000000    0.2668667
411320.0000000    0.2642632
411360.0000000    0.2662351
411400.0000000    0.2671437
411440.0000000    0.2555088
411480.0000000    0.2660615
411520.0000000    0.2582389
411560.0000000    0.2833389
411600.0000000    0.2645740
411640.0000000    0.2642393
411680.0000000    0.2701702
411720.0000000    0.2601271
411760.0000000    0.2610509
411800.0000000    0.2622181
411840.0000000    0.2935607
411880.0000000    0.2714633
411920.0000000    0.2691077
411960.0000000    0.2809046
412000.0000000    0.2735256
412040.0000000    0.2567727
412080.0000000    0.2693591
412120.0000000    0.2759548
412160.0000000    0.2881007
412200.0000000    0.2686532
412240.0000000    0.2772872
412280.0000000    0.2728424
412320.0000000    0.2777213
412360.0000000    0.2631593
412400.0000000    0.2691161
412440.0000000    0.2831964
412480.0000000    0.2509412
412520.0000000    0.2783916
412560.0000000    0.2615986
412600.0000000    0.2703650
412640.0000000    0.2842426
412680.0000000    0.2889470
412720.0000000    0.2926982
412760.0000000    0.2664237
412800.0000000    0.2665942
412840.0000000    0.2578942
412880.0000000    0.2632983
412920.0000000    0.2503406
412960.0000000    0.2715022
413000.0000000    0.2550534
413040.0000000    0.2559296
413080.0000000    0.2629756
413120.0000000    0.2679817
413160.0000000    0.2772105
413200.0000000    0.2644974
413240.0000000    0.2690798
413280.0000000    0.2629832
413320.0000000    0.2885650
413360.0000000    0.2960414
413400.0000000    0.2709961
413440.0000000    0.2601405
413480.0000000    0.2641477
413520.0000000    0.2726083
413560.0000000    0.2665870
413600.0000000    0.2742182
413640.0000000    0.2545212
413680.0000000    0.2399512
413720.0000000    0.2564937
413760.0000000    0.2555441
413800.0000000    0.2587218
413840.0000000    0.2698423
413880.0000000    0.2673520
413920.0000000    0.2671985
413960.0000000    0.2778260
414000.0000000    0.2500360
414040.0000000    0.2808167
414080.0000000    0.2885116
414120.0000000    0.2796813
414160.0000000    0.2747692
414200.0000000    0.2885022
414240.0000000    0.2519337
414280.0000000    0.2564622
414320.0000000    0.2568060
414360.0000000    0.2614797
414400.0000000    0.2699607
414440.0000000    0.2347622
414480.0000000    0.2671611
414520.0000000    0.2460359
414560.0000000    0.2647251
414600.0000000    0.2448612
414640.0000000    0.2659267
414680.0000000    0.2411919
414720.0000000    0.2452527
414760.0000000    0.2496043
414800.0000000    0.2837606
414840.0000000    0.2824679
414880.0000000    0.2805304
414920.0000000    0.2615163
414960.0000000    0.2547328
415000.0000000    0.2640267
415040.0000000    0.2458754
415080.0000000    0.2619786
415120.0000000    0.2692082
415160.0000000    0.2603858
415200.0000000    0.2620010
415240.0000000    0.2651127
415280.0000000    0.2408937
415320.0000000    0.2520068
415360.0000000    0.2687839
415400.0000000    0.2583059
415440.0000000    0.2563796
415480.0000000    0.2481701
415520.0000000    0.2367563
415560.0000000    0.2541561
415600.0000000    0.2711543
415640.0000000    0.2715116
415680.0000000    0.2790756
415720.0000000    0.2632042
415760.0000000    0.2639706
415800.0000000    0.2562292
415840.0000000    0.2659074
415880.0000000    0.2623087
415920.0000000    0.2805887
415960.0000000    0.2653196
416000.0000000    0.2680312
416040.0000000    0.2653988
416080.0000000    0.2542615
416120.0000000    0.2555972
416160.0000000    0.2599069
416200.0000000    0.2554023
416240.0000000    0.2469116
416280.0000000    0.2543796
416320.0000000    0.2473033
416360.0000000    0.2315008
416400.0000000    0.2573978
416440.0000000    0.2464044
416480.0000000    0.2549988
416520.0000000    0.2761967
416560.0000000    0.2639327
416600.0000000    0.2624138
416640.0000000    0.2644025
416680.0000000    0.2625677
416720.0000000    0.2469194
416760.0000000    0.2789997
416800.0000000    0.2724788
416840.0000000    0.2609183
416880.0000000    0.2530684
416920.0000000    0.2790191
416960.0000000    0.2688678
417000.0000000    0.2557502
417040.0000000    0.2677200
417080.0000000    0.2568359
417120.0000000    0.2419467
417160.0000000    0.2485183
417200.0000000    0.2552565
417240.0000000    0.2631202
417280.0000000    0.2542130
417320.0000000    0.2600673
417360.0000000    0.2672907
417400.0000000    0.2493923
417440.0000000    0.2655250
417480.0000000    0.2553024
417520.0000000    0.2356913
417560.0000000    0.2609276
417600.0000000    0.2506340
417640.0000000    0.2694860
417680.0000000    0.2764409
417720.0000000    0.2553667
417760.0000000    0.2738283
417800.0000000    0.2751301
417840.0000000    0.2917361
417880.0000000    0.2816989
417920.0000000    0.2664834
417960.0000000    0.2521975
418000.0000000    0.2313899
418040.0000000    0.2609680
418080.0000000    0.2618853
418120.0000000    0.2451627
418160.0000000    0.2522471
418200.0000000    0.2618050
418240.0000000    0.2778767
418280.0000000    0.2827443
418320.0000000    0.2662254
418360.0000000    0.2533055
418400.0000000    0.2652921
418440.0000000    0.2551035
418480.0000000    0.2668579
418520.0000000    0.2911641
418560.0000000    0.2634352
418600.0000000    0.2658980
418640.0000000    0.2583050
418680.0000000    0.2478123
418720.0000000    0.2296714
418760.0000000    0.2563202
418800.0000000    0.2501367
418840.0000000    0.2588269
418880.0000000    0.2690659
418920.0000000    0.2765952
418960.0000000    0.2773259
419000.0000000    0.2716228
419040.0000000    0.2759948
419080.0000000    0.2494708
419120.0000000    0.2857046
419160.0000000    0.2662599
419200.0000000    0.2568664
419240.0000000    0.2666669
419280.0000000    0.2654559
419320.0000000    0.2572797
419360.0000000    0.2388399
419400.0000000    0.2528428
419440.0000000    0.2598302
419480.0000000    0.2494337
419520.0000000    0.2677673
419560.0000000    0.2712581
419600.0000000    0.2621232
419640.0000000    0.2447244
419680.0000000    0.2549413
419720.0000000    0.2475273
419760.0000000    0.2648919
419800.0000000    0.2657895
419840.0000000    0.2502764
419880.0000000    0.2506450
419920.0000000    0.2670575
419960.0000000    0.2690905
420000.0000000    0.2385629
420040.0000000    0.2480281
420080.0000000    0.2340743
420120.0000000    0.2392048
420160.0000000    0.2576174
420200.0000000    0.2566335
420240.0000000    0.2834845
420280.0000000    0.2389775
420320.0000000    0.2584431
420360.0000000    0.2367307
420400.0000000    0.2424995
420440.0000000    0.2467663
420480.0000000    0.2454821
420520.0000000    0.2518212
420560.0000000    0.2552102
420600.0000000    0.2443219
420640.0000000    0.2300505
420680.0000000    0.2409803
420720.0000000    0.2477294
420760.0000000    0.2561013
420800.0000000    0.2661775
420840.0000000    0.2591390
420880.0000000    0.2671471
420920.0000000    0.2520070
420960.0000000    0.2724618
421000.0000000    0.2675907
421040.0000000    0.2615401
421080.0000000    0.2599961
421120.0000000    0.2796704
421160.0000000    0.2783609
421200.0000000    0.2506500
421240.0000000    0.2673627
421280.0000000    0.2541313
421320.0000000    0.2568430
421360.0000000    0.2350171
421400.0000000    0.2444657
421440.0000000    0.2516758
421480.0000000    0.2511436
421520.0000000    0.2660613
421560.0000000    0.2648768
421600.0000000    0.2685220
421640.0000000    0.2507894
421680.0000000    0.2665697
421720.0000000    0.2612636
421760.0000000    0.2296583
421800.0000000    0.2421507
421840.0000000    0.2661159
421880.0000000    0.2507830
421920.0000000    0.2594109
421960.0000000    0.2466500
422000.0000000    0.2624750
422040.0000000    0.2462690
422080.0000000    0.2665690
422120.0000000    0.2638000
422160.0000000    0.2774188
422200.0000000    0.2787656
422240.0000000    0.2749788
422280.0000000    0.2688650
422320.0000000    0.2755384
422360.0000000    0.2677809
422400.0000000    0.2587136
422440.0000000    0.2566709
422480.0000000    0.2586316
422520.0000000    0.2490876
422560.0000000    0.2374675
422600.0000000    0.2547724
422640.0000000    0.2517285
422680.0000000    0.2512373
422720.0000000    0.2583909
422760.0000000    0.2572780
422800.0000000    0.2737438
422840.0000000    0.2590880
422880.0000000    0.2792968
422920.0000000    0.2639162
422960.0000000    0.2672109
423000.0000000    0.2542327
423040.0000000    0.2449861
423080.0000000    0.2642135
423120.0000000    0.2622459
423160.0000000    0.2809245
423200.0000000    0.2624742
423240.0000000    0.2604671
423280.0000000    0.2710822
423320.0000000    0.2492289
423360.0000000    0.2579368
423400.0000000    0.2791313
423440.0000000    0.2554013
423480.0000000    0.2750039
423520.0000000    0.2671356
423560.0000000    0.2376891
423600.0000000    0.2749392
423640.0000000    0.2697740
423680.0000000    0.2627394
423720.0000000    0.2787304
423760.0000000    0.2736748
423800.0000000    0.2746872
423840.0000000    0.2557394
423880.0000000    0.2574193
423920.0000000    0.2432429
423960.0000000    0.2600149
424000.0000000    0.2449308
424040.0000000    0.2692685
424080.0000000    0.2520765
424120.0000000    0.2456145
424160.0000000    0.2712047
424200.0000000    0.2653077
424240.0000000    0.2616731
424280.0000000    0.2776910
424320.0000000    0.2812481
424360.0000000    0.2893760
424400.0000000    0.2754392
424440.0000000    0.2733196
424480.0000000    0.2650376
424520.0000000    0.2476589
424560.0000000    0.2678904
424600.0000000    0.2662974
424640.0000000    0.2584265
424680.0000000    0.2430656
424720.0000000    0.2687976
424760.0000000    0.2656297
424800.0000000    0.2876705
424840.0000000    0.2712022
424880.0000000    0.2597350
424920.0000000    0.2538620
424960.0000000    0.2659470
425000.0000000    0.2642263
425040.0000000    0.2718937
425080.0000000    0.2577033
425120.0000000    0.2525701
425160.0000000    0.2777468
425200.0000000    0.2668791
425240.0000000    0.2444740
425280.0000000    0.2433305
425320.0000000    0.2223257
425360.0000000    0.2497379
425400.0000000    0.2418705
425440.0000000    0.2363905
425480.0000000    0.2297449
425520.0000000    0.2679532
425560.0000000    0.2529654
425600.0000000    0.2589956
425640.0000000    0.2619821
425680.0000000    0.2580203
425720.0000000    0.2500235
425760.0000000    0.2485894
425800.0000000    0.2663248
425840.0000000    0.2772327
425880.0000000    0.2588128
425920.0000000    0.2451319
425960.0000000    0.2710640
426000.0000000    0.2529699
426040.0000000    0.2375893
426080.0000000    0.2463726
426120.0000000    0.2490333
426160.0000000    0.2523392
426200.0000000    0.2545629
426240.0000000    0.2251690
426280.0000000    0.2597459
426320.0000000    0.2682457
426360.0000000    0.2864756
426400.0000000    0.2662987
426440.0000000    0.2528678
426480.0000000    0.2750014
426520.0000000    0.2471475
426560.0000000    0.2440201
426600.0000000    0.2395971
426640.0000000    0.2659852
426680.0000000    0.2976542
426720.0000000    0.2563550
426760.0000000    0.2649515
426800.0000000    0.2593416
426840.0000000    0.2677339
426880.0000000    0.2584219
426920.0000000    0.2474132
426960.0000000    0.2791566
427000.0000000    0.2489545
427040.0000000    0.2643279
427080.0000000    0.2715379
427120.0000000    0.2613412
427160.0000000    0.2761656
427200.0000000    0.2912698
427240.0000000    0.2623798
427280.0000000    0.2431500
427320.0000000    0.2491350
427360.0000000    0.2603633
427400.0000000    0.2599308
427440.0000000    0.2569786
427480.0000000    0.2632579
427520.0000000    0.2765182
427560.0000000    0.2516590
427600.0000000    0.2750745
427640.0000000    0.2659162
427680.0000000    0.2702799
427720.0000000    0.2542594
427760.0000000    0.2450380
427800.0000000    0.2752970
427840.0000000    0.2541727
427880.0000000    0.2760074
427920.0000000    0.2881445
427960.0000000    0.2899011
428000.0000000    0.2554630
428040.0000000    0.2575653
428080.0000000    0.2620615
428120.0000000    0.2462086
428160.0000000    0.2585661
428200.0000000    0.2617967
428240.0000000    0.2820367
428280.0000000    0.2712903
428320.0000000    0.2733366
428360.0000000    0.2672036
428400.0000000    0.2623342
428440.0000000    0.2528798
428480.0000000    0.2839949
428520.0000000    0.2777138
428560.0000000    0.2705149
428600.0000000    0.2680622
428640.0000000    0.2788676
428680.0000000    0.2498090
428720.0000000    0.2534728
428760.0000000    0.2448971
428800.0000000    0.2278276
428840.0000000    0.2335252
428880.0000000    0.2444692
428920.0000000    0.2320787
428960.0000000    0.2665798
429000.0000000    0.2522913
429040.0000000    0.2435595
429080.0000000    0.2360308
429120.0000000    0.2528949
429160.0000000    0.2721289
429200.0000000    0.2632670
429240.0000000    0.2533133
429280.0000000    0.2599034
429320.0000000    0.2560509
429360.0000000    0.2759446
429400.0000000    0.2514372
429440.0000000    0.2591823
429480.0000000    0.2470500
429520.0000000    0.2676540
429560.0000000    0.2676217
429600.0000000    0.2742293
429640.0000000    0.2635670
429680.0000000    0.2647723
429720.0000000    0.2580915
429760.0000000    0.2512751
429800.0000000    0.2550479
429840.0000000    0.2640744
429880.0000000    0.2717318
429920.0000000    0.2545320
429960.0000000    0.2482843
430000.0000000    0.2372978
430040.0000000    0.2478760
430080.0000000    0.2408685
430120.0000000    0.2618766
430160.0000000    0.2547231
430200.0000000    0.2577600
430240.0000000    0.2659000
430280.0000000    0.2473165
430320.0000000    0.2535812
430360.0000000    0.2646210
430400.0000000    0.2645200
430440.0000000    0.2429761
430480.0000000    0.2686031
430520.0000000    0.2628516
430560.0000000    0.2492497
430600.0000000    0.2595713
430640.0000000    0.2516415
430680.0000000    0.2640403
430720.0000000    0.2562861
430760.0000000    0.2648134
430800.0000000    0.2733402
430840.0000000    0.2540019
430880.0000000    0.2634102
430920.0000000    0.2526565
430960.0000000    0.2617426
431000.0000000    0.2613008
431040.0000000    0.2600295
431080.0000000    0.2383896
431120.0000000    0.2437345
431160.0000000    0.2532604
431200.0000000    0.2672119
431240.0000000    0.2690163
431280.0000000    0.2573277
431320.0000000    0.2503775
431360.0000000    0.2667741
431400.0000000    0.2920286
431440.0000000    0.2728143
431480.0000000    0.2693202
431520.0000000    0.2461499
431560.0000000    0.2527203
431600.0000000    0.2629688
431640.0000000    0.2546481
431680.0000000    0.2599837
431720.0000000    0.2655698
431760.0000000    0.2491533
431800.0000000    0.2481384
431840.0000000    0.2635208
431880.0000000    0.2432907
431920.0000000    0.2480023
431960.0000000    0.2341785
432000.0000000    0.2395443
432040.0000000    0.2355550
432080.0000000    0.2496112
432120.0000000    0.2507007
432160.0000000    0.2504283
432200.0000000    0.2286518
432240.0000000    0.2484554
432280.0000000    0.2448081
432320.0000000    0.2358517
432360.0000000    0.2478038
432400.0000000    0.2488128
432440.0000000    0.2417158
432480.0000000    0.2457495
432520.0000000    0.2497569
432560.0000000    0.2542873
432600.0000000    0.2572814
432640.0000000    0.2650229
432680.0000000    0.2478462
432720.0000000    0.2463337
432760.0000000    0.2647007
432800.0000000    0.2625958
432840.0000000    0.2644340
432880.0000000    0.2704378
432920.0000000    0.2414721
432960.0000000    0.2409617
433000.0000000    0.2640429
433040.0000000    0.2514733
433080.0000000    0.2616081
433120.0000000    0.2571537
433160.0000000    0.2521031
433200.0000000    0.2564840
433240.0000000    0.2605582
433280.0000000    0.2624804
433320.0000000    0.2578960
433360.0000000    0.2587337
433400.0000000    0.2497327
433440.0000000    0.2378582
433480.0000000    0.2471595
433520.0000000    0.2232117
433560.0000000    0.2605307
433600.0000000    0.2409893
433640.0000000    0.2646327
433680.0000000    0.2820600
433720.0000000    0.2794048
433760.0000000    0.2647283
433800.0000000    0.2653832
433840.0000000    0.2555196
433880.0000000    0.2294514
433920.0000000    0.2603370
433960.0000000    0.2555642
434000.0000000    0.2341664
434040.0000000    0.2438892
434080.0000000    0.2623724
434120.0000000    0.2539789
434160.0000000    0.2557394
434200.0000000    0.2714451
434240.0000000    0.2802278
434280.0000000    0.2487912
434320.0000000    0.2649255
434360.0000000    0.2553539
434400.0000000    0.2661774
434440.0000000    0.2632020
434480.0000000    0.2595911
434520.0000000    0.2511985
434560.0000000    0.2609027
434600.0000000    0.2558875
434640.0000000    0.2689396
434680.0000000    0.2651920
434720.0000000    0.2915269
434760.0000000    0.2846595
434800.0000000    0.2741379
434840.0000000    0.2704522
434880.0000000    0.2473956
434920.0000000    0.2473318
434960.0000000    0.2683563
435000.0000000    0.2786622
435040.0000000    0.2584085
435080.0000000    0.2566286
435120.0000000    0.2665133
435160.0000000    0.2651380
435200.0000000    0.2573932
435240.0000000    0.2634099
435280.0000000    0.2806255
435320.0000000    0.2617171
435360.0000000    0.2804451
435400.0000000    0.2574449
435440.0000000    0.2634176
435480.0000000    0.2656097
435520.0000000    0.2648899
435560.0000000    0.2791241
435600.0000000    0.2632110
435640.0000000    0.2762157
435680.0000000    0.2670666
435720.0000000    0.2739086
435760.0000000    0.2636436
435800.0000000    0.2731822
435840.0000000    0.2504350
435880.0000000    0.2579613
435920.0000000    0.2605576
435960.0000000    0.2572923
436000.0000000    0.2637946
436040.0000000    0.2673295
436080.0000000    0.2702987
436120.0000000    0.2384894
436160.0000000    0.2403583
436200.0000000    0.2343970
436240.0000000    0.2657887
436280.0000000    0.2490016
436320.0000000    0.2545945
436360.0000000    0.2594215
436400.0000000    0.2590200
436440.0000000    0.2732604
436480.0000000    0.2758052
436520.0000000    0.2791266
436560.0000000    0.2858816
436600.0000000    0.2671161
436640.0000000    0.2886956
436680.0000000    0.2697464
436720.0000000    0.2983424
436760.0000000    0.2780465
436800.0000000    0.2694838
436840.0000000    0.2623078
436880.0000000    0.2655931
436920.0000000    0.2899355
436960.0000000    0.2733052
437000.0000000    0.2711043
437040.0000000    0.2662444
437080.0000000    0.2730761
437120.0000000    0.3022559
437160.0000000    0.2906279
437200.0000000    0.2713722
437240.0000000    0.2657436
437280.0000000    0.2850251
437320.0000000    0.2685679
437360.0000000    0.2751889
437400.0000000    0.2422925
437440.0000000    0.2778929
437480.0000000    0.2537160
437520.0000000    0.2815674
437560.0000000    0.2693472
437600.0000000    0.2747414
437640.0000000    0.2787378
437680.0000000    0.2658498
437720.0000000    0.2658202
437760.0000000    0.2639216
437800.0000000    0.2530833
437840.0000000    0.2498152
437880.0000000    0.2615721
437920.0000000    0.2682095
437960.0000000    0.2718006
438000.0000000    0.2688799
438040.0000000    0.2718530
438080.0000000    0.2819692
438120.0000000    0.2744926
438160.0000000    0.2822891
438200.0000000    0.2816384
438240.0000000    0.2698439
438280.0000000    0.2681053
438320.0000000    0.2743048
438360.0000000    0.2879397
438400.0000000    0.2758412
438440.0000000    0.2700308
438480.0000000    0.2828505
438520.0000000    0.2846391
438560.0000000    0.2862654
438600.0000000    0.2614479
438640.0000000    0.2817123
438680.0000000    0.2641487
438720.0000000    0.2557145
438760.0000000    0.2761610
438800.0000000    0.2585685
438840.0000000    0.2384938
438880.0000000    0.2501230
438920.0000000    0.2863362
438960.0000000    0.2723548
439000.0000000    0.2627307
439040.0000000    0.2548904
439080.0000000    0.2717172
439120.0000000    0.2382827
439160.0000000    0.2596580
439200.0000000    0.2414448
439240.0000000    0.2427675
439280.0000000    0.2378077
439320.0000000    0.2482825
439360.0000000    0.2447518
439400.0000000    0.2549574
439440.0000000    0.2716823
439480.0000000    0.2641125
439520.0000000    0.2546529
439560.0000000    0.2652369
439600.0000000    0.2539306
439640.0000000    0.2515368
439680.0000000    0.2594725
439720.0000000    0.2697513
439760.0000000    0.2727371
439800.0000000    0.2696177
439840.0000000    0.2642095
439880.0000000    0.2629490
439920.0000000    0.2645060
439960.0000000    0.2663172
440000.0000000    0.2685217
440040.0000000    0.2699134
440080.0000000    0.2610660
440120.0000000    0.2574004
440160.0000000    0.2661632
440200.0000000    0.2672367
440240.0000000    0.2729322
440280.0000000    0.2853352
440320.0000000    0.2811797
440360.0000000    0.2654555
440400.0000000    0.2756448
440440.0000000    0.2750103
440480.0000000    0.2836177
440520.0000000    0.2918848
440560.0000000    0.2926743
440600.0000000    0.2969417
440640.0000000    0.2880284
440680.0000000    0.2807406
440720.0000000    0.2892247
440760.0000000    0.2715906
440800.0000000    0.2844124
440840.0000000    0.2835639
440880.0000000    0.2806908
440920.0000000    0.2680836
440960.0000000    0.2712073
441000.0000000    0.2859812
441040.0000000    0.2774851
441080.0000000    0.2611679
441120.0000000    0.2621785
441160.0000000    0.2559199
441200.0000000    0.2689022
441240.0000000    0.2659753
441280.0000000    0.2590725
441320.0000000    0.2484917
441360.0000000    0.2712156
441400.0000000    0.2662379
441440.0000000    0.2676505
441480.0000000    0.2889282
441520.0000000    0.2782692
441560.0000000    0.2786606
441600.0000000    0.2836231
441640.0000000    0.2824635
441680.0000000    0.2508152
441720.0000000    0.2712921
441760.0000000    0.2957879
441800.0000000    0.2574883
441840.0000000    0.2652886
441880.0000000    0.2712973
441920.0000000    0.2825405
441960.0000000    0.2598317
442000.0000000    0.2740361
442040.0000000    0.2804548
442080.0000000    0.2970561
442120.0000000    0.2702730
442160.0000000    0.2721241
442200.0000000    0.2911900
442240.0000000    0.2870085
442280.0000000    0.2814190
442320.0000000    0.2773392
442360.0000000    0.2693214
442400.0000000    0.2649187
442440.0000000    0.2550747
442480.0000000    0.2455418
442520.0000000    0.2585506
442560.0000000    0.2823751
442600.0000000    0.2544026
442640.0000000    0.2709967
442680.0000000    0.2588009
442720.0000000    0.2772425
442760.0000000    0.2622772
442800.0000000    0.2760422
442840.0000000    0.2901444
442880.0000000    0.2792136
442920.0000000    0.2880237
442960.0000000    0.2588341
443000.0000000    0.2758072
443040.0000000    0.2623717
443080.0000000    0.2605973
443120.0000000    0.2626044
443160.0000000    0.2796157
443200.0000000    0.2861157
443240.0000000    0.2625473
443280.0000000    0.2600198
443320.0000000    0.2594661
443360.0000000    0.2741110
443400.0000000    0.2899482
443440.0000000    0.2644457
443480.0000000    0.2756199
443520.0000000    0.2791702
443560.0000000    0.2826782
443600.0000000    0.2750997
443640.0000000    0.2709683
443680.0000000    0.2724729
443720.0000000    0.2760759
443760.0000000    0.2552700
443800.0000000    0.3005118
443840.0000000    0.2700571
443880.0000000    0.2870019
443920.0000000    0.2770107
443960.0000000    0.2718026
444000.0000000    0.2717191
444040.0000000    0.2777716
444080.0000000    0.2757394
444120.0000000    0.2544791
444160.0000000    0.2654969
444200.0000000    0.2630171
444240.0000000    0.2579542
444280.0000000    0.2623409
444320.0000000    0.2699038
444360.0000000    0.2554986
444400.0000000    0.2600074
444440.0000000    0.2885429
444480.0000000    0.2718889
444520.0000000    0.2874985
444560.0000000    0.2886153
444600.0000000    0.2752317
444640.0000000    0.2660041
444680.0000000    0.2831574
444720.0000000    0.2530170
444760.0000000    0.2559318
444800.0000000    0.2868452
444840.0000000    0.2584843
444880.0000000    0.2585918
444920.0000000    0.2524805
444960.0000000    0.2740978
445000.0000000    0.2649797
445040.0000000    0.2795448
445080.0000000    0.2614357
445120.0000000    0.2589736
445160.0000000    0.2803809
445200.0000000    0.2736039
445240.0000000    0.2832202
445280.0000000    0.2787449
445320.0000000    0.2804274
445360.0000000    0.2821488
445400.0000000    0.2734936
445440.0000000    0.2823745
445480.0000000    0.2811514
445520.0000000    0.2707199
445560.0000000    0.2778040
445600.0000000    0.2693152
445640.0000000    0.2764647
445680.0000000    0.2884926
445720.0000000    0.2701155
445760.0000000    0.2705114
445800.0000000    0.2900102
445840.0000000    0.2814034
445880.0000000    0.3090464
445920.0000000    0.2776804
445960.0000000    0.2785616
446000.0000000    0.2590176
446040.0000000    0.2786386
446080.0000000    0.3065205
446120.0000000    0.2769393
446160.0000000    0.2737750
446200.0000000    0.2895866
446240.0000000    0.2972831
446280.0000000    0.2767846
446320.0000000    0.2875065
446360.0000000    0.2876293
446400.0000000    0.2675456
446440.0000000    0.2755112
446480.0000000    0.2595720
446520.0000000    0.2883699
446560.0000000    0.3031865
446600.0000000    0.2811302
446640.0000000    0.2821540
446680.0000000    0.3018305
446720.0000000    0.2831141
446760.0000000    0.3128125
446800.0000000    0.2928135
446840.0000000    0.2673678
446880.0000000    0.2557888
446920.0000000    0.2592331
446960.0000000    0.2777080
447000.0000000    0.2738260
447040.0000000    0.2906933
447080.0000000    0.2594381
447120.0000000    0.2814032
447160.0000000    0.2867655
447200.0000000    0.2932146
447240.0000000    0.2875407
447280.0000000    0.2980271
447320.0000000    0.2931717
447360.0000000    0.2736112
447400.0000000    0.2723689
447440.0000000    0.2701840
447480.0000000    0.2573881
447520.0000000    0.2529297
447560.0000000    0.2578469
447600.0000000    0.2625859
447640.0000000    0.2919562
447680.0000000    0.3004122
447720.0000000    0.2867078
447760.0000000    0.2843039
447800.0000000    0.2699344
447840.0000000    0.2418997
447880.0000000    0.2664916
447920.0000000    0.2592143
447960.0000000    0.2622946
448000.0000000    0.2831791
448040.0000000    0.2724147
448080.0000000    0.2766913
448120.0000000    0.2882338
448160.0000000    0.2808283
448200.0000000    0.2634946
448240.0000000    0.2531103
448280.0000000    0.2661873
448320.0000000    0.2625777
448360.0000000    0.2921187
448400.0000000    0.2759832
448440.0000000    0.2651460
448480.0000000    0.2794782
448520.0000000    0.2841345
448560.0000000    0.2567672
448600.0000000    0.2507597
448640.0000000    0.2736647
448680.0000000    0.2645015
448720.0000000    0.2632747
448760.0000000    0.2444376
448800.0000000    0.2959954
448840.0000000    0.2761754
448880.0000000    0.2806144
448920.0000000    0.2664895
448960.0000000    0.2588571
449000.0000000    0.2701440
449040.0000000    0.2518718
449080.0000000    0.2567410
449120.0000000    0.2617151
449160.0000000    0.2635569
449200.0000000    0.2713563
449240.0000000    0.2813592
449280.0000000    0.2852286
449320.0000000    0.2616317
449360.0000000    0.2745119
449400.0000000    0.2682233
449440.0000000    0.2717805
449480.0000000    0.2919328
449520.0000000    0.2702169
449560.0000000    0.2781847
449600.0000000    0.2937420
449640.0000000    0.2911590
449680.0000000    0.3186276
449720.0000000    0.2812676
449760.0000000    0.2931416
449800.0000000    0.2855441
449840.0000000    0.2695596
449880.0000000    0.2704046
449920.0000000    0.2701826
449960.0000000    0.2655477
450000.0000000    0.2669730
450040.0000000    0.2478667
450080.0000000    0.2568266
450120.0000000    0.2611230
450160.0000000    0.2453830
450200.0000000    0.2821252
450240.0000000    0.2739883
450280.0000000    0.2634494
450320.0000000    0.2681018
450360.0000000    0.2983505
450400.0000000    0.2708731
450440.0000000    0.2760574
450480.0000000    0.2553653
450520.0000000    0.2895476
450560.0000000    0.2641041
450600.0000000    0.2729993
450640.0000000    0.2643454
450680.0000000    0.2430200
450720.0000000    0.2674071
450760.0000000    0.2951294
450800.0000000    0.2786907
450840.0000000    0.2696783
450880.0000000    0.2697844
450920.0000000    0.2594684
450960.0000000    0.2949449
451000.0000000    0.2604235
451040.0000000    0.2875760
451080.0000000    0.2746262
451120.0000000    0.2491556
451160.0000000    0.2798818
451200.0000000    0.2880043
451240.0000000    0.2780693
451280.0000000    0.2937610
451320.0000000    0.2719623
451360.0000000    0.2746689
451400.0000000    0.2784286
451440.0000000    0.2786303
451480.0000000    0.2847055
451520.0000000    0.2939796
451560.0000000    0.2777453
451600.0000000    0.2860542
451640.0000000    0.2781173
451680.0000000    0.2889295
451720.0000000    0.2906138
451760.0000000    0.2698203
451800.0000000    0.2758292
451840.0000000    0.2699103
451880.0000000    0.2667788
451920.0000000    0.2704984
451960.0000000    0.2885876
452000.0000000    0.2848502
452040.0000000    0.2907425
452080.0000000    0.2846752
452120.0000000    0.2820635
452160.0000000    0.2792614
452200.0000000    0.2772844
452240.0000000    0.2641664
452280.0000000    0.2515981
452320.0000000    0.2573057
452360.0000000    0.2754931
452400.0000000    0.2650569
452440.0000000    0.2630372
452480.0000000    0.2909856
452520.0000000    0.3040981
452560.0000000    0.2619098
452600.0000000    0.2801815
452640.0000000    0.2781709
452680.0000000    0.2531644
452720.0000000    0.2599955
452760.0000000    0.2652785
452800.0000000    0.2609559
452840.0000000    0.2834944
452880.0000000    0.2846653
452920.0000000    0.2674492
452960.0000000    0.2981115
453000.0000000    0.2811859
453040.0000000    0.2916138
453080.0000000    0.2647906
453120.0000000    0.2715238
453160.0000000    0.2660531
453200.0000000    0.2578903
453240.0000000    0.2785694
453280.0000000    0.2779966
453320.0000000    0.2929018
453360.0000000    0.3054526
453400.0000000    0.2615915
453440.0000000    0.2749207
453480.0000000    0.2480126
453520.0000000    0.2422953
453560.0000000    0.2602364
453600.0000000    0.2548859
453640.0000000    0.2622994
453680.0000000    0.2782225
453720.0000000    0.2744521
453760.0000000    0.2842459
453800.0000000    0.2773802
453840.0000000    0.2697865
453880.0000000    0.2920477
453920.0000000    0.2836447
453960.0000000    0.2746007
454000.0000000    0.2720755
454040.0000000    0.2587895
454080.0000000    0.2752656
454120.0000000    0.2630683
454160.0000000    0.2713692
454200.0000000    0.2662821
454240.0000000    0.2821124
454280.0000000    0.2866544
454320.0000000    0.2963619
454360.0000000    0.2729413
454400.0000000    0.2615522
454440.0000000    0.2608061
454480.0000000    0.2461549
454520.0000000    0.2548346
454560.0000000    0.2679678
454600.0000000    0.2610638
454640.0000000    0.2715877
454680.0000000    0.2624324
454720.0000000    0.2740139
454760.0000000    0.2522023
454800.0000000    0.2511930
454840.0000000    0.2638262
454880.0000000    0.2555536
454920.0000000    0.2685628
454960.0000000    0.2607306
455000.0000000    0.2546864
455040.0000000    0.2793751
455080.0000000    0.2763880
455120.0000000    0.2630920
455160.0000000    0.2455406
455200.0000000    0.2602186
455240.0000000    0.2483262
455280.0000000    0.2670729
455320.0000000    0.2573113
455360.0000000    0.2785535
455400.0000000    0.2719116
455440.0000000    0.2573344
455480.0000000    0.2752077
455520.0000000    0.2502519
455560.0000000    0.2781677
455600.0000000    0.2806605
455640.0000000    0.2875014
455680.0000000    0.2656583
455720.0000000    0.2822900
455760.0000000    0.2807967
455800.0000000    0.2738552
455840.0000000    0.2739144
455880.0000000    0.2687625
455920.0000000    0.2542480
455960.0000000    0.2674760
456000.0000000    0.2775696
456040.0000000    0.2563070
456080.0000000    0.2497682
456120.0000000    0.2433371
456160.0000000    0.2550379
456200.0000000    0.2642237
456240.0000000    0.2768044
456280.0000000    0.2803756
456320.0000000    0.2773239
456360.0000000    0.2589613
456400.0000000    0.2832761
456440.0000000    0.2668006
456480.0000000    0.2543905
456520.0000000    0.2655242
456560.0000000    0.2760595
456600.0000000    0.2783342
456640.0000000    0.2780404
456680.0000000    0.2551622
456720.0000000    0.2627760
456760.0000000    0.2709407
456800.0000000    0.2782220
456840.0000000    0.2619003
456880.0000000    0.2777440
456920.0000000    0.2763808
456960.0000000    0.2628234
457000.0000000    0.2589447
457040.0000000    0.2494923
457080.0000000    0.2653753
457120.0000000    0.2729824
457160.0000000    0.2882364
457200.0000000    0.2574479
457240.0000000    0.2686360
457280.0000000    0.2436395
457320.0000000    0.2638644
457360.0000000    0.2698019
457400.0000000    0.2725839
457440.0000000    0.2821728
457480.0000000    0.2803508
457520.0000000    0.2800252
457560.0000000    0.2794773
457600.0000000    0.2834339
457640.0000000    0.2857493
457680.0000000    0.2747479
457720.0000000    0.2678555
457760.0000000    0.2689517
457800.0000000    0.2536060
457840.0000000    0.2554883
457880.0000000    0.2591823
457920.0000000    0.2518955
457960.0000000    0.2531997
458000.0000000    0.2614849
458040.0000000    0.2718909
458080.0000000    0.2451361
458120.0000000    0.2538153
458160.0000000    0.2481169
458200.0000000    0.2613545
458240.0000000    0.2596560
458280.0000000    0.2465308
458320.0000000    0.2797881
458360.0000000    0.2657736
458400.0000000    0.2636540
458440.0000000    0.2445026
458480.0000000    0.2467916
458520.0000000    0.2603440
458560.0000000    0.2672710
458600.0000000    0.2692132
458640.0000000    0.2417579
458680.0000000    0.2461449
458720.0000000    0.2572928
458760.0000000    0.2388361
458800.0000000    0.2443408
458840.0000000    0.2545785
458880.0000000    0.2452180
458920.0000000    0.2574083
458960.0000000    0.2481103
459000.0000000    0.2515057
459040.0000000    0.2477289
459080.0000000    0.2453434
459120.0000000    0.2525648
459160.0000000    0.2506467
459200.0000000    0.2418043
459240.0000000    0.2546166
459280.0000000    0.2535510
459320.0000000    0.2550907
459360.0000000    0.2358745
459400.0000000    0.2487205
459440.0000000    0.2839916
459480.0000000    0.2655894
459520.0000000    0.2672316
459560.0000000    0.2449149
459600.0000000    0.2656682
459640.0000000    0.2646181
459680.0000000    0.2437171
459720.0000000    0.2613258
459760.0000000    0.2465239
459800.0000000    0.2492140
459840.0000000    0.2532091
459880.0000000    0.2557288
459920.0000000    0.2446642
459960.0000000    0.2346335
460000.0000000    0.2684340
460040.0000000    0.2651096
460080.0000000    0.2595578
460120.0000000    0.2622820
460160.0000000    0.2717714
460200.0000000    0.2799702
460240.0000000    0.2796429
460280.0000000    0.2689213
460320.0000000    0.2740995
460360.0000000    0.2744046
460400.0000000    0.2821850
460440.0000000    0.2703347
460480.0000000    0.2542467
460520.0000000    0.2750221
460560.0000000    0.2652721
460600.0000000    0.2437087
460640.0000000    0.2607116
460680.0000000    0.2639277
460720.0000000    0.2722008
460760.0000000    0.2745484
460800.0000000    0.2555672
460840.0000000    0.2648724
460880.0000000    0.2586888
460920.0000000    0.2507143
460960.0000000    0.2608886
461000.0000000    0.2723410
461040.0000000    0.2793626
461080.0000000    0.2680676
461120.0000000    0.2710336
461160.0000000    0.2752523
461200.0000000    0.2771139
461240.0000000    0.2822780
461280.0000000    0.2778604
461320.0000000    0.2608196
461360.0000000    0.2675127
461400.0000000    0.2593742
461440.0000000    0.2895093
461480.0000000    0.2398490
461520.0000000    0.2627553
461560.0000000    0.2693605
461600.0000000    0.2711579
461640.0000000    0.2711417
461680.0000000    0.2726598
461720.0000000    0.2633227
461760.0000000    0.2727063
461800.0000000    0.2600083
461840.0000000    0.2711996
461880.0000000    0.2838647
461920.0000000    0.2535678
461960.0000000    0.2625906
462000.0000000    0.2747815
462040.0000000    0.2672561
462080.0000000    0.2571856
462120.0000000    0.2616832
462160.0000000    0.2512087
462200.0000000    0.2681997
462240.0000000    0.2785578
462280.0000000    0.2496575
462320.0000000    0.2487496
462360.0000000    0.2644358
462400.0000000    0.2683876
462440.0000000    0.2566421
462480.0000000    0.2533322
462520.0000000    0.2573327
462560.0000000    0.2843729
462600.0000000    0.2575787
462640.0000000    0.2702124
462680.0000000    0.2605926
462720.0000000    0.2395297
462760.0000000    0.2457898
462800.0000000    0.2365111
462840.0000000    0.2589289
462880.0000000    0.2475681
462920.0000000    0.2780014
462960.0000000    0.2813587
463000.0000000    0.2810150
463040.0000000    0.2612042
463080.0000000    0.2541274
463120.0000000    0.2648409
463160.0000000    0.2623169
463200.0000000    0.2581166
463240.0000000    0.2586333
463280.0000000    0.2817792
463320.0000000    0.2610835
463360.0000000    0.2623901
463400.0000000    0.2572413
463440.0000000    0.2581852
463480.0000000    0.2441391
463520.0000000    0.2724883
463560.0000000    0.2570262
463600.0000000    0.2520886
463640.0000000    0.2530570
463680.0000000    0.2406962
463720.0000000    0.2553420
463760.0000000    0.2626016
463800.0000000    0.2466334
463840.0000000    0.2158048
463880.0000000    0.2405039
463920.0000000    0.2666582
463960.0000000    0.2548032
464000.0000000    0.2473391
464040.0000000    0.2547612
464080.0000000    0.2665063
464120.0000000    0.2437112
464160.0000000    0.2583869
464200.0000000    0.2437179
464240.0000000    0.2494803
464280.0000000    0.2585138
464320.0000000    0.2542668
464360.0000000    0.2501282
464400.0000000    0.2666413
464440.0000000    0.2562942
464480.0000000    0.2402317
464520.0000000    0.2588480
464560.0000000    0.2747106
464600.0000000    0.2287177
464640.0000000    0.2590767
464680.0000000    0.2718651
464720.0000000    0.2597339
464760.0000000    0.2801094
464800.0000000    0.2644950
464840.0000000    0.2561545
464880.0000000    0.2650729
464920.0000000    0.2552919
464960.0000000    0.2493423
465000.0000000    0.2711712
465040.0000000    0.2518234
465080.0000000    0.2545409
465120.0000000    0.2720964
465160.0000000    0.2701000
465200.0000000    0.2682420
465240.0000000    0.2850372
465280.0000000    0.2765319
465320.0000000    0.2678968
465360.0000000    0.2651214
465400.0000000    0.2715765
465440.0000000    0.2540329
465480.0000000    0.2390053
465520.0000000    0.2491078
465560.0000000    0.2507993
465600.0000000    0.2683756
465640.0000000    0.2572968
465680.0000000    0.2754694
465720.0000000    0.2783951
465760.0000000    0.2623844
465800.0000000    0.2708103
465840.0000000    0.2630088
465880.0000000    0.2638935
465920.0000000    0.2813464
465960.0000000    0.2474510
466000.0000000    0.2733541
466040.0000000    0.2687442
466080.0000000    0.2631879
466120.0000000    0.2441983
466160.0000000    0.2656502
466200.0000000    0.2668633
466240.0000000    0.2513500
466280.0000000    0.2478279
466320.0000000    0.2456582
466360.0000000    0.2608784
466400.0000000    0.2641293
466440.0000000    0.2387892
466480.0000000    0.2601301
466520.0000000    0.2540238
466560.0000000    0.2421455
466600.0000000    0.2546638
466640.0000000    0.2784853
466680.0000000    0.2861215
466720.0000000    0.2887818
466760.0000000    0.2957581
466800.0000000    0.2775747
466840.0000000    0.2656355
466880.0000000    0.2661265
466920.0000000    0.2777542
466960.0000000    0.2796025
467000.0000000    0.2789613
467040.0000000    0.2520966
467080.0000000    0.2655771
467120.0000000    0.2663598
467160.0000000    0.2743202
467200.0000000    0.2832747
467240.0000000    0.2747298
467280.0000000    0.2851607
467320.0000000    0.2511024
467360.0000000    0.2649753
467400.0000000    0.2609297
467440.0000000    0.2516409
467480.0000000    0.2665053
467520.0000000    0.2590334
467560.0000000    0.2583534
467600.0000000    0.2621285
467640.0000000    0.2411633
467680.0000000    0.2747716
467720.0000000    0.2733404
467760.0000000    0.2903516
467800.0000000    0.2615594
467840.0000000    0.2633981
467880.0000000    0.2658348
467920.0000000    0.2629333
467960.0000000    0.2664403
468000.0000000    0.2517219
468040.0000000    0.2735856
468080.0000000    0.2846633
468120.0000000    0.2730335
468160.0000000    0.2505444
468200.0000000    0.2591328
468240.0000000    0.2348573
468280.0000000    0.2535396
468320.0000000    0.2689227
468360.0000000    0.2764187
468400.0000000    0.2675967
468440.0000000    0.2689255
468480.0000000    0.2555117
468520.0000000    0.2522782
468560.0000000    0.2589240
468600.0000000    0.2752724
468640.0000000    0.2974516
468680.0000000    0.2518120
468720.0000000    0.2605557
468760.0000000    0.2685139
468800.0000000    0.2765833
468840.0000000    0.2758890
468880.0000000    0.2498353
468920.0000000    0.2613877
468960.0000000    0.2548367
469000.0000000    0.2629306
469040.0000000    0.2622239
469080.0000000    0.2413326
469120.0000000    0.2486542
469160.0000000    0.2655386
469200.0000000    0.2718928
469240.0000000    0.2587191
469280.0000000    0.2832492
469320.0000000    0.2622786
469360.0000000    0.2644198
469400.0000000    0.2551741
469440.0000000    0.2656093
469480.0000000    0.2696268
469520.0000000    0.2619182
469560.0000000    0.2631032
469600.0000000    0.2617308
469640.0000000    0.2671281
469680.0000000    0.2623929
469720.0000000    0.2617380
469760.0000000    0.2527503
469800.0000000    0.2560067
469840.0000000    0.2790651
469880.0000000    0.2919248
469920.0000000    0.2732009
469960.0000000    0.2558324
470000.0000000    0.2678850
470040.0000000    0.2612688
470080.0000000    0.2793422
470120.0000000    0.2796565
470160.0000000    0.2593081
470200.0000000    0.2539116
470240.0000000    0.2558881
470280.0000000    0.2680478
470320.0000000    0.2540549
470360.0000000    0.2515879
470400.0000000    0.2682778
470440.0000000    0.2676459
470480.0000000    0.2546486
470520.0000000    0.2718463
470560.0000000    0.2714144
470600.0000000    0.2684019
470640.0000000    0.2814448
470680.0000000    0.2745902
470720.0000000    0.2636664
470760.0000000    0.2644634
470800.0000000    0.2590197
470840.0000000    0.2624237
470880.0000000    0.2776004
470920.0000000    0.2806354
470960.0000000    0.2757946
471000.0000000    0.2758426
471040.0000000    0.2762055
471080.0000000    0.2787531
471120.0000000    0.2761359
471160.0000000    0.2505244
471200.0000000    0.2742363
471240.0000000    0.2690653
471280.0000000    0.2676581
471320.0000000    0.2708573
471360.0000000    0.2851906
471400.0000000    0.2704489
471440.0000000    0.2727158
471480.0000000    0.2633322
471520.0000000    0.2723991
471560.0000000    0.2663712
471600.0000000    0.2834101
471640.0000000    0.2652620
471680.0000000    0.2566629
471720.0000000    0.2691814
471760.0000000    0.2550535
471800.0000000    0.2871579
471840.0000000    0.2815406
471880.0000000    0.2653818
471920.0000000    0.2579198
471960.0000000    0.2640947
472000.0000000    0.2665389
472040.0000000    0.2458100
472080.0000000    0.2628827
472120.0000000    0.2601293
472160.0000000    0.2669693
472200.0000000    0.2517988
472240.0000000    0.2705930
472280.0000000    0.2852746
472320.0000000    0.2952378
472360.0000000    0.2768483
472400.0000000    0.2718532
472440.0000000    0.2686519
472480.0000000    0.2553160
472520.0000000    0.2462746
472560.0000000    0.2517237
472600.0000000    0.2596323
472640.0000000    0.2711132
472680.0000000    0.2557067
472720.0000000    0.2658329
472760.0000000    0.2455316
472800.0000000    0.2624382
472840.0000000    0.2464530
472880.0000000    0.2502096
472920.0000000    0.2706147
472960.0000000    0.2717069
473000.0000000    0.2561364
473040.0000000    0.2598918
473080.0000000    0.2670348
473120.0000000    0.2807131
473160.0000000    0.2725431
473200.0000000    0.2859641
473240.0000000    0.2750652
473280.0000000    0.2705536
473320.0000000    0.2865206
473360.0000000    0.2669822
473400.0000000    0.2787339
473440.0000000    0.2439458
473480.0000000    0.2693453
473520.0000000    0.2736694
473560.0000000    0.2794741
473600.0000000    0.2792793
473640.0000000    0.2622581
473680.0000000    0.2633539
473720.0000000    0.2651412
473760.0000000    0.2553518
473800.0000000    0.2698753
473840.0000000    0.2797376
473880.0000000    0.2777252
473920.0000000    0.2795532
473960.0000000    0.2689775
474000.0000000    0.2796195
474040.0000000    0.2791609
474080.0000000    0.2664075
474120.0000000    0.2744004
474160.0000000    0.2697520
474200.0000000    0.2699604
474240.0000000    0.2489206
474280.0000000    0.2532289
474320.0000000    0.2586738
474360.0000000    0.2463250
474400.0000000    0.2701098
474440.0000000    0.2513833
474480.0000000    0.2462018
474520.0000000    0.2800057
474560.0000000    0.2767911
474600.0000000    0.2802258
474640.0000000    0.2763579
474680.0000000    0.2773340
474720.0000000    0.2690979
474760.0000000    0.2453112
474800.0000000    0.2612003
474840.0000000    0.2668667
474880.0000000    0.2687747
474920.0000000    0.2580824
474960.0000000    0.2823317
475000.0000000    0.2870646
475040.0000000    0.2625924
475080.0000000    0.2681467
475120.0000000    0.2660809
475160.0000000    0.2698648
475200.0000000    0.2881709
475240.0000000    0.2627690
475280.0000000    0.2781056
475320.0000000    0.2557898
475360.0000000    0.2718183
475400.0000000    0.2637000
475440.0000000    0.2587303
475480.0000000    0.2397333
475520.0000000    0.2573889
475560.0000000    0.2483016
475600.0000000    0.2514475
475640.0000000    0.2836098
475680.0000000    0.2414961
475720.0000000    0.2795858
475760.0000000    0.2455204
475800.0000000    0.2737597
475840.0000000    0.2485714
475880.0000000    0.2740799
475920.0000000    0.2698269
475960.0000000    0.2815820
476000.0000000    0.2644357
476040.0000000    0.2739899
476080.0000000    0.2556729
476120.0000000    0.2483662
476160.0000000    0.2599632
476200.0000000    0.2642475
476240.0000000    0.2564242
476280.0000000    0.2640503
476320.0000000    0.2620699
476360.0000000    0.2522969
476400.0000000    0.2493673
476440.0000000    0.2636865
476480.0000000    0.2717499
476520.0000000    0.2654723
476560.0000000    0.2681398
476600.0000000    0.2483227
476640.0000000    0.2711088
476680.0000000    0.2945983
476720.0000000    0.2642417
476760.0000000    0.2429768
476800.0000000    0.2477890
476840.0000000    0.2582446
476880.0000000    0.2573938
476920.0000000    0.2706961
476960.0000000    0.2979081
477000.0000000    0.2569812
477040.0000000    0.2785006
477080.0000000    0.2746285
477120.0000000    0.2708315
477160.0000000    0.2593887
477200.0000000    0.2640772
477240.0000000    0.2815240
477280.0000000    0.2487911
477320.0000000    0.2572896
477360.0000000    0.2424992
477400.0000000    0.2691721
477440.0000000    0.2539037
477480.0000000    0.2629644
477520.0000000    0.2658409
477560.0000000    0.2774278
477600.0000000    0.2781478
477640.0000000    0.2584723
477680.0000000    0.2455333
477720.0000000    0.2522805
477760.0000000    0.2679938
477800.0000000    0.2714196
477840.0000000    0.2539663
477880.0000000    0.2496995
477920.0000000    0.2510395
477960.0000000    0.2589552
478000.0000000    0.2506529
478040.0000000    0.2912517
478080.0000000    0.2736318
478120.0000000    0.2669923
478160.0000000    0.2915000
478200.0000000    0.2687373
478240.0000000    0.2614895
478280.0000000    0.2439210
478320.0000000    0.2730632
478360.0000000    0.2528367
478400.0000000    0.2540831
478440.0000000    0.2600605
478480.0000000    0.2787733
478520.0000000    0.2780869
478560.0000000    0.2544878
478600.0000000    0.2619198
478640.0000000    0.2744578
478680.0000000    0.2674892
478720.0000000    0.2747363
478760.0000000    0.2708142
478800.0000000    0.2599480
478840.0000000    0.2548591
478880.0000000    0.2576168
478920.0000000    0.2585193
478960.0000000    0.2638076
479000.0000000    0.2322105
479040.0000000    0.2384132
479080.0000000    0.2489665
479120.0000000    0.2526001
479160.0000000    0.2705222
479200.0000000    0.2663144
479240.0000000    0.2771661
479280.0000000    0.2570608
479320.0000000    0.2406445
479360.0000000    0.2636686
479400.0000000    0.2734372
479440.0000000    0.2762791
479480.0000000    0.2515999
479520.0000000    0.2572867
479560.0000000    0.2613283
479600.0000000    0.2478723
479640.0000000    0.2338091
479680.0000000    0.2511833
479720.0000000    0.2606978
479760.0000000    0.2736225
479800.0000000    0.2616908
479840.0000000    0.2638383
479880.0000000    0.2665273
479920.0000000    0.2785679
479960.0000000    0.2684414
480000.0000000    0.2556089
480040.0000000    0.2607947
480080.0000000    0.2574762
480120.0000000    0.2720125
480160.0000000    0.2807306
480200.0000000    0.2699771
480240.0000000    0.2653221
480280.0000000    0.2531031
480320.0000000    0.2707180
480360.0000000    0.2725441
480400.0000000    0.2622108
480440.0000000    0.2767244
480480.0000000    0.2827444
480520.0000000    0.2789165
480560.0000000    0.2735135
480600.0000000    0.2770953
480640.0000000    0.2766639
480680.0000000    0.2761585
480720.0000000    0.2607927
480760.0000000    0.2744897
480800.0000000    0.2841822
480840.0000000    0.2562825
480880.0000000    0.2732495
480920.0000000    0.2715330
480960.0000000    0.2638365
481000.0000000    0.2785446
481040.0000000    0.2860076
481080.0000000    0.2750287
481120.0000000    0.2630410
481160.0000000    0.2466617
481200.0000000    0.2528513
481240.0000000    0.2624608
481280.0000000    0.2670232
481320.0000000    0.2854187
481360.0000000    0.2776158
481400.0000000    0.2766648
481440.0000000    0.2628395
481480.0000000    0.2784449
481520.0000000    0.2708558
481560.0000000    0.2687820
481600.0000000    0.2563125
481640.0000000    0.2830020
481680.0000000    0.2811285
481720.0000000    0.2857585
481760.0000000    0.2742431
481800.0000000    0.2889654
481840.0000000    0.2803820
481880.0000000    0.2512566
481920.0000000    0.2599556
481960.0000000    0.2792253
482000.0000000    0.2555580
482040.0000000    0.2470739
482080.0000000    0.2632206
482120.0000000    0.2720334
482160.0000000    0.2620161
482200.0000000    0.2604995
482240.0000000    0.2679765
482280.0000000    0.2792838
482320.0000000    0.2705052
482360.0000000    0.2703218
482400.0000000    0.2569721
482440.0000000    0.2563517
482480.0000000    0.2896456
482520.0000000    0.2827361
482560.0000000    0.2854615
482600.0000000    0.2769032
482640.0000000    0.2893137
482680.0000000    0.2618925
482720.0000000    0.2663773
482760.0000000    0.2847311
482800.0000000    0.2761285
482840.0000000    0.2899225
482880.0000000    0.2512168
482920.0000000    0.2508590
482960.0000000    0.2548732
483000.0000000    0.2583339
483040.0000000    0.2641500
483080.0000000    0.2738169
483120.0000000    0.2749904
483160.0000000    0.2586613
483200.0000000    0.2483504
483240.0000000    0.2703693
483280.0000000    0.2542373
483320.0000000    0.2523736
483360.0000000    0.2657050
483400.0000000    0.2679560
483440.0000000    0.2426512
483480.0000000    0.2702216
483520.0000000    0.2787705
483560.0000000    0.2821240
483600.0000000    0.2589557
483640.0000000    0.2717342
483680.0000000    0.2632913
483720.0000000    0.2651809
483760.0000000    0.2578989
483800.0000000    0.2688815
483840.0000000    0.2583543
483880.0000000    0.2539221
483920.0000000    0.2715677
483960.0000000    0.2679326
484000.0000000    0.2836333
484040.0000000    0.2748390
484080.0000000    0.2618777
484120.0000000    0.2560778
484160.0000000    0.2509422
484200.0000000    0.2423950
484240.0000000    0.2718765
484280.0000000    0.2587372
484320.0000000    0.2595617
484360.0000000    0.2658694
484400.0000000    0.2394267
484440.0000000    0.2624734
484480.0000000    0.2592112
484520.0000000    0.2756384
484560.0000000    0.2441669
484600.0000000    0.2506901
484640.0000000    0.2575032
484680.0000000    0.2551870
484720.0000000    0.2372547
484760.0000000    0.2455776
484800.0000000    0.2431874
484840.0000000    0.2471609
484880.0000000    0.2688212
484920.0000000    0.2520194
484960.0000000    0.2672652
485000.0000000    0.2555233
485040.0000000    0.2453126
485080.0000000    0.2593084
485120.0000000    0.2454632
485160.0000000    0.2577500
485200.0000000    0.2428237
485240.0000000    0.2599330
485280.0000000    0.2616341
485320.0000000    0.2636403
485360.0000000    0.2798517
485400.0000000    0.2968053
485440.0000000    0.2779683
485480.0000000    0.2653999
485520.0000000    0.2488367
485560.0000000    0.2581243
485600.0000000    0.2465037
485640.0000000    0.2605817
485680.0000000    0.2383492
485720.0000000    0.2548218
485760.0000000    0.2757431
485800.0000000    0.2524476
485840.0000000    0.2550847
485880.0000000    0.2690153
485920.0000000    0.2438423
485960.0000000    0.2462273
486000.0000000    0.2788991
486040.0000000    0.2559691
486080.0000000    0.2635866
486120.0000000    0.2795127
486160.0000000    0.2526876
486200.0000000    0.2354712
486240.0000000    0.2456938
486280.0000000    0.2510211
486320.0000000    0.2493997
486360.0000000    0.2753612
486400.0000000    0.2686583
486440.0000000    0.2772943
486480.0000000    0.2509797
486520.0000000    0.2796606
486560.0000000    0.2714782
486600.0000000    0.2727837
486640.0000000    0.2764391
486680.0000000    0.2698578
486720.0000000    0.2718909
486760.0000000    0.2630581
486800.0000000    0.2675342
486840.0000000    0.2708199
486880.0000000    0.2594760
486920.0000000    0.2358891
486960.0000000    0.2554269
487000.0000000    0.2599239
487040.0000000    0.2679223
487080.0000000    0.2671892
487120.0000000    0.2767465
487160.0000000    0.2634710
487200.0000000    0.2433723
487240.0000000    0.2654386
487280.0000000    0.2445364
487320.0000000    0.2336750
487360.0000000    0.2552146
487400.0000000    0.2479517
487440.0000000    0.2537212
487480.0000000    0.2560182
487520.0000000    0.2507624
487560.0000000    0.2671774
487600.0000000    0.2650232
487640.0000000    0.2666881
487680.0000000    0.2593789
487720.0000000    0.2689091
487760.0000000    0.2701883
487800.0000000    0.2625039
487840.0000000    0.2663123
487880.0000000    0.2653075
487920.0000000    0.2585416
487960.0000000    0.2440980
488000.0000000    0.2585731
488040.0000000    0.2733693
488080.0000000    0.2593178
488120.0000000    0.2534575
488160.0000000    0.2715539
488200.0000000    0.2610709
488240.0000000    0.2409994
488280.0000000    0.2455187
488320.0000000    0.2439125
488360.0000000    0.2522695
488400.0000000    0.2637898
488440.0000000    0.2615736
488480.0000000    0.2512989
488520.0000000    0.2587217
488560.0000000    0.2506812
488600.0000000    0.2622485
488640.0000000    0.2586546
488680.0000000    0.2496285
488720.0000000    0.2326064
488760.0000000    0.2369055
488800.0000000    0.2682158
488840.0000000    0.2618371
488880.0000000    0.2546278
488920.0000000    0.2395080
488960.0000000    0.2438724
489000.0000000    0.2553350
489040.0000000    0.2427000
489080.0000000    0.2427107
489120.0000000    0.2554066
489160.0000000    0.2730553
489200.0000000    0.2517955
489240.0000000    0.2586119
489280.0000000    0.2418925
489320.0000000    0.2567193
489360.0000000    0.2534949
489400.0000000    0.2417803
489440.0000000    0.2536029
489480.0000000    0.2497675
489520.0000000    0.2658858
489560.0000000    0.2606516
489600.0000000    0.2423410
489640.0000000    0.2514570
489680.0000000    0.2415198
489720.0000000    0.2439265
489760.0000000    0.2691276
489800.0000000    0.2439576
489840.0000000    0.2541866
489880.0000000    0.2617987
489920.0000000    0.2646520
489960.0000000    0.2476092
490000.0000000    0.2565727
490040.0000000    0.2694883
490080.0000000    0.2527912
490120.0000000    0.2751757
490160.0000000    0.2506381
490200.0000000    0.2522829
490240.0000000    0.2448910
490280.0000000    0.2537819
490320.0000000    0.2463619
490360.0000000    0.2551396
490400.0000000    0.2602724
490440.0000000    0.2503116
490480.0000000    0.2472183
490520.0000000    0.2700690
490560.0000000    0.2498874
490600.0000000    0.2239768
490640.0000000    0.2438241
490680.0000000    0.2717313
490720.0000000    0.2426429
490760.0000000    0.2507973
490800.0000000    0.2533084
490840.0000000    0.2503440
490880.0000000    0.2498852
490920.0000000    0.2534267
490960.0000000    0.2579039
491000.0000000    0.2642390
491040.0000000    0.2663444
491080.0000000    0.2480224
491120.0000000    0.2442906
491160.0000000    0.2401964
491200.0000000    0.2600259
491240.0000000    0.2560011
491280.0000000    0.2703997
491320.0000000    0.2679672
491360.0000000    0.2528784
491400.0000000    0.2620035
491440.0000000    0.2538130
491480.0000000    0.2499687
491520.0000000    0.2383575
491560.0000000    0.2213600
491600.0000000    0.2437128
491640.0000000    0.2400395
491680.0000000    0.2534243
491720.0000000    0.2510126
491760.0000000    0.2503268
491800.0000000    0.2579763
491840.0000000    0.2549313
491880.0000000    0.2427701
491920.0000000    0.2475720
491960.0000000    0.2533331
492000.0000000    0.2617960
492040.0000000    0.2511981
492080.0000000    0.2551397
492120.0000000    0.2588229
492160.0000000    0.2565330
492200.0000000    0.2768098
492240.0000000    0.2637981
492280.0000000    0.2707685
492320.0000000    0.2481746
492360.0000000    0.2909826
492400.0000000    0.2725978
492440.0000000    0.2534070
492480.0000000    0.2698168
492520.0000000    0.2775942
492560.0000000    0.2832410
492600.0000000    0.3048728
492640.0000000    0.2416735
492680.0000000    0.2551842
492720.0000000    0.2493361
492760.0000000    0.2481524
492800.0000000    0.2346151
492840.0000000    0.2492735
492880.0000000    0.2610624
492920.0000000    0.2615372
492960.0000000    0.2783971
493000.0000000    0.2659600
493040.0000000    0.2747363
493080.0000000    0.2486125
493120.0000000    0.2444978
493160.0000000    0.2381989
493200.0000000    0.2514889
493240.0000000    0.2640677
493280.0000000    0.2658111
493320.0000000    0.2501374
493360.0000000    0.2635496
493400.0000000    0.2513971
493440.0000000    0.2710792
493480.0000000    0.2694142
493520.0000000    0.2749005
493560.0000000    0.2809887
493600.0000000    0.2632803
493640.0000000    0.2493600
493680.0000000    0.2633885
493720.0000000    0.2615013
493760.0000000    0.2678502
493800.0000000    0.2436306
493840.0000000    0.2718061
493880.0000000    0.2840615
493920.0000000    0.2515662
493960.0000000    0.2475962
494000.0000000    0.2705621
494040.0000000    0.2536469
494080.0000000    0.2431585
494120.0000000    0.2395802
494160.0000000    0.2450726
494200.0000000    0.2367906
494240.0000000    0.2540596
494280.0000000    0.2684419
494320.0000000    0.2719317
494360.0000000    0.2564207
494400.0000000    0.2701304
494440.0000000    0.2570111
494480.0000000    0.2499009
494520.0000000    0.2484990
494560.0000000    0.2468609
494600.0000000    0.2407255
494640.0000000    0.2626887
494680.0000000    0.2668455
494720.0000000    0.2499327
494760.0000000    0.2541910
494800.0000000    0.2459093
494840.0000000    0.2583050
494880.0000000    0.2559326
494920.0000000    0.2555468
494960.0000000    0.2525975
495000.0000000    0.2493312
495040.0000000    0.2470914
495080.0000000    0.2390143
495120.0000000    0.2609682
495160.0000000    0.2508473
495200.0000000    0.2697752
495240.0000000    0.2566901
495280.0000000    0.2675160
495320.0000000    0.2651879
495360.0000000    0.2608161
495400.0000000    0.2551571
495440.0000000    0.2635947
495480.0000000    0.2618382
495520.0000000    0.2444903
495560.0000000    0.2587400
495600.0000000    0.2484456
495640.0000000    0.2690156
495680.0000000    0.2634748
495720.0000000    0.2667234
495760.0000000    0.2592078
495800.0000000    0.2502169
495840.0000000    0.2605231
495880.0000000    0.2585509
495920.0000000    0.2582496
495960.0000000    0.2689521
496000.0000000    0.2691880
496040.0000000    0.2559999
496080.0000000    0.2649155
496120.0000000    0.2680127
496160.0000000    0.2843089
496200.0000000    0.2756936
496240.0000000    0.2735496
496280.0000000    0.2822945
496320.0000000    0.2699283
496360.0000000    0.2662667
496400.0000000    0.2729200
496440.0000000    0.2876108
496480.0000000    0.2750547
496520.0000000    0.2748187
496560.0000000    0.2539882
496600.0000000    0.2786969
496640.0000000    0.2767229
496680.0000000    0.2723190
496720.0000000    0.2627627
496760.0000000    0.2615000
496800.0000000    0.2559810
496840.0000000    0.2697273
496880.0000000    0.2650365
496920.0000000    0.2482042
496960.0000000    0.2422517
497000.0000000    0.2641002
497040.0000000    0.2682967
497080.0000000    0.2827205
497120.0000000    0.2669918
497160.0000000    0.2605033
497200.0000000    0.2585216
497240.0000000    0.2766733
497280.0000000    0.2458435
497320.0000000    0.2592852
497360.0000000    0.2473152
497400.0000000    0.2416564
497440.0000000    0.2400672
497480.0000000    0.2633043
497520.0000000    0.2667843
497560.0000000    0.2819811
497600.0000000    0.2404954
497640.0000000    0.2609532
497680.0000000    0.2650701
497720.0000000    0.2628632
497760.0000000    0.2658550
497800.0000000    0.2563582
497840.0000000    0.2454751
497880.0000000    0.2565433
497920.0000000    0.2852733
497960.0000000    0.2719470
498000.0000000    0.2768404
498040.0000000    0.2783186
498080.0000000    0.2516891
498120.0000000    0.2777146
498160.0000000    0.2600836
498200.0000000    0.2625196
498240.0000000    0.2512650
498280.0000000    0.2651699
498320.0000000    0.2619545
498360.0000000    0.2648404
498400.0000000    0.2525050
498440.0000000    0.2714660
498480.0000000    0.2806218
498520.0000000    0.2741015
498560.0000000    0.2743328
498600.0000000    0.2709323
498640.0000000    0.2711695
498680.0000000    0.2676240
498720.0000000    0.2712704
498760.0000000    0.2681276
498800.0000000    0.2511964
498840.0000000    0.2621262
498880.0000000    0.2538667
498920.0000000    0.2561097
498960.0000000    0.2606224
499000.0000000    0.2489078
499040.0000000    0.2322319
499080.0000000    0.2447705
499120.0000000    0.2534025
499160.0000000    0.2584938
499200.0000000    0.2839296
499240.0000000    0.2606022
499280.0000000    0.2470068
499320.0000000    0.2588396
499360.0000000    0.2538671
499400.0000000    0.2552074
499440.0000000    0.2498539
499480.0000000    0.2497990
499520.0000000    0.2717070
499560.0000000    0.2659231
499600.0000000    0.2531757
499640.0000000    0.2559349
499680.0000000    0.2566431
499720.0000000    0.2599553
499760.0000000    0.2539091
499800.0000000    0.2535967
499840.0000000    0.2535767
499880.0000000    0.2534169
499920.0000000    0.2544237
499960.0000000    0.2454564
500000.0000000    0.2555687
500040.0000000    0.2562327
500080.0000000    0.2521397
500120.0000000    0.2571746
500160.0000000    0.2624718
500200.0000000    0.2552877
500240.0000000    0.2512897
500280.0000000    0.2543073
500320.0000000    0.2574156
500360.0000000    0.2626251
500400.0000000    0.2443557
500440.0000000    0.2588099
500480.0000000    0.2535457
500520.0000000    0.2655561
500560.0000000    0.2568843
500600.0000000    0.2472903
500640.0000000    0.2467994
500680.0000000    0.2588897
500720.0000000    0.2496735
500760.0000000    0.2684023
500800.0000000    0.2677177
500840.0000000    0.2565741
500880.0000000    0.2524755
500920.0000000    0.2765316
500960.0000000    0.2674120
501000.0000000    0.2680971
501040.0000000    0.2599672
501080.0000000    0.2728499
501120.0000000    0.2766710
501160.0000000    0.2822869
501200.0000000    0.2599667
501240.0000000    0.2918583
501280.0000000    0.2638273
501320.0000000    0.2677610
501360.0000000    0.2514819
501400.0000000    0.2503619
501440.0000000    0.2682494
501480.0000000    0.2535895
501520.0000000    0.2670495
501560.0000000    0.2563621
501600.0000000    0.2588576
501640.0000000    0.2714511
501680.0000000    0.2747395
501720.0000000    0.2621160
501760.0000000    0.2491117
501800.0000000    0.2514512
501840.0000000    0.2430150
501880.0000000    0.2537451
501920.0000000    0.2464658
501960.0000000    0.2637561
502000.0000000    0.2689811
502040.0000000    0.2852722
502080.0000000    0.2798070
502120.0000000    0.2716015
502160.0000000    0.2747296
502200.0000000    0.2606814
502240.0000000    0.2584511
502280.0000000    0.2442021
502320.0000000    0.2565242
502360.0000000    0.2541135
502400.0000000    0.2530147
502440.0000000    0.2352596
502480.0000000    0.2362272
502520.0000000    0.2460240
502560.0000000    0.2697999
502600.0000000    0.2452952
502640.0000000    0.2526530
502680.0000000    0.2601586
502720.0000000    0.2475953
502760.0000000    0.2684090
502800.0000000    0.2588817
502840.0000000    0.2610974
502880.0000000    0.2604365
502920.0000000    0.2579850
502960.0000000    0.2528555
503000.0000000    0.2451609
503040.0000000    0.2570669
503080.0000000    0.2523753
503120.0000000    0.2584237
503160.0000000    0.2487807
503200.0000000    0.2316888
503240.0000000    0.2485045
503280.0000000    0.2372032
503320.0000000    0.2467164
503360.0000000    0.2384324
503400.0000000    0.2424842
503440.0000000    0.2534990
503480.0000000    0.2383507
503520.0000000    0.2388059
503560.0000000    0.2465909
503600.0000000    0.2567249
503640.0000000    0.2256574
503680.0000000    0.2507041
503720.0000000    0.2540563
503760.0000000    0.2430618
503800.0000000    0.2768199
503840.0000000    0.2707269
503880.0000000    0.2707941
503920.0000000    0.2523023
503960.0000000    0.2714592
504000.0000000    0.3007832
504040.0000000    0.2749545
504080.0000000    0.2480889
504120.0000000    0.2235193
504160.0000000    0.2568355
504200.0000000    0.2481588
504240.0000000    0.2619319
504280.0000000    0.2499522
504320.0000000    0.2704336
504360.0000000    0.2446626
504400.0000000    0.2498073
504440.0000000    0.2758141
504480.0000000    0.2657908
504520.0000000    0.2852381
504560.0000000    0.2516848
504600.0000000    0.2544008
504640.0000000    0.2385211
504680.0000000    0.2466110
504720.0000000    0.2617291
504760.0000000    0.2550469
504800.0000000    0.2600680
504840.0000000    0.2689953
504880.0000000    0.2605740
504920.0000000    0.2483501
504960.0000000    0.2567119
505000.0000000    0.2552752
505040.0000000    0.2647666
505080.0000000    0.2544128
505120.0000000    0.2795419
505160.0000000    0.2675259
505200.0000000    0.2647289
505240.0000000    0.2644387
505280.0000000    0.2893377
505320.0000000    0.2721316
505360.0000000    0.2534550
505400.0000000    0.2714732
505440.0000000    0.2721685
505480.0000000    0.2871756
505520.0000000    0.2745858
505560.0000000    0.2468778
505600.0000000    0.2457368
505640.0000000    0.2638593
505680.0000000    0.2777816
505720.0000000    0.2620480
505760.0000000    0.2330404
505800.0000000    0.2233881
505840.0000000    0.2309427
505880.0000000    0.2329621
505920.0000000    0.2514703
505960.0000000    0.2438101
506000.0000000    0.2537696
506040.0000000    0.2301971
506080.0000000    0.2573410
506120.0000000    0.2384807
506160.0000000    0.2463007
506200.0000000    0.2563995
506240.0000000    0.2526604
506280.0000000    0.2521333
506320.0000000    0.2416635
506360.0000000    0.2543688
506400.0000000    0.2398085
506440.0000000    0.2642928
506480.0000000    0.2352566
506520.0000000    0.2388451
506560.0000000    0.2404619
506600.0000000    0.2257814
506640.0000000    0.2330193
506680.0000000    0.2534478
506720.0000000    0.2488343
506760.0000000    0.2354805
506800.0000000    0.2450597
506840.0000000    0.2495615
506880.0000000    0.2568694
506920.0000000    0.2322768
506960.0000000    0.2566335
507000.0000000    0.2377894
507040.0000000    0.2426617
507080.0000000    0.2648044
507120.0000000    0.2576404
507160.0000000    0.2556551
507200.0000000    0.2563065
507240.0000000    0.2474423
507280.0000000    0.2523125
507320.0000000    0.2440770
507360.0000000    0.2410419
507400.0000000    0.2595652
507440.0000000    0.2454949
507480.0000000    0.2587335
507520.0000000    0.2635088
507560.0000000    0.2676090
507600.0000000    0.2597902
507640.0000000    0.2578516
507680.0000000    0.2501182
507720.0000000    0.2590798
507760.0000000    0.2740124
507800.0000000    0.2540489
507840.0000000    0.2513159
507880.0000000    0.2573671
507920.0000000    0.2706790
507960.0000000    0.2554975
508000.0000000    0.2873916
508040.0000000    0.2804610
508080.0000000    0.2416004
508120.0000000    0.2736753
508160.0000000    0.2853574
508200.0000000    0.2751545
508240.0000000    0.2675621
508280.0000000    0.2648501
508320.0000000    0.2716597
508360.0000000    0.2852301
508400.0000000    0.2654464
508440.0000000    0.2886410
508480.0000000    0.2741772
508520.0000000    0.2611896
508560.0000000    0.2802901
508600.0000000    0.2844624
508640.0000000    0.2612491
508680.0000000    0.2828861
508720.0000000    0.2827879
508760.0000000    0.2785382
508800.0000000    0.2698289
508840.0000000    0.2512396
508880.0000000    0.2470861
508920.0000000    0.2474525
508960.0000000    0.2427042
509000.0000000    0.2422868
509040.0000000    0.2497375
509080.0000000    0.2507424
509120.0000000    0.2733269
509160.0000000    0.2615550
509200.0000000    0.2540048
509240.0000000    0.2698655
509280.0000000    0.2640635
509320.0000000    0.2709772
509360.0000000    0.2913219
509400.0000000    0.3134983
509440.0000000    0.2879776
509480.0000000    0.2782725
509520.0000000    0.2877446
509560.0000000    0.2643006
509600.0000000    0.2802524
509640.0000000    0.2785914
509680.0000000    0.2677957
509720.0000000    0.2617852
509760.0000000    0.2576930
509800.0000000    0.2346814
509840.0000000    0.2616055
509880.0000000    0.2669725
509920.0000000    0.2668870
509960.0000000    0.2505714
510000.0000000    0.2467293
510040.0000000    0.2629807
510080.0000000    0.2638313
510120.0000000    0.2755343
510160.0000000    0.2539636
510200.0000000    0.2650399
510240.0000000    0.2648834
510280.0000000    0.2749201
510320.0000000    0.2794484
510360.0000000    0.2882978
510400.0000000    0.2560923
510440.0000000    0.2685935
510480.0000000    0.2559058
510520.0000000    0.2676608
510560.0000000    0.2556597
510600.0000000    0.2566975
510640.0000000    0.2658061
510680.0000000    0.2540178
510720.0000000    0.2613441
510760.0000000    0.2691556
510800.0000000    0.2603329
510840.0000000    0.2450910
510880.0000000    0.2532386
510920.0000000    0.2579220
510960.0000000    0.2615294
511000.0000000    0.2718592
511040.0000000    0.2930634
511080.0000000    0.2652647
511120.0000000    0.2714564
511160.0000000    0.2772569
511200.0000000    0.2729702
511240.0000000    0.2634879
511280.0000000    0.2725052
511320.0000000    0.2790414
511360.0000000    0.2663454
511400.0000000    0.2671999
511440.0000000    0.2913607
511480.0000000    0.2771586
511520.0000000    0.2706745
511560.0000000    0.2839367
511600.0000000    0.2795222
511640.0000000    0.2847871
511680.0000000    0.2789180
511720.0000000    0.2659706
511760.0000000    0.2696269
511800.0000000    0.2896826
511840.0000000    0.2717201
511880.0000000    0.2780935
511920.0000000    0.2840766
511960.0000000    0.2820217
512000.0000000    0.2994108
512040.0000000    0.2865477
512080.0000000    0.2855197
512120.0000000    0.2809681
512160.0000000    0.2685673
512200.0000000    0.2778739
512240.0000000    0.2860358
512280.0000000    0.2763287
512320.0000000    0.2839124
512360.0000000    0.2720542
512400.0000000    0.2566626
512440.0000000    0.2659343
512480.0000000    0.2733159
512520.0000000    0.2612438
512560.0000000    0.2706349
512600.0000000    0.2653593
512640.0000000    0.2519911
512680.0000000    0.2850156
512720.0000000    0.2695783
512760.0000000    0.2584754
512800.0000000    0.2691197
512840.0000000    0.2671542
512880.0000000    0.2562413
512920.0000000    0.2582940
512960.0000000    0.2748825
513000.0000000    0.2669140
513040.0000000    0.2496659
513080.0000000    0.2656772
513120.0000000    0.2577924
513160.0000000    0.2655089
513200.0000000    0.2768909
513240.0000000    0.2597227
513280.0000000    0.2576023
513320.0000000    0.2478576
513360.0000000    0.2634017
513400.0000000    0.2562033
513440.0000000    0.2641223
513480.0000000    0.2608098
513520.0000000    0.2614353
513560.0000000    0.2439487
513600.0000000    0.2490179
513640.0000000    0.2412333
513680.0000000    0.2441014
513720.0000000    0.2534871
513760.0000000    0.2504787
513800.0000000    0.2487375
513840.0000000    0.2396785
513880.0000000    0.2357670
513920.0000000    0.2394967
513960.0000000    0.2502428
514000.0000000    0.2535212
514040.0000000    0.2638710
514080.0000000    0.2503895
514120.0000000    0.2624769
514160.0000000    0.2601058
514200.0000000    0.2542818
514240.0000000    0.2415565
514280.0000000    0.2675489
514320.0000000    0.2556532
514360.0000000    0.2421486
514400.0000000    0.2644918
514440.0000000    0.2532788
514480.0000000    0.2420119
514520.0000000    0.2538017
514560.0000000    0.2418577
514600.0000000    0.2535413
514640.0000000    0.2448355
514680.0000000    0.2569099
514720.0000000    0.2530743
514760.0000000    0.2604299
514800.0000000    0.2629527
514840.0000000    0.2392566
514880.0000000    0.2406113
514920.0000000    0.2458508
514960.0000000    0.2563643
515000.0000000    0.2687003
515040.0000000    0.2644837
515080.0000000    0.2401345
515120.0000000    0.2597713
515160.0000000    0.2646043
515200.0000000    0.2456332
515240.0000000    0.2506517
515280.0000000    0.2429536
515320.0000000    0.2579801
515360.0000000    0.2476633
515400.0000000    0.2646503
515440.0000000    0.2760253
515480.0000000    0.2732255
515520.0000000    0.2908249
515560.0000000    0.2665472
515600.0000000    0.2415902
515640.0000000    0.2583076
515680.0000000    0.2524446
515720.0000000    0.2808780
515760.0000000    0.2473433
515800.0000000    0.2720413
515840.0000000    0.2576852
515880.0000000    0.2635165
515920.0000000    0.2558135
515960.0000000    0.2615865
516000.0000000    0.2447839
516040.0000000    0.2475563
516080.0000000    0.3085109
516120.0000000    0.2676671
516160.0000000    0.2675591
516200.0000000    0.2609885
516240.0000000    0.2664022
516280.0000000    0.2423473
516320.0000000    0.2465760
516360.0000000    0.2388758
516400.0000000    0.2630314
516440.0000000    0.2570312
516480.0000000    0.2768196
516520.0000000    0.2628204
516560.0000000    0.2631066
516600.0000000    0.2673956
516640.0000000    0.2760862
516680.0000000    0.2732987
516720.0000000    0.2723447
516760.0000000    0.2678645
516800.0000000    0.2591572
516840.0000000    0.2456806
516880.0000000    0.2386942
516920.0000000    0.2425693
516960.0000000    0.2480307
517000.0000000    0.2698655
517040.0000000    0.2707446
517080.0000000    0.2543985
517120.0000000    0.2380632
517160.0000000    0.2516850
517200.0000000    0.2506933
517240.0000000    0.2435071
517280.0000000    0.2609381
517320.0000000    0.2704488
517360.0000000    0.2689887
517400.0000000    0.2809917
517440.0000000    0.2846708
517480.0000000    0.2795635
517520.0000000    0.2640323
517560.0000000    0.2796655
517600.0000000    0.2677933
517640.0000000    0.2698466
517680.0000000    0.2630468
517720.0000000    0.2582429
517760.0000000    0.2584528
517800.0000000    0.2596956
517840.0000000    0.2582480
517880.0000000    0.2549151
517920.0000000    0.2722323
517960.0000000    0.2557692
518000.0000000    0.2614888
518040.0000000    0.2723831
518080.0000000    0.2652912
518120.0000000    0.2639498
518160.0000000    0.2815823
518200.0000000    0.2812361
518240.0000000    0.2643965
518280.0000000    0.2702838
518320.0000000    0.2723288
518360.0000000    0.2732614
518400.0000000    0.2887134
518440.0000000    0.2696544
518480.0000000    0.2652875
518520.0000000    0.2618199
518560.0000000    0.2682099
518600.0000000    0.2813266
518640.0000000    0.2915229
518680.0000000    0.2831031
518720.0000000    0.2655415
518760.0000000    0.2587567
518800.0000000    0.2730999
518840.0000000    0.2735520
518880.0000000    0.2736963
518920.0000000    0.2920357
518960.0000000    0.2828470
519000.0000000    0.2609017
519040.0000000    0.2919839
519080.0000000    0.2802964
519120.0000000    0.2678679
519160.0000000    0.2777678
519200.0000000    0.2835532
519240.0000000    0.2603129
519280.0000000    0.2550386
519320.0000000    0.2748053
519360.0000000    0.2692599
519400.0000000    0.2592106
519440.0000000    0.2472494
519480.0000000    0.2529996
519520.0000000    0.2503552
519560.0000000    0.2788729
519600.0000000    0.2587774
519640.0000000    0.2494238
519680.0000000    0.2646312
519720.0000000    0.2659259
519760.0000000    0.2428332
519800.0000000    0.2468015
519840.0000000    0.2615953
519880.0000000    0.2534059
519920.0000000    0.2793173
519960.0000000    0.2938598
520000.0000000    0.2755350
520040.0000000    0.2941578
520080.0000000    0.2790928
520120.0000000    0.2786528
520160.0000000    0.2904156
520200.0000000    0.2841006
520240.0000000    0.2888958
520280.0000000    0.2529780
520320.0000000    0.2935214
520360.0000000    0.2681020
520400.0000000    0.2710068
520440.0000000    0.2574866
520480.0000000    0.2579601
520520.0000000    0.2550789
520560.0000000    0.2655243
520600.0000000    0.2545001
520640.0000000    0.2746599
520680.0000000    0.2717629
520720.0000000    0.2741316
520760.0000000    0.2722994
520800.0000000    0.2599320
520840.0000000    0.2485632
520880.0000000    0.2452847
520920.0000000    0.2568570
520960.0000000    0.2698977
521000.0000000    0.2566246
521040.0000000    0.2609714
521080.0000000    0.2645678
521120.0000000    0.2617364
521160.0000000    0.2608974
521200.0000000    0.2555391
521240.0000000    0.2674452
521280.0000000    0.2945539
521320.0000000    0.2641594
521360.0000000    0.2705899
521400.0000000    0.2844715
521440.0000000    0.2830476
521480.0000000    0.2653763
521520.0000000    0.2584895
521560.0000000    0.2705359
521600.0000000    0.2840707
521640.0000000    0.2780642
521680.0000000    0.2942887
521720.0000000    0.2722179
521760.0000000    0.2777969
521800.0000000    0.2856694
521840.0000000    0.2887453
521880.0000000    0.2837519
521920.0000000    0.2794181
521960.0000000    0.2592507
522000.0000000    0.2748515
522040.0000000    0.2748406
522080.0000000    0.2628137
522120.0000000    0.2704001
522160.0000000    0.2793665
522200.0000000    0.2886287
522240.0000000    0.2789842
522280.0000000    0.2580715
522320.0000000    0.2701286
522360.0000000    0.2654389
522400.0000000    0.2734146
522440.0000000    0.2701222
522480.0000000    0.2513811
522520.0000000    0.2648806
522560.0000000    0.2604336
522600.0000000    0.2617744
522640.0000000    0.2665507
522680.0000000    0.2484256
522720.0000000    0.2647815
522760.0000000    0.2504417
522800.0000000    0.2563673
522840.0000000    0.2651630
522880.0000000    0.2725712
522920.0000000    0.2443298
522960.0000000    0.2534785
523000.0000000    0.2575105
523040.0000000    0.2683071
523080.0000000    0.2557198
523120.0000000    0.2754894
523160.0000000    0.2802185
523200.0000000    0.2727756
523240.0000000    0.2853152
523280.0000000    0.2722952
523320.0000000    0.2689845
523360.0000000    0.2705549
523400.0000000    0.2713859
523440.0000000    0.2853760
523480.0000000    0.2683867
523520.0000000    0.2561973
523560.0000000    0.2523418
523600.0000000    0.2626643
523640.0000000    0.2588695
523680.0000000    0.2725689
523720.0000000    0.2707455
523760.0000000    0.2644236
523800.0000000    0.2520515
523840.0000000    0.2692195
523880.0000000    0.2565507
523920.0000000    0.2660044
523960.0000000    0.2561612
524000.0000000    0.2477991
524040.0000000    0.2595035
524080.0000000    0.2721837
524120.0000000    0.2692402
524160.0000000    0.2632518
524200.0000000    0.2536895
524240.0000000    0.2671437
524280.0000000    0.2611919
524320.0000000    0.2637046
524360.0000000    0.2604165
524400.0000000    0.2765369
524440.0000000    0.2801040
524480.0000000    0.2646973
524520.0000000    0.2586683
524560.0000000    0.2540302
524600.0000000    0.2693845
524640.0000000    0.2568281
524680.0000000    0.2586164
524720.0000000    0.2849018
524760.0000000    0.2694418
524800.0000000    0.2740501
524840.0000000    0.2572393
524880.0000000    0.2663396
524920.0000000    0.2608512
524960.0000000    0.2588368
525000.0000000    0.2440961
525040.0000000    0.2529322
525080.0000000    0.2488392
525120.0000000    0.2556849
525160.0000000    0.2659408
525200.0000000    0.2489002
525240.0000000    0.2726990
525280.0000000    0.2570597
525320.0000000    0.2598516
525360.0000000    0.2649660
525400.0000000    0.2713617
525440.0000000    0.2497598
525480.0000000    0.2529401
525520.0000000    0.2519521
525560.0000000    0.2469683
525600.0000000    0.2539332
525640.0000000    0.2567429
525680.0000000    0.2534293
525720.0000000    0.2437365
525760.0000000    0.2523994
525800.0000000    0.2679379
525840.0000000    0.2703804
525880.0000000    0.2627620
525920.0000000    0.2799115
525960.0000000    0.2564532
526000.0000000    0.2461071
526040.0000000    0.2700906
526080.0000000    0.2421203
526120.0000000    0.2449984
526160.0000000    0.2564778
526200.0000000    0.2426297
526240.0000000    0.2631208
526280.0000000    0.2663693
526320.0000000    0.2669930
526360.0000000    0.2706903
526400.0000000    0.2683917
526440.0000000    0.2671481
526480.0000000    0.2559631
526520.0000000    0.2523694
526560.0000000    0.2602909
526600.0000000    0.2598294
526640.0000000    0.2317190
526680.0000000    0.2713306
526720.0000000    0.2618678
526760.0000000    0.2430707
526800.0000000    0.2761164
526840.0000000    0.2418414
526880.0000000    0.2545064
526920.0000000    0.2442886
526960.0000000    0.2573381
527000.0000000    0.2551562
527040.0000000    0.2566210
527080.0000000    0.2491751
527120.0000000    0.2362250
527160.0000000    0.2559464
527200.0000000    0.2476303
527240.0000000    0.2546342
527280.0000000    0.2609672
527320.0000000    0.2427247
527360.0000000    0.2680662
527400.0000000    0.2613785
527440.0000000    0.2610095
527480.0000000    0.2567602
527520.0000000    0.2527618
527560.0000000    0.2519331
527600.0000000    0.2681432
527640.0000000    0.2812306
527680.0000000    0.2791591
527720.0000000    0.2487272
527760.0000000    0.2420653
527800.0000000    0.2478516
527840.0000000    0.2559296
527880.0000000    0.2480316
527920.0000000    0.2426641
527960.0000000    0.2446755
528000.0000000    0.2693036
528040.0000000    0.2734195
528080.0000000    0.2748505
528120.0000000    0.2735528
528160.0000000    0.2566591
528200.0000000    0.2675286
528240.0000000    0.2634923
528280.0000000    0.2476117
528320.0000000    0.2686051
528360.0000000    0.2851214
528400.0000000    0.2625407
528440.0000000    0.2509184
528480.0000000    0.2587193
528520.0000000    0.2598669
528560.0000000    0.2535225
528600.0000000    0.2547036
528640.0000000    0.2593074
528680.0000000    0.2576289
528720.0000000    0.2693451
528760.0000000    0.2615064
528800.0000000    0.2538605
528840.0000000    0.2771828
528880.0000000    0.2555978
528920.0000000    0.2716283
528960.0000000    0.2806485
529000.0000000    0.2604210
529040.0000000    0.2538993
529080.0000000    0.2394940
529120.0000000    0.2786234
529160.0000000    0.2718719
529200.0000000    0.2658787
529240.0000000    0.2806087
529280.0000000    0.2855946
529320.0000000    0.2712118
529360.0000000    0.2808310
529400.0000000    0.2526498
529440.0000000    0.2551109
529480.0000000    0.2714490
529520.0000000    0.2667436
529560.0000000    0.2445121
529600.0000000    0.2610044
529640.0000000    0.2414740
529680.0000000    0.2606039
529720.0000000    0.2666210
529760.0000000    0.2612580
529800.0000000    0.2476806
529840.0000000    0.2465640
529880.0000000    0.2647088
529920.0000000    0.2421767
529960.0000000    0.2641075
530000.0000000    0.2628890
530040.0000000    0.2761856
530080.0000000    0.2524177
530120.0000000    0.2443779
530160.0000000    0.2426499
530200.0000000    0.2643949
530240.0000000    0.2513420
530280.0000000    0.2507868
530320.0000000    0.2514683
530360.0000000    0.2589552
530400.0000000    0.2641870
530440.0000000    0.2627915
530480.0000000    0.2672560
530520.0000000    0.2834511
530560.0000000    0.2787143
530600.0000000    0.2764916
530640.0000000    0.2779731
530680.0000000    0.2367268
530720.0000000    0.2487929
530760.0000000    0.2525615
530800.0000000    0.2617230
530840.0000000    0.2804915
530880.0000000    0.2635409
530920.0000000    0.2693993
530960.0000000    0.2622974
531000.0000000    0.2509196
531040.0000000    0.2667755
531080.0000000    0.2662138
531120.0000000    0.2609329
531160.0000000    0.2573836
531200.0000000    0.2857029
531240.0000000    0.2517122
531280.0000000    0.2686315
531320.0000000    0.2834846
531360.0000000    0.2725030
531400.0000000    0.2802439
531440.0000000    0.2599365
531480.0000000    0.2763822
531520.0000000    0.2628778
531560.0000000    0.2701471
531600.0000000    0.2682629
531640.0000000    0.2727297
531680.0000000    0.2861652
531720.0000000    0.2778042
531760.0000000    0.2652459
531800.0000000    0.2692274
531840.0000000    0.2632329
531880.0000000    0.2640312
531920.0000000    0.2625335
531960.0000000    0.2704590
532000.0000000    0.2580884
532040.0000000    0.2635183
532080.0000000    0.2532935
532120.0000000    0.2601737
532160.0000000    0.2590349
532200.0000000    0.2563963
532240.0000000    0.2639743
532280.0000000    0.2789688
532320.0000000    0.2688021
532360.0000000    0.2576732
532400.0000000    0.2786252
532440.0000000    0.2729445
532480.0000000    0.2767524
532520.0000000    0.2762529
532560.0000000    0.2574878
532600.0000000    0.2716753
532640.0000000    0.2852423
532680.0000000    0.2715737
532720.0000000    0.2735814
532760.0000000    0.2741339
532800.0000000    0.2781686
532840.0000000    0.2671916
532880.0000000    0.2553990
532920.0000000    0.2801852
532960.0000000    0.2676905
533000.0000000    0.2612394
533040.0000000    0.2575380
533080.0000000    0.2650173
533120.0000000    0.2569581
533160.0000000    0.2547791
533200.0000000    0.2671491
533240.0000000    0.2636835
533280.0000000    0.2346769
533320.0000000    0.2372841
533360.0000000    0.2793601
533400.0000000    0.2628098
533440.0000000    0.2692102
533480.0000000    0.2529035
533520.0000000    0.2585514
533560.0000000    0.2489683
533600.0000000    0.2561386
533640.0000000    0.2564648
533680.0000000    0.2652421
533720.0000000    0.2421892
533760.0000000    0.2623199
533800.0000000    0.2538738
533840.0000000    0.2660997
533880.0000000    0.2635231
533920.0000000    0.2544791
533960.0000000    0.2326275
534000.0000000    0.2574942
534040.0000000    0.2691057
534080.0000000    0.2861116
534120.0000000    0.2773190
534160.0000000    0.2720753
534200.0000000    0.2748466
534240.0000000    0.2765183
534280.0000000    0.2633497
534320.0000000    0.2567739
534360.0000000    0.2704598
534400.0000000    0.2643521
534440.0000000    0.2749211
534480.0000000    0.2593167
534520.0000000    0.2574367
534560.0000000    0.2716187
534600.0000000    0.2759155
534640.0000000    0.2558187
534680.0000000    0.2595046
534720.0000000    0.2859497
534760.0000000    0.2763055
534800.0000000    0.2788493
534840.0000000    0.3187346
534880.0000000    0.2846045
534920.0000000    0.2670012
534960.0000000    0.2786312
535000.0000000    0.2722714
535040.0000000    0.2781873
535080.0000000    0.2506043
535120.0000000    0.2702587
535160.0000000    0.2736268
535200.0000000    0.2623816
535240.0000000    0.2593574
535280.0000000    0.2570058
535320.0000000    0.2459438
535360.0000000    0.2664934
535400.0000000    0.2554468
535440.0000000    0.2647859
535480.0000000    0.2666066
535520.0000000    0.2724298
535560.0000000    0.2646196
535600.0000000    0.2844667
535640.0000000    0.2682133
535680.0000000    0.2717426
535720.0000000    0.2745046
535760.0000000    0.2692272
535800.0000000    0.2852686
535840.0000000    0.2799137
535880.0000000    0.2688716
535920.0000000    0.2683634
535960.0000000    0.2772049
536000.0000000    0.2795823
536040.0000000    0.2822852
536080.0000000    0.2750626
536120.0000000    0.2640379
536160.0000000    0.2679057
536200.0000000    0.2651816
536240.0000000    0.2871651
536280.0000000    0.2833824
536320.0000000    0.2871217
536360.0000000    0.2775300
536400.0000000    0.2706175
536440.0000000    0.2831489
536480.0000000    0.2758532
536520.0000000    0.2664360
536560.0000000    0.2631982
536600.0000000    0.2711764
536640.0000000    0.2614182
536680.0000000    0.2902713
536720.0000000    0.2797118
536760.0000000    0.2784729
536800.0000000    0.2630267
536840.0000000    0.2658784
536880.0000000    0.2642448
536920.0000000    0.2719523
536960.0000000    0.2640029
537000.0000000    0.2741842
537040.0000000    0.2526295
537080.0000000    0.2733389
537120.0000000    0.2599317
537160.0000000    0.2561964
537200.0000000    0.2691750
537240.0000000    0.2666486
537280.0000000    0.2775365
537320.0000000    0.2641881
537360.0000000    0.2594896
537400.0000000    0.2564741
537440.0000000    0.2628314
537480.0000000    0.2545206
537520.0000000    0.2657433
537560.0000000    0.2502140
537600.0000000    0.2729418
537640.0000000    0.2645155
537680.0000000    0.2632003
537720.0000000    0.2768823
537760.0000000    0.2758623
537800.0000000    0.2645756
537840.0000000    0.2755857
537880.0000000    0.2678685
537920.0000000    0.2725756
537960.0000000    0.2755346
538000.0000000    0.2654532
538040.0000000    0.2647912
538080.0000000    0.2592488
538120.0000000    0.2693250
538160.0000000    0.2662186
538200.0000000    0.2750655
538240.0000000    0.2744896
538280.0000000    0.2684088
538320.0000000    0.2634067
538360.0000000    0.2733286
538400.0000000    0.2752554
538440.0000000    0.2677749
538480.0000000    0.2682790
538520.0000000    0.2729537
538560.0000000    0.2786765
538600.0000000    0.2666003
538640.0000000    0.2755975
538680.0000000    0.2736672
538720.0000000    0.2698387
538760.0000000    0.2699378
538800.0000000    0.2663622
538840.0000000    0.2412784
538880.0000000    0.2488233
538920.0000000    0.2576253
538960.0000000    0.2705078
539000.0000000    0.2589629
539040.0000000    0.2711006
539080.0000000    0.2609222
539120.0000000    0.2654036
539160.0000000    0.2432976
539200.0000000    0.2562818
539240.0000000    0.2462005
539280.0000000    0.2430117
539320.0000000    0.2407355
539360.0000000    0.2498861
539400.0000000    0.2580617
539440.0000000    0.2566760
539480.0000000    0.2664501
539520.0000000    0.2562197
539560.0000000    0.2645158
539600.0000000    0.2620201
539640.0000000    0.2535036
539680.0000000    0.2460541
539720.0000000    0.2661977
539760.0000000    0.2610457
539800.0000000    0.2655995
539840.0000000    0.2634185
539880.0000000    0.2608030
539920.0000000    0.2622627
539960.0000000    0.2633079
540000.0000000    0.2818939
540040.0000000    0.2523295
540080.0000000    0.2503736
540120.0000000    0.2714309
540160.0000000    0.2710505
540200.0000000    0.2617261
540240.0000000    0.2642377
540280.0000000    0.2597799
540320.0000000    0.2471751
540360.0000000    0.2496478
540400.0000000    0.2600826
540440.0000000    0.2571724
540480.0000000    0.2687588
540520.0000000    0.2659243
540560.0000000    0.2483325
540600.0000000    0.2615912
540640.0000000    0.2650927
540680.0000000    0.2215976
540720.0000000    0.2571048
540760.0000000    0.2643939
540800.0000000    0.2662094
540840.0000000    0.2653517
540880.0000000    0.2322682
540920.0000000    0.2648430
540960.0000000    0.2358582
541000.0000000    0.2463989
541040.0000000    0.2535322
541080.0000000    0.2525273
541120.0000000    0.2477242
541160.0000000    0.2785987
541200.0000000    0.2659430
541240.0000000    0.2772481
541280.0000000    0.2641330
541320.0000000    0.2667623
541360.0000000    0.3029252
541400.0000000    0.3008838
541440.0000000    0.3072923
541480.0000000    0.2947562
541520.0000000    0.2995526
541560.0000000    0.2791341
541600.0000000    0.2748350
541640.0000000    0.2898031
541680.0000000    0.2788037
541720.0000000    0.2766964
541760.0000000    0.2497677
541800.0000000    0.2759435
541840.0000000    0.2796101
541880.0000000    0.2828256
541920.0000000    0.2631232
541960.0000000    0.2678350
542000.0000000    0.3017000
542040.0000000    0.2785616
542080.0000000    0.2718738
542120.0000000    0.2904761
542160.0000000    0.3037664
542200.0000000    0.3081303
542240.0000000    0.2834900
542280.0000000    0.2771595
542320.0000000    0.2959466
542360.0000000    0.2774597
542400.0000000    0.2900988
542440.0000000    0.2878540
542480.0000000    0.2628027
542520.0000000    0.2819827
542560.0000000    0.2797408
542600.0000000    0.2773393
542640.0000000    0.2646274
542680.0000000    0.2534582
542720.0000000    0.2687369
542760.0000000    0.2663271
542800.0000000    0.2661591
542840.0000000    0.2665730
542880.0000000    0.2775810
542920.0000000    0.2864773
542960.0000000    0.2897116
543000.0000000    0.2853422
543040.0000000    0.2723222
543080.0000000    0.2873927
543120.0000000    0.2849087
543160.0000000    0.2791367
543200.0000000    0.2723785
543240.0000000    0.2860937
543280.0000000    0.2706130
543320.0000000    0.2826092
543360.0000000    0.2717148
543400.0000000    0.2643435
543440.0000000    0.2686596
543480.0000000    0.2720237
543520.0000000    0.2679209
543560.0000000    0.2725068
543600.0000000    0.2619739
543640.0000000    0.2624751
543680.0000000    0.2692034
543720.0000000    0.2525774
543760.0000000    0.2725513
543800.0000000    0.2460273
543840.0000000    0.2579553
543880.0000000    0.2729514
543920.0000000    0.2771702
543960.0000000    0.2614001
544000.0000000    0.2692298
544040.0000000    0.2640224
544080.0000000    0.2376232
544120.0000000    0.2507356
544160.0000000    0.2378308
544200.0000000    0.2662546
544240.0000000    0.2713319
544280.0000000    0.2647905
544320.0000000    0.2723132
544360.0000000    0.2926606
544400.0000000    0.2938567
544440.0000000    0.2855344
544480.0000000    0.2750804
544520.0000000    0.2674870
544560.0000000    0.2760366
544600.0000000    0.2543880
544640.0000000    0.2401510
544680.0000000    0.2878439
544720.0000000    0.2779080
544760.0000000    0.2623234
544800.0000000    0.2634824
544840.0000000    0.2686315
544880.0000000    0.2638719
544920.0000000    0.2699690
544960.0000000    0.2673507
545000.0000000    0.2632136
545040.0000000    0.2769121
545080.0000000    0.2630267
545120.0000000    0.2768638
545160.0000000    0.2905940
545200.0000000    0.2736694
545240.0000000    0.2754516
545280.0000000    0.2563915
545320.0000000    0.2581386
545360.0000000    0.2776448
545400.0000000    0.2600424
545440.0000000    0.2784919
545480.0000000    0.2648217
545520.0000000    0.2588833
545560.0000000    0.2705075
545600.0000000    0.2431177
545640.0000000    0.2506297
545680.0000000    0.2659689
545720.0000000    0.2573548
545760.0000000    0.2631797
545800.0000000    0.2671662
545840.0000000    0.2647957
545880.0000000    0.2714055
545920.0000000    0.2791167
545960.0000000    0.2769368
546000.0000000    0.2487198
546040.0000000    0.2488005
546080.0000000    0.2659931
546120.0000000    0.2822990
546160.0000000    0.2513179
546200.0000000    0.2801257
546240.0000000    0.2520528
546280.0000000    0.2646982
546320.0000000    0.2681809
546360.0000000    0.2498546
546400.0000000    0.2568524
546440.0000000    0.2706265
546480.0000000    0.2529208
546520.0000000    0.2670284
546560.0000000    0.2687546
546600.0000000    0.2633837
546640.0000000    0.2859977
546680.0000000    0.2509606
546720.0000000    0.2510085
546760.0000000    0.2610742
546800.0000000    0.2938718
546840.0000000    0.2824430
546880.0000000    0.2614847
546920.0000000    0.2674727
546960.0000000    0.2642748
547000.0000000    0.2418146
547040.0000000    0.2562657
547080.0000000    0.2652217
547120.0000000    0.2809825
547160.0000000    0.2665685
547200.0000000    0.2701001
547240.0000000    0.2665991
547280.0000000    0.2733006
547320.0000000    0.2942514
547360.0000000    0.2844882
547400.0000000    0.2767901
547440.0000000    0.2726343
547480.0000000    0.2608437
547520.0000000    0.2712425
547560.0000000    0.2585832
547600.0000000    0.2606976
547640.0000000    0.2641253
547680.0000000    0.2657382
547720.0000000    0.2724906
547760.0000000    0.2910655
547800.0000000    0.2511100
547840.0000000    0.2419807
547880.0000000    0.2723834
547920.0000000    0.2531733
547960.0000000    0.2404541
548000.0000000    0.2637219
548040.0000000    0.2482876
548080.0000000    0.2558952
548120.0000000    0.2429861
548160.0000000    0.2555344
548200.0000000    0.2682654
548240.0000000    0.2718914
548280.0000000    0.2850678
548320.0000000    0.2800329
548360.0000000    0.2751367
548400.0000000    0.2614074
548440.0000000    0.2615861
548480.0000000    0.2755415
548520.0000000    0.2661967
548560.0000000    0.2685918
548600.0000000    0.2718474
548640.0000000    0.2667326
548680.0000000    0.2765018
548720.0000000    0.2712099
548760.0000000    0.2694807
548800.0000000    0.2672745
548840.0000000    0.2767583
548880.0000000    0.2513900
548920.0000000    0.2688685
548960.0000000    0.2570169
549000.0000000    0.2698832
549040.0000000    0.2615654
549080.0000000    0.2933214
549120.0000000    0.2662793
549160.0000000    0.2693720
549200.0000000    0.2668436
549240.0000000    0.2595422
549280.0000000    0.2563608
549320.0000000    0.2339735
549360.0000000    0.2675289
549400.0000000    0.2837493
549440.0000000    0.2760350
549480.0000000    0.2606213
549520.0000000    0.2613838
549560.0000000    0.2505133
549600.0000000    0.2430227
549640.0000000    0.2583123
549680.0000000    0.2516958
549720.0000000    0.2620869
549760.0000000    0.2703186
549800.0000000    0.2736201
549840.0000000    0.2740960
549880.0000000    0.2648745
549920.0000000    0.2671982
549960.0000000    0.2730720
550000.0000000    0.2892021
550040.0000000    0.3086431
550080.0000000    0.3006328
550120.0000000    0.2787803
550160.0000000    0.2761235
550200.0000000    0.2748391
550240.0000000    0.2690993
550280.0000000    0.2517889
550320.0000000    0.2568661
550360.0000000    0.2669285
550400.0000000    0.2674614
550440.0000000    0.2772198
550480.0000000    0.2538027
550520.0000000    0.2559849
550560.0000000    0.2601833
550600.0000000    0.2619277
550640.0000000    0.2661389
550680.0000000    0.2640394
550720.0000000    0.2740151
550760.0000000    0.2768220
550800.0000000    0.2654918
550840.0000000    0.2785523
550880.0000000    0.2656576
550920.0000000    0.2650118
550960.0000000    0.2569820
551000.0000000    0.2774494
551040.0000000    0.2597813
551080.0000000    0.2652304
551120.0000000    0.2508768
551160.0000000    0.2638457
551200.0000000    0.2664847
551240.0000000    0.2577770
551280.0000000    0.2544037
551320.0000000    0.2611903
551360.0000000    0.2570339
551400.0000000    0.2788636
551440.0000000    0.2725843
551480.0000000    0.2500223
551520.0000000    0.2457103
551560.0000000    0.2495064
551600.0000000    0.2346437
551640.0000000    0.2418658
551680.0000000    0.2628508
551720.0000000    0.2601760
551760.0000000    0.2590593
551800.0000000    0.2511492
551840.0000000    0.2642810
551880.0000000    0.2578807
551920.0000000    0.2627787
551960.0000000    0.2631846
552000.0000000    0.2704470
552040.0000000    0.2642953
552080.0000000    0.2609232
552120.0000000    0.2667838
552160.0000000    0.2441125
552200.0000000    0.2478040
552240.0000000    0.2487654
552280.0000000    0.2516155
552320.0000000    0.2627549
552360.0000000    0.2524190
552400.0000000    0.2733312
552440.0000000    0.2711363
552480.0000000    0.2722041
552520.0000000    0.2360095
552560.0000000    0.2777568
552600.0000000    0.2612659
552640.0000000    0.2478810
552680.0000000    0.2597354
552720.0000000    0.2711571
552760.0000000    0.2658063
552800.0000000    0.2417659
552840.0000000    0.2645301
552880.0000000    0.2483079
552920.0000000    0.2452172
552960.0000000    0.2493728
553000.0000000    0.2520851
553040.0000000    0.2516963
553080.0000000    0.2585321
553120.0000000    0.2479671
553160.0000000    0.2712524
553200.0000000    0.2599039
553240.0000000    0.2658034
553280.0000000    0.2599859
553320.0000000    0.2740906
553360.0000000    0.2497238
553400.0000000    0.2499463
553440.0000000    0.2378403
553480.0000000    0.2566456
553520.0000000    0.2448399
553560.0000000    0.2399448
553600.0000000    0.2347909
553640.0000000    0.2603345
553680.0000000    0.2697249
553720.0000000    0.2452952
553760.0000000    0.2371778
553800.0000000    0.2451562
553840.0000000    0.2557627
553880.0000000    0.2434959
553920.0000000    0.2692057
553960.0000000    0.2449189
554000.0000000    0.2567336
554040.0000000    0.2693050
554080.0000000    0.2648808
554120.0000000    0.2686162
554160.0000000    0.2522362
554200.0000000    0.2544442
554240.0000000    0.2508574
554280.0000000    0.2400247
554320.0000000    0.2612520
554360.0000000    0.2690389
554400.0000000    0.2628574
554440.0000000    0.2692425
554480.0000000    0.2407654
554520.0000000    0.2551978
554560.0000000    0.2531573
554600.0000000    0.2490978
554640.0000000    0.2422621
554680.0000000    0.2620996
554720.0000000    0.2652062
554760.0000000    0.2699126
554800.0000000    0.2627392
554840.0000000    0.2417502
554880.0000000    0.2456648
554920.0000000    0.2509485
554960.0000000    0.2601539
555000.0000000    0.2584471
555040.0000000    0.2689939
555080.0000000    0.2770755
555120.0000000    0.2557617
555160.0000000    0.2456523
555200.0000000    0.2443209
555240.0000000    0.2510807
555280.0000000    0.2575870
555320.0000000    0.2483574
555360.0000000    0.2578212
555400.0000000    0.2699255
555440.0000000    0.2747222
555480.0000000    0.2747214
555520.0000000    0.2699213
555560.0000000    0.2669781
555600.0000000    0.2604367
555640.0000000    0.2648418
555680.0000000    0.2694333
555720.0000000    0.2676721
555760.0000000    0.2511101
555800.0000000    0.2491690
555840.0000000    0.2698749
555880.0000000    0.2854953
555920.0000000    0.2776117
555960.0000000    0.2749571
556000.0000000    0.2447833
556040.0000000    0.2649502
556080.0000000    0.2447431
556120.0000000    0.2746519
556160.0000000    0.2696154
556200.0000000    0.2627640
556240.0000000    0.2375029
556280.0000000    0.2542109
556320.0000000    0.2735291
556360.0000000    0.2778054
556400.0000000    0.2697268
556440.0000000    0.2632880
556480.0000000    0.2709391
556520.0000000    0.2603540
556560.0000000    0.2703321
556600.0000000    0.2762910
556640.0000000    0.2612066
556680.0000000    0.2511476
556720.0000000    0.2679668
556760.0000000    0.2842790
556800.0000000    0.2833601
556840.0000000    0.2769793
556880.0000000    0.2646964
556920.0000000    0.2701952
556960.0000000    0.2798815
557000.0000000    0.2983137
557040.0000000    0.2750866
557080.0000000    0.2780387
557120.0000000    0.2545024
557160.0000000    0.2844444
557200.0000000    0.2903530
557240.0000000    0.2745947
557280.0000000    0.2973235
557320.0000000    0.2667806
557360.0000000    0.2563163
557400.0000000    0.2429819
557440.0000000    0.2642310
557480.0000000    0.2854997
557520.0000000    0.2684391
557560.0000000    0.2641283
557600.0000000    0.2578284
557640.0000000    0.2336473
557680.0000000    0.2586985
557720.0000000    0.2582560
557760.0000000    0.2841151
557800.0000000    0.2716475
557840.0000000    0.2785825
557880.0000000    0.2548660
557920.0000000    0.2615497
557960.0000000    0.2745041
558000.0000000    0.2831358
558040.0000000    0.2701890
558080.0000000    0.2718065
558120.0000000    0.2783609
558160.0000000    0.2675932
558200.0000000    0.2818485
558240.0000000    0.2830065
558280.0000000    0.2884616
558320.0000000    0.2927195
558360.0000000    0.2868798
558400.0000000    0.2767181
558440.0000000    0.2870104
558480.0000000    0.2885315
558520.0000000    0.2717564
558560.0000000    0.2621166
558600.0000000    0.2550821
558640.0000000    0.2733934
558680.0000000    0.2803167
558720.0000000    0.2688806
558760.0000000    0.2759553
558800.0000000    0.2659581
558840.0000000    0.2701514
558880.0000000    0.2588531
558920.0000000    0.2413258
558960.0000000    0.2679296
559000.0000000    0.2668813
559040.0000000    0.2733943
559080.0000000    0.2743485
559120.0000000    0.2858065
559160.0000000    0.2836013
559200.0000000    0.2569380
559240.0000000    0.2683520
559280.0000000    0.2638803
559320.0000000    0.2708831
559360.0000000    0.2735102
559400.0000000    0.2623980
559440.0000000    0.2585764
559480.0000000    0.2537496
559520.0000000    0.2528571
559560.0000000    0.2661509
559600.0000000    0.2559370
559640.0000000    0.2584128
559680.0000000    0.2614548
559720.0000000    0.2727850
559760.0000000    0.2597077
559800.0000000    0.2491785
559840.0000000    0.2553482
559880.0000000    0.2721027
559920.0000000    0.2724116
559960.0000000    0.2727908
560000.0000000    0.2627636
560040.0000000    0.2621557
560080.0000000    0.2592419
560120.0000000    0.2646314
560160.0000000    0.2640036
560200.0000000    0.2600344
560240.0000000    0.2697120
560280.0000000    0.2591857
560320.0000000    0.2742252
560360.0000000    0.2747262
560400.0000000    0.2451642
560440.0000000    0.2648072
560480.0000000    0.2594826
560520.0000000    0.2705682
560560.0000000    0.2526874
560600.0000000    0.2666895
560640.0000000    0.2786016
560680.0000000    0.2790007
560720.0000000    0.2863341
560760.0000000    0.2565761
560800.0000000    0.2757966
560840.0000000    0.2654044
560880.0000000    0.2623919
560920.0000000    0.2534327
560960.0000000    0.2461128
561000.0000000    0.2758714
561040.0000000    0.2819675
561080.0000000    0.2563432
561120.0000000    0.2640558
561160.0000000    0.2679582
561200.0000000    0.2690196
561240.0000000    0.2721913
561280.0000000    0.2513724
561320.0000000    0.2672265
561360.0000000    0.2714172
561400.0000000    0.2789844
561440.0000000    0.2454192
561480.0000000    0.2638008
561520.0000000    0.2498623
561560.0000000    0.2476223
561600.0000000    0.2382379
561640.0000000    0.2519402
561680.0000000    0.2566247
561720.0000000    0.2631290
561760.0000000    0.2466520
561800.0000000    0.2639582
561840.0000000    0.2514764
561880.0000000    0.2532319
561920.0000000    0.2485702
561960.0000000    0.2437001
562000.0000000    0.2562402
562040.0000000    0.2548447
562080.0000000    0.2626377
562120.0000000    0.2489988
562160.0000000    0.2637176
562200.0000000    0.2662579
562240.0000000    0.2723815
562280.0000000    0.2650673
562320.0000000    0.2702210
562360.0000000    0.2523012
562400.0000000    0.2771342
562440.0000000    0.2646712
562480.0000000    0.2768030
562520.0000000    0.2740964
562560.0000000    0.2906348
562600.0000000    0.2890649
562640.0000000    0.2981099
562680.0000000    0.2713119
562720.0000000    0.2681333
562760.0000000    0.2809428
562800.0000000    0.2961188
562840.0000000    0.2850466
562880.0000000    0.2569930
562920.0000000    0.2675541
562960.0000000    0.2683668
563000.0000000    0.2725441
563040.0000000    0.2500051
563080.0000000    0.2635875
563120.0000000    0.2491475
563160.0000000    0.2656160
563200.0000000    0.2748327
563240.0000000    0.2568295
563280.0000000    0.2672085
563320.0000000    0.2720742
563360.0000000    0.2761339
563400.0000000    0.2499954
563440.0000000    0.2635141
563480.0000000    0.2661245
563520.0000000    0.2590286
563560.0000000    0.2655871
563600.0000000    0.2628258
563640.0000000    0.2701570
563680.0000000    0.2668645
563720.0000000    0.2490329
563760.0000000    0.2675174
563800.0000000    0.2585302
563840.0000000    0.2466987
563880.0000000    0.2549315
563920.0000000    0.2792767
563960.0000000    0.2797703
564000.0000000    0.2529479
564040.0000000    0.2502851
564080.0000000    0.2641244
564120.0000000    0.2602577
564160.0000000    0.2781262
564200.0000000    0.2602166
564240.0000000    0.2417595
564280.0000000    0.2606162
564320.0000000    0.2535090
564360.0000000    0.2548293
564400.0000000    0.2671050
564440.0000000    0.2587152
564480.0000000    0.2594443
564520.0000000    0.2598120
564560.0000000    0.2542534
564600.0000000    0.2327440
564640.0000000    0.2423714
564680.0000000    0.2607054
564720.0000000    0.2720281
564760.0000000    0.2564088
564800.0000000    0.2589496
564840.0000000    0.2616970
564880.0000000    0.2491505
564920.0000000    0.2347207
564960.0000000    0.2468556
565000.0000000    0.2614587
565040.0000000    0.2462643
565080.0000000    0.2646300
565120.0000000    0.2662374
565160.0000000    0.2416538
565200.0000000    0.2483098
565240.0000000    0.2653194
565280.0000000    0.2561186
565320.0000000    0.2450573
565360.0000000    0.2631952
565400.0000000    0.2496331
565440.0000000    0.2514508
565480.0000000    0.2391397
565520.0000000    0.2702467
565560.0000000    0.2686058
565600.0000000    0.2723320
565640.0000000    0.2711105
565680.0000000    0.2711102
565720.0000000    0.2588679
565760.0000000    0.2625593
565800.0000000    0.2779003
565840.0000000    0.2793364
565880.0000000    0.2677165
565920.0000000    0.2629444
565960.0000000    0.2785441
566000.0000000    0.2746391
566040.0000000    0.2518368
566080.0000000    0.2554933
566120.0000000    0.2527110
566160.0000000    0.2498584
566200.0000000    0.2515360
566240.0000000    0.2556726
566280.0000000    0.2456174
566320.0000000    0.2323500
566360.0000000    0.2303220
566400.0000000    0.2520093
566440.0000000    0.2710385
566480.0000000    0.2467813
566520.0000000    0.2487641
566560.0000000    0.2409527
566600.0000000    0.2428843
566640.0000000    0.2708143
566680.0000000    0.2565702
566720.0000000    0.2514653
566760.0000000    0.2745318
566800.0000000    0.2744926
566840.0000000    0.2635333
566880.0000000    0.2594125
566920.0000000    0.2590057
566960.0000000    0.2380440
567000.0000000    0.2661221
567040.0000000    0.2707394
567080.0000000    0.2623098
567120.0000000    0.2677978
567160.0000000    0.2726674
567200.0000000    0.2625124
567240.0000000    0.2643719
567280.0000000    0.2631933
567320.0000000    0.2629116
567360.0000000    0.2782220
567400.0000000    0.2804092
567440.0000000    0.2597089
567480.0000000    0.2686546
567520.0000000    0.2921414
567560.0000000    0.2955803
567600.0000000    0.2902291
567640.0000000    0.2653142
567680.0000000    0.2780116
567720.0000000    0.2865494
567760.0000000    0.2741312
567800.0000000    0.2716967
567840.0000000    0.2753024
567880.0000000    0.2763318
567920.0000000    0.2604526
567960.0000000    0.2629554
568000.0000000    0.2680100
568040.0000000    0.2647109
568080.0000000    0.2508824
568120.0000000    0.2379492
568160.0000000    0.2655469
568200.0000000    0.2565925
568240.0000000    0.2534848
568280.0000000    0.2619519
568320.0000000    0.2647344
568360.0000000    0.2759347
568400.0000000    0.2830213
568440.0000000    0.2677420
568480.0000000    0.2908583
568520.0000000    0.2991941
568560.0000000    0.2797310
568600.0000000    0.2719449
568640.0000000    0.2685114
568680.0000000    0.2755998
568720.0000000    0.2395226
568760.0000000    0.2452143
568800.0000000    0.2739958
568840.0000000    0.2714952
568880.0000000    0.2588384
568920.0000000    0.2596545
568960.0000000    0.2625118
569000.0000000    0.2628952
569040.0000000    0.2715907
569080.0000000    0.2923222
569120.0000000    0.2567560
569160.0000000    0.2743492
569200.0000000    0.2554786
569240.0000000    0.2524152
569280.0000000    0.2793534
569320.0000000    0.2692464
569360.0000000    0.2768408
569400.0000000    0.2472598
569440.0000000    0.2720226
569480.0000000    0.2813225
569520.0000000    0.2574015
569560.0000000    0.2617842
569600.0000000    0.2619299
569640.0000000    0.2639952
569680.0000000    0.2538627
569720.0000000    0.2640310
569760.0000000    0.2733089
569800.0000000    0.2659280
569840.0000000    0.2703803
569880.0000000    0.2528650
569920.0000000    0.2538181
569960.0000000    0.2468514
570000.0000000    0.2423453
570040.0000000    0.2541919
570080.0000000    0.2524441
570120.0000000    0.2485664
570160.0000000    0.2634785
570200.0000000    0.2712327
570240.0000000    0.2647267
570280.0000000    0.2635304
570320.0000000    0.2650414
570360.0000000    0.2615055
570400.0000000    0.2781020
570440.0000000    0.2532548
570480.0000000    0.2493348
570520.0000000    0.2798253
570560.0000000    0.2659308
570600.0000000    0.2707370
570640.0000000    0.2697035
570680.0000000    0.2865744
570720.0000000    0.2796171
570760.0000000    0.2636744
570800.0000000    0.2631395
570840.0000000    0.2729794
570880.0000000    0.2638329
570920.0000000    0.2533177
570960.0000000    0.2692801
571000.0000000    0.2568051
571040.0000000    0.2672392
571080.0000000    0.2389970
571120.0000000    0.2510557
571160.0000000    0.2683989
571200.0000000    0.2639440
571240.0000000    0.2512805
571280.0000000    0.2368732
571320.0000000    0.2551276
571360.0000000    0.2774596
571400.0000000    0.2639395
571440.0000000    0.2419577
571480.0000000    0.2724221
571520.0000000    0.2649491
571560.0000000    0.2609171
571600.0000000    0.2545776
571640.0000000    0.2573657
571680.0000000    0.2825271
571720.0000000    0.2783698
571760.0000000    0.2680466
571800.0000000    0.2880639
571840.0000000    0.2632971
571880.0000000    0.2660459
571920.0000000    0.2871760
571960.0000000    0.2729084
572000.0000000    0.2895981
572040.0000000    0.2818503
572080.0000000    0.2682365
572120.0000000    0.2917386
572160.0000000    0.2787510
572200.0000000    0.2839562
572240.0000000    0.2877218
572280.0000000    0.2822590
572320.0000000    0.2819426
572360.0000000    0.2649581
572400.0000000    0.2762269
572440.0000000    0.2678584
572480.0000000    0.2532697
572520.0000000    0.2884482
572560.0000000    0.2791935
572600.0000000    0.2591467
572640.0000000    0.2798090
572680.0000000    0.2471945
572720.0000000    0.2772275
572760.0000000    0.2585519
572800.0000000    0.2888992
572840.0000000    0.2636285
572880.0000000    0.2752737
572920.0000000    0.2460951
572960.0000000    0.2821604
573000.0000000    0.2819598
573040.0000000    0.2820147
573080.0000000    0.2643419
573120.0000000    0.2752481
573160.0000000    0.2701259
573200.0000000    0.2785749
573240.0000000    0.2693439
573280.0000000    0.2592104
573320.0000000    0.2735392
573360.0000000    0.2778040
573400.0000000    0.2543187
573440.0000000    0.2624616
573480.0000000    0.2715597
573520.0000000    0.3086501
573560.0000000    0.2660210
573600.0000000    0.2762655
573640.0000000    0.2668289
573680.0000000    0.2736908
573720.0000000    0.2797216
573760.0000000    0.2774812
573800.0000000    0.2817793
573840.0000000    0.2913538
573880.0000000    0.2825545
573920.0000000    0.2670318
573960.0000000    0.2628520
574000.0000000    0.2564041
574040.0000000    0.2649769
574080.0000000    0.2466761
574120.0000000    0.2685776
574160.0000000    0.2806976
574200.0000000    0.2768492
574240.0000000    0.2551146
574280.0000000    0.2679798
574320.0000000    0.2754153
574360.0000000    0.2668411
[truncated: 297,950 more chars]
