# Supplementary material for: Comment on 'Valid molecular dynamics simulations of human hemoglobin require a surprisingly large box size'
Source: eLife. 2019 Jun 20;8:e44718. doi: 10.7554/eLife.44718 (PMC6586461; doi:10.7554/eLife.44718)
Supplement: Figure 1—source data 1. — The zip archive contains a README file describing which source files correspond to the different panels. [file elife-44718-fig1-data1.zip › figure1/panels_AB/90A/a/rmsd_2dn2.xvg]

# This file was created Sun Nov 11 21:38:10 2018
# Created by:
#             :-) GROMACS - gmx rms, 2018.3-dev-20180823-5d5eb38 (-:
# 
# Executable:   /usr/local/gromacs/2018/2018.3-impi2017-fftw337-gcc640-cuda91/bin/gmx
# Data prefix:  /usr/local/gromacs/2018/2018.3-impi2017-fftw337-gcc640-cuda91
# Working dir:  /home/degroot/hb/2dn2/Meuwly/90a-elife/a
# Command line:
#   gmx rms -s ../topol.tpr -f x.xtc -nice 0 -o rmsd_2dn2.xvg
# gmx rms is part of G R O M A C S:
#
# Gallium Rubidium Oxygen Manganese Argon Carbon Silicon
#
@    title "RMSD"
@    xaxis  label "Time (ps)"
@    yaxis  label "RMSD (nm)"
@TYPE xy
@ subtitle "Backbone after lsq fit to Backbone"
   0.0000000    0.0000005
  40.0000000    0.0749600
  80.0000000    0.0808788
 120.0000000    0.0764988
 160.0000000    0.0771924
 200.0000000    0.0876321
 240.0000000    0.0930069
 280.0000000    0.0859403
 320.0000000    0.0922206
 360.0000000    0.0960512
 400.0000000    0.0931282
 440.0000000    0.0880426
 480.0000000    0.0867040
 520.0000000    0.0875648
 560.0000000    0.0874766
 600.0000000    0.0980637
 640.0000000    0.0915332
 680.0000000    0.0861096
 720.0000000    0.0880726
 760.0000000    0.0986588
 800.0000000    0.0969730
 840.0000000    0.0921626
 880.0000000    0.1058788
 920.0000000    0.1031936
 960.0000000    0.0914553
1000.0000000    0.0990385
1040.0000000    0.0936620
1080.0000000    0.1047784
1120.0000000    0.1016821
1160.0000000    0.1020366
1200.0000000    0.1066796
1240.0000000    0.0906459
1280.0000000    0.0961834
1320.0000000    0.0747197
1360.0000000    0.0837384
1400.0000000    0.0834714
1440.0000000    0.0900231
1480.0000000    0.0972335
1520.0000000    0.0892785
1560.0000000    0.0798861
1600.0000000    0.0945711
1640.0000000    0.0944687
1680.0000000    0.0951330
1720.0000000    0.0928782
1760.0000000    0.0963422
1800.0000000    0.0855011
1840.0000000    0.0917887
1880.0000000    0.1054998
1920.0000000    0.0869286
1960.0000000    0.0906956
2000.0000000    0.0971969
2040.0000000    0.0995018
2080.0000000    0.0998797
2120.0000000    0.0989408
2160.0000000    0.0949443
2200.0000000    0.1013939
2240.0000000    0.1061381
2280.0000000    0.1038025
2320.0000000    0.0986333
2360.0000000    0.0854355
2400.0000000    0.0829550
2440.0000000    0.0938412
2480.0000000    0.0918568
2520.0000000    0.0913622
2560.0000000    0.0922490
2600.0000000    0.0951201
2640.0000000    0.0931470
2680.0000000    0.1063148
2720.0000000    0.0910642
2760.0000000    0.0835552
2800.0000000    0.0912847
2840.0000000    0.0885397
2880.0000000    0.0889580
2920.0000000    0.0924856
2960.0000000    0.0884778
3000.0000000    0.0956166
3040.0000000    0.0962377
3080.0000000    0.0962940
3120.0000000    0.0934638
3160.0000000    0.0928954
3200.0000000    0.0944922
3240.0000000    0.0934565
3280.0000000    0.0959439
3320.0000000    0.0875637
3360.0000000    0.0873627
3400.0000000    0.0862334
3440.0000000    0.0853597
3480.0000000    0.0880636
3520.0000000    0.0981319
3560.0000000    0.1080218
3600.0000000    0.1040855
3640.0000000    0.0965981
3680.0000000    0.1040879
3720.0000000    0.1160484
3760.0000000    0.0951332
3800.0000000    0.1095771
3840.0000000    0.1162905
3880.0000000    0.1050921
3920.0000000    0.1070215
3960.0000000    0.0987740
4000.0000000    0.0858359
4040.0000000    0.0908167
4080.0000000    0.0828729
4120.0000000    0.0857572
4160.0000000    0.0940833
4200.0000000    0.0995103
4240.0000000    0.1009675
4280.0000000    0.1007614
4320.0000000    0.1117509
4360.0000000    0.1000840
4400.0000000    0.1038553
4440.0000000    0.1042826
4480.0000000    0.0984833
4520.0000000    0.1052197
4560.0000000    0.0901357
4600.0000000    0.0944039
4640.0000000    0.0960152
4680.0000000    0.0951078
4720.0000000    0.1142036
4760.0000000    0.1098651
4800.0000000    0.1057211
4840.0000000    0.1055575
4880.0000000    0.0970105
4920.0000000    0.0899575
4960.0000000    0.1017037
5000.0000000    0.1105863
5040.0000000    0.0974679
5080.0000000    0.0906681
5120.0000000    0.1067256
5160.0000000    0.1185005
5200.0000000    0.1032998
5240.0000000    0.1002727
5280.0000000    0.1017337
5320.0000000    0.1019171
5360.0000000    0.1072801
5400.0000000    0.1061677
5440.0000000    0.0989418
5480.0000000    0.1109999
5520.0000000    0.1014495
5560.0000000    0.1020137
5600.0000000    0.1072522
5640.0000000    0.1105062
5680.0000000    0.1048650
5720.0000000    0.1125693
5760.0000000    0.1048538
5800.0000000    0.1051785
5840.0000000    0.1047326
5880.0000000    0.1039379
5920.0000000    0.1005485
5960.0000000    0.1055234
6000.0000000    0.1075196
6040.0000000    0.1042059
6080.0000000    0.1004809
6120.0000000    0.1026135
6160.0000000    0.1010504
6200.0000000    0.0966552
6240.0000000    0.1126696
6280.0000000    0.1138977
6320.0000000    0.0954535
6360.0000000    0.1046530
6400.0000000    0.1030744
6440.0000000    0.1054092
6480.0000000    0.1047118
6520.0000000    0.0976236
6560.0000000    0.1053218
6600.0000000    0.1080715
6640.0000000    0.0974877
6680.0000000    0.0964816
6720.0000000    0.1044941
6760.0000000    0.1022390
6800.0000000    0.1007841
6840.0000000    0.1119450
6880.0000000    0.1022834
6920.0000000    0.0982008
6960.0000000    0.0966069
7000.0000000    0.1045654
7040.0000000    0.1051143
7080.0000000    0.1039296
7120.0000000    0.1020478
7160.0000000    0.0905817
7200.0000000    0.0978943
7240.0000000    0.1021780
7280.0000000    0.0937740
7320.0000000    0.1012245
7360.0000000    0.1024655
7400.0000000    0.0955285
7440.0000000    0.1078012
7480.0000000    0.1082200
7520.0000000    0.0977559
7560.0000000    0.1016661
7600.0000000    0.0907935
7640.0000000    0.0952669
7680.0000000    0.1033351
7720.0000000    0.0847754
7760.0000000    0.0982816
7800.0000000    0.1003540
7840.0000000    0.1000051
7880.0000000    0.1018422
7920.0000000    0.1044019
7960.0000000    0.0997044
8000.0000000    0.0957650
8040.0000000    0.0984741
8080.0000000    0.0891332
8120.0000000    0.0989902
8160.0000000    0.1109428
8200.0000000    0.1116976
8240.0000000    0.1154538
8280.0000000    0.1057913
8320.0000000    0.1084717
8360.0000000    0.1115229
8400.0000000    0.1099270
8440.0000000    0.1080425
8480.0000000    0.1046704
8520.0000000    0.0935548
8560.0000000    0.0993011
8600.0000000    0.0962082
8640.0000000    0.0879026
8680.0000000    0.0968115
8720.0000000    0.0913746
8760.0000000    0.1015716
8800.0000000    0.1071840
8840.0000000    0.1151847
8880.0000000    0.0991227
8920.0000000    0.1122669
8960.0000000    0.1117709
9000.0000000    0.1046249
9040.0000000    0.1022164
9080.0000000    0.1112317
9120.0000000    0.1033565
9160.0000000    0.1042676
9200.0000000    0.0961662
9240.0000000    0.0995173
9280.0000000    0.0965554
9320.0000000    0.0956660
9360.0000000    0.0945135
9400.0000000    0.1052057
9440.0000000    0.0921247
9480.0000000    0.1100969
9520.0000000    0.0899080
9560.0000000    0.0946739
9600.0000000    0.0880539
9640.0000000    0.0876288
9680.0000000    0.0992582
9720.0000000    0.0906391
9760.0000000    0.0918699
9800.0000000    0.0922362
9840.0000000    0.0972439
9880.0000000    0.0937092
9920.0000000    0.0865400
9960.0000000    0.0924128
10000.0000000    0.0986422
10040.0000000    0.1180615
10080.0000000    0.1021127
10120.0000000    0.1041783
10160.0000000    0.0862759
10200.0000000    0.0965301
10240.0000000    0.1002686
10280.0000000    0.1034945
10320.0000000    0.0981524
10360.0000000    0.0997621
10400.0000000    0.1002388
10440.0000000    0.0910676
10480.0000000    0.0916599
10520.0000000    0.0998413
10560.0000000    0.1008501
10600.0000000    0.0961707
10640.0000000    0.1033139
10680.0000000    0.0934580
10720.0000000    0.0935911
10760.0000000    0.1056080
10800.0000000    0.0906760
10840.0000000    0.0933377
10880.0000000    0.0946907
10920.0000000    0.1057111
10960.0000000    0.1000181
11000.0000000    0.1042356
11040.0000000    0.0989756
11080.0000000    0.1008366
11120.0000000    0.0962484
11160.0000000    0.1053169
11200.0000000    0.0994803
11240.0000000    0.1000030
11280.0000000    0.0948361
11320.0000000    0.1004472
11360.0000000    0.0971449
11400.0000000    0.0990996
11440.0000000    0.0943957
11480.0000000    0.0926674
11520.0000000    0.0956124
11560.0000000    0.0979590
11600.0000000    0.0968365
11640.0000000    0.1006336
11680.0000000    0.1034838
11720.0000000    0.0941194
11760.0000000    0.0924636
11800.0000000    0.1078201
11840.0000000    0.0952334
11880.0000000    0.0931803
11920.0000000    0.1019666
11960.0000000    0.0902804
12000.0000000    0.1081709
12040.0000000    0.1030431
12080.0000000    0.1192935
12120.0000000    0.1074336
12160.0000000    0.1066588
12200.0000000    0.1132225
12240.0000000    0.1149716
12280.0000000    0.1201201
12320.0000000    0.1020276
12360.0000000    0.1042037
12400.0000000    0.1108558
12440.0000000    0.1088378
12480.0000000    0.1143202
12520.0000000    0.1195608
12560.0000000    0.1106173
12600.0000000    0.1136020
12640.0000000    0.1133428
12680.0000000    0.1104737
12720.0000000    0.1046886
12760.0000000    0.1109469
12800.0000000    0.1022143
12840.0000000    0.1099521
12880.0000000    0.1012314
12920.0000000    0.1105006
12960.0000000    0.1056360
13000.0000000    0.1117582
13040.0000000    0.1052504
13080.0000000    0.1014444
13120.0000000    0.1077957
13160.0000000    0.0944796
13200.0000000    0.1038655
13240.0000000    0.1018234
13280.0000000    0.1077699
13320.0000000    0.0931309
13360.0000000    0.0992301
13400.0000000    0.0943694
13440.0000000    0.0976293
13480.0000000    0.0930064
13520.0000000    0.0910032
13560.0000000    0.1054486
13600.0000000    0.0965977
13640.0000000    0.0932881
13680.0000000    0.1044218
13720.0000000    0.0983963
13760.0000000    0.0929149
13800.0000000    0.0974428
13840.0000000    0.0943708
13880.0000000    0.0973812
13920.0000000    0.1018172
13960.0000000    0.1007425
14000.0000000    0.1020095
14040.0000000    0.0998494
14080.0000000    0.0933920
14120.0000000    0.0916806
14160.0000000    0.0844889
14200.0000000    0.0941667
14240.0000000    0.0807321
14280.0000000    0.0926414
14320.0000000    0.0903940
14360.0000000    0.0885346
14400.0000000    0.0842382
14440.0000000    0.0940868
14480.0000000    0.1005591
14520.0000000    0.0916752
14560.0000000    0.0944521
14600.0000000    0.0931078
14640.0000000    0.0938117
14680.0000000    0.0941778
14720.0000000    0.0961616
14760.0000000    0.0930955
14800.0000000    0.1019038
14840.0000000    0.1039993
14880.0000000    0.0936588
14920.0000000    0.0893716
14960.0000000    0.0922175
15000.0000000    0.0873377
15040.0000000    0.1029068
15080.0000000    0.0963524
15120.0000000    0.0951687
15160.0000000    0.0963493
15200.0000000    0.1070269
15240.0000000    0.0966013
15280.0000000    0.0993709
15320.0000000    0.0898889
15360.0000000    0.0964971
15400.0000000    0.0965786
15440.0000000    0.0943074
15480.0000000    0.0870204
15520.0000000    0.0957543
15560.0000000    0.0981149
15600.0000000    0.1080517
15640.0000000    0.1029815
15680.0000000    0.0964537
15720.0000000    0.0962858
15760.0000000    0.0969059
15800.0000000    0.0872500
15840.0000000    0.0924140
15880.0000000    0.0949173
15920.0000000    0.0943567
15960.0000000    0.0956057
16000.0000000    0.0994043
16040.0000000    0.1004690
16080.0000000    0.1077291
16120.0000000    0.0972074
16160.0000000    0.0905095
16200.0000000    0.0997597
16240.0000000    0.1005843
16280.0000000    0.1013372
16320.0000000    0.0990279
16360.0000000    0.0952765
16400.0000000    0.0973192
16440.0000000    0.0965609
16480.0000000    0.0948880
16520.0000000    0.1010307
16560.0000000    0.0969426
16600.0000000    0.1016624
16640.0000000    0.1044300
16680.0000000    0.0972708
16720.0000000    0.1027419
16760.0000000    0.1027539
16800.0000000    0.1105639
16840.0000000    0.0898880
16880.0000000    0.0937142
16920.0000000    0.0986478
16960.0000000    0.0981061
17000.0000000    0.0939335
17040.0000000    0.0966577
17080.0000000    0.1023828
17120.0000000    0.0976002
17160.0000000    0.0863541
17200.0000000    0.0902119
17240.0000000    0.0919965
17280.0000000    0.0953699
17320.0000000    0.0968948
17360.0000000    0.0959035
17400.0000000    0.0962929
17440.0000000    0.0982149
17480.0000000    0.1058682
17520.0000000    0.0957033
17560.0000000    0.0968174
17600.0000000    0.0974424
17640.0000000    0.0932720
17680.0000000    0.0970054
17720.0000000    0.0946906
17760.0000000    0.0905249
17800.0000000    0.1012494
17840.0000000    0.1089776
17880.0000000    0.1012701
17920.0000000    0.1024842
17960.0000000    0.0938167
18000.0000000    0.1021454
18040.0000000    0.0918016
18080.0000000    0.0970905
18120.0000000    0.0937522
18160.0000000    0.1012549
18200.0000000    0.0902963
18240.0000000    0.0922729
18280.0000000    0.0990351
18320.0000000    0.0915264
18360.0000000    0.0957813
18400.0000000    0.0969055
18440.0000000    0.0946950
18480.0000000    0.0935027
18520.0000000    0.0971211
18560.0000000    0.0845811
18600.0000000    0.0905249
18640.0000000    0.0884936
18680.0000000    0.0947350
18720.0000000    0.0899809
18760.0000000    0.0924725
18800.0000000    0.0920030
18840.0000000    0.0932822
18880.0000000    0.0999042
18920.0000000    0.0903801
18960.0000000    0.0936199
19000.0000000    0.0981842
19040.0000000    0.0942345
19080.0000000    0.0962670
19120.0000000    0.0893157
19160.0000000    0.1017061
19200.0000000    0.0997536
19240.0000000    0.0905738
19280.0000000    0.0917924
19320.0000000    0.0927864
19360.0000000    0.1039164
19400.0000000    0.0969371
19440.0000000    0.0967190
19480.0000000    0.0941196
19520.0000000    0.1033508
19560.0000000    0.1010418
19600.0000000    0.0999161
19640.0000000    0.1077563
19680.0000000    0.1076012
19720.0000000    0.1083476
19760.0000000    0.1075594
19800.0000000    0.1089169
19840.0000000    0.1112196
19880.0000000    0.1078298
19920.0000000    0.1056217
19960.0000000    0.1137274
20000.0000000    0.1093717
20040.0000000    0.1192156
20080.0000000    0.1195673
20120.0000000    0.1169049
20160.0000000    0.1196977
20200.0000000    0.1148086
20240.0000000    0.1090731
20280.0000000    0.1114105
20320.0000000    0.1127912
20360.0000000    0.1146967
20400.0000000    0.1000513
20440.0000000    0.1055258
20480.0000000    0.1057751
20520.0000000    0.1173472
20560.0000000    0.1144884
20600.0000000    0.1145070
20640.0000000    0.1056304
20680.0000000    0.1106100
20720.0000000    0.1048513
20760.0000000    0.1186381
20800.0000000    0.1002937
20840.0000000    0.1008186
20880.0000000    0.1002500
20920.0000000    0.0969901
20960.0000000    0.1047370
21000.0000000    0.1019748
21040.0000000    0.0987550
21080.0000000    0.1012531
21120.0000000    0.0957556
21160.0000000    0.1016949
21200.0000000    0.1132247
21240.0000000    0.1132116
21280.0000000    0.1069334
21320.0000000    0.1019653
21360.0000000    0.1303591
21400.0000000    0.1057770
21440.0000000    0.1093769
21480.0000000    0.0990041
21520.0000000    0.1006944
21560.0000000    0.1021015
21600.0000000    0.1037740
21640.0000000    0.1075875
21680.0000000    0.1042399
21720.0000000    0.0981478
21760.0000000    0.1050317
21800.0000000    0.0911131
21840.0000000    0.0982128
21880.0000000    0.0996972
21920.0000000    0.0970481
21960.0000000    0.0877472
22000.0000000    0.0904903
22040.0000000    0.0974545
22080.0000000    0.1019171
22120.0000000    0.0890933
22160.0000000    0.0917442
22200.0000000    0.0960658
22240.0000000    0.1028043
22280.0000000    0.0989711
22320.0000000    0.0937000
22360.0000000    0.0880255
22400.0000000    0.0890272
22440.0000000    0.0939907
22480.0000000    0.1021372
22520.0000000    0.1001268
22560.0000000    0.0957984
22600.0000000    0.0995437
22640.0000000    0.0979472
22680.0000000    0.0970151
22720.0000000    0.0920068
22760.0000000    0.0865062
22800.0000000    0.1046203
22840.0000000    0.1099960
22880.0000000    0.0941722
22920.0000000    0.0919231
22960.0000000    0.0975305
23000.0000000    0.0936783
23040.0000000    0.0945764
23080.0000000    0.0928372
23120.0000000    0.0994140
23160.0000000    0.0953869
23200.0000000    0.0971710
23240.0000000    0.0934399
23280.0000000    0.1000995
23320.0000000    0.0922321
23360.0000000    0.0903695
23400.0000000    0.0924478
23440.0000000    0.0986149
23480.0000000    0.0970300
23520.0000000    0.0912516
23560.0000000    0.0954726
23600.0000000    0.0890200
23640.0000000    0.0952484
23680.0000000    0.0954928
23720.0000000    0.0950152
23760.0000000    0.1036598
23800.0000000    0.0952553
23840.0000000    0.0981159
23880.0000000    0.0972951
23920.0000000    0.1053028
23960.0000000    0.1064152
24000.0000000    0.1022512
24040.0000000    0.1067283
24080.0000000    0.1091425
24120.0000000    0.1063754
24160.0000000    0.0918271
24200.0000000    0.0958800
24240.0000000    0.1071147
24280.0000000    0.0947499
24320.0000000    0.0970894
24360.0000000    0.0994421
24400.0000000    0.1019803
24440.0000000    0.0992265
24480.0000000    0.0923739
24520.0000000    0.0871789
24560.0000000    0.0904953
24600.0000000    0.0930225
24640.0000000    0.0847505
24680.0000000    0.0954517
24720.0000000    0.1028661
24760.0000000    0.0940309
24800.0000000    0.0994598
24840.0000000    0.1041377
24880.0000000    0.1045536
24920.0000000    0.1049063
24960.0000000    0.1017251
25000.0000000    0.0950401
25040.0000000    0.0918016
25080.0000000    0.1007214
25120.0000000    0.1003312
25160.0000000    0.1038359
25200.0000000    0.0935854
25240.0000000    0.0876023
25280.0000000    0.1007970
25320.0000000    0.0967899
25360.0000000    0.0901079
25400.0000000    0.1019207
25440.0000000    0.0939299
25480.0000000    0.0980885
25520.0000000    0.1072448
25560.0000000    0.1014312
25600.0000000    0.0986184
25640.0000000    0.0915116
25680.0000000    0.1149736
25720.0000000    0.1036830
25760.0000000    0.0950013
25800.0000000    0.1038813
25840.0000000    0.1036782
25880.0000000    0.1027325
25920.0000000    0.1056265
25960.0000000    0.1059095
26000.0000000    0.1047778
26040.0000000    0.1095764
26080.0000000    0.1067632
26120.0000000    0.1013269
26160.0000000    0.1151970
26200.0000000    0.1096666
26240.0000000    0.1084453
26280.0000000    0.1104180
26320.0000000    0.1182285
26360.0000000    0.1064480
26400.0000000    0.1178260
26440.0000000    0.1105238
26480.0000000    0.1116227
26520.0000000    0.1028735
26560.0000000    0.0929591
26600.0000000    0.0887475
26640.0000000    0.0951671
26680.0000000    0.0990700
26720.0000000    0.1005239
26760.0000000    0.0935531
26800.0000000    0.1014805
26840.0000000    0.0965940
26880.0000000    0.1028938
26920.0000000    0.1035398
26960.0000000    0.0959502
27000.0000000    0.0971421
27040.0000000    0.0887717
27080.0000000    0.0956499
27120.0000000    0.0937769
27160.0000000    0.1014887
27200.0000000    0.0986061
27240.0000000    0.0996309
27280.0000000    0.0907485
27320.0000000    0.1050128
27360.0000000    0.0999577
27400.0000000    0.0968395
27440.0000000    0.0948034
27480.0000000    0.0972503
27520.0000000    0.0953944
27560.0000000    0.0932902
27600.0000000    0.0917723
27640.0000000    0.0947711
27680.0000000    0.0989195
27720.0000000    0.1043840
27760.0000000    0.0946604
27800.0000000    0.0893985
27840.0000000    0.0921723
27880.0000000    0.0864637
27920.0000000    0.0928673
27960.0000000    0.0936379
28000.0000000    0.1003590
28040.0000000    0.0973825
28080.0000000    0.0973091
28120.0000000    0.1000539
28160.0000000    0.0934934
28200.0000000    0.1043402
28240.0000000    0.0923013
28280.0000000    0.1039333
28320.0000000    0.0981033
28360.0000000    0.0996583
28400.0000000    0.0909610
28440.0000000    0.0927019
28480.0000000    0.0947753
28520.0000000    0.0882314
28560.0000000    0.0933182
28600.0000000    0.0959762
28640.0000000    0.1046794
28680.0000000    0.0949351
28720.0000000    0.1037087
28760.0000000    0.0957867
28800.0000000    0.0996301
28840.0000000    0.1138946
28880.0000000    0.1071003
28920.0000000    0.1062779
28960.0000000    0.1036421
29000.0000000    0.1143471
29040.0000000    0.1026135
29080.0000000    0.1117891
29120.0000000    0.1082488
29160.0000000    0.1038668
29200.0000000    0.1029681
29240.0000000    0.1085780
29280.0000000    0.1031930
29320.0000000    0.1009047
29360.0000000    0.1092759
29400.0000000    0.1065760
29440.0000000    0.0979277
29480.0000000    0.0991371
29520.0000000    0.1014535
29560.0000000    0.1059066
29600.0000000    0.1008721
29640.0000000    0.0994456
29680.0000000    0.1026092
29720.0000000    0.1012733
29760.0000000    0.1066923
29800.0000000    0.1051862
29840.0000000    0.1047791
29880.0000000    0.1058644
29920.0000000    0.0980905
29960.0000000    0.0917079
30000.0000000    0.0940957
30040.0000000    0.0956270
30080.0000000    0.0985246
30120.0000000    0.1026585
30160.0000000    0.1065283
30200.0000000    0.0944469
30240.0000000    0.0982130
30280.0000000    0.0953849
30320.0000000    0.1036372
30360.0000000    0.1080942
30400.0000000    0.1009168
30440.0000000    0.0879090
30480.0000000    0.0942489
30520.0000000    0.0998143
30560.0000000    0.0875678
30600.0000000    0.0922148
30640.0000000    0.0971850
30680.0000000    0.1008790
30720.0000000    0.0901314
30760.0000000    0.0920571
30800.0000000    0.1027403
30840.0000000    0.0980365
30880.0000000    0.1032447
30920.0000000    0.0997000
30960.0000000    0.1175852
31000.0000000    0.1148537
31040.0000000    0.1061817
31080.0000000    0.1144164
31120.0000000    0.1159896
31160.0000000    0.1181695
31200.0000000    0.1131618
31240.0000000    0.1204706
31280.0000000    0.1065232
31320.0000000    0.0984740
31360.0000000    0.1117739
31400.0000000    0.1246740
31440.0000000    0.1155108
31480.0000000    0.1105775
31520.0000000    0.1034026
31560.0000000    0.1026034
31600.0000000    0.1045593
31640.0000000    0.1073797
31680.0000000    0.1081540
31720.0000000    0.1185875
31760.0000000    0.1199819
31800.0000000    0.1040696
31840.0000000    0.1071757
31880.0000000    0.1156389
31920.0000000    0.1197082
31960.0000000    0.1121851
32000.0000000    0.0965299
32040.0000000    0.1057118
32080.0000000    0.1039993
32120.0000000    0.1034977
32160.0000000    0.0992392
32200.0000000    0.0935896
32240.0000000    0.0941716
32280.0000000    0.1162045
32320.0000000    0.1107925
32360.0000000    0.0931925
32400.0000000    0.1082015
32440.0000000    0.1030063
32480.0000000    0.1131273
32520.0000000    0.1155009
32560.0000000    0.1120126
32600.0000000    0.1113879
32640.0000000    0.1068488
32680.0000000    0.0985372
32720.0000000    0.0990447
32760.0000000    0.1053277
32800.0000000    0.1091761
32840.0000000    0.1079692
32880.0000000    0.0991774
32920.0000000    0.1113652
32960.0000000    0.1037743
33000.0000000    0.1193725
33040.0000000    0.1205954
33080.0000000    0.1263817
33120.0000000    0.1059408
33160.0000000    0.1169365
33200.0000000    0.1067200
33240.0000000    0.1196207
33280.0000000    0.1026297
33320.0000000    0.1197460
33360.0000000    0.1155481
33400.0000000    0.1156811
33440.0000000    0.1210594
33480.0000000    0.1240555
33520.0000000    0.1141807
33560.0000000    0.1216884
33600.0000000    0.1127895
33640.0000000    0.1156988
33680.0000000    0.1227957
33720.0000000    0.1096547
33760.0000000    0.1110744
33800.0000000    0.1218518
33840.0000000    0.1137060
33880.0000000    0.1182267
33920.0000000    0.1199192
33960.0000000    0.0985674
34000.0000000    0.1155356
34040.0000000    0.1152823
34080.0000000    0.1058584
34120.0000000    0.1088318
34160.0000000    0.1049203
34200.0000000    0.1114269
34240.0000000    0.1221068
34280.0000000    0.1042097
34320.0000000    0.1213046
34360.0000000    0.1031787
34400.0000000    0.0952411
34440.0000000    0.1030029
34480.0000000    0.1191410
34520.0000000    0.1008686
34560.0000000    0.0981588
34600.0000000    0.1189958
34640.0000000    0.1020336
34680.0000000    0.1147056
34720.0000000    0.1117956
34760.0000000    0.1080023
34800.0000000    0.1075149
34840.0000000    0.1099893
34880.0000000    0.1164606
34920.0000000    0.1081380
34960.0000000    0.1026773
35000.0000000    0.1236625
35040.0000000    0.1146780
35080.0000000    0.1139101
35120.0000000    0.1178006
35160.0000000    0.1104380
35200.0000000    0.1141138
35240.0000000    0.1149036
35280.0000000    0.1229379
35320.0000000    0.1187471
35360.0000000    0.1151904
35400.0000000    0.1136121
35440.0000000    0.1177147
35480.0000000    0.1107432
35520.0000000    0.1173741
35560.0000000    0.1118347
35600.0000000    0.1194311
35640.0000000    0.1262773
35680.0000000    0.1289611
35720.0000000    0.1406902
35760.0000000    0.1213988
35800.0000000    0.1200294
35840.0000000    0.1319132
35880.0000000    0.1109749
35920.0000000    0.1260948
35960.0000000    0.1071611
36000.0000000    0.1185087
36040.0000000    0.1216009
36080.0000000    0.1225910
36120.0000000    0.1219060
36160.0000000    0.1192730
36200.0000000    0.1137182
36240.0000000    0.1175903
36280.0000000    0.1330972
36320.0000000    0.1189922
36360.0000000    0.1280008
36400.0000000    0.1210476
36440.0000000    0.1292263
36480.0000000    0.1215032
36520.0000000    0.1065437
36560.0000000    0.1052658
36600.0000000    0.1035065
36640.0000000    0.1194607
36680.0000000    0.1172483
36720.0000000    0.1068289
36760.0000000    0.1046618
36800.0000000    0.1241068
36840.0000000    0.1185074
36880.0000000    0.1162271
36920.0000000    0.1238940
36960.0000000    0.1096539
37000.0000000    0.1262523
37040.0000000    0.1181587
37080.0000000    0.1201153
37120.0000000    0.1107810
37160.0000000    0.1108653
37200.0000000    0.1169012
37240.0000000    0.1201679
37280.0000000    0.1168837
37320.0000000    0.1051046
37360.0000000    0.1258057
37400.0000000    0.1077865
37440.0000000    0.1313752
37480.0000000    0.1292552
37520.0000000    0.1320393
37560.0000000    0.1366099
37600.0000000    0.1241126
37640.0000000    0.1414678
37680.0000000    0.1321820
37720.0000000    0.1271616
37760.0000000    0.1096603
37800.0000000    0.1195088
37840.0000000    0.1248644
37880.0000000    0.1287993
37920.0000000    0.1271944
37960.0000000    0.1134835
38000.0000000    0.1329673
38040.0000000    0.1081562
38080.0000000    0.1178588
38120.0000000    0.1249217
38160.0000000    0.1341429
38200.0000000    0.1215902
38240.0000000    0.1168273
38280.0000000    0.1195085
38320.0000000    0.1239696
38360.0000000    0.1131140
38400.0000000    0.1148900
38440.0000000    0.1258611
38480.0000000    0.1216837
38520.0000000    0.1184623
38560.0000000    0.1275393
38600.0000000    0.1111107
38640.0000000    0.1204463
38680.0000000    0.1088712
38720.0000000    0.1060383
38760.0000000    0.1242898
38800.0000000    0.1088670
38840.0000000    0.1149397
38880.0000000    0.1047072
38920.0000000    0.1203736
38960.0000000    0.1363638
39000.0000000    0.1305472
39040.0000000    0.1136942
39080.0000000    0.1102852
39120.0000000    0.1195829
39160.0000000    0.1320590
39200.0000000    0.1072928
39240.0000000    0.1173878
39280.0000000    0.1153851
39320.0000000    0.1104043
39360.0000000    0.1128077
39400.0000000    0.1095066
39440.0000000    0.0997450
39480.0000000    0.1012841
39520.0000000    0.1031021
39560.0000000    0.1021946
39600.0000000    0.1094794
39640.0000000    0.1123933
39680.0000000    0.1223859
39720.0000000    0.1035360
39760.0000000    0.1144998
39800.0000000    0.1134253
39840.0000000    0.1102621
39880.0000000    0.1059206
39920.0000000    0.1130190
39960.0000000    0.1122027
40000.0000000    0.1070893
40040.0000000    0.1178792
40080.0000000    0.1197660
40120.0000000    0.1169578
40160.0000000    0.1095214
40200.0000000    0.1186780
40240.0000000    0.1073359
40280.0000000    0.1106329
40320.0000000    0.1200116
40360.0000000    0.1191050
40400.0000000    0.1200397
40440.0000000    0.1379947
40480.0000000    0.1182930
40520.0000000    0.1280919
40560.0000000    0.1214375
40600.0000000    0.1116302
40640.0000000    0.1052979
40680.0000000    0.1067171
40720.0000000    0.1059476
40760.0000000    0.1182115
40800.0000000    0.1084859
40840.0000000    0.1140131
40880.0000000    0.1180973
40920.0000000    0.1248540
40960.0000000    0.1373707
41000.0000000    0.1347851
41040.0000000    0.1157047
41080.0000000    0.1294123
41120.0000000    0.1299033
41160.0000000    0.1150147
41200.0000000    0.1206589
41240.0000000    0.1277809
41280.0000000    0.1203643
41320.0000000    0.1200226
41360.0000000    0.1223865
41400.0000000    0.1222419
41440.0000000    0.1225803
41480.0000000    0.1198569
41520.0000000    0.1203576
41560.0000000    0.1118644
41600.0000000    0.1166374
41640.0000000    0.1199142
41680.0000000    0.1271523
41720.0000000    0.1205474
41760.0000000    0.1049228
41800.0000000    0.1207403
41840.0000000    0.1276177
41880.0000000    0.1079225
41920.0000000    0.1130617
41960.0000000    0.1340338
42000.0000000    0.1250701
42040.0000000    0.1282697
42080.0000000    0.1121485
42120.0000000    0.1027449
42160.0000000    0.1056509
42200.0000000    0.1096958
42240.0000000    0.1232142
42280.0000000    0.1016562
42320.0000000    0.1055260
42360.0000000    0.1147441
42400.0000000    0.1286923
42440.0000000    0.1072412
42480.0000000    0.1106912
42520.0000000    0.1121733
42560.0000000    0.1017528
42600.0000000    0.1110918
42640.0000000    0.1106839
42680.0000000    0.1142401
42720.0000000    0.1160210
42760.0000000    0.1144497
42800.0000000    0.1132719
42840.0000000    0.1108861
42880.0000000    0.1120575
42920.0000000    0.1315413
42960.0000000    0.1129639
43000.0000000    0.1082919
43040.0000000    0.1244983
43080.0000000    0.1104470
43120.0000000    0.1183020
43160.0000000    0.1248265
43200.0000000    0.1146315
43240.0000000    0.1075897
43280.0000000    0.1033666
43320.0000000    0.1149199
43360.0000000    0.1136556
43400.0000000    0.1114598
43440.0000000    0.1120070
43480.0000000    0.1211823
43520.0000000    0.1101600
43560.0000000    0.1084513
43600.0000000    0.1045273
43640.0000000    0.1080134
43680.0000000    0.1101769
43720.0000000    0.1233121
43760.0000000    0.1209206
43800.0000000    0.1099089
43840.0000000    0.1145007
43880.0000000    0.1063595
43920.0000000    0.1157290
43960.0000000    0.1046475
44000.0000000    0.1210809
44040.0000000    0.1223185
44080.0000000    0.1109543
44120.0000000    0.1146794
44160.0000000    0.1218823
44200.0000000    0.1329570
44240.0000000    0.1307467
44280.0000000    0.1182730
44320.0000000    0.1125564
44360.0000000    0.1118645
44400.0000000    0.1124846
44440.0000000    0.1157959
44480.0000000    0.1155639
44520.0000000    0.1099423
44560.0000000    0.1071066
44600.0000000    0.1233411
44640.0000000    0.1210835
44680.0000000    0.1126778
44720.0000000    0.1209539
44760.0000000    0.1041864
44800.0000000    0.1153925
44840.0000000    0.1216279
44880.0000000    0.1096050
44920.0000000    0.1174786
44960.0000000    0.1097355
45000.0000000    0.1189387
45040.0000000    0.1115959
45080.0000000    0.1047810
45120.0000000    0.1173319
45160.0000000    0.1056628
45200.0000000    0.1085628
45240.0000000    0.1168082
45280.0000000    0.1198034
45320.0000000    0.1172898
45360.0000000    0.1167838
45400.0000000    0.1116447
45440.0000000    0.1087531
45480.0000000    0.1154673
45520.0000000    0.1059211
45560.0000000    0.1111983
45600.0000000    0.1138972
45640.0000000    0.1069729
45680.0000000    0.1079414
45720.0000000    0.1080476
45760.0000000    0.0999767
45800.0000000    0.1034352
45840.0000000    0.1105699
45880.0000000    0.1095286
45920.0000000    0.1119006
45960.0000000    0.1147222
46000.0000000    0.1100201
46040.0000000    0.1152224
46080.0000000    0.1173282
46120.0000000    0.1028384
46160.0000000    0.1079290
46200.0000000    0.1174146
46240.0000000    0.1124665
46280.0000000    0.1144209
46320.0000000    0.1108170
46360.0000000    0.1117261
46400.0000000    0.1092338
46440.0000000    0.1122545
46480.0000000    0.1145764
46520.0000000    0.1005299
46560.0000000    0.1075092
46600.0000000    0.1123994
46640.0000000    0.1087158
46680.0000000    0.1099250
46720.0000000    0.1072327
46760.0000000    0.1044348
46800.0000000    0.1193723
46840.0000000    0.1125973
46880.0000000    0.1227133
46920.0000000    0.1119209
46960.0000000    0.1109830
47000.0000000    0.1151238
47040.0000000    0.1139510
47080.0000000    0.1212269
47120.0000000    0.1098256
47160.0000000    0.1082351
47200.0000000    0.1055828
47240.0000000    0.1108792
47280.0000000    0.1116977
47320.0000000    0.1099251
47360.0000000    0.1089294
47400.0000000    0.1074338
47440.0000000    0.1302306
47480.0000000    0.1158612
47520.0000000    0.1113110
47560.0000000    0.1104795
47600.0000000    0.1121308
47640.0000000    0.1089788
47680.0000000    0.1046931
47720.0000000    0.1159572
47760.0000000    0.1162430
47800.0000000    0.1136906
47840.0000000    0.1181171
47880.0000000    0.1134644
47920.0000000    0.1202680
47960.0000000    0.1117296
48000.0000000    0.1068073
48040.0000000    0.1204754
48080.0000000    0.1291349
48120.0000000    0.1089401
48160.0000000    0.1128505
48200.0000000    0.1158812
48240.0000000    0.1128397
48280.0000000    0.1155725
48320.0000000    0.1193927
48360.0000000    0.1194228
48400.0000000    0.1147185
48440.0000000    0.1205715
48480.0000000    0.1096518
48520.0000000    0.1059631
48560.0000000    0.1154480
48600.0000000    0.1087774
48640.0000000    0.1249827
48680.0000000    0.1254297
48720.0000000    0.1151099
48760.0000000    0.1222414
48800.0000000    0.1137055
48840.0000000    0.1177127
48880.0000000    0.1310830
48920.0000000    0.1230095
48960.0000000    0.1134975
49000.0000000    0.1251042
49040.0000000    0.1274830
49080.0000000    0.1386692
49120.0000000    0.1238540
49160.0000000    0.1119396
49200.0000000    0.1061951
49240.0000000    0.1107676
49280.0000000    0.1168414
49320.0000000    0.1167654
49360.0000000    0.1245044
49400.0000000    0.1398261
49440.0000000    0.1351880
49480.0000000    0.1331289
49520.0000000    0.1173346
49560.0000000    0.1130227
49600.0000000    0.1016185
49640.0000000    0.0959711
49680.0000000    0.1111160
49720.0000000    0.1017174
49760.0000000    0.1023835
49800.0000000    0.1056651
49840.0000000    0.1134689
49880.0000000    0.1121233
49920.0000000    0.1138939
49960.0000000    0.1104814
50000.0000000    0.1102829
50040.0000000    0.1178296
50080.0000000    0.1079255
50120.0000000    0.1082526
50160.0000000    0.1095680
50200.0000000    0.1032113
50240.0000000    0.1048438
50280.0000000    0.1146901
50320.0000000    0.1081483
50360.0000000    0.1062479
50400.0000000    0.1052637
50440.0000000    0.0955799
50480.0000000    0.0996995
50520.0000000    0.1100407
50560.0000000    0.1063846
50600.0000000    0.1060134
50640.0000000    0.0962430
50680.0000000    0.1086690
50720.0000000    0.1100314
50760.0000000    0.1042461
50800.0000000    0.1043810
50840.0000000    0.0991783
50880.0000000    0.0968696
50920.0000000    0.1057575
50960.0000000    0.1081463
51000.0000000    0.1111171
51040.0000000    0.1049430
51080.0000000    0.1030626
51120.0000000    0.1146329
51160.0000000    0.0923758
51200.0000000    0.1057039
51240.0000000    0.1075669
51280.0000000    0.1067442
51320.0000000    0.1016462
51360.0000000    0.0899024
51400.0000000    0.1006213
51440.0000000    0.1060205
51480.0000000    0.0983238
51520.0000000    0.0946582
51560.0000000    0.0915058
51600.0000000    0.0999693
51640.0000000    0.0928092
51680.0000000    0.0896401
51720.0000000    0.0948827
51760.0000000    0.1049500
51800.0000000    0.0937119
51840.0000000    0.0925789
51880.0000000    0.1006938
51920.0000000    0.1004265
51960.0000000    0.0948237
52000.0000000    0.1003454
52040.0000000    0.0979988
52080.0000000    0.0945503
52120.0000000    0.1016474
52160.0000000    0.1055652
52200.0000000    0.1083654
52240.0000000    0.1166030
52280.0000000    0.0928646
52320.0000000    0.1028016
52360.0000000    0.1037908
52400.0000000    0.1027559
52440.0000000    0.1025675
52480.0000000    0.0995852
52520.0000000    0.1040520
52560.0000000    0.1220550
52600.0000000    0.1109734
52640.0000000    0.1078746
52680.0000000    0.1173166
52720.0000000    0.1062291
52760.0000000    0.0997799
52800.0000000    0.1031291
52840.0000000    0.0960180
52880.0000000    0.1057486
52920.0000000    0.0986561
52960.0000000    0.1019973
53000.0000000    0.0972537
53040.0000000    0.1007941
53080.0000000    0.1100900
53120.0000000    0.1008412
53160.0000000    0.0989431
53200.0000000    0.1000036
53240.0000000    0.1093815
53280.0000000    0.0945695
53320.0000000    0.1097793
53360.0000000    0.1028666
53400.0000000    0.0975519
53440.0000000    0.1001285
53480.0000000    0.0954085
53520.0000000    0.1017473
53560.0000000    0.1025584
53600.0000000    0.1076392
53640.0000000    0.1029000
53680.0000000    0.1124600
53720.0000000    0.0951541
53760.0000000    0.1057107
53800.0000000    0.1047893
53840.0000000    0.1034262
53880.0000000    0.1001236
53920.0000000    0.0973162
53960.0000000    0.0927333
54000.0000000    0.0995381
54040.0000000    0.1012371
54080.0000000    0.0959989
54120.0000000    0.1040954
54160.0000000    0.0881809
54200.0000000    0.0868449
54240.0000000    0.0995891
54280.0000000    0.1013558
54320.0000000    0.0974832
54360.0000000    0.0940139
54400.0000000    0.0983202
54440.0000000    0.0978484
54480.0000000    0.0940350
54520.0000000    0.0866425
54560.0000000    0.0908806
54600.0000000    0.0943412
54640.0000000    0.0904984
54680.0000000    0.0934522
54720.0000000    0.0945795
54760.0000000    0.0897277
54800.0000000    0.0828873
54840.0000000    0.0916571
54880.0000000    0.0947026
54920.0000000    0.0944027
54960.0000000    0.0994221
55000.0000000    0.0950569
55040.0000000    0.0969881
55080.0000000    0.0843858
55120.0000000    0.0929997
55160.0000000    0.0922330
55200.0000000    0.1011376
55240.0000000    0.0899933
55280.0000000    0.0945805
55320.0000000    0.0994597
55360.0000000    0.0866151
55400.0000000    0.0927728
55440.0000000    0.0968413
55480.0000000    0.0982009
55520.0000000    0.1025549
55560.0000000    0.1080128
55600.0000000    0.0951753
55640.0000000    0.0835444
55680.0000000    0.1064981
55720.0000000    0.0954858
55760.0000000    0.0880705
55800.0000000    0.0959557
55840.0000000    0.0945351
55880.0000000    0.0978575
55920.0000000    0.1019745
55960.0000000    0.1120889
56000.0000000    0.1069686
56040.0000000    0.1088983
56080.0000000    0.1044934
56120.0000000    0.1031018
56160.0000000    0.1070817
56200.0000000    0.1047814
56240.0000000    0.1032506
56280.0000000    0.1111387
56320.0000000    0.1125371
56360.0000000    0.1128949
56400.0000000    0.1099647
56440.0000000    0.1119457
56480.0000000    0.0968597
56520.0000000    0.1062007
56560.0000000    0.1070414
56600.0000000    0.1111042
56640.0000000    0.1073413
56680.0000000    0.1131397
56720.0000000    0.1122512
56760.0000000    0.1140481
56800.0000000    0.1060592
56840.0000000    0.0980759
56880.0000000    0.1114343
56920.0000000    0.1097373
56960.0000000    0.1009955
57000.0000000    0.1009688
57040.0000000    0.0973887
57080.0000000    0.0967929
57120.0000000    0.1060328
57160.0000000    0.0966064
57200.0000000    0.0986867
57240.0000000    0.1102610
57280.0000000    0.0962863
57320.0000000    0.0968308
57360.0000000    0.0974512
57400.0000000    0.0980893
57440.0000000    0.1063754
57480.0000000    0.1013692
57520.0000000    0.1030063
57560.0000000    0.1027904
57600.0000000    0.1017253
57640.0000000    0.1134467
57680.0000000    0.1056213
57720.0000000    0.1044796
57760.0000000    0.0977335
57800.0000000    0.0994587
57840.0000000    0.1022185
57880.0000000    0.0946400
57920.0000000    0.1014473
57960.0000000    0.0960108
58000.0000000    0.0926383
58040.0000000    0.1022100
58080.0000000    0.0975904
58120.0000000    0.1130770
58160.0000000    0.1009972
58200.0000000    0.1109082
58240.0000000    0.1121421
58280.0000000    0.1122371
58320.0000000    0.0994549
58360.0000000    0.1029567
58400.0000000    0.1022099
58440.0000000    0.1064551
58480.0000000    0.0966599
58520.0000000    0.0978857
58560.0000000    0.1062112
58600.0000000    0.1104000
58640.0000000    0.0965034
58680.0000000    0.1021260
58720.0000000    0.1145531
58760.0000000    0.1059009
58800.0000000    0.1000782
58840.0000000    0.0949543
58880.0000000    0.1048853
58920.0000000    0.1004129
58960.0000000    0.1089067
59000.0000000    0.1121027
59040.0000000    0.1015771
59080.0000000    0.0949169
59120.0000000    0.0951835
59160.0000000    0.1038965
59200.0000000    0.0961835
59240.0000000    0.1049741
59280.0000000    0.1035597
59320.0000000    0.1016910
59360.0000000    0.0974969
59400.0000000    0.1099223
59440.0000000    0.1099483
59480.0000000    0.1050940
59520.0000000    0.0946027
59560.0000000    0.1317331
59600.0000000    0.1034165
59640.0000000    0.1088324
59680.0000000    0.1074565
59720.0000000    0.1036862
59760.0000000    0.0970345
59800.0000000    0.1015012
59840.0000000    0.0956125
59880.0000000    0.1006309
59920.0000000    0.0930910
59960.0000000    0.0985527
60000.0000000    0.0984913
60040.0000000    0.1019163
60080.0000000    0.1005844
60120.0000000    0.1098168
60160.0000000    0.1001041
60200.0000000    0.1022829
60240.0000000    0.1121639
60280.0000000    0.1042568
60320.0000000    0.1141383
60360.0000000    0.1103147
60400.0000000    0.0911247
60440.0000000    0.1103230
60480.0000000    0.1123217
60520.0000000    0.1130800
60560.0000000    0.1137889
60600.0000000    0.1107906
60640.0000000    0.1113230
60680.0000000    0.0984384
60720.0000000    0.0984913
60760.0000000    0.1006501
60800.0000000    0.0921774
60840.0000000    0.0950103
60880.0000000    0.1074865
60920.0000000    0.0974381
60960.0000000    0.1077119
61000.0000000    0.0951225
61040.0000000    0.0978192
61080.0000000    0.0950203
61120.0000000    0.0898949
61160.0000000    0.0866974
61200.0000000    0.1028374
61240.0000000    0.0996742
61280.0000000    0.0977342
61320.0000000    0.0925261
61360.0000000    0.1042143
61400.0000000    0.1026532
61440.0000000    0.1095616
61480.0000000    0.1108434
61520.0000000    0.0898015
61560.0000000    0.0892556
61600.0000000    0.1001228
61640.0000000    0.1233568
61680.0000000    0.1227516
61720.0000000    0.1144186
61760.0000000    0.1337670
61800.0000000    0.1259163
61840.0000000    0.1151127
61880.0000000    0.1288475
61920.0000000    0.1254472
61960.0000000    0.1225558
62000.0000000    0.1338925
62040.0000000    0.1242029
62080.0000000    0.1191372
62120.0000000    0.1111862
62160.0000000    0.1198069
62200.0000000    0.1083781
62240.0000000    0.1206761
62280.0000000    0.1299871
62320.0000000    0.1198301
62360.0000000    0.1183977
62400.0000000    0.1044296
62440.0000000    0.1067132
62480.0000000    0.1188788
62520.0000000    0.1208556
62560.0000000    0.1176078
62600.0000000    0.1283206
62640.0000000    0.1114263
62680.0000000    0.1164112
62720.0000000    0.1113983
62760.0000000    0.1176837
62800.0000000    0.1161475
62840.0000000    0.1058522
62880.0000000    0.1006191
62920.0000000    0.0969621
62960.0000000    0.0987728
63000.0000000    0.0981952
63040.0000000    0.1007649
63080.0000000    0.0970156
63120.0000000    0.0940113
63160.0000000    0.1075785
63200.0000000    0.0928537
63240.0000000    0.0976625
63280.0000000    0.0975413
63320.0000000    0.0971750
63360.0000000    0.0957285
63400.0000000    0.1011355
63440.0000000    0.0977673
63480.0000000    0.0985881
63520.0000000    0.0983863
63560.0000000    0.1012981
63600.0000000    0.0986891
63640.0000000    0.1117137
63680.0000000    0.1147649
63720.0000000    0.1169470
63760.0000000    0.1178856
63800.0000000    0.1222056
63840.0000000    0.1112325
63880.0000000    0.1133453
63920.0000000    0.1090288
63960.0000000    0.1065804
64000.0000000    0.1082205
64040.0000000    0.1001781
64080.0000000    0.1065885
64120.0000000    0.1055536
64160.0000000    0.1027981
64200.0000000    0.1069996
64240.0000000    0.1181033
64280.0000000    0.1149829
64320.0000000    0.1015011
64360.0000000    0.1177267
64400.0000000    0.1069264
64440.0000000    0.1114202
64480.0000000    0.1057218
64520.0000000    0.0934487
64560.0000000    0.0971327
64600.0000000    0.0884297
64640.0000000    0.0962759
64680.0000000    0.0995618
64720.0000000    0.0967732
64760.0000000    0.1061843
64800.0000000    0.1019927
64840.0000000    0.0943851
64880.0000000    0.0991336
64920.0000000    0.0954555
64960.0000000    0.0962669
65000.0000000    0.0981239
65040.0000000    0.1028368
65080.0000000    0.1083169
65120.0000000    0.1073096
65160.0000000    0.1144521
65200.0000000    0.1065790
65240.0000000    0.1060374
65280.0000000    0.1213909
65320.0000000    0.1008531
65360.0000000    0.1068124
65400.0000000    0.1183946
65440.0000000    0.1101852
65480.0000000    0.1265849
65520.0000000    0.1185276
65560.0000000    0.1063852
65600.0000000    0.1066386
65640.0000000    0.1108242
65680.0000000    0.1061759
65720.0000000    0.1025869
65760.0000000    0.1006674
65800.0000000    0.1034759
65840.0000000    0.1069689
65880.0000000    0.1179816
65920.0000000    0.1199651
65960.0000000    0.1150403
66000.0000000    0.1164490
66040.0000000    0.1104237
66080.0000000    0.1077423
66120.0000000    0.1054626
66160.0000000    0.1103087
66200.0000000    0.1010448
66240.0000000    0.1067076
66280.0000000    0.1018576
66320.0000000    0.1095886
66360.0000000    0.1083553
66400.0000000    0.1032268
66440.0000000    0.1124615
66480.0000000    0.1091069
66520.0000000    0.1050241
66560.0000000    0.1045347
66600.0000000    0.1188036
66640.0000000    0.1061609
66680.0000000    0.1060455
66720.0000000    0.1025021
66760.0000000    0.0945854
66800.0000000    0.0970029
66840.0000000    0.1005811
66880.0000000    0.0979636
66920.0000000    0.0946607
66960.0000000    0.0991688
67000.0000000    0.0921768
67040.0000000    0.1124501
67080.0000000    0.1071690
67120.0000000    0.0944230
67160.0000000    0.1021392
67200.0000000    0.1069579
67240.0000000    0.0949928
67280.0000000    0.1013051
67320.0000000    0.1095853
67360.0000000    0.1059263
67400.0000000    0.1002262
67440.0000000    0.1026012
67480.0000000    0.1088602
67520.0000000    0.1148866
67560.0000000    0.1193360
67600.0000000    0.1083172
67640.0000000    0.1119094
67680.0000000    0.1033628
67720.0000000    0.1133874
67760.0000000    0.1088628
67800.0000000    0.1089803
67840.0000000    0.1019906
67880.0000000    0.1110151
67920.0000000    0.1068586
67960.0000000    0.1038462
68000.0000000    0.0969451
68040.0000000    0.0956364
68080.0000000    0.0902493
68120.0000000    0.1021991
68160.0000000    0.1013751
68200.0000000    0.0977500
68240.0000000    0.0963504
68280.0000000    0.0925286
68320.0000000    0.1006756
68360.0000000    0.0987430
68400.0000000    0.1031320
68440.0000000    0.0976214
68480.0000000    0.1200082
68520.0000000    0.1038855
68560.0000000    0.1051751
68600.0000000    0.1132289
68640.0000000    0.1159902
68680.0000000    0.1018584
68720.0000000    0.1024408
68760.0000000    0.1170196
68800.0000000    0.1095160
68840.0000000    0.1227963
68880.0000000    0.1038275
68920.0000000    0.0968066
68960.0000000    0.0974439
69000.0000000    0.1033904
69040.0000000    0.1062249
69080.0000000    0.1025730
69120.0000000    0.1017197
69160.0000000    0.0928751
69200.0000000    0.0964185
69240.0000000    0.0963752
69280.0000000    0.1056251
69320.0000000    0.0919174
69360.0000000    0.1093119
69400.0000000    0.0902504
69440.0000000    0.0952621
69480.0000000    0.0886366
69520.0000000    0.0906892
69560.0000000    0.0996790
69600.0000000    0.0992149
69640.0000000    0.0945242
69680.0000000    0.1083966
69720.0000000    0.1032983
69760.0000000    0.0981252
69800.0000000    0.1025530
69840.0000000    0.0996585
69880.0000000    0.0944535
69920.0000000    0.1001390
69960.0000000    0.1095762
70000.0000000    0.0959444
70040.0000000    0.0983859
70080.0000000    0.0933213
70120.0000000    0.1023237
70160.0000000    0.1012195
70200.0000000    0.0955397
70240.0000000    0.1050569
70280.0000000    0.1027408
70320.0000000    0.1054680
70360.0000000    0.0933525
70400.0000000    0.1023461
70440.0000000    0.0915220
70480.0000000    0.0930476
70520.0000000    0.0960148
70560.0000000    0.0967781
70600.0000000    0.0916773
70640.0000000    0.0936238
70680.0000000    0.0950838
70720.0000000    0.0905960
70760.0000000    0.0966557
70800.0000000    0.1102434
70840.0000000    0.1061261
70880.0000000    0.1076245
70920.0000000    0.1009081
70960.0000000    0.1033924
71000.0000000    0.1049560
71040.0000000    0.1075837
71080.0000000    0.1036534
71120.0000000    0.0937943
71160.0000000    0.0963649
71200.0000000    0.0968941
71240.0000000    0.0939759
71280.0000000    0.0901607
71320.0000000    0.0935019
71360.0000000    0.0938451
71400.0000000    0.0950494
71440.0000000    0.0904426
71480.0000000    0.1030809
71520.0000000    0.1126320
71560.0000000    0.1134869
71600.0000000    0.1079539
71640.0000000    0.1115191
71680.0000000    0.1170990
71720.0000000    0.1083814
71760.0000000    0.1095542
71800.0000000    0.1096442
71840.0000000    0.1109967
71880.0000000    0.1103412
71920.0000000    0.1077650
71960.0000000    0.1096436
72000.0000000    0.1133776
72040.0000000    0.1165558
72080.0000000    0.1109860
72120.0000000    0.1091886
72160.0000000    0.1089362
72200.0000000    0.1151704
72240.0000000    0.1125985
72280.0000000    0.1061152
72320.0000000    0.1037060
72360.0000000    0.1162817
72400.0000000    0.1214660
72440.0000000    0.1108222
72480.0000000    0.1093384
72520.0000000    0.1000899
72560.0000000    0.0990116
72600.0000000    0.1197105
72640.0000000    0.1094682
72680.0000000    0.1098387
72720.0000000    0.1232135
72760.0000000    0.1170967
72800.0000000    0.1132912
72840.0000000    0.1203329
72880.0000000    0.1182493
72920.0000000    0.1164076
72960.0000000    0.1193993
73000.0000000    0.1123953
73040.0000000    0.1206415
73080.0000000    0.1225499
73120.0000000    0.1080949
73160.0000000    0.1076510
73200.0000000    0.1079530
73240.0000000    0.1066389
73280.0000000    0.1029657
73320.0000000    0.1084947
73360.0000000    0.1125799
73400.0000000    0.1125350
73440.0000000    0.1132939
73480.0000000    0.1122124
73520.0000000    0.1096704
73560.0000000    0.1242848
73600.0000000    0.1241521
73640.0000000    0.1033804
73680.0000000    0.1169958
73720.0000000    0.1172353
73760.0000000    0.1062249
73800.0000000    0.1057705
73840.0000000    0.1024752
73880.0000000    0.1061001
73920.0000000    0.0945832
73960.0000000    0.0948556
74000.0000000    0.1049187
74040.0000000    0.0907997
74080.0000000    0.0975985
74120.0000000    0.1114021
74160.0000000    0.1076573
74200.0000000    0.1030345
74240.0000000    0.1095851
74280.0000000    0.0983971
74320.0000000    0.1002907
74360.0000000    0.1002030
74400.0000000    0.1031049
74440.0000000    0.0980893
74480.0000000    0.0923805
74520.0000000    0.1021475
74560.0000000    0.0977013
74600.0000000    0.0927655
74640.0000000    0.1047774
74680.0000000    0.0985128
74720.0000000    0.0982777
74760.0000000    0.1045872
74800.0000000    0.1010402
74840.0000000    0.0903492
74880.0000000    0.0944535
74920.0000000    0.0986507
74960.0000000    0.0971118
75000.0000000    0.0961241
75040.0000000    0.0951710
75080.0000000    0.0941732
75120.0000000    0.1016485
75160.0000000    0.1035347
75200.0000000    0.0890325
75240.0000000    0.1022578
75280.0000000    0.0978030
75320.0000000    0.0972344
75360.0000000    0.0989894
75400.0000000    0.0919814
75440.0000000    0.0970229
75480.0000000    0.0994628
75520.0000000    0.0947355
75560.0000000    0.1063378
75600.0000000    0.1058599
75640.0000000    0.0986079
75680.0000000    0.1146282
75720.0000000    0.1001946
75760.0000000    0.0983372
75800.0000000    0.1102094
75840.0000000    0.1038469
75880.0000000    0.1016371
75920.0000000    0.0946873
75960.0000000    0.0991136
76000.0000000    0.0938930
76040.0000000    0.1125792
76080.0000000    0.1078852
76120.0000000    0.1122149
76160.0000000    0.1193290
76200.0000000    0.1235169
76240.0000000    0.1100059
76280.0000000    0.1203561
76320.0000000    0.1091363
76360.0000000    0.1101173
76400.0000000    0.1061468
76440.0000000    0.1191271
76480.0000000    0.1049494
76520.0000000    0.0955823
76560.0000000    0.0967062
76600.0000000    0.1001325
76640.0000000    0.1016538
76680.0000000    0.1126548
76720.0000000    0.0948157
76760.0000000    0.0952592
76800.0000000    0.1106852
76840.0000000    0.0990768
76880.0000000    0.0925694
76920.0000000    0.1040449
76960.0000000    0.1070113
77000.0000000    0.1097406
77040.0000000    0.1104467
77080.0000000    0.1027287
77120.0000000    0.1003054
77160.0000000    0.0919115
77200.0000000    0.0966538
77240.0000000    0.1015175
77280.0000000    0.0977311
77320.0000000    0.0908421
77360.0000000    0.0962373
77400.0000000    0.1069924
77440.0000000    0.1036086
77480.0000000    0.1040572
77520.0000000    0.1105186
77560.0000000    0.0980936
77600.0000000    0.1037465
77640.0000000    0.1051918
77680.0000000    0.1010345
77720.0000000    0.1112725
77760.0000000    0.1017792
77800.0000000    0.1053044
77840.0000000    0.0991848
77880.0000000    0.1074813
77920.0000000    0.1130130
77960.0000000    0.1082960
78000.0000000    0.1169126
78040.0000000    0.1209311
78080.0000000    0.1161656
78120.0000000    0.1058598
78160.0000000    0.1021065
78200.0000000    0.1113753
78240.0000000    0.1070823
78280.0000000    0.0992915
78320.0000000    0.0971156
78360.0000000    0.1040479
78400.0000000    0.0970068
78440.0000000    0.0960609
78480.0000000    0.1020618
78520.0000000    0.1041957
78560.0000000    0.1054444
78600.0000000    0.0912325
78640.0000000    0.0956758
78680.0000000    0.0959646
78720.0000000    0.1081741
78760.0000000    0.1088111
78800.0000000    0.1098214
78840.0000000    0.1082313
78880.0000000    0.1129470
78920.0000000    0.1084745
78960.0000000    0.0943839
79000.0000000    0.1065303
79040.0000000    0.1136950
79080.0000000    0.1054270
79120.0000000    0.1120113
79160.0000000    0.1008944
79200.0000000    0.1034988
79240.0000000    0.1107138
79280.0000000    0.1134007
79320.0000000    0.1045220
79360.0000000    0.1057667
79400.0000000    0.1134894
79440.0000000    0.1003642
79480.0000000    0.1066690
79520.0000000    0.1026882
79560.0000000    0.1084258
79600.0000000    0.1113687
79640.0000000    0.1130485
79680.0000000    0.1057725
79720.0000000    0.1114009
79760.0000000    0.1072820
79800.0000000    0.1060881
79840.0000000    0.1129656
79880.0000000    0.1141707
79920.0000000    0.1178936
79960.0000000    0.1077871
80000.0000000    0.1067874
80040.0000000    0.1027002
80080.0000000    0.1096853
80120.0000000    0.1060873
80160.0000000    0.0984728
80200.0000000    0.0979891
80240.0000000    0.1049426
80280.0000000    0.1129473
80320.0000000    0.1193778
80360.0000000    0.1089278
80400.0000000    0.1128656
80440.0000000    0.1108407
80480.0000000    0.1119929
80520.0000000    0.1058676
80560.0000000    0.1246225
80600.0000000    0.1321108
80640.0000000    0.1125257
80680.0000000    0.1181753
80720.0000000    0.1216436
80760.0000000    0.1149541
80800.0000000    0.1276299
80840.0000000    0.1173673
80880.0000000    0.1095826
80920.0000000    0.1169490
80960.0000000    0.1135379
81000.0000000    0.1197651
81040.0000000    0.1163523
81080.0000000    0.1174026
81120.0000000    0.1119444
81160.0000000    0.1124851
81200.0000000    0.1206945
81240.0000000    0.1267576
81280.0000000    0.1149323
81320.0000000    0.1289828
81360.0000000    0.1294355
81400.0000000    0.1162768
81440.0000000    0.1184088
81480.0000000    0.1168667
81520.0000000    0.1210019
81560.0000000    0.1241305
81600.0000000    0.1185201
81640.0000000    0.1138627
81680.0000000    0.1148217
81720.0000000    0.1070156
81760.0000000    0.1164762
81800.0000000    0.1243086
81840.0000000    0.1125290
81880.0000000    0.1150315
81920.0000000    0.1123148
81960.0000000    0.1221074
82000.0000000    0.1275616
82040.0000000    0.1276115
82080.0000000    0.1289123
82120.0000000    0.1220933
82160.0000000    0.1219605
82200.0000000    0.1192747
82240.0000000    0.1199753
82280.0000000    0.1216565
82320.0000000    0.1241190
82360.0000000    0.1089965
82400.0000000    0.1148015
82440.0000000    0.1067077
82480.0000000    0.1044842
82520.0000000    0.1087785
82560.0000000    0.1051768
82600.0000000    0.1055445
82640.0000000    0.1044183
82680.0000000    0.1051361
82720.0000000    0.1022361
82760.0000000    0.1020973
82800.0000000    0.1187294
82840.0000000    0.1219854
82880.0000000    0.1096633
82920.0000000    0.1067432
82960.0000000    0.1108313
83000.0000000    0.1095367
83040.0000000    0.1125084
83080.0000000    0.1103016
83120.0000000    0.1099645
83160.0000000    0.1141197
83200.0000000    0.1114513
83240.0000000    0.1157675
83280.0000000    0.1076562
83320.0000000    0.1219947
83360.0000000    0.1188640
83400.0000000    0.1180032
83440.0000000    0.1073390
83480.0000000    0.1171138
83520.0000000    0.1013168
83560.0000000    0.1056997
83600.0000000    0.1026253
83640.0000000    0.1084476
83680.0000000    0.1083233
83720.0000000    0.1026149
83760.0000000    0.1088870
83800.0000000    0.1179645
83840.0000000    0.1103983
83880.0000000    0.1088001
83920.0000000    0.1093950
83960.0000000    0.1040184
84000.0000000    0.1023129
84040.0000000    0.0983936
84080.0000000    0.0982738
84120.0000000    0.1023960
84160.0000000    0.1047174
84200.0000000    0.0990469
84240.0000000    0.0943604
84280.0000000    0.1144464
84320.0000000    0.1106089
84360.0000000    0.1093570
84400.0000000    0.1045455
84440.0000000    0.1121841
84480.0000000    0.0931217
84520.0000000    0.1061784
84560.0000000    0.0933486
84600.0000000    0.1104264
84640.0000000    0.1142099
84680.0000000    0.1048925
84720.0000000    0.1155567
84760.0000000    0.1056683
84800.0000000    0.1157832
84840.0000000    0.1062529
84880.0000000    0.1114525
84920.0000000    0.1059124
84960.0000000    0.1087088
85000.0000000    0.1084345
85040.0000000    0.1002642
85080.0000000    0.1079943
85120.0000000    0.1031130
85160.0000000    0.1054545
85200.0000000    0.0994291
85240.0000000    0.1042038
85280.0000000    0.1019417
85320.0000000    0.0992379
85360.0000000    0.1141949
85400.0000000    0.1080807
85440.0000000    0.1153936
85480.0000000    0.1200944
85520.0000000    0.1321936
85560.0000000    0.1412845
85600.0000000    0.1318994
85640.0000000    0.1285400
85680.0000000    0.1329436
85720.0000000    0.1137248
85760.0000000    0.1165038
85800.0000000    0.1236362
85840.0000000    0.1034131
85880.0000000    0.1206813
85920.0000000    0.1003540
85960.0000000    0.1011979
86000.0000000    0.1040151
86040.0000000    0.1006333
86080.0000000    0.0949324
86120.0000000    0.1107401
86160.0000000    0.1063711
86200.0000000    0.1088045
86240.0000000    0.0969302
86280.0000000    0.1076024
86320.0000000    0.1020734
86360.0000000    0.1082784
86400.0000000    0.1021462
86440.0000000    0.1019771
86480.0000000    0.1040508
86520.0000000    0.1044225
86560.0000000    0.1009122
86600.0000000    0.1090051
86640.0000000    0.1031928
86680.0000000    0.0984664
86720.0000000    0.1005208
86760.0000000    0.1160250
86800.0000000    0.1103805
86840.0000000    0.1049498
86880.0000000    0.1001460
86920.0000000    0.1044064
86960.0000000    0.1023239
87000.0000000    0.1043771
87040.0000000    0.1009004
87080.0000000    0.0912596
87120.0000000    0.1087883
87160.0000000    0.1042495
87200.0000000    0.1015522
87240.0000000    0.1019038
87280.0000000    0.1036691
87320.0000000    0.1081087
87360.0000000    0.1067505
87400.0000000    0.1221982
87440.0000000    0.1287513
87480.0000000    0.1328689
87520.0000000    0.1090829
87560.0000000    0.1224738
87600.0000000    0.1275358
87640.0000000    0.1174691
87680.0000000    0.1349170
87720.0000000    0.1235035
87760.0000000    0.1529640
87800.0000000    0.1223373
87840.0000000    0.1418820
87880.0000000    0.1458720
87920.0000000    0.1474774
87960.0000000    0.1391039
88000.0000000    0.1281026
88040.0000000    0.1189136
88080.0000000    0.1227646
88120.0000000    0.1398420
88160.0000000    0.1419450
88200.0000000    0.1342487
88240.0000000    0.1479851
88280.0000000    0.1341120
88320.0000000    0.1163575
88360.0000000    0.1213880
88400.0000000    0.1209239
88440.0000000    0.1090471
88480.0000000    0.1135027
88520.0000000    0.1178873
88560.0000000    0.1153722
88600.0000000    0.1094575
88640.0000000    0.1054939
88680.0000000    0.1187010
88720.0000000    0.1102864
88760.0000000    0.1088884
88800.0000000    0.1137451
88840.0000000    0.0997957
88880.0000000    0.1073686
88920.0000000    0.1151981
88960.0000000    0.1169514
89000.0000000    0.1179529
89040.0000000    0.1111308
89080.0000000    0.1084151
89120.0000000    0.1049468
89160.0000000    0.1074893
89200.0000000    0.1101117
89240.0000000    0.1057053
89280.0000000    0.1118194
89320.0000000    0.1022754
89360.0000000    0.1110074
89400.0000000    0.1066406
89440.0000000    0.1217281
89480.0000000    0.1030127
89520.0000000    0.1078973
89560.0000000    0.1084320
89600.0000000    0.0924671
89640.0000000    0.1025345
89680.0000000    0.0945850
89720.0000000    0.0933070
89760.0000000    0.0990467
89800.0000000    0.0992244
89840.0000000    0.0982918
89880.0000000    0.1092276
89920.0000000    0.1064072
89960.0000000    0.1106654
90000.0000000    0.1050739
90040.0000000    0.1059948
90080.0000000    0.1157579
90120.0000000    0.1063011
90160.0000000    0.0880977
90200.0000000    0.1196940
90240.0000000    0.1152235
90280.0000000    0.1101235
90320.0000000    0.1103648
90360.0000000    0.1002953
90400.0000000    0.1039772
90440.0000000    0.1083627
90480.0000000    0.1188434
90520.0000000    0.1110742
90560.0000000    0.1206977
90600.0000000    0.1099643
90640.0000000    0.1107607
90680.0000000    0.1032476
90720.0000000    0.1051208
90760.0000000    0.1032097
90800.0000000    0.1034194
90840.0000000    0.1057467
90880.0000000    0.1182084
90920.0000000    0.1023645
90960.0000000    0.1082771
91000.0000000    0.0999911
91040.0000000    0.1069895
91080.0000000    0.1022223
91120.0000000    0.1136713
91160.0000000    0.1072147
91200.0000000    0.1060839
91240.0000000    0.1140866
91280.0000000    0.1065310
91320.0000000    0.1036295
91360.0000000    0.1149131
91400.0000000    0.1160524
91440.0000000    0.1105771
91480.0000000    0.1157815
91520.0000000    0.1018970
91560.0000000    0.1022366
91600.0000000    0.0951263
91640.0000000    0.0900457
91680.0000000    0.1033647
91720.0000000    0.1106803
91760.0000000    0.1091486
91800.0000000    0.1213546
91840.0000000    0.1184178
91880.0000000    0.1041613
91920.0000000    0.1092875
91960.0000000    0.1089510
92000.0000000    0.1078921
92040.0000000    0.0992950
92080.0000000    0.0969777
92120.0000000    0.1002281
92160.0000000    0.1214929
92200.0000000    0.1207118
92240.0000000    0.1259027
92280.0000000    0.1177501
92320.0000000    0.1080540
92360.0000000    0.1206309
92400.0000000    0.1075218
92440.0000000    0.1061262
92480.0000000    0.1249498
92520.0000000    0.1253553
92560.0000000    0.1271838
92600.0000000    0.1078469
92640.0000000    0.1116237
92680.0000000    0.1090309
92720.0000000    0.1333121
92760.0000000    0.1355619
92800.0000000    0.1374809
92840.0000000    0.1316230
92880.0000000    0.1314224
92920.0000000    0.1280697
92960.0000000    0.1225631
93000.0000000    0.1145105
93040.0000000    0.1131143
93080.0000000    0.1296868
93120.0000000    0.1222918
93160.0000000    0.1354736
93200.0000000    0.1210953
93240.0000000    0.1265301
93280.0000000    0.1142252
93320.0000000    0.1211968
93360.0000000    0.1231004
93400.0000000    0.1192149
93440.0000000    0.1176186
93480.0000000    0.1162176
93520.0000000    0.1339152
93560.0000000    0.1184918
93600.0000000    0.1286756
93640.0000000    0.1320709
93680.0000000    0.1309024
93720.0000000    0.1446274
93760.0000000    0.1386079
93800.0000000    0.1363028
93840.0000000    0.1412219
93880.0000000    0.1270483
93920.0000000    0.1287686
93960.0000000    0.1301059
94000.0000000    0.1400591
94040.0000000    0.1313042
94080.0000000    0.1428781
94120.0000000    0.1319051
94160.0000000    0.1304712
94200.0000000    0.1360797
94240.0000000    0.1535761
94280.0000000    0.1508089
94320.0000000    0.1243110
94360.0000000    0.1360411
94400.0000000    0.1343709
94440.0000000    0.1286443
94480.0000000    0.1370716
94520.0000000    0.1308366
94560.0000000    0.1489565
94600.0000000    0.1559889
94640.0000000    0.1671187
94680.0000000    0.1614319
94720.0000000    0.1460678
94760.0000000    0.1504659
94800.0000000    0.1600470
94840.0000000    0.1826391
94880.0000000    0.1737231
94920.0000000    0.1365431
94960.0000000    0.1549600
95000.0000000    0.1441654
95040.0000000    0.1675506
95080.0000000    0.1571157
95120.0000000    0.1555965
95160.0000000    0.1513432
95200.0000000    0.1468786
95240.0000000    0.1594013
95280.0000000    0.1446599
95320.0000000    0.1412830
95360.0000000    0.1376045
95400.0000000    0.1473158
95440.0000000    0.1375860
95480.0000000    0.1514955
95520.0000000    0.1631081
95560.0000000    0.1664389
95600.0000000    0.1414139
95640.0000000    0.1521183
95680.0000000    0.1585333
95720.0000000    0.1802805
95760.0000000    0.1523820
95800.0000000    0.1475758
95840.0000000    0.1278915
95880.0000000    0.1511569
95920.0000000    0.1363118
95960.0000000    0.1383435
96000.0000000    0.1303959
96040.0000000    0.1394527
96080.0000000    0.1444007
96120.0000000    0.1517511
96160.0000000    0.1426990
96200.0000000    0.1431818
96240.0000000    0.1469584
96280.0000000    0.1491833
96320.0000000    0.1306813
96360.0000000    0.1370647
96400.0000000    0.1219434
96440.0000000    0.1362557
96480.0000000    0.1323964
96520.0000000    0.1367525
96560.0000000    0.1286739
96600.0000000    0.1420509
96640.0000000    0.1320017
96680.0000000    0.1268594
96720.0000000    0.1334238
96760.0000000    0.1182511
96800.0000000    0.1229780
96840.0000000    0.1247417
96880.0000000    0.1303043
96920.0000000    0.1334552
96960.0000000    0.1514450
97000.0000000    0.1439695
97040.0000000    0.1278698
97080.0000000    0.1308945
97120.0000000    0.1217332
97160.0000000    0.1270000
97200.0000000    0.1419933
97240.0000000    0.1507485
97280.0000000    0.1512791
97320.0000000    0.1500209
97360.0000000    0.1535351
97400.0000000    0.1362720
97440.0000000    0.1473674
97480.0000000    0.1351916
97520.0000000    0.1227972
97560.0000000    0.1420157
97600.0000000    0.1198302
97640.0000000    0.1427915
97680.0000000    0.1256687
97720.0000000    0.1235804
97760.0000000    0.1288839
97800.0000000    0.1368177
97840.0000000    0.1357726
97880.0000000    0.1261766
97920.0000000    0.1467078
97960.0000000    0.1214579
98000.0000000    0.1254464
98040.0000000    0.1238696
98080.0000000    0.1445630
98120.0000000    0.1473554
98160.0000000    0.1422284
98200.0000000    0.1475690
98240.0000000    0.1442304
98280.0000000    0.1496788
98320.0000000    0.1390691
98360.0000000    0.1437188
98400.0000000    0.1586641
98440.0000000    0.1480080
98480.0000000    0.1494819
98520.0000000    0.1385743
98560.0000000    0.1479700
98600.0000000    0.1370991
98640.0000000    0.1516933
98680.0000000    0.1541585
98720.0000000    0.1528023
98760.0000000    0.1359987
98800.0000000    0.1657759
98840.0000000    0.1656582
98880.0000000    0.1585936
98920.0000000    0.1694512
98960.0000000    0.1645689
99000.0000000    0.1721242
99040.0000000    0.1752499
99080.0000000    0.1871949
99120.0000000    0.1828383
99160.0000000    0.1762876
99200.0000000    0.1737923
99240.0000000    0.1733331
99280.0000000    0.1495940
99320.0000000    0.1633645
99360.0000000    0.1606825
99400.0000000    0.1810684
99440.0000000    0.1702999
99480.0000000    0.1577646
99520.0000000    0.1714727
99560.0000000    0.1618283
99600.0000000    0.1715323
99640.0000000    0.1588664
99680.0000000    0.1499332
99720.0000000    0.1564002
99760.0000000    0.1627582
99800.0000000    0.1551743
99840.0000000    0.1398211
99880.0000000    0.1477748
99920.0000000    0.1465643
99960.0000000    0.1451125
100000.0000000    0.1335471
100040.0000000    0.1530177
100080.0000000    0.1517024
100120.0000000    0.1646498
100160.0000000    0.1612672
100200.0000000    0.1576304
100240.0000000    0.1653435
100280.0000000    0.1395328
100320.0000000    0.1403791
100360.0000000    0.1391070
100400.0000000    0.1612027
100440.0000000    0.1427686
100480.0000000    0.1412870
100520.0000000    0.1409162
100560.0000000    0.1431591
100600.0000000    0.1508473
100640.0000000    0.1537306
100680.0000000    0.1571487
100720.0000000    0.1601751
100760.0000000    0.1449021
100800.0000000    0.1614498
100840.0000000    0.1571307
100880.0000000    0.1626865
100920.0000000    0.1546972
100960.0000000    0.1492311
101000.0000000    0.1450005
101040.0000000    0.1498209
101080.0000000    0.1642863
101120.0000000    0.1418358
101160.0000000    0.1524335
101200.0000000    0.1537688
101240.0000000    0.1456801
101280.0000000    0.1514829
101320.0000000    0.1552150
101360.0000000    0.1492082
101400.0000000    0.1578620
101440.0000000    0.1717798
101480.0000000    0.1533383
101520.0000000    0.1603967
101560.0000000    0.1531805
101600.0000000    0.1528586
101640.0000000    0.1623429
101680.0000000    0.1439547
101720.0000000    0.1453965
101760.0000000    0.1701380
101800.0000000    0.1553195
101840.0000000    0.1580654
101880.0000000    0.1670377
101920.0000000    0.1569409
101960.0000000    0.1676463
102000.0000000    0.1546589
102040.0000000    0.1589237
102080.0000000    0.1472915
102120.0000000    0.1518167
102160.0000000    0.1583391
102200.0000000    0.1552074
102240.0000000    0.1368202
102280.0000000    0.1529575
102320.0000000    0.1624137
102360.0000000    0.1516805
102400.0000000    0.1569697
102440.0000000    0.1275933
102480.0000000    0.1346152
102520.0000000    0.1351784
102560.0000000    0.1352046
102600.0000000    0.1229059
102640.0000000    0.1343603
102680.0000000    0.1291410
102720.0000000    0.1289226
102760.0000000    0.1328200
102800.0000000    0.1427353
102840.0000000    0.1323974
102880.0000000    0.1351964
102920.0000000    0.1390051
102960.0000000    0.1486459
103000.0000000    0.1340735
103040.0000000    0.1398520
103080.0000000    0.1531412
103120.0000000    0.1597366
103160.0000000    0.1548370
103200.0000000    0.1387560
103240.0000000    0.1399180
103280.0000000    0.1493154
103320.0000000    0.1449375
103360.0000000    0.1381923
103400.0000000    0.1603387
103440.0000000    0.1541158
103480.0000000    0.1464990
103520.0000000    0.1467386
103560.0000000    0.1455712
103600.0000000    0.1389252
103640.0000000    0.1362598
103680.0000000    0.1321881
103720.0000000    0.1406899
103760.0000000    0.1443599
103800.0000000    0.1557058
103840.0000000    0.1549872
103880.0000000    0.1573868
103920.0000000    0.1557717
103960.0000000    0.1502089
104000.0000000    0.1721762
104040.0000000    0.1618473
104080.0000000    0.1607289
104120.0000000    0.1698327
104160.0000000    0.1578122
104200.0000000    0.1790843
104240.0000000    0.1564812
104280.0000000    0.1685652
104320.0000000    0.1617510
104360.0000000    0.1637081
104400.0000000    0.1712627
104440.0000000    0.1584310
104480.0000000    0.1636462
104520.0000000    0.1522412
104560.0000000    0.1494666
104600.0000000    0.1573228
104640.0000000    0.1400197
104680.0000000    0.1473590
104720.0000000    0.1545593
104760.0000000    0.1350139
104800.0000000    0.1342219
104840.0000000    0.1375875
104880.0000000    0.1316204
104920.0000000    0.1483756
104960.0000000    0.1502091
105000.0000000    0.1473216
105040.0000000    0.1560901
105080.0000000    0.1468066
105120.0000000    0.1655043
105160.0000000    0.1675134
105200.0000000    0.1593453
105240.0000000    0.1644301
105280.0000000    0.1561355
105320.0000000    0.1457253
105360.0000000    0.1476055
105400.0000000    0.1641045
105440.0000000    0.1622710
105480.0000000    0.1672029
105520.0000000    0.1575851
105560.0000000    0.1636142
105600.0000000    0.1337331
105640.0000000    0.1534289
105680.0000000    0.1642343
105720.0000000    0.1701647
105760.0000000    0.1816503
105800.0000000    0.1912335
105840.0000000    0.1749123
105880.0000000    0.1592491
105920.0000000    0.1926298
105960.0000000    0.1836305
106000.0000000    0.2011620
106040.0000000    0.2117330
106080.0000000    0.2032922
106120.0000000    0.2102602
106160.0000000    0.2369547
106200.0000000    0.1771088
106240.0000000    0.1875763
106280.0000000    0.2063984
106320.0000000    0.1852309
106360.0000000    0.1878678
106400.0000000    0.1925955
106440.0000000    0.2001376
106480.0000000    0.1925052
106520.0000000    0.2009511
106560.0000000    0.1794630
106600.0000000    0.1723262
106640.0000000    0.1934454
106680.0000000    0.1737269
106720.0000000    0.1871737
106760.0000000    0.2005437
106800.0000000    0.2113698
106840.0000000    0.2109003
106880.0000000    0.2057757
106920.0000000    0.1860364
106960.0000000    0.2062759
107000.0000000    0.2165655
107040.0000000    0.2189124
107080.0000000    0.2280414
107120.0000000    0.2194374
107160.0000000    0.2147323
107200.0000000    0.2084262
107240.0000000    0.2030357
107280.0000000    0.2040628
107320.0000000    0.2096242
107360.0000000    0.2142099
107400.0000000    0.2176663
107440.0000000    0.2077895
107480.0000000    0.2164773
107520.0000000    0.2298894
107560.0000000    0.2056279
107600.0000000    0.2291366
107640.0000000    0.2066145
107680.0000000    0.2109280
107720.0000000    0.2049109
107760.0000000    0.2029792
107800.0000000    0.1862290
107840.0000000    0.2028883
107880.0000000    0.1826515
107920.0000000    0.1706698
107960.0000000    0.1665747
108000.0000000    0.1847045
108040.0000000    0.1767728
108080.0000000    0.1859525
108120.0000000    0.1741846
108160.0000000    0.1744974
108200.0000000    0.1855923
108240.0000000    0.1904842
108280.0000000    0.1987429
108320.0000000    0.1960022
108360.0000000    0.1997901
108400.0000000    0.1916703
108440.0000000    0.1995215
108480.0000000    0.2143754
108520.0000000    0.2026634
108560.0000000    0.2040050
108600.0000000    0.2032275
108640.0000000    0.2013677
108680.0000000    0.2102822
108720.0000000    0.1907356
108760.0000000    0.1917866
108800.0000000    0.2011736
108840.0000000    0.2175041
108880.0000000    0.2233757
108920.0000000    0.2269830
108960.0000000    0.2058274
109000.0000000    0.2166577
109040.0000000    0.1955859
109080.0000000    0.1938642
109120.0000000    0.1670759
109160.0000000    0.1833469
109200.0000000    0.1825588
109240.0000000    0.2291442
109280.0000000    0.2233692
109320.0000000    0.2385032
109360.0000000    0.2181480
109400.0000000    0.2178445
109440.0000000    0.1859505
109480.0000000    0.2033830
109520.0000000    0.2008211
109560.0000000    0.1982885
109600.0000000    0.1826125
109640.0000000    0.1971955
109680.0000000    0.2142378
109720.0000000    0.2209753
109760.0000000    0.2049192
109800.0000000    0.1954218
109840.0000000    0.1855617
109880.0000000    0.1791793
109920.0000000    0.1821116
109960.0000000    0.1873261
110000.0000000    0.2091550
110040.0000000    0.2151953
110080.0000000    0.2230055
110120.0000000    0.1998769
110160.0000000    0.1988026
110200.0000000    0.1969121
110240.0000000    0.2046739
110280.0000000    0.2069405
110320.0000000    0.2146871
110360.0000000    0.2085944
110400.0000000    0.2032290
110440.0000000    0.2144200
110480.0000000    0.2063028
110520.0000000    0.1980410
110560.0000000    0.2036823
110600.0000000    0.2019695
110640.0000000    0.1951490
110680.0000000    0.1993704
110720.0000000    0.1858644
110760.0000000    0.1837739
110800.0000000    0.1794609
110840.0000000    0.1913396
110880.0000000    0.1878655
110920.0000000    0.2064903
110960.0000000    0.2110861
111000.0000000    0.1845682
111040.0000000    0.1896170
111080.0000000    0.1943319
111120.0000000    0.2169076
111160.0000000    0.2102966
111200.0000000    0.2212968
111240.0000000    0.2058222
111280.0000000    0.1891958
111320.0000000    0.2024792
111360.0000000    0.2215645
111400.0000000    0.1927106
111440.0000000    0.1799161
111480.0000000    0.1924884
111520.0000000    0.1971680
111560.0000000    0.2134884
111600.0000000    0.1967128
111640.0000000    0.1814687
111680.0000000    0.1831762
111720.0000000    0.1844822
111760.0000000    0.1825102
111800.0000000    0.1829991
111840.0000000    0.1642355
111880.0000000    0.1770525
111920.0000000    0.1696731
111960.0000000    0.1773781
112000.0000000    0.2087195
112040.0000000    0.2054205
112080.0000000    0.1886838
112120.0000000    0.2000282
112160.0000000    0.2009353
112200.0000000    0.1851884
112240.0000000    0.1850545
112280.0000000    0.2115548
112320.0000000    0.2069973
112360.0000000    0.1985013
112400.0000000    0.2129139
112440.0000000    0.2209397
112480.0000000    0.1978437
112520.0000000    0.1846970
112560.0000000    0.1906922
112600.0000000    0.1899863
112640.0000000    0.1772776
112680.0000000    0.1770238
112720.0000000    0.1895400
112760.0000000    0.2166345
112800.0000000    0.2219420
112840.0000000    0.1972470
112880.0000000    0.2052303
112920.0000000    0.1934036
112960.0000000    0.1769965
113000.0000000    0.1932638
113040.0000000    0.1885088
113080.0000000    0.2074786
113120.0000000    0.1927139
113160.0000000    0.1789759
113200.0000000    0.1915275
113240.0000000    0.1966598
113280.0000000    0.1885655
113320.0000000    0.1741361
113360.0000000    0.1765915
113400.0000000    0.1937195
113440.0000000    0.1751773
113480.0000000    0.1843072
113520.0000000    0.2042776
113560.0000000    0.2173022
113600.0000000    0.2190478
113640.0000000    0.1973068
113680.0000000    0.1801644
113720.0000000    0.1900149
113760.0000000    0.1952846
113800.0000000    0.1731456
113840.0000000    0.1760937
113880.0000000    0.1852539
113920.0000000    0.1907288
113960.0000000    0.2241915
114000.0000000    0.2233382
114040.0000000    0.2060952
114080.0000000    0.2236082
114120.0000000    0.2024903
114160.0000000    0.1980051
114200.0000000    0.2002411
114240.0000000    0.2278301
114280.0000000    0.2174246
114320.0000000    0.2018498
114360.0000000    0.2045242
114400.0000000    0.2179257
114440.0000000    0.2070271
114480.0000000    0.2215307
114520.0000000    0.2040115
114560.0000000    0.2373983
114600.0000000    0.2087374
114640.0000000    0.2109007
114680.0000000    0.2304586
114720.0000000    0.2214579
114760.0000000    0.2067403
114800.0000000    0.2027810
114840.0000000    0.1964906
114880.0000000    0.2083193
114920.0000000    0.1954433
114960.0000000    0.1892253
115000.0000000    0.2055939
115040.0000000    0.2156866
115080.0000000    0.1882899
115120.0000000    0.1974057
115160.0000000    0.2088802
115200.0000000    0.2001438
115240.0000000    0.1995957
115280.0000000    0.1992560
115320.0000000    0.1918765
115360.0000000    0.2165574
115400.0000000    0.1954142
115440.0000000    0.1795447
115480.0000000    0.1685539
115520.0000000    0.1797147
115560.0000000    0.1915102
115600.0000000    0.2084587
115640.0000000    0.2173854
115680.0000000    0.2221542
115720.0000000    0.2051116
115760.0000000    0.2232404
115800.0000000    0.2258260
115840.0000000    0.1954146
115880.0000000    0.2262054
115920.0000000    0.2108821
115960.0000000    0.2277313
116000.0000000    0.2033640
116040.0000000    0.2068756
116080.0000000    0.1947070
116120.0000000    0.2104173
116160.0000000    0.2183364
116200.0000000    0.2145158
116240.0000000    0.2294679
116280.0000000    0.2027626
116320.0000000    0.2240333
116360.0000000    0.2274670
116400.0000000    0.2130226
116440.0000000    0.2245589
116480.0000000    0.2207650
116520.0000000    0.2135241
116560.0000000    0.2180145
116600.0000000    0.2154667
116640.0000000    0.2021224
116680.0000000    0.2242887
116720.0000000    0.2224204
116760.0000000    0.2262245
116800.0000000    0.2227714
116840.0000000    0.2252891
116880.0000000    0.2107009
116920.0000000    0.2132607
116960.0000000    0.2002714
117000.0000000    0.2028690
117040.0000000    0.2254088
117080.0000000    0.2026600
117120.0000000    0.2121012
117160.0000000    0.2048455
117200.0000000    0.2162412
117240.0000000    0.2022016
117280.0000000    0.1954156
117320.0000000    0.2341448
117360.0000000    0.2289887
117400.0000000    0.2163642
117440.0000000    0.2037999
117480.0000000    0.2113248
117520.0000000    0.2167986
117560.0000000    0.2203977
117600.0000000    0.2208503
117640.0000000    0.2138544
117680.0000000    0.2014744
117720.0000000    0.1989584
117760.0000000    0.2082596
117800.0000000    0.2080236
117840.0000000    0.2258344
117880.0000000    0.2266811
117920.0000000    0.2278845
117960.0000000    0.2331515
118000.0000000    0.2136822
118040.0000000    0.2028912
118080.0000000    0.2212639
118120.0000000    0.2111725
118160.0000000    0.2225751
118200.0000000    0.2213253
118240.0000000    0.2136132
118280.0000000    0.1887632
118320.0000000    0.2037202
118360.0000000    0.2058837
118400.0000000    0.2101470
118440.0000000    0.2044634
118480.0000000    0.2169262
118520.0000000    0.1945748
118560.0000000    0.2077284
118600.0000000    0.2251386
118640.0000000    0.2153693
118680.0000000    0.2059038
118720.0000000    0.2082248
118760.0000000    0.2063386
118800.0000000    0.1910034
118840.0000000    0.2006412
118880.0000000    0.1967571
118920.0000000    0.2049011
118960.0000000    0.2063715
119000.0000000    0.2087168
119040.0000000    0.2009472
119080.0000000    0.2136834
119120.0000000    0.1974181
119160.0000000    0.2068754
119200.0000000    0.1911118
119240.0000000    0.2017568
119280.0000000    0.2271077
119320.0000000    0.2018281
119360.0000000    0.2060059
119400.0000000    0.1915961
119440.0000000    0.2081961
119480.0000000    0.2156099
119520.0000000    0.2082151
119560.0000000    0.1910995
119600.0000000    0.1942989
119640.0000000    0.1989356
119680.0000000    0.1933983
119720.0000000    0.2053427
119760.0000000    0.2000111
119800.0000000    0.2125562
119840.0000000    0.2242945
119880.0000000    0.2134361
119920.0000000    0.2134951
119960.0000000    0.2213153
120000.0000000    0.2108076
120040.0000000    0.2076117
120080.0000000    0.2082372
120120.0000000    0.2208894
120160.0000000    0.2152428
120200.0000000    0.2327173
120240.0000000    0.2373592
120280.0000000    0.2050048
120320.0000000    0.2132664
120360.0000000    0.2181038
120400.0000000    0.2331013
120440.0000000    0.2512969
120480.0000000    0.2576239
120520.0000000    0.2341464
120560.0000000    0.2183903
120600.0000000    0.2141133
120640.0000000    0.2123156
120680.0000000    0.2039342
120720.0000000    0.2176217
120760.0000000    0.2241841
120800.0000000    0.2037350
120840.0000000    0.1994995
120880.0000000    0.2200689
120920.0000000    0.2255753
120960.0000000    0.2155860
121000.0000000    0.2146834
121040.0000000    0.2114311
121080.0000000    0.1923867
121120.0000000    0.2269520
121160.0000000    0.2350864
121200.0000000    0.2264015
121240.0000000    0.2275302
121280.0000000    0.2093372
121320.0000000    0.2125184
121360.0000000    0.2193636
121400.0000000    0.1954398
121440.0000000    0.1966180
121480.0000000    0.1886050
121520.0000000    0.2136855
121560.0000000    0.2022410
121600.0000000    0.2060934
121640.0000000    0.1973604
121680.0000000    0.2284191
121720.0000000    0.2268368
121760.0000000    0.2192210
121800.0000000    0.2236929
121840.0000000    0.2266867
121880.0000000    0.2242865
121920.0000000    0.2108907
121960.0000000    0.2082045
122000.0000000    0.2153858
122040.0000000    0.2068039
122080.0000000    0.2200193
122120.0000000    0.2186920
122160.0000000    0.2182531
122200.0000000    0.2207070
122240.0000000    0.2190732
122280.0000000    0.2083374
122320.0000000    0.2254021
122360.0000000    0.2131865
122400.0000000    0.2246952
122440.0000000    0.2327215
122480.0000000    0.2189435
122520.0000000    0.2212067
122560.0000000    0.2363885
122600.0000000    0.2216126
122640.0000000    0.2344573
122680.0000000    0.2282660
122720.0000000    0.2559276
122760.0000000    0.2529058
122800.0000000    0.2244418
122840.0000000    0.2212248
122880.0000000    0.2123891
122920.0000000    0.2088989
122960.0000000    0.2167233
123000.0000000    0.2505438
123040.0000000    0.2536505
123080.0000000    0.2371496
123120.0000000    0.2166827
123160.0000000    0.2237721
123200.0000000    0.2071353
123240.0000000    0.2367392
123280.0000000    0.2072099
123320.0000000    0.2259934
123360.0000000    0.2276116
123400.0000000    0.2133950
123440.0000000    0.2161914
123480.0000000    0.2382081
123520.0000000    0.2392599
123560.0000000    0.2356879
123600.0000000    0.2294824
123640.0000000    0.2244686
123680.0000000    0.2124302
123720.0000000    0.2250288
123760.0000000    0.2172003
123800.0000000    0.2303057
123840.0000000    0.2230329
123880.0000000    0.2272049
123920.0000000    0.2488786
123960.0000000    0.2417214
124000.0000000    0.2360068
124040.0000000    0.2443790
124080.0000000    0.2149260
124120.0000000    0.2398227
124160.0000000    0.2397917
124200.0000000    0.2291856
124240.0000000    0.2185458
124280.0000000    0.2223702
124320.0000000    0.2427476
124360.0000000    0.2324389
124400.0000000    0.2079560
124440.0000000    0.2162378
124480.0000000    0.2265613
124520.0000000    0.2195828
124560.0000000    0.2203496
124600.0000000    0.2351576
124640.0000000    0.2186020
124680.0000000    0.2191932
124720.0000000    0.2154113
124760.0000000    0.2260506
124800.0000000    0.2258647
124840.0000000    0.2344344
124880.0000000    0.2015208
124920.0000000    0.2060717
124960.0000000    0.2241279
125000.0000000    0.2232240
125040.0000000    0.2062149
125080.0000000    0.2128441
125120.0000000    0.2020433
125160.0000000    0.2150900
125200.0000000    0.2096742
125240.0000000    0.2107036
125280.0000000    0.1940771
125320.0000000    0.2052170
125360.0000000    0.2058509
125400.0000000    0.2032897
125440.0000000    0.2027271
125480.0000000    0.2058232
125520.0000000    0.2106854
125560.0000000    0.1994622
125600.0000000    0.1980533
125640.0000000    0.2032791
125680.0000000    0.2016717
125720.0000000    0.1914571
125760.0000000    0.2213937
125800.0000000    0.2057195
125840.0000000    0.1782169
125880.0000000    0.1981947
125920.0000000    0.1721673
125960.0000000    0.1728788
126000.0000000    0.2003775
126040.0000000    0.1902433
126080.0000000    0.1869292
126120.0000000    0.1899235
126160.0000000    0.1956765
126200.0000000    0.1973317
126240.0000000    0.2000595
126280.0000000    0.1968427
126320.0000000    0.1762992
126360.0000000    0.1952732
126400.0000000    0.2015916
126440.0000000    0.1923632
126480.0000000    0.2045524
126520.0000000    0.2029172
126560.0000000    0.1988706
126600.0000000    0.1839525
126640.0000000    0.1886247
126680.0000000    0.1800258
126720.0000000    0.1869922
126760.0000000    0.2029780
126800.0000000    0.1939025
126840.0000000    0.1612504
126880.0000000    0.1835318
126920.0000000    0.1719424
126960.0000000    0.1701389
127000.0000000    0.1942053
127040.0000000    0.1823589
127080.0000000    0.1754731
127120.0000000    0.1783770
127160.0000000    0.1847368
127200.0000000    0.1940722
127240.0000000    0.1876069
127280.0000000    0.1839383
127320.0000000    0.1967006
127360.0000000    0.1946900
127400.0000000    0.1921705
127440.0000000    0.1995810
127480.0000000    0.2124919
127520.0000000    0.1990233
127560.0000000    0.2038820
127600.0000000    0.2121244
127640.0000000    0.1944074
127680.0000000    0.1905848
127720.0000000    0.2088966
127760.0000000    0.2098685
127800.0000000    0.1956700
127840.0000000    0.2050933
127880.0000000    0.2142371
127920.0000000    0.2143897
127960.0000000    0.2132326
128000.0000000    0.2016620
128040.0000000    0.2015739
128080.0000000    0.2067971
128120.0000000    0.1903341
128160.0000000    0.1972816
128200.0000000    0.2186371
128240.0000000    0.2010113
128280.0000000    0.1964082
128320.0000000    0.2103377
128360.0000000    0.2023826
128400.0000000    0.2181818
128440.0000000    0.2055629
128480.0000000    0.2154044
128520.0000000    0.2169380
128560.0000000    0.2043892
128600.0000000    0.2102228
128640.0000000    0.2075133
128680.0000000    0.2106858
128720.0000000    0.1944485
128760.0000000    0.1982549
128800.0000000    0.2143903
128840.0000000    0.1964638
128880.0000000    0.1855698
128920.0000000    0.2034841
128960.0000000    0.2064313
129000.0000000    0.1850245
129040.0000000    0.2003597
129080.0000000    0.1932819
129120.0000000    0.2109361
129160.0000000    0.1983124
129200.0000000    0.1999978
129240.0000000    0.2013253
129280.0000000    0.2047294
129320.0000000    0.2175121
129360.0000000    0.1909833
129400.0000000    0.2077941
129440.0000000    0.1911236
129480.0000000    0.1769492
129520.0000000    0.2046577
129560.0000000    0.1961455
129600.0000000    0.2097324
129640.0000000    0.2003749
129680.0000000    0.1926059
129720.0000000    0.2058713
129760.0000000    0.2119011
129800.0000000    0.2012475
129840.0000000    0.1952392
129880.0000000    0.1995264
129920.0000000    0.2109696
129960.0000000    0.2051607
130000.0000000    0.2022846
130040.0000000    0.2007849
130080.0000000    0.1820441
130120.0000000    0.1889907
130160.0000000    0.2011553
130200.0000000    0.1935598
130240.0000000    0.1961205
130280.0000000    0.1985959
130320.0000000    0.1972206
130360.0000000    0.1854010
130400.0000000    0.1946811
130440.0000000    0.1890807
130480.0000000    0.1926897
130520.0000000    0.2070874
130560.0000000    0.2096274
130600.0000000    0.2073365
130640.0000000    0.2028020
130680.0000000    0.2094653
130720.0000000    0.1953298
130760.0000000    0.1996852
130800.0000000    0.1961445
130840.0000000    0.1870145
130880.0000000    0.2017184
130920.0000000    0.1972786
130960.0000000    0.1971047
131000.0000000    0.1947461
131040.0000000    0.2050572
131080.0000000    0.1970937
131120.0000000    0.2074218
131160.0000000    0.2069149
131200.0000000    0.2090131
131240.0000000    0.2141941
131280.0000000    0.2057068
131320.0000000    0.1889966
131360.0000000    0.2120913
131400.0000000    0.2135462
131440.0000000    0.2139002
131480.0000000    0.1895918
131520.0000000    0.1917552
131560.0000000    0.1877965
131600.0000000    0.1990026
131640.0000000    0.1946812
131680.0000000    0.2080036
131720.0000000    0.2139452
131760.0000000    0.1757302
131800.0000000    0.1868708
131840.0000000    0.1856754
131880.0000000    0.1800086
131920.0000000    0.1914596
131960.0000000    0.1981149
132000.0000000    0.1954581
132040.0000000    0.1812160
132080.0000000    0.2037490
132120.0000000    0.2029223
132160.0000000    0.2091362
132200.0000000    0.2065565
132240.0000000    0.2164680
132280.0000000    0.1977023
132320.0000000    0.2154942
132360.0000000    0.2031943
132400.0000000    0.2012407
132440.0000000    0.2050267
132480.0000000    0.1969743
132520.0000000    0.2197031
132560.0000000    0.2017483
132600.0000000    0.1870550
132640.0000000    0.2031441
132680.0000000    0.2153499
132720.0000000    0.2104384
132760.0000000    0.2059338
132800.0000000    0.2050164
132840.0000000    0.2010035
132880.0000000    0.1868306
132920.0000000    0.1953538
132960.0000000    0.2171218
133000.0000000    0.2038745
133040.0000000    0.2001635
133080.0000000    0.2260690
133120.0000000    0.2008700
133160.0000000    0.2033271
133200.0000000    0.1923762
133240.0000000    0.2159859
133280.0000000    0.1776914
133320.0000000    0.1905461
133360.0000000    0.1905808
133400.0000000    0.1951562
133440.0000000    0.2125686
133480.0000000    0.1998384
133520.0000000    0.1925457
133560.0000000    0.2110948
133600.0000000    0.2189881
133640.0000000    0.2107137
133680.0000000    0.2054056
133720.0000000    0.2137558
133760.0000000    0.1837650
133800.0000000    0.1827488
133840.0000000    0.2083950
133880.0000000    0.1996838
133920.0000000    0.1987322
133960.0000000    0.1853246
134000.0000000    0.1933925
134040.0000000    0.1907608
134080.0000000    0.2023791
134120.0000000    0.2021564
134160.0000000    0.2036701
134200.0000000    0.2131287
134240.0000000    0.2036537
134280.0000000    0.2037086
134320.0000000    0.2172872
134360.0000000    0.2062063
134400.0000000    0.2280970
134440.0000000    0.2091639
134480.0000000    0.2043855
134520.0000000    0.2208223
134560.0000000    0.2050234
134600.0000000    0.2016198
134640.0000000    0.1968587
134680.0000000    0.2029481
134720.0000000    0.2001631
134760.0000000    0.1885476
134800.0000000    0.1917190
134840.0000000    0.2055923
134880.0000000    0.1956943
134920.0000000    0.2005120
134960.0000000    0.1986923
135000.0000000    0.1889918
135040.0000000    0.2142626
135080.0000000    0.1960157
135120.0000000    0.2347729
135160.0000000    0.2288739
135200.0000000    0.2194531
135240.0000000    0.2106166
135280.0000000    0.2271093
135320.0000000    0.2043606
135360.0000000    0.2123292
135400.0000000    0.2099091
135440.0000000    0.2153340
135480.0000000    0.2310038
135520.0000000    0.2111346
135560.0000000    0.2061805
135600.0000000    0.2058025
135640.0000000    0.2136074
135680.0000000    0.1952466
135720.0000000    0.2034624
135760.0000000    0.2072268
135800.0000000    0.2251468
135840.0000000    0.2093106
135880.0000000    0.2435028
135920.0000000    0.2107899
135960.0000000    0.2154724
136000.0000000    0.2262441
136040.0000000    0.2033217
136080.0000000    0.2030438
136120.0000000    0.2095199
136160.0000000    0.2108438
136200.0000000    0.2272895
136240.0000000    0.2145483
136280.0000000    0.2227711
136320.0000000    0.2068776
136360.0000000    0.2289445
136400.0000000    0.2187737
136440.0000000    0.2316861
136480.0000000    0.2407594
136520.0000000    0.2288334
136560.0000000    0.2135206
136600.0000000    0.2298051
136640.0000000    0.2174417
136680.0000000    0.2225056
136720.0000000    0.2124402
136760.0000000    0.2363575
136800.0000000    0.2324003
136840.0000000    0.2207575
136880.0000000    0.2076204
136920.0000000    0.2191773
136960.0000000    0.2479912
137000.0000000    0.2241321
137040.0000000    0.1978060
137080.0000000    0.2024406
137120.0000000    0.1953864
137160.0000000    0.2215427
137200.0000000    0.2131013
137240.0000000    0.2249603
137280.0000000    0.2626153
137320.0000000    0.2163073
137360.0000000    0.2065286
137400.0000000    0.2306346
137440.0000000    0.2196389
137480.0000000    0.2459323
137520.0000000    0.2154340
137560.0000000    0.2408827
137600.0000000    0.2546980
137640.0000000    0.2343040
137680.0000000    0.2447019
137720.0000000    0.2251314
137760.0000000    0.2472026
137800.0000000    0.2221745
137840.0000000    0.2192791
137880.0000000    0.1946650
137920.0000000    0.1763318
137960.0000000    0.1929789
138000.0000000    0.1991153
138040.0000000    0.2069141
138080.0000000    0.2005653
138120.0000000    0.2214435
138160.0000000    0.2112851
138200.0000000    0.2437005
138240.0000000    0.2256701
138280.0000000    0.2291601
138320.0000000    0.2454160
138360.0000000    0.2405917
138400.0000000    0.2331259
138440.0000000    0.2332720
138480.0000000    0.2462504
138520.0000000    0.2536530
138560.0000000    0.2598719
138600.0000000    0.2662033
138640.0000000    0.2735341
138680.0000000    0.2698677
138720.0000000    0.2669251
138760.0000000    0.2689947
138800.0000000    0.2600930
138840.0000000    0.2587648
138880.0000000    0.2521662
138920.0000000    0.2609880
138960.0000000    0.2614219
139000.0000000    0.2680464
139040.0000000    0.2845382
139080.0000000    0.2777917
139120.0000000    0.2497881
139160.0000000    0.2405272
139200.0000000    0.2608380
139240.0000000    0.2172287
139280.0000000    0.2564132
139320.0000000    0.2296859
139360.0000000    0.2700648
139400.0000000    0.2502938
139440.0000000    0.2670058
139480.0000000    0.2318321
139520.0000000    0.2247056
139560.0000000    0.2162311
139600.0000000    0.2553414
139640.0000000    0.2441009
139680.0000000    0.1994712
139720.0000000    0.2176430
139760.0000000    0.2188905
139800.0000000    0.2443149
139840.0000000    0.2336637
139880.0000000    0.2165547
139920.0000000    0.2396489
139960.0000000    0.2003407
140000.0000000    0.2582654
140040.0000000    0.2617676
140080.0000000    0.2515485
140120.0000000    0.2539488
140160.0000000    0.2193094
140200.0000000    0.2375798
140240.0000000    0.2445317
140280.0000000    0.2356281
140320.0000000    0.2381418
140360.0000000    0.2450290
140400.0000000    0.2375392
140440.0000000    0.2330341
140480.0000000    0.2418501
140520.0000000    0.2456495
140560.0000000    0.2489974
140600.0000000    0.2433790
140640.0000000    0.2474270
140680.0000000    0.2365799
140720.0000000    0.2511495
140760.0000000    0.2046487
140800.0000000    0.2353837
140840.0000000    0.2312480
140880.0000000    0.2424985
140920.0000000    0.2399034
140960.0000000    0.2522796
141000.0000000    0.2080944
141040.0000000    0.2217553
141080.0000000    0.2294785
141120.0000000    0.2397355
141160.0000000    0.2494587
141200.0000000    0.2393555
141240.0000000    0.2378657
141280.0000000    0.2402213
141320.0000000    0.2183338
141360.0000000    0.2409039
141400.0000000    0.2303525
141440.0000000    0.2401146
141480.0000000    0.2584130
141520.0000000    0.2450892
141560.0000000    0.2551779
141600.0000000    0.2740625
141640.0000000    0.2611478
141680.0000000    0.2398980
141720.0000000    0.2250468
141760.0000000    0.2618825
141800.0000000    0.2350392
141840.0000000    0.2498120
141880.0000000    0.2475248
141920.0000000    0.2492395
141960.0000000    0.2304571
142000.0000000    0.2310039
142040.0000000    0.2237220
142080.0000000    0.2501720
142120.0000000    0.2242223
142160.0000000    0.2467782
142200.0000000    0.2486844
142240.0000000    0.2361308
142280.0000000    0.2438848
142320.0000000    0.2456528
142360.0000000    0.2731235
142400.0000000    0.2392792
142440.0000000    0.2581939
142480.0000000    0.2462606
142520.0000000    0.2485706
142560.0000000    0.2546711
142600.0000000    0.2519278
142640.0000000    0.2599103
142680.0000000    0.2727372
142720.0000000    0.2397051
142760.0000000    0.2460994
142800.0000000    0.2594148
142840.0000000    0.2315459
142880.0000000    0.2550416
142920.0000000    0.2253969
142960.0000000    0.2092087
143000.0000000    0.2124109
143040.0000000    0.2176169
143080.0000000    0.2297124
143120.0000000    0.2216314
143160.0000000    0.2135293
143200.0000000    0.2178667
143240.0000000    0.2157561
143280.0000000    0.2066901
143320.0000000    0.1987646
143360.0000000    0.2013046
143400.0000000    0.1977880
143440.0000000    0.2193978
143480.0000000    0.2275819
143520.0000000    0.2387050
143560.0000000    0.2287737
143600.0000000    0.2411638
143640.0000000    0.2266423
143680.0000000    0.2404915
143720.0000000    0.2257823
143760.0000000    0.2455751
143800.0000000    0.2404098
143840.0000000    0.2390486
143880.0000000    0.2381322
143920.0000000    0.2405279
143960.0000000    0.2501563
144000.0000000    0.2239987
144040.0000000    0.2549310
144080.0000000    0.2547727
144120.0000000    0.2427962
144160.0000000    0.2531261
144200.0000000    0.2489308
144240.0000000    0.2329141
144280.0000000    0.2198820
144320.0000000    0.1991854
144360.0000000    0.1931068
144400.0000000    0.2103838
144440.0000000    0.2501438
144480.0000000    0.2124378
144520.0000000    0.2153739
144560.0000000    0.2334704
144600.0000000    0.2169242
144640.0000000    0.2126325
144680.0000000    0.2335366
144720.0000000    0.2144652
144760.0000000    0.2127941
144800.0000000    0.2170828
144840.0000000    0.2477790
144880.0000000    0.2192207
144920.0000000    0.2396061
144960.0000000    0.2513153
145000.0000000    0.2387785
145040.0000000    0.2508529
145080.0000000    0.2318476
145120.0000000    0.2417697
145160.0000000    0.2599366
145200.0000000    0.2516432
145240.0000000    0.2547582
145280.0000000    0.2453701
145320.0000000    0.2371151
145360.0000000    0.2491709
145400.0000000    0.2666053
145440.0000000    0.2723832
145480.0000000    0.2566891
145520.0000000    0.2721614
145560.0000000    0.2730393
145600.0000000    0.2599268
145640.0000000    0.2690244
145680.0000000    0.2788467
145720.0000000    0.2645636
145760.0000000    0.2678071
145800.0000000    0.2365620
145840.0000000    0.2546353
145880.0000000    0.2388971
145920.0000000    0.2428104
145960.0000000    0.2389002
146000.0000000    0.2611367
146040.0000000    0.2537833
146080.0000000    0.2666871
146120.0000000    0.2538388
146160.0000000    0.2378610
146200.0000000    0.2265680
146240.0000000    0.2322890
146280.0000000    0.2202200
146320.0000000    0.2166917
146360.0000000    0.2071771
146400.0000000    0.1961960
146440.0000000    0.2053914
146480.0000000    0.2217503
146520.0000000    0.2121966
146560.0000000    0.2237496
146600.0000000    0.2528551
146640.0000000    0.2440275
146680.0000000    0.2221845
146720.0000000    0.2191507
146760.0000000    0.2122270
146800.0000000    0.2083064
146840.0000000    0.2055032
146880.0000000    0.1881553
146920.0000000    0.1649108
146960.0000000    0.1914394
147000.0000000    0.1897107
147040.0000000    0.1886752
147080.0000000    0.1814218
147120.0000000    0.1885688
147160.0000000    0.1686970
147200.0000000    0.1649853
147240.0000000    0.1687185
147280.0000000    0.1755439
147320.0000000    0.1841497
147360.0000000    0.1720318
147400.0000000    0.1823370
147440.0000000    0.1590262
147480.0000000    0.1582554
147520.0000000    0.1619637
147560.0000000    0.1615669
147600.0000000    0.1885597
147640.0000000    0.1694585
147680.0000000    0.1870451
147720.0000000    0.1840706
147760.0000000    0.1869393
147800.0000000    0.1945769
147840.0000000    0.2150007
147880.0000000    0.1986983
147920.0000000    0.2146243
147960.0000000    0.2172797
148000.0000000    0.2149001
148040.0000000    0.2069926
148080.0000000    0.2144061
148120.0000000    0.2026846
148160.0000000    0.1874380
148200.0000000    0.2039657
148240.0000000    0.2093396
148280.0000000    0.1917237
148320.0000000    0.2078306
148360.0000000    0.2117235
148400.0000000    0.2037625
148440.0000000    0.1940162
148480.0000000    0.1638224
148520.0000000    0.1865630
148560.0000000    0.1831570
148600.0000000    0.1808357
148640.0000000    0.1780038
148680.0000000    0.1910203
148720.0000000    0.1815675
148760.0000000    0.1867764
148800.0000000    0.1869202
148840.0000000    0.1750825
148880.0000000    0.1752023
148920.0000000    0.1673972
148960.0000000    0.1805327
149000.0000000    0.2012828
149040.0000000    0.1944864
149080.0000000    0.1867887
149120.0000000    0.1891731
149160.0000000    0.1951493
149200.0000000    0.2073040
149240.0000000    0.2066552
149280.0000000    0.2072543
149320.0000000    0.2085657
149360.0000000    0.2038590
149400.0000000    0.1952341
149440.0000000    0.2018345
149480.0000000    0.1989749
149520.0000000    0.1995671
149560.0000000    0.1962769
149600.0000000    0.1989604
149640.0000000    0.1926174
149680.0000000    0.1934244
149720.0000000    0.1982273
149760.0000000    0.1946672
149800.0000000    0.1979003
149840.0000000    0.1924544
149880.0000000    0.1975303
149920.0000000    0.1961077
149960.0000000    0.1972012
150000.0000000    0.1881469
150040.0000000    0.1905920
150080.0000000    0.1937400
150120.0000000    0.1937833
150160.0000000    0.1942884
150200.0000000    0.1969264
150240.0000000    0.1811749
150280.0000000    0.1792366
150320.0000000    0.1892444
150360.0000000    0.1810683
150400.0000000    0.1876833
150440.0000000    0.2047738
150480.0000000    0.2030628
150520.0000000    0.1912251
150560.0000000    0.1715057
150600.0000000    0.1976768
150640.0000000    0.1876210
150680.0000000    0.1915912
150720.0000000    0.1759942
150760.0000000    0.1912145
150800.0000000    0.1924056
150840.0000000    0.2048750
150880.0000000    0.2037564
150920.0000000    0.2168038
150960.0000000    0.2210752
151000.0000000    0.1892848
151040.0000000    0.1918401
151080.0000000    0.1944733
151120.0000000    0.1812126
151160.0000000    0.2113768
151200.0000000    0.2011553
151240.0000000    0.2122958
151280.0000000    0.2033297
151320.0000000    0.1869470
151360.0000000    0.1976241
151400.0000000    0.2096025
151440.0000000    0.2034770
151480.0000000    0.2082169
151520.0000000    0.2016717
151560.0000000    0.1950625
151600.0000000    0.1889171
151640.0000000    0.1875258
151680.0000000    0.1867498
151720.0000000    0.1786797
151760.0000000    0.2050861
151800.0000000    0.1954344
151840.0000000    0.2015890
151880.0000000    0.1754155
151920.0000000    0.1685878
151960.0000000    0.1692006
152000.0000000    0.1814866
152040.0000000    0.1709612
152080.0000000    0.1902715
152120.0000000    0.1877396
152160.0000000    0.1878278
152200.0000000    0.1790802
152240.0000000    0.1999454
152280.0000000    0.1970637
152320.0000000    0.2055309
152360.0000000    0.1916095
152400.0000000    0.2027543
152440.0000000    0.1856004
152480.0000000    0.1982607
152520.0000000    0.2056196
152560.0000000    0.2077807
152600.0000000    0.2096949
152640.0000000    0.1998653
152680.0000000    0.2101451
152720.0000000    0.1986016
152760.0000000    0.2216718
152800.0000000    0.2097884
152840.0000000    0.2114242
152880.0000000    0.2049751
152920.0000000    0.1852861
152960.0000000    0.1934317
153000.0000000    0.1869517
153040.0000000    0.2038111
153080.0000000    0.2050293
153120.0000000    0.1947541
153160.0000000    0.2160507
153200.0000000    0.2187522
153240.0000000    0.1854707
153280.0000000    0.1966207
153320.0000000    0.2224597
153360.0000000    0.2164830
153400.0000000    0.2098481
153440.0000000    0.2136395
153480.0000000    0.2078835
153520.0000000    0.2014525
153560.0000000    0.1816760
153600.0000000    0.1960723
153640.0000000    0.1806383
153680.0000000    0.1891269
153720.0000000    0.1962043
153760.0000000    0.2083137
153800.0000000    0.2224705
153840.0000000    0.2275549
153880.0000000    0.2190058
153920.0000000    0.2110673
153960.0000000    0.2006754
154000.0000000    0.2254610
154040.0000000    0.2218337
154080.0000000    0.2111840
154120.0000000    0.2172659
154160.0000000    0.2182198
154200.0000000    0.2534473
154240.0000000    0.2064256
154280.0000000    0.2017246
154320.0000000    0.1820191
154360.0000000    0.2102944
154400.0000000    0.1862245
154440.0000000    0.2037772
154480.0000000    0.2104396
154520.0000000    0.2024589
154560.0000000    0.1930084
154600.0000000    0.1810555
154640.0000000    0.1806838
154680.0000000    0.1880152
154720.0000000    0.1766059
154760.0000000    0.1704370
154800.0000000    0.1841366
154840.0000000    0.1757541
154880.0000000    0.1807902
154920.0000000    0.1837333
154960.0000000    0.1759502
155000.0000000    0.1884310
155040.0000000    0.1935521
155080.0000000    0.1868356
155120.0000000    0.1664996
155160.0000000    0.1725774
155200.0000000    0.1794176
155240.0000000    0.1781557
155280.0000000    0.1938621
155320.0000000    0.1871780
155360.0000000    0.1887962
155400.0000000    0.1875532
155440.0000000    0.1748677
155480.0000000    0.1835541
155520.0000000    0.1718640
155560.0000000    0.1823521
155600.0000000    0.1802404
155640.0000000    0.1849948
155680.0000000    0.2176857
155720.0000000    0.1976533
155760.0000000    0.2087293
155800.0000000    0.2126236
155840.0000000    0.1962607
155880.0000000    0.2044814
155920.0000000    0.2212072
155960.0000000    0.2185212
156000.0000000    0.2194074
156040.0000000    0.2221003
156080.0000000    0.1961820
156120.0000000    0.2086961
156160.0000000    0.1943376
156200.0000000    0.1832733
156240.0000000    0.1850214
156280.0000000    0.1977664
156320.0000000    0.1854984
156360.0000000    0.1938610
156400.0000000    0.1856878
156440.0000000    0.1973424
156480.0000000    0.1930776
156520.0000000    0.1851121
156560.0000000    0.1719870
156600.0000000    0.1743936
156640.0000000    0.1677794
156680.0000000    0.1708477
156720.0000000    0.1860384
156760.0000000    0.1870892
156800.0000000    0.1921951
156840.0000000    0.1763579
156880.0000000    0.1813802
156920.0000000    0.2000310
156960.0000000    0.1915771
157000.0000000    0.1858497
157040.0000000    0.1924275
157080.0000000    0.1895215
157120.0000000    0.2177034
157160.0000000    0.1937041
157200.0000000    0.1938948
157240.0000000    0.1928622
157280.0000000    0.2001151
157320.0000000    0.1837572
157360.0000000    0.1851037
157400.0000000    0.1741540
157440.0000000    0.1861964
157480.0000000    0.1801499
157520.0000000    0.1857071
157560.0000000    0.1648249
157600.0000000    0.1844085
157640.0000000    0.1950203
157680.0000000    0.1763132
157720.0000000    0.1820000
157760.0000000    0.1875526
157800.0000000    0.1715165
157840.0000000    0.1805217
157880.0000000    0.1774281
157920.0000000    0.1976162
157960.0000000    0.1738367
158000.0000000    0.1832530
158040.0000000    0.1634517
158080.0000000    0.1868359
158120.0000000    0.1812465
158160.0000000    0.2139819
158200.0000000    0.1872566
158240.0000000    0.1882910
158280.0000000    0.1858803
158320.0000000    0.1922491
158360.0000000    0.2079330
158400.0000000    0.1851780
158440.0000000    0.1876813
158480.0000000    0.1922202
158520.0000000    0.1929548
158560.0000000    0.1973011
158600.0000000    0.2105434
158640.0000000    0.2049704
158680.0000000    0.2302379
158720.0000000    0.1859937
158760.0000000    0.2034892
158800.0000000    0.2150376
158840.0000000    0.1928462
158880.0000000    0.2300558
158920.0000000    0.2043521
158960.0000000    0.2185424
159000.0000000    0.2243350
159040.0000000    0.2471123
159080.0000000    0.2251392
159120.0000000    0.2268744
159160.0000000    0.2137568
159200.0000000    0.2187192
159240.0000000    0.2119767
159280.0000000    0.2163629
159320.0000000    0.2086234
159360.0000000    0.2050843
159400.0000000    0.2036318
159440.0000000    0.2029926
159480.0000000    0.1989609
159520.0000000    0.2053737
159560.0000000    0.2157611
159600.0000000    0.1979172
159640.0000000    0.2078587
159680.0000000    0.2058506
159720.0000000    0.2087104
159760.0000000    0.2170191
159800.0000000    0.2142146
159840.0000000    0.2245842
159880.0000000    0.2252203
159920.0000000    0.2167623
159960.0000000    0.2172444
160000.0000000    0.2158836
160040.0000000    0.2238941
160080.0000000    0.2204486
160120.0000000    0.2104213
160160.0000000    0.2230267
160200.0000000    0.2224932
160240.0000000    0.1965667
160280.0000000    0.1993229
160320.0000000    0.1983165
160360.0000000    0.1979892
160400.0000000    0.1827912
160440.0000000    0.2069170
160480.0000000    0.2057862
160520.0000000    0.2122187
160560.0000000    0.2074859
160600.0000000    0.2157102
160640.0000000    0.2073667
160680.0000000    0.2267690
160720.0000000    0.2255816
160760.0000000    0.2182476
160800.0000000    0.2079418
160840.0000000    0.1993662
160880.0000000    0.2176856
160920.0000000    0.2161762
160960.0000000    0.2129689
161000.0000000    0.2197185
161040.0000000    0.2190884
161080.0000000    0.2319521
161120.0000000    0.2171050
161160.0000000    0.2198804
161200.0000000    0.2177203
161240.0000000    0.2070793
161280.0000000    0.2015201
161320.0000000    0.2133226
161360.0000000    0.2128266
161400.0000000    0.2199183
161440.0000000    0.2420229
161480.0000000    0.2393741
161520.0000000    0.2164982
161560.0000000    0.2200612
161600.0000000    0.2071240
161640.0000000    0.1859269
161680.0000000    0.1955025
161720.0000000    0.1898912
161760.0000000    0.1768603
161800.0000000    0.1898953
161840.0000000    0.1978881
161880.0000000    0.2023757
161920.0000000    0.1942644
161960.0000000    0.2007625
162000.0000000    0.2132661
162040.0000000    0.1927795
162080.0000000    0.1998950
162120.0000000    0.1937476
162160.0000000    0.1915349
162200.0000000    0.2153738
162240.0000000    0.1913473
162280.0000000    0.2149942
162320.0000000    0.2080734
162360.0000000    0.2119217
162400.0000000    0.1905107
162440.0000000    0.1871712
162480.0000000    0.1955488
162520.0000000    0.1754384
162560.0000000    0.2077611
162600.0000000    0.1851933
162640.0000000    0.2118636
162680.0000000    0.2057454
162720.0000000    0.1737683
162760.0000000    0.1861238
162800.0000000    0.1706052
162840.0000000    0.2083276
162880.0000000    0.1915936
162920.0000000    0.2007812
162960.0000000    0.2094324
163000.0000000    0.2001360
163040.0000000    0.2064622
163080.0000000    0.2342693
163120.0000000    0.2230479
163160.0000000    0.2094545
163200.0000000    0.2034143
163240.0000000    0.2013333
163280.0000000    0.1864071
163320.0000000    0.1999834
163360.0000000    0.1933432
163400.0000000    0.1954767
163440.0000000    0.2015261
163480.0000000    0.1977457
163520.0000000    0.2005906
163560.0000000    0.2040952
163600.0000000    0.1937334
163640.0000000    0.1896757
163680.0000000    0.1861987
163720.0000000    0.2014897
163760.0000000    0.2019899
163800.0000000    0.2001907
163840.0000000    0.2099383
163880.0000000    0.1970234
163920.0000000    0.2086422
163960.0000000    0.2117425
164000.0000000    0.2061708
164040.0000000    0.2315216
164080.0000000    0.1922672
164120.0000000    0.1933070
164160.0000000    0.2122265
164200.0000000    0.1931829
164240.0000000    0.1824893
164280.0000000    0.2048413
164320.0000000    0.2142203
164360.0000000    0.2016047
164400.0000000    0.2151795
164440.0000000    0.2210309
164480.0000000    0.2096487
164520.0000000    0.2031715
164560.0000000    0.1965177
164600.0000000    0.1941266
164640.0000000    0.1915810
164680.0000000    0.2168477
164720.0000000    0.2092320
164760.0000000    0.2204797
164800.0000000    0.2113265
164840.0000000    0.2240742
164880.0000000    0.2190243
164920.0000000    0.2176899
164960.0000000    0.2020734
165000.0000000    0.2218937
165040.0000000    0.2243338
165080.0000000    0.2163733
165120.0000000    0.2110383
165160.0000000    0.2095778
165200.0000000    0.2266126
165240.0000000    0.2167566
165280.0000000    0.1974810
165320.0000000    0.1920555
165360.0000000    0.1899686
165400.0000000    0.1955069
165440.0000000    0.1791951
165480.0000000    0.1950173
165520.0000000    0.1924592
165560.0000000    0.1831703
165600.0000000    0.1883961
165640.0000000    0.1803245
165680.0000000    0.1844749
165720.0000000    0.1898090
165760.0000000    0.1898193
165800.0000000    0.2294912
165840.0000000    0.2067313
165880.0000000    0.2032825
165920.0000000    0.2109043
165960.0000000    0.2101099
166000.0000000    0.2039457
166040.0000000    0.1940572
166080.0000000    0.2271154
166120.0000000    0.2174714
166160.0000000    0.2043721
166200.0000000    0.1886781
166240.0000000    0.1976096
166280.0000000    0.2020613
166320.0000000    0.2117569
166360.0000000    0.2078943
166400.0000000    0.1958869
166440.0000000    0.2039029
166480.0000000    0.2253038
166520.0000000    0.2165721
166560.0000000    0.2020265
166600.0000000    0.1993442
166640.0000000    0.2045184
166680.0000000    0.1807648
166720.0000000    0.1794179
166760.0000000    0.1871496
166800.0000000    0.1821648
166840.0000000    0.1893904
166880.0000000    0.1754988
166920.0000000    0.1872979
166960.0000000    0.2047749
167000.0000000    0.1966180
167040.0000000    0.2079081
167080.0000000    0.2072820
167120.0000000    0.1891896
167160.0000000    0.1982559
167200.0000000    0.1796860
167240.0000000    0.1784621
167280.0000000    0.1930248
167320.0000000    0.1781477
167360.0000000    0.1836535
167400.0000000    0.2080789
167440.0000000    0.2038520
167480.0000000    0.2294089
167520.0000000    0.2146752
167560.0000000    0.2007224
167600.0000000    0.2123036
167640.0000000    0.2102968
167680.0000000    0.1971652
167720.0000000    0.1918221
167760.0000000    0.1948812
167800.0000000    0.2195632
167840.0000000    0.1935960
167880.0000000    0.2050154
167920.0000000    0.1803946
167960.0000000    0.2122071
168000.0000000    0.1911088
168040.0000000    0.2129238
168080.0000000    0.2298918
168120.0000000    0.2147777
168160.0000000    0.2337872
168200.0000000    0.2067299
168240.0000000    0.2079390
168280.0000000    0.2089568
168320.0000000    0.2143469
168360.0000000    0.2334166
168400.0000000    0.2164505
168440.0000000    0.2146156
168480.0000000    0.2242283
168520.0000000    0.2150871
168560.0000000    0.2066792
168600.0000000    0.2094178
168640.0000000    0.2131801
168680.0000000    0.2101588
168720.0000000    0.2091439
168760.0000000    0.2031024
168800.0000000    0.2123936
168840.0000000    0.2030860
168880.0000000    0.2048809
168920.0000000    0.2168720
168960.0000000    0.2159458
169000.0000000    0.2187329
169040.0000000    0.2351675
169080.0000000    0.2151249
169120.0000000    0.2057932
169160.0000000    0.2137325
169200.0000000    0.2079245
169240.0000000    0.2128646
169280.0000000    0.2122356
169320.0000000    0.2101476
169360.0000000    0.2082398
169400.0000000    0.2284785
169440.0000000    0.2122991
169480.0000000    0.2010013
169520.0000000    0.2408279
169560.0000000    0.2076560
169600.0000000    0.2178469
169640.0000000    0.2094661
169680.0000000    0.2352223
169720.0000000    0.2333497
169760.0000000    0.2371519
169800.0000000    0.2191507
169840.0000000    0.2458525
169880.0000000    0.2306319
169920.0000000    0.2295230
169960.0000000    0.2368045
170000.0000000    0.2246805
170040.0000000    0.2308060
170080.0000000    0.2255443
170120.0000000    0.2219509
170160.0000000    0.2217539
170200.0000000    0.2067666
170240.0000000    0.1938143
170280.0000000    0.2103425
170320.0000000    0.2056657
170360.0000000    0.2045498
170400.0000000    0.2105410
170440.0000000    0.2088843
170480.0000000    0.2098854
170520.0000000    0.1986502
170560.0000000    0.1896499
170600.0000000    0.1999862
170640.0000000    0.1993780
170680.0000000    0.2092441
170720.0000000    0.2163209
170760.0000000    0.1933769
170800.0000000    0.1909928
170840.0000000    0.2026835
170880.0000000    0.1918375
170920.0000000    0.2003063
170960.0000000    0.1879499
171000.0000000    0.2108026
171040.0000000    0.1880964
171080.0000000    0.2070218
171120.0000000    0.2046905
171160.0000000    0.1969933
171200.0000000    0.2081923
171240.0000000    0.2035008
171280.0000000    0.1890036
171320.0000000    0.2028708
171360.0000000    0.2198992
171400.0000000    0.2060314
171440.0000000    0.2073347
171480.0000000    0.2038666
171520.0000000    0.1883680
171560.0000000    0.2024955
171600.0000000    0.1960786
171640.0000000    0.1928275
171680.0000000    0.1780872
171720.0000000    0.1987531
171760.0000000    0.1977762
171800.0000000    0.1900992
171840.0000000    0.2061195
171880.0000000    0.2255563
171920.0000000    0.2103531
171960.0000000    0.2084432
172000.0000000    0.2174136
172040.0000000    0.2151203
172080.0000000    0.2265440
172120.0000000    0.2183075
172160.0000000    0.2129800
172200.0000000    0.2119591
172240.0000000    0.2206887
172280.0000000    0.2115049
172320.0000000    0.1970530
172360.0000000    0.1960366
172400.0000000    0.1901710
172440.0000000    0.2036639
172480.0000000    0.1982835
172520.0000000    0.1806533
172560.0000000    0.1784184
172600.0000000    0.1964041
172640.0000000    0.1987673
172680.0000000    0.1869106
172720.0000000    0.2043457
172760.0000000    0.2216448
172800.0000000    0.2189752
172840.0000000    0.2128330
172880.0000000    0.2056928
172920.0000000    0.1963135
172960.0000000    0.1896669
173000.0000000    0.1829310
173040.0000000    0.1843393
173080.0000000    0.2020462
173120.0000000    0.2073848
173160.0000000    0.1981694
173200.0000000    0.2029985
173240.0000000    0.1984057
173280.0000000    0.1999790
173320.0000000    0.1907784
173360.0000000    0.1959617
173400.0000000    0.1951400
173440.0000000    0.1960952
173480.0000000    0.1954228
173520.0000000    0.2032827
173560.0000000    0.2020180
173600.0000000    0.2058183
173640.0000000    0.1970848
173680.0000000    0.2006244
173720.0000000    0.2001209
173760.0000000    0.2016026
173800.0000000    0.1989527
173840.0000000    0.2015100
173880.0000000    0.1870393
173920.0000000    0.1971231
173960.0000000    0.1816604
174000.0000000    0.2042054
174040.0000000    0.1967786
174080.0000000    0.1999158
174120.0000000    0.2054352
174160.0000000    0.2031323
174200.0000000    0.2132451
174240.0000000    0.2087259
174280.0000000    0.2053695
174320.0000000    0.2049773
174360.0000000    0.2197398
174400.0000000    0.2243273
174440.0000000    0.2193853
174480.0000000    0.2173146
174520.0000000    0.2223732
174560.0000000    0.2111880
174600.0000000    0.2156034
174640.0000000    0.2070002
174680.0000000    0.2109971
174720.0000000    0.1986232
174760.0000000    0.2107904
174800.0000000    0.1959518
174840.0000000    0.2087075
174880.0000000    0.2072435
174920.0000000    0.1965212
174960.0000000    0.2054549
175000.0000000    0.2071218
175040.0000000    0.2145601
175080.0000000    0.2206830
175120.0000000    0.2026559
175160.0000000    0.2164648
175200.0000000    0.2055625
175240.0000000    0.1884034
175280.0000000    0.2039455
175320.0000000    0.2124034
175360.0000000    0.1862990
175400.0000000    0.1873483
175440.0000000    0.1802310
175480.0000000    0.1865884
175520.0000000    0.1845579
175560.0000000    0.2013956
175600.0000000    0.2049740
175640.0000000    0.2177668
175680.0000000    0.2076980
175720.0000000    0.2075246
175760.0000000    0.2193998
175800.0000000    0.2177677
175840.0000000    0.2105047
175880.0000000    0.1999968
175920.0000000    0.1797248
175960.0000000    0.2020724
176000.0000000    0.1999927
176040.0000000    0.2080913
176080.0000000    0.1987501
176120.0000000    0.1913160
176160.0000000    0.1934055
176200.0000000    0.1945348
176240.0000000    0.2053684
176280.0000000    0.1838241
176320.0000000    0.1932199
176360.0000000    0.1989868
176400.0000000    0.1969683
176440.0000000    0.1933903
176480.0000000    0.1915949
176520.0000000    0.1922376
176560.0000000    0.2068664
176600.0000000    0.1868413
176640.0000000    0.1912392
176680.0000000    0.1922416
176720.0000000    0.1883872
176760.0000000    0.1889370
176800.0000000    0.1817315
176840.0000000    0.1953830
176880.0000000    0.1819885
176920.0000000    0.1951739
176960.0000000    0.2027592
177000.0000000    0.1938344
177040.0000000    0.2016622
177080.0000000    0.1828387
177120.0000000    0.1823318
177160.0000000    0.1922367
177200.0000000    0.1772389
177240.0000000    0.1954085
177280.0000000    0.2024113
177320.0000000    0.2040735
177360.0000000    0.1797886
177400.0000000    0.1792025
177440.0000000    0.1840202
177480.0000000    0.1897577
177520.0000000    0.1726258
177560.0000000    0.1739970
177600.0000000    0.1785122
177640.0000000    0.1773144
177680.0000000    0.1688639
177720.0000000    0.1545537
177760.0000000    0.1723147
177800.0000000    0.1742486
177840.0000000    0.1700366
177880.0000000    0.1651908
177920.0000000    0.1876070
177960.0000000    0.1747935
178000.0000000    0.1835433
178040.0000000    0.1835858
178080.0000000    0.1848740
178120.0000000    0.1968371
178160.0000000    0.1839801
178200.0000000    0.1933791
178240.0000000    0.1769057
178280.0000000    0.1738511
178320.0000000    0.1868827
178360.0000000    0.1958330
178400.0000000    0.2000207
178440.0000000    0.1965764
178480.0000000    0.1965614
178520.0000000    0.2114351
178560.0000000    0.1725256
178600.0000000    0.1830899
178640.0000000    0.1879963
178680.0000000    0.1886477
178720.0000000    0.1695251
178760.0000000    0.1826986
178800.0000000    0.1822869
178840.0000000    0.1725788
178880.0000000    0.1784561
178920.0000000    0.1650474
178960.0000000    0.1705771
179000.0000000    0.1581600
179040.0000000    0.1858603
179080.0000000    0.1614248
179120.0000000    0.1522161
179160.0000000    0.1656435
179200.0000000    0.1796092
179240.0000000    0.1856035
179280.0000000    0.1871109
179320.0000000    0.1885263
179360.0000000    0.2018663
179400.0000000    0.1960531
179440.0000000    0.2071844
179480.0000000    0.1853327
179520.0000000    0.2025400
179560.0000000    0.2064844
179600.0000000    0.2077554
179640.0000000    0.2084982
179680.0000000    0.1906823
179720.0000000    0.1734291
179760.0000000    0.1931189
179800.0000000    0.1937215
179840.0000000    0.1857939
179880.0000000    0.1949969
179920.0000000    0.2034459
179960.0000000    0.1963978
180000.0000000    0.1796832
180040.0000000    0.1776359
180080.0000000    0.1891834
180120.0000000    0.1897728
180160.0000000    0.1982604
180200.0000000    0.1962348
180240.0000000    0.1912812
180280.0000000    0.1851724
180320.0000000    0.1900585
180360.0000000    0.1907305
180400.0000000    0.1806751
180440.0000000    0.1738396
180480.0000000    0.1692362
180520.0000000    0.1864198
180560.0000000    0.1922052
180600.0000000    0.1825932
180640.0000000    0.1768021
180680.0000000    0.1608539
180720.0000000    0.1817132
180760.0000000    0.1729701
180800.0000000    0.1560443
180840.0000000    0.1788919
180880.0000000    0.1854580
180920.0000000    0.1708248
180960.0000000    0.1959080
181000.0000000    0.1895728
181040.0000000    0.1757274
181080.0000000    0.1817948
181120.0000000    0.1719682
181160.0000000    0.1685353
181200.0000000    0.1776279
181240.0000000    0.1712384
181280.0000000    0.1732254
181320.0000000    0.1797461
181360.0000000    0.1871177
181400.0000000    0.1842982
181440.0000000    0.1927891
181480.0000000    0.1775609
181520.0000000    0.1837678
181560.0000000    0.1877893
181600.0000000    0.1893454
181640.0000000    0.1809705
181680.0000000    0.1843618
181720.0000000    0.1851234
181760.0000000    0.1833925
181800.0000000    0.2002819
181840.0000000    0.2055677
181880.0000000    0.1886551
181920.0000000    0.1837534
181960.0000000    0.1954713
182000.0000000    0.1912811
182040.0000000    0.1712885
182080.0000000    0.1995802
182120.0000000    0.1810962
182160.0000000    0.1760306
182200.0000000    0.1728807
182240.0000000    0.1705184
182280.0000000    0.1784845
182320.0000000    0.1944807
182360.0000000    0.1912924
182400.0000000    0.1919691
182440.0000000    0.1823293
182480.0000000    0.2048050
182520.0000000    0.2049916
182560.0000000    0.1889463
182600.0000000    0.1702216
182640.0000000    0.1787571
182680.0000000    0.1772999
182720.0000000    0.1938988
182760.0000000    0.2000455
182800.0000000    0.2011381
182840.0000000    0.1835444
182880.0000000    0.2040794
182920.0000000    0.2122377
182960.0000000    0.2104154
183000.0000000    0.2081219
183040.0000000    0.2105348
183080.0000000    0.1826911
183120.0000000    0.2025143
183160.0000000    0.1993295
183200.0000000    0.2141623
183240.0000000    0.2042207
183280.0000000    0.1956299
183320.0000000    0.2132578
183360.0000000    0.1963907
183400.0000000    0.1906057
183440.0000000    0.1809343
183480.0000000    0.2003495
183520.0000000    0.2048796
183560.0000000    0.2102560
183600.0000000    0.2019729
183640.0000000    0.2182541
183680.0000000    0.2138268
183720.0000000    0.2071133
183760.0000000    0.1975309
183800.0000000    0.2056024
183840.0000000    0.2134691
183880.0000000    0.2206352
183920.0000000    0.2184342
183960.0000000    0.2180648
184000.0000000    0.2023768
184040.0000000    0.2004960
184080.0000000    0.2066450
184120.0000000    0.2230473
184160.0000000    0.2126321
184200.0000000    0.1946436
184240.0000000    0.1976099
184280.0000000    0.1991532
184320.0000000    0.1945133
184360.0000000    0.1975493
184400.0000000    0.1955922
184440.0000000    0.2114895
184480.0000000    0.1922100
184520.0000000    0.2079382
184560.0000000    0.1928098
184600.0000000    0.1955339
184640.0000000    0.1925553
184680.0000000    0.1883410
184720.0000000    0.1981232
184760.0000000    0.2151437
184800.0000000    0.2088504
184840.0000000    0.2117505
184880.0000000    0.2040423
184920.0000000    0.1975280
184960.0000000    0.2088533
185000.0000000    0.2099110
185040.0000000    0.2070982
185080.0000000    0.2291193
185120.0000000    0.2148612
185160.0000000    0.2071829
185200.0000000    0.1996765
185240.0000000    0.1904910
185280.0000000    0.2089346
185320.0000000    0.1990197
185360.0000000    0.2104785
185400.0000000    0.2137734
185440.0000000    0.2117051
185480.0000000    0.2112503
185520.0000000    0.2191945
185560.0000000    0.2155238
185600.0000000    0.1975863
185640.0000000    0.2271811
185680.0000000    0.2201382
185720.0000000    0.2158834
185760.0000000    0.2168416
185800.0000000    0.2019503
185840.0000000    0.1870221
185880.0000000    0.2185657
185920.0000000    0.2223484
185960.0000000    0.2329533
186000.0000000    0.2085061
186040.0000000    0.2114781
186080.0000000    0.2196705
186120.0000000    0.2032991
186160.0000000    0.2170501
186200.0000000    0.2214533
186240.0000000    0.2144739
186280.0000000    0.1987241
186320.0000000    0.2038996
186360.0000000    0.2030927
186400.0000000    0.2100554
186440.0000000    0.1893455
186480.0000000    0.1897046
186520.0000000    0.2004199
186560.0000000    0.1947086
186600.0000000    0.2112452
186640.0000000    0.2002740
186680.0000000    0.2189573
186720.0000000    0.2065601
186760.0000000    0.1895581
186800.0000000    0.1909293
186840.0000000    0.2021968
186880.0000000    0.2157499
186920.0000000    0.2151429
186960.0000000    0.2136592
187000.0000000    0.2158464
187040.0000000    0.2135182
187080.0000000    0.2072045
187120.0000000    0.2236781
187160.0000000    0.2354364
187200.0000000    0.2152876
187240.0000000    0.2226094
187280.0000000    0.1940536
187320.0000000    0.1789409
187360.0000000    0.2028864
187400.0000000    0.2092758
187440.0000000    0.1942470
187480.0000000    0.2010205
187520.0000000    0.2107362
187560.0000000    0.2026469
187600.0000000    0.2077522
187640.0000000    0.2050684
187680.0000000    0.2001748
187720.0000000    0.1978632
187760.0000000    0.2016719
187800.0000000    0.2111305
187840.0000000    0.2181404
187880.0000000    0.2263688
187920.0000000    0.2135647
187960.0000000    0.2061630
188000.0000000    0.2221472
188040.0000000    0.2239991
188080.0000000    0.2033800
188120.0000000    0.2314727
188160.0000000    0.2207151
188200.0000000    0.2180797
188240.0000000    0.2139382
188280.0000000    0.2193855
188320.0000000    0.2074092
188360.0000000    0.2152625
188400.0000000    0.2047264
188440.0000000    0.2104088
188480.0000000    0.2066497
188520.0000000    0.2033982
188560.0000000    0.1998042
188600.0000000    0.2144704
188640.0000000    0.2092898
188680.0000000    0.2123375
188720.0000000    0.2172182
188760.0000000    0.2095897
188800.0000000    0.2021864
188840.0000000    0.2039823
188880.0000000    0.2198674
188920.0000000    0.1920943
188960.0000000    0.2076009
189000.0000000    0.2055633
189040.0000000    0.2089632
189080.0000000    0.2087178
189120.0000000    0.2186560
189160.0000000    0.1953750
189200.0000000    0.2156539
189240.0000000    0.2233349
189280.0000000    0.2334489
189320.0000000    0.2195511
189360.0000000    0.2170832
189400.0000000    0.2163682
189440.0000000    0.2313194
189480.0000000    0.2405703
189520.0000000    0.2136484
189560.0000000    0.2184533
189600.0000000    0.2294873
189640.0000000    0.2089788
189680.0000000    0.2274086
189720.0000000    0.2159732
189760.0000000    0.2145338
189800.0000000    0.2234711
189840.0000000    0.2104032
189880.0000000    0.2191833
189920.0000000    0.2110888
189960.0000000    0.2102715
190000.0000000    0.2125988
190040.0000000    0.2135219
190080.0000000    0.2143251
190120.0000000    0.2059617
190160.0000000    0.2164410
190200.0000000    0.2154575
190240.0000000    0.2262829
190280.0000000    0.2223823
190320.0000000    0.2266167
190360.0000000    0.2094075
190400.0000000    0.2169811
190440.0000000    0.2106160
190480.0000000    0.2231127
190520.0000000    0.2012268
190560.0000000    0.2017350
190600.0000000    0.2133418
190640.0000000    0.2033933
190680.0000000    0.2076354
190720.0000000    0.1991974
190760.0000000    0.1960267
190800.0000000    0.1884852
190840.0000000    0.2118341
190880.0000000    0.2161561
190920.0000000    0.2294460
190960.0000000    0.2401552
191000.0000000    0.2184439
191040.0000000    0.2185504
191080.0000000    0.2174119
191120.0000000    0.2283761
191160.0000000    0.2181768
191200.0000000    0.2294332
191240.0000000    0.2085185
191280.0000000    0.2366367
191320.0000000    0.2284370
191360.0000000    0.2211280
191400.0000000    0.2161683
191440.0000000    0.2264621
191480.0000000    0.2213977
191520.0000000    0.2233960
191560.0000000    0.2257333
191600.0000000    0.2184360
191640.0000000    0.2230807
191680.0000000    0.2225582
191720.0000000    0.2184673
191760.0000000    0.2170658
191800.0000000    0.2295089
191840.0000000    0.2177261
191880.0000000    0.2143888
191920.0000000    0.2076985
191960.0000000    0.2322178
192000.0000000    0.2114263
192040.0000000    0.2287846
192080.0000000    0.2147883
192120.0000000    0.2211927
192160.0000000    0.2121808
192200.0000000    0.2176314
192240.0000000    0.2121212
192280.0000000    0.2223728
192320.0000000    0.2322302
192360.0000000    0.2326769
192400.0000000    0.2292950
192440.0000000    0.2205379
192480.0000000    0.2199110
192520.0000000    0.2307399
192560.0000000    0.2243045
192600.0000000    0.2198277
192640.0000000    0.2342647
192680.0000000    0.2221081
192720.0000000    0.2172826
192760.0000000    0.2427825
192800.0000000    0.2238573
192840.0000000    0.2036722
192880.0000000    0.2377101
192920.0000000    0.2141613
192960.0000000    0.2242996
193000.0000000    0.2253943
193040.0000000    0.2159263
193080.0000000    0.2138769
193120.0000000    0.2281319
193160.0000000    0.2111183
193200.0000000    0.2136611
193240.0000000    0.2356437
193280.0000000    0.2397938
193320.0000000    0.2209471
193360.0000000    0.2298554
193400.0000000    0.2252190
193440.0000000    0.2251436
193480.0000000    0.2111501
193520.0000000    0.2097041
193560.0000000    0.2063261
193600.0000000    0.2249129
193640.0000000    0.2207413
193680.0000000    0.2123585
193720.0000000    0.2217372
193760.0000000    0.2252555
193800.0000000    0.2075100
193840.0000000    0.2182769
193880.0000000    0.2130084
193920.0000000    0.2241530
193960.0000000    0.2236926
194000.0000000    0.2135824
194040.0000000    0.2067648
194080.0000000    0.2040860
194120.0000000    0.2085382
194160.0000000    0.2069532
194200.0000000    0.2374300
194240.0000000    0.2271575
194280.0000000    0.2249803
194320.0000000    0.2154018
194360.0000000    0.2160421
194400.0000000    0.2219093
194440.0000000    0.2261884
194480.0000000    0.2119167
194520.0000000    0.2188578
194560.0000000    0.2302815
194600.0000000    0.1987604
194640.0000000    0.2180644
194680.0000000    0.2301922
194720.0000000    0.2148062
194760.0000000    0.2073120
194800.0000000    0.2066163
194840.0000000    0.1924217
194880.0000000    0.1910638
194920.0000000    0.1973233
194960.0000000    0.2018397
195000.0000000    0.2050602
195040.0000000    0.2062748
195080.0000000    0.2349727
195120.0000000    0.2189145
195160.0000000    0.1977109
195200.0000000    0.1956477
195240.0000000    0.1817728
195280.0000000    0.1873917
195320.0000000    0.1945693
195360.0000000    0.1782175
195400.0000000    0.1801139
195440.0000000    0.1916176
195480.0000000    0.2000010
195520.0000000    0.1776084
195560.0000000    0.1754040
195600.0000000    0.1790230
195640.0000000    0.1931045
195680.0000000    0.1795895
195720.0000000    0.1866092
195760.0000000    0.1886997
195800.0000000    0.2180952
195840.0000000    0.2169905
195880.0000000    0.2118916
195920.0000000    0.2230766
195960.0000000    0.2251193
196000.0000000    0.2189377
196040.0000000    0.2194770
196080.0000000    0.2037834
196120.0000000    0.2101920
196160.0000000    0.1994025
196200.0000000    0.2055615
196240.0000000    0.2060704
196280.0000000    0.1964569
196320.0000000    0.1999814
196360.0000000    0.1950477
196400.0000000    0.1949674
196440.0000000    0.2093973
196480.0000000    0.2140219
196520.0000000    0.2261862
196560.0000000    0.1979714
196600.0000000    0.2033146
196640.0000000    0.2095009
196680.0000000    0.2171723
196720.0000000    0.2161217
196760.0000000    0.2074980
196800.0000000    0.1958113
196840.0000000    0.1939300
196880.0000000    0.2058813
196920.0000000    0.2163054
196960.0000000    0.2177978
197000.0000000    0.2338651
197040.0000000    0.2188815
197080.0000000    0.1904179
197120.0000000    0.2010410
197160.0000000    0.1978563
197200.0000000    0.2193184
197240.0000000    0.1848009
197280.0000000    0.2021439
197320.0000000    0.2033625
197360.0000000    0.2015126
197400.0000000    0.1945124
197440.0000000    0.1913654
197480.0000000    0.1799714
197520.0000000    0.1829520
197560.0000000    0.1893303
197600.0000000    0.1735913
197640.0000000    0.1828274
197680.0000000    0.1843335
197720.0000000    0.1922959
197760.0000000    0.2021440
197800.0000000    0.2062979
197840.0000000    0.2176975
197880.0000000    0.1868130
197920.0000000    0.2010067
197960.0000000    0.2058088
198000.0000000    0.1886160
198040.0000000    0.1979240
198080.0000000    0.1793920
198120.0000000    0.1932812
198160.0000000    0.2031587
198200.0000000    0.1852074
198240.0000000    0.1818799
198280.0000000    0.2012432
198320.0000000    0.2225720
198360.0000000    0.2005816
198400.0000000    0.1992396
198440.0000000    0.1900140
198480.0000000    0.1938961
198520.0000000    0.2188972
198560.0000000    0.2009915
198600.0000000    0.1855697
198640.0000000    0.1746827
198680.0000000    0.1843915
198720.0000000    0.1845524
198760.0000000    0.1915654
198800.0000000    0.2021097
198840.0000000    0.1953637
198880.0000000    0.1750924
198920.0000000    0.1908444
198960.0000000    0.1876059
199000.0000000    0.1713487
199040.0000000    0.1692414
199080.0000000    0.1852482
199120.0000000    0.1994631
199160.0000000    0.1773453
199200.0000000    0.1603516
199240.0000000    0.1663993
199280.0000000    0.1799742
199320.0000000    0.1667567
199360.0000000    0.1972725
199400.0000000    0.1897100
199440.0000000    0.1836209
199480.0000000    0.1798369
199520.0000000    0.1798566
199560.0000000    0.1856735
199600.0000000    0.1750176
199640.0000000    0.1911925
199680.0000000    0.1823763
199720.0000000    0.1685153
199760.0000000    0.1799004
199800.0000000    0.1861936
199840.0000000    0.1873660
199880.0000000    0.1952618
199920.0000000    0.1951070
199960.0000000    0.2140655
200000.0000000    0.1905537
200040.0000000    0.1983628
200080.0000000    0.1882268
200120.0000000    0.1823658
200160.0000000    0.2082300
200200.0000000    0.2161762
200240.0000000    0.2209555
200280.0000000    0.1976178
200320.0000000    0.2220201
200360.0000000    0.2120825
200400.0000000    0.2110859
200440.0000000    0.1983270
200480.0000000    0.1943601
200520.0000000    0.1872151
200560.0000000    0.1918324
200600.0000000    0.2016349
200640.0000000    0.2001597
200680.0000000    0.2122188
200720.0000000    0.2001331
200760.0000000    0.2066091
200800.0000000    0.1956259
200840.0000000    0.2222572
200880.0000000    0.2211834
200920.0000000    0.2061802
200960.0000000    0.2155355
201000.0000000    0.2071966
201040.0000000    0.2108366
201080.0000000    0.2029307
201120.0000000    0.2031714
201160.0000000    0.1964689
201200.0000000    0.1915137
201240.0000000    0.2094787
201280.0000000    0.1939940
201320.0000000    0.2024781
201360.0000000    0.1971517
201400.0000000    0.2162549
201440.0000000    0.2095306
201480.0000000    0.2100528
201520.0000000    0.2276752
201560.0000000    0.2403881
201600.0000000    0.2243459
201640.0000000    0.2089799
201680.0000000    0.2076690
201720.0000000    0.2182948
201760.0000000    0.2140973
201800.0000000    0.1912999
201840.0000000    0.2014103
201880.0000000    0.1972209
201920.0000000    0.2075325
201960.0000000    0.2008379
202000.0000000    0.2055060
202040.0000000    0.1963714
202080.0000000    0.1819024
202120.0000000    0.1945870
202160.0000000    0.1888511
202200.0000000    0.2160073
202240.0000000    0.2037394
202280.0000000    0.1964742
202320.0000000    0.2066556
202360.0000000    0.2074940
202400.0000000    0.1862347
202440.0000000    0.2049322
202480.0000000    0.2166390
202520.0000000    0.2161877
202560.0000000    0.1951041
202600.0000000    0.2025622
202640.0000000    0.2015938
202680.0000000    0.1928242
202720.0000000    0.1879254
202760.0000000    0.1842864
202800.0000000    0.1971356
202840.0000000    0.1948605
202880.0000000    0.1874050
202920.0000000    0.1809890
202960.0000000    0.1930634
203000.0000000    0.1879687
203040.0000000    0.1806957
203080.0000000    0.1835319
203120.0000000    0.2023758
203160.0000000    0.2030340
203200.0000000    0.1768619
203240.0000000    0.2016456
203280.0000000    0.1855100
203320.0000000    0.1974449
203360.0000000    0.1731638
203400.0000000    0.1761228
203440.0000000    0.1587158
203480.0000000    0.1743113
203520.0000000    0.1893020
203560.0000000    0.1823567
203600.0000000    0.1932265
203640.0000000    0.1779525
203680.0000000    0.1947365
203720.0000000    0.1942883
203760.0000000    0.2051633
203800.0000000    0.2125552
203840.0000000    0.2011821
203880.0000000    0.1956223
203920.0000000    0.1952929
203960.0000000    0.2012753
204000.0000000    0.2042838
204040.0000000    0.2083327
204080.0000000    0.1755131
204120.0000000    0.1728963
204160.0000000    0.1799202
204200.0000000    0.1650254
204240.0000000    0.2002537
204280.0000000    0.1761172
204320.0000000    0.1947674
204360.0000000    0.1894524
204400.0000000    0.2017473
204440.0000000    0.1980852
204480.0000000    0.2047026
204520.0000000    0.1804975
204560.0000000    0.1835683
204600.0000000    0.1965854
204640.0000000    0.1878461
204680.0000000    0.1853154
204720.0000000    0.1841112
204760.0000000    0.1907167
204800.0000000    0.1914586
204840.0000000    0.1937058
204880.0000000    0.1980926
204920.0000000    0.1968847
204960.0000000    0.2003680
205000.0000000    0.1814963
205040.0000000    0.1922326
205080.0000000    0.1747725
205120.0000000    0.1679745
205160.0000000    0.1858048
205200.0000000    0.1948992
205240.0000000    0.1812086
205280.0000000    0.1961493
205320.0000000    0.1722476
205360.0000000    0.1904171
205400.0000000    0.1745946
205440.0000000    0.1703052
205480.0000000    0.2008839
205520.0000000    0.1794491
205560.0000000    0.1687362
205600.0000000    0.1978149
205640.0000000    0.2148233
205680.0000000    0.1986920
205720.0000000    0.2129461
205760.0000000    0.1783905
205800.0000000    0.1992798
205840.0000000    0.2088521
205880.0000000    0.2011561
205920.0000000    0.1825584
205960.0000000    0.1851483
206000.0000000    0.1986814
206040.0000000    0.1822488
206080.0000000    0.1803420
206120.0000000    0.1895482
206160.0000000    0.2080700
206200.0000000    0.1916387
206240.0000000    0.1981476
206280.0000000    0.2045041
206320.0000000    0.1785663
206360.0000000    0.1885242
206400.0000000    0.1837840
206440.0000000    0.1716411
206480.0000000    0.1957692
206520.0000000    0.1949036
206560.0000000    0.1923752
206600.0000000    0.1999658
206640.0000000    0.2115856
206680.0000000    0.2069150
206720.0000000    0.2066714
206760.0000000    0.2187355
206800.0000000    0.2244871
206840.0000000    0.2100839
206880.0000000    0.2372394
206920.0000000    0.2235909
206960.0000000    0.2086231
207000.0000000    0.2086802
207040.0000000    0.2010163
207080.0000000    0.2089162
207120.0000000    0.2060921
207160.0000000    0.2311523
207200.0000000    0.2183634
207240.0000000    0.2070165
207280.0000000    0.2150157
207320.0000000    0.2140281
207360.0000000    0.2063255
207400.0000000    0.1938628
207440.0000000    0.1979281
207480.0000000    0.2079655
207520.0000000    0.2075249
207560.0000000    0.2065412
207600.0000000    0.2154009
207640.0000000    0.2075610
207680.0000000    0.2094950
207720.0000000    0.2150024
207760.0000000    0.2106917
207800.0000000    0.2051488
207840.0000000    0.1877893
207880.0000000    0.2316751
207920.0000000    0.2329720
207960.0000000    0.2277815
208000.0000000    0.2123689
208040.0000000    0.2230912
208080.0000000    0.2091626
208120.0000000    0.2125416
208160.0000000    0.2245373
208200.0000000    0.2413520
208240.0000000    0.2309976
208280.0000000    0.2211415
208320.0000000    0.2162619
208360.0000000    0.2232268
208400.0000000    0.2229769
208440.0000000    0.2099971
208480.0000000    0.2207341
208520.0000000    0.1982947
208560.0000000    0.2252633
208600.0000000    0.2350155
208640.0000000    0.2062951
208680.0000000    0.2070744
208720.0000000    0.1853106
208760.0000000    0.1949720
208800.0000000    0.2125522
208840.0000000    0.2274448
208880.0000000    0.2275279
208920.0000000    0.1976997
208960.0000000    0.1969574
209000.0000000    0.2036633
209040.0000000    0.1901192
209080.0000000    0.2377428
209120.0000000    0.2135149
209160.0000000    0.2189951
209200.0000000    0.2124829
209240.0000000    0.2228095
209280.0000000    0.1976094
209320.0000000    0.2291412
209360.0000000    0.2366030
209400.0000000    0.2169420
209440.0000000    0.2278531
209480.0000000    0.2143755
209520.0000000    0.2477780
209560.0000000    0.2398911
209600.0000000    0.2510617
209640.0000000    0.2271717
209680.0000000    0.2264828
209720.0000000    0.2319535
209760.0000000    0.2402423
209800.0000000    0.2371253
209840.0000000    0.2074371
209880.0000000    0.2271748
209920.0000000    0.2173905
209960.0000000    0.2362753
210000.0000000    0.2024982
210040.0000000    0.2187162
210080.0000000    0.2361358
210120.0000000    0.2384614
210160.0000000    0.2400997
210200.0000000    0.2468375
210240.0000000    0.2252441
210280.0000000    0.2460490
210320.0000000    0.2462651
210360.0000000    0.2407865
210400.0000000    0.2569519
210440.0000000    0.2254650
210480.0000000    0.2377100
210520.0000000    0.2459959
210560.0000000    0.2350409
210600.0000000    0.2519510
210640.0000000    0.2487415
210680.0000000    0.2559802
210720.0000000    0.2412318
210760.0000000    0.2315660
210800.0000000    0.2310678
210840.0000000    0.2568848
210880.0000000    0.2600245
210920.0000000    0.2359906
210960.0000000    0.2176442
211000.0000000    0.2193370
211040.0000000    0.1926690
211080.0000000    0.1799710
211120.0000000    0.1912555
211160.0000000    0.2015237
211200.0000000    0.1984408
211240.0000000    0.1969033
211280.0000000    0.2104353
211320.0000000    0.2026600
211360.0000000    0.1951095
211400.0000000    0.2188401
211440.0000000    0.1955169
211480.0000000    0.1974390
211520.0000000    0.2173309
211560.0000000    0.2204156
211600.0000000    0.2087101
211640.0000000    0.2253993
211680.0000000    0.1920238
211720.0000000    0.1808017
211760.0000000    0.1776019
211800.0000000    0.1908651
211840.0000000    0.1941749
211880.0000000    0.1937036
211920.0000000    0.1889839
211960.0000000    0.2077718
212000.0000000    0.2036270
212040.0000000    0.1931368
212080.0000000    0.1777295
212120.0000000    0.1597795
212160.0000000    0.1863098
212200.0000000    0.1874177
212240.0000000    0.1819989
212280.0000000    0.1712135
212320.0000000    0.1813461
212360.0000000    0.1874824
212400.0000000    0.1895268
212440.0000000    0.1823646
212480.0000000    0.1719002
212520.0000000    0.1903783
212560.0000000    0.1901496
212600.0000000    0.1822398
212640.0000000    0.1935511
212680.0000000    0.2059818
212720.0000000    0.1950826
212760.0000000    0.1817343
212800.0000000    0.1817622
212840.0000000    0.1860721
212880.0000000    0.2168278
212920.0000000    0.2092182
212960.0000000    0.2012499
213000.0000000    0.1781588
213040.0000000    0.2257892
213080.0000000    0.2124146
213120.0000000    0.2031606
213160.0000000    0.2063091
213200.0000000    0.1868030
213240.0000000    0.2028350
213280.0000000    0.1961940
213320.0000000    0.2231399
213360.0000000    0.2121023
213400.0000000    0.2208984
213440.0000000    0.2433133
213480.0000000    0.2330373
213520.0000000    0.2246324
213560.0000000    0.2260601
213600.0000000    0.2417940
213640.0000000    0.2226136
213680.0000000    0.2457917
213720.0000000    0.2286470
213760.0000000    0.2327166
213800.0000000    0.2388356
213840.0000000    0.2398942
213880.0000000    0.2287364
213920.0000000    0.2297844
213960.0000000    0.2360588
214000.0000000    0.2449363
214040.0000000    0.2384547
214080.0000000    0.2379361
214120.0000000    0.2230563
214160.0000000    0.2251861
214200.0000000    0.2379852
214240.0000000    0.2316199
214280.0000000    0.2309754
214320.0000000    0.2432645
214360.0000000    0.2392592
214400.0000000    0.2493610
214440.0000000    0.2314081
214480.0000000    0.2167342
214520.0000000    0.2114391
214560.0000000    0.1929321
214600.0000000    0.2103356
214640.0000000    0.2100853
214680.0000000    0.2101463
214720.0000000    0.1902919
214760.0000000    0.2025260
214800.0000000    0.2148448
214840.0000000    0.2131355
214880.0000000    0.2188284
214920.0000000    0.2189316
214960.0000000    0.2037264
215000.0000000    0.2015336
215040.0000000    0.2129386
215080.0000000    0.2118415
215120.0000000    0.2328659
215160.0000000    0.2391768
215200.0000000    0.2290251
215240.0000000    0.2513356
215280.0000000    0.2338245
215320.0000000    0.2070640
215360.0000000    0.2170505
215400.0000000    0.2121372
215440.0000000    0.2252117
215480.0000000    0.2270546
215520.0000000    0.2552038
215560.0000000    0.2668240
215600.0000000    0.2242725
215640.0000000    0.2155091
215680.0000000    0.2153121
215720.0000000    0.2177254
215760.0000000    0.1985588
215800.0000000    0.1982668
215840.0000000    0.2165051
215880.0000000    0.2010361
215920.0000000    0.2218119
215960.0000000    0.2159252
216000.0000000    0.2379414
216040.0000000    0.2235917
216080.0000000    0.2179299
216120.0000000    0.2385771
216160.0000000    0.2515716
216200.0000000    0.2641840
216240.0000000    0.2707014
216280.0000000    0.2645902
216320.0000000    0.2623479
216360.0000000    0.2685427
216400.0000000    0.2522352
216440.0000000    0.2587768
216480.0000000    0.2477939
216520.0000000    0.2399568
216560.0000000    0.2384908
216600.0000000    0.2488110
216640.0000000    0.2242027
216680.0000000    0.2397494
216720.0000000    0.2239145
216760.0000000    0.2376892
216800.0000000    0.2254404
216840.0000000    0.1948884
216880.0000000    0.2021261
216920.0000000    0.2152822
216960.0000000    0.2001378
217000.0000000    0.2295705
217040.0000000    0.2445970
217080.0000000    0.2146009
217120.0000000    0.2222915
217160.0000000    0.2316219
217200.0000000    0.2104551
217240.0000000    0.2252621
217280.0000000    0.2106428
217320.0000000    0.2036053
217360.0000000    0.1993634
217400.0000000    0.2109162
217440.0000000    0.2070944
217480.0000000    0.2073860
217520.0000000    0.1921573
217560.0000000    0.1925082
217600.0000000    0.2019357
217640.0000000    0.2008071
217680.0000000    0.2194558
217720.0000000    0.2109271
217760.0000000    0.2221109
217800.0000000    0.2241718
217840.0000000    0.2311928
217880.0000000    0.2240327
217920.0000000    0.2238235
217960.0000000    0.2095085
218000.0000000    0.2080968
218040.0000000    0.2300589
218080.0000000    0.2159904
218120.0000000    0.2189328
218160.0000000    0.2124961
218200.0000000    0.1913128
218240.0000000    0.2093689
218280.0000000    0.2115535
218320.0000000    0.2224171
218360.0000000    0.2380496
218400.0000000    0.2228122
218440.0000000    0.2321654
218480.0000000    0.2318841
218520.0000000    0.2107197
218560.0000000    0.2033284
218600.0000000    0.1963299
218640.0000000    0.1890500
218680.0000000    0.2146726
218720.0000000    0.1916432
218760.0000000    0.1889619
218800.0000000    0.1936068
218840.0000000    0.1735041
218880.0000000    0.1662698
218920.0000000    0.1775035
218960.0000000    0.1940854
219000.0000000    0.1820717
219040.0000000    0.1988227
219080.0000000    0.1806045
219120.0000000    0.2166799
219160.0000000    0.2152466
219200.0000000    0.2090466
219240.0000000    0.1871353
219280.0000000    0.1680237
219320.0000000    0.1774696
219360.0000000    0.1855355
219400.0000000    0.1867494
219440.0000000    0.1834163
219480.0000000    0.1800545
219520.0000000    0.1792082
219560.0000000    0.1746560
219600.0000000    0.2070391
219640.0000000    0.1879380
219680.0000000    0.1726875
219720.0000000    0.1935489
219760.0000000    0.2055320
219800.0000000    0.1913787
219840.0000000    0.1826910
219880.0000000    0.1755197
219920.0000000    0.1680432
219960.0000000    0.1865631
220000.0000000    0.1798890
220040.0000000    0.1795238
220080.0000000    0.1853708
220120.0000000    0.1953041
220160.0000000    0.1819943
220200.0000000    0.1823840
220240.0000000    0.1870129
220280.0000000    0.1946903
220320.0000000    0.1689562
220360.0000000    0.1849397
220400.0000000    0.1771804
220440.0000000    0.1629689
220480.0000000    0.1698908
220520.0000000    0.1972741
220560.0000000    0.2032324
220600.0000000    0.2110879
220640.0000000    0.1967290
220680.0000000    0.1922904
220720.0000000    0.1993024
220760.0000000    0.1805324
220800.0000000    0.1761118
220840.0000000    0.1730535
220880.0000000    0.1807507
220920.0000000    0.1849050
220960.0000000    0.1740479
221000.0000000    0.1862286
221040.0000000    0.1889153
221080.0000000    0.1703528
221120.0000000    0.1872527
221160.0000000    0.1909126
221200.0000000    0.1682934
221240.0000000    0.1971760
221280.0000000    0.1947010
221320.0000000    0.1799035
221360.0000000    0.1809413
221400.0000000    0.1716308
221440.0000000    0.1764106
221480.0000000    0.1836222
221520.0000000    0.1678169
221560.0000000    0.1762538
221600.0000000    0.1747818
221640.0000000    0.1765210
221680.0000000    0.1646653
221720.0000000    0.1759581
221760.0000000    0.1674813
221800.0000000    0.1660102
221840.0000000    0.1656393
221880.0000000    0.1734211
221920.0000000    0.1783103
221960.0000000    0.1737300
222000.0000000    0.1862084
222040.0000000    0.1749624
222080.0000000    0.1633598
222120.0000000    0.1915580
222160.0000000    0.1862244
222200.0000000    0.1753044
222240.0000000    0.1759686
222280.0000000    0.1781570
222320.0000000    0.1750483
222360.0000000    0.1823599
222400.0000000    0.1840713
222440.0000000    0.1828517
222480.0000000    0.2010810
222520.0000000    0.1911585
222560.0000000    0.1818756
222600.0000000    0.1742649
222640.0000000    0.1851022
222680.0000000    0.1724900
222720.0000000    0.1721703
222760.0000000    0.2006802
222800.0000000    0.1748518
222840.0000000    0.1905085
222880.0000000    0.1750970
222920.0000000    0.1822042
222960.0000000    0.1739453
223000.0000000    0.1773536
223040.0000000    0.1879016
223080.0000000    0.1819639
223120.0000000    0.1775664
223160.0000000    0.1840024
223200.0000000    0.1839050
223240.0000000    0.1946124
223280.0000000    0.1895584
223320.0000000    0.1884164
223360.0000000    0.1745546
223400.0000000    0.1923822
223440.0000000    0.1709305
223480.0000000    0.1790126
223520.0000000    0.1873441
223560.0000000    0.1852810
223600.0000000    0.1729273
223640.0000000    0.1652444
223680.0000000    0.1657758
223720.0000000    0.1784876
223760.0000000    0.1672432
223800.0000000    0.1846457
223840.0000000    0.1820452
223880.0000000    0.1717706
223920.0000000    0.1812610
223960.0000000    0.1913411
224000.0000000    0.1608935
224040.0000000    0.1782151
224080.0000000    0.1733602
224120.0000000    0.1741876
224160.0000000    0.1803013
224200.0000000    0.1936651
224240.0000000    0.1871583
224280.0000000    0.1760503
224320.0000000    0.1935482
224360.0000000    0.1633162
224400.0000000    0.1700833
224440.0000000    0.1959360
224480.0000000    0.2053449
224520.0000000    0.1959372
224560.0000000    0.1860396
224600.0000000    0.1939787
224640.0000000    0.1948447
224680.0000000    0.1990802
224720.0000000    0.1929329
224760.0000000    0.1961427
224800.0000000    0.2162559
224840.0000000    0.2069512
224880.0000000    0.1956654
224920.0000000    0.2051986
224960.0000000    0.1992068
225000.0000000    0.1874793
225040.0000000    0.1998807
225080.0000000    0.2036677
225120.0000000    0.1896894
225160.0000000    0.1848826
225200.0000000    0.2051114
225240.0000000    0.2190403
225280.0000000    0.2121011
225320.0000000    0.1903334
225360.0000000    0.1923411
225400.0000000    0.2189257
225440.0000000    0.2022889
225480.0000000    0.1933148
225520.0000000    0.2023157
225560.0000000    0.2079304
225600.0000000    0.1927792
225640.0000000    0.1894307
225680.0000000    0.2035857
225720.0000000    0.2060457
225760.0000000    0.2063413
225800.0000000    0.2148070
225840.0000000    0.1906886
225880.0000000    0.1977713
225920.0000000    0.2007783
225960.0000000    0.1929627
226000.0000000    0.1934153
226040.0000000    0.1917671
226080.0000000    0.1956018
226120.0000000    0.1977942
226160.0000000    0.2250780
226200.0000000    0.2147872
226240.0000000    0.2144409
226280.0000000    0.2204736
226320.0000000    0.2054219
226360.0000000    0.2047583
226400.0000000    0.1770723
226440.0000000    0.2106655
226480.0000000    0.1963748
226520.0000000    0.2049520
226560.0000000    0.2038183
226600.0000000    0.2234833
226640.0000000    0.2489810
226680.0000000    0.2380391
226720.0000000    0.2373361
226760.0000000    0.2383497
226800.0000000    0.2295845
226840.0000000    0.2056753
226880.0000000    0.1965584
226920.0000000    0.1799149
226960.0000000    0.2067712
227000.0000000    0.2172409
227040.0000000    0.2189556
227080.0000000    0.2166499
227120.0000000    0.2373083
227160.0000000    0.2173011
227200.0000000    0.2129752
227240.0000000    0.2259555
227280.0000000    0.2180183
227320.0000000    0.2065111
227360.0000000    0.2319318
227400.0000000    0.2297037
227440.0000000    0.2179781
227480.0000000    0.1997475
227520.0000000    0.2159481
227560.0000000    0.1908595
227600.0000000    0.1887956
227640.0000000    0.1906080
227680.0000000    0.1954401
227720.0000000    0.1943011
227760.0000000    0.2283012
227800.0000000    0.2041751
227840.0000000    0.2147635
227880.0000000    0.1978425
227920.0000000    0.1731126
227960.0000000    0.1778666
228000.0000000    0.1818479
228040.0000000    0.1832142
228080.0000000    0.1876578
228120.0000000    0.1975256
228160.0000000    0.2185531
228200.0000000    0.1930591
228240.0000000    0.1859617
228280.0000000    0.1863577
228320.0000000    0.1917814
228360.0000000    0.1910042
228400.0000000    0.1997318
228440.0000000    0.2077794
228480.0000000    0.2009289
228520.0000000    0.2131428
228560.0000000    0.2047008
228600.0000000    0.2193188
228640.0000000    0.2005962
228680.0000000    0.1802661
228720.0000000    0.1907925
228760.0000000    0.1899639
228800.0000000    0.1966115
228840.0000000    0.2124000
228880.0000000    0.2184357
228920.0000000    0.2021890
228960.0000000    0.1900395
229000.0000000    0.2034700
229040.0000000    0.2097536
229080.0000000    0.1876571
229120.0000000    0.1965791
229160.0000000    0.2210887
229200.0000000    0.1973884
229240.0000000    0.2027072
229280.0000000    0.2185042
229320.0000000    0.2172462
229360.0000000    0.1964353
229400.0000000    0.1913256
229440.0000000    0.2019925
229480.0000000    0.2046971
229520.0000000    0.2141507
229560.0000000    0.1963866
229600.0000000    0.2268497
229640.0000000    0.2225787
229680.0000000    0.2219606
229720.0000000    0.2080904
229760.0000000    0.1945241
229800.0000000    0.1977689
229840.0000000    0.2123524
229880.0000000    0.1937208
229920.0000000    0.2143855
229960.0000000    0.2005050
230000.0000000    0.2109359
230040.0000000    0.2064874
230080.0000000    0.1924455
230120.0000000    0.2117478
230160.0000000    0.2116546
230200.0000000    0.2270781
230240.0000000    0.2149500
230280.0000000    0.2129540
230320.0000000    0.2078332
230360.0000000    0.2259662
230400.0000000    0.2214040
230440.0000000    0.2365343
230480.0000000    0.2379054
230520.0000000    0.2254551
230560.0000000    0.2278960
230600.0000000    0.2586018
230640.0000000    0.2413581
230680.0000000    0.2509750
230720.0000000    0.2520501
230760.0000000    0.2445848
230800.0000000    0.2321868
230840.0000000    0.2277689
230880.0000000    0.2334404
230920.0000000    0.2036849
230960.0000000    0.2019975
231000.0000000    0.2094609
231040.0000000    0.2118082
231080.0000000    0.2228820
231120.0000000    0.2118469
231160.0000000    0.2200396
231200.0000000    0.2151130
231240.0000000    0.2356869
231280.0000000    0.2144026
231320.0000000    0.2214360
231360.0000000    0.2297715
231400.0000000    0.2263112
231440.0000000    0.2102050
231480.0000000    0.1982295
231520.0000000    0.1969699
231560.0000000    0.1830325
231600.0000000    0.2045479
231640.0000000    0.2058759
231680.0000000    0.1799525
231720.0000000    0.1914083
231760.0000000    0.2244676
231800.0000000    0.1983739
231840.0000000    0.1977283
231880.0000000    0.1956463
231920.0000000    0.2015358
231960.0000000    0.2080267
232000.0000000    0.2104701
232040.0000000    0.2208072
232080.0000000    0.2267123
232120.0000000    0.2274214
232160.0000000    0.2130915
232200.0000000    0.1938055
232240.0000000    0.2036090
232280.0000000    0.1975800
232320.0000000    0.2013119
232360.0000000    0.2055846
232400.0000000    0.1980059
232440.0000000    0.1985408
232480.0000000    0.2497252
232520.0000000    0.2172789
232560.0000000    0.2086354
232600.0000000    0.2045199
232640.0000000    0.2033500
232680.0000000    0.2140915
232720.0000000    0.2069256
232760.0000000    0.2014308
232800.0000000    0.2143438
232840.0000000    0.2363708
232880.0000000    0.2038121
232920.0000000    0.2032284
232960.0000000    0.2206518
233000.0000000    0.2231290
233040.0000000    0.2157479
233080.0000000    0.2031707
233120.0000000    0.2138746
233160.0000000    0.2220912
233200.0000000    0.2081444
233240.0000000    0.2105199
233280.0000000    0.2167611
233320.0000000    0.2077739
233360.0000000    0.1995063
233400.0000000    0.1976319
233440.0000000    0.2088055
233480.0000000    0.2080739
233520.0000000    0.2061263
233560.0000000    0.2315677
233600.0000000    0.2195366
233640.0000000    0.2113561
233680.0000000    0.2150888
233720.0000000    0.2155012
233760.0000000    0.2246781
233800.0000000    0.2254097
233840.0000000    0.2084717
233880.0000000    0.2360247
233920.0000000    0.2100450
233960.0000000    0.2213364
234000.0000000    0.2079004
234040.0000000    0.2168625
234080.0000000    0.2460850
234120.0000000    0.2316315
234160.0000000    0.2201667
234200.0000000    0.2201370
234240.0000000    0.2254228
234280.0000000    0.2019462
234320.0000000    0.2081403
234360.0000000    0.2206496
234400.0000000    0.2151567
234440.0000000    0.2177391
234480.0000000    0.1929287
234520.0000000    0.2127616
234560.0000000    0.2189753
234600.0000000    0.2228215
234640.0000000    0.2156525
234680.0000000    0.2014947
234720.0000000    0.2006893
234760.0000000    0.2119423
234800.0000000    0.2075730
234840.0000000    0.2168800
234880.0000000    0.2070210
234920.0000000    0.2000955
234960.0000000    0.2099569
235000.0000000    0.2043569
235040.0000000    0.2037539
235080.0000000    0.2046758
235120.0000000    0.1906102
235160.0000000    0.2118680
235200.0000000    0.2076297
235240.0000000    0.2098713
235280.0000000    0.2152845
235320.0000000    0.2041822
235360.0000000    0.2050360
235400.0000000    0.2062367
235440.0000000    0.2000085
235480.0000000    0.1948872
235520.0000000    0.1980463
235560.0000000    0.1957189
235600.0000000    0.2039634
235640.0000000    0.1962728
235680.0000000    0.2030384
235720.0000000    0.1951496
235760.0000000    0.1796869
235800.0000000    0.1866355
235840.0000000    0.2026683
235880.0000000    0.2157859
235920.0000000    0.1987285
235960.0000000    0.1838632
236000.0000000    0.1791699
236040.0000000    0.2029127
236080.0000000    0.1972368
236120.0000000    0.1951796
236160.0000000    0.2049309
236200.0000000    0.1893703
236240.0000000    0.1960443
236280.0000000    0.2125890
236320.0000000    0.2190602
236360.0000000    0.2166606
236400.0000000    0.2144731
236440.0000000    0.1968336
236480.0000000    0.2084497
236520.0000000    0.2157454
236560.0000000    0.2283300
236600.0000000    0.2195955
236640.0000000    0.2041515
236680.0000000    0.1916063
236720.0000000    0.2082230
236760.0000000    0.2082508
236800.0000000    0.2038094
236840.0000000    0.2183645
236880.0000000    0.2261303
236920.0000000    0.2217826
236960.0000000    0.2227824
237000.0000000    0.2294043
237040.0000000    0.2265462
237080.0000000    0.2287702
237120.0000000    0.2258092
237160.0000000    0.2213342
237200.0000000    0.2205857
237240.0000000    0.2214739
237280.0000000    0.2201191
237320.0000000    0.2189138
237360.0000000    0.2238652
237400.0000000    0.2090358
237440.0000000    0.2098859
237480.0000000    0.2233254
237520.0000000    0.2113256
237560.0000000    0.2251221
237600.0000000    0.2304800
237640.0000000    0.2314813
237680.0000000    0.2025596
237720.0000000    0.2120197
237760.0000000    0.2192209
237800.0000000    0.2270192
237840.0000000    0.2171555
237880.0000000    0.2205695
237920.0000000    0.2410198
237960.0000000    0.2247915
238000.0000000    0.2240075
238040.0000000    0.1985203
238080.0000000    0.2223633
238120.0000000    0.2172017
238160.0000000    0.2005934
238200.0000000    0.2104610
238240.0000000    0.2166810
238280.0000000    0.2197169
238320.0000000    0.2229190
238360.0000000    0.1902627
238400.0000000    0.2137762
238440.0000000    0.2160737
238480.0000000    0.2175807
238520.0000000    0.2088128
238560.0000000    0.2014645
238600.0000000    0.2036362
238640.0000000    0.2128872
238680.0000000    0.2374175
238720.0000000    0.2275031
238760.0000000    0.2256045
238800.0000000    0.2138470
238840.0000000    0.2201426
238880.0000000    0.2236461
238920.0000000    0.2192988
238960.0000000    0.2239424
239000.0000000    0.2265637
239040.0000000    0.2283383
239080.0000000    0.2266762
239120.0000000    0.2053685
239160.0000000    0.2349051
239200.0000000    0.2387522
239240.0000000    0.2304273
239280.0000000    0.2223584
239320.0000000    0.2251546
239360.0000000    0.2496899
239400.0000000    0.2319451
239440.0000000    0.2225407
239480.0000000    0.2105452
239520.0000000    0.2120638
239560.0000000    0.2130542
239600.0000000    0.2185200
239640.0000000    0.2342508
239680.0000000    0.2078719
239720.0000000    0.2215713
239760.0000000    0.2321272
239800.0000000    0.2042917
239840.0000000    0.2189935
239880.0000000    0.2142645
239920.0000000    0.2385549
239960.0000000    0.2406745
240000.0000000    0.2154712
240040.0000000    0.2295302
240080.0000000    0.2263361
240120.0000000    0.2268668
240160.0000000    0.2359312
240200.0000000    0.2313046
240240.0000000    0.2357162
240280.0000000    0.2326009
240320.0000000    0.2263109
240360.0000000    0.2128644
240400.0000000    0.2334897
240440.0000000    0.2523194
240480.0000000    0.2366533
240520.0000000    0.2377719
240560.0000000    0.2303128
240600.0000000    0.2272875
240640.0000000    0.2162160
240680.0000000    0.2100182
240720.0000000    0.2371691
240760.0000000    0.2245740
240800.0000000    0.2322298
240840.0000000    0.2431709
240880.0000000    0.2317384
240920.0000000    0.2431627
240960.0000000    0.2209116
241000.0000000    0.2389765
241040.0000000    0.2413451
241080.0000000    0.2207659
241120.0000000    0.2403344
241160.0000000    0.2425349
241200.0000000    0.2311087
241240.0000000    0.2437106
241280.0000000    0.2429673
241320.0000000    0.2248964
241360.0000000    0.2322207
241400.0000000    0.2324887
241440.0000000    0.2383005
241480.0000000    0.2228933
241520.0000000    0.2277884
241560.0000000    0.2522133
241600.0000000    0.2321033
241640.0000000    0.2336633
241680.0000000    0.2395776
241720.0000000    0.2296014
241760.0000000    0.2483037
241800.0000000    0.2347197
241840.0000000    0.2179939
241880.0000000    0.2438743
241920.0000000    0.2260790
241960.0000000    0.2225528
242000.0000000    0.2215221
242040.0000000    0.2190432
242080.0000000    0.2286907
242120.0000000    0.2445479
242160.0000000    0.2323124
242200.0000000    0.2384500
242240.0000000    0.2381346
242280.0000000    0.2372036
242320.0000000    0.2273508
242360.0000000    0.2455426
242400.0000000    0.2439468
242440.0000000    0.2417281
242480.0000000    0.2515302
242520.0000000    0.2455547
242560.0000000    0.2287650
242600.0000000    0.2443977
242640.0000000    0.2418417
242680.0000000    0.2410457
242720.0000000    0.2308352
242760.0000000    0.2325226
242800.0000000    0.2283933
242840.0000000    0.2340610
242880.0000000    0.2458106
242920.0000000    0.2416965
242960.0000000    0.2379736
243000.0000000    0.2411065
243040.0000000    0.2399559
243080.0000000    0.2338045
243120.0000000    0.2368121
243160.0000000    0.2373532
243200.0000000    0.2547407
243240.0000000    0.2618068
243280.0000000    0.2266448
243320.0000000    0.2487442
243360.0000000    0.2399340
243400.0000000    0.2263419
243440.0000000    0.2460179
243480.0000000    0.2436778
243520.0000000    0.2458106
243560.0000000    0.2502836
243600.0000000    0.2379391
243640.0000000    0.2274087
243680.0000000    0.2433242
243720.0000000    0.2109913
243760.0000000    0.2000287
243800.0000000    0.2233317
243840.0000000    0.2131192
243880.0000000    0.2228012
243920.0000000    0.2376462
243960.0000000    0.2480828
244000.0000000    0.2474184
244040.0000000    0.2235917
244080.0000000    0.2360163
244120.0000000    0.2413846
244160.0000000    0.2445476
244200.0000000    0.2286115
244240.0000000    0.2257628
244280.0000000    0.2322323
244320.0000000    0.2295632
244360.0000000    0.2323746
244400.0000000    0.2422813
244440.0000000    0.2305328
244480.0000000    0.2410396
244520.0000000    0.2475642
244560.0000000    0.2252668
244600.0000000    0.2368473
244640.0000000    0.2283936
244680.0000000    0.2443109
244720.0000000    0.2261288
244760.0000000    0.2311642
244800.0000000    0.2346406
244840.0000000    0.2375942
244880.0000000    0.2274470
244920.0000000    0.2045260
244960.0000000    0.2195174
245000.0000000    0.2051045
245040.0000000    0.2177258
245080.0000000    0.2306016
245120.0000000    0.2290079
245160.0000000    0.2222499
245200.0000000    0.2409472
245240.0000000    0.2129972
245280.0000000    0.2262433
245320.0000000    0.2264974
245360.0000000    0.2227196
245400.0000000    0.2184914
245440.0000000    0.2085018
245480.0000000    0.2171038
245520.0000000    0.2177068
245560.0000000    0.2099827
245600.0000000    0.2111448
245640.0000000    0.2280071
245680.0000000    0.2242958
245720.0000000    0.2268910
245760.0000000    0.2181759
245800.0000000    0.2328181
245840.0000000    0.2333861
245880.0000000    0.2284569
245920.0000000    0.2318750
245960.0000000    0.2391898
246000.0000000    0.2357956
246040.0000000    0.2316330
246080.0000000    0.2467245
246120.0000000    0.2400338
246160.0000000    0.2379208
246200.0000000    0.2379168
246240.0000000    0.2415600
246280.0000000    0.2346531
246320.0000000    0.2366833
246360.0000000    0.2309732
246400.0000000    0.2382594
246440.0000000    0.2072387
246480.0000000    0.2406515
246520.0000000    0.2304599
246560.0000000    0.2313094
246600.0000000    0.2272082
246640.0000000    0.2320315
246680.0000000    0.2355142
246720.0000000    0.2462274
246760.0000000    0.2426652
246800.0000000    0.2420525
246840.0000000    0.2334177
246880.0000000    0.2536995
246920.0000000    0.2398134
246960.0000000    0.2340573
247000.0000000    0.2209112
247040.0000000    0.2028245
247080.0000000    0.2269605
247120.0000000    0.2187505
247160.0000000    0.2206331
247200.0000000    0.2297021
247240.0000000    0.2132767
247280.0000000    0.2151542
247320.0000000    0.2406117
247360.0000000    0.2270301
247400.0000000    0.2267970
247440.0000000    0.2164369
247480.0000000    0.2280629
247520.0000000    0.2331165
247560.0000000    0.2566796
247600.0000000    0.2391972
247640.0000000    0.2247274
247680.0000000    0.2367756
247720.0000000    0.2282168
247760.0000000    0.2269824
247800.0000000    0.2277063
247840.0000000    0.2396715
247880.0000000    0.2387048
247920.0000000    0.2354173
247960.0000000    0.2265032
248000.0000000    0.2278761
248040.0000000    0.2378720
248080.0000000    0.2338843
248120.0000000    0.2288131
248160.0000000    0.2185588
248200.0000000    0.2280425
248240.0000000    0.2237484
248280.0000000    0.2267603
248320.0000000    0.2327495
248360.0000000    0.2213975
248400.0000000    0.2217649
248440.0000000    0.2272781
248480.0000000    0.2330866
248520.0000000    0.2401411
248560.0000000    0.2367602
248600.0000000    0.2282605
248640.0000000    0.2414535
248680.0000000    0.2207308
248720.0000000    0.2205994
248760.0000000    0.2136844
248800.0000000    0.2289283
248840.0000000    0.2280457
248880.0000000    0.2228316
248920.0000000    0.2243461
248960.0000000    0.2318358
249000.0000000    0.2324971
249040.0000000    0.2468273
249080.0000000    0.2316165
249120.0000000    0.2348761
249160.0000000    0.2383017
249200.0000000    0.2524003
249240.0000000    0.2467530
249280.0000000    0.2450930
249320.0000000    0.2427626
249360.0000000    0.2419091
249400.0000000    0.2304194
249440.0000000    0.2341831
249480.0000000    0.2227667
249520.0000000    0.2334159
249560.0000000    0.2391441
249600.0000000    0.2263319
249640.0000000    0.2240959
249680.0000000    0.2363527
249720.0000000    0.2312809
249760.0000000    0.2312577
249800.0000000    0.2323781
249840.0000000    0.2401804
249880.0000000    0.2347624
249920.0000000    0.2214333
249960.0000000    0.2383256
250000.0000000    0.2362199
250040.0000000    0.2333588
250080.0000000    0.2455258
250120.0000000    0.2246008
250160.0000000    0.2377993
250200.0000000    0.2354360
250240.0000000    0.2269049
250280.0000000    0.2240072
250320.0000000    0.2254280
250360.0000000    0.2317917
250400.0000000    0.2281660
250440.0000000    0.2387327
250480.0000000    0.2231313
250520.0000000    0.2391193
250560.0000000    0.2273183
250600.0000000    0.2372670
250640.0000000    0.2427165
250680.0000000    0.2254383
250720.0000000    0.2213824
250760.0000000    0.2220341
250800.0000000    0.2198115
250840.0000000    0.2022083
250880.0000000    0.2169366
250920.0000000    0.2114756
250960.0000000    0.2212349
251000.0000000    0.2259034
251040.0000000    0.2375860
251080.0000000    0.2188682
251120.0000000    0.2225160
251160.0000000    0.2462742
251200.0000000    0.2205456
251240.0000000    0.2330446
251280.0000000    0.2247406
251320.0000000    0.2241722
251360.0000000    0.2304394
251400.0000000    0.2222470
251440.0000000    0.2197680
251480.0000000    0.2225313
251520.0000000    0.2070194
251560.0000000    0.2143058
251600.0000000    0.2371256
251640.0000000    0.2344773
251680.0000000    0.2261936
251720.0000000    0.2269501
251760.0000000    0.2165350
251800.0000000    0.2261837
251840.0000000    0.2337900
251880.0000000    0.2263145
251920.0000000    0.2353212
251960.0000000    0.2203956
252000.0000000    0.2390056
252040.0000000    0.2090117
252080.0000000    0.2235251
252120.0000000    0.2207906
252160.0000000    0.2327711
252200.0000000    0.2326220
252240.0000000    0.2018936
252280.0000000    0.2066772
252320.0000000    0.2022648
252360.0000000    0.2155095
252400.0000000    0.2328393
252440.0000000    0.2123589
252480.0000000    0.2099420
252520.0000000    0.2188417
252560.0000000    0.2115900
252600.0000000    0.2117955
252640.0000000    0.2098740
252680.0000000    0.2038292
252720.0000000    0.2154462
252760.0000000    0.2253034
252800.0000000    0.2038195
252840.0000000    0.2294063
252880.0000000    0.2257725
252920.0000000    0.2305823
252960.0000000    0.2033919
253000.0000000    0.2312205
253040.0000000    0.2388426
253080.0000000    0.2172131
253120.0000000    0.2241004
253160.0000000    0.2383558
253200.0000000    0.2281874
253240.0000000    0.2124723
253280.0000000    0.2222326
253320.0000000    0.2029012
253360.0000000    0.2174598
253400.0000000    0.2238761
253440.0000000    0.2319050
253480.0000000    0.2211165
253520.0000000    0.2032649
253560.0000000    0.1962087
253600.0000000    0.2116427
253640.0000000    0.2016447
253680.0000000    0.1985995
253720.0000000    0.2258682
253760.0000000    0.2179263
253800.0000000    0.2220450
253840.0000000    0.2233923
253880.0000000    0.2268477
253920.0000000    0.2180614
253960.0000000    0.2245801
254000.0000000    0.2231661
254040.0000000    0.2036231
254080.0000000    0.1949122
254120.0000000    0.1870742
254160.0000000    0.1886440
254200.0000000    0.1848963
254240.0000000    0.1989646
254280.0000000    0.1995045
254320.0000000    0.2023395
254360.0000000    0.1866889
254400.0000000    0.1928379
254440.0000000    0.1841356
254480.0000000    0.1935924
254520.0000000    0.1929623
254560.0000000    0.1969774
254600.0000000    0.2185986
254640.0000000    0.2314742
254680.0000000    0.2077079
254720.0000000    0.2197234
254760.0000000    0.2164138
254800.0000000    0.2247078
254840.0000000    0.2108304
254880.0000000    0.2005626
254920.0000000    0.2038125
254960.0000000    0.2173262
255000.0000000    0.2157283
255040.0000000    0.2016784
255080.0000000    0.2133614
255120.0000000    0.2105480
255160.0000000    0.2049060
255200.0000000    0.2054400
255240.0000000    0.2110248
255280.0000000    0.2237670
255320.0000000    0.2144250
255360.0000000    0.2243576
255400.0000000    0.2300423
255440.0000000    0.2280143
255480.0000000    0.2110339
255520.0000000    0.2280823
255560.0000000    0.2066137
255600.0000000    0.2149709
255640.0000000    0.2129833
255680.0000000    0.2200885
255720.0000000    0.2138592
255760.0000000    0.2016808
255800.0000000    0.1881085
255840.0000000    0.2163842
255880.0000000    0.2065442
255920.0000000    0.2243009
255960.0000000    0.2008695
256000.0000000    0.2013123
256040.0000000    0.1993179
256080.0000000    0.2135737
256120.0000000    0.2073648
256160.0000000    0.2021030
256200.0000000    0.1925062
256240.0000000    0.1892741
256280.0000000    0.2014644
256320.0000000    0.2118909
256360.0000000    0.1944355
256400.0000000    0.1879824
256440.0000000    0.1670492
256480.0000000    0.1779127
256520.0000000    0.1912923
256560.0000000    0.1758593
256600.0000000    0.1898189
256640.0000000    0.1971567
256680.0000000    0.1900309
256720.0000000    0.2072846
256760.0000000    0.1918060
256800.0000000    0.1799832
256840.0000000    0.2030815
256880.0000000    0.1915312
256920.0000000    0.1979215
256960.0000000    0.1958364
257000.0000000    0.1861826
257040.0000000    0.1913090
257080.0000000    0.1882563
257120.0000000    0.1883810
257160.0000000    0.1993811
257200.0000000    0.1925263
257240.0000000    0.1977969
257280.0000000    0.1981272
257320.0000000    0.2001008
257360.0000000    0.2027788
257400.0000000    0.1633655
257440.0000000    0.1906866
257480.0000000    0.1678001
257520.0000000    0.1943009
257560.0000000    0.1736381
257600.0000000    0.1799842
257640.0000000    0.1843060
257680.0000000    0.1809255
257720.0000000    0.1903038
257760.0000000    0.1807910
257800.0000000    0.1806206
257840.0000000    0.1900302
257880.0000000    0.1880881
257920.0000000    0.1748010
257960.0000000    0.1806951
258000.0000000    0.1788032
258040.0000000    0.1871793
258080.0000000    0.1850953
258120.0000000    0.1866297
258160.0000000    0.1926507
258200.0000000    0.1976760
258240.0000000    0.1932585
258280.0000000    0.2040590
258320.0000000    0.2032650
258360.0000000    0.1939740
258400.0000000    0.1962281
258440.0000000    0.1970093
258480.0000000    0.1909612
258520.0000000    0.1920374
258560.0000000    0.2029754
258600.0000000    0.2013053
258640.0000000    0.1907262
258680.0000000    0.1984356
258720.0000000    0.1774132
258760.0000000    0.1938870
258800.0000000    0.1906790
258840.0000000    0.1919190
258880.0000000    0.2044262
258920.0000000    0.1963928
258960.0000000    0.1967185
259000.0000000    0.2005554
259040.0000000    0.1815035
259080.0000000    0.1891478
259120.0000000    0.2025429
259160.0000000    0.1859126
259200.0000000    0.1919234
259240.0000000    0.1876515
259280.0000000    0.1964036
259320.0000000    0.2001720
259360.0000000    0.1830510
259400.0000000    0.2051574
259440.0000000    0.1896128
259480.0000000    0.1905104
259520.0000000    0.1736396
259560.0000000    0.1825287
259600.0000000    0.1858860
259640.0000000    0.1972470
259680.0000000    0.2066826
259720.0000000    0.1950949
259760.0000000    0.1886575
259800.0000000    0.1887152
259840.0000000    0.2034315
259880.0000000    0.1872417
259920.0000000    0.1978919
259960.0000000    0.1972828
260000.0000000    0.1942645
260040.0000000    0.1928659
260080.0000000    0.1927198
260120.0000000    0.1781704
260160.0000000    0.1814813
260200.0000000    0.1848444
260240.0000000    0.1982998
260280.0000000    0.2096205
260320.0000000    0.1812977
260360.0000000    0.2043733
260400.0000000    0.1923901
260440.0000000    0.1909363
260480.0000000    0.2197567
260520.0000000    0.1961595
260560.0000000    0.1957419
260600.0000000    0.1982365
260640.0000000    0.2074357
260680.0000000    0.1997754
260720.0000000    0.1994730
260760.0000000    0.1751171
260800.0000000    0.2214553
260840.0000000    0.1908352
260880.0000000    0.1869966
260920.0000000    0.1784293
260960.0000000    0.1850984
261000.0000000    0.1748327
261040.0000000    0.1780449
261080.0000000    0.1808994
261120.0000000    0.1720552
261160.0000000    0.1898963
261200.0000000    0.1875822
261240.0000000    0.1815323
261280.0000000    0.1774913
261320.0000000    0.1867783
261360.0000000    0.1893522
261400.0000000    0.1917578
261440.0000000    0.2019600
261480.0000000    0.2168279
261520.0000000    0.2244663
261560.0000000    0.2110486
261600.0000000    0.2113905
261640.0000000    0.2187444
261680.0000000    0.1951367
261720.0000000    0.2155063
261760.0000000    0.2005347
261800.0000000    0.2036677
261840.0000000    0.2024842
261880.0000000    0.2223941
261920.0000000    0.2155322
261960.0000000    0.2042242
262000.0000000    0.2103532
262040.0000000    0.1980110
262080.0000000    0.2111542
262120.0000000    0.1878412
262160.0000000    0.2031890
262200.0000000    0.1982726
262240.0000000    0.2279701
262280.0000000    0.2273390
262320.0000000    0.2111226
262360.0000000    0.2200298
262400.0000000    0.1991594
262440.0000000    0.2037808
262480.0000000    0.2048152
262520.0000000    0.2025997
262560.0000000    0.1881433
262600.0000000    0.2063989
262640.0000000    0.2107833
262680.0000000    0.2080127
262720.0000000    0.2038325
262760.0000000    0.2253024
262800.0000000    0.2075883
262840.0000000    0.2123545
262880.0000000    0.1997485
262920.0000000    0.2097680
262960.0000000    0.2035488
263000.0000000    0.1968601
263040.0000000    0.1816222
263080.0000000    0.2108234
263120.0000000    0.2015875
263160.0000000    0.2137458
263200.0000000    0.1990554
263240.0000000    0.1881979
263280.0000000    0.2005205
263320.0000000    0.1927212
263360.0000000    0.2105221
263400.0000000    0.2104372
263440.0000000    0.2097879
263480.0000000    0.2043046
263520.0000000    0.1964416
263560.0000000    0.2042639
263600.0000000    0.1858718
263640.0000000    0.1959865
263680.0000000    0.1854580
263720.0000000    0.2017208
263760.0000000    0.2029801
263800.0000000    0.1876389
263840.0000000    0.2106048
263880.0000000    0.2141784
263920.0000000    0.2132895
263960.0000000    0.2103153
264000.0000000    0.2066497
264040.0000000    0.2038266
264080.0000000    0.1988550
264120.0000000    0.1997572
264160.0000000    0.1900053
264200.0000000    0.1884601
264240.0000000    0.1983031
264280.0000000    0.2095050
264320.0000000    0.1942023
264360.0000000    0.2062627
264400.0000000    0.2026606
264440.0000000    0.1990401
264480.0000000    0.1953748
264520.0000000    0.1948934
264560.0000000    0.1969626
264600.0000000    0.2130419
264640.0000000    0.2145449
264680.0000000    0.1946869
264720.0000000    0.2038408
264760.0000000    0.2127607
264800.0000000    0.2153328
264840.0000000    0.2347204
264880.0000000    0.2174154
264920.0000000    0.2250640
264960.0000000    0.2239261
265000.0000000    0.2271951
265040.0000000    0.2194984
265080.0000000    0.2090267
265120.0000000    0.2043022
265160.0000000    0.2129301
265200.0000000    0.2047112
265240.0000000    0.1930892
265280.0000000    0.1810338
265320.0000000    0.1845659
265360.0000000    0.2019528
265400.0000000    0.1978639
265440.0000000    0.2157779
265480.0000000    0.2080486
265520.0000000    0.2022272
265560.0000000    0.2070122
265600.0000000    0.2144479
265640.0000000    0.2071829
265680.0000000    0.2056973
265720.0000000    0.2198402
265760.0000000    0.2181345
265800.0000000    0.2222666
265840.0000000    0.2269236
265880.0000000    0.2559490
265920.0000000    0.2298663
265960.0000000    0.2261108
266000.0000000    0.2347187
266040.0000000    0.2122143
266080.0000000    0.2285522
266120.0000000    0.2305353
266160.0000000    0.2284735
266200.0000000    0.2386320
266240.0000000    0.2264325
266280.0000000    0.2201249
266320.0000000    0.2285884
266360.0000000    0.2406512
266400.0000000    0.2311866
266440.0000000    0.2128924
266480.0000000    0.2032639
266520.0000000    0.2082413
266560.0000000    0.2086651
266600.0000000    0.2051687
266640.0000000    0.2326784
266680.0000000    0.2171992
266720.0000000    0.2153700
266760.0000000    0.2364028
266800.0000000    0.2145835
266840.0000000    0.1994387
266880.0000000    0.2078265
266920.0000000    0.2112781
266960.0000000    0.2072531
267000.0000000    0.1930728
267040.0000000    0.1894988
267080.0000000    0.1916735
267120.0000000    0.1899599
267160.0000000    0.1909179
267200.0000000    0.1805998
267240.0000000    0.1820636
267280.0000000    0.1707977
267320.0000000    0.1682085
267360.0000000    0.1748322
267400.0000000    0.1982461
267440.0000000    0.1780821
267480.0000000    0.1495273
267520.0000000    0.1683917
267560.0000000    0.1657279
267600.0000000    0.1654159
267640.0000000    0.1675229
267680.0000000    0.1683232
267720.0000000    0.1818189
267760.0000000    0.1785312
267800.0000000    0.2033584
267840.0000000    0.1838011
267880.0000000    0.1714254
267920.0000000    0.1788272
267960.0000000    0.1710704
268000.0000000    0.1847808
268040.0000000    0.1795568
268080.0000000    0.1804356
268120.0000000    0.2038145
268160.0000000    0.1902680
268200.0000000    0.1644711
268240.0000000    0.1788452
268280.0000000    0.1833017
268320.0000000    0.1835992
268360.0000000    0.1908494
268400.0000000    0.1813190
268440.0000000    0.1858407
268480.0000000    0.1970183
268520.0000000    0.1864914
268560.0000000    0.1872484
268600.0000000    0.1959838
268640.0000000    0.1938367
268680.0000000    0.2078684
268720.0000000    0.2088740
268760.0000000    0.1785254
268800.0000000    0.1857952
268840.0000000    0.2006924
268880.0000000    0.1715323
268920.0000000    0.1947305
268960.0000000    0.1897820
269000.0000000    0.1777263
269040.0000000    0.1899938
269080.0000000    0.1741728
269120.0000000    0.1974144
269160.0000000    0.2109209
269200.0000000    0.2100972
269240.0000000    0.1869584
269280.0000000    0.1803009
269320.0000000    0.1814744
269360.0000000    0.1901167
269400.0000000    0.1788137
269440.0000000    0.1812276
269480.0000000    0.1831027
269520.0000000    0.1879149
269560.0000000    0.1889321
269600.0000000    0.1804914
269640.0000000    0.1863888
269680.0000000    0.1773142
269720.0000000    0.1899749
269760.0000000    0.1951628
269800.0000000    0.1792807
269840.0000000    0.2160774
269880.0000000    0.1897025
269920.0000000    0.1837682
269960.0000000    0.1807215
270000.0000000    0.1708189
270040.0000000    0.1745685
270080.0000000    0.2063578
270120.0000000    0.2104933
270160.0000000    0.2067063
270200.0000000    0.2075860
270240.0000000    0.1944385
270280.0000000    0.2095179
270320.0000000    0.1927737
270360.0000000    0.1699171
270400.0000000    0.1773216
270440.0000000    0.1859170
270480.0000000    0.1589558
270520.0000000    0.1682308
270560.0000000    0.1660288
270600.0000000    0.1698311
270640.0000000    0.1531980
270680.0000000    0.1699219
270720.0000000    0.1614975
270760.0000000    0.1717719
270800.0000000    0.1674877
270840.0000000    0.1498069
270880.0000000    0.1610557
270920.0000000    0.1734155
270960.0000000    0.1579557
271000.0000000    0.1701613
271040.0000000    0.1908944
271080.0000000    0.1743227
271120.0000000    0.1749692
271160.0000000    0.1893342
271200.0000000    0.1826801
271240.0000000    0.1857630
271280.0000000    0.1705449
271320.0000000    0.1647408
271360.0000000    0.1895997
271400.0000000    0.1990495
271440.0000000    0.1907511
271480.0000000    0.1766770
271520.0000000    0.1863996
271560.0000000    0.1867033
271600.0000000    0.1988681
271640.0000000    0.2029133
271680.0000000    0.1998065
271720.0000000    0.1908831
271760.0000000    0.1798620
271800.0000000    0.1925627
271840.0000000    0.1911687
271880.0000000    0.2042605
271920.0000000    0.2250958
271960.0000000    0.2141753
272000.0000000    0.2172927
272040.0000000    0.2119546
272080.0000000    0.2213266
272120.0000000    0.2270358
272160.0000000    0.2392257
272200.0000000    0.2266484
272240.0000000    0.2329839
272280.0000000    0.2384742
272320.0000000    0.2522166
272360.0000000    0.2553033
272400.0000000    0.2334472
272440.0000000    0.2337788
272480.0000000    0.2237652
272520.0000000    0.2216239
272560.0000000    0.2100904
272600.0000000    0.1924935
272640.0000000    0.2081108
272680.0000000    0.2133890
272720.0000000    0.2087502
272760.0000000    0.2226363
272800.0000000    0.2274382
272840.0000000    0.2098230
272880.0000000    0.2423327
272920.0000000    0.2280516
272960.0000000    0.2117686
273000.0000000    0.1973706
273040.0000000    0.1987426
273080.0000000    0.2016489
273120.0000000    0.1933206
273160.0000000    0.1741204
273200.0000000    0.2026083
273240.0000000    0.2079923
273280.0000000    0.2032502
273320.0000000    0.2027065
273360.0000000    0.2059160
273400.0000000    0.2243571
273440.0000000    0.2422111
273480.0000000    0.2300321
273520.0000000    0.2183857
273560.0000000    0.1934330
273600.0000000    0.2066274
273640.0000000    0.2195883
273680.0000000    0.2570550
273720.0000000    0.2497986
273760.0000000    0.2189058
273800.0000000    0.2122566
273840.0000000    0.2308298
273880.0000000    0.2253040
273920.0000000    0.2181616
273960.0000000    0.2197948
274000.0000000    0.2175960
274040.0000000    0.2235961
274080.0000000    0.2410403
274120.0000000    0.2325024
274160.0000000    0.2128252
274200.0000000    0.2154016
274240.0000000    0.2198961
274280.0000000    0.2126133
274320.0000000    0.2059353
274360.0000000    0.2001588
274400.0000000    0.2057303
274440.0000000    0.2152914
274480.0000000    0.2189032
274520.0000000    0.2141041
274560.0000000    0.2089182
274600.0000000    0.2255391
274640.0000000    0.2042325
274680.0000000    0.2256634
274720.0000000    0.2120737
274760.0000000    0.2146910
274800.0000000    0.2040108
274840.0000000    0.2020418
274880.0000000    0.1997128
274920.0000000    0.2218995
274960.0000000    0.2112828
275000.0000000    0.2437483
275040.0000000    0.2283540
275080.0000000    0.2415006
275120.0000000    0.2283290
275160.0000000    0.2169084
275200.0000000    0.2165318
275240.0000000    0.2151174
275280.0000000    0.2259997
275320.0000000    0.2223976
275360.0000000    0.2173773
275400.0000000    0.2267380
275440.0000000    0.2259190
275480.0000000    0.2115440
275520.0000000    0.2153928
275560.0000000    0.2048975
275600.0000000    0.2233298
275640.0000000    0.2265336
275680.0000000    0.2053697
275720.0000000    0.2099122
275760.0000000    0.2211688
275800.0000000    0.2189557
275840.0000000    0.2334638
275880.0000000    0.2088319
275920.0000000    0.2175560
275960.0000000    0.2231869
276000.0000000    0.2229481
276040.0000000    0.2198807
276080.0000000    0.2160183
276120.0000000    0.2165764
276160.0000000    0.2236100
276200.0000000    0.2119367
276240.0000000    0.2006997
276280.0000000    0.2024913
276320.0000000    0.2066191
276360.0000000    0.2055906
276400.0000000    0.2277897
276440.0000000    0.2156666
276480.0000000    0.2239603
276520.0000000    0.2179168
276560.0000000    0.1962070
276600.0000000    0.2191606
276640.0000000    0.2325704
276680.0000000    0.2107393
276720.0000000    0.2187081
276760.0000000    0.2092242
276800.0000000    0.2186869
276840.0000000    0.1995787
276880.0000000    0.2110357
276920.0000000    0.2258257
276960.0000000    0.2128686
277000.0000000    0.2189940
277040.0000000    0.2058608
277080.0000000    0.2042045
277120.0000000    0.2177404
277160.0000000    0.1864676
277200.0000000    0.2056338
277240.0000000    0.2191254
277280.0000000    0.2096815
277320.0000000    0.2037011
277360.0000000    0.2001569
277400.0000000    0.1928553
277440.0000000    0.1974790
277480.0000000    0.1845744
277520.0000000    0.2166215
277560.0000000    0.2368086
277600.0000000    0.2170918
277640.0000000    0.2534819
277680.0000000    0.2309269
277720.0000000    0.2296207
277760.0000000    0.2076869
277800.0000000    0.2065364
277840.0000000    0.2120931
277880.0000000    0.2094604
277920.0000000    0.2084743
277960.0000000    0.2140265
278000.0000000    0.2011895
278040.0000000    0.2079203
278080.0000000    0.2094492
278120.0000000    0.2013973
278160.0000000    0.2089525
278200.0000000    0.2111568
278240.0000000    0.2182185
278280.0000000    0.2009529
278320.0000000    0.2242257
278360.0000000    0.2180683
278400.0000000    0.2299467
278440.0000000    0.2283843
278480.0000000    0.2225803
278520.0000000    0.2387853
278560.0000000    0.2380692
278600.0000000    0.2242439
278640.0000000    0.2225182
278680.0000000    0.2147261
278720.0000000    0.2322915
278760.0000000    0.2298728
278800.0000000    0.2127857
278840.0000000    0.2322481
278880.0000000    0.1994727
278920.0000000    0.2068107
278960.0000000    0.2450028
279000.0000000    0.2319443
279040.0000000    0.2362912
279080.0000000    0.2364552
279120.0000000    0.2239693
279160.0000000    0.2150449
279200.0000000    0.2170461
279240.0000000    0.2511009
279280.0000000    0.2496708
279320.0000000    0.2555910
279360.0000000    0.2438832
279400.0000000    0.2263240
279440.0000000    0.2362917
279480.0000000    0.2354855
279520.0000000    0.2345110
279560.0000000    0.2144472
279600.0000000    0.2152312
279640.0000000    0.2031615
279680.0000000    0.2029043
279720.0000000    0.2036515
279760.0000000    0.2012856
279800.0000000    0.2190207
279840.0000000    0.2351815
279880.0000000    0.2198516
279920.0000000    0.2251538
279960.0000000    0.2095235
280000.0000000    0.1922423
280040.0000000    0.2047879
280080.0000000    0.2141636
280120.0000000    0.2257661
280160.0000000    0.2220393
280200.0000000    0.2125816
280240.0000000    0.2299113
280280.0000000    0.2080111
280320.0000000    0.1992861
280360.0000000    0.2099308
280400.0000000    0.2095560
280440.0000000    0.2117670
280480.0000000    0.2049710
280520.0000000    0.1973834
280560.0000000    0.1896037
280600.0000000    0.2028808
280640.0000000    0.1900741
280680.0000000    0.2017969
280720.0000000    0.2057648
280760.0000000    0.2037037
280800.0000000    0.2069064
280840.0000000    0.2030256
280880.0000000    0.1888185
280920.0000000    0.1905772
280960.0000000    0.1729767
281000.0000000    0.1727513
281040.0000000    0.1935033
281080.0000000    0.1746173
281120.0000000    0.2158164
281160.0000000    0.2105779
281200.0000000    0.2281388
281240.0000000    0.2032129
281280.0000000    0.1825093
281320.0000000    0.2146480
281360.0000000    0.1971085
281400.0000000    0.1942788
281440.0000000    0.1987336
281480.0000000    0.2033591
281520.0000000    0.2111013
281560.0000000    0.1937474
281600.0000000    0.2285895
281640.0000000    0.2143668
281680.0000000    0.2120468
281720.0000000    0.2219282
281760.0000000    0.2098835
281800.0000000    0.2132372
281840.0000000    0.2163479
281880.0000000    0.2178818
281920.0000000    0.2046975
281960.0000000    0.1997942
282000.0000000    0.2045620
282040.0000000    0.2036495
282080.0000000    0.1913502
282120.0000000    0.1964512
282160.0000000    0.2036376
282200.0000000    0.2029307
282240.0000000    0.1993812
282280.0000000    0.1981679
282320.0000000    0.1925570
282360.0000000    0.1969751
282400.0000000    0.1844960
282440.0000000    0.1872173
282480.0000000    0.2031759
282520.0000000    0.2016704
282560.0000000    0.2090009
282600.0000000    0.2086795
282640.0000000    0.2090188
282680.0000000    0.2124375
282720.0000000    0.2122711
282760.0000000    0.2157832
282800.0000000    0.1837258
282840.0000000    0.1926972
282880.0000000    0.1974614
282920.0000000    0.1986115
282960.0000000    0.1910195
283000.0000000    0.1824210
283040.0000000    0.1956592
283080.0000000    0.2295031
283120.0000000    0.2147670
283160.0000000    0.2099542
283200.0000000    0.2097078
283240.0000000    0.1784848
283280.0000000    0.1761268
283320.0000000    0.1877978
283360.0000000    0.1904829
283400.0000000    0.2008560
283440.0000000    0.2065232
283480.0000000    0.2108224
283520.0000000    0.1859838
283560.0000000    0.2255599
283600.0000000    0.2013254
283640.0000000    0.2072424
283680.0000000    0.1838418
283720.0000000    0.1820294
283760.0000000    0.1785409
283800.0000000    0.1717080
283840.0000000    0.1855244
283880.0000000    0.1918612
283920.0000000    0.1791770
283960.0000000    0.1924973
284000.0000000    0.2042288
284040.0000000    0.1976546
284080.0000000    0.1908816
284120.0000000    0.1808871
284160.0000000    0.1842806
284200.0000000    0.2096320
284240.0000000    0.2018315
284280.0000000    0.1811429
284320.0000000    0.2063701
284360.0000000    0.1831548
284400.0000000    0.2165774
284440.0000000    0.2039882
284480.0000000    0.1999026
284520.0000000    0.2145958
284560.0000000    0.2153122
284600.0000000    0.2188057
284640.0000000    0.1954822
284680.0000000    0.1973229
284720.0000000    0.2159456
284760.0000000    0.2098551
284800.0000000    0.2179726
284840.0000000    0.2026041
284880.0000000    0.1925852
284920.0000000    0.2073244
284960.0000000    0.2173131
285000.0000000    0.1931485
285040.0000000    0.2118907
285080.0000000    0.2270072
285120.0000000    0.2248069
285160.0000000    0.2073165
285200.0000000    0.2005838
285240.0000000    0.2162267
285280.0000000    0.2145286
285320.0000000    0.2179329
285360.0000000    0.2047105
285400.0000000    0.2065299
285440.0000000    0.2001981
285480.0000000    0.2028812
285520.0000000    0.1971398
285560.0000000    0.1888314
285600.0000000    0.1938865
285640.0000000    0.1929060
285680.0000000    0.2037164
285720.0000000    0.2023541
285760.0000000    0.1892638
285800.0000000    0.1987893
285840.0000000    0.1969851
285880.0000000    0.1983758
285920.0000000    0.1908722
285960.0000000    0.1790475
286000.0000000    0.1974484
286040.0000000    0.1875200
286080.0000000    0.2001491
286120.0000000    0.1852577
286160.0000000    0.1963059
286200.0000000    0.1905443
286240.0000000    0.1927149
286280.0000000    0.1886251
286320.0000000    0.1977420
286360.0000000    0.1888936
286400.0000000    0.2021684
286440.0000000    0.2415464
286480.0000000    0.2312151
286520.0000000    0.2133780
286560.0000000    0.2269680
286600.0000000    0.2164012
286640.0000000    0.2370116
286680.0000000    0.2150162
286720.0000000    0.2105750
286760.0000000    0.2190754
286800.0000000    0.2237568
286840.0000000    0.2361813
286880.0000000    0.2267754
286920.0000000    0.2051054
286960.0000000    0.2195194
287000.0000000    0.2072673
287040.0000000    0.2068338
287080.0000000    0.2073596
287120.0000000    0.2060551
287160.0000000    0.2089646
287200.0000000    0.1886436
287240.0000000    0.2063806
287280.0000000    0.1908561
287320.0000000    0.2137514
287360.0000000    0.1881196
287400.0000000    0.2026009
287440.0000000    0.1878958
287480.0000000    0.1995240
287520.0000000    0.1976313
287560.0000000    0.1785493
287600.0000000    0.1848250
287640.0000000    0.1771478
287680.0000000    0.1943754
287720.0000000    0.1873281
287760.0000000    0.1976063
287800.0000000    0.1810403
287840.0000000    0.1986278
287880.0000000    0.1931555
287920.0000000    0.1840658
287960.0000000    0.1756911
288000.0000000    0.1777587
288040.0000000    0.1816509
288080.0000000    0.1993838
288120.0000000    0.1754608
288160.0000000    0.2072609
288200.0000000    0.1974839
288240.0000000    0.1905412
288280.0000000    0.1968428
288320.0000000    0.1844486
288360.0000000    0.1682365
288400.0000000    0.1689335
288440.0000000    0.1713672
288480.0000000    0.1657816
288520.0000000    0.1836826
288560.0000000    0.1748436
288600.0000000    0.1935104
288640.0000000    0.1948183
288680.0000000    0.2008690
288720.0000000    0.1812076
288760.0000000    0.1859668
288800.0000000    0.1820030
288840.0000000    0.1934725
288880.0000000    0.2086773
288920.0000000    0.1947776
288960.0000000    0.2069819
289000.0000000    0.2012822
289040.0000000    0.2058584
289080.0000000    0.1928334
289120.0000000    0.1969033
289160.0000000    0.1918141
289200.0000000    0.1891807
289240.0000000    0.1926014
289280.0000000    0.1914367
289320.0000000    0.1928092
289360.0000000    0.1897890
289400.0000000    0.1864558
289440.0000000    0.1944955
289480.0000000    0.1826215
289520.0000000    0.1890933
289560.0000000    0.2127041
289600.0000000    0.2042965
289640.0000000    0.2003583
289680.0000000    0.1869213
289720.0000000    0.1737292
289760.0000000    0.1954071
289800.0000000    0.1827493
289840.0000000    0.1873582
289880.0000000    0.1873672
289920.0000000    0.1800152
289960.0000000    0.2031843
290000.0000000    0.1973355
290040.0000000    0.2084346
290080.0000000    0.1868156
290120.0000000    0.1888400
290160.0000000    0.1846197
290200.0000000    0.1923952
290240.0000000    0.1938172
290280.0000000    0.1782993
290320.0000000    0.2099106
290360.0000000    0.2004855
290400.0000000    0.1969287
290440.0000000    0.1996495
290480.0000000    0.1986251
290520.0000000    0.1982514
290560.0000000    0.1965033
290600.0000000    0.2066229
290640.0000000    0.2055071
290680.0000000    0.1926630
290720.0000000    0.2067268
290760.0000000    0.2185487
290800.0000000    0.2058289
290840.0000000    0.1842409
290880.0000000    0.1697171
290920.0000000    0.1932175
290960.0000000    0.1794705
291000.0000000    0.1576888
291040.0000000    0.1840751
291080.0000000    0.1656912
291120.0000000    0.1621946
291160.0000000    0.1709587
291200.0000000    0.1750115
291240.0000000    0.1743095
291280.0000000    0.1854334
291320.0000000    0.2064824
291360.0000000    0.2144959
291400.0000000    0.2168175
291440.0000000    0.2015834
291480.0000000    0.2143531
291520.0000000    0.1953639
291560.0000000    0.1987390
291600.0000000    0.1864993
291640.0000000    0.1855273
291680.0000000    0.1881364
291720.0000000    0.1819519
291760.0000000    0.1878553
291800.0000000    0.1918951
291840.0000000    0.1939398
291880.0000000    0.2016292
291920.0000000    0.1982521
291960.0000000    0.1890524
292000.0000000    0.1728996
292040.0000000    0.1786415
292080.0000000    0.1810304
292120.0000000    0.1843637
292160.0000000    0.1815011
292200.0000000    0.1872046
292240.0000000    0.1934737
292280.0000000    0.2053494
292320.0000000    0.2020897
292360.0000000    0.1756795
292400.0000000    0.1849312
292440.0000000    0.1954213
292480.0000000    0.1820997
292520.0000000    0.2040196
292560.0000000    0.2150865
292600.0000000    0.2098937
292640.0000000    0.1909229
292680.0000000    0.2061415
292720.0000000    0.1890565
292760.0000000    0.1990482
292800.0000000    0.2169401
292840.0000000    0.2111288
292880.0000000    0.2300249
292920.0000000    0.2288405
292960.0000000    0.2184050
293000.0000000    0.2287713
293040.0000000    0.2179911
293080.0000000    0.2061767
293120.0000000    0.2095810
293160.0000000    0.2031177
293200.0000000    0.2256926
293240.0000000    0.2130701
293280.0000000    0.2206430
293320.0000000    0.1901912
293360.0000000    0.2272733
293400.0000000    0.2231852
293440.0000000    0.2283275
293480.0000000    0.2116797
293520.0000000    0.2101583
293560.0000000    0.1973746
293600.0000000    0.1827447
293640.0000000    0.1871983
293680.0000000    0.1955937
293720.0000000    0.1951794
293760.0000000    0.2065031
293800.0000000    0.2025006
293840.0000000    0.1924793
293880.0000000    0.1959904
293920.0000000    0.1851005
293960.0000000    0.1788413
294000.0000000    0.1756057
294040.0000000    0.1921071
294080.0000000    0.1956501
294120.0000000    0.1931885
294160.0000000    0.1891492
294200.0000000    0.1824892
294240.0000000    0.1838008
294280.0000000    0.1959449
294320.0000000    0.1836513
294360.0000000    0.1941171
294400.0000000    0.1816241
294440.0000000    0.1992034
294480.0000000    0.1723135
294520.0000000    0.1800762
294560.0000000    0.1887770
294600.0000000    0.1899546
294640.0000000    0.2132355
294680.0000000    0.2037150
294720.0000000    0.2062995
294760.0000000    0.1950147
294800.0000000    0.2051437
294840.0000000    0.2059790
294880.0000000    0.2259831
294920.0000000    0.2236859
294960.0000000    0.2189863
295000.0000000    0.2167460
295040.0000000    0.2273386
295080.0000000    0.2319517
295120.0000000    0.2359755
295160.0000000    0.2314349
295200.0000000    0.2224109
295240.0000000    0.2161569
295280.0000000    0.2317957
295320.0000000    0.2321424
295360.0000000    0.2449353
295400.0000000    0.2497601
295440.0000000    0.2569427
295480.0000000    0.2423201
295520.0000000    0.2435766
295560.0000000    0.2425863
295600.0000000    0.2470635
295640.0000000    0.2119076
295680.0000000    0.1991858
295720.0000000    0.1949629
295760.0000000    0.2029987
295800.0000000    0.2172512
295840.0000000    0.2102727
295880.0000000    0.2111941
295920.0000000    0.2079150
295960.0000000    0.2106027
296000.0000000    0.2017052
296040.0000000    0.2007064
296080.0000000    0.2098301
296120.0000000    0.2013230
296160.0000000    0.2176840
296200.0000000    0.2269143
296240.0000000    0.2051678
296280.0000000    0.2080234
296320.0000000    0.2096978
296360.0000000    0.2092565
296400.0000000    0.2119889
296440.0000000    0.2223430
296480.0000000    0.2188617
296520.0000000    0.2247800
296560.0000000    0.2057678
296600.0000000    0.2079214
296640.0000000    0.2127380
296680.0000000    0.1988351
296720.0000000    0.2077642
296760.0000000    0.1902845
296800.0000000    0.1988789
296840.0000000    0.2286565
296880.0000000    0.1973749
296920.0000000    0.2048211
296960.0000000    0.1952218
297000.0000000    0.1970831
297040.0000000    0.2086958
297080.0000000    0.2092395
297120.0000000    0.2357813
297160.0000000    0.2098785
297200.0000000    0.2026376
297240.0000000    0.1877951
297280.0000000    0.1895044
297320.0000000    0.1936564
297360.0000000    0.2037653
297400.0000000    0.2169597
297440.0000000    0.2081497
297480.0000000    0.1987660
297520.0000000    0.1957226
297560.0000000    0.2103969
297600.0000000    0.1959944
297640.0000000    0.2066380
297680.0000000    0.2114421
297720.0000000    0.2273100
297760.0000000    0.2097276
297800.0000000    0.2144814
297840.0000000    0.2073613
297880.0000000    0.2164318
297920.0000000    0.2352655
297960.0000000    0.2381433
298000.0000000    0.2369457
298040.0000000    0.2229621
298080.0000000    0.2052887
298120.0000000    0.2109506
298160.0000000    0.2281148
298200.0000000    0.2321522
298240.0000000    0.2193858
298280.0000000    0.2265612
298320.0000000    0.2359782
298360.0000000    0.2428420
298400.0000000    0.2234183
298440.0000000    0.2373316
298480.0000000    0.2316341
298520.0000000    0.2214814
298560.0000000    0.2134860
298600.0000000    0.2350950
298640.0000000    0.2347557
298680.0000000    0.2228643
298720.0000000    0.2103936
298760.0000000    0.2254160
298800.0000000    0.2132167
298840.0000000    0.2182606
298880.0000000    0.2340603
298920.0000000    0.2237846
298960.0000000    0.2344627
299000.0000000    0.2223272
299040.0000000    0.2090642
299080.0000000    0.2161913
299120.0000000    0.2100657
299160.0000000    0.2200493
299200.0000000    0.2167120
299240.0000000    0.2182718
299280.0000000    0.2323029
299320.0000000    0.2177524
299360.0000000    0.2254644
299400.0000000    0.2420415
299440.0000000    0.2389217
299480.0000000    0.2422980
299520.0000000    0.2497586
299560.0000000    0.2606537
299600.0000000    0.2547144
299640.0000000    0.2484368
299680.0000000    0.2301811
299720.0000000    0.2289402
299760.0000000    0.2066118
299800.0000000    0.2180589
299840.0000000    0.2096944
299880.0000000    0.2077253
299920.0000000    0.2183139
299960.0000000    0.2144913
300000.0000000    0.2130423
300040.0000000    0.2171327
300080.0000000    0.2215873
300120.0000000    0.2065802
300160.0000000    0.2014759
300200.0000000    0.2062506
300240.0000000    0.2007642
300280.0000000    0.2066289
300320.0000000    0.2360012
300360.0000000    0.2154290
300400.0000000    0.2243389
300440.0000000    0.2200989
300480.0000000    0.2154214
300520.0000000    0.2290015
300560.0000000    0.2456051
300600.0000000    0.2347520
300640.0000000    0.2173593
300680.0000000    0.2150089
300720.0000000    0.2371531
300760.0000000    0.2216382
300800.0000000    0.2192135
300840.0000000    0.2173371
300880.0000000    0.2539582
300920.0000000    0.2367566
300960.0000000    0.2322988
301000.0000000    0.2249939
301040.0000000    0.2455691
301080.0000000    0.2259212
301120.0000000    0.2309565
301160.0000000    0.2548219
301200.0000000    0.2324843
301240.0000000    0.2320938
301280.0000000    0.2366356
301320.0000000    0.2612093
301360.0000000    0.2342055
301400.0000000    0.2486794
301440.0000000    0.2440888
301480.0000000    0.2318549
301520.0000000    0.2365486
301560.0000000    0.2351512
301600.0000000    0.2178089
301640.0000000    0.2320752
301680.0000000    0.2515061
301720.0000000    0.2565440
301760.0000000    0.2628496
301800.0000000    0.2427947
301840.0000000    0.2321766
301880.0000000    0.2422184
301920.0000000    0.2278638
301960.0000000    0.2432699
302000.0000000    0.2460689
302040.0000000    0.2288320
302080.0000000    0.2240156
302120.0000000    0.2313943
302160.0000000    0.2199998
302200.0000000    0.2253592
302240.0000000    0.2245575
302280.0000000    0.2254218
302320.0000000    0.2180518
302360.0000000    0.2362589
302400.0000000    0.2259602
302440.0000000    0.2204053
302480.0000000    0.2351375
302520.0000000    0.2452116
302560.0000000    0.2354511
302600.0000000    0.2481976
302640.0000000    0.2440761
302680.0000000    0.2255412
302720.0000000    0.2351347
302760.0000000    0.2333477
302800.0000000    0.2239024
302840.0000000    0.2332781
302880.0000000    0.2255895
302920.0000000    0.2250610
302960.0000000    0.2157645
303000.0000000    0.2161599
303040.0000000    0.2306502
303080.0000000    0.2264815
303120.0000000    0.2380233
303160.0000000    0.2200977
303200.0000000    0.2272535
303240.0000000    0.2213205
303280.0000000    0.2215619
303320.0000000    0.2299932
303360.0000000    0.2314453
303400.0000000    0.2158853
303440.0000000    0.2284175
303480.0000000    0.2401271
303520.0000000    0.2307805
303560.0000000    0.2488942
303600.0000000    0.2205259
303640.0000000    0.2358069
303680.0000000    0.2377305
303720.0000000    0.2393454
303760.0000000    0.2327318
303800.0000000    0.2496790
303840.0000000    0.2428306
303880.0000000    0.2429633
303920.0000000    0.2410700
303960.0000000    0.2523654
304000.0000000    0.2714594
304040.0000000    0.2555789
304080.0000000    0.2359596
304120.0000000    0.2724253
304160.0000000    0.2463152
304200.0000000    0.2538857
304240.0000000    0.2412841
304280.0000000    0.2465267
304320.0000000    0.2326276
304360.0000000    0.2303491
304400.0000000    0.2369929
304440.0000000    0.2266819
304480.0000000    0.2239837
304520.0000000    0.2312903
304560.0000000    0.2363077
304600.0000000    0.2356021
304640.0000000    0.2646808
304680.0000000    0.2384201
304720.0000000    0.2439611
304760.0000000    0.2621471
304800.0000000    0.2351394
304840.0000000    0.2438265
304880.0000000    0.2442718
304920.0000000    0.2428665
304960.0000000    0.2508975
305000.0000000    0.2334888
305040.0000000    0.2456334
305080.0000000    0.2308767
305120.0000000    0.2161790
305160.0000000    0.2293059
305200.0000000    0.2119789
305240.0000000    0.2413664
305280.0000000    0.2256074
305320.0000000    0.2464369
305360.0000000    0.2463106
305400.0000000    0.2451179
305440.0000000    0.2475077
305480.0000000    0.2666303
305520.0000000    0.2393388
305560.0000000    0.2503468
305600.0000000    0.2586836
305640.0000000    0.2464031
305680.0000000    0.2326855
305720.0000000    0.2242992
305760.0000000    0.2111904
305800.0000000    0.2470682
305840.0000000    0.2314827
305880.0000000    0.2590211
305920.0000000    0.2454553
305960.0000000    0.2181454
306000.0000000    0.2326580
306040.0000000    0.2357621
306080.0000000    0.2486395
306120.0000000    0.2415389
306160.0000000    0.2424121
306200.0000000    0.2279634
306240.0000000    0.2190144
306280.0000000    0.2403882
306320.0000000    0.2198564
306360.0000000    0.2301264
306400.0000000    0.2349853
306440.0000000    0.2289438
306480.0000000    0.2226890
306520.0000000    0.2188485
306560.0000000    0.2132283
306600.0000000    0.2212897
306640.0000000    0.2238855
306680.0000000    0.2084358
306720.0000000    0.2243892
306760.0000000    0.2085159
306800.0000000    0.2171451
306840.0000000    0.2254665
306880.0000000    0.2198020
306920.0000000    0.2305559
306960.0000000    0.2255877
307000.0000000    0.2305553
307040.0000000    0.2245055
307080.0000000    0.2351678
307120.0000000    0.2316221
307160.0000000    0.2455841
307200.0000000    0.2361325
307240.0000000    0.2221414
307280.0000000    0.2294022
307320.0000000    0.2289332
307360.0000000    0.2345806
307400.0000000    0.2229177
307440.0000000    0.2333288
307480.0000000    0.2313932
307520.0000000    0.2215647
307560.0000000    0.2240518
307600.0000000    0.2202651
307640.0000000    0.2093787
307680.0000000    0.2143752
307720.0000000    0.2124456
307760.0000000    0.2122661
307800.0000000    0.2258268
307840.0000000    0.2209385
307880.0000000    0.2023938
307920.0000000    0.2137632
307960.0000000    0.2380186
308000.0000000    0.2175357
308040.0000000    0.2220389
308080.0000000    0.2018736
308120.0000000    0.2225986
308160.0000000    0.2362115
308200.0000000    0.2371927
308240.0000000    0.2513395
308280.0000000    0.2416598
308320.0000000    0.2350249
308360.0000000    0.2331528
308400.0000000    0.2207439
308440.0000000    0.2446474
308480.0000000    0.2389045
308520.0000000    0.2430813
308560.0000000    0.2425254
308600.0000000    0.2378069
308640.0000000    0.2364895
308680.0000000    0.2367968
308720.0000000    0.2391448
308760.0000000    0.2416446
308800.0000000    0.2441687
308840.0000000    0.2466200
308880.0000000    0.2534365
308920.0000000    0.2439281
308960.0000000    0.2633861
309000.0000000    0.2522394
309040.0000000    0.2430785
309080.0000000    0.2441798
309120.0000000    0.2359640
309160.0000000    0.2450050
309200.0000000    0.2352688
309240.0000000    0.2505031
309280.0000000    0.2339779
309320.0000000    0.2540521
309360.0000000    0.2506030
309400.0000000    0.2240478
309440.0000000    0.2322996
309480.0000000    0.2029258
309520.0000000    0.2216186
309560.0000000    0.2155573
309600.0000000    0.2231545
309640.0000000    0.2303309
309680.0000000    0.2235281
309720.0000000    0.2248577
309760.0000000    0.2245810
309800.0000000    0.2471699
309840.0000000    0.2318653
309880.0000000    0.2151965
309920.0000000    0.2238441
309960.0000000    0.2208871
310000.0000000    0.2090629
310040.0000000    0.2302729
310080.0000000    0.2260038
310120.0000000    0.2412977
310160.0000000    0.2203690
310200.0000000    0.2203782
310240.0000000    0.2368542
310280.0000000    0.2184455
310320.0000000    0.2371244
310360.0000000    0.2418412
310400.0000000    0.2484961
310440.0000000    0.2493317
310480.0000000    0.2386284
310520.0000000    0.2278990
310560.0000000    0.2443033
310600.0000000    0.2445880
310640.0000000    0.2358802
310680.0000000    0.2299533
310720.0000000    0.2392612
310760.0000000    0.2399808
310800.0000000    0.2236416
310840.0000000    0.2403734
310880.0000000    0.2317240
310920.0000000    0.2183745
310960.0000000    0.2254909
311000.0000000    0.2227791
311040.0000000    0.2292007
311080.0000000    0.2253169
311120.0000000    0.2315679
311160.0000000    0.2500511
311200.0000000    0.2308122
311240.0000000    0.2218857
311280.0000000    0.2053401
311320.0000000    0.2331340
311360.0000000    0.2338775
311400.0000000    0.2413945
311440.0000000    0.2438086
311480.0000000    0.2538632
311520.0000000    0.2497177
311560.0000000    0.2449285
311600.0000000    0.2381916
311640.0000000    0.2382670
311680.0000000    0.2419527
311720.0000000    0.2591242
311760.0000000    0.2490347
311800.0000000    0.2617566
311840.0000000    0.2505112
311880.0000000    0.2417031
311920.0000000    0.2550198
311960.0000000    0.2412359
312000.0000000    0.2533490
312040.0000000    0.2431621
312080.0000000    0.2530219
312120.0000000    0.2271516
312160.0000000    0.2332236
312200.0000000    0.2318214
312240.0000000    0.2419175
312280.0000000    0.2346828
312320.0000000    0.2326807
312360.0000000    0.2253717
312400.0000000    0.2396058
312440.0000000    0.2363509
312480.0000000    0.2261493
312520.0000000    0.2182857
312560.0000000    0.2402771
312600.0000000    0.2352052
312640.0000000    0.2432428
312680.0000000    0.2276908
312720.0000000    0.2351313
312760.0000000    0.2249183
312800.0000000    0.2260531
312840.0000000    0.2189072
312880.0000000    0.2144805
312920.0000000    0.2117629
312960.0000000    0.2137857
313000.0000000    0.2139831
313040.0000000    0.2344373
313080.0000000    0.2193893
313120.0000000    0.2214041
313160.0000000    0.2365565
313200.0000000    0.2325738
313240.0000000    0.2344896
313280.0000000    0.2329971
313320.0000000    0.2225819
313360.0000000    0.2170930
313400.0000000    0.2184350
313440.0000000    0.2175324
313480.0000000    0.2329154
313520.0000000    0.2235467
313560.0000000    0.2407647
313600.0000000    0.2245152
313640.0000000    0.2313310
313680.0000000    0.2214958
313720.0000000    0.2251455
313760.0000000    0.2279017
313800.0000000    0.2418226
313840.0000000    0.2303553
313880.0000000    0.2357257
313920.0000000    0.2381870
313960.0000000    0.2268305
314000.0000000    0.2308604
314040.0000000    0.2274137
314080.0000000    0.2260642
314120.0000000    0.2242935
314160.0000000    0.2146841
314200.0000000    0.2134484
314240.0000000    0.2332302
314280.0000000    0.2158612
314320.0000000    0.2328084
314360.0000000    0.2125819
314400.0000000    0.2153071
314440.0000000    0.1933232
314480.0000000    0.2084871
314520.0000000    0.2134648
314560.0000000    0.1920827
314600.0000000    0.2113686
314640.0000000    0.2167219
314680.0000000    0.2125120
314720.0000000    0.2302699
314760.0000000    0.2151016
314800.0000000    0.2249144
314840.0000000    0.2263791
314880.0000000    0.2144733
314920.0000000    0.2340743
314960.0000000    0.2247288
315000.0000000    0.2179697
315040.0000000    0.2235327
315080.0000000    0.2382612
315120.0000000    0.2394370
315160.0000000    0.2327884
315200.0000000    0.2325432
315240.0000000    0.2314684
315280.0000000    0.2472414
315320.0000000    0.2335828
315360.0000000    0.2193861
315400.0000000    0.2249279
315440.0000000    0.2205066
315480.0000000    0.2220750
315520.0000000    0.2276563
315560.0000000    0.2221711
315600.0000000    0.2235915
315640.0000000    0.2209400
315680.0000000    0.2193178
315720.0000000    0.2221473
315760.0000000    0.2287671
315800.0000000    0.2284383
315840.0000000    0.2216708
315880.0000000    0.2179657
315920.0000000    0.2359185
315960.0000000    0.2280553
316000.0000000    0.2238166
316040.0000000    0.2498554
316080.0000000    0.2561322
316120.0000000    0.2439974
316160.0000000    0.2341598
316200.0000000    0.2404356
316240.0000000    0.2437578
316280.0000000    0.2316781
316320.0000000    0.2496324
316360.0000000    0.2344283
316400.0000000    0.2338664
316440.0000000    0.2350681
316480.0000000    0.2468812
316520.0000000    0.2475789
316560.0000000    0.2370406
316600.0000000    0.2478956
316640.0000000    0.2374191
316680.0000000    0.2634305
316720.0000000    0.2418324
316760.0000000    0.2373012
316800.0000000    0.2339592
316840.0000000    0.2382108
316880.0000000    0.2433512
316920.0000000    0.2398472
316960.0000000    0.2347022
317000.0000000    0.2377865
317040.0000000    0.2228617
317080.0000000    0.2311070
317120.0000000    0.2436439
317160.0000000    0.2175309
317200.0000000    0.2298026
317240.0000000    0.2332247
317280.0000000    0.2444068
317320.0000000    0.2354008
317360.0000000    0.2289967
317400.0000000    0.2277315
317440.0000000    0.2227553
317480.0000000    0.2273343
317520.0000000    0.2164189
317560.0000000    0.2296735
317600.0000000    0.2086960
317640.0000000    0.2155019
317680.0000000    0.2164466
317720.0000000    0.2315574
317760.0000000    0.2294002
317800.0000000    0.2197108
317840.0000000    0.2191203
317880.0000000    0.2140153
317920.0000000    0.2351082
317960.0000000    0.2419008
318000.0000000    0.2306316
318040.0000000    0.2296714
318080.0000000    0.2160416
318120.0000000    0.2277838
318160.0000000    0.2310629
318200.0000000    0.2191218
318240.0000000    0.2236349
318280.0000000    0.2360237
318320.0000000    0.2434037
318360.0000000    0.2414523
318400.0000000    0.2371566
318440.0000000    0.2467835
318480.0000000    0.2580730
318520.0000000    0.2675051
318560.0000000    0.2461663
318600.0000000    0.2459630
318640.0000000    0.2574031
318680.0000000    0.2397068
318720.0000000    0.2408988
318760.0000000    0.2471905
318800.0000000    0.2391665
318840.0000000    0.2464678
318880.0000000    0.2473369
318920.0000000    0.2422426
318960.0000000    0.2437193
319000.0000000    0.2292681
319040.0000000    0.2281046
319080.0000000    0.2439622
319120.0000000    0.2359932
319160.0000000    0.2336259
319200.0000000    0.2444719
319240.0000000    0.2361012
319280.0000000    0.2492771
319320.0000000    0.2735521
319360.0000000    0.2425409
319400.0000000    0.2423015
319440.0000000    0.2441829
319480.0000000    0.2585486
319520.0000000    0.2387708
319560.0000000    0.2436253
319600.0000000    0.2559934
319640.0000000    0.2509051
319680.0000000    0.2575765
319720.0000000    0.2436735
319760.0000000    0.2561863
319800.0000000    0.2659572
319840.0000000    0.2506312
319880.0000000    0.2471856
319920.0000000    0.2342997
319960.0000000    0.2280759
320000.0000000    0.2471288
320040.0000000    0.2265118
320080.0000000    0.2503685
320120.0000000    0.2298151
320160.0000000    0.2402847
320200.0000000    0.2322267
320240.0000000    0.2239330
320280.0000000    0.2367702
320320.0000000    0.2397200
320360.0000000    0.2532640
320400.0000000    0.2434702
320440.0000000    0.2444638
320480.0000000    0.2446292
320520.0000000    0.2475757
320560.0000000    0.2483705
320600.0000000    0.2605713
320640.0000000    0.2453626
320680.0000000    0.2499877
320720.0000000    0.2550783
320760.0000000    0.2468036
320800.0000000    0.2434968
320840.0000000    0.2300682
320880.0000000    0.2461586
320920.0000000    0.2572827
320960.0000000    0.2637606
321000.0000000    0.2485633
321040.0000000    0.2500263
321080.0000000    0.2320726
321120.0000000    0.2432383
321160.0000000    0.2354787
321200.0000000    0.2496200
321240.0000000    0.2464498
321280.0000000    0.2539081
321320.0000000    0.2516140
321360.0000000    0.2454808
321400.0000000    0.2344691
321440.0000000    0.2442034
321480.0000000    0.2389016
321520.0000000    0.2467229
321560.0000000    0.2394759
321600.0000000    0.2315196
321640.0000000    0.2275950
321680.0000000    0.2137035
321720.0000000    0.2259009
321760.0000000    0.2239137
321800.0000000    0.2165267
321840.0000000    0.2148358
321880.0000000    0.2088724
321920.0000000    0.2258377
321960.0000000    0.2235328
322000.0000000    0.2190734
322040.0000000    0.2251145
322080.0000000    0.2355787
322120.0000000    0.2145738
322160.0000000    0.2250277
322200.0000000    0.2245622
322240.0000000    0.2166604
322280.0000000    0.2259878
322320.0000000    0.2170064
322360.0000000    0.2232874
322400.0000000    0.2080437
322440.0000000    0.1984958
322480.0000000    0.1977234
322520.0000000    0.2041492
322560.0000000    0.2091076
322600.0000000    0.2227634
322640.0000000    0.2090465
322680.0000000    0.2153226
322720.0000000    0.1920658
322760.0000000    0.2057974
322800.0000000    0.2194991
322840.0000000    0.2185306
322880.0000000    0.2055641
322920.0000000    0.2074974
322960.0000000    0.2107103
323000.0000000    0.2108186
323040.0000000    0.2183338
323080.0000000    0.2203332
323120.0000000    0.2125707
323160.0000000    0.2117931
323200.0000000    0.2125659
323240.0000000    0.2171210
323280.0000000    0.2140996
323320.0000000    0.2167535
323360.0000000    0.2126642
323400.0000000    0.2088996
323440.0000000    0.2151790
323480.0000000    0.2163487
323520.0000000    0.2200191
323560.0000000    0.2024375
323600.0000000    0.1988102
323640.0000000    0.2014622
323680.0000000    0.1998147
323720.0000000    0.2064291
323760.0000000    0.2060304
323800.0000000    0.2027113
323840.0000000    0.1947329
323880.0000000    0.1813232
323920.0000000    0.1976683
323960.0000000    0.2007636
324000.0000000    0.1955633
324040.0000000    0.2054480
324080.0000000    0.2041434
324120.0000000    0.2122687
324160.0000000    0.1989015
324200.0000000    0.2044621
324240.0000000    0.2172621
324280.0000000    0.2038084
324320.0000000    0.2117705
324360.0000000    0.2152120
324400.0000000    0.2061252
324440.0000000    0.2028950
324480.0000000    0.2003520
324520.0000000    0.2091866
324560.0000000    0.1960402
324600.0000000    0.1955449
324640.0000000    0.1921134
324680.0000000    0.2088475
324720.0000000    0.2174317
324760.0000000    0.2178072
324800.0000000    0.2203669
324840.0000000    0.2129196
324880.0000000    0.2049020
324920.0000000    0.2153362
324960.0000000    0.2059692
325000.0000000    0.1984449
325040.0000000    0.2154718
325080.0000000    0.2073496
325120.0000000    0.2057313
325160.0000000    0.2050970
325200.0000000    0.2043585
325240.0000000    0.2014581
325280.0000000    0.2099299
325320.0000000    0.2176562
325360.0000000    0.2210072
325400.0000000    0.1960839
325440.0000000    0.2117403
325480.0000000    0.2084029
325520.0000000    0.2118452
325560.0000000    0.2284250
325600.0000000    0.2103171
325640.0000000    0.2225389
325680.0000000    0.2256570
325720.0000000    0.2258191
325760.0000000    0.2048036
325800.0000000    0.2155702
325840.0000000    0.1890032
325880.0000000    0.2090464
325920.0000000    0.2009050
325960.0000000    0.1982106
326000.0000000    0.2115228
326040.0000000    0.2131148
326080.0000000    0.2065037
326120.0000000    0.2017724
326160.0000000    0.2084738
326200.0000000    0.2086088
326240.0000000    0.2111666
326280.0000000    0.2151175
326320.0000000    0.2272366
326360.0000000    0.2124791
326400.0000000    0.2098966
326440.0000000    0.2165447
326480.0000000    0.2267285
326520.0000000    0.2193846
326560.0000000    0.2275642
326600.0000000    0.2348662
326640.0000000    0.2048861
326680.0000000    0.2011218
326720.0000000    0.2077974
326760.0000000    0.2274584
326800.0000000    0.2161334
326840.0000000    0.2067026
326880.0000000    0.2113675
326920.0000000    0.2078299
326960.0000000    0.2131221
327000.0000000    0.2110945
327040.0000000    0.2012372
327080.0000000    0.2189516
327120.0000000    0.2241212
327160.0000000    0.2254476
327200.0000000    0.2266405
327240.0000000    0.2106216
327280.0000000    0.2129592
327320.0000000    0.2215462
327360.0000000    0.2312643
327400.0000000    0.2297792
327440.0000000    0.2254431
327480.0000000    0.2078355
327520.0000000    0.2252670
327560.0000000    0.2224913
327600.0000000    0.2217063
327640.0000000    0.2377870
327680.0000000    0.2199327
327720.0000000    0.2305119
327760.0000000    0.2195619
327800.0000000    0.2119444
327840.0000000    0.2210805
327880.0000000    0.2190837
327920.0000000    0.2130858
327960.0000000    0.2259701
328000.0000000    0.2206995
328040.0000000    0.2234699
328080.0000000    0.2153216
328120.0000000    0.2085581
328160.0000000    0.2266146
328200.0000000    0.2107163
328240.0000000    0.2145666
328280.0000000    0.2017418
328320.0000000    0.2276278
328360.0000000    0.2136116
328400.0000000    0.2219565
328440.0000000    0.2125952
328480.0000000    0.2273522
328520.0000000    0.2296918
328560.0000000    0.2181799
328600.0000000    0.2281263
328640.0000000    0.2253522
328680.0000000    0.2444132
328720.0000000    0.2223725
328760.0000000    0.2218164
328800.0000000    0.2245716
328840.0000000    0.2333226
328880.0000000    0.2359008
328920.0000000    0.2345884
328960.0000000    0.2277091
329000.0000000    0.2210100
329040.0000000    0.2070604
329080.0000000    0.2221197
329120.0000000    0.2200764
329160.0000000    0.2287637
329200.0000000    0.2200831
329240.0000000    0.2145234
329280.0000000    0.2219214
329320.0000000    0.2227080
329360.0000000    0.2213570
329400.0000000    0.2294930
329440.0000000    0.2244321
329480.0000000    0.2264394
329520.0000000    0.1969295
329560.0000000    0.2021811
329600.0000000    0.2057748
329640.0000000    0.1974729
329680.0000000    0.2107047
329720.0000000    0.2367577
329760.0000000    0.2289322
329800.0000000    0.2180314
329840.0000000    0.2224716
329880.0000000    0.2197973
329920.0000000    0.2289184
329960.0000000    0.2395782
330000.0000000    0.2435451
330040.0000000    0.2394907
330080.0000000    0.2381989
330120.0000000    0.2483422
330160.0000000    0.2420501
330200.0000000    0.2241606
330240.0000000    0.2354315
330280.0000000    0.2455937
330320.0000000    0.2450476
330360.0000000    0.2326722
330400.0000000    0.2362954
330440.0000000    0.2350541
330480.0000000    0.2155830
330520.0000000    0.2289446
330560.0000000    0.2101339
330600.0000000    0.2334318
330640.0000000    0.2353735
330680.0000000    0.2469406
330720.0000000    0.2370616
330760.0000000    0.2422536
330800.0000000    0.2645638
330840.0000000    0.2597228
330880.0000000    0.2442681
330920.0000000    0.2532417
330960.0000000    0.2435778
331000.0000000    0.2320929
331040.0000000    0.2348960
331080.0000000    0.2329428
331120.0000000    0.2313567
331160.0000000    0.2392386
331200.0000000    0.2284557
331240.0000000    0.2124415
331280.0000000    0.2206994
331320.0000000    0.2291512
331360.0000000    0.2119488
331400.0000000    0.1998547
331440.0000000    0.2131763
331480.0000000    0.2057821
331520.0000000    0.1970073
331560.0000000    0.1962466
331600.0000000    0.2195531
331640.0000000    0.2039591
331680.0000000    0.2070786
331720.0000000    0.2221041
331760.0000000    0.2133016
331800.0000000    0.2211705
331840.0000000    0.2091905
331880.0000000    0.2203085
331920.0000000    0.2035645
331960.0000000    0.2001342
332000.0000000    0.2156576
332040.0000000    0.2366738
332080.0000000    0.2204337
332120.0000000    0.2408380
332160.0000000    0.2317357
332200.0000000    0.2380778
332240.0000000    0.2492440
332280.0000000    0.2599545
332320.0000000    0.2326335
332360.0000000    0.2363737
332400.0000000    0.2202729
332440.0000000    0.2370781
332480.0000000    0.2417568
332520.0000000    0.2198588
332560.0000000    0.2133912
332600.0000000    0.2305575
332640.0000000    0.2178852
332680.0000000    0.2300130
332720.0000000    0.2165114
332760.0000000    0.2276722
332800.0000000    0.2451717
332840.0000000    0.2400557
332880.0000000    0.2246595
332920.0000000    0.2428175
332960.0000000    0.2332511
333000.0000000    0.2518868
333040.0000000    0.2458418
333080.0000000    0.2439899
333120.0000000    0.2478656
333160.0000000    0.2547279
333200.0000000    0.2354203
333240.0000000    0.2381238
333280.0000000    0.2485876
333320.0000000    0.2442212
333360.0000000    0.2287150
333400.0000000    0.2122805
333440.0000000    0.2192548
333480.0000000    0.2250730
333520.0000000    0.2452912
333560.0000000    0.2498604
333600.0000000    0.2441400
333640.0000000    0.2232254
333680.0000000    0.2368219
333720.0000000    0.2565000
333760.0000000    0.2413447
333800.0000000    0.2446389
333840.0000000    0.2423566
333880.0000000    0.2466910
333920.0000000    0.2424477
333960.0000000    0.2468515
334000.0000000    0.2689013
334040.0000000    0.2400909
334080.0000000    0.2440356
334120.0000000    0.2333861
334160.0000000    0.2596073
334200.0000000    0.2380773
334240.0000000    0.2649216
334280.0000000    0.2634419
334320.0000000    0.2579652
334360.0000000    0.2619236
334400.0000000    0.2707296
334440.0000000    0.2623701
334480.0000000    0.2552377
334520.0000000    0.2647936
334560.0000000    0.2550269
334600.0000000    0.2705516
334640.0000000    0.2612325
334680.0000000    0.2303508
334720.0000000    0.2425718
334760.0000000    0.2367416
334800.0000000    0.2438682
334840.0000000    0.2379879
334880.0000000    0.2390063
334920.0000000    0.2689674
334960.0000000    0.2585485
335000.0000000    0.2567821
335040.0000000    0.2506355
335080.0000000    0.2610202
335120.0000000    0.2574011
335160.0000000    0.2533484
335200.0000000    0.2539900
335240.0000000    0.2398137
335280.0000000    0.2367381
335320.0000000    0.2431907
335360.0000000    0.2294490
335400.0000000    0.2363429
335440.0000000    0.2264152
335480.0000000    0.2184701
335520.0000000    0.2216897
335560.0000000    0.2245458
335600.0000000    0.2316410
335640.0000000    0.2159383
335680.0000000    0.2197394
335720.0000000    0.2141903
335760.0000000    0.2248289
335800.0000000    0.2194374
335840.0000000    0.2184196
335880.0000000    0.2191621
335920.0000000    0.2186848
335960.0000000    0.2330536
336000.0000000    0.2538975
336040.0000000    0.2422421
336080.0000000    0.2465887
336120.0000000    0.2583176
336160.0000000    0.2615572
336200.0000000    0.2672989
336240.0000000    0.2639318
336280.0000000    0.2661948
336320.0000000    0.2624477
336360.0000000    0.2706389
336400.0000000    0.2807437
336440.0000000    0.2762810
336480.0000000    0.2539104
336520.0000000    0.2519951
336560.0000000    0.2594451
336600.0000000    0.2596976
336640.0000000    0.2654275
336680.0000000    0.2757704
336720.0000000    0.2449290
336760.0000000    0.2604906
336800.0000000    0.2681936
336840.0000000    0.2529919
336880.0000000    0.2651491
336920.0000000    0.2653146
336960.0000000    0.2524953
337000.0000000    0.2539516
337040.0000000    0.2661614
337080.0000000    0.2472960
337120.0000000    0.2373514
337160.0000000    0.2486418
337200.0000000    0.2618185
337240.0000000    0.2617399
337280.0000000    0.2517527
337320.0000000    0.2748521
337360.0000000    0.2720331
337400.0000000    0.2751626
337440.0000000    0.2762400
337480.0000000    0.2632939
337520.0000000    0.2731360
337560.0000000    0.2623828
337600.0000000    0.2379570
337640.0000000    0.2536625
337680.0000000    0.2548068
337720.0000000    0.2624766
337760.0000000    0.2609150
337800.0000000    0.2677551
337840.0000000    0.2434308
337880.0000000    0.2544719
337920.0000000    0.2619772
337960.0000000    0.2649459
338000.0000000    0.2649570
338040.0000000    0.2526286
338080.0000000    0.2608253
338120.0000000    0.2719553
338160.0000000    0.2580304
338200.0000000    0.2773122
338240.0000000    0.2697873
338280.0000000    0.2551498
338320.0000000    0.2494694
338360.0000000    0.2574718
338400.0000000    0.2613822
338440.0000000    0.2598774
338480.0000000    0.2545063
338520.0000000    0.2509379
338560.0000000    0.2521300
338600.0000000    0.2580706
338640.0000000    0.2477944
338680.0000000    0.2457951
338720.0000000    0.2750862
338760.0000000    0.2549416
338800.0000000    0.2684011
338840.0000000    0.2656132
338880.0000000    0.2688335
338920.0000000    0.2673510
338960.0000000    0.2618861
339000.0000000    0.2578097
339040.0000000    0.2315701
339080.0000000    0.2342989
339120.0000000    0.2548766
339160.0000000    0.2523702
339200.0000000    0.2612910
339240.0000000    0.2655024
339280.0000000    0.2500973
339320.0000000    0.2565041
339360.0000000    0.2678988
339400.0000000    0.2653219
339440.0000000    0.2590033
339480.0000000    0.2619451
339520.0000000    0.2537690
339560.0000000    0.2650076
339600.0000000    0.2657298
339640.0000000    0.2836193
339680.0000000    0.2650567
339720.0000000    0.2670203
339760.0000000    0.2670804
339800.0000000    0.2772925
339840.0000000    0.2627365
339880.0000000    0.2628288
339920.0000000    0.2610614
339960.0000000    0.2554971
340000.0000000    0.2659212
340040.0000000    0.2694208
340080.0000000    0.2714771
340120.0000000    0.2604705
340160.0000000    0.2630415
340200.0000000    0.2650447
340240.0000000    0.2663333
340280.0000000    0.2831668
340320.0000000    0.2682161
340360.0000000    0.2816576
340400.0000000    0.2701820
340440.0000000    0.2671413
340480.0000000    0.2637489
340520.0000000    0.2697609
340560.0000000    0.2515349
340600.0000000    0.2381057
340640.0000000    0.2597235
340680.0000000    0.2584627
340720.0000000    0.2604180
340760.0000000    0.2665394
340800.0000000    0.2498856
340840.0000000    0.2531208
340880.0000000    0.2464305
340920.0000000    0.2506303
340960.0000000    0.2568667
341000.0000000    0.2761470
341040.0000000    0.2503231
341080.0000000    0.2608709
341120.0000000    0.2579759
341160.0000000    0.2781013
341200.0000000    0.2796169
341240.0000000    0.2650867
341280.0000000    0.2634214
341320.0000000    0.2737769
341360.0000000    0.2686945
341400.0000000    0.2643453
341440.0000000    0.2668464
341480.0000000    0.2803076
341520.0000000    0.2687745
341560.0000000    0.2708503
341600.0000000    0.2709461
341640.0000000    0.2626518
341680.0000000    0.2598375
341720.0000000    0.2722132
341760.0000000    0.2630365
341800.0000000    0.2699800
341840.0000000    0.2831829
341880.0000000    0.2725516
341920.0000000    0.2768793
341960.0000000    0.2717842
342000.0000000    0.2549832
342040.0000000    0.2707463
342080.0000000    0.2719949
342120.0000000    0.2528499
342160.0000000    0.2462470
342200.0000000    0.2583558
342240.0000000    0.2595279
342280.0000000    0.2525229
342320.0000000    0.2401186
342360.0000000    0.2471106
342400.0000000    0.2603258
342440.0000000    0.2546760
342480.0000000    0.2554506
342520.0000000    0.2537464
342560.0000000    0.2496974
342600.0000000    0.2357387
342640.0000000    0.2548126
342680.0000000    0.2596812
342720.0000000    0.2602775
342760.0000000    0.2443709
342800.0000000    0.2566581
342840.0000000    0.2516859
342880.0000000    0.2605550
342920.0000000    0.2424174
342960.0000000    0.2643526
343000.0000000    0.2606830
343040.0000000    0.2736293
343080.0000000    0.2520344
343120.0000000    0.2440736
343160.0000000    0.2594154
343200.0000000    0.2580386
343240.0000000    0.2522916
343280.0000000    0.2664396
343320.0000000    0.2480865
343360.0000000    0.2665097
343400.0000000    0.2679959
343440.0000000    0.2742583
343480.0000000    0.2575205
343520.0000000    0.2569283
343560.0000000    0.2473994
343600.0000000    0.2394526
343640.0000000    0.2595060
343680.0000000    0.2565375
343720.0000000    0.2428660
343760.0000000    0.2403350
343800.0000000    0.2530163
343840.0000000    0.2398018
343880.0000000    0.2318528
343920.0000000    0.2316459
343960.0000000    0.2334397
344000.0000000    0.2363797
344040.0000000    0.2456602
344080.0000000    0.2499896
344120.0000000    0.2505354
344160.0000000    0.2391150
344200.0000000    0.2531253
344240.0000000    0.2399413
344280.0000000    0.2459623
344320.0000000    0.2487177
344360.0000000    0.2240911
344400.0000000    0.2415440
344440.0000000    0.2411653
344480.0000000    0.2540579
344520.0000000    0.2453521
344560.0000000    0.2491292
344600.0000000    0.2484709
344640.0000000    0.2523478
344680.0000000    0.2567489
344720.0000000    0.2590734
344760.0000000    0.2531737
344800.0000000    0.2657896
344840.0000000    0.2598744
344880.0000000    0.2571468
344920.0000000    0.2694645
344960.0000000    0.2311458
345000.0000000    0.2451174
345040.0000000    0.2553094
345080.0000000    0.2721983
345120.0000000    0.2509483
345160.0000000    0.2652235
345200.0000000    0.2735152
345240.0000000    0.2547923
345280.0000000    0.2398916
345320.0000000    0.2460806
345360.0000000    0.2516591
345400.0000000    0.2543622
345440.0000000    0.2546250
345480.0000000    0.2623245
345520.0000000    0.2605476
345560.0000000    0.2566524
345600.0000000    0.2655175
345640.0000000    0.2476020
345680.0000000    0.2572133
345720.0000000    0.2430915
345760.0000000    0.2488714
345800.0000000    0.2523379
345840.0000000    0.2592314
345880.0000000    0.2666625
345920.0000000    0.2686742
345960.0000000    0.2773459
346000.0000000    0.2644545
346040.0000000    0.2537246
346080.0000000    0.2629189
346120.0000000    0.2553281
346160.0000000    0.2596020
346200.0000000    0.2604775
346240.0000000    0.2595699
346280.0000000    0.2527087
346320.0000000    0.2497859
346360.0000000    0.2472657
346400.0000000    0.2426521
346440.0000000    0.2467053
346480.0000000    0.2451262
346520.0000000    0.2620333
346560.0000000    0.2702720
346600.0000000    0.2627582
346640.0000000    0.2563655
346680.0000000    0.2460211
346720.0000000    0.2513882
346760.0000000    0.2632165
346800.0000000    0.2570693
346840.0000000    0.2605045
346880.0000000    0.2551858
346920.0000000    0.2553051
346960.0000000    0.2434500
347000.0000000    0.2648838
347040.0000000    0.2614055
347080.0000000    0.2539659
347120.0000000    0.2465207
347160.0000000    0.2577173
347200.0000000    0.2628950
347240.0000000    0.2657954
347280.0000000    0.2793803
347320.0000000    0.2850452
347360.0000000    0.2782040
347400.0000000    0.2901432
347440.0000000    0.2903049
347480.0000000    0.2931480
347520.0000000    0.2899617
347560.0000000    0.2939454
347600.0000000    0.2745159
347640.0000000    0.2814504
347680.0000000    0.2768262
347720.0000000    0.2582251
347760.0000000    0.2525367
347800.0000000    0.2655895
347840.0000000    0.2587216
347880.0000000    0.2562118
347920.0000000    0.2541287
347960.0000000    0.2462623
348000.0000000    0.2628668
348040.0000000    0.2655052
348080.0000000    0.2624759
348120.0000000    0.2478689
348160.0000000    0.2757165
348200.0000000    0.2728306
348240.0000000    0.2727038
348280.0000000    0.2431230
348320.0000000    0.2455628
348360.0000000    0.2502898
348400.0000000    0.2552058
348440.0000000    0.2566482
348480.0000000    0.2631050
348520.0000000    0.2676460
348560.0000000    0.2653764
348600.0000000    0.2477381
348640.0000000    0.2542478
348680.0000000    0.2707383
348720.0000000    0.2547270
348760.0000000    0.2550981
348800.0000000    0.2529379
348840.0000000    0.2502485
348880.0000000    0.2363349
348920.0000000    0.2322785
348960.0000000    0.2498210
349000.0000000    0.2426718
349040.0000000    0.2444400
349080.0000000    0.2337398
349120.0000000    0.2451447
349160.0000000    0.2484194
349200.0000000    0.2507076
349240.0000000    0.2446622
349280.0000000    0.2457144
349320.0000000    0.2500107
349360.0000000    0.2603509
349400.0000000    0.2455528
349440.0000000    0.2488165
349480.0000000    0.2439630
349520.0000000    0.2455233
349560.0000000    0.2424807
349600.0000000    0.2286759
349640.0000000    0.2423625
349680.0000000    0.2498151
349720.0000000    0.2504611
349760.0000000    0.2407102
349800.0000000    0.2439387
349840.0000000    0.2470784
349880.0000000    0.2296071
349920.0000000    0.2430709
349960.0000000    0.2346739
350000.0000000    0.2369838
350040.0000000    0.2454913
350080.0000000    0.2388765
350120.0000000    0.2427131
350160.0000000    0.2422078
350200.0000000    0.2539007
350240.0000000    0.2416066
350280.0000000    0.2481925
350320.0000000    0.2440533
350360.0000000    0.2531129
350400.0000000    0.2497891
350440.0000000    0.2557749
350480.0000000    0.2395630
350520.0000000    0.2522084
350560.0000000    0.2528707
350600.0000000    0.2543031
350640.0000000    0.2361548
350680.0000000    0.2354177
350720.0000000    0.2280720
350760.0000000    0.2427222
350800.0000000    0.2360936
350840.0000000    0.2277028
350880.0000000    0.2349211
350920.0000000    0.2372992
350960.0000000    0.2328884
351000.0000000    0.2401755
351040.0000000    0.2382017
351080.0000000    0.2490448
351120.0000000    0.2220395
351160.0000000    0.2431763
351200.0000000    0.2231727
351240.0000000    0.2405986
351280.0000000    0.2443601
351320.0000000    0.2422815
351360.0000000    0.2352177
351400.0000000    0.2349239
351440.0000000    0.2434287
351480.0000000    0.2350231
351520.0000000    0.2351341
351560.0000000    0.2444064
351600.0000000    0.2450979
351640.0000000    0.2585896
351680.0000000    0.2370323
351720.0000000    0.2373806
351760.0000000    0.2279126
351800.0000000    0.2357116
351840.0000000    0.2457354
351880.0000000    0.2509574
351920.0000000    0.2531435
351960.0000000    0.2596609
352000.0000000    0.2386866
352040.0000000    0.2377718
352080.0000000    0.2428497
352120.0000000    0.2335382
352160.0000000    0.2333018
352200.0000000    0.2473211
352240.0000000    0.2344225
352280.0000000    0.2359055
352320.0000000    0.2646972
352360.0000000    0.2459986
352400.0000000    0.2322748
352440.0000000    0.2125875
352480.0000000    0.2288501
352520.0000000    0.2363449
352560.0000000    0.2439500
352600.0000000    0.2330531
352640.0000000    0.2355973
352680.0000000    0.2195350
352720.0000000    0.2063795
352760.0000000    0.2264988
352800.0000000    0.2393443
352840.0000000    0.2494901
352880.0000000    0.2565444
352920.0000000    0.2638885
352960.0000000    0.2601645
353000.0000000    0.2452526
353040.0000000    0.2450136
353080.0000000    0.2526802
353120.0000000    0.2577260
353160.0000000    0.2660423
353200.0000000    0.2563542
353240.0000000    0.2657619
353280.0000000    0.2508494
353320.0000000    0.2471180
353360.0000000    0.2358897
353400.0000000    0.2401987
353440.0000000    0.2448196
353480.0000000    0.2415915
353520.0000000    0.2583923
353560.0000000    0.2379293
353600.0000000    0.2548003
353640.0000000    0.2674481
353680.0000000    0.2484130
353720.0000000    0.2711320
353760.0000000    0.2630280
353800.0000000    0.2635752
353840.0000000    0.2532836
353880.0000000    0.2557790
353920.0000000    0.2541932
353960.0000000    0.2586588
354000.0000000    0.2517267
354040.0000000    0.2669833
354080.0000000    0.2665118
354120.0000000    0.2533915
354160.0000000    0.2397094
354200.0000000    0.2475855
354240.0000000    0.2457788
354280.0000000    0.2473738
354320.0000000    0.2605172
354360.0000000    0.2544028
354400.0000000    0.2506880
354440.0000000    0.2624704
354480.0000000    0.2432771
354520.0000000    0.2590887
354560.0000000    0.2451832
354600.0000000    0.2440421
354640.0000000    0.2474469
354680.0000000    0.2377774
354720.0000000    0.2397716
354760.0000000    0.2584367
354800.0000000    0.2395960
354840.0000000    0.2460611
354880.0000000    0.2356483
354920.0000000    0.2421950
354960.0000000    0.2363644
355000.0000000    0.2477454
355040.0000000    0.2327425
355080.0000000    0.2404396
355120.0000000    0.2386179
355160.0000000    0.2431607
355200.0000000    0.2539068
355240.0000000    0.2306892
355280.0000000    0.2577553
355320.0000000    0.2567718
355360.0000000    0.2638828
355400.0000000    0.2539477
355440.0000000    0.2432738
355480.0000000    0.2359217
355520.0000000    0.2545447
355560.0000000    0.2383909
355600.0000000    0.2696677
355640.0000000    0.2639040
355680.0000000    0.2800475
355720.0000000    0.2643576
355760.0000000    0.2599241
355800.0000000    0.2634381
355840.0000000    0.2531410
355880.0000000    0.2561428
355920.0000000    0.2438429
355960.0000000    0.2345617
356000.0000000    0.2474942
356040.0000000    0.2631701
356080.0000000    0.2562917
356120.0000000    0.2610721
356160.0000000    0.2573928
356200.0000000    0.2741039
356240.0000000    0.2763556
356280.0000000    0.2788878
356320.0000000    0.2624213
356360.0000000    0.2875610
356400.0000000    0.2847500
356440.0000000    0.2610453
356480.0000000    0.2577289
356520.0000000    0.2518811
356560.0000000    0.2621171
356600.0000000    0.2546228
356640.0000000    0.2630036
356680.0000000    0.2807329
356720.0000000    0.2730153
356760.0000000    0.2616349
356800.0000000    0.2758086
356840.0000000    0.3112220
356880.0000000    0.2956696
356920.0000000    0.2816053
356960.0000000    0.2972282
357000.0000000    0.2908764
357040.0000000    0.2960083
357080.0000000    0.3044934
357120.0000000    0.2897440
357160.0000000    0.3052312
357200.0000000    0.3014496
357240.0000000    0.3034853
357280.0000000    0.3037275
357320.0000000    0.3045590
357360.0000000    0.3186775
357400.0000000    0.3268864
357440.0000000    0.2847843
357480.0000000    0.2950064
357520.0000000    0.2733755
357560.0000000    0.2660284
357600.0000000    0.2788290
357640.0000000    0.2850538
357680.0000000    0.3034918
357720.0000000    0.3051509
357760.0000000    0.3180705
357800.0000000    0.2763784
357840.0000000    0.2864227
357880.0000000    0.2939649
357920.0000000    0.3065213
357960.0000000    0.2891878
358000.0000000    0.3059556
358040.0000000    0.3092631
358080.0000000    0.3106060
358120.0000000    0.3062379
358160.0000000    0.2828225
358200.0000000    0.2842729
358240.0000000    0.3059129
358280.0000000    0.2990718
358320.0000000    0.2951536
358360.0000000    0.2932100
358400.0000000    0.3198898
358440.0000000    0.3077760
358480.0000000    0.2769324
358520.0000000    0.2916493
358560.0000000    0.2944863
358600.0000000    0.2811540
358640.0000000    0.2950578
358680.0000000    0.2755180
358720.0000000    0.3001454
358760.0000000    0.2898378
358800.0000000    0.2835977
358840.0000000    0.2709057
358880.0000000    0.2685197
358920.0000000    0.2510709
358960.0000000    0.2799613
359000.0000000    0.2723952
359040.0000000    0.2828797
359080.0000000    0.3038494
359120.0000000    0.2993039
359160.0000000    0.2608772
359200.0000000    0.2595407
359240.0000000    0.2794657
359280.0000000    0.2500688
359320.0000000    0.2735748
359360.0000000    0.2694513
359400.0000000    0.2598893
359440.0000000    0.2652289
359480.0000000    0.2479603
359520.0000000    0.2740419
359560.0000000    0.2519936
359600.0000000    0.2399070
359640.0000000    0.2420464
359680.0000000    0.2538749
359720.0000000    0.2459432
359760.0000000    0.2746629
359800.0000000    0.2600912
359840.0000000    0.2731001
359880.0000000    0.2944621
359920.0000000    0.2912359
359960.0000000    0.2940267
360000.0000000    0.3036648
360040.0000000    0.2960827
360080.0000000    0.2920857
360120.0000000    0.2682881
360160.0000000    0.2630536
360200.0000000    0.2781484
360240.0000000    0.2766882
360280.0000000    0.2916843
360320.0000000    0.2827198
360360.0000000    0.2883127
360400.0000000    0.2997750
360440.0000000    0.2823989
360480.0000000    0.2752773
360520.0000000    0.2661293
360560.0000000    0.2689845
360600.0000000    0.2642412
360640.0000000    0.2971313
360680.0000000    0.2881155
360720.0000000    0.2911321
360760.0000000    0.2730096
360800.0000000    0.2817441
360840.0000000    0.2821943
360880.0000000    0.3105972
360920.0000000    0.2868659
360960.0000000    0.3076277
361000.0000000    0.2680268
361040.0000000    0.2755144
361080.0000000    0.2583217
361120.0000000    0.2711902
361160.0000000    0.2658017
361200.0000000    0.2662852
361240.0000000    0.2656599
361280.0000000    0.2755826
361320.0000000    0.2570136
361360.0000000    0.2453796
361400.0000000    0.2537925
361440.0000000    0.2524948
361480.0000000    0.2635172
361520.0000000    0.2405038
361560.0000000    0.2254726
361600.0000000    0.2231408
361640.0000000    0.2392647
361680.0000000    0.2508908
361720.0000000    0.2331534
361760.0000000    0.2454784
361800.0000000    0.2423325
361840.0000000    0.2483779
361880.0000000    0.2475253
361920.0000000    0.2467856
361960.0000000    0.2772150
362000.0000000    0.2886731
362040.0000000    0.2557417
362080.0000000    0.2510956
362120.0000000    0.2516496
362160.0000000    0.2462372
362200.0000000    0.2397123
362240.0000000    0.2316108
362280.0000000    0.2171005
362320.0000000    0.2309454
362360.0000000    0.2360314
362400.0000000    0.2301502
362440.0000000    0.2275756
362480.0000000    0.2337292
362520.0000000    0.2290494
362560.0000000    0.2331053
362600.0000000    0.2374599
362640.0000000    0.2118215
362680.0000000    0.2372201
362720.0000000    0.2276180
362760.0000000    0.2389079
362800.0000000    0.2525224
362840.0000000    0.2646402
362880.0000000    0.2739077
362920.0000000    0.2804902
362960.0000000    0.2803532
363000.0000000    0.2862076
363040.0000000    0.2934062
363080.0000000    0.2791743
363120.0000000    0.2631822
363160.0000000    0.2752836
363200.0000000    0.2700627
363240.0000000    0.2642471
363280.0000000    0.2682607
363320.0000000    0.2633146
363360.0000000    0.2834597
363400.0000000    0.2772611
363440.0000000    0.2549364
363480.0000000    0.2511417
363520.0000000    0.2625893
363560.0000000    0.2624626
363600.0000000    0.2711678
363640.0000000    0.2711942
363680.0000000    0.2566025
363720.0000000    0.2586413
363760.0000000    0.2732046
363800.0000000    0.2758965
363840.0000000    0.2904667
363880.0000000    0.2762491
363920.0000000    0.2845061
363960.0000000    0.2853350
364000.0000000    0.2773572
364040.0000000    0.2726089
364080.0000000    0.2651372
364120.0000000    0.2711802
364160.0000000    0.2663709
364200.0000000    0.2735907
364240.0000000    0.2682978
364280.0000000    0.2724512
364320.0000000    0.2619367
364360.0000000    0.2619762
364400.0000000    0.2572105
364440.0000000    0.2648424
364480.0000000    0.2573880
364520.0000000    0.2638226
364560.0000000    0.2627096
364600.0000000    0.2749198
364640.0000000    0.3096121
364680.0000000    0.3063969
364720.0000000    0.2848631
364760.0000000    0.2810187
364800.0000000    0.2666066
364840.0000000    0.2926151
364880.0000000    0.2812839
364920.0000000    0.2908445
364960.0000000    0.2824012
365000.0000000    0.3136537
365040.0000000    0.2853036
365080.0000000    0.2726626
365120.0000000    0.2774038
365160.0000000    0.2618052
365200.0000000    0.2828560
365240.0000000    0.2534007
365280.0000000    0.2395210
365320.0000000    0.2287882
365360.0000000    0.2454595
365400.0000000    0.2537684
365440.0000000    0.2521643
365480.0000000    0.2502646
365520.0000000    0.2627056
365560.0000000    0.2592653
365600.0000000    0.2580467
365640.0000000    0.2435649
365680.0000000    0.2402981
365720.0000000    0.2457059
365760.0000000    0.2319735
365800.0000000    0.2451825
365840.0000000    0.2505527
365880.0000000    0.2511096
365920.0000000    0.2457409
365960.0000000    0.2561021
366000.0000000    0.2614892
366040.0000000    0.2488475
366080.0000000    0.2713608
366120.0000000    0.2491630
366160.0000000    0.2565959
366200.0000000    0.2539149
366240.0000000    0.2502294
366280.0000000    0.2711302
366320.0000000    0.2727212
366360.0000000    0.2627188
366400.0000000    0.2504545
366440.0000000    0.2557900
366480.0000000    0.2355054
366520.0000000    0.2568001
366560.0000000    0.2382755
366600.0000000    0.2483988
366640.0000000    0.2546423
366680.0000000    0.2536383
366720.0000000    0.2644380
366760.0000000    0.2677441
366800.0000000    0.2806093
366840.0000000    0.2720805
366880.0000000    0.2833915
366920.0000000    0.2518626
366960.0000000    0.2526612
367000.0000000    0.2541603
367040.0000000    0.2581559
367080.0000000    0.2628743
367120.0000000    0.2655556
367160.0000000    0.2637080
367200.0000000    0.2748724
367240.0000000    0.2493225
367280.0000000    0.2720675
367320.0000000    0.2710320
367360.0000000    0.2614072
367400.0000000    0.2551660
367440.0000000    0.2585904
367480.0000000    0.2708989
367520.0000000    0.2609676
367560.0000000    0.2638713
367600.0000000    0.2563520
367640.0000000    0.2238530
367680.0000000    0.2394741
367720.0000000    0.2341590
367760.0000000    0.2513669
367800.0000000    0.2436814
367840.0000000    0.2414401
367880.0000000    0.2324581
367920.0000000    0.2523463
367960.0000000    0.2320966
368000.0000000    0.2468123
368040.0000000    0.2524017
368080.0000000    0.2756491
368120.0000000    0.2484291
368160.0000000    0.2332162
368200.0000000    0.2357926
368240.0000000    0.2587866
368280.0000000    0.2333955
368320.0000000    0.2496503
368360.0000000    0.2480047
368400.0000000    0.2509420
368440.0000000    0.2567692
368480.0000000    0.2477760
368520.0000000    0.2515960
368560.0000000    0.2499251
368600.0000000    0.2631970
368640.0000000    0.2544890
368680.0000000    0.2590244
368720.0000000    0.2574450
368760.0000000    0.2562090
368800.0000000    0.2554108
368840.0000000    0.2570430
368880.0000000    0.2782611
368920.0000000    0.2602966
368960.0000000    0.2679586
369000.0000000    0.2602239
369040.0000000    0.2576312
369080.0000000    0.2757161
369120.0000000    0.2663140
369160.0000000    0.2545764
369200.0000000    0.2495516
369240.0000000    0.2628707
369280.0000000    0.2560230
369320.0000000    0.2531340
369360.0000000    0.2391703
369400.0000000    0.2561377
369440.0000000    0.2707129
369480.0000000    0.2702197
369520.0000000    0.2794753
369560.0000000    0.2746714
369600.0000000    0.2520537
369640.0000000    0.2580602
369680.0000000    0.2562889
369720.0000000    0.2491437
369760.0000000    0.2572413
369800.0000000    0.2674927
369840.0000000    0.2517113
369880.0000000    0.2405674
369920.0000000    0.2144958
369960.0000000    0.2251182
370000.0000000    0.2097767
370040.0000000    0.2288557
370080.0000000    0.2394487
370120.0000000    0.2498264
370160.0000000    0.2508069
370200.0000000    0.2236450
370240.0000000    0.2334104
370280.0000000    0.2304468
370320.0000000    0.2525794
370360.0000000    0.2457242
370400.0000000    0.2364957
370440.0000000    0.2352399
370480.0000000    0.2355556
370520.0000000    0.2354394
370560.0000000    0.2562292
370600.0000000    0.2278668
370640.0000000    0.2300185
370680.0000000    0.2227333
370720.0000000    0.2208272
370760.0000000    0.2002240
370800.0000000    0.2238046
370840.0000000    0.2255810
370880.0000000    0.2107672
370920.0000000    0.2255641
370960.0000000    0.2293137
371000.0000000    0.2486434
371040.0000000    0.2253517
371080.0000000    0.2130396
371120.0000000    0.2276131
371160.0000000    0.2172803
371200.0000000    0.2187238
371240.0000000    0.2326717
371280.0000000    0.2280590
371320.0000000    0.2287038
371360.0000000    0.2357601
371400.0000000    0.2228190
371440.0000000    0.2246942
371480.0000000    0.2410831
371520.0000000    0.2240616
371560.0000000    0.2290414
371600.0000000    0.2124492
371640.0000000    0.2359188
371680.0000000    0.2253320
371720.0000000    0.2054265
371760.0000000    0.2012468
371800.0000000    0.2148884
371840.0000000    0.2032550
371880.0000000    0.2103648
371920.0000000    0.2083704
371960.0000000    0.2166942
372000.0000000    0.2099212
372040.0000000    0.2050205
372080.0000000    0.2018054
372120.0000000    0.1931300
372160.0000000    0.2178631
372200.0000000    0.2136806
372240.0000000    0.2049805
372280.0000000    0.1958167
372320.0000000    0.2055691
372360.0000000    0.2091830
372400.0000000    0.2073399
372440.0000000    0.2112534
372480.0000000    0.2140262
372520.0000000    0.2257753
372560.0000000    0.2145729
372600.0000000    0.2107426
372640.0000000    0.1921816
372680.0000000    0.2026441
372720.0000000    0.1855020
372760.0000000    0.2110498
372800.0000000    0.2024619
372840.0000000    0.1987830
372880.0000000    0.1956009
372920.0000000    0.1964378
372960.0000000    0.2121360
373000.0000000    0.1959311
373040.0000000    0.1985987
373080.0000000    0.2008492
373120.0000000    0.2035037
373160.0000000    0.2060622
373200.0000000    0.1962613
373240.0000000    0.2077267
373280.0000000    0.2027388
373320.0000000    0.2087922
373360.0000000    0.2079687
373400.0000000    0.2144820
373440.0000000    0.2097562
373480.0000000    0.2260783
373520.0000000    0.2196697
373560.0000000    0.2375013
373600.0000000    0.2077976
373640.0000000    0.2206253
373680.0000000    0.2307011
373720.0000000    0.2152842
373760.0000000    0.2169447
373800.0000000    0.2209497
373840.0000000    0.1990109
373880.0000000    0.2141213
373920.0000000    0.2152268
373960.0000000    0.2108330
374000.0000000    0.2098763
374040.0000000    0.1918228
374080.0000000    0.1986972
374120.0000000    0.1925577
374160.0000000    0.1934313
374200.0000000    0.1889357
374240.0000000    0.1838257
374280.0000000    0.1990425
374320.0000000    0.2126053
374360.0000000    0.1965680
374400.0000000    0.2017359
374440.0000000    0.2179391
374480.0000000    0.2235660
374520.0000000    0.2030805
374560.0000000    0.2118189
374600.0000000    0.2235889
374640.0000000    0.2118770
374680.0000000    0.2209432
374720.0000000    0.2197761
374760.0000000    0.2145734
374800.0000000    0.2025185
374840.0000000    0.2057112
374880.0000000    0.2044007
374920.0000000    0.2064835
374960.0000000    0.2122674
375000.0000000    0.2062073
375040.0000000    0.2060374
375080.0000000    0.1977009
375120.0000000    0.1999668
375160.0000000    0.1889972
375200.0000000    0.2053242
375240.0000000    0.2048793
375280.0000000    0.1977042
375320.0000000    0.2066021
375360.0000000    0.2127770
375400.0000000    0.2326433
375440.0000000    0.2268705
375480.0000000    0.1967987
375520.0000000    0.2176432
375560.0000000    0.2207720
375600.0000000    0.2094763
375640.0000000    0.2086936
375680.0000000    0.2195529
375720.0000000    0.2203885
375760.0000000    0.2305516
375800.0000000    0.2310303
375840.0000000    0.2187715
375880.0000000    0.2187916
375920.0000000    0.2025039
375960.0000000    0.2087731
376000.0000000    0.2249232
376040.0000000    0.2220051
376080.0000000    0.2283837
376120.0000000    0.2140498
376160.0000000    0.2054638
376200.0000000    0.2151927
376240.0000000    0.2204019
376280.0000000    0.2240101
376320.0000000    0.2329862
376360.0000000    0.2210867
376400.0000000    0.2174288
376440.0000000    0.2186037
376480.0000000    0.2218428
376520.0000000    0.2410385
376560.0000000    0.2177293
376600.0000000    0.2162398
376640.0000000    0.2192622
376680.0000000    0.2198467
376720.0000000    0.2170212
376760.0000000    0.2289807
376800.0000000    0.2382870
376840.0000000    0.2443332
376880.0000000    0.2264827
376920.0000000    0.2088330
376960.0000000    0.2138964
377000.0000000    0.2161879
377040.0000000    0.2110072
377080.0000000    0.2074428
377120.0000000    0.2016136
377160.0000000    0.2180510
377200.0000000    0.2154022
377240.0000000    0.2334607
377280.0000000    0.2055941
377320.0000000    0.2103428
377360.0000000    0.2179125
377400.0000000    0.2252763
377440.0000000    0.2180099
377480.0000000    0.2059493
377520.0000000    0.2268226
377560.0000000    0.2174211
377600.0000000    0.2266250
377640.0000000    0.2099364
377680.0000000    0.2123256
377720.0000000    0.2156139
377760.0000000    0.2234454
377800.0000000    0.2238526
377840.0000000    0.2193187
377880.0000000    0.2075251
377920.0000000    0.2247787
377960.0000000    0.2209117
378000.0000000    0.2117190
378040.0000000    0.2129709
378080.0000000    0.2134508
378120.0000000    0.2182785
378160.0000000    0.1931067
378200.0000000    0.2102780
378240.0000000    0.2050549
378280.0000000    0.1953907
378320.0000000    0.2144505
378360.0000000    0.2012434
378400.0000000    0.2106526
378440.0000000    0.1942479
378480.0000000    0.2055804
378520.0000000    0.2088574
378560.0000000    0.2057285
378600.0000000    0.2087663
378640.0000000    0.2254830
378680.0000000    0.2268736
378720.0000000    0.2218844
378760.0000000    0.2223766
378800.0000000    0.2158784
378840.0000000    0.2109948
378880.0000000    0.2210057
378920.0000000    0.2230827
378960.0000000    0.2281595
379000.0000000    0.2252468
379040.0000000    0.2220806
379080.0000000    0.2279617
379120.0000000    0.2530105
379160.0000000    0.2347918
379200.0000000    0.2504610
379240.0000000    0.2584932
379280.0000000    0.2337252
379320.0000000    0.2394410
379360.0000000    0.2259564
379400.0000000    0.2268300
379440.0000000    0.2370258
379480.0000000    0.2388258
379520.0000000    0.2473701
379560.0000000    0.2328123
379600.0000000    0.2194410
379640.0000000    0.2454318
379680.0000000    0.2266416
379720.0000000    0.2223125
379760.0000000    0.2285310
379800.0000000    0.2387406
379840.0000000    0.2221156
379880.0000000    0.2468684
379920.0000000    0.2279154
379960.0000000    0.2458940
380000.0000000    0.2441912
380040.0000000    0.2283276
380080.0000000    0.2387278
380120.0000000    0.2433238
380160.0000000    0.2238990
380200.0000000    0.2195520
380240.0000000    0.2325285
380280.0000000    0.2164310
380320.0000000    0.2142307
380360.0000000    0.2114250
380400.0000000    0.2380778
380440.0000000    0.2401560
380480.0000000    0.2471185
380520.0000000    0.2630138
380560.0000000    0.2309518
380600.0000000    0.2436771
380640.0000000    0.2571509
380680.0000000    0.2527333
380720.0000000    0.2561167
380760.0000000    0.2521755
380800.0000000    0.2393426
380840.0000000    0.2405027
380880.0000000    0.2572666
380920.0000000    0.2427419
380960.0000000    0.2447661
381000.0000000    0.2371559
381040.0000000    0.2495013
381080.0000000    0.2406100
381120.0000000    0.2346615
381160.0000000    0.2407563
381200.0000000    0.2451567
381240.0000000    0.2485131
381280.0000000    0.2421098
381320.0000000    0.2401017
381360.0000000    0.2407017
381400.0000000    0.2558089
381440.0000000    0.2303886
381480.0000000    0.2535970
381520.0000000    0.2490393
381560.0000000    0.2471573
381600.0000000    0.2503721
381640.0000000    0.2723874
381680.0000000    0.2475930
381720.0000000    0.2348395
381760.0000000    0.2431320
381800.0000000    0.2324550
381840.0000000    0.2255858
381880.0000000    0.2399742
381920.0000000    0.2251745
381960.0000000    0.2362415
382000.0000000    0.2294092
382040.0000000    0.2315882
382080.0000000    0.2288632
382120.0000000    0.2173813
382160.0000000    0.2133513
382200.0000000    0.2323252
382240.0000000    0.2315256
382280.0000000    0.2307440
382320.0000000    0.2308410
382360.0000000    0.2255114
382400.0000000    0.2320092
382440.0000000    0.2394786
382480.0000000    0.2195162
382520.0000000    0.2274945
382560.0000000    0.2285797
382600.0000000    0.2270440
382640.0000000    0.2244017
382680.0000000    0.2406774
382720.0000000    0.2357285
382760.0000000    0.2498454
382800.0000000    0.2324204
382840.0000000    0.2306388
382880.0000000    0.2383498
382920.0000000    0.2401742
382960.0000000    0.2253582
383000.0000000    0.2418555
383040.0000000    0.2317051
383080.0000000    0.2394098
383120.0000000    0.2370671
383160.0000000    0.2376361
383200.0000000    0.2592096
383240.0000000    0.2418557
383280.0000000    0.2322864
383320.0000000    0.2298218
383360.0000000    0.2244678
383400.0000000    0.2269606
383440.0000000    0.2214419
383480.0000000    0.2405902
383520.0000000    0.2167303
383560.0000000    0.2127881
383600.0000000    0.2152082
383640.0000000    0.2308083
383680.0000000    0.2333476
383720.0000000    0.2173596
383760.0000000    0.2207849
383800.0000000    0.2147057
383840.0000000    0.2173821
383880.0000000    0.2026626
383920.0000000    0.2239264
383960.0000000    0.2153550
384000.0000000    0.2057252
384040.0000000    0.2133196
384080.0000000    0.2316897
384120.0000000    0.2261485
384160.0000000    0.2003995
384200.0000000    0.2071564
384240.0000000    0.2105935
384280.0000000    0.2173413
384320.0000000    0.2262512
384360.0000000    0.2200449
384400.0000000    0.2290660
384440.0000000    0.2416603
384480.0000000    0.2331142
384520.0000000    0.2535248
384560.0000000    0.2385506
384600.0000000    0.2173168
384640.0000000    0.2135817
384680.0000000    0.2247955
384720.0000000    0.2175314
384760.0000000    0.2177962
384800.0000000    0.2179761
384840.0000000    0.2254525
384880.0000000    0.2292881
384920.0000000    0.2430407
384960.0000000    0.2336300
385000.0000000    0.2244812
385040.0000000    0.2343977
385080.0000000    0.2233949
385120.0000000    0.2376332
385160.0000000    0.2360836
385200.0000000    0.2357645
385240.0000000    0.2393156
385280.0000000    0.2379096
385320.0000000    0.2309280
385360.0000000    0.2274952
385400.0000000    0.2556466
385440.0000000    0.2397230
385480.0000000    0.2531008
385520.0000000    0.2503157
385560.0000000    0.2402475
385600.0000000    0.2452932
385640.0000000    0.2384608
385680.0000000    0.2459033
385720.0000000    0.2571101
385760.0000000    0.2527784
385800.0000000    0.2513142
385840.0000000    0.2505707
385880.0000000    0.2546439
385920.0000000    0.2412970
385960.0000000    0.2323052
386000.0000000    0.2338722
386040.0000000    0.2333967
386080.0000000    0.2411115
386120.0000000    0.2391866
386160.0000000    0.2524933
386200.0000000    0.2547837
386240.0000000    0.2647052
386280.0000000    0.2535046
386320.0000000    0.2455502
386360.0000000    0.2263364
386400.0000000    0.2571429
386440.0000000    0.2372488
386480.0000000    0.2562937
386520.0000000    0.2396412
386560.0000000    0.2381283
386600.0000000    0.2395781
386640.0000000    0.2387289
386680.0000000    0.2226011
386720.0000000    0.2405908
386760.0000000    0.2279012
386800.0000000    0.2619992
386840.0000000    0.2281411
386880.0000000    0.2365980
386920.0000000    0.2347157
386960.0000000    0.2287123
387000.0000000    0.2267884
387040.0000000    0.2185851
387080.0000000    0.2359618
387120.0000000    0.2260978
387160.0000000    0.2368873
387200.0000000    0.2248472
387240.0000000    0.2316599
387280.0000000    0.2425910
387320.0000000    0.2183660
387360.0000000    0.2331645
387400.0000000    0.2300188
387440.0000000    0.2335544
387480.0000000    0.2264666
387520.0000000    0.2351948
387560.0000000    0.2362557
387600.0000000    0.2373216
387640.0000000    0.2222759
387680.0000000    0.2321175
387720.0000000    0.2431920
387760.0000000    0.2388607
387800.0000000    0.2228499
387840.0000000    0.2473025
387880.0000000    0.2394997
387920.0000000    0.2415083
387960.0000000    0.2318866
388000.0000000    0.2389159
388040.0000000    0.2511800
388080.0000000    0.2580867
388120.0000000    0.2377501
388160.0000000    0.2343120
388200.0000000    0.2496936
388240.0000000    0.2541741
388280.0000000    0.2494015
388320.0000000    0.2610026
388360.0000000    0.2283523
388400.0000000    0.2274821
388440.0000000    0.2395068
388480.0000000    0.2320904
388520.0000000    0.2392521
388560.0000000    0.2326367
388600.0000000    0.2206609
388640.0000000    0.2340735
388680.0000000    0.2308739
388720.0000000    0.2333388
388760.0000000    0.2359463
388800.0000000    0.2295272
388840.0000000    0.2353894
388880.0000000    0.2301244
388920.0000000    0.2193320
388960.0000000    0.2229518
389000.0000000    0.2133030
389040.0000000    0.2189748
389080.0000000    0.2370477
389120.0000000    0.2335790
389160.0000000    0.2279620
389200.0000000    0.2230764
389240.0000000    0.2208039
389280.0000000    0.2356760
389320.0000000    0.2279953
389360.0000000    0.2263402
389400.0000000    0.2221189
389440.0000000    0.2375396
389480.0000000    0.2233358
389520.0000000    0.2382440
389560.0000000    0.2137869
389600.0000000    0.2248108
389640.0000000    0.2253780
389680.0000000    0.2201607
389720.0000000    0.2266414
389760.0000000    0.2200280
389800.0000000    0.2118015
389840.0000000    0.2242806
389880.0000000    0.2158212
389920.0000000    0.2248493
389960.0000000    0.2161676
390000.0000000    0.2262917
390040.0000000    0.2209801
390080.0000000    0.2394852
390120.0000000    0.2264045
390160.0000000    0.2218483
390200.0000000    0.2421771
390240.0000000    0.2211631
390280.0000000    0.2113562
390320.0000000    0.2287759
390360.0000000    0.2071513
390400.0000000    0.2177796
390440.0000000    0.2089769
390480.0000000    0.2154050
390520.0000000    0.2198691
390560.0000000    0.2260303
390600.0000000    0.2087711
390640.0000000    0.2171502
390680.0000000    0.2319310
390720.0000000    0.2319442
390760.0000000    0.2265406
390800.0000000    0.2082168
390840.0000000    0.2110948
390880.0000000    0.2142996
390920.0000000    0.2176649
390960.0000000    0.2169386
391000.0000000    0.2061543
391040.0000000    0.2210793
391080.0000000    0.2114920
391120.0000000    0.2315533
391160.0000000    0.2222060
391200.0000000    0.2287776
391240.0000000    0.2244588
391280.0000000    0.2268956
391320.0000000    0.2218855
391360.0000000    0.2219822
391400.0000000    0.2153239
391440.0000000    0.2237159
391480.0000000    0.2107414
391520.0000000    0.2207323
391560.0000000    0.2215795
391600.0000000    0.2266393
391640.0000000    0.2267505
391680.0000000    0.2405270
391720.0000000    0.2401825
391760.0000000    0.2366972
391800.0000000    0.2409282
391840.0000000    0.2453369
391880.0000000    0.2369354
391920.0000000    0.2351957
391960.0000000    0.2228319
392000.0000000    0.2516778
392040.0000000    0.2393363
392080.0000000    0.2478403
392120.0000000    0.2405518
392160.0000000    0.2533162
392200.0000000    0.2467270
392240.0000000    0.2583464
392280.0000000    0.2537547
392320.0000000    0.2472558
392360.0000000    0.2442056
392400.0000000    0.2399031
392440.0000000    0.2496694
392480.0000000    0.2359727
392520.0000000    0.2254601
392560.0000000    0.2498901
392600.0000000    0.2432118
392640.0000000    0.2523746
392680.0000000    0.2494131
392720.0000000    0.2480173
392760.0000000    0.2434636
392800.0000000    0.2588443
392840.0000000    0.2552375
392880.0000000    0.2451185
392920.0000000    0.2494532
392960.0000000    0.2490455
393000.0000000    0.2491367
393040.0000000    0.2626795
393080.0000000    0.2581903
393120.0000000    0.2519781
393160.0000000    0.2416714
393200.0000000    0.2411509
393240.0000000    0.2531720
393280.0000000    0.2552693
393320.0000000    0.2569662
393360.0000000    0.2428388
393400.0000000    0.2182758
393440.0000000    0.2462359
393480.0000000    0.2315239
393520.0000000    0.2400115
393560.0000000    0.2472047
393600.0000000    0.2231904
393640.0000000    0.2401933
393680.0000000    0.2471146
393720.0000000    0.2568346
393760.0000000    0.2348679
393800.0000000    0.2504621
393840.0000000    0.2461745
393880.0000000    0.2486863
393920.0000000    0.2340266
393960.0000000    0.2393701
394000.0000000    0.2405996
394040.0000000    0.2354569
394080.0000000    0.2520386
394120.0000000    0.2349938
394160.0000000    0.2452226
394200.0000000    0.2264395
394240.0000000    0.2329894
394280.0000000    0.2140871
394320.0000000    0.2314070
394360.0000000    0.2296000
394400.0000000    0.2449887
394440.0000000    0.2416054
394480.0000000    0.2557519
394520.0000000    0.2501632
394560.0000000    0.2433273
394600.0000000    0.2375953
394640.0000000    0.2402863
394680.0000000    0.2425855
394720.0000000    0.2390950
394760.0000000    0.2371525
394800.0000000    0.2462627
394840.0000000    0.2553226
394880.0000000    0.2386605
394920.0000000    0.2359533
394960.0000000    0.2402477
395000.0000000    0.2491829
395040.0000000    0.2531095
395080.0000000    0.2460519
395120.0000000    0.2376760
395160.0000000    0.2467991
395200.0000000    0.2473437
395240.0000000    0.2475900
395280.0000000    0.2407944
395320.0000000    0.2239299
395360.0000000    0.2295993
395400.0000000    0.2224688
395440.0000000    0.2422191
395480.0000000    0.2380562
395520.0000000    0.2384773
395560.0000000    0.2414290
395600.0000000    0.2500932
395640.0000000    0.2361968
395680.0000000    0.2378284
395720.0000000    0.2426196
395760.0000000    0.2338108
395800.0000000    0.2453833
395840.0000000    0.2437971
395880.0000000    0.2476278
395920.0000000    0.2420658
395960.0000000    0.2336150
396000.0000000    0.2350403
396040.0000000    0.2483599
396080.0000000    0.2430116
396120.0000000    0.2396649
396160.0000000    0.2436788
396200.0000000    0.2373459
396240.0000000    0.2424777
396280.0000000    0.2334439
396320.0000000    0.2419601
396360.0000000    0.2416625
396400.0000000    0.2432122
396440.0000000    0.2269544
396480.0000000    0.2245573
396520.0000000    0.2221404
396560.0000000    0.2188095
396600.0000000    0.2402555
396640.0000000    0.2465515
396680.0000000    0.2399087
396720.0000000    0.2388193
396760.0000000    0.2474858
396800.0000000    0.2481854
396840.0000000    0.2452615
396880.0000000    0.2383735
396920.0000000    0.2410854
396960.0000000    0.2379980
397000.0000000    0.2205368
397040.0000000    0.2328790
397080.0000000    0.2435563
397120.0000000    0.2407434
397160.0000000    0.2411675
397200.0000000    0.2359106
397240.0000000    0.2456825
397280.0000000    0.2410285
397320.0000000    0.2444356
397360.0000000    0.2410716
397400.0000000    0.2448601
397440.0000000    0.2462195
397480.0000000    0.2578984
397520.0000000    0.2403535
397560.0000000    0.2553569
397600.0000000    0.2430116
397640.0000000    0.2558311
397680.0000000    0.2454917
397720.0000000    0.2477117
397760.0000000    0.2378736
397800.0000000    0.2547309
397840.0000000    0.2415029
397880.0000000    0.2475518
397920.0000000    0.2637509
397960.0000000    0.2618334
398000.0000000    0.2451105
398040.0000000    0.2480518
398080.0000000    0.2410732
398120.0000000    0.2457286
398160.0000000    0.2377902
398200.0000000    0.2433969
398240.0000000    0.2408838
398280.0000000    0.2429362
398320.0000000    0.2420369
398360.0000000    0.2441361
398400.0000000    0.2299538
398440.0000000    0.2368082
398480.0000000    0.2512425
398520.0000000    0.2430986
398560.0000000    0.2399756
398600.0000000    0.2525239
398640.0000000    0.2467902
398680.0000000    0.2369337
398720.0000000    0.2430787
398760.0000000    0.2473840
398800.0000000    0.2313577
398840.0000000    0.2640820
398880.0000000    0.2635413
398920.0000000    0.2575476
398960.0000000    0.2434124
399000.0000000    0.2440010
399040.0000000    0.2386810
399080.0000000    0.2361114
399120.0000000    0.2463614
399160.0000000    0.2486953
399200.0000000    0.2360456
399240.0000000    0.2300485
399280.0000000    0.2364107
399320.0000000    0.2421656
399360.0000000    0.2401936
399400.0000000    0.2479774
399440.0000000    0.2655441
399480.0000000    0.2462550
399520.0000000    0.2633694
399560.0000000    0.2302691
399600.0000000    0.2287589
399640.0000000    0.2345695
399680.0000000    0.2328970
399720.0000000    0.2548672
399760.0000000    0.2510966
399800.0000000    0.2348451
399840.0000000    0.2449857
399880.0000000    0.2415866
399920.0000000    0.2485885
399960.0000000    0.2511873
400000.0000000    0.2491525
400040.0000000    0.2570539
400080.0000000    0.2554446
400120.0000000    0.2571631
400160.0000000    0.2729842
400200.0000000    0.2416462
400240.0000000    0.2525898
400280.0000000    0.2503076
400320.0000000    0.2632019
400360.0000000    0.2552547
400400.0000000    0.2448394
400440.0000000    0.2484883
400480.0000000    0.2483282
400520.0000000    0.2606623
400560.0000000    0.2469664
400600.0000000    0.2591022
400640.0000000    0.2586679
400680.0000000    0.2524324
400720.0000000    0.2442989
400760.0000000    0.2586394
400800.0000000    0.2611035
400840.0000000    0.2612231
400880.0000000    0.2588649
400920.0000000    0.2507592
400960.0000000    0.2538952
401000.0000000    0.2459841
401040.0000000    0.2483558
401080.0000000    0.2448971
401120.0000000    0.2447302
401160.0000000    0.2455190
401200.0000000    0.2363004
401240.0000000    0.2522823
401280.0000000    0.2453640
401320.0000000    0.2489461
401360.0000000    0.2480648
401400.0000000    0.2601743
401440.0000000    0.2546303
401480.0000000    0.2411670
401520.0000000    0.2518068
401560.0000000    0.2495703
401600.0000000    0.2586094
401640.0000000    0.2460506
401680.0000000    0.2474515
401720.0000000    0.2434576
401760.0000000    0.2461600
401800.0000000    0.2435935
401840.0000000    0.2686348
401880.0000000    0.2429776
401920.0000000    0.2493272
401960.0000000    0.2482268
402000.0000000    0.2520199
402040.0000000    0.2557466
402080.0000000    0.2595451
402120.0000000    0.2389273
402160.0000000    0.2515790
402200.0000000    0.2597637
402240.0000000    0.2491792
402280.0000000    0.2480903
402320.0000000    0.2500890
402360.0000000    0.2413432
402400.0000000    0.2511267
402440.0000000    0.2501842
402480.0000000    0.2456326
402520.0000000    0.2564915
402560.0000000    0.2501788
402600.0000000    0.2636599
402640.0000000    0.2461494
402680.0000000    0.2554379
402720.0000000    0.2505496
402760.0000000    0.2609656
402800.0000000    0.2659347
402840.0000000    0.2526508
402880.0000000    0.2532230
402920.0000000    0.2657658
402960.0000000    0.2574422
403000.0000000    0.2561352
403040.0000000    0.2581609
403080.0000000    0.2685684
403120.0000000    0.2661306
403160.0000000    0.2822925
403200.0000000    0.2616490
403240.0000000    0.2658251
403280.0000000    0.2597260
403320.0000000    0.2521696
403360.0000000    0.2580136
403400.0000000    0.2568012
403440.0000000    0.2629735
403480.0000000    0.2664459
403520.0000000    0.2575425
403560.0000000    0.2674546
403600.0000000    0.2641765
403640.0000000    0.2504311
403680.0000000    0.2465182
403720.0000000    0.2534637
403760.0000000    0.2674065
403800.0000000    0.2647389
403840.0000000    0.2541803
403880.0000000    0.2494193
403920.0000000    0.2513048
403960.0000000    0.2534822
404000.0000000    0.2715118
404040.0000000    0.2596974
404080.0000000    0.2559204
404120.0000000    0.2625073
404160.0000000    0.2728642
404200.0000000    0.2694781
404240.0000000    0.2590784
404280.0000000    0.2643116
404320.0000000    0.2596428
404360.0000000    0.2599989
404400.0000000    0.2563450
404440.0000000    0.2643634
404480.0000000    0.2758799
404520.0000000    0.2607841
404560.0000000    0.2540310
404600.0000000    0.2469004
404640.0000000    0.2676835
404680.0000000    0.2653777
404720.0000000    0.2630789
404760.0000000    0.2755055
404800.0000000    0.2611121
404840.0000000    0.2628104
404880.0000000    0.2658075
404920.0000000    0.2503299
404960.0000000    0.2599971
405000.0000000    0.2676716
405040.0000000    0.2658868
405080.0000000    0.2688101
405120.0000000    0.2738344
405160.0000000    0.2661549
405200.0000000    0.2626543
405240.0000000    0.2833402
405280.0000000    0.2780206
405320.0000000    0.2630967
405360.0000000    0.2720625
405400.0000000    0.2714340
405440.0000000    0.2710440
405480.0000000    0.2674894
405520.0000000    0.2679178
405560.0000000    0.2735576
405600.0000000    0.2753080
405640.0000000    0.2507541
405680.0000000    0.2569830
405720.0000000    0.2495139
405760.0000000    0.2644112
405800.0000000    0.2460901
405840.0000000    0.2611817
405880.0000000    0.2481766
405920.0000000    0.2483577
405960.0000000    0.2567125
406000.0000000    0.2600347
406040.0000000    0.2519128
406080.0000000    0.2414899
406120.0000000    0.2564312
406160.0000000    0.2617094
406200.0000000    0.2509927
406240.0000000    0.2542638
406280.0000000    0.2543465
406320.0000000    0.2532991
406360.0000000    0.2649148
406400.0000000    0.2575175
406440.0000000    0.2493421
406480.0000000    0.2642598
406520.0000000    0.2614700
406560.0000000    0.2574547
406600.0000000    0.2645094
406640.0000000    0.2625079
406680.0000000    0.2704849
406720.0000000    0.2597605
406760.0000000    0.2707395
406800.0000000    0.2592178
406840.0000000    0.2774384
406880.0000000    0.2611716
406920.0000000    0.2500188
406960.0000000    0.2552801
407000.0000000    0.2542956
407040.0000000    0.2507192
407080.0000000    0.2581950
407120.0000000    0.2622131
407160.0000000    0.2606868
407200.0000000    0.2457776
407240.0000000    0.2602173
407280.0000000    0.2694910
407320.0000000    0.2522798
407360.0000000    0.2408075
407400.0000000    0.2453799
407440.0000000    0.2559042
407480.0000000    0.2497403
407520.0000000    0.2594780
407560.0000000    0.2562322
407600.0000000    0.2533646
407640.0000000    0.2540024
407680.0000000    0.2545395
407720.0000000    0.2704713
407760.0000000    0.2692361
407800.0000000    0.2587692
407840.0000000    0.2582361
407880.0000000    0.2606408
407920.0000000    0.2592385
407960.0000000    0.2690928
408000.0000000    0.2546385
408040.0000000    0.2547548
408080.0000000    0.2618582
408120.0000000    0.2647406
408160.0000000    0.2569334
408200.0000000    0.2585932
408240.0000000    0.2485977
408280.0000000    0.2419722
408320.0000000    0.2505275
408360.0000000    0.2560984
408400.0000000    0.2544445
408440.0000000    0.2583468
408480.0000000    0.2425899
408520.0000000    0.2579024
408560.0000000    0.2500402
408600.0000000    0.2432370
408640.0000000    0.2356467
408680.0000000    0.2420541
408720.0000000    0.2454326
408760.0000000    0.2466748
408800.0000000    0.2485955
408840.0000000    0.2445858
408880.0000000    0.2597474
408920.0000000    0.2383874
408960.0000000    0.2476197
409000.0000000    0.2589572
409040.0000000    0.2628209
409080.0000000    0.2535273
409120.0000000    0.2598345
409160.0000000    0.2548859
409200.0000000    0.2598911
409240.0000000    0.2554785
409280.0000000    0.2655860
409320.0000000    0.2624366
409360.0000000    0.2584550
409400.0000000    0.2395229
409440.0000000    0.2499518
409480.0000000    0.2486784
409520.0000000    0.2460543
409560.0000000    0.2494416
409600.0000000    0.2584983
409640.0000000    0.2506731
409680.0000000    0.2602931
409720.0000000    0.2517478
409760.0000000    0.2596474
409800.0000000    0.2578734
409840.0000000    0.2623357
409880.0000000    0.2577918
409920.0000000    0.2537688
409960.0000000    0.2639980
410000.0000000    0.2633640
410040.0000000    0.2448773
410080.0000000    0.2515364
410120.0000000    0.2607602
410160.0000000    0.2481327
410200.0000000    0.2520461
410240.0000000    0.2532303
410280.0000000    0.2604074
410320.0000000    0.2490222
410360.0000000    0.2541231
410400.0000000    0.2570164
410440.0000000    0.2417958
410480.0000000    0.2478856
410520.0000000    0.2520849
410560.0000000    0.2434465
410600.0000000    0.2437712
410640.0000000    0.2511481
410680.0000000    0.2583643
410720.0000000    0.2439561
410760.0000000    0.2533819
410800.0000000    0.2640692
410840.0000000    0.2486533
410880.0000000    0.2442152
410920.0000000    0.2555937
410960.0000000    0.2447017
411000.0000000    0.2570864
411040.0000000    0.2449318
411080.0000000    0.2626022
411120.0000000    0.2451285
411160.0000000    0.2424944
411200.0000000    0.2425940
411240.0000000    0.2495213
411280.0000000    0.2417047
411320.0000000    0.2466452
411360.0000000    0.2557043
411400.0000000    0.2755650
411440.0000000    0.2501855
411480.0000000    0.2486862
411520.0000000    0.2539687
411560.0000000    0.2429858
411600.0000000    0.2513887
411640.0000000    0.2485526
411680.0000000    0.2446125
411720.0000000    0.2430287
411760.0000000    0.2380836
411800.0000000    0.2598917
411840.0000000    0.2320561
411880.0000000    0.2243267
411920.0000000    0.2479067
411960.0000000    0.2571055
412000.0000000    0.2521456
412040.0000000    0.2338340
412080.0000000    0.2526500
412120.0000000    0.2539629
412160.0000000    0.2533923
412200.0000000    0.2519232
412240.0000000    0.2397882
412280.0000000    0.2492332
412320.0000000    0.2493693
412360.0000000    0.2457299
412400.0000000    0.2489516
412440.0000000    0.2506402
412480.0000000    0.2475359
412520.0000000    0.2526006
412560.0000000    0.2486882
412600.0000000    0.2384262
412640.0000000    0.2318190
412680.0000000    0.2509904
412720.0000000    0.2527866
412760.0000000    0.2449717
412800.0000000    0.2430693
412840.0000000    0.2394274
412880.0000000    0.2452454
412920.0000000    0.2310412
412960.0000000    0.2379241
413000.0000000    0.2434687
413040.0000000    0.2458859
413080.0000000    0.2448383
413120.0000000    0.2427660
413160.0000000    0.2505886
413200.0000000    0.2505839
413240.0000000    0.2463826
413280.0000000    0.2385579
413320.0000000    0.2594371
413360.0000000    0.2502905
413400.0000000    0.2548042
413440.0000000    0.2416855
413480.0000000    0.2501273
413520.0000000    0.2394422
413560.0000000    0.2288178
413600.0000000    0.2420887
413640.0000000    0.2551657
413680.0000000    0.2355896
413720.0000000    0.2389144
413760.0000000    0.2322158
413800.0000000    0.2357768
413840.0000000    0.2427060
413880.0000000    0.2448871
413920.0000000    0.2453069
413960.0000000    0.2415379
414000.0000000    0.2277300
414040.0000000    0.2426862
414080.0000000    0.2539243
414120.0000000    0.2401199
414160.0000000    0.2433307
414200.0000000    0.2411654
414240.0000000    0.2421919
414280.0000000    0.2484082
414320.0000000    0.2446213
414360.0000000    0.2519525
414400.0000000    0.2612057
414440.0000000    0.2449953
414480.0000000    0.2575199
414520.0000000    0.2471595
414560.0000000    0.2569913
414600.0000000    0.2442854
414640.0000000    0.2446377
414680.0000000    0.2397209
414720.0000000    0.2351042
414760.0000000    0.2308112
414800.0000000    0.2498620
414840.0000000    0.2418030
414880.0000000    0.2324677
414920.0000000    0.2409740
414960.0000000    0.2408537
415000.0000000    0.2244134
415040.0000000    0.2254447
415080.0000000    0.2397679
415120.0000000    0.2448570
415160.0000000    0.2434463
415200.0000000    0.2539488
415240.0000000    0.2590766
415280.0000000    0.2509660
415320.0000000    0.2445637
415360.0000000    0.2451763
415400.0000000    0.2365879
415440.0000000    0.2413737
415480.0000000    0.2436476
415520.0000000    0.2467420
415560.0000000    0.2402731
415600.0000000    0.2368185
415640.0000000    0.2319347
415680.0000000    0.2475709
415720.0000000    0.2386125
415760.0000000    0.2360252
415800.0000000    0.2358698
415840.0000000    0.2378300
415880.0000000    0.2274089
415920.0000000    0.2372989
415960.0000000    0.2468428
416000.0000000    0.2409127
416040.0000000    0.2463523
416080.0000000    0.2551390
416120.0000000    0.2611351
416160.0000000    0.2430156
416200.0000000    0.2445375
416240.0000000    0.2399914
416280.0000000    0.2467610
416320.0000000    0.2499237
416360.0000000    0.2597853
416400.0000000    0.2585259
416440.0000000    0.2538420
416480.0000000    0.2439768
416520.0000000    0.2515428
416560.0000000    0.2601318
416600.0000000    0.2519481
416640.0000000    0.2475389
416680.0000000    0.2488582
416720.0000000    0.2442420
416760.0000000    0.2335671
416800.0000000    0.2528101
416840.0000000    0.2395765
416880.0000000    0.2468616
416920.0000000    0.2397926
416960.0000000    0.2502143
417000.0000000    0.2269096
417040.0000000    0.2432831
417080.0000000    0.2464100
417120.0000000    0.2459647
417160.0000000    0.2412433
417200.0000000    0.2522608
417240.0000000    0.2239924
417280.0000000    0.2394823
417320.0000000    0.2373782
417360.0000000    0.2534826
417400.0000000    0.2408916
417440.0000000    0.2391334
417480.0000000    0.2526334
417520.0000000    0.2378123
417560.0000000    0.2435880
417600.0000000    0.2327991
417640.0000000    0.2408210
417680.0000000    0.2360417
417720.0000000    0.2284083
417760.0000000    0.2466547
417800.0000000    0.2348006
417840.0000000    0.2342026
417880.0000000    0.2437129
417920.0000000    0.2431189
417960.0000000    0.2434031
418000.0000000    0.2438021
418040.0000000    0.2440078
418080.0000000    0.2424276
418120.0000000    0.2340808
418160.0000000    0.2488332
418200.0000000    0.2425235
418240.0000000    0.2344248
418280.0000000    0.2365018
418320.0000000    0.2383811
418360.0000000    0.2253643
418400.0000000    0.2400070
418440.0000000    0.2334456
418480.0000000    0.2303392
418520.0000000    0.2333906
418560.0000000    0.2345415
418600.0000000    0.2296579
418640.0000000    0.2306703
418680.0000000    0.2297359
418720.0000000    0.2335331
418760.0000000    0.2221815
418800.0000000    0.2398116
418840.0000000    0.2369937
418880.0000000    0.2439172
418920.0000000    0.2338460
418960.0000000    0.2348821
419000.0000000    0.2360915
419040.0000000    0.2348886
419080.0000000    0.2343653
419120.0000000    0.2443159
419160.0000000    0.2440289
419200.0000000    0.2376434
419240.0000000    0.2402302
419280.0000000    0.2496499
419320.0000000    0.2356939
419360.0000000    0.2261791
419400.0000000    0.2291386
419440.0000000    0.2269183
419480.0000000    0.2366071
419520.0000000    0.2362462
419560.0000000    0.2320950
419600.0000000    0.2453876
419640.0000000    0.2329639
419680.0000000    0.2449956
419720.0000000    0.2334141
419760.0000000    0.2419503
419800.0000000    0.2306710
419840.0000000    0.2300511
419880.0000000    0.2339502
419920.0000000    0.2383976
419960.0000000    0.2307846
420000.0000000    0.2202399
420040.0000000    0.2273844
420080.0000000    0.2326613
420120.0000000    0.2346919
420160.0000000    0.2387713
420200.0000000    0.2403770
420240.0000000    0.2406440
420280.0000000    0.2307960
420320.0000000    0.2449725
420360.0000000    0.2411316
420400.0000000    0.2517093
420440.0000000    0.2370288
420480.0000000    0.2450569
420520.0000000    0.2428030
420560.0000000    0.2489838
420600.0000000    0.2462477
420640.0000000    0.2445076
420680.0000000    0.2344065
420720.0000000    0.2411896
420760.0000000    0.2484770
420800.0000000    0.2459365
420840.0000000    0.2391271
420880.0000000    0.2486584
420920.0000000    0.2341227
420960.0000000    0.2464038
421000.0000000    0.2363191
421040.0000000    0.2499850
421080.0000000    0.2363398
421120.0000000    0.2487897
421160.0000000    0.2267071
421200.0000000    0.2360189
421240.0000000    0.2301001
421280.0000000    0.2308287
421320.0000000    0.2373290
421360.0000000    0.2406097
421400.0000000    0.2458807
421440.0000000    0.2354980
421480.0000000    0.2392999
421520.0000000    0.2505605
421560.0000000    0.2549712
421600.0000000    0.2473595
421640.0000000    0.2391195
421680.0000000    0.2446425
421720.0000000    0.2469271
421760.0000000    0.2461997
421800.0000000    0.2387584
421840.0000000    0.2419619
421880.0000000    0.2408591
421920.0000000    0.2418820
421960.0000000    0.2446623
422000.0000000    0.2433520
422040.0000000    0.2368749
422080.0000000    0.2291226
422120.0000000    0.2387981
422160.0000000    0.2298879
422200.0000000    0.2355786
422240.0000000    0.2310055
422280.0000000    0.2408239
422320.0000000    0.2449794
422360.0000000    0.2321260
422400.0000000    0.2321517
422440.0000000    0.2367772
422480.0000000    0.2376172
422520.0000000    0.2272044
422560.0000000    0.2245805
422600.0000000    0.2244103
422640.0000000    0.2401369
422680.0000000    0.2251560
422720.0000000    0.2276893
422760.0000000    0.2268998
422800.0000000    0.2275176
422840.0000000    0.2190630
422880.0000000    0.2356354
422920.0000000    0.2344798
422960.0000000    0.2381201
423000.0000000    0.2321684
423040.0000000    0.2316386
423080.0000000    0.2292265
423120.0000000    0.2504127
423160.0000000    0.2373342
423200.0000000    0.2299214
423240.0000000    0.2357744
423280.0000000    0.2356232
423320.0000000    0.2351048
423360.0000000    0.2238577
423400.0000000    0.2299731
423440.0000000    0.2246023
423480.0000000    0.2394639
423520.0000000    0.2362463
423560.0000000    0.2366658
423600.0000000    0.2382852
423640.0000000    0.2331174
423680.0000000    0.2416582
423720.0000000    0.2357297
423760.0000000    0.2400310
423800.0000000    0.2262166
423840.0000000    0.2291406
423880.0000000    0.2186164
423920.0000000    0.2235925
423960.0000000    0.2503060
424000.0000000    0.2351972
424040.0000000    0.2372038
424080.0000000    0.2353209
424120.0000000    0.2209979
424160.0000000    0.2177525
424200.0000000    0.2251248
424240.0000000    0.2220995
424280.0000000    0.2287487
424320.0000000    0.2383108
424360.0000000    0.2354963
424400.0000000    0.2358801
424440.0000000    0.2309714
424480.0000000    0.2420052
424520.0000000    0.2514385
424560.0000000    0.2279645
424600.0000000    0.2410621
424640.0000000    0.2461346
424680.0000000    0.2454792
424720.0000000    0.2339375
424760.0000000    0.2478656
424800.0000000    0.2299313
424840.0000000    0.2234575
424880.0000000    0.2401147
424920.0000000    0.2394037
424960.0000000    0.2378307
425000.0000000    0.2466967
425040.0000000    0.2383932
425080.0000000    0.2362008
425120.0000000    0.2347191
425160.0000000    0.2339448
425200.0000000    0.2451572
425240.0000000    0.2355829
425280.0000000    0.2365707
425320.0000000    0.2363563
425360.0000000    0.2368889
425400.0000000    0.2280848
425440.0000000    0.2448928
425480.0000000    0.2436455
425520.0000000    0.2281432
425560.0000000    0.2408332
425600.0000000    0.2326828
425640.0000000    0.2423757
425680.0000000    0.2228708
425720.0000000    0.2308815
425760.0000000    0.2306097
425800.0000000    0.2306332
425840.0000000    0.2334053
425880.0000000    0.2325025
425920.0000000    0.2385263
425960.0000000    0.2389531
426000.0000000    0.2273639
426040.0000000    0.2243348
426080.0000000    0.2150838
426120.0000000    0.2321002
426160.0000000    0.2202033
426200.0000000    0.2298949
426240.0000000    0.2391721
426280.0000000    0.2312585
426320.0000000    0.2408254
426360.0000000    0.2362151
426400.0000000    0.2351137
426440.0000000    0.2360304
426480.0000000    0.2266307
426520.0000000    0.2479891
426560.0000000    0.2453677
426600.0000000    0.2474507
426640.0000000    0.2314541
426680.0000000    0.2414838
426720.0000000    0.2515492
426760.0000000    0.2320351
426800.0000000    0.2334783
426840.0000000    0.2395891
426880.0000000    0.2553718
426920.0000000    0.2365274
426960.0000000    0.2468881
427000.0000000    0.2395100
427040.0000000    0.2369637
427080.0000000    0.2420939
427120.0000000    0.2217548
427160.0000000    0.2316228
427200.0000000    0.2396088
427240.0000000    0.2368808
427280.0000000    0.2413216
427320.0000000    0.2279031
427360.0000000    0.2308665
427400.0000000    0.2340690
427440.0000000    0.2459740
427480.0000000    0.2469839
427520.0000000    0.2276428
427560.0000000    0.2322310
427600.0000000    0.2276678
427640.0000000    0.2200629
427680.0000000    0.2327906
427720.0000000    0.2473850
427760.0000000    0.2230190
427800.0000000    0.2541504
427840.0000000    0.2437681
427880.0000000    0.2378202
427920.0000000    0.2231337
427960.0000000    0.2281672
428000.0000000    0.2311789
428040.0000000    0.2186190
428080.0000000    0.2185406
428120.0000000    0.2279121
428160.0000000    0.2330614
428200.0000000    0.2257135
428240.0000000    0.2206434
428280.0000000    0.2351012
428320.0000000    0.2260904
428360.0000000    0.2271253
428400.0000000    0.2292576
428440.0000000    0.2282708
428480.0000000    0.2355321
428520.0000000    0.2201215
428560.0000000    0.2486367
428600.0000000    0.2357130
428640.0000000    0.2165607
428680.0000000    0.2305746
428720.0000000    0.2287745
428760.0000000    0.2287080
428800.0000000    0.2264355
428840.0000000    0.2298485
428880.0000000    0.2381191
428920.0000000    0.2335948
428960.0000000    0.2319021
429000.0000000    0.2386352
429040.0000000    0.2462847
429080.0000000    0.2436630
429120.0000000    0.2348767
429160.0000000    0.2447686
429200.0000000    0.2601907
429240.0000000    0.2223710
429280.0000000    0.2427825
429320.0000000    0.2339205
429360.0000000    0.2360988
429400.0000000    0.2543334
429440.0000000    0.2296606
429480.0000000    0.2434337
429520.0000000    0.2344967
429560.0000000    0.2449012
429600.0000000    0.2336330
429640.0000000    0.2479026
429680.0000000    0.2423742
429720.0000000    0.2252253
429760.0000000    0.2370629
429800.0000000    0.2246915
429840.0000000    0.2351059
429880.0000000    0.2247513
429920.0000000    0.2488167
429960.0000000    0.2239948
430000.0000000    0.2286656
430040.0000000    0.2407096
430080.0000000    0.2410068
430120.0000000    0.2420651
430160.0000000    0.2511914
430200.0000000    0.2522414
430240.0000000    0.2342914
430280.0000000    0.2421051
430320.0000000    0.2346141
430360.0000000    0.2579826
430400.0000000    0.2458438
430440.0000000    0.2291022
430480.0000000    0.2420086
430520.0000000    0.2411643
430560.0000000    0.2361849
430600.0000000    0.2420945
430640.0000000    0.2225599
430680.0000000    0.2406170
430720.0000000    0.2392105
430760.0000000    0.2304313
430800.0000000    0.2378260
430840.0000000    0.2623701
430880.0000000    0.2461198
430920.0000000    0.2510914
430960.0000000    0.2535447
431000.0000000    0.2588502
431040.0000000    0.2362420
431080.0000000    0.2352829
431120.0000000    0.2316509
431160.0000000    0.2577843
431200.0000000    0.2565984
431240.0000000    0.2565094
431280.0000000    0.2450184
431320.0000000    0.2322375
431360.0000000    0.2320469
431400.0000000    0.2377186
431440.0000000    0.2373093
431480.0000000    0.2431235
431520.0000000    0.2480856
431560.0000000    0.2482091
431600.0000000    0.2365135
431640.0000000    0.2398264
431680.0000000    0.2430678
431720.0000000    0.2294406
431760.0000000    0.2387205
431800.0000000    0.2417888
431840.0000000    0.2304495
431880.0000000    0.2424514
431920.0000000    0.2414110
431960.0000000    0.2344976
432000.0000000    0.2456204
432040.0000000    0.2448439
432080.0000000    0.2449566
432120.0000000    0.2370927
432160.0000000    0.2482969
432200.0000000    0.2429530
432240.0000000    0.2405555
432280.0000000    0.2354631
432320.0000000    0.2433303
432360.0000000    0.2473507
432400.0000000    0.2427638
432440.0000000    0.2339418
432480.0000000    0.2305907
432520.0000000    0.2497977
432560.0000000    0.2510591
432600.0000000    0.2437980
432640.0000000    0.2470750
432680.0000000    0.2433537
432720.0000000    0.2566582
432760.0000000    0.2377781
432800.0000000    0.2498988
432840.0000000    0.2503695
432880.0000000    0.2423404
432920.0000000    0.2476156
432960.0000000    0.2393723
433000.0000000    0.2439303
433040.0000000    0.2465558
433080.0000000    0.2471924
433120.0000000    0.2531565
433160.0000000    0.2511227
433200.0000000    0.2548389
433240.0000000    0.2573677
433280.0000000    0.2505954
433320.0000000    0.2526444
433360.0000000    0.2446173
433400.0000000    0.2392299
433440.0000000    0.2465596
433480.0000000    0.2519354
433520.0000000    0.2450166
433560.0000000    0.2404663
433600.0000000    0.2476347
433640.0000000    0.2490427
433680.0000000    0.2461174
433720.0000000    0.2606988
433760.0000000    0.2530087
433800.0000000    0.2534034
433840.0000000    0.2517234
433880.0000000    0.2425908
433920.0000000    0.2556186
433960.0000000    0.2396660
434000.0000000    0.2368033
434040.0000000    0.2496991
434080.0000000    0.2428538
434120.0000000    0.2568674
434160.0000000    0.2509421
434200.0000000    0.2543018
434240.0000000    0.2507821
434280.0000000    0.2563519
434320.0000000    0.2370387
434360.0000000    0.2382063
434400.0000000    0.2409579
434440.0000000    0.2390910
434480.0000000    0.2446117
434520.0000000    0.2331725
434560.0000000    0.2418406
434600.0000000    0.2296236
434640.0000000    0.2438564
434680.0000000    0.2405137
434720.0000000    0.2417011
434760.0000000    0.2552216
434800.0000000    0.2535483
434840.0000000    0.2406264
434880.0000000    0.2484172
434920.0000000    0.2455137
434960.0000000    0.2534606
435000.0000000    0.2571545
435040.0000000    0.2376881
435080.0000000    0.2428800
435120.0000000    0.2376818
435160.0000000    0.2404232
435200.0000000    0.2437223
435240.0000000    0.2365312
435280.0000000    0.2447227
435320.0000000    0.2432125
435360.0000000    0.2352718
435400.0000000    0.2362414
435440.0000000    0.2483528
435480.0000000    0.2312297
435520.0000000    0.2275004
435560.0000000    0.2328377
435600.0000000    0.2239605
435640.0000000    0.2258496
435680.0000000    0.2229205
435720.0000000    0.2355773
435760.0000000    0.2385732
435800.0000000    0.2368159
435840.0000000    0.2292128
435880.0000000    0.2250336
435920.0000000    0.2297993
435960.0000000    0.2338540
436000.0000000    0.2317368
436040.0000000    0.2446507
436080.0000000    0.2379977
436120.0000000    0.2285922
436160.0000000    0.2192306
436200.0000000    0.2220676
436240.0000000    0.2192927
436280.0000000    0.2203566
436320.0000000    0.2376391
436360.0000000    0.2234019
436400.0000000    0.2385663
436440.0000000    0.2377327
436480.0000000    0.2318630
436520.0000000    0.2304918
436560.0000000    0.2309560
436600.0000000    0.2313272
436640.0000000    0.2426984
436680.0000000    0.2379522
436720.0000000    0.2414367
436760.0000000    0.2221384
436800.0000000    0.2413114
436840.0000000    0.2420225
436880.0000000    0.2334359
436920.0000000    0.2346216
436960.0000000    0.2393527
437000.0000000    0.2293973
437040.0000000    0.2487774
437080.0000000    0.2377554
437120.0000000    0.2447298
437160.0000000    0.2514423
437200.0000000    0.2570045
437240.0000000    0.2499600
437280.0000000    0.2418570
437320.0000000    0.2355625
437360.0000000    0.2278375
437400.0000000    0.2282929
437440.0000000    0.2242070
437480.0000000    0.2335581
437520.0000000    0.2346287
437560.0000000    0.2362231
437600.0000000    0.2361212
437640.0000000    0.2371278
437680.0000000    0.2303647
437720.0000000    0.2448227
437760.0000000    0.2280627
437800.0000000    0.2378759
437840.0000000    0.2218933
437880.0000000    0.2333718
437920.0000000    0.2278140
437960.0000000    0.2264682
438000.0000000    0.2314427
438040.0000000    0.2253755
438080.0000000    0.2371687
438120.0000000    0.2420467
438160.0000000    0.2458242
438200.0000000    0.2657153
438240.0000000    0.2378132
438280.0000000    0.2544277
438320.0000000    0.2540779
438360.0000000    0.2600560
438400.0000000    0.2501677
438440.0000000    0.2449839
438480.0000000    0.2465176
438520.0000000    0.2544597
438560.0000000    0.2375947
438600.0000000    0.2348860
438640.0000000    0.2412303
438680.0000000    0.2464678
438720.0000000    0.2405326
438760.0000000    0.2434908
438800.0000000    0.2496086
438840.0000000    0.2481971
438880.0000000    0.2545412
438920.0000000    0.2533188
438960.0000000    0.2589788
439000.0000000    0.2562233
439040.0000000    0.2623909
439080.0000000    0.2625470
439120.0000000    0.2630796
439160.0000000    0.2639355
439200.0000000    0.2370293
439240.0000000    0.2572940
439280.0000000    0.2536796
439320.0000000    0.2493388
439360.0000000    0.2413650
439400.0000000    0.2320184
439440.0000000    0.2338200
439480.0000000    0.2473213
439520.0000000    0.2451489
439560.0000000    0.2338968
439600.0000000    0.2428593
439640.0000000    0.2473713
439680.0000000    0.2457912
439720.0000000    0.2389717
439760.0000000    0.2343958
439800.0000000    0.2388023
439840.0000000    0.2528273
439880.0000000    0.2464231
439920.0000000    0.2442034
439960.0000000    0.2412422
440000.0000000    0.2426491
440040.0000000    0.2305101
440080.0000000    0.2478417
440120.0000000    0.2395721
440160.0000000    0.2380864
440200.0000000    0.2399650
440240.0000000    0.2382465
440280.0000000    0.2409781
440320.0000000    0.2379723
440360.0000000    0.2361521
440400.0000000    0.2455683
440440.0000000    0.2482588
440480.0000000    0.2279237
440520.0000000    0.2316473
440560.0000000    0.2348954
440600.0000000    0.2447760
440640.0000000    0.2360996
440680.0000000    0.2424610
440720.0000000    0.2264007
440760.0000000    0.2434608
440800.0000000    0.2297289
440840.0000000    0.2218256
440880.0000000    0.2401691
440920.0000000    0.2218870
440960.0000000    0.2414825
441000.0000000    0.2380537
441040.0000000    0.2296587
441080.0000000    0.2500668
441120.0000000    0.2334562
441160.0000000    0.2392505
441200.0000000    0.2487249
441240.0000000    0.2421087
441280.0000000    0.2244774
441320.0000000    0.2355494
441360.0000000    0.2384184
441400.0000000    0.2310370
441440.0000000    0.2348700
441480.0000000    0.2558734
441520.0000000    0.2465215
441560.0000000    0.2275845
441600.0000000    0.2401977
441640.0000000    0.2363282
441680.0000000    0.2475678
441720.0000000    0.2441261
441760.0000000    0.2470544
441800.0000000    0.2540560
441840.0000000    0.2640283
441880.0000000    0.2479077
441920.0000000    0.2565217
441960.0000000    0.2456677
442000.0000000    0.2516230
442040.0000000    0.2378118
442080.0000000    0.2546294
442120.0000000    0.2543974
442160.0000000    0.2577592
442200.0000000    0.2373072
442240.0000000    0.2398039
442280.0000000    0.2500269
442320.0000000    0.2663877
442360.0000000    0.2397825
442400.0000000    0.2546474
442440.0000000    0.2528527
442480.0000000    0.2698422
442520.0000000    0.2719827
442560.0000000    0.2628095
442600.0000000    0.2529145
442640.0000000    0.2633945
442680.0000000    0.2659937
442720.0000000    0.2636653
442760.0000000    0.2540344
442800.0000000    0.2691558
442840.0000000    0.2365582
442880.0000000    0.2490253
442920.0000000    0.2648179
442960.0000000    0.2464510
443000.0000000    0.2496058
443040.0000000    0.2428209
443080.0000000    0.2376269
443120.0000000    0.2532635
443160.0000000    0.2611484
443200.0000000    0.2636917
443240.0000000    0.2597793
443280.0000000    0.2608624
443320.0000000    0.2578875
443360.0000000    0.2769329
443400.0000000    0.2655402
443440.0000000    0.2763207
443480.0000000    0.2563392
443520.0000000    0.2620377
443560.0000000    0.2686956
443600.0000000    0.2650291
443640.0000000    0.2556070
443680.0000000    0.2549268
443720.0000000    0.2654225
443760.0000000    0.2645317
443800.0000000    0.2545108
443840.0000000    0.2621207
443880.0000000    0.2529022
443920.0000000    0.2580718
443960.0000000    0.2581978
444000.0000000    0.2602827
444040.0000000    0.2742437
444080.0000000    0.2707421
444120.0000000    0.2694996
444160.0000000    0.2642848
444200.0000000    0.2839924
444240.0000000    0.2536028
444280.0000000    0.2557875
444320.0000000    0.2567084
444360.0000000    0.2572503
444400.0000000    0.2637078
444440.0000000    0.2708513
444480.0000000    0.2574067
444520.0000000    0.2573921
444560.0000000    0.2698424
444600.0000000    0.2550462
444640.0000000    0.2578803
444680.0000000    0.2513821
444720.0000000    0.2577168
444760.0000000    0.2625069
444800.0000000    0.2548627
444840.0000000    0.2595454
444880.0000000    0.2551387
444920.0000000    0.2648058
444960.0000000    0.2601216
445000.0000000    0.2574616
445040.0000000    0.2590113
445080.0000000    0.2615980
445120.0000000    0.2582088
445160.0000000    0.2555983
445200.0000000    0.2504246
445240.0000000    0.2564197
445280.0000000    0.2676359
445320.0000000    0.2661024
445360.0000000    0.2513476
445400.0000000    0.2506766
445440.0000000    0.2551350
445480.0000000    0.2659350
445520.0000000    0.2672319
445560.0000000    0.2679164
445600.0000000    0.2659190
445640.0000000    0.2654201
445680.0000000    0.2756847
445720.0000000    0.2581190
445760.0000000    0.2744178
445800.0000000    0.2816961
445840.0000000    0.2737528
445880.0000000    0.2671167
445920.0000000    0.2661087
445960.0000000    0.2636807
446000.0000000    0.2625840
446040.0000000    0.2501042
446080.0000000    0.2568744
446120.0000000    0.2804443
446160.0000000    0.2648645
446200.0000000    0.2632138
446240.0000000    0.2619060
446280.0000000    0.2556288
446320.0000000    0.2525225
446360.0000000    0.2676964
446400.0000000    0.2504053
446440.0000000    0.2532638
446480.0000000    0.2670648
446520.0000000    0.2742394
446560.0000000    0.2812123
446600.0000000    0.2556129
446640.0000000    0.2631617
446680.0000000    0.2584918
446720.0000000    0.2487591
446760.0000000    0.2608064
446800.0000000    0.2641446
446840.0000000    0.2586805
446880.0000000    0.2626788
446920.0000000    0.2573758
446960.0000000    0.2556734
447000.0000000    0.2584577
447040.0000000    0.2725439
447080.0000000    0.2565527
447120.0000000    0.2523921
447160.0000000    0.2582189
447200.0000000    0.2559934
447240.0000000    0.2628668
447280.0000000    0.2571934
447320.0000000    0.2570992
447360.0000000    0.2483054
447400.0000000    0.2568149
447440.0000000    0.2668740
447480.0000000    0.2646608
447520.0000000    0.2609323
447560.0000000    0.2680412
447600.0000000    0.2574570
447640.0000000    0.2652432
447680.0000000    0.2705217
447720.0000000    0.2592483
447760.0000000    0.2667138
447800.0000000    0.2662324
447840.0000000    0.2542030
447880.0000000    0.2665961
447920.0000000    0.2674983
447960.0000000    0.2552926
448000.0000000    0.2662348
448040.0000000    0.2642837
448080.0000000    0.2659312
448120.0000000    0.2693329
448160.0000000    0.2713790
448200.0000000    0.2667108
448240.0000000    0.2559695
448280.0000000    0.2789670
448320.0000000    0.2718823
448360.0000000    0.2745868
448400.0000000    0.2471189
448440.0000000    0.2590105
448480.0000000    0.2599515
448520.0000000    0.2554500
448560.0000000    0.2545296
448600.0000000    0.2559133
448640.0000000    0.2430236
448680.0000000    0.2598758
448720.0000000    0.2612820
448760.0000000    0.2678466
448800.0000000    0.2648648
448840.0000000    0.2583616
448880.0000000    0.2634326
448920.0000000    0.2691658
448960.0000000    0.2725094
449000.0000000    0.2634870
449040.0000000    0.2622150
449080.0000000    0.2529508
449120.0000000    0.2557851
449160.0000000    0.2585695
449200.0000000    0.2743592
449240.0000000    0.2763786
449280.0000000    0.2620220
449320.0000000    0.2679535
449360.0000000    0.2676731
449400.0000000    0.2621434
449440.0000000    0.2624289
449480.0000000    0.2626272
449520.0000000    0.2591203
449560.0000000    0.2691061
449600.0000000    0.2549863
449640.0000000    0.2648010
449680.0000000    0.2628353
449720.0000000    0.2527601
449760.0000000    0.2543730
449800.0000000    0.2630432
449840.0000000    0.2681784
449880.0000000    0.2734720
449920.0000000    0.2570060
449960.0000000    0.2516544
450000.0000000    0.2722537
450040.0000000    0.2657954
450080.0000000    0.2600169
450120.0000000    0.2701998
450160.0000000    0.2722785
450200.0000000    0.2645056
450240.0000000    0.2539216
450280.0000000    0.2631465
450320.0000000    0.2504329
450360.0000000    0.2677570
450400.0000000    0.2578391
450440.0000000    0.2665631
450480.0000000    0.2588821
450520.0000000    0.2542852
450560.0000000    0.2433748
450600.0000000    0.2504468
450640.0000000    0.2622510
450680.0000000    0.2495998
450720.0000000    0.2622673
450760.0000000    0.2542603
450800.0000000    0.2596569
450840.0000000    0.2693998
450880.0000000    0.2470014
450920.0000000    0.2587771
450960.0000000    0.2670046
451000.0000000    0.2516197
451040.0000000    0.2653760
451080.0000000    0.2552574
451120.0000000    0.2594401
451160.0000000    0.2706951
451200.0000000    0.2598663
451240.0000000    0.2622333
451280.0000000    0.2669100
451320.0000000    0.2686486
451360.0000000    0.2745424
451400.0000000    0.2569994
451440.0000000    0.2525420
451480.0000000    0.2554047
451520.0000000    0.2516653
451560.0000000    0.2565164
451600.0000000    0.2604348
451640.0000000    0.2702215
451680.0000000    0.2617117
451720.0000000    0.2566417
451760.0000000    0.2667138
451800.0000000    0.2652864
451840.0000000    0.2487773
451880.0000000    0.2465831
451920.0000000    0.2478689
451960.0000000    0.2430406
452000.0000000    0.2502161
452040.0000000    0.2562154
452080.0000000    0.2645777
452120.0000000    0.2471868
452160.0000000    0.2555531
452200.0000000    0.2489253
452240.0000000    0.2648696
452280.0000000    0.2609311
452320.0000000    0.2567475
452360.0000000    0.2584016
452400.0000000    0.2663441
452440.0000000    0.2503365
452480.0000000    0.2465552
452520.0000000    0.2620141
452560.0000000    0.2488426
452600.0000000    0.2548707
452640.0000000    0.2555727
452680.0000000    0.2493273
452720.0000000    0.2536132
452760.0000000    0.2704947
452800.0000000    0.2631518
452840.0000000    0.2553100
452880.0000000    0.2595147
452920.0000000    0.2683859
452960.0000000    0.2466744
453000.0000000    0.2541992
453040.0000000    0.2425136
453080.0000000    0.2663191
453120.0000000    0.2546806
453160.0000000    0.2437798
453200.0000000    0.2478047
453240.0000000    0.2617525
453280.0000000    0.2546609
453320.0000000    0.2662253
453360.0000000    0.2433250
453400.0000000    0.2463556
453440.0000000    0.2541513
453480.0000000    0.2473549
453520.0000000    0.2578160
453560.0000000    0.2512050
453600.0000000    0.2562863
453640.0000000    0.2574438
453680.0000000    0.2594729
453720.0000000    0.2359773
453760.0000000    0.2531690
453800.0000000    0.2630346
453840.0000000    0.2561267
453880.0000000    0.2588261
453920.0000000    0.2607024
453960.0000000    0.2549525
454000.0000000    0.2355391
454040.0000000    0.2464152
454080.0000000    0.2412604
454120.0000000    0.2344312
454160.0000000    0.2463884
454200.0000000    0.2324877
454240.0000000    0.2430745
454280.0000000    0.2340516
454320.0000000    0.2368824
454360.0000000    0.2483667
454400.0000000    0.2434609
454440.0000000    0.2419843
454480.0000000    0.2467808
454520.0000000    0.2348308
454560.0000000    0.2421298
454600.0000000    0.2482817
454640.0000000    0.2592223
454680.0000000    0.2426841
454720.0000000    0.2470478
454760.0000000    0.2382806
454800.0000000    0.2369652
454840.0000000    0.2402110
454880.0000000    0.2459265
454920.0000000    0.2366203
454960.0000000    0.2427803
455000.0000000    0.2468004
455040.0000000    0.2565440
455080.0000000    0.2433416
455120.0000000    0.2477861
455160.0000000    0.2483425
455200.0000000    0.2461740
455240.0000000    0.2531621
455280.0000000    0.2502591
455320.0000000    0.2572215
455360.0000000    0.2562292
455400.0000000    0.2598991
455440.0000000    0.2491210
455480.0000000    0.2406379
455520.0000000    0.2585165
455560.0000000    0.2526110
455600.0000000    0.2455012
455640.0000000    0.2490917
455680.0000000    0.2568008
455720.0000000    0.2413582
455760.0000000    0.2307190
455800.0000000    0.2354916
455840.0000000    0.2543162
455880.0000000    0.2410588
455920.0000000    0.2576935
455960.0000000    0.2521337
456000.0000000    0.2500078
456040.0000000    0.2324143
456080.0000000    0.2398018
456120.0000000    0.2286668
456160.0000000    0.2401801
456200.0000000    0.2513934
456240.0000000    0.2394261
456280.0000000    0.2361059
456320.0000000    0.2406936
456360.0000000    0.2425674
456400.0000000    0.2419065
456440.0000000    0.2418351
456480.0000000    0.2295972
456520.0000000    0.2474861
456560.0000000    0.2456435
456600.0000000    0.2347322
456640.0000000    0.2404455
456680.0000000    0.2536390
456720.0000000    0.2363973
456760.0000000    0.2477522
456800.0000000    0.2359872
456840.0000000    0.2291391
456880.0000000    0.2311845
456920.0000000    0.2362466
456960.0000000    0.2515609
457000.0000000    0.2329190
457040.0000000    0.2393333
457080.0000000    0.2315939
457120.0000000    0.2437540
457160.0000000    0.2448087
457200.0000000    0.2507418
457240.0000000    0.2577442
457280.0000000    0.2304195
457320.0000000    0.2590362
457360.0000000    0.2426256
457400.0000000    0.2395418
457440.0000000    0.2391359
457480.0000000    0.2403157
457520.0000000    0.2370596
457560.0000000    0.2385346
457600.0000000    0.2377954
457640.0000000    0.2392092
457680.0000000    0.2447006
457720.0000000    0.2437503
457760.0000000    0.2403694
457800.0000000    0.2427874
457840.0000000    0.2385571
457880.0000000    0.2452511
457920.0000000    0.2498167
457960.0000000    0.2334431
458000.0000000    0.2498205
458040.0000000    0.2411732
458080.0000000    0.2443026
458120.0000000    0.2383176
458160.0000000    0.2472026
458200.0000000    0.2383946
458240.0000000    0.2525129
458280.0000000    0.2411667
458320.0000000    0.2440002
458360.0000000    0.2644273
458400.0000000    0.2520652
458440.0000000    0.2324528
458480.0000000    0.2443494
458520.0000000    0.2281415
458560.0000000    0.2481702
458600.0000000    0.2405731
458640.0000000    0.2394296
458680.0000000    0.2395359
458720.0000000    0.2445481
458760.0000000    0.2275224
458800.0000000    0.2502562
458840.0000000    0.2465952
458880.0000000    0.2388293
458920.0000000    0.2448785
458960.0000000    0.2433389
459000.0000000    0.2431242
459040.0000000    0.2349829
459080.0000000    0.2381612
459120.0000000    0.2443653
459160.0000000    0.2400354
459200.0000000    0.2388307
459240.0000000    0.2398758
459280.0000000    0.2218495
459320.0000000    0.2315224
459360.0000000    0.2345152
459400.0000000    0.2320225
459440.0000000    0.2320394
459480.0000000    0.2388034
459520.0000000    0.2347927
459560.0000000    0.2321176
459600.0000000    0.2347198
459640.0000000    0.2440896
459680.0000000    0.2386902
459720.0000000    0.2392982
459760.0000000    0.2413448
459800.0000000    0.2470131
459840.0000000    0.2297078
459880.0000000    0.2408550
459920.0000000    0.2381538
459960.0000000    0.2300144
460000.0000000    0.2243975
460040.0000000    0.2296589
460080.0000000    0.2349834
460120.0000000    0.2510784
460160.0000000    0.2303847
460200.0000000    0.2470083
460240.0000000    0.2467973
460280.0000000    0.2440004
460320.0000000    0.2429955
460360.0000000    0.2364787
460400.0000000    0.2456087
460440.0000000    0.2329686
460480.0000000    0.2539667
460520.0000000    0.2483151
460560.0000000    0.2424210
460600.0000000    0.2362513
460640.0000000    0.2496443
460680.0000000    0.2344769
460720.0000000    0.2426411
460760.0000000    0.2423246
460800.0000000    0.2454977
460840.0000000    0.2428580
460880.0000000    0.2381456
460920.0000000    0.2373818
460960.0000000    0.2568004
461000.0000000    0.2331523
461040.0000000    0.2405071
461080.0000000    0.2511279
461120.0000000    0.2440425
461160.0000000    0.2375543
461200.0000000    0.2390849
461240.0000000    0.2327053
461280.0000000    0.2345731
461320.0000000    0.2282389
461360.0000000    0.2410526
461400.0000000    0.2413799
461440.0000000    0.2577662
461480.0000000    0.2443530
461520.0000000    0.2470427
461560.0000000    0.2535843
461600.0000000    0.2367072
461640.0000000    0.2531210
461680.0000000    0.2392731
461720.0000000    0.2549370
461760.0000000    0.2501654
461800.0000000    0.2348617
461840.0000000    0.2357549
461880.0000000    0.2425945
461920.0000000    0.2331038
461960.0000000    0.2374195
462000.0000000    0.2332487
462040.0000000    0.2516058
462080.0000000    0.2182317
462120.0000000    0.2405595
462160.0000000    0.2383502
462200.0000000    0.2382322
462240.0000000    0.2518280
462280.0000000    0.2236718
462320.0000000    0.2393637
462360.0000000    0.2347234
462400.0000000    0.2400282
462440.0000000    0.2299016
462480.0000000    0.2456705
462520.0000000    0.2561814
462560.0000000    0.2625269
462600.0000000    0.2608458
462640.0000000    0.2413868
462680.0000000    0.2432392
462720.0000000    0.2358637
462760.0000000    0.2440121
462800.0000000    0.2412931
462840.0000000    0.2402848
462880.0000000    0.2573859
462920.0000000    0.2619167
462960.0000000    0.2489306
463000.0000000    0.2635348
463040.0000000    0.2581947
463080.0000000    0.2380600
463120.0000000    0.2395988
463160.0000000    0.2478729
463200.0000000    0.2420235
463240.0000000    0.2493419
463280.0000000    0.2512261
463320.0000000    0.2606741
463360.0000000    0.2504757
463400.0000000    0.2518725
463440.0000000    0.2507633
463480.0000000    0.2369859
463520.0000000    0.2478208
463560.0000000    0.2565386
463600.0000000    0.2352927
463640.0000000    0.2393860
463680.0000000    0.2273599
463720.0000000    0.2465986
463760.0000000    0.2426811
463800.0000000    0.2391434
463840.0000000    0.2376551
463880.0000000    0.2328717
463920.0000000    0.2349811
463960.0000000    0.2334450
464000.0000000    0.2235135
464040.0000000    0.2463730
464080.0000000    0.2523435
464120.0000000    0.2396038
464160.0000000    0.2361714
464200.0000000    0.2365077
464240.0000000    0.2346275
464280.0000000    0.2259370
464320.0000000    0.2373886
464360.0000000    0.2371267
464400.0000000    0.2455452
464440.0000000    0.2476041
464480.0000000    0.2443503
464520.0000000    0.2373911
464560.0000000    0.2471072
464600.0000000    0.2356633
464640.0000000    0.2339254
464680.0000000    0.2362418
464720.0000000    0.2390588
464760.0000000    0.2342650
464800.0000000    0.2194955
464840.0000000    0.2343516
464880.0000000    0.2333710
464920.0000000    0.2351627
464960.0000000    0.2286735
465000.0000000    0.2318713
465040.0000000    0.2433748
465080.0000000    0.2387867
465120.0000000    0.2437607
465160.0000000    0.2340664
465200.0000000    0.2350374
465240.0000000    0.2247002
465280.0000000    0.2331851
465320.0000000    0.2333170
465360.0000000    0.2386315
465400.0000000    0.2378887
465440.0000000    0.2295168
465480.0000000    0.2425429
465520.0000000    0.2349705
465560.0000000    0.2328081
465600.0000000    0.2315121
465640.0000000    0.2337261
465680.0000000    0.2435491
465720.0000000    0.2264994
465760.0000000    0.2322427
465800.0000000    0.2327369
465840.0000000    0.2299292
465880.0000000    0.2201325
465920.0000000    0.2311670
465960.0000000    0.2329027
466000.0000000    0.2341920
466040.0000000    0.2430255
466080.0000000    0.2452885
466120.0000000    0.2361956
466160.0000000    0.2365528
466200.0000000    0.2377558
466240.0000000    0.2204617
466280.0000000    0.2175214
466320.0000000    0.2459235
466360.0000000    0.2286507
466400.0000000    0.2480673
466440.0000000    0.2388384
466480.0000000    0.2418344
466520.0000000    0.2371969
466560.0000000    0.2197544
466600.0000000    0.2479165
466640.0000000    0.2330189
466680.0000000    0.2318766
466720.0000000    0.2428220
466760.0000000    0.2422092
466800.0000000    0.2263274
466840.0000000    0.2496276
466880.0000000    0.2372485
466920.0000000    0.2302229
466960.0000000    0.2237213
467000.0000000    0.2260537
467040.0000000    0.2445697
467080.0000000    0.2479654
467120.0000000    0.2575794
467160.0000000    0.2444040
467200.0000000    0.2411104
467240.0000000    0.2327599
467280.0000000    0.2386286
467320.0000000    0.2515776
467360.0000000    0.2355785
467400.0000000    0.2442745
467440.0000000    0.2462389
467480.0000000    0.2394227
467520.0000000    0.2341527
467560.0000000    0.2561727
467600.0000000    0.2542647
467640.0000000    0.2604950
467680.0000000    0.2546696
467720.0000000    0.2517321
467760.0000000    0.2463743
467800.0000000    0.2508998
467840.0000000    0.2569932
467880.0000000    0.2536843
467920.0000000    0.2487248
467960.0000000    0.2579909
468000.0000000    0.2600723
468040.0000000    0.2606547
468080.0000000    0.2672931
468120.0000000    0.2640910
468160.0000000    0.2627078
468200.0000000    0.2606880
468240.0000000    0.2609605
468280.0000000    0.2477499
468320.0000000    0.2526811
468360.0000000    0.2633379
468400.0000000    0.2698886
468440.0000000    0.2488523
468480.0000000    0.2555899
468520.0000000    0.2521093
468560.0000000    0.2557728
468600.0000000    0.2536289
468640.0000000    0.2698089
468680.0000000    0.2735200
468720.0000000    0.2680037
468760.0000000    0.2601681
468800.0000000    0.2488749
468840.0000000    0.2522051
468880.0000000    0.2488915
468920.0000000    0.2559104
468960.0000000    0.2636968
469000.0000000    0.2497274
469040.0000000    0.2456080
469080.0000000    0.2723025
469120.0000000    0.2571366
469160.0000000    0.2693542
469200.0000000    0.2692043
469240.0000000    0.2648596
469280.0000000    0.2840317
469320.0000000    0.2606159
469360.0000000    0.2674696
469400.0000000    0.2643907
469440.0000000    0.2772764
469480.0000000    0.2654471
469520.0000000    0.2544493
469560.0000000    0.2811976
469600.0000000    0.2793016
469640.0000000    0.2712286
469680.0000000    0.2693126
469720.0000000    0.2724301
469760.0000000    0.2593807
469800.0000000    0.2585244
469840.0000000    0.2675910
469880.0000000    0.2658602
469920.0000000    0.2573971
469960.0000000    0.2690501
470000.0000000    0.2693250
470040.0000000    0.2768004
470080.0000000    0.2683586
470120.0000000    0.2594801
470160.0000000    0.2685425
470200.0000000    0.2829016
470240.0000000    0.2654827
470280.0000000    0.2684718
470320.0000000    0.2683699
470360.0000000    0.2623401
470400.0000000    0.2800902
470440.0000000    0.2712768
470480.0000000    0.2590865
470520.0000000    0.2668648
470560.0000000    0.2617484
470600.0000000    0.2704000
470640.0000000    0.2573786
470680.0000000    0.2691990
470720.0000000    0.2566763
470760.0000000    0.2544609
470800.0000000    0.2604447
470840.0000000    0.2542479
470880.0000000    0.2708021
470920.0000000    0.2666755
470960.0000000    0.2727005
471000.0000000    0.2678317
471040.0000000    0.2571545
471080.0000000    0.2583416
471120.0000000    0.2724377
471160.0000000    0.2432816
471200.0000000    0.2605469
471240.0000000    0.2629744
471280.0000000    0.2356537
471320.0000000    0.2430154
471360.0000000    0.2491097
471400.0000000    0.2455529
471440.0000000    0.2502343
471480.0000000    0.2541077
471520.0000000    0.2585365
471560.0000000    0.2630230
471600.0000000    0.2546050
471640.0000000    0.2646969
471680.0000000    0.2715365
471720.0000000    0.2524993
471760.0000000    0.2650033
471800.0000000    0.2617724
471840.0000000    0.2521558
471880.0000000    0.2520474
471920.0000000    0.2631538
471960.0000000    0.2600166
472000.0000000    0.2524275
472040.0000000    0.2633368
472080.0000000    0.2630767
472120.0000000    0.2663045
472160.0000000    0.2525408
472200.0000000    0.2719265
472240.0000000    0.2660219
472280.0000000    0.2590115
472320.0000000    0.2551522
472360.0000000    0.2547742
472400.0000000    0.2671654
472440.0000000    0.2567505
472480.0000000    0.2624600
472520.0000000    0.2667772
472560.0000000    0.2441455
472600.0000000    0.2543207
472640.0000000    0.2526291
472680.0000000    0.2508168
472720.0000000    0.2571289
472760.0000000    0.2620167
472800.0000000    0.2648142
472840.0000000    0.2485358
472880.0000000    0.2765290
472920.0000000    0.2655092
472960.0000000    0.2465118
473000.0000000    0.2680202
473040.0000000    0.2699056
473080.0000000    0.2506939
473120.0000000    0.2449121
473160.0000000    0.2355427
473200.0000000    0.2300715
473240.0000000    0.2263028
473280.0000000    0.2513699
473320.0000000    0.2478860
473360.0000000    0.2329305
473400.0000000    0.2424468
473440.0000000    0.2593534
473480.0000000    0.2395492
473520.0000000    0.2406646
473560.0000000    0.2453696
473600.0000000    0.2418923
473640.0000000    0.2367929
473680.0000000    0.2476911
473720.0000000    0.2473185
473760.0000000    0.2420773
473800.0000000    0.2392616
473840.0000000    0.2554274
473880.0000000    0.2446662
473920.0000000    0.2304960
473960.0000000    0.2399823
474000.0000000    0.2391746
474040.0000000    0.2439070
474080.0000000    0.2377620
474120.0000000    0.2462581
474160.0000000    0.2470842
474200.0000000    0.2542880
474240.0000000    0.2538236
474280.0000000    0.2588957
474320.0000000    0.2472572
474360.0000000    0.2412530
474400.0000000    0.2500724
474440.0000000    0.2411416
474480.0000000    0.2368162
474520.0000000    0.2374370
474560.0000000    0.2510092
474600.0000000    0.2533593
474640.0000000    0.2460293
474680.0000000    0.2317354
474720.0000000    0.2366218
474760.0000000    0.2487578
474800.0000000    0.2529190
474840.0000000    0.2441016
474880.0000000    0.2423269
474920.0000000    0.2380508
474960.0000000    0.2466878
475000.0000000    0.2590095
475040.0000000    0.2532196
475080.0000000    0.2483476
475120.0000000    0.2603957
475160.0000000    0.2458428
475200.0000000    0.2606468
475240.0000000    0.2476424
475280.0000000    0.2469948
475320.0000000    0.2453009
475360.0000000    0.2416423
475400.0000000    0.2372593
475440.0000000    0.2434248
475480.0000000    0.2418030
475520.0000000    0.2339475
475560.0000000    0.2306484
475600.0000000    0.2526415
475640.0000000    0.2460110
475680.0000000    0.2281126
475720.0000000    0.2480003
475760.0000000    0.2458342
475800.0000000    0.2441155
475840.0000000    0.2428292
475880.0000000    0.2437577
475920.0000000    0.2337853
475960.0000000    0.2368567
476000.0000000    0.2415899
476040.0000000    0.2430110
476080.0000000    0.2394035
476120.0000000    0.2325663
476160.0000000    0.2329701
476200.0000000    0.2438175
476240.0000000    0.2451056
476280.0000000    0.2319310
476320.0000000    0.2411416
476360.0000000    0.2326224
476400.0000000    0.2518474
476440.0000000    0.2470344
476480.0000000    0.2444046
476520.0000000    0.2526466
476560.0000000    0.2343131
476600.0000000    0.2426537
476640.0000000    0.2359991
476680.0000000    0.2448858
476720.0000000    0.2517318
476760.0000000    0.2391729
476800.0000000    0.2416891
476840.0000000    0.2380087
476880.0000000    0.2382373
476920.0000000    0.2437167
476960.0000000    0.2333936
477000.0000000    0.2358231
477040.0000000    0.2322260
477080.0000000    0.2396290
477120.0000000    0.2465711
477160.0000000    0.2326673
477200.0000000    0.2337883
477240.0000000    0.2402665
477280.0000000    0.2367858
477320.0000000    0.2254333
477360.0000000    0.2325756
477400.0000000    0.2392622
477440.0000000    0.2266597
477480.0000000    0.2399239
477520.0000000    0.2396548
477560.0000000    0.2386712
477600.0000000    0.2292301
477640.0000000    0.2315814
477680.0000000    0.2364750
477720.0000000    0.2432711
477760.0000000    0.2367060
477800.0000000    0.2412854
477840.0000000    0.2303288
477880.0000000    0.2359009
477920.0000000    0.2392033
477960.0000000    0.2550687
478000.0000000    0.2245461
478040.0000000    0.2409898
478080.0000000    0.2359449
478120.0000000    0.2259149
478160.0000000    0.2384663
478200.0000000    0.2414641
478240.0000000    0.2355433
478280.0000000    0.2299620
478320.0000000    0.2342227
478360.0000000    0.2259098
478400.0000000    0.2388672
478440.0000000    0.2433658
478480.0000000    0.2330671
478520.0000000    0.2463623
478560.0000000    0.2387701
478600.0000000    0.2265573
478640.0000000    0.2333300
478680.0000000    0.2375949
478720.0000000    0.2470433
478760.0000000    0.2356073
478800.0000000    0.2430194
478840.0000000    0.2344272
478880.0000000    0.2284996
478920.0000000    0.2360799
478960.0000000    0.2428816
479000.0000000    0.2405970
479040.0000000    0.2298702
479080.0000000    0.2355111
479120.0000000    0.2307394
479160.0000000    0.2433720
479200.0000000    0.2472276
479240.0000000    0.2264166
479280.0000000    0.2227760
479320.0000000    0.2460122
479360.0000000    0.2316983
479400.0000000    0.2383519
479440.0000000    0.2221244
479480.0000000    0.2247485
479520.0000000    0.2349890
479560.0000000    0.2290432
479600.0000000    0.2317025
479640.0000000    0.2189976
479680.0000000    0.2367866
479720.0000000    0.2290396
479760.0000000    0.2203695
479800.0000000    0.2270154
479840.0000000    0.2255672
479880.0000000    0.2295171
479920.0000000    0.2293442
479960.0000000    0.2149846
480000.0000000    0.2312677
480040.0000000    0.2313495
480080.0000000    0.2321337
480120.0000000    0.2326659
480160.0000000    0.2375241
480200.0000000    0.2427670
480240.0000000    0.2301590
480280.0000000    0.2429038
480320.0000000    0.2419331
480360.0000000    0.2448848
480400.0000000    0.2468157
480440.0000000    0.2522889
480480.0000000    0.2352571
480520.0000000    0.2326892
480560.0000000    0.2481895
480600.0000000    0.2456507
480640.0000000    0.2533366
480680.0000000    0.2727370
480720.0000000    0.2867515
480760.0000000    0.2681305
480800.0000000    0.2717746
480840.0000000    0.2588751
480880.0000000    0.2533189
480920.0000000    0.2584118
480960.0000000    0.2448173
481000.0000000    0.2663607
481040.0000000    0.2598633
481080.0000000    0.2662496
481120.0000000    0.2514142
481160.0000000    0.2545406
481200.0000000    0.2461140
481240.0000000    0.2531666
481280.0000000    0.2482486
481320.0000000    0.2646106
481360.0000000    0.2539207
481400.0000000    0.2769108
481440.0000000    0.2573589
481480.0000000    0.2459242
481520.0000000    0.2246275
481560.0000000    0.2398126
481600.0000000    0.2427734
481640.0000000    0.2406237
481680.0000000    0.2530950
481720.0000000    0.2516244
481760.0000000    0.2429202
481800.0000000    0.2416188
481840.0000000    0.2456360
481880.0000000    0.2441874
481920.0000000    0.2504294
481960.0000000    0.2608373
482000.0000000    0.2477826
482040.0000000    0.2463824
482080.0000000    0.2536571
482120.0000000    0.2576511
482160.0000000    0.2427803
482200.0000000    0.2386836
482240.0000000    0.2431720
482280.0000000    0.2549105
482320.0000000    0.2432320
482360.0000000    0.2543115
482400.0000000    0.2570237
482440.0000000    0.2528992
482480.0000000    0.2694124
482520.0000000    0.2580174
482560.0000000    0.2632662
482600.0000000    0.2620637
482640.0000000    0.2675633
482680.0000000    0.2575471
482720.0000000    0.2636656
482760.0000000    0.2734371
482800.0000000    0.2611601
482840.0000000    0.2458831
482880.0000000    0.2485320
482920.0000000    0.2411840
482960.0000000    0.2431206
483000.0000000    0.2500282
483040.0000000    0.2355952
483080.0000000    0.2502811
483120.0000000    0.2477702
483160.0000000    0.2473304
483200.0000000    0.2423982
483240.0000000    0.2449369
483280.0000000    0.2356247
483320.0000000    0.2441964
483360.0000000    0.2500678
483400.0000000    0.2447433
483440.0000000    0.2595396
483480.0000000    0.2428038
483520.0000000    0.2348285
483560.0000000    0.2421337
483600.0000000    0.2340670
483640.0000000    0.2536447
483680.0000000    0.2543993
483720.0000000    0.2564494
483760.0000000    0.2538809
483800.0000000    0.2463842
483840.0000000    0.2509629
483880.0000000    0.2512777
483920.0000000    0.2578234
483960.0000000    0.2657480
484000.0000000    0.2771765
484040.0000000    0.2703979
484080.0000000    0.2614925
484120.0000000    0.2518104
484160.0000000    0.2603226
484200.0000000    0.2467696
484240.0000000    0.2375215
484280.0000000    0.2639363
484320.0000000    0.2744421
484360.0000000    0.2612084
484400.0000000    0.2609905
484440.0000000    0.2616754
484480.0000000    0.2597475
484520.0000000    0.2609207
484560.0000000    0.2738152
484600.0000000    0.2568080
484640.0000000    0.2661442
484680.0000000    0.2540431
484720.0000000    0.2682140
484760.0000000    0.2628409
484800.0000000    0.2619698
484840.0000000    0.2648706
484880.0000000    0.2624657
484920.0000000    0.2627002
484960.0000000    0.2659027
485000.0000000    0.2501557
485040.0000000    0.2609674
485080.0000000    0.2485577
485120.0000000    0.2548958
485160.0000000    0.2717896
485200.0000000    0.2695591
485240.0000000    0.2519460
485280.0000000    0.2459394
485320.0000000    0.2531734
485360.0000000    0.2633916
485400.0000000    0.2663507
485440.0000000    0.2653876
485480.0000000    0.2666484
485520.0000000    0.2734898
485560.0000000    0.2692999
485600.0000000    0.2872204
485640.0000000    0.2734576
485680.0000000    0.2776520
485720.0000000    0.2704493
485760.0000000    0.2672470
485800.0000000    0.2631503
485840.0000000    0.2650603
485880.0000000    0.2612956
485920.0000000    0.2597625
485960.0000000    0.2676876
486000.0000000    0.2642612
486040.0000000    0.2656203
486080.0000000    0.2533982
486120.0000000    0.2642671
486160.0000000    0.2648024
486200.0000000    0.2685662
486240.0000000    0.2704052
486280.0000000    0.2589704
486320.0000000    0.2759220
486360.0000000    0.2755793
486400.0000000    0.2551107
486440.0000000    0.2673850
486480.0000000    0.2608465
486520.0000000    0.2766267
486560.0000000    0.2633965
486600.0000000    0.2650234
486640.0000000    0.2644812
486680.0000000    0.2628228
486720.0000000    0.2502679
486760.0000000    0.2492055
486800.0000000    0.2376855
486840.0000000    0.2559697
486880.0000000    0.2653931
486920.0000000    0.2449606
486960.0000000    0.2417789
487000.0000000    0.2512974
487040.0000000    0.2644461
487080.0000000    0.2608423
487120.0000000    0.2504396
487160.0000000    0.2487613
487200.0000000    0.2558843
487240.0000000    0.2472652
487280.0000000    0.2557325
487320.0000000    0.2601946
487360.0000000    0.2542966
487400.0000000    0.2756603
487440.0000000    0.2781295
487480.0000000    0.2767156
487520.0000000    0.2553135
487560.0000000    0.2614221
487600.0000000    0.2646745
487640.0000000    0.2644088
487680.0000000    0.2738810
487720.0000000    0.2796987
487760.0000000    0.2718957
487800.0000000    0.2650557
487840.0000000    0.2695307
487880.0000000    0.2634133
487920.0000000    0.2560172
487960.0000000    0.2724771
488000.0000000    0.2639180
488040.0000000    0.2660826
488080.0000000    0.2659545
488120.0000000    0.2624010
488160.0000000    0.2803721
488200.0000000    0.2624341
488240.0000000    0.2650684
488280.0000000    0.2604517
488320.0000000    0.2747747
488360.0000000    0.2710002
488400.0000000    0.2633301
488440.0000000    0.2700612
488480.0000000    0.2493810
488520.0000000    0.2551326
488560.0000000    0.2502990
488600.0000000    0.2634110
488640.0000000    0.2681708
488680.0000000    0.2594780
488720.0000000    0.2632263
488760.0000000    0.2535669
488800.0000000    0.2604699
488840.0000000    0.2526082
488880.0000000    0.2610629
488920.0000000    0.2423907
488960.0000000    0.2559236
489000.0000000    0.2468524
489040.0000000    0.2468697
489080.0000000    0.2589978
489120.0000000    0.2458809
489160.0000000    0.2538047
489200.0000000    0.2540595
489240.0000000    0.2602926
489280.0000000    0.2429149
489320.0000000    0.2479101
489360.0000000    0.2545384
489400.0000000    0.2397416
489440.0000000    0.2696148
489480.0000000    0.2585191
489520.0000000    0.2484673
489560.0000000    0.2425709
489600.0000000    0.2466480
489640.0000000    0.2473457
489680.0000000    0.2514567
489720.0000000    0.2509309
489760.0000000    0.2546327
489800.0000000    0.2492267
489840.0000000    0.2371301
489880.0000000    0.2375851
489920.0000000    0.2270896
489960.0000000    0.2393724
490000.0000000    0.2419145
490040.0000000    0.2442838
490080.0000000    0.2483002
490120.0000000    0.2603120
490160.0000000    0.2498567
490200.0000000    0.2587918
490240.0000000    0.2551235
490280.0000000    0.2579295
490320.0000000    0.2528812
490360.0000000    0.2414601
490400.0000000    0.2349844
490440.0000000    0.2552550
490480.0000000    0.2363841
490520.0000000    0.2490817
490560.0000000    0.2625045
490600.0000000    0.2408296
490640.0000000    0.2436206
490680.0000000    0.2616602
490720.0000000    0.2503131
490760.0000000    0.2404891
490800.0000000    0.2547984
490840.0000000    0.2586288
490880.0000000    0.2549290
490920.0000000    0.2490735
490960.0000000    0.2570784
491000.0000000    0.2474153
491040.0000000    0.2465106
491080.0000000    0.2432518
491120.0000000    0.2401785
491160.0000000    0.2367220
491200.0000000    0.2417562
491240.0000000    0.2454510
491280.0000000    0.2432749
491320.0000000    0.2450738
491360.0000000    0.2434074
491400.0000000    0.2417559
491440.0000000    0.2382587
491480.0000000    0.2433537
491520.0000000    0.2534507
491560.0000000    0.2407603
491600.0000000    0.2485867
491640.0000000    0.2569762
491680.0000000    0.2489332
491720.0000000    0.2531984
491760.0000000    0.2558541
491800.0000000    0.2627111
491840.0000000    0.2530400
491880.0000000    0.2639770
491920.0000000    0.2498083
491960.0000000    0.2646341
492000.0000000    0.2680195
492040.0000000    0.2619936
492080.0000000    0.2743572
492120.0000000    0.2640944
492160.0000000    0.2621964
492200.0000000    0.2550219
492240.0000000    0.2473409
492280.0000000    0.2546382
492320.0000000    0.2585368
492360.0000000    0.2628213
492400.0000000    0.2613284
492440.0000000    0.2487029
492480.0000000    0.2554131
492520.0000000    0.2479357
492560.0000000    0.2466675
492600.0000000    0.2565312
492640.0000000    0.2578180
492680.0000000    0.2546900
492720.0000000    0.2519704
492760.0000000    0.2534836
492800.0000000    0.2633843
492840.0000000    0.2492193
492880.0000000    0.2554567
492920.0000000    0.2518075
492960.0000000    0.2507941
493000.0000000    0.2528733
493040.0000000    0.2523263
493080.0000000    0.2494213
493120.0000000    0.2624297
493160.0000000    0.2590166
493200.0000000    0.2563547
493240.0000000    0.2467864
493280.0000000    0.2439123
493320.0000000    0.2639666
493360.0000000    0.2388839
493400.0000000    0.2427949
493440.0000000    0.2366491
493480.0000000    0.2447343
493520.0000000    0.2544377
493560.0000000    0.2505282
493600.0000000    0.2366800
493640.0000000    0.2599398
493680.0000000    0.2491230
493720.0000000    0.2485902
493760.0000000    0.2542031
493800.0000000    0.2497350
493840.0000000    0.2558688
493880.0000000    0.2552652
493920.0000000    0.2549430
493960.0000000    0.2498907
494000.0000000    0.2371661
494040.0000000    0.2454472
494080.0000000    0.2547012
494120.0000000    0.2425353
494160.0000000    0.2509814
494200.0000000    0.2535641
494240.0000000    0.2554956
494280.0000000    0.2470516
494320.0000000    0.2564730
494360.0000000    0.2596996
494400.0000000    0.2540565
494440.0000000    0.2588563
494480.0000000    0.2571584
494520.0000000    0.2600488
494560.0000000    0.2715190
494600.0000000    0.2790310
494640.0000000    0.2590814
494680.0000000    0.2671405
494720.0000000    0.2685337
494760.0000000    0.2637537
494800.0000000    0.2779132
494840.0000000    0.2663405
494880.0000000    0.2539927
494920.0000000    0.2831643
494960.0000000    0.2625657
495000.0000000    0.2695182
495040.0000000    0.2707285
495080.0000000    0.2700690
495120.0000000    0.2541793
495160.0000000    0.2728316
495200.0000000    0.2513732
495240.0000000    0.2631806
495280.0000000    0.2679713
495320.0000000    0.2734585
495360.0000000    0.2807813
495400.0000000    0.2754954
495440.0000000    0.2628884
495480.0000000    0.2709580
495520.0000000    0.2695505
495560.0000000    0.2721656
495600.0000000    0.2680660
495640.0000000    0.2617318
495680.0000000    0.2575725
495720.0000000    0.2742114
495760.0000000    0.2767282
495800.0000000    0.2824273
495840.0000000    0.2704835
495880.0000000    0.2636287
495920.0000000    0.2589734
495960.0000000    0.2682369
496000.0000000    0.2654245
496040.0000000    0.2572602
496080.0000000    0.2519614
496120.0000000    0.2682918
496160.0000000    0.2696193
496200.0000000    0.2793121
496240.0000000    0.2785842
496280.0000000    0.2800844
496320.0000000    0.2552835
496360.0000000    0.2658203
496400.0000000    0.2499653
496440.0000000    0.2608875
496480.0000000    0.2559378
496520.0000000    0.2438685
496560.0000000    0.2532474
496600.0000000    0.2572986
496640.0000000    0.2639202
496680.0000000    0.2580362
496720.0000000    0.2669481
496760.0000000    0.2812522
496800.0000000    0.2584446
496840.0000000    0.2716828
496880.0000000    0.2537367
496920.0000000    0.2580317
496960.0000000    0.2528654
497000.0000000    0.2629394
497040.0000000    0.2596896
497080.0000000    0.2637994
497120.0000000    0.2634160
497160.0000000    0.2664661
497200.0000000    0.2589509
497240.0000000    0.2665182
497280.0000000    0.2712333
497320.0000000    0.2652461
497360.0000000    0.2497301
497400.0000000    0.2565395
497440.0000000    0.2632290
497480.0000000    0.2560159
497520.0000000    0.2557330
497560.0000000    0.2405276
497600.0000000    0.2564704
497640.0000000    0.2491517
497680.0000000    0.2390675
497720.0000000    0.2359149
497760.0000000    0.2397523
497800.0000000    0.2474825
497840.0000000    0.2415774
497880.0000000    0.2570350
497920.0000000    0.2573472
497960.0000000    0.2449649
498000.0000000    0.2541688
498040.0000000    0.2411023
498080.0000000    0.2435499
498120.0000000    0.2423601
498160.0000000    0.2431056
498200.0000000    0.2566420
498240.0000000    0.2507948
498280.0000000    0.2453998
498320.0000000    0.2346430
498360.0000000    0.2486928
498400.0000000    0.2350949
498440.0000000    0.2494569
498480.0000000    0.2432294
498520.0000000    0.2576250
498560.0000000    0.2600016
498600.0000000    0.2528624
498640.0000000    0.2516160
498680.0000000    0.2712618
498720.0000000    0.2512509
498760.0000000    0.2566165
498800.0000000    0.2659853
498840.0000000    0.2575735
498880.0000000    0.2461699
498920.0000000    0.2440617
498960.0000000    0.2568026
499000.0000000    0.2432569
499040.0000000    0.2497677
499080.0000000    0.2533503
499120.0000000    0.2535707
499160.0000000    0.2417578
499200.0000000    0.2410356
499240.0000000    0.2372761
499280.0000000    0.2274628
499320.0000000    0.2496399
499360.0000000    0.2535141
499400.0000000    0.2645187
499440.0000000    0.2505860
499480.0000000    0.2503688
499520.0000000    0.2462581
499560.0000000    0.2552827
499600.0000000    0.2433071
499640.0000000    0.2510731
499680.0000000    0.2605839
499720.0000000    0.2478634
499760.0000000    0.2556585
499800.0000000    0.2560573
499840.0000000    0.2447357
499880.0000000    0.2349495
499920.0000000    0.2504856
499960.0000000    0.2387268
500000.0000000    0.2536070
500040.0000000    0.2291893
500080.0000000    0.2347131
500120.0000000    0.2425774
500160.0000000    0.2347307
500200.0000000    0.2300260
500240.0000000    0.2361811
500280.0000000    0.2576957
500320.0000000    0.2499886
500360.0000000    0.2288259
500400.0000000    0.2514814
500440.0000000    0.2518611
500480.0000000    0.2469400
500520.0000000    0.2450467
500560.0000000    0.2447542
500600.0000000    0.2393997
500640.0000000    0.2442378
500680.0000000    0.2452732
500720.0000000    0.2491648
500760.0000000    0.2508681
500800.0000000    0.2557727
500840.0000000    0.2407505
500880.0000000    0.2419663
500920.0000000    0.2304906
500960.0000000    0.2363620
501000.0000000    0.2392956
501040.0000000    0.2497112
501080.0000000    0.2279076
501120.0000000    0.2283993
501160.0000000    0.2381099
501200.0000000    0.2369917
501240.0000000    0.2345479
501280.0000000    0.2529972
501320.0000000    0.2433946
501360.0000000    0.2489345
501400.0000000    0.2473526
501440.0000000    0.2408343
501480.0000000    0.2341743
501520.0000000    0.2442200
501560.0000000    0.2477300
501600.0000000    0.2439546
501640.0000000    0.2532098
501680.0000000    0.2418173
501720.0000000    0.2529842
501760.0000000    0.2285193
501800.0000000    0.2451619
501840.0000000    0.2383616
501880.0000000    0.2479143
501920.0000000    0.2441251
501960.0000000    0.2549773
502000.0000000    0.2491010
502040.0000000    0.2564811
502080.0000000    0.2564611
502120.0000000    0.2514941
502160.0000000    0.2646118
502200.0000000    0.2560852
502240.0000000    0.2387092
502280.0000000    0.2419455
502320.0000000    0.2527537
502360.0000000    0.2432288
502400.0000000    0.2514643
502440.0000000    0.2430059
502480.0000000    0.2541813
502520.0000000    0.2423542
502560.0000000    0.2447116
502600.0000000    0.2416148
502640.0000000    0.2534989
502680.0000000    0.2461263
502720.0000000    0.2463924
502760.0000000    0.2500527
502800.0000000    0.2373881
502840.0000000    0.2426131
502880.0000000    0.2604671
502920.0000000    0.2493286
502960.0000000    0.2484825
503000.0000000    0.2439635
503040.0000000    0.2345731
503080.0000000    0.2363875
503120.0000000    0.2492695
503160.0000000    0.2289193
503200.0000000    0.2433183
503240.0000000    0.2197928
503280.0000000    0.2226828
503320.0000000    0.2318839
503360.0000000    0.2410958
503400.0000000    0.2398255
503440.0000000    0.2544459
503480.0000000    0.2320826
503520.0000000    0.2375235
503560.0000000    0.2362471
503600.0000000    0.2427971
503640.0000000    0.2486687
503680.0000000    0.2628702
503720.0000000    0.2562636
503760.0000000    0.2400920
503800.0000000    0.2314230
503840.0000000    0.2423446
503880.0000000    0.2572226
503920.0000000    0.2516550
503960.0000000    0.2540844
504000.0000000    0.2579636
504040.0000000    0.2353470
504080.0000000    0.2489368
504120.0000000    0.2494079
504160.0000000    0.2413300
504200.0000000    0.2404669
504240.0000000    0.2410612
504280.0000000    0.2454854
504320.0000000    0.2498874
504360.0000000    0.2404122
504400.0000000    0.2543669
504440.0000000    0.2400961
504480.0000000    0.2321471
504520.0000000    0.2415722
504560.0000000    0.2495504
504600.0000000    0.2236631
504640.0000000    0.2476286
504680.0000000    0.2422875
504720.0000000    0.2531834
504760.0000000    0.2517344
504800.0000000    0.2569033
504840.0000000    0.2612721
504880.0000000    0.2692999
504920.0000000    0.2627595
504960.0000000    0.2475381
505000.0000000    0.2475490
505040.0000000    0.2439694
505080.0000000    0.2474081
505120.0000000    0.2335016
505160.0000000    0.2446834
505200.0000000    0.2429543
505240.0000000    0.2510380
505280.0000000    0.2519326
505320.0000000    0.2524906
505360.0000000    0.2556215
505400.0000000    0.2298679
505440.0000000    0.2232060
505480.0000000    0.2351434
505520.0000000    0.2469105
505560.0000000    0.2499039
505600.0000000    0.2557185
505640.0000000    0.2530021
505680.0000000    0.2672167
505720.0000000    0.2544636
505760.0000000    0.2540369
505800.0000000    0.2517919
505840.0000000    0.2437962
505880.0000000    0.2377367
505920.0000000    0.2484782
505960.0000000    0.2472102
506000.0000000    0.2364928
506040.0000000    0.2359567
506080.0000000    0.2349744
506120.0000000    0.2446310
506160.0000000    0.2235259
506200.0000000    0.2485544
506240.0000000    0.2308463
506280.0000000    0.2369850
506320.0000000    0.2370283
506360.0000000    0.2533513
506400.0000000    0.2459314
506440.0000000    0.2459502
506480.0000000    0.2497475
506520.0000000    0.2481536
506560.0000000    0.2606570
506600.0000000    0.2401894
506640.0000000    0.2512606
506680.0000000    0.2504309
506720.0000000    0.2419131
506760.0000000    0.2250246
506800.0000000    0.2359582
506840.0000000    0.2272272
506880.0000000    0.2414670
506920.0000000    0.2440635
506960.0000000    0.2493870
507000.0000000    0.2430682
507040.0000000    0.2549820
507080.0000000    0.2507111
507120.0000000    0.2505683
507160.0000000    0.2515679
507200.0000000    0.2410422
507240.0000000    0.2561094
507280.0000000    0.2255177
507320.0000000    0.2403760
507360.0000000    0.2287349
507400.0000000    0.2348850
507440.0000000    0.2336607
507480.0000000    0.2283899
507520.0000000    0.2446976
507560.0000000    0.2384810
507600.0000000    0.2442889
507640.0000000    0.2406629
507680.0000000    0.2292682
507720.0000000    0.2426725
507760.0000000    0.2458826
507800.0000000    0.2391606
507840.0000000    0.2315694
507880.0000000    0.2440763
507920.0000000    0.2394719
507960.0000000    0.2535550
508000.0000000    0.2553778
508040.0000000    0.2395558
508080.0000000    0.2382645
508120.0000000    0.2463656
508160.0000000    0.2584487
508200.0000000    0.2535638
508240.0000000    0.2463867
508280.0000000    0.2365084
508320.0000000    0.2489335
508360.0000000    0.2438207
508400.0000000    0.2521320
508440.0000000    0.2412627
508480.0000000    0.2460095
508520.0000000    0.2511290
508560.0000000    0.2645364
508600.0000000    0.2571185
508640.0000000    0.2465286
508680.0000000    0.2491689
508720.0000000    0.2527914
508760.0000000    0.2518676
508800.0000000    0.2548293
508840.0000000    0.2505784
508880.0000000    0.2549133
508920.0000000    0.2436060
508960.0000000    0.2464056
509000.0000000    0.2426419
509040.0000000    0.2507485
509080.0000000    0.2449990
509120.0000000    0.2431838
509160.0000000    0.2579075
509200.0000000    0.2557968
509240.0000000    0.2470262
509280.0000000    0.2399645
509320.0000000    0.2454467
509360.0000000    0.2623387
509400.0000000    0.2524695
509440.0000000    0.2532315
509480.0000000    0.2427250
509520.0000000    0.2498477
509560.0000000    0.2445670
509600.0000000    0.2510961
509640.0000000    0.2500906
509680.0000000    0.2417558
509720.0000000    0.2537484
509760.0000000    0.2477609
509800.0000000    0.2543691
509840.0000000    0.2581470
509880.0000000    0.2519897
509920.0000000    0.2638760
509960.0000000    0.2433549
510000.0000000    0.2426068
510040.0000000    0.2441373
510080.0000000    0.2341521
510120.0000000    0.2448361
510160.0000000    0.2442668
510200.0000000    0.2281467
510240.0000000    0.2404632
510280.0000000    0.2372450
510320.0000000    0.2416967
510360.0000000    0.2395165
510400.0000000    0.2432969
510440.0000000    0.2403021
510480.0000000    0.2486090
510520.0000000    0.2434285
510560.0000000    0.2391761
510600.0000000    0.2337427
510640.0000000    0.2257448
510680.0000000    0.2343090
510720.0000000    0.2227398
510760.0000000    0.2363514
510800.0000000    0.2436059
510840.0000000    0.2252611
510880.0000000    0.2378649
510920.0000000    0.2335468
510960.0000000    0.2163520
511000.0000000    0.2328688
511040.0000000    0.2220561
511080.0000000    0.2323663
511120.0000000    0.2262212
511160.0000000    0.2355238
511200.0000000    0.2345560
511240.0000000    0.2334626
511280.0000000    0.2282315
511320.0000000    0.2292648
511360.0000000    0.2254588
511400.0000000    0.2402792
511440.0000000    0.2229335
511480.0000000    0.2530981
511520.0000000    0.2351561
511560.0000000    0.2406277
511600.0000000    0.2415527
511640.0000000    0.2486269
511680.0000000    0.2342065
511720.0000000    0.2384774
511760.0000000    0.2352208
511800.0000000    0.2347169
511840.0000000    0.2465131
511880.0000000    0.2427106
511920.0000000    0.2372068
511960.0000000    0.2718472
512000.0000000    0.2414527
512040.0000000    0.2485537
512080.0000000    0.2399843
512120.0000000    0.2296397
512160.0000000    0.2291291
512200.0000000    0.2391430
512240.0000000    0.2448124
512280.0000000    0.2442826
512320.0000000    0.2527018
512360.0000000    0.2367314
512400.0000000    0.2380336
512440.0000000    0.2384627
512480.0000000    0.2545761
512520.0000000    0.2355028
512560.0000000    0.2329868
512600.0000000    0.2328420
512640.0000000    0.2456139
512680.0000000    0.2509995
512720.0000000    0.2394997
512760.0000000    0.2488656
512800.0000000    0.2412257
512840.0000000    0.2320026
512880.0000000    0.2440051
512920.0000000    0.2471355
512960.0000000    0.2498881
513000.0000000    0.2480676
513040.0000000    0.2285673
513080.0000000    0.2336002
513120.0000000    0.2673407
513160.0000000    0.2435630
513200.0000000    0.2388476
513240.0000000    0.2398217
513280.0000000    0.2461826
513320.0000000    0.2422686
513360.0000000    0.2315305
513400.0000000    0.2299635
513440.0000000    0.2411058
513480.0000000    0.2426604
513520.0000000    0.2506804
513560.0000000    0.2542372
513600.0000000    0.2473644
513640.0000000    0.2406299
513680.0000000    0.2408626
513720.0000000    0.2596312
513760.0000000    0.2315512
513800.0000000    0.2392188
513840.0000000    0.2409336
513880.0000000    0.2472260
513920.0000000    0.2447182
513960.0000000    0.2549401
514000.0000000    0.2608685
514040.0000000    0.2500322
514080.0000000    0.2497558
514120.0000000    0.2567930
514160.0000000    0.2469968
514200.0000000    0.2359277
514240.0000000    0.2459382
514280.0000000    0.2504496
514320.0000000    0.2170239
514360.0000000    0.2304597
514400.0000000    0.2394822
514440.0000000    0.2379226
514480.0000000    0.2273915
514520.0000000    0.2348018
514560.0000000    0.2497978
514600.0000000    0.2352319
514640.0000000    0.2333046
514680.0000000    0.2393196
514720.0000000    0.2393128
514760.0000000    0.2419670
514800.0000000    0.2401270
514840.0000000    0.2559630
514880.0000000    0.2458435
514920.0000000    0.2485524
514960.0000000    0.2168232
515000.0000000    0.2298602
515040.0000000    0.2493778
515080.0000000    0.2388000
515120.0000000    0.2488713
515160.0000000    0.2468024
515200.0000000    0.2256372
515240.0000000    0.2307429
515280.0000000    0.2358476
515320.0000000    0.2259571
515360.0000000    0.2451045
515400.0000000    0.2405558
515440.0000000    0.2512781
515480.0000000    0.2492894
515520.0000000    0.2438969
515560.0000000    0.2625692
515600.0000000    0.2497120
515640.0000000    0.2554099
515680.0000000    0.2555755
515720.0000000    0.2513660
515760.0000000    0.2598238
515800.0000000    0.2519492
515840.0000000    0.2434198
515880.0000000    0.2501672
515920.0000000    0.2441695
515960.0000000    0.2397872
516000.0000000    0.2529774
516040.0000000    0.2506041
516080.0000000    0.2280711
516120.0000000    0.2459722
516160.0000000    0.2400629
516200.0000000    0.2476444
516240.0000000    0.2385337
516280.0000000    0.2258927
516320.0000000    0.2375753
516360.0000000    0.2382706
516400.0000000    0.2359909
516440.0000000    0.2393277
516480.0000000    0.2351401
516520.0000000    0.2431673
516560.0000000    0.2401594
516600.0000000    0.2349952
516640.0000000    0.2430910
516680.0000000    0.2367807
516720.0000000    0.2462178
516760.0000000    0.2498080
516800.0000000    0.2458909
516840.0000000    0.2384123
516880.0000000    0.2325419
516920.0000000    0.2411973
516960.0000000    0.2444779
517000.0000000    0.2501206
517040.0000000    0.2471772
517080.0000000    0.2524062
517120.0000000    0.2390953
517160.0000000    0.2508507
517200.0000000    0.2557720
517240.0000000    0.2482983
517280.0000000    0.2437475
517320.0000000    0.2431763
517360.0000000    0.2363470
517400.0000000    0.2494078
517440.0000000    0.2558387
517480.0000000    0.2382573
517520.0000000    0.2528591
517560.0000000    0.2482121
517600.0000000    0.2388311
517640.0000000    0.2539084
517680.0000000    0.2447988
517720.0000000    0.2447705
517760.0000000    0.2458209
517800.0000000    0.2385704
517840.0000000    0.2503866
517880.0000000    0.2367083
517920.0000000    0.2432922
517960.0000000    0.2355894
518000.0000000    0.2535867
518040.0000000    0.2596440
518080.0000000    0.2488869
518120.0000000    0.2463000
518160.0000000    0.2374606
518200.0000000    0.2431664
518240.0000000    0.2510972
518280.0000000    0.2428551
518320.0000000    0.2483755
518360.0000000    0.2480394
518400.0000000    0.2383796
518440.0000000    0.2418805
518480.0000000    0.2593716
518520.0000000    0.2618852
518560.0000000    0.2456240
518600.0000000    0.2436025
518640.0000000    0.2460862
518680.0000000    0.2384744
518720.0000000    0.2347012
518760.0000000    0.2552095
518800.0000000    0.2615805
518840.0000000    0.2474001
518880.0000000    0.2403813
518920.0000000    0.2531733
518960.0000000    0.2284696
519000.0000000    0.2389653
519040.0000000    0.2426017
519080.0000000    0.2455714
519120.0000000    0.2479019
519160.0000000    0.2444342
519200.0000000    0.2565450
519240.0000000    0.2517107
519280.0000000    0.2454226
519320.0000000    0.2507268
519360.0000000    0.2560441
519400.0000000    0.2462326
519440.0000000    0.2330768
519480.0000000    0.2475733
519520.0000000    0.2543876
519560.0000000    0.2553158
519600.0000000    0.2541879
519640.0000000    0.2444259
519680.0000000    0.2459650
519720.0000000    0.2452945
519760.0000000    0.2300417
519800.0000000    0.2451742
519840.0000000    0.2561634
519880.0000000    0.2277928
519920.0000000    0.2326102
519960.0000000    0.2547621
520000.0000000    0.2581633
520040.0000000    0.2530553
520080.0000000    0.2602062
520120.0000000    0.2569356
520160.0000000    0.2607270
520200.0000000    0.2587846
520240.0000000    0.2600956
520280.0000000    0.2438684
520320.0000000    0.2480141
520360.0000000    0.2475099
520400.0000000    0.2465970
520440.0000000    0.2485060
520480.0000000    0.2595659
520520.0000000    0.2648281
520560.0000000    0.2626272
520600.0000000    0.2487665
520640.0000000    0.2500898
520680.0000000    0.2470357
520720.0000000    0.2560016
520760.0000000    0.2461012
520800.0000000    0.2416974
520840.0000000    0.2481133
520880.0000000    0.2499687
520920.0000000    0.2564627
520960.0000000    0.2609907
521000.0000000    0.2434185
521040.0000000    0.2452866
521080.0000000    0.2598909
521120.0000000    0.2466201
521160.0000000    0.2472192
521200.0000000    0.2458632
521240.0000000    0.2602499
521280.0000000    0.2586728
521320.0000000    0.2389168
521360.0000000    0.2317329
521400.0000000    0.2518021
521440.0000000    0.2350642
521480.0000000    0.2500086
521520.0000000    0.2374533
521560.0000000    0.2311339
521600.0000000    0.2399879
521640.0000000    0.2315514
521680.0000000    0.2387929
521720.0000000    0.2302301
521760.0000000    0.2518728
521800.0000000    0.2327493
521840.0000000    0.2329519
521880.0000000    0.2374912
521920.0000000    0.2243238
521960.0000000    0.2504699
522000.0000000    0.2712630
522040.0000000    0.2338456
522080.0000000    0.2532382
522120.0000000    0.2499449
522160.0000000    0.2571702
522200.0000000    0.2412517
522240.0000000    0.2501090
522280.0000000    0.2634745
522320.0000000    0.2442259
522360.0000000    0.2367679
522400.0000000    0.2453094
522440.0000000    0.2462714
522480.0000000    0.2435046
522520.0000000    0.2408053
522560.0000000    0.2521538
522600.0000000    0.2429269
522640.0000000    0.2353493
522680.0000000    0.2418526
522720.0000000    0.2436415
522760.0000000    0.2538109
522800.0000000    0.2496742
522840.0000000    0.2554307
522880.0000000    0.2585472
522920.0000000    0.2391564
522960.0000000    0.2374870
523000.0000000    0.2466722
523040.0000000    0.2411098
523080.0000000    0.2322383
523120.0000000    0.2366913
523160.0000000    0.2325358
523200.0000000    0.2385583
523240.0000000    0.2477594
523280.0000000    0.2327250
523320.0000000    0.2334401
523360.0000000    0.2361995
523400.0000000    0.2309901
523440.0000000    0.2440400
523480.0000000    0.2377866
523520.0000000    0.2246082
523560.0000000    0.2449722
523600.0000000    0.2466150
523640.0000000    0.2480754
523680.0000000    0.2386598
523720.0000000    0.2392231
523760.0000000    0.2359134
523800.0000000    0.2259147
523840.0000000    0.2413653
523880.0000000    0.2372984
523920.0000000    0.2414899
523960.0000000    0.2298744
524000.0000000    0.2392492
524040.0000000    0.2383924
524080.0000000    0.2373515
524120.0000000    0.2356136
524160.0000000    0.2342606
524200.0000000    0.2334043
524240.0000000    0.2378370
524280.0000000    0.2322211
524320.0000000    0.2376826
524360.0000000    0.2318501
524400.0000000    0.2346533
524440.0000000    0.2314818
524480.0000000    0.2451781
524520.0000000    0.2597317
524560.0000000    0.2404368
524600.0000000    0.2391068
524640.0000000    0.2404088
524680.0000000    0.2457369
524720.0000000    0.2283949
524760.0000000    0.2300047
524800.0000000    0.2365100
524840.0000000    0.2376086
524880.0000000    0.2411428
524920.0000000    0.2381842
524960.0000000    0.2458425
525000.0000000    0.2257507
525040.0000000    0.2364599
525080.0000000    0.2469193
525120.0000000    0.2519759
525160.0000000    0.2529544
525200.0000000    0.2579974
525240.0000000    0.2451432
525280.0000000    0.2355464
525320.0000000    0.2545728
525360.0000000    0.2506191
525400.0000000    0.2356841
525440.0000000    0.2343213
525480.0000000    0.2390413
525520.0000000    0.2416528
525560.0000000    0.2420170
525600.0000000    0.2436516
525640.0000000    0.2638058
525680.0000000    0.2522211
525720.0000000    0.2431743
525760.0000000    0.2439635
525800.0000000    0.2468977
525840.0000000    0.2399147
525880.0000000    0.2362004
525920.0000000    0.2367255
525960.0000000    0.2405348
526000.0000000    0.2589905
526040.0000000    0.2527308
526080.0000000    0.2527519
526120.0000000    0.2479084
526160.0000000    0.2463343
526200.0000000    0.2428377
526240.0000000    0.2389301
526280.0000000    0.2471828
526320.0000000    0.2426071
526360.0000000    0.2439012
526400.0000000    0.2429202
526440.0000000    0.2448821
526480.0000000    0.2509690
526520.0000000    0.2468297
526560.0000000    0.2453299
526600.0000000    0.2254798
526640.0000000    0.2349092
526680.0000000    0.2366626
526720.0000000    0.2318377
526760.0000000    0.2494338
526800.0000000    0.2483189
526840.0000000    0.2372630
526880.0000000    0.2474701
526920.0000000    0.2383695
526960.0000000    0.2478842
527000.0000000    0.2378880
527040.0000000    0.2463092
527080.0000000    0.2495637
527120.0000000    0.2494978
527160.0000000    0.2366538
527200.0000000    0.2399049
527240.0000000    0.2418520
527280.0000000    0.2395205
527320.0000000    0.2484615
527360.0000000    0.2428911
527400.0000000    0.2404941
527440.0000000    0.2475716
527480.0000000    0.2465749
527520.0000000    0.2445324
527560.0000000    0.2398451
527600.0000000    0.2409758
527640.0000000    0.2423746
527680.0000000    0.2421005
527720.0000000    0.2381917
527760.0000000    0.2428453
527800.0000000    0.2428259
527840.0000000    0.2450358
527880.0000000    0.2526956
527920.0000000    0.2435429
527960.0000000    0.2291033
528000.0000000    0.2547596
528040.0000000    0.2366113
528080.0000000    0.2430622
528120.0000000    0.2507018
528160.0000000    0.2334764
528200.0000000    0.2401791
528240.0000000    0.2357467
528280.0000000    0.2409997
528320.0000000    0.2527890
528360.0000000    0.2536632
528400.0000000    0.2447976
528440.0000000    0.2287439
528480.0000000    0.2351565
528520.0000000    0.2411222
528560.0000000    0.2324779
528600.0000000    0.2430006
528640.0000000    0.2294119
528680.0000000    0.2300737
528720.0000000    0.2248295
528760.0000000    0.2341872
528800.0000000    0.2352464
528840.0000000    0.2264399
528880.0000000    0.2292965
528920.0000000    0.2364997
528960.0000000    0.2354193
529000.0000000    0.2483473
529040.0000000    0.2268925
529080.0000000    0.2468751
529120.0000000    0.2286200
529160.0000000    0.2269701
529200.0000000    0.2406486
529240.0000000    0.2274408
529280.0000000    0.2377992
529320.0000000    0.2454116
529360.0000000    0.2290043
529400.0000000    0.2361089
529440.0000000    0.2283300
529480.0000000    0.2423569
529520.0000000    0.2358427
529560.0000000    0.2337307
529600.0000000    0.2362715
529640.0000000    0.2450981
529680.0000000    0.2330697
529720.0000000    0.2387172
529760.0000000    0.2398877
529800.0000000    0.2272856
529840.0000000    0.2412442
529880.0000000    0.2444541
529920.0000000    0.2387285
529960.0000000    0.2378115
530000.0000000    0.2313725
530040.0000000    0.2487528
530080.0000000    0.2321172
530120.0000000    0.2358092
530160.0000000    0.2520904
530200.0000000    0.2423496
530240.0000000    0.2399422
530280.0000000    0.2378577
530320.0000000    0.2298994
530360.0000000    0.2361985
530400.0000000    0.2568661
530440.0000000    0.2370152
530480.0000000    0.2422253
530520.0000000    0.2191874
530560.0000000    0.2306965
530600.0000000    0.2335972
530640.0000000    0.2290297
530680.0000000    0.2378179
530720.0000000    0.2220099
530760.0000000    0.2438523
530800.0000000    0.2451861
530840.0000000    0.2404664
530880.0000000    0.2437049
530920.0000000    0.2335311
530960.0000000    0.2409800
531000.0000000    0.2442740
531040.0000000    0.2363390
531080.0000000    0.2547373
531120.0000000    0.2356213
531160.0000000    0.2302256
531200.0000000    0.2475309
531240.0000000    0.2373900
531280.0000000    0.2415291
531320.0000000    0.2362943
531360.0000000    0.2476995
531400.0000000    0.2425404
531440.0000000    0.2470830
531480.0000000    0.2434603
531520.0000000    0.2269403
531560.0000000    0.2355161
531600.0000000    0.2601583
531640.0000000    0.2493531
531680.0000000    0.2420239
531720.0000000    0.2536031
531760.0000000    0.2568035
531800.0000000    0.2504570
531840.0000000    0.2452803
531880.0000000    0.2424419
531920.0000000    0.2401350
531960.0000000    0.2477502
532000.0000000    0.2305330
532040.0000000    0.2298264
532080.0000000    0.2312411
532120.0000000    0.2486488
532160.0000000    0.2375191
532200.0000000    0.2394447
532240.0000000    0.2410575
532280.0000000    0.2342822
532320.0000000    0.2308432
532360.0000000    0.2226923
532400.0000000    0.2408157
532440.0000000    0.2295647
532480.0000000    0.2422899
532520.0000000    0.2337880
532560.0000000    0.2317827
532600.0000000    0.2246331
532640.0000000    0.2226461
532680.0000000    0.2298592
532720.0000000    0.2319767
532760.0000000    0.2455439
532800.0000000    0.2423320
532840.0000000    0.2339292
532880.0000000    0.2167275
532920.0000000    0.2255791
532960.0000000    0.2386168
533000.0000000    0.2491278
533040.0000000    0.2312711
533080.0000000    0.2490335
533120.0000000    0.2369907
533160.0000000    0.2373697
533200.0000000    0.2451913
533240.0000000    0.2573678
533280.0000000    0.2474172
533320.0000000    0.2426487
533360.0000000    0.2577399
533400.0000000    0.2633861
533440.0000000    0.2479527
533480.0000000    0.2620770
533520.0000000    0.2471439
533560.0000000    0.2521832
533600.0000000    0.2546310
533640.0000000    0.2403797
533680.0000000    0.2255302
533720.0000000    0.2037701
533760.0000000    0.2266346
533800.0000000    0.2266078
533840.0000000    0.2380279
533880.0000000    0.2098822
533920.0000000    0.2185002
533960.0000000    0.2068303
534000.0000000    0.2068065
534040.0000000    0.2290766
534080.0000000    0.2182867
534120.0000000    0.2158287
534160.0000000    0.2249822
534200.0000000    0.2278161
534240.0000000    0.2464084
534280.0000000    0.2359970
534320.0000000    0.2426869
534360.0000000    0.2348725
534400.0000000    0.2327116
534440.0000000    0.2393482
534480.0000000    0.2363656
534520.0000000    0.2440034
534560.0000000    0.2235760
534600.0000000    0.2345246
534640.0000000    0.2528971
534680.0000000    0.2464272
534720.0000000    0.2412473
534760.0000000    0.2388719
534800.0000000    0.2141257
534840.0000000    0.2291613
534880.0000000    0.2270650
534920.0000000    0.2276781
534960.0000000    0.2428740
535000.0000000    0.2540076
535040.0000000    0.2359646
535080.0000000    0.2474918
535120.0000000    0.2243252
535160.0000000    0.2384226
535200.0000000    0.2374946
535240.0000000    0.2287663
535280.0000000    0.2466803
535320.0000000    0.2362962
535360.0000000    0.2502785
535400.0000000    0.2406673
535440.0000000    0.2386417
535480.0000000    0.2327550
535520.0000000    0.2497595
535560.0000000    0.2591406
535600.0000000    0.2390775
535640.0000000    0.2546118
535680.0000000    0.2396930
535720.0000000    0.2272750
535760.0000000    0.2471086
535800.0000000    0.2502024
535840.0000000    0.2494537
535880.0000000    0.2454519
535920.0000000    0.2506453
535960.0000000    0.2540079
536000.0000000    0.2374929
536040.0000000    0.2375708
536080.0000000    0.2375086
536120.0000000    0.2370339
536160.0000000    0.2456810
536200.0000000    0.2305582
536240.0000000    0.2241603
536280.0000000    0.2369938
536320.0000000    0.2380116
536360.0000000    0.2516758
536400.0000000    0.2268908
536440.0000000    0.2385118
536480.0000000    0.2271771
536520.0000000    0.2304681
536560.0000000    0.2292511
536600.0000000    0.2422137
536640.0000000    0.2324669
536680.0000000    0.2043994
536720.0000000    0.2314102
536760.0000000    0.2327708
536800.0000000    0.2454506
536840.0000000    0.2304636
536880.0000000    0.2361099
536920.0000000    0.2435867
536960.0000000    0.2327151
537000.0000000    0.2338472
537040.0000000    0.2452515
537080.0000000    0.2440591
537120.0000000    0.2361045
537160.0000000    0.2355471
537200.0000000    0.2398920
537240.0000000    0.2465756
537280.0000000    0.2279525
537320.0000000    0.2390391
537360.0000000    0.2337036
537400.0000000    0.2341545
537440.0000000    0.2363435
537480.0000000    0.2422790
537520.0000000    0.2425310
537560.0000000    0.2471475
537600.0000000    0.2353847
537640.0000000    0.2419693
537680.0000000    0.2490031
537720.0000000    0.2455718
537760.0000000    0.2548600
537800.0000000    0.2566945
537840.0000000    0.2357086
537880.0000000    0.2442480
537920.0000000    0.2490099
537960.0000000    0.2502257
538000.0000000    0.2476370
538040.0000000    0.2365308
538080.0000000    0.2421203
538120.0000000    0.2485075
538160.0000000    0.2491151
538200.0000000    0.2543849
538240.0000000    0.2395218
538280.0000000    0.2308742
538320.0000000    0.2316784
538360.0000000    0.2356752
538400.0000000    0.2442661
538440.0000000    0.2461292
538480.0000000    0.2476357
538520.0000000    0.2425115
538560.0000000    0.2551191
538600.0000000    0.2509158
538640.0000000    0.2438703
538680.0000000    0.2430138
538720.0000000    0.2351196
538760.0000000    0.2507230
538800.0000000    0.2548116
538840.0000000    0.2379435
538880.0000000    0.2366174
538920.0000000    0.2411522
538960.0000000    0.2314491
539000.0000000    0.2382465
539040.0000000    0.2412196
539080.0000000    0.2493442
539120.0000000    0.2445952
539160.0000000    0.2572463
539200.0000000    0.2560961
539240.0000000    0.2476627
539280.0000000    0.2317422
539320.0000000    0.2457598
539360.0000000    0.2324647
539400.0000000    0.2314531
539440.0000000    0.2289910
539480.0000000    0.2370236
539520.0000000    0.2477490
539560.0000000    0.2309740
539600.0000000    0.2470833
539640.0000000    0.2265192
539680.0000000    0.2403062
539720.0000000    0.2272730
539760.0000000    0.2405793
539800.0000000    0.2382855
539840.0000000    0.2388707
539880.0000000    0.2270406
539920.0000000    0.2282545
539960.0000000    0.2415510
540000.0000000    0.2395178
540040.0000000    0.2345712
540080.0000000    0.2224386
540120.0000000    0.2246083
540160.0000000    0.2318984
540200.0000000    0.2580270
540240.0000000    0.2438991
540280.0000000    0.2273714
540320.0000000    0.2427080
540360.0000000    0.2299765
540400.0000000    0.2326255
540440.0000000    0.2459890
540480.0000000    0.2459175
540520.0000000    0.2288990
540560.0000000    0.2423486
540600.0000000    0.2331523
540640.0000000    0.2379336
540680.0000000    0.2415044
540720.0000000    0.2345122
540760.0000000    0.2521319
540800.0000000    0.2311476
540840.0000000    0.2368756
540880.0000000    0.2500629
540920.0000000    0.2420261
540960.0000000    0.2579878
541000.0000000    0.2306008
541040.0000000    0.2346810
541080.0000000    0.2233197
541120.0000000    0.2358433
541160.0000000    0.2471363
541200.0000000    0.2496771
541240.0000000    0.2318961
541280.0000000    0.2226557
541320.0000000    0.2389405
541360.0000000    0.2234837
541400.0000000    0.2358884
541440.0000000    0.2331855
541480.0000000    0.2418880
541520.0000000    0.2417294
541560.0000000    0.2406229
541600.0000000    0.2296506
541640.0000000    0.2338207
541680.0000000    0.2272476
541720.0000000    0.2348057
541760.0000000    0.2225302
541800.0000000    0.2360852
541840.0000000    0.2179943
541880.0000000    0.2269003
541920.0000000    0.2298127
541960.0000000    0.2155977
542000.0000000    0.2433699
542040.0000000    0.2148111
542080.0000000    0.2306826
542120.0000000    0.2343492
542160.0000000    0.2323812
542200.0000000    0.2409123
542240.0000000    0.2316611
542280.0000000    0.2379279
542320.0000000    0.2234067
542360.0000000    0.2260361
542400.0000000    0.2326092
542440.0000000    0.2227186
542480.0000000    0.2288839
542520.0000000    0.2318628
542560.0000000    0.2306795
542600.0000000    0.2216048
542640.0000000    0.2216046
542680.0000000    0.2177078
542720.0000000    0.2368609
542760.0000000    0.2248170
542800.0000000    0.2130117
542840.0000000    0.2326630
542880.0000000    0.2173094
542920.0000000    0.2307673
542960.0000000    0.2314012
543000.0000000    0.2294457
543040.0000000    0.2217536
543080.0000000    0.2457426
543120.0000000    0.2406065
543160.0000000    0.2330659
543200.0000000    0.2350585
543240.0000000    0.2451960
543280.0000000    0.2314149
543320.0000000    0.2364826
543360.0000000    0.2428406
543400.0000000    0.2292201
543440.0000000    0.2398498
543480.0000000    0.2427250
543520.0000000    0.2398973
543560.0000000    0.2275443
543600.0000000    0.2492796
543640.0000000    0.2466635
543680.0000000    0.2474245
543720.0000000    0.2498544
543760.0000000    0.2365357
543800.0000000    0.2519791
543840.0000000    0.2372728
543880.0000000    0.2324550
543920.0000000    0.2342924
543960.0000000    0.2363066
544000.0000000    0.2594349
544040.0000000    0.2419968
544080.0000000    0.2430332
544120.0000000    0.2464356
544160.0000000    0.2495848
544200.0000000    0.2473968
544240.0000000    0.2427997
544280.0000000    0.2458340
544320.0000000    0.2510701
544360.0000000    0.2435864
544400.0000000    0.2440751
544440.0000000    0.2546708
544480.0000000    0.2454007
544520.0000000    0.2523776
544560.0000000    0.2398093
544600.0000000    0.2514055
544640.0000000    0.2506855
544680.0000000    0.2433673
544720.0000000    0.2484977
544760.0000000    0.2606005
544800.0000000    0.2547274
544840.0000000    0.2528681
544880.0000000    0.2440283
544920.0000000    0.2409934
544960.0000000    0.2494775
545000.0000000    0.2506346
545040.0000000    0.2601240
545080.0000000    0.2406009
545120.0000000    0.2534439
545160.0000000    0.2562805
545200.0000000    0.2509069
545240.0000000    0.2584230
545280.0000000    0.2682062
545320.0000000    0.2497870
545360.0000000    0.2404694
545400.0000000    0.2626840
545440.0000000    0.2452780
545480.0000000    0.2498377
545520.0000000    0.2523666
545560.0000000    0.2532874
545600.0000000    0.2571558
545640.0000000    0.2723002
545680.0000000    0.2610695
545720.0000000    0.2439036
545760.0000000    0.2387022
545800.0000000    0.2442113
545840.0000000    0.2547392
545880.0000000    0.2529564
545920.0000000    0.2554458
545960.0000000    0.2596172
546000.0000000    0.2626839
546040.0000000    0.2464081
546080.0000000    0.2645905
546120.0000000    0.2406977
546160.0000000    0.2447285
546200.0000000    0.2515045
546240.0000000    0.2510535
546280.0000000    0.2333865
546320.0000000    0.2448269
546360.0000000    0.2441034
546400.0000000    0.2311344
546440.0000000    0.2420404
546480.0000000    0.2361491
546520.0000000    0.2301747
546560.0000000    0.2335328
546600.0000000    0.2403976
546640.0000000    0.2296371
546680.0000000    0.2507097
546720.0000000    0.2543118
546760.0000000    0.2420269
546800.0000000    0.2533701
546840.0000000    0.2420808
546880.0000000    0.2424063
546920.0000000    0.2417844
546960.0000000    0.2392067
547000.0000000    0.2391189
547040.0000000    0.2348304
547080.0000000    0.2441920
547120.0000000    0.2362009
547160.0000000    0.2368133
547200.0000000    0.2466124
547240.0000000    0.2488492
547280.0000000    0.2389186
547320.0000000    0.2328137
547360.0000000    0.2429093
547400.0000000    0.2395570
547440.0000000    0.2544694
547480.0000000    0.2502393
547520.0000000    0.2325337
547560.0000000    0.2390926
547600.0000000    0.2349156
547640.0000000    0.2430429
547680.0000000    0.2329190
547720.0000000    0.2482831
547760.0000000    0.2409838
547800.0000000    0.2267329
547840.0000000    0.2451652
547880.0000000    0.2396539
547920.0000000    0.2376474
547960.0000000    0.2450531
548000.0000000    0.2387358
548040.0000000    0.2387484
548080.0000000    0.2328647
548120.0000000    0.2242226
548160.0000000    0.2331281
548200.0000000    0.2380306
548240.0000000    0.2447537
548280.0000000    0.2275348
548320.0000000    0.2533364
548360.0000000    0.2679497
548400.0000000    0.2517929
548440.0000000    0.2519700
548480.0000000    0.2402180
548520.0000000    0.2495179
548560.0000000    0.2406415
548600.0000000    0.2386039
548640.0000000    0.2423854
548680.0000000    0.2478270
548720.0000000    0.2477190
548760.0000000    0.2437938
548800.0000000    0.2452728
548840.0000000    0.2445298
548880.0000000    0.2609619
548920.0000000    0.2515562
548960.0000000    0.2521199
549000.0000000    0.2384509
549040.0000000    0.2379511
549080.0000000    0.2385314
549120.0000000    0.2556672
549160.0000000    0.2516967
549200.0000000    0.2404103
549240.0000000    0.2453814
549280.0000000    0.2582109
549320.0000000    0.2557630
549360.0000000    0.2559302
549400.0000000    0.2599568
549440.0000000    0.2412712
549480.0000000    0.2448519
549520.0000000    0.2507162
549560.0000000    0.2502203
549600.0000000    0.2543892
549640.0000000    0.2480017
549680.0000000    0.2485245
549720.0000000    0.2503493
549760.0000000    0.2580732
549800.0000000    0.2468608
549840.0000000    0.2654229
549880.0000000    0.2580964
549920.0000000    0.2480514
549960.0000000    0.2524752
550000.0000000    0.2440968
550040.0000000    0.2461925
550080.0000000    0.2511713
550120.0000000    0.2489451
550160.0000000    0.2341743
550200.0000000    0.2606681
550240.0000000    0.2361613
550280.0000000    0.2336119
550320.0000000    0.2378759
550360.0000000    0.2392696
550400.0000000    0.2355155
550440.0000000    0.2411261
550480.0000000    0.2515563
550520.0000000    0.2446409
550560.0000000    0.2433719
550600.0000000    0.2264445
550640.0000000    0.2432141
550680.0000000    0.2477140
550720.0000000    0.2508743
550760.0000000    0.2396334
550800.0000000    0.2446452
550840.0000000    0.2366734
550880.0000000    0.2405379
550920.0000000    0.2316931
550960.0000000    0.2419397
551000.0000000    0.2415148
551040.0000000    0.2340874
551080.0000000    0.2380464
551120.0000000    0.2333632
551160.0000000    0.2300119
551200.0000000    0.2355514
551240.0000000    0.2285666
551280.0000000    0.2471640
551320.0000000    0.2455166
551360.0000000    0.2316652
551400.0000000    0.2440022
551440.0000000    0.2467304
551480.0000000    0.2386459
551520.0000000    0.2364427
551560.0000000    0.2490065
551600.0000000    0.2342678
551640.0000000    0.2412034
551680.0000000    0.2501823
551720.0000000    0.2509895
551760.0000000    0.2444165
551800.0000000    0.2539268
551840.0000000    0.2422079
551880.0000000    0.2384758
551920.0000000    0.2529760
551960.0000000    0.2472162
552000.0000000    0.2410517
552040.0000000    0.2477060
552080.0000000    0.2280018
552120.0000000    0.2479733
552160.0000000    0.2374261
552200.0000000    0.2399991
552240.0000000    0.2437189
552280.0000000    0.2544363
552320.0000000    0.2500917
552360.0000000    0.2309686
552400.0000000    0.2588979
552440.0000000    0.2350177
552480.0000000    0.2296879
552520.0000000    0.2377149
552560.0000000    0.2460511
552600.0000000    0.2476671
552640.0000000    0.2489091
552680.0000000    0.2562301
552720.0000000    0.2384980
552760.0000000    0.2423947
552800.0000000    0.2411746
552840.0000000    0.2360581
552880.0000000    0.2400842
552920.0000000    0.2398491
552960.0000000    0.2367287
553000.0000000    0.2360594
553040.0000000    0.2371199
553080.0000000    0.2496969
553120.0000000    0.2355112
553160.0000000    0.2325877
553200.0000000    0.2361988
553240.0000000    0.2396391
553280.0000000    0.2438352
553320.0000000    0.2404009
553360.0000000    0.2500231
553400.0000000    0.2443781
553440.0000000    0.2470121
553480.0000000    0.2453960
553520.0000000    0.2412639
553560.0000000    0.2401306
553600.0000000    0.2407962
553640.0000000    0.2362011
553680.0000000    0.2365934
553720.0000000    0.2415989
553760.0000000    0.2574315
553800.0000000    0.2449540
553840.0000000    0.2410460
553880.0000000    0.2370365
553920.0000000    0.2345630
553960.0000000    0.2453233
554000.0000000    0.2373292
554040.0000000    0.2431317
554080.0000000    0.2458935
554120.0000000    0.2425971
554160.0000000    0.2400757
554200.0000000    0.2479357
554240.0000000    0.2593144
554280.0000000    0.2458382
554320.0000000    0.2477322
554360.0000000    0.2493180
554400.0000000    0.2381693
554440.0000000    0.2417649
554480.0000000    0.2325575
554520.0000000    0.2482165
554560.0000000    0.2445321
554600.0000000    0.2551934
554640.0000000    0.2515698
554680.0000000    0.2488196
554720.0000000    0.2393219
554760.0000000    0.2515138
554800.0000000    0.2517825
554840.0000000    0.2592175
554880.0000000    0.2561577
554920.0000000    0.2744125
554960.0000000    0.2471330
555000.0000000    0.2541896
555040.0000000    0.2422877
555080.0000000    0.2406216
555120.0000000    0.2473107
555160.0000000    0.2526484
555200.0000000    0.2547750
555240.0000000    0.2494496
555280.0000000    0.2568226
555320.0000000    0.2617543
555360.0000000    0.2466822
555400.0000000    0.2557701
555440.0000000    0.2480239
555480.0000000    0.2526847
555520.0000000    0.2515434
555560.0000000    0.2481946
555600.0000000    0.2342560
555640.0000000    0.2439576
555680.0000000    0.2495800
555720.0000000    0.2369277
555760.0000000    0.2370175
555800.0000000    0.2506484
555840.0000000    0.2448933
555880.0000000    0.2337636
555920.0000000    0.2314419
555960.0000000    0.2407569
556000.0000000    0.2313906
556040.0000000    0.2262067
556080.0000000    0.2265189
556120.0000000    0.2498071
556160.0000000    0.2527075
556200.0000000    0.2491422
556240.0000000    0.2433701
556280.0000000    0.2366575
556320.0000000    0.2426294
556360.0000000    0.2378860
556400.0000000    0.2508474
556440.0000000    0.2334306
556480.0000000    0.2490105
556520.0000000    0.2454986
556560.0000000    0.2446003
556600.0000000    0.2479655
556640.0000000    0.2509004
556680.0000000    0.2533500
556720.0000000    0.2542667
556760.0000000    0.2450074
556800.0000000    0.2620983
556840.0000000    0.2565145
556880.0000000    0.2598120
556920.0000000    0.2509306
556960.0000000    0.2484059
557000.0000000    0.2516204
557040.0000000    0.2604500
557080.0000000    0.2550977
557120.0000000    0.2521266
557160.0000000    0.2537232
557200.0000000    0.2455407
557240.0000000    0.2528875
557280.0000000    0.2496556
557320.0000000    0.2496129
557360.0000000    0.2402880
557400.0000000    0.2491983
557440.0000000    0.2577072
557480.0000000    0.2454121
557520.0000000    0.2426474
557560.0000000    0.2388010
557600.0000000    0.2537544
557640.0000000    0.2467299
557680.0000000    0.2474898
557720.0000000    0.2458098
557760.0000000    0.2424854
557800.0000000    0.2574948
557840.0000000    0.2565556
557880.0000000    0.2528874
557920.0000000    0.2344380
557960.0000000    0.2423312
558000.0000000    0.2417257
558040.0000000    0.2441106
558080.0000000    0.2521687
558120.0000000    0.2539013
558160.0000000    0.2556428
558200.0000000    0.2434101
558240.0000000    0.2523561
558280.0000000    0.2495702
558320.0000000    0.2413930
558360.0000000    0.2364330
558400.0000000    0.2377170
558440.0000000    0.2646218
558480.0000000    0.2630427
558520.0000000    0.2507015
558560.0000000    0.2558866
558600.0000000    0.2486387
558640.0000000    0.2428358
558680.0000000    0.2543002
558720.0000000    0.2552219
558760.0000000    0.2473268
558800.0000000    0.2392422
558840.0000000    0.2476055
558880.0000000    0.2686865
558920.0000000    0.2521941
558960.0000000    0.2481849
559000.0000000    0.2618494
559040.0000000    0.2526191
559080.0000000    0.2530697
559120.0000000    0.2589889
559160.0000000    0.2679174
559200.0000000    0.2611091
559240.0000000    0.2502410
559280.0000000    0.2488496
559320.0000000    0.2517436
559360.0000000    0.2560186
559400.0000000    0.2540298
559440.0000000    0.2550887
559480.0000000    0.2700742
559520.0000000    0.2593994
559560.0000000    0.2651983
559600.0000000    0.2598438
559640.0000000    0.2506153
559680.0000000    0.2517338
559720.0000000    0.2413240
559760.0000000    0.2476334
559800.0000000    0.2610732
559840.0000000    0.2638376
559880.0000000    0.2610590
559920.0000000    0.2491301
559960.0000000    0.2582776
560000.0000000    0.2605034
560040.0000000    0.2651118
560080.0000000    0.2647974
560120.0000000    0.2645405
560160.0000000    0.2586520
560200.0000000    0.2516810
560240.0000000    0.2645092
560280.0000000    0.2561596
560320.0000000    0.2580681
560360.0000000    0.2452495
560400.0000000    0.2513998
560440.0000000    0.2430054
560480.0000000    0.2534047
560520.0000000    0.2591799
560560.0000000    0.2467523
560600.0000000    0.2498184
560640.0000000    0.2432260
560680.0000000    0.2312342
560720.0000000    0.2428426
560760.0000000    0.2367193
560800.0000000    0.2486760
560840.0000000    0.2506896
560880.0000000    0.2566766
560920.0000000    0.2575061
560960.0000000    0.2613648
561000.0000000    0.2553689
561040.0000000    0.2450154
561080.0000000    0.2577461
561120.0000000    0.2558936
561160.0000000    0.2646766
561200.0000000    0.2516222
561240.0000000    0.2589187
561280.0000000    0.2380150
561320.0000000    0.2468519
561360.0000000    0.2573746
561400.0000000    0.2600817
561440.0000000    0.2671257
561480.0000000    0.2523567
561520.0000000    0.2588518
561560.0000000    0.2529905
561600.0000000    0.2506742
561640.0000000    0.2505509
561680.0000000    0.2493435
561720.0000000    0.2528771
561760.0000000    0.2613001
561800.0000000    0.2534698
561840.0000000    0.2522729
561880.0000000    0.2638813
561920.0000000    0.2499518
561960.0000000    0.2475704
562000.0000000    0.2401087
562040.0000000    0.2433670
562080.0000000    0.2379047
562120.0000000    0.2446654
562160.0000000    0.2567486
562200.0000000    0.2529033
562240.0000000    0.2653581
562280.0000000    0.2513348
562320.0000000    0.2532334
562360.0000000    0.2567246
562400.0000000    0.2375208
562440.0000000    0.2282869
562480.0000000    0.2300524
562520.0000000    0.2269815
562560.0000000    0.2446117
562600.0000000    0.2388550
562640.0000000    0.2289662
562680.0000000    0.2324355
562720.0000000    0.2441179
562760.0000000    0.2531088
562800.0000000    0.2474021
562840.0000000    0.2247196
562880.0000000    0.2297828
562920.0000000    0.2512102
562960.0000000    0.2431507
563000.0000000    0.2568741
563040.0000000    0.2481856
563080.0000000    0.2473948
563120.0000000    0.2466249
563160.0000000    0.2470674
563200.0000000    0.2542415
563240.0000000    0.2535036
563280.0000000    0.2508992
563320.0000000    0.2555145
563360.0000000    0.2430523
563400.0000000    0.2525788
563440.0000000    0.2507957
563480.0000000    0.2473399
563520.0000000    0.2357017
563560.0000000    0.2467589
563600.0000000    0.2476389
563640.0000000    0.2524098
563680.0000000    0.2383949
563720.0000000    0.2333157
563760.0000000    0.2335204
563800.0000000    0.2347985
563840.0000000    0.2264942
563880.0000000    0.2268047
563920.0000000    0.2258323
563960.0000000    0.2283922
564000.0000000    0.2223268
564040.0000000    0.2363781
564080.0000000    0.2178990
564120.0000000    0.2333456
564160.0000000    0.2366107
564200.0000000    0.2404469
564240.0000000    0.2378555
564280.0000000    0.2266421
564320.0000000    0.2306647
564360.0000000    0.2347436
564400.0000000    0.2432626
564440.0000000    0.2241029
564480.0000000    0.2558271
564520.0000000    0.2449621
564560.0000000    0.2394341
564600.0000000    0.2334007
564640.0000000    0.2376948
564680.0000000    0.2392919
564720.0000000    0.2333319
564760.0000000    0.2337357
564800.0000000    0.2429036
564840.0000000    0.2330237
564880.0000000    0.2385631
564920.0000000    0.2417947
564960.0000000    0.2299798
565000.0000000    0.2429135
565040.0000000    0.2573268
565080.0000000    0.2322342
565120.0000000    0.2401027
565160.0000000    0.2313084
565200.0000000    0.2355738
565240.0000000    0.2473364
565280.0000000    0.2503796
565320.0000000    0.2562613
565360.0000000    0.2499532
565400.0000000    0.2550163
565440.0000000    0.2445981
565480.0000000    0.2415233
565520.0000000    0.2378019
565560.0000000    0.2506979
565600.0000000    0.2481487
565640.0000000    0.2313734
565680.0000000    0.2447842
565720.0000000    0.2459385
565760.0000000    0.2475992
565800.0000000    0.2375774
565840.0000000    0.2415866
565880.0000000    0.2551495
565920.0000000    0.2431118
565960.0000000    0.2381403
566000.0000000    0.2470193
566040.0000000    0.2405767
566080.0000000    0.2384730
566120.0000000    0.2466059
566160.0000000    0.2493402
566200.0000000    0.2423289
566240.0000000    0.2444828
566280.0000000    0.2380620
566320.0000000    0.2318316
566360.0000000    0.2289222
566400.0000000    0.2256567
566440.0000000    0.2456151
566480.0000000    0.2430844
566520.0000000    0.2304957
566560.0000000    0.2351279
566600.0000000    0.2403216
566640.0000000    0.2258371
566680.0000000    0.2286483
566720.0000000    0.2473231
566760.0000000    0.2391482
566800.0000000    0.2287760
566840.0000000    0.2233580
566880.0000000    0.2294271
566920.0000000    0.2484722
566960.0000000    0.2309164
567000.0000000    0.2338605
567040.0000000    0.2327856
567080.0000000    0.2489708
567120.0000000    0.2333579
567160.0000000    0.2152433
567200.0000000    0.2286216
567240.0000000    0.2210730
567280.0000000    0.2267348
567320.0000000    0.2168291
567360.0000000    0.2211937
567400.0000000    0.2288244
567440.0000000    0.2285294
567480.0000000    0.2359203
567520.0000000    0.2274952
567560.0000000    0.2162524
567600.0000000    0.2197110
567640.0000000    0.2243592
567680.0000000    0.2270694
567720.0000000    0.2012674
567760.0000000    0.2220730
567800.0000000    0.2240504
567840.0000000    0.2304995
567880.0000000    0.2293427
567920.0000000    0.2167846
567960.0000000    0.2311850
568000.0000000    0.2247579
568040.0000000    0.2182565
568080.0000000    0.2227401
568120.0000000    0.2258809
568160.0000000    0.2175596
568200.0000000    0.2261721
568240.0000000    0.2283708
568280.0000000    0.2246502
568320.0000000    0.2216798
568360.0000000    0.2177620
568400.0000000    0.2227113
568440.0000000    0.2143054
568480.0000000    0.2188690
568520.0000000    0.2265969
568560.0000000    0.2119990
568600.0000000    0.2150585
568640.0000000    0.2126949
568680.0000000    0.2033532
568720.0000000    0.2120615
568760.0000000    0.2323683
568800.0000000    0.2157816
568840.0000000    0.2167397
568880.0000000    0.2122221
568920.0000000    0.2082523
568960.0000000    0.2226872
569000.0000000    0.2338289
569040.0000000    0.2304183
569080.0000000    0.2235719
569120.0000000    0.2138583
569160.0000000    0.2264004
569200.0000000    0.2193517
569240.0000000    0.2213941
569280.0000000    0.2360836
569320.0000000    0.2320677
569360.0000000    0.2321424
569400.0000000    0.2197955
569440.0000000    0.2349689
569480.0000000    0.2272636
569520.0000000    0.2390873
569560.0000000    0.2291098
569600.0000000    0.2345983
569640.0000000    0.2138796
569680.0000000    0.2209044
569720.0000000    0.2240638
569760.0000000    0.2289076
569800.0000000    0.2209897
569840.0000000    0.2123370
569880.0000000    0.2233123
569920.0000000    0.2255796
569960.0000000    0.2085541
570000.0000000    0.2199796
570040.0000000    0.2231114
570080.0000000    0.2326552
570120.0000000    0.2184910
570160.0000000    0.2207358
570200.0000000    0.2099079
570240.0000000    0.2158554
570280.0000000    0.2099031
570320.0000000    0.2213369
570360.0000000    0.2139765
570400.0000000    0.2250852
570440.0000000    0.2247807
570480.0000000    0.2270020
570520.0000000    0.1958264
570560.0000000    0.2029777
570600.0000000    0.2194600
570640.0000000    0.2141869
570680.0000000    0.2146406
570720.0000000    0.2262082
570760.0000000    0.2288524
570800.0000000    0.2228213
570840.0000000    0.2116175
570880.0000000    0.2205294
570920.0000000    0.2253994
570960.0000000    0.2293263
571000.0000000    0.2198638
571040.0000000    0.2174605
571080.0000000    0.2259725
571120.0000000    0.2156508
571160.0000000    0.2121232
571200.0000000    0.2228076
571240.0000000    0.2307822
571280.0000000    0.2383476
571320.0000000    0.2299545
571360.0000000    0.2380061
571400.0000000    0.2290890
571440.0000000    0.2292840
571480.0000000    0.2250063
571520.0000000    0.2333779
571560.0000000    0.2282874
571600.0000000    0.2203353
571640.0000000    0.2253311
571680.0000000    0.2295493
571720.0000000    0.2290877
571760.0000000    0.2237591
571800.0000000    0.2215247
571840.0000000    0.2291854
571880.0000000    0.2346542
571920.0000000    0.2340056
571960.0000000    0.2335509
572000.0000000    0.2239631
572040.0000000    0.2364650
572080.0000000    0.2443322
572120.0000000    0.2356316
572160.0000000    0.2260176
572200.0000000    0.2403632
572240.0000000    0.2275382
572280.0000000    0.2326181
572320.0000000    0.2304536
572360.0000000    0.2330863
572400.0000000    0.2348808
572440.0000000    0.2355807
572480.0000000    0.2397332
572520.0000000    0.2339603
572560.0000000    0.2344364
572600.0000000    0.2511057
572640.0000000    0.2442443
572680.0000000    0.2273173
572720.0000000    0.2449348
572760.0000000    0.2431442
572800.0000000    0.2427160
572840.0000000    0.2483121
572880.0000000    0.2354228
572920.0000000    0.2358307
572960.0000000    0.2297859
573000.0000000    0.2257766
573040.0000000    0.2284722
573080.0000000    0.2166225
573120.0000000    0.2369725
573160.0000000    0.2272623
573200.0000000    0.2357599
573240.0000000    0.2394001
573280.0000000    0.2368759
573320.0000000    0.2294442
573360.0000000    0.2322067
573400.0000000    0.2371321
573440.0000000    0.2359151
573480.0000000    0.2488092
573520.0000000    0.2468082
573560.0000000    0.2404654
573600.0000000    0.2453649
573640.0000000    0.2460385
573680.0000000    0.2398793
573720.0000000    0.2430967
573760.0000000    0.2333435
573800.0000000    0.2377374
573840.0000000    0.2367506
573880.0000000    0.2331271
573920.0000000    0.2443401
573960.0000000    0.2425926
574000.0000000    0.2393718
574040.0000000    0.2233153
574080.0000000    0.2324553
574120.0000000    0.2385366
574160.0000000    0.2342371
574200.0000000    0.2403440
574240.0000000    0.2491572
574280.0000000    0.2405705
574320.0000000    0.2521503
574360.0000000    0.2322716
[truncated: 297,950 more chars]
