# Supplementary material for: Comment on 'Valid molecular dynamics simulations of human hemoglobin require a surprisingly large box size'
Source: eLife. 2019 Jun 20;8:e44718. doi: 10.7554/eLife.44718 (PMC6586461; doi:10.7554/eLife.44718)
Supplement: Figure 1—source data 1. — The zip archive contains a README file describing which source files correspond to the different panels. [file elife-44718-fig1-data1.zip › figure1/panels_AB/90A/a/rmsd_2dn3.xvg]

# This file was created Sun Nov 11 21:37:49 2018
# Created by:
#             :-) GROMACS - gmx rms, 2018.3-dev-20180823-5d5eb38 (-:
# 
# Executable:   /usr/local/gromacs/2018/2018.3-impi2017-fftw337-gcc640-cuda91/bin/gmx
# Data prefix:  /usr/local/gromacs/2018/2018.3-impi2017-fftw337-gcc640-cuda91
# Working dir:  /home/degroot/hb/2dn2/Meuwly/90a-elife/a
# Command line:
#   gmx rms -s ../../../2dn3/conf.pdb -f xx.xtc -o rmsd_2dn3.xvg -nice 0
# gmx rms is part of G R O M A C S:
#
# Green Red Orange Magenta Azure Cyan Skyblue
#
@    title "RMSD"
@    xaxis  label "Time (ps)"
@    yaxis  label "RMSD (nm)"
@TYPE xy
@ subtitle "Backbone after lsq fit to Backbone"
   0.0000000    0.2453844
  40.0000000    0.2669676
  80.0000000    0.2707162
 120.0000000    0.2468378
 160.0000000    0.2631121
 200.0000000    0.2760902
 240.0000000    0.2442386
 280.0000000    0.2429292
 320.0000000    0.2726602
 360.0000000    0.2608764
 400.0000000    0.2725004
 440.0000000    0.2517695
 480.0000000    0.2572921
 520.0000000    0.2595956
 560.0000000    0.2644086
 600.0000000    0.2746282
 640.0000000    0.2790872
 680.0000000    0.2561360
 720.0000000    0.2500389
 760.0000000    0.2519550
 800.0000000    0.2429263
 840.0000000    0.2510865
 880.0000000    0.2735129
 920.0000000    0.2717889
 960.0000000    0.2706463
1000.0000000    0.2709277
1040.0000000    0.2706354
1080.0000000    0.2855669
1120.0000000    0.2673525
1160.0000000    0.2936803
1200.0000000    0.2875622
1240.0000000    0.2729941
1280.0000000    0.2837720
1320.0000000    0.2762063
1360.0000000    0.2858101
1400.0000000    0.2725815
1440.0000000    0.2465008
1480.0000000    0.2918098
1520.0000000    0.2646653
1560.0000000    0.2637843
1600.0000000    0.2742482
1640.0000000    0.2765813
1680.0000000    0.2869224
1720.0000000    0.2707131
1760.0000000    0.2768767
1800.0000000    0.2681516
1840.0000000    0.2854711
1880.0000000    0.2950979
1920.0000000    0.2690047
1960.0000000    0.2812237
2000.0000000    0.2947806
2040.0000000    0.2796131
2080.0000000    0.2645035
2120.0000000    0.2889855
2160.0000000    0.2715038
2200.0000000    0.2848364
2240.0000000    0.2860366
2280.0000000    0.2853505
2320.0000000    0.2759692
2360.0000000    0.2490551
2400.0000000    0.2657802
2440.0000000    0.2741809
2480.0000000    0.2677856
2520.0000000    0.2644031
2560.0000000    0.2698542
2600.0000000    0.2875432
2640.0000000    0.2833231
2680.0000000    0.3039688
2720.0000000    0.2751038
2760.0000000    0.2659090
2800.0000000    0.2717204
2840.0000000    0.2712151
2880.0000000    0.2677444
2920.0000000    0.2775860
2960.0000000    0.2720299
3000.0000000    0.2591282
3040.0000000    0.2912360
3080.0000000    0.2728308
3120.0000000    0.2657951
3160.0000000    0.2690987
3200.0000000    0.2724628
3240.0000000    0.2697062
3280.0000000    0.2765458
3320.0000000    0.2776751
3360.0000000    0.2702648
3400.0000000    0.2640308
3440.0000000    0.2555834
3480.0000000    0.2676192
3520.0000000    0.2656179
3560.0000000    0.2628127
3600.0000000    0.2786356
3640.0000000    0.2606224
3680.0000000    0.2862538
3720.0000000    0.2844788
3760.0000000    0.2841417
3800.0000000    0.2602293
3840.0000000    0.2766556
3880.0000000    0.2688310
3920.0000000    0.2937445
3960.0000000    0.2816010
4000.0000000    0.2785700
4040.0000000    0.2816668
4080.0000000    0.2643234
4120.0000000    0.2714507
4160.0000000    0.2792878
4200.0000000    0.2907784
4240.0000000    0.2709543
4280.0000000    0.2851766
4320.0000000    0.3111425
4360.0000000    0.2965267
4400.0000000    0.2741173
4440.0000000    0.2767171
4480.0000000    0.2770636
4520.0000000    0.2989035
4560.0000000    0.2863276
4600.0000000    0.2648099
4640.0000000    0.2573584
4680.0000000    0.2806149
4720.0000000    0.2849509
4760.0000000    0.2906798
4800.0000000    0.2783885
4840.0000000    0.2808910
4880.0000000    0.2720542
4920.0000000    0.2747374
4960.0000000    0.2793981
5000.0000000    0.2978202
5040.0000000    0.2751054
5080.0000000    0.2673029
5120.0000000    0.2854162
5160.0000000    0.2939693
5200.0000000    0.2819711
5240.0000000    0.2842082
5280.0000000    0.2911290
5320.0000000    0.2712830
5360.0000000    0.2739995
5400.0000000    0.2776302
5440.0000000    0.2536809
5480.0000000    0.2810797
5520.0000000    0.2708374
5560.0000000    0.2418390
5600.0000000    0.2628792
5640.0000000    0.2629012
5680.0000000    0.2570840
5720.0000000    0.2775275
5760.0000000    0.2463165
5800.0000000    0.2586006
5840.0000000    0.2709384
5880.0000000    0.2539994
5920.0000000    0.2507618
5960.0000000    0.2406528
6000.0000000    0.2394060
6040.0000000    0.2540383
6080.0000000    0.2618456
6120.0000000    0.2632023
6160.0000000    0.2697639
6200.0000000    0.2743230
6240.0000000    0.2905113
6280.0000000    0.2980007
6320.0000000    0.2786532
6360.0000000    0.2873453
6400.0000000    0.2879819
6440.0000000    0.2759078
6480.0000000    0.2617714
6520.0000000    0.2790352
6560.0000000    0.2846383
6600.0000000    0.2687794
6640.0000000    0.2826470
6680.0000000    0.2673207
6720.0000000    0.2645369
6760.0000000    0.2744184
6800.0000000    0.2658174
6840.0000000    0.2856995
6880.0000000    0.2827867
6920.0000000    0.2744884
6960.0000000    0.2811997
7000.0000000    0.2900030
7040.0000000    0.2774608
7080.0000000    0.2805550
7120.0000000    0.2613555
7160.0000000    0.2586158
7200.0000000    0.2861837
7240.0000000    0.2798706
7280.0000000    0.2663374
7320.0000000    0.2731391
7360.0000000    0.2768588
7400.0000000    0.2835974
7440.0000000    0.3053613
7480.0000000    0.2963793
7520.0000000    0.2837105
7560.0000000    0.2935315
7600.0000000    0.2587361
7640.0000000    0.2580813
7680.0000000    0.2873220
7720.0000000    0.2578389
7760.0000000    0.2807479
7800.0000000    0.2916088
7840.0000000    0.2887356
7880.0000000    0.2884491
7920.0000000    0.2767766
7960.0000000    0.2812110
8000.0000000    0.2707030
8040.0000000    0.2681048
8080.0000000    0.2523999
8120.0000000    0.2700225
8160.0000000    0.2879966
8200.0000000    0.3002514
8240.0000000    0.3029542
8280.0000000    0.2903540
8320.0000000    0.2882919
8360.0000000    0.2957897
8400.0000000    0.2925134
8440.0000000    0.2873696
8480.0000000    0.2930870
8520.0000000    0.2815917
8560.0000000    0.2789797
8600.0000000    0.2872913
8640.0000000    0.2607786
8680.0000000    0.2805907
8720.0000000    0.2779426
8760.0000000    0.2723853
8800.0000000    0.2879255
8840.0000000    0.2881207
8880.0000000    0.2849521
8920.0000000    0.3023907
8960.0000000    0.2758298
9000.0000000    0.2752274
9040.0000000    0.2833037
9080.0000000    0.2835398
9120.0000000    0.2732137
9160.0000000    0.3005351
9200.0000000    0.2647904
9240.0000000    0.2676049
9280.0000000    0.2869208
9320.0000000    0.2587017
9360.0000000    0.2514453
9400.0000000    0.2830430
9440.0000000    0.2607258
9480.0000000    0.2932808
9520.0000000    0.2859422
9560.0000000    0.2602125
9600.0000000    0.2602391
9640.0000000    0.2822325
9680.0000000    0.2871510
9720.0000000    0.2764683
9760.0000000    0.2676755
9800.0000000    0.2546143
9840.0000000    0.2426348
9880.0000000    0.2681820
9920.0000000    0.2489160
9960.0000000    0.2500286
10000.0000000    0.2819949
10040.0000000    0.2929689
10080.0000000    0.2691369
10120.0000000    0.2412643
10160.0000000    0.2570300
10200.0000000    0.2640351
10240.0000000    0.2609369
10280.0000000    0.2696358
10320.0000000    0.2752266
10360.0000000    0.2662152
10400.0000000    0.2493673
10440.0000000    0.2573512
10480.0000000    0.2426435
10520.0000000    0.2539560
10560.0000000    0.2583824
10600.0000000    0.2500854
10640.0000000    0.2550165
10680.0000000    0.2476823
10720.0000000    0.2598922
10760.0000000    0.2628641
10800.0000000    0.2516482
10840.0000000    0.2668079
10880.0000000    0.2668174
10920.0000000    0.2738789
10960.0000000    0.2775539
11000.0000000    0.2780723
11040.0000000    0.2812310
11080.0000000    0.2799018
11120.0000000    0.2589062
11160.0000000    0.2828453
11200.0000000    0.2777795
11240.0000000    0.2834306
11280.0000000    0.2852222
11320.0000000    0.2847650
11360.0000000    0.2776025
11400.0000000    0.2681264
11440.0000000    0.2665366
11480.0000000    0.2554649
11520.0000000    0.2757044
11560.0000000    0.2759695
11600.0000000    0.2683999
11640.0000000    0.2717893
11680.0000000    0.2708797
11720.0000000    0.2568921
11760.0000000    0.2513204
11800.0000000    0.2618547
11840.0000000    0.2553650
11880.0000000    0.2724877
11920.0000000    0.2751969
11960.0000000    0.2699869
12000.0000000    0.2958455
12040.0000000    0.2769402
12080.0000000    0.2994590
12120.0000000    0.2819334
12160.0000000    0.2717631
12200.0000000    0.2663063
12240.0000000    0.2614288
12280.0000000    0.2913630
12320.0000000    0.2682758
12360.0000000    0.2757723
12400.0000000    0.2694245
12440.0000000    0.2574308
12480.0000000    0.2652649
12520.0000000    0.2542818
12560.0000000    0.2643981
12600.0000000    0.2792573
12640.0000000    0.2684849
12680.0000000    0.2500374
12720.0000000    0.2691190
12760.0000000    0.2865759
12800.0000000    0.2589937
12840.0000000    0.2598631
12880.0000000    0.2618585
12920.0000000    0.2814235
12960.0000000    0.2858429
13000.0000000    0.2818204
13040.0000000    0.2790633
13080.0000000    0.2801301
13120.0000000    0.2767767
13160.0000000    0.2672812
13200.0000000    0.2604112
13240.0000000    0.2763027
13280.0000000    0.2747399
13320.0000000    0.2472815
13360.0000000    0.2730838
13400.0000000    0.2690938
13440.0000000    0.2619917
13480.0000000    0.2772246
13520.0000000    0.2558138
13560.0000000    0.2727247
13600.0000000    0.2769558
13640.0000000    0.2685134
13680.0000000    0.2784027
13720.0000000    0.2615826
13760.0000000    0.2644165
13800.0000000    0.2622948
13840.0000000    0.2690334
13880.0000000    0.2717832
13920.0000000    0.2650124
13960.0000000    0.2445747
14000.0000000    0.2501866
14040.0000000    0.2624616
14080.0000000    0.2681264
14120.0000000    0.2650489
14160.0000000    0.2567966
14200.0000000    0.2561069
14240.0000000    0.2589774
14280.0000000    0.2757809
14320.0000000    0.2740335
14360.0000000    0.2681292
14400.0000000    0.2677935
14440.0000000    0.2813703
14480.0000000    0.2480478
14520.0000000    0.2758792
14560.0000000    0.2788200
14600.0000000    0.2618701
14640.0000000    0.2469954
14680.0000000    0.2678241
14720.0000000    0.2641716
14760.0000000    0.2626680
14800.0000000    0.2863288
14840.0000000    0.2534801
14880.0000000    0.2405337
14920.0000000    0.2459780
14960.0000000    0.2643920
15000.0000000    0.2647388
15040.0000000    0.2389760
15080.0000000    0.2533183
15120.0000000    0.2462727
15160.0000000    0.2497426
15200.0000000    0.2333613
15240.0000000    0.2554899
15280.0000000    0.2548771
15320.0000000    0.2448280
15360.0000000    0.2601189
15400.0000000    0.2655857
15440.0000000    0.2681240
15480.0000000    0.2574307
15520.0000000    0.2643296
15560.0000000    0.2780245
15600.0000000    0.2881622
15640.0000000    0.2752488
15680.0000000    0.2694522
15720.0000000    0.2666938
15760.0000000    0.2822438
15800.0000000    0.2607848
15840.0000000    0.2660852
15880.0000000    0.2661124
15920.0000000    0.2545832
15960.0000000    0.2624421
16000.0000000    0.2689136
16040.0000000    0.2789328
16080.0000000    0.2582215
16120.0000000    0.2676688
16160.0000000    0.2665594
16200.0000000    0.2587487
16240.0000000    0.2564802
16280.0000000    0.2581709
16320.0000000    0.2348603
16360.0000000    0.2528168
16400.0000000    0.2421288
16440.0000000    0.2744312
16480.0000000    0.2633640
16520.0000000    0.2611626
16560.0000000    0.2481880
16600.0000000    0.2584291
16640.0000000    0.2764643
16680.0000000    0.2730648
16720.0000000    0.2928432
16760.0000000    0.2871678
16800.0000000    0.2842877
16840.0000000    0.2545399
16880.0000000    0.2541059
16920.0000000    0.2646245
16960.0000000    0.2508132
17000.0000000    0.2623297
17040.0000000    0.2588573
17080.0000000    0.2677218
17120.0000000    0.2585332
17160.0000000    0.2523706
17200.0000000    0.2613741
17240.0000000    0.2403312
17280.0000000    0.2448642
17320.0000000    0.2480363
17360.0000000    0.2598261
17400.0000000    0.2603216
17440.0000000    0.2627415
17480.0000000    0.2567087
17520.0000000    0.2615859
17560.0000000    0.2625085
17600.0000000    0.2446422
17640.0000000    0.2572104
17680.0000000    0.2387104
17720.0000000    0.2499669
17760.0000000    0.2472091
17800.0000000    0.2719203
17840.0000000    0.2525485
17880.0000000    0.2551437
17920.0000000    0.2761681
17960.0000000    0.2551758
18000.0000000    0.2744279
18040.0000000    0.2613308
18080.0000000    0.2584084
18120.0000000    0.2521428
18160.0000000    0.2432745
18200.0000000    0.2537409
18240.0000000    0.2488927
18280.0000000    0.2682416
18320.0000000    0.2569539
18360.0000000    0.2375849
18400.0000000    0.2478919
18440.0000000    0.2893522
18480.0000000    0.2794591
18520.0000000    0.2635825
18560.0000000    0.2570766
18600.0000000    0.2533268
18640.0000000    0.2451104
18680.0000000    0.2574297
18720.0000000    0.2404551
18760.0000000    0.2504008
18800.0000000    0.2502834
18840.0000000    0.2490057
18880.0000000    0.2768010
18920.0000000    0.2638451
18960.0000000    0.2620694
19000.0000000    0.2648211
19040.0000000    0.2712012
19080.0000000    0.2671483
19120.0000000    0.2574840
19160.0000000    0.2422118
19200.0000000    0.2506218
19240.0000000    0.2554634
19280.0000000    0.2419346
19320.0000000    0.2490881
19360.0000000    0.2588042
19400.0000000    0.2522691
19440.0000000    0.2711174
19480.0000000    0.2492737
19520.0000000    0.2586884
19560.0000000    0.2426297
19600.0000000    0.2410529
19640.0000000    0.2204973
19680.0000000    0.2347046
19720.0000000    0.2419952
19760.0000000    0.2372140
19800.0000000    0.2553353
19840.0000000    0.2352715
19880.0000000    0.2321098
19920.0000000    0.2547620
19960.0000000    0.2227833
20000.0000000    0.2384878
20040.0000000    0.2338190
20080.0000000    0.2101621
20120.0000000    0.2327063
20160.0000000    0.2474832
20200.0000000    0.2426738
20240.0000000    0.2386570
20280.0000000    0.2562200
20320.0000000    0.2401884
20360.0000000    0.2466950
20400.0000000    0.2510212
20440.0000000    0.2403911
20480.0000000    0.2409747
20520.0000000    0.2298001
20560.0000000    0.2304625
20600.0000000    0.2427288
20640.0000000    0.2546906
20680.0000000    0.2646292
20720.0000000    0.2515014
20760.0000000    0.2531776
20800.0000000    0.2596887
20840.0000000    0.2492932
20880.0000000    0.2549810
20920.0000000    0.2579547
20960.0000000    0.2587917
21000.0000000    0.2403699
21040.0000000    0.2398994
21080.0000000    0.2614356
21120.0000000    0.2550016
21160.0000000    0.2470223
21200.0000000    0.2692188
21240.0000000    0.2478956
21280.0000000    0.2419922
21320.0000000    0.2513248
21360.0000000    0.2527672
21400.0000000    0.2444887
21440.0000000    0.2361054
21480.0000000    0.2651921
21520.0000000    0.2366478
21560.0000000    0.2487962
21600.0000000    0.2435482
21640.0000000    0.2756593
21680.0000000    0.2403707
21720.0000000    0.2623865
21760.0000000    0.2327794
21800.0000000    0.2587608
21840.0000000    0.2500108
21880.0000000    0.2602198
21920.0000000    0.2427888
21960.0000000    0.2631817
22000.0000000    0.2614017
22040.0000000    0.2530296
22080.0000000    0.2603078
22120.0000000    0.2619351
22160.0000000    0.2535606
22200.0000000    0.2330743
22240.0000000    0.2653043
22280.0000000    0.2651545
22320.0000000    0.2436504
22360.0000000    0.2601761
22400.0000000    0.2451246
22440.0000000    0.2516925
22480.0000000    0.2606670
22520.0000000    0.2629525
22560.0000000    0.2676436
22600.0000000    0.2591931
22640.0000000    0.2745337
22680.0000000    0.2622670
22720.0000000    0.2575549
22760.0000000    0.2425106
22800.0000000    0.2737043
22840.0000000    0.2746317
22880.0000000    0.2682818
22920.0000000    0.2697611
22960.0000000    0.2630607
23000.0000000    0.2631828
23040.0000000    0.2823748
23080.0000000    0.2775109
23120.0000000    0.2741452
23160.0000000    0.2638569
23200.0000000    0.2726257
23240.0000000    0.2611698
23280.0000000    0.2432200
23320.0000000    0.2617082
23360.0000000    0.2685205
23400.0000000    0.2651785
23440.0000000    0.2694647
23480.0000000    0.2608332
23520.0000000    0.2756982
23560.0000000    0.2728713
23600.0000000    0.2704399
23640.0000000    0.2884979
23680.0000000    0.2725057
23720.0000000    0.2537975
23760.0000000    0.2409099
23800.0000000    0.2561789
23840.0000000    0.2818769
23880.0000000    0.2547184
23920.0000000    0.2612618
23960.0000000    0.2726872
24000.0000000    0.2615045
24040.0000000    0.2524188
24080.0000000    0.2252690
24120.0000000    0.2620834
24160.0000000    0.2495468
24200.0000000    0.2737076
24240.0000000    0.2669248
24280.0000000    0.2618296
24320.0000000    0.2393914
24360.0000000    0.2461241
24400.0000000    0.2508432
24440.0000000    0.2430590
24480.0000000    0.2504096
24520.0000000    0.2344749
24560.0000000    0.2385025
24600.0000000    0.2366232
24640.0000000    0.2569362
24680.0000000    0.2673211
24720.0000000    0.2815763
24760.0000000    0.2661225
24800.0000000    0.2552491
24840.0000000    0.2385536
24880.0000000    0.2278653
24920.0000000    0.2271660
24960.0000000    0.2304195
25000.0000000    0.2424908
25040.0000000    0.2270664
25080.0000000    0.2274556
25120.0000000    0.2312054
25160.0000000    0.2179917
25200.0000000    0.2310540
25240.0000000    0.2475680
25280.0000000    0.2271411
25320.0000000    0.2285876
25360.0000000    0.2426889
25400.0000000    0.2405694
25440.0000000    0.2440659
25480.0000000    0.2374789
25520.0000000    0.2286188
25560.0000000    0.2358147
25600.0000000    0.2377018
25640.0000000    0.2307515
25680.0000000    0.2120908
25720.0000000    0.2232791
25760.0000000    0.2359028
25800.0000000    0.2224290
25840.0000000    0.2399594
25880.0000000    0.2342673
25920.0000000    0.2372451
25960.0000000    0.2436885
26000.0000000    0.2299776
26040.0000000    0.2439638
26080.0000000    0.2358805
26120.0000000    0.2268619
26160.0000000    0.2437740
26200.0000000    0.2157426
26240.0000000    0.2289491
26280.0000000    0.2257227
26320.0000000    0.2272876
26360.0000000    0.2301717
26400.0000000    0.2214012
26440.0000000    0.2225511
26480.0000000    0.2272108
26520.0000000    0.2322491
26560.0000000    0.2407260
26600.0000000    0.2352669
26640.0000000    0.2446686
26680.0000000    0.2413152
26720.0000000    0.2395229
26760.0000000    0.2461260
26800.0000000    0.2587065
26840.0000000    0.2688186
26880.0000000    0.2631324
26920.0000000    0.2213421
26960.0000000    0.2627407
27000.0000000    0.2697866
27040.0000000    0.2620871
27080.0000000    0.2456174
27120.0000000    0.2734690
27160.0000000    0.2792123
27200.0000000    0.2664154
27240.0000000    0.2665559
27280.0000000    0.2433891
27320.0000000    0.2428455
27360.0000000    0.2569529
27400.0000000    0.2500454
27440.0000000    0.2277714
27480.0000000    0.2598462
27520.0000000    0.2637897
27560.0000000    0.2577409
27600.0000000    0.2516903
27640.0000000    0.2811853
27680.0000000    0.2669174
27720.0000000    0.2645915
27760.0000000    0.2611636
27800.0000000    0.2599880
27840.0000000    0.2541102
27880.0000000    0.2582797
27920.0000000    0.2698419
27960.0000000    0.2687113
28000.0000000    0.2623633
28040.0000000    0.2765588
28080.0000000    0.2492961
28120.0000000    0.2669403
28160.0000000    0.2768319
28200.0000000    0.2943638
28240.0000000    0.2496059
28280.0000000    0.2699744
28320.0000000    0.2611710
28360.0000000    0.2597368
28400.0000000    0.2534081
28440.0000000    0.2796701
28480.0000000    0.2695724
28520.0000000    0.2488706
28560.0000000    0.2596332
28600.0000000    0.2635604
28640.0000000    0.2574149
28680.0000000    0.2484530
28720.0000000    0.2435662
28760.0000000    0.2514495
28800.0000000    0.2624873
28840.0000000    0.2836085
28880.0000000    0.2656479
28920.0000000    0.2709034
28960.0000000    0.2614981
29000.0000000    0.2488402
29040.0000000    0.2677497
29080.0000000    0.2595374
29120.0000000    0.2581270
29160.0000000    0.2576191
29200.0000000    0.2471337
29240.0000000    0.2577147
29280.0000000    0.2632428
29320.0000000    0.2427068
29360.0000000    0.2538167
29400.0000000    0.2535619
29440.0000000    0.2582865
29480.0000000    0.2713785
29520.0000000    0.2573367
29560.0000000    0.2571142
29600.0000000    0.2695231
29640.0000000    0.2644318
29680.0000000    0.2641867
29720.0000000    0.2614043
29760.0000000    0.2661848
29800.0000000    0.2499517
29840.0000000    0.2791196
29880.0000000    0.2857834
29920.0000000    0.2744726
29960.0000000    0.2642671
30000.0000000    0.2691964
30040.0000000    0.2589909
30080.0000000    0.2505308
30120.0000000    0.2612030
30160.0000000    0.2418993
30200.0000000    0.2362480
30240.0000000    0.2336562
30280.0000000    0.2312452
30320.0000000    0.2440028
30360.0000000    0.2447989
30400.0000000    0.2686090
30440.0000000    0.2660736
30480.0000000    0.2712646
30520.0000000    0.2649553
30560.0000000    0.2483612
30600.0000000    0.2637467
30640.0000000    0.2601400
30680.0000000    0.2638390
30720.0000000    0.2548634
30760.0000000    0.2665547
30800.0000000    0.2833178
30840.0000000    0.2866399
30880.0000000    0.2577104
30920.0000000    0.2431772
30960.0000000    0.2477916
31000.0000000    0.2203092
31040.0000000    0.2312825
31080.0000000    0.2566724
31120.0000000    0.2322758
31160.0000000    0.2284637
31200.0000000    0.2393462
31240.0000000    0.2383691
31280.0000000    0.2447658
31320.0000000    0.2501572
31360.0000000    0.2323346
31400.0000000    0.2012190
31440.0000000    0.2172488
31480.0000000    0.2154118
31520.0000000    0.2279878
31560.0000000    0.2294749
31600.0000000    0.2475364
31640.0000000    0.2331827
31680.0000000    0.2562805
31720.0000000    0.2232711
31760.0000000    0.2330845
31800.0000000    0.2482135
31840.0000000    0.2291245
31880.0000000    0.2387180
31920.0000000    0.2544043
31960.0000000    0.2343364
32000.0000000    0.2377112
32040.0000000    0.2375939
32080.0000000    0.2516451
32120.0000000    0.2737216
32160.0000000    0.2565729
32200.0000000    0.2502464
32240.0000000    0.2340821
32280.0000000    0.2518413
32320.0000000    0.2681580
32360.0000000    0.2558288
32400.0000000    0.2618875
32440.0000000    0.2612793
32480.0000000    0.2674738
32520.0000000    0.2920262
32560.0000000    0.2872483
32600.0000000    0.2835429
32640.0000000    0.2437450
32680.0000000    0.2472446
32720.0000000    0.2367528
32760.0000000    0.2317269
32800.0000000    0.2139671
32840.0000000    0.2304796
32880.0000000    0.2398341
32920.0000000    0.2362623
32960.0000000    0.2444014
33000.0000000    0.2420178
33040.0000000    0.2133771
33080.0000000    0.2134606
33120.0000000    0.2294723
33160.0000000    0.2163720
33200.0000000    0.2353239
33240.0000000    0.2512631
33280.0000000    0.2510779
33320.0000000    0.2430154
33360.0000000    0.2453523
33400.0000000    0.2554396
33440.0000000    0.2482622
33480.0000000    0.2457516
33520.0000000    0.2447015
33560.0000000    0.2390584
33600.0000000    0.2332845
33640.0000000    0.2369341
33680.0000000    0.2448497
33720.0000000    0.2405863
33760.0000000    0.2329974
33800.0000000    0.2184879
33840.0000000    0.2077443
33880.0000000    0.2151554
33920.0000000    0.1955350
33960.0000000    0.2227372
34000.0000000    0.2187682
34040.0000000    0.2258403
34080.0000000    0.2219892
34120.0000000    0.2326624
34160.0000000    0.2501635
34200.0000000    0.2386583
34240.0000000    0.2422172
34280.0000000    0.2309452
34320.0000000    0.2544174
34360.0000000    0.2371202
34400.0000000    0.2317685
34440.0000000    0.2319567
34480.0000000    0.2154684
34520.0000000    0.2415209
34560.0000000    0.2419502
34600.0000000    0.2407638
34640.0000000    0.2339843
34680.0000000    0.2135630
34720.0000000    0.2206514
34760.0000000    0.2255558
34800.0000000    0.2475572
34840.0000000    0.2355088
34880.0000000    0.2144439
34920.0000000    0.2149903
34960.0000000    0.2426320
35000.0000000    0.2067087
35040.0000000    0.2294951
35080.0000000    0.2160450
35120.0000000    0.2033541
35160.0000000    0.2220836
35200.0000000    0.2191588
35240.0000000    0.2178804
35280.0000000    0.2250146
35320.0000000    0.2338490
35360.0000000    0.2152464
35400.0000000    0.2214157
35440.0000000    0.2153111
35480.0000000    0.2310953
35520.0000000    0.2265817
35560.0000000    0.2190527
35600.0000000    0.2128322
35640.0000000    0.2190596
35680.0000000    0.2104456
35720.0000000    0.1916031
35760.0000000    0.2230752
35800.0000000    0.2278202
35840.0000000    0.2090391
35880.0000000    0.2304942
35920.0000000    0.2470605
35960.0000000    0.2350972
36000.0000000    0.2288628
36040.0000000    0.2075644
36080.0000000    0.2120759
36120.0000000    0.2155188
36160.0000000    0.2238084
36200.0000000    0.2250878
36240.0000000    0.2286555
36280.0000000    0.1990710
36320.0000000    0.2193052
36360.0000000    0.2022614
36400.0000000    0.2129934
36440.0000000    0.1923922
36480.0000000    0.2114358
36520.0000000    0.2210298
36560.0000000    0.2358905
36600.0000000    0.2448842
36640.0000000    0.2354420
36680.0000000    0.2540350
36720.0000000    0.2457138
36760.0000000    0.2462180
36800.0000000    0.2010021
36840.0000000    0.2050073
36880.0000000    0.2064938
36920.0000000    0.2060767
36960.0000000    0.2274847
37000.0000000    0.2197890
37040.0000000    0.2165931
37080.0000000    0.2058042
37120.0000000    0.2157766
37160.0000000    0.2226099
37200.0000000    0.2060009
37240.0000000    0.2010598
37280.0000000    0.2286692
37320.0000000    0.2380677
37360.0000000    0.2363977
37400.0000000    0.2442771
37440.0000000    0.2505012
37480.0000000    0.2301254
37520.0000000    0.2505636
37560.0000000    0.2584614
37600.0000000    0.2672782
37640.0000000    0.2349420
37680.0000000    0.2299483
37720.0000000    0.2236509
37760.0000000    0.2469905
37800.0000000    0.2325203
37840.0000000    0.2456546
37880.0000000    0.2477273
37920.0000000    0.2300486
37960.0000000    0.2423272
38000.0000000    0.2144340
38040.0000000    0.2330669
38080.0000000    0.2294406
38120.0000000    0.2282690
38160.0000000    0.2221608
38200.0000000    0.2451826
38240.0000000    0.2622604
38280.0000000    0.2532693
38320.0000000    0.2459582
38360.0000000    0.2380704
38400.0000000    0.2638084
38440.0000000    0.2443370
38480.0000000    0.2719796
38520.0000000    0.2431322
38560.0000000    0.2692355
38600.0000000    0.2441627
38640.0000000    0.2295284
38680.0000000    0.2490664
38720.0000000    0.2606597
38760.0000000    0.2707869
38800.0000000    0.2552139
38840.0000000    0.2387521
38880.0000000    0.2475104
38920.0000000    0.2315632
38960.0000000    0.2476967
39000.0000000    0.2490264
39040.0000000    0.2386463
39080.0000000    0.2485477
39120.0000000    0.2530308
39160.0000000    0.2689019
39200.0000000    0.2679852
39240.0000000    0.2514897
39280.0000000    0.2711548
39320.0000000    0.2289654
39360.0000000    0.2327725
39400.0000000    0.2562342
39440.0000000    0.2710207
39480.0000000    0.2531191
39520.0000000    0.2628964
39560.0000000    0.2698387
39600.0000000    0.2537746
39640.0000000    0.2608546
39680.0000000    0.2687794
39720.0000000    0.2637362
39760.0000000    0.2579781
39800.0000000    0.2403021
39840.0000000    0.2296619
39880.0000000    0.2368000
39920.0000000    0.2519721
39960.0000000    0.2531498
40000.0000000    0.2574501
40040.0000000    0.2620501
40080.0000000    0.2192429
40120.0000000    0.2458748
40160.0000000    0.2361065
40200.0000000    0.2417405
40240.0000000    0.2420800
40280.0000000    0.2485356
40320.0000000    0.2638145
40360.0000000    0.2636678
40400.0000000    0.2709142
40440.0000000    0.2905287
40480.0000000    0.2866304
40520.0000000    0.2841265
40560.0000000    0.2912698
40600.0000000    0.2657329
40640.0000000    0.2583335
40680.0000000    0.2167288
40720.0000000    0.2283334
40760.0000000    0.2197021
40800.0000000    0.2364704
40840.0000000    0.2325978
40880.0000000    0.1970070
40920.0000000    0.1927862
40960.0000000    0.1957577
41000.0000000    0.1879514
41040.0000000    0.2182400
41080.0000000    0.2012827
41120.0000000    0.1941699
41160.0000000    0.2246875
41200.0000000    0.2080467
41240.0000000    0.2119793
41280.0000000    0.2172033
41320.0000000    0.2365054
41360.0000000    0.2309880
41400.0000000    0.2114214
41440.0000000    0.2258170
41480.0000000    0.2078894
41520.0000000    0.2061603
41560.0000000    0.2254449
41600.0000000    0.2086380
41640.0000000    0.2124352
41680.0000000    0.2031125
41720.0000000    0.2193716
41760.0000000    0.2225417
41800.0000000    0.2390462
41840.0000000    0.2058177
41880.0000000    0.2311859
41920.0000000    0.2078844
41960.0000000    0.1861604
42000.0000000    0.1903653
42040.0000000    0.1836672
42080.0000000    0.2109099
42120.0000000    0.2409988
42160.0000000    0.2228370
42200.0000000    0.2223998
42240.0000000    0.2018406
42280.0000000    0.2171077
42320.0000000    0.2132206
42360.0000000    0.2197716
42400.0000000    0.2965565
42440.0000000    0.2595754
42480.0000000    0.2410021
42520.0000000    0.2388778
42560.0000000    0.2457991
42600.0000000    0.2577285
42640.0000000    0.2422817
42680.0000000    0.2219663
42720.0000000    0.2315339
42760.0000000    0.2214849
42800.0000000    0.2363664
42840.0000000    0.2277601
42880.0000000    0.2394101
42920.0000000    0.2633972
42960.0000000    0.2680984
43000.0000000    0.2524416
43040.0000000    0.2234403
43080.0000000    0.2233051
43120.0000000    0.2360846
43160.0000000    0.2461841
43200.0000000    0.2211526
43240.0000000    0.2524092
43280.0000000    0.2455597
43320.0000000    0.2591628
43360.0000000    0.2524190
43400.0000000    0.2538524
43440.0000000    0.2613158
43480.0000000    0.2291555
43520.0000000    0.2563955
43560.0000000    0.2244806
43600.0000000    0.2369859
43640.0000000    0.2145790
43680.0000000    0.2669579
43720.0000000    0.2380460
43760.0000000    0.2612913
43800.0000000    0.2351267
43840.0000000    0.2436666
43880.0000000    0.2396390
43920.0000000    0.2516694
43960.0000000    0.2391891
44000.0000000    0.2323255
44040.0000000    0.2217530
44080.0000000    0.2235970
44120.0000000    0.2239160
44160.0000000    0.2250596
44200.0000000    0.2264753
44240.0000000    0.2369881
44280.0000000    0.2647844
44320.0000000    0.2391510
44360.0000000    0.2417283
44400.0000000    0.2377800
44440.0000000    0.2419056
44480.0000000    0.2270329
44520.0000000    0.2425369
44560.0000000    0.2453214
44600.0000000    0.2519277
44640.0000000    0.2448964
44680.0000000    0.2353030
44720.0000000    0.2456164
44760.0000000    0.2450239
44800.0000000    0.2636389
44840.0000000    0.2324783
44880.0000000    0.2414171
44920.0000000    0.2604165
44960.0000000    0.2781152
45000.0000000    0.2742515
45040.0000000    0.2604624
45080.0000000    0.2530745
45120.0000000    0.2302693
45160.0000000    0.2363897
45200.0000000    0.2381574
45240.0000000    0.2241880
45280.0000000    0.2447199
45320.0000000    0.2310381
45360.0000000    0.2487251
45400.0000000    0.2319777
45440.0000000    0.2436961
45480.0000000    0.2406584
45520.0000000    0.2477209
45560.0000000    0.2269938
45600.0000000    0.2197337
45640.0000000    0.2330635
45680.0000000    0.2236973
45720.0000000    0.2286740
45760.0000000    0.2336740
45800.0000000    0.2552046
45840.0000000    0.2412752
45880.0000000    0.2434194
45920.0000000    0.2276754
45960.0000000    0.2116797
46000.0000000    0.2411150
46040.0000000    0.2453178
46080.0000000    0.2505592
46120.0000000    0.2468295
46160.0000000    0.2309502
46200.0000000    0.2210151
46240.0000000    0.2247218
46280.0000000    0.2264186
46320.0000000    0.2500562
46360.0000000    0.2289763
46400.0000000    0.2294197
46440.0000000    0.2427011
46480.0000000    0.2417942
46520.0000000    0.2305751
46560.0000000    0.2157469
46600.0000000    0.2308003
46640.0000000    0.2280888
46680.0000000    0.2260659
46720.0000000    0.2494050
46760.0000000    0.2598994
46800.0000000    0.2420752
46840.0000000    0.2615437
46880.0000000    0.2736838
46920.0000000    0.2371436
46960.0000000    0.2448322
47000.0000000    0.2456663
47040.0000000    0.2592731
47080.0000000    0.2589485
47120.0000000    0.2515636
47160.0000000    0.2688537
47200.0000000    0.2589935
47240.0000000    0.2508751
47280.0000000    0.2373056
47320.0000000    0.2344044
47360.0000000    0.2464588
47400.0000000    0.2299594
47440.0000000    0.2530135
47480.0000000    0.2415393
47520.0000000    0.2518402
47560.0000000    0.2537203
47600.0000000    0.2556731
47640.0000000    0.2439891
47680.0000000    0.2534683
47720.0000000    0.2325595
47760.0000000    0.2317726
47800.0000000    0.2471602
47840.0000000    0.2356163
47880.0000000    0.2394949
47920.0000000    0.2232486
47960.0000000    0.2367351
48000.0000000    0.2423238
48040.0000000    0.2307754
48080.0000000    0.2304885
48120.0000000    0.2425671
48160.0000000    0.2556797
48200.0000000    0.2654329
48240.0000000    0.2537012
48280.0000000    0.2471102
48320.0000000    0.2413111
48360.0000000    0.2375329
48400.0000000    0.2434350
48440.0000000    0.2513245
48480.0000000    0.2540672
48520.0000000    0.2482594
48560.0000000    0.2394797
48600.0000000    0.2528227
48640.0000000    0.2538613
48680.0000000    0.2529321
48720.0000000    0.2589344
48760.0000000    0.2434398
48800.0000000    0.2425110
48840.0000000    0.2636186
48880.0000000    0.2601494
48920.0000000    0.2647591
48960.0000000    0.2619951
49000.0000000    0.2502162
49040.0000000    0.2702088
49080.0000000    0.2576099
49120.0000000    0.2732793
49160.0000000    0.2734797
49200.0000000    0.2490410
49240.0000000    0.2297421
49280.0000000    0.2565058
49320.0000000    0.2553776
49360.0000000    0.2355927
49400.0000000    0.2333842
49440.0000000    0.2274096
49480.0000000    0.2377348
49520.0000000    0.2645033
49560.0000000    0.2322829
49600.0000000    0.2335208
49640.0000000    0.2395720
49680.0000000    0.2325976
49720.0000000    0.2486689
49760.0000000    0.2487648
49800.0000000    0.2439384
49840.0000000    0.2192408
49880.0000000    0.2364533
49920.0000000    0.2406514
49960.0000000    0.2375522
50000.0000000    0.2271669
50040.0000000    0.2424638
50080.0000000    0.2375672
50120.0000000    0.2362787
50160.0000000    0.2396291
50200.0000000    0.2503662
50240.0000000    0.2535016
50280.0000000    0.2257979
50320.0000000    0.2331992
50360.0000000    0.2354750
50400.0000000    0.2227024
50440.0000000    0.2663991
50480.0000000    0.2603294
50520.0000000    0.2699277
50560.0000000    0.2542383
50600.0000000    0.2688001
50640.0000000    0.2537428
50680.0000000    0.2606972
50720.0000000    0.2814535
50760.0000000    0.2588715
50800.0000000    0.2602468
50840.0000000    0.2588967
50880.0000000    0.2520222
50920.0000000    0.2481930
50960.0000000    0.2626787
51000.0000000    0.2421287
51040.0000000    0.2458657
51080.0000000    0.2691635
51120.0000000    0.2776949
51160.0000000    0.2591820
51200.0000000    0.2517344
51240.0000000    0.2638117
51280.0000000    0.2783861
51320.0000000    0.2617547
51360.0000000    0.2675297
51400.0000000    0.2439815
51440.0000000    0.2679699
51480.0000000    0.2738308
51520.0000000    0.2745508
51560.0000000    0.2603584
51600.0000000    0.2669655
51640.0000000    0.2651113
51680.0000000    0.2571232
51720.0000000    0.2508527
51760.0000000    0.2369551
51800.0000000    0.2502181
51840.0000000    0.2484622
51880.0000000    0.2562452
51920.0000000    0.2510191
51960.0000000    0.2421896
52000.0000000    0.2490581
52040.0000000    0.2430497
52080.0000000    0.2456813
52120.0000000    0.2482181
52160.0000000    0.2420491
52200.0000000    0.2520483
52240.0000000    0.2287692
52280.0000000    0.2563645
52320.0000000    0.2434239
52360.0000000    0.2404041
52400.0000000    0.2423192
52440.0000000    0.2795999
52480.0000000    0.2436859
52520.0000000    0.2400335
52560.0000000    0.2202215
52600.0000000    0.2415207
52640.0000000    0.2377453
52680.0000000    0.2530698
52720.0000000    0.2299649
52760.0000000    0.2621800
52800.0000000    0.2647670
52840.0000000    0.2523119
52880.0000000    0.2419239
52920.0000000    0.2421831
52960.0000000    0.2594678
53000.0000000    0.2428934
53040.0000000    0.2611048
53080.0000000    0.2600399
53120.0000000    0.2499374
53160.0000000    0.2503728
53200.0000000    0.2533588
53240.0000000    0.2886683
53280.0000000    0.2630055
53320.0000000    0.2478377
53360.0000000    0.2570071
53400.0000000    0.2357222
53440.0000000    0.2525613
53480.0000000    0.2602259
53520.0000000    0.2766271
53560.0000000    0.2579731
53600.0000000    0.2775575
53640.0000000    0.2560347
53680.0000000    0.2328223
53720.0000000    0.2467530
53760.0000000    0.2522452
53800.0000000    0.2425694
53840.0000000    0.2359619
53880.0000000    0.2340408
53920.0000000    0.2305301
53960.0000000    0.2622382
54000.0000000    0.2740993
54040.0000000    0.2742403
54080.0000000    0.2527856
54120.0000000    0.2663245
54160.0000000    0.2406177
54200.0000000    0.2426257
54240.0000000    0.2411792
54280.0000000    0.2254650
54320.0000000    0.2449053
54360.0000000    0.2429138
54400.0000000    0.2461049
54440.0000000    0.2612851
54480.0000000    0.2706236
54520.0000000    0.2616910
54560.0000000    0.2607675
54600.0000000    0.2452397
54640.0000000    0.2408097
54680.0000000    0.2450193
54720.0000000    0.2459226
54760.0000000    0.2269173
54800.0000000    0.2565526
54840.0000000    0.2402609
54880.0000000    0.2749019
54920.0000000    0.2593985
54960.0000000    0.2673664
55000.0000000    0.2637879
55040.0000000    0.2531689
55080.0000000    0.2552569
55120.0000000    0.2660754
55160.0000000    0.2581843
55200.0000000    0.2363007
55240.0000000    0.2370149
55280.0000000    0.2516443
55320.0000000    0.2393010
55360.0000000    0.2334550
55400.0000000    0.2273010
55440.0000000    0.2497702
55480.0000000    0.2425299
55520.0000000    0.2363711
55560.0000000    0.2386711
55600.0000000    0.2275290
55640.0000000    0.2397750
55680.0000000    0.1959398
55720.0000000    0.2255651
55760.0000000    0.2485662
55800.0000000    0.2441138
55840.0000000    0.2510253
55880.0000000    0.2625669
55920.0000000    0.2634339
55960.0000000    0.2422864
56000.0000000    0.2366929
56040.0000000    0.2356333
56080.0000000    0.2586808
56120.0000000    0.2385442
56160.0000000    0.2705232
56200.0000000    0.2720329
56240.0000000    0.2650570
56280.0000000    0.2810595
56320.0000000    0.2753422
56360.0000000    0.2875882
56400.0000000    0.2715485
56440.0000000    0.2855151
56480.0000000    0.2628348
56520.0000000    0.2575997
56560.0000000    0.2576822
56600.0000000    0.2703629
56640.0000000    0.2706583
56680.0000000    0.2782908
56720.0000000    0.2606315
56760.0000000    0.2482241
56800.0000000    0.2711056
56840.0000000    0.2590494
56880.0000000    0.2612477
56920.0000000    0.2620828
56960.0000000    0.2650917
57000.0000000    0.2579112
57040.0000000    0.2516256
57080.0000000    0.2525746
57120.0000000    0.2472655
57160.0000000    0.2626216
57200.0000000    0.2551174
57240.0000000    0.2397213
57280.0000000    0.2582909
57320.0000000    0.2480016
57360.0000000    0.2483606
57400.0000000    0.2406508
57440.0000000    0.2509845
57480.0000000    0.2725116
57520.0000000    0.2511273
57560.0000000    0.2601257
57600.0000000    0.2569508
57640.0000000    0.2605811
57680.0000000    0.2532475
57720.0000000    0.2324927
57760.0000000    0.2401893
57800.0000000    0.2471388
57840.0000000    0.2342548
57880.0000000    0.2490509
57920.0000000    0.2580500
57960.0000000    0.2509644
58000.0000000    0.2354993
58040.0000000    0.2381794
58080.0000000    0.2637814
58120.0000000    0.2521984
58160.0000000    0.2529262
58200.0000000    0.2609835
58240.0000000    0.2819114
58280.0000000    0.2732011
58320.0000000    0.2614742
58360.0000000    0.2609387
58400.0000000    0.2437232
58440.0000000    0.2594776
58480.0000000    0.2593589
58520.0000000    0.2564570
58560.0000000    0.2590199
58600.0000000    0.2628651
58640.0000000    0.2637522
58680.0000000    0.2715226
58720.0000000    0.2830093
58760.0000000    0.2685083
58800.0000000    0.2569676
58840.0000000    0.2355753
58880.0000000    0.2591300
58920.0000000    0.2406599
58960.0000000    0.2560149
59000.0000000    0.2235894
59040.0000000    0.2257876
59080.0000000    0.2471964
59120.0000000    0.2433941
59160.0000000    0.2224136
59200.0000000    0.2397963
59240.0000000    0.2343615
59280.0000000    0.2432413
59320.0000000    0.2498255
59360.0000000    0.2478342
59400.0000000    0.2254067
59440.0000000    0.2231249
59480.0000000    0.2619054
59520.0000000    0.2530732
59560.0000000    0.2775690
59600.0000000    0.2583310
59640.0000000    0.2591095
59680.0000000    0.2666798
59720.0000000    0.2405522
59760.0000000    0.2624792
59800.0000000    0.2605126
59840.0000000    0.2627367
59880.0000000    0.2562396
59920.0000000    0.2616181
59960.0000000    0.2517426
60000.0000000    0.2544707
60040.0000000    0.2608015
60080.0000000    0.2588151
60120.0000000    0.2354277
60160.0000000    0.2538785
60200.0000000    0.2378414
60240.0000000    0.2353457
60280.0000000    0.2327968
60320.0000000    0.2375083
60360.0000000    0.2582600
60400.0000000    0.2499433
60440.0000000    0.2472410
60480.0000000    0.2361690
60520.0000000    0.2538680
60560.0000000    0.2367147
60600.0000000    0.2475362
60640.0000000    0.2476562
60680.0000000    0.2434871
60720.0000000    0.2684570
60760.0000000    0.2715248
60800.0000000    0.2537570
60840.0000000    0.2342306
60880.0000000    0.2426626
60920.0000000    0.2662327
60960.0000000    0.2790958
61000.0000000    0.2722021
61040.0000000    0.2480750
61080.0000000    0.2423854
61120.0000000    0.2480969
61160.0000000    0.2603684
61200.0000000    0.2394851
61240.0000000    0.2369729
61280.0000000    0.2578842
61320.0000000    0.2522775
61360.0000000    0.2418421
61400.0000000    0.2384892
61440.0000000    0.2368174
61480.0000000    0.2598316
61520.0000000    0.2411904
61560.0000000    0.2582088
61600.0000000    0.2457996
61640.0000000    0.2244039
61680.0000000    0.2085250
61720.0000000    0.2287466
61760.0000000    0.2247857
61800.0000000    0.2058323
61840.0000000    0.2255305
61880.0000000    0.2037248
61920.0000000    0.2066945
61960.0000000    0.2227723
62000.0000000    0.1897658
62040.0000000    0.2054921
62080.0000000    0.2173940
62120.0000000    0.2287664
62160.0000000    0.2191264
62200.0000000    0.2437518
62240.0000000    0.2135655
62280.0000000    0.1966339
62320.0000000    0.2285125
62360.0000000    0.2276790
62400.0000000    0.2417839
62440.0000000    0.2304347
62480.0000000    0.2443498
62520.0000000    0.2187462
62560.0000000    0.2026891
62600.0000000    0.2033669
62640.0000000    0.2214595
62680.0000000    0.2365156
62720.0000000    0.2313889
62760.0000000    0.2287573
62800.0000000    0.2369828
62840.0000000    0.2453354
62880.0000000    0.2505471
62920.0000000    0.2615020
62960.0000000    0.2528668
63000.0000000    0.2381623
63040.0000000    0.2383819
63080.0000000    0.2365322
63120.0000000    0.2649870
63160.0000000    0.2530930
63200.0000000    0.2510356
63240.0000000    0.2615765
63280.0000000    0.2566539
63320.0000000    0.2458031
63360.0000000    0.2515537
63400.0000000    0.2578562
63440.0000000    0.2657220
63480.0000000    0.2675986
63520.0000000    0.2592010
63560.0000000    0.2326266
63600.0000000    0.2331804
63640.0000000    0.2505235
63680.0000000    0.2116392
63720.0000000    0.2596126
63760.0000000    0.2350328
63800.0000000    0.2011617
63840.0000000    0.2360356
63880.0000000    0.2255847
63920.0000000    0.2221408
63960.0000000    0.2511847
64000.0000000    0.2221149
64040.0000000    0.2282532
64080.0000000    0.2233910
64120.0000000    0.2369041
64160.0000000    0.2432836
64200.0000000    0.2098432
64240.0000000    0.2214274
64280.0000000    0.2012881
64320.0000000    0.2322110
64360.0000000    0.2038956
64400.0000000    0.2161347
64440.0000000    0.2209964
64480.0000000    0.2406965
64520.0000000    0.2495131
64560.0000000    0.2208994
64600.0000000    0.2265306
64640.0000000    0.2432128
64680.0000000    0.2458339
64720.0000000    0.2521378
64760.0000000    0.2737213
64800.0000000    0.2580564
64840.0000000    0.2357881
64880.0000000    0.2296101
64920.0000000    0.2401421
64960.0000000    0.2426070
65000.0000000    0.2451130
65040.0000000    0.2211237
65080.0000000    0.2209782
65120.0000000    0.2109816
65160.0000000    0.2144013
65200.0000000    0.2358427
65240.0000000    0.2557627
65280.0000000    0.2250666
65320.0000000    0.2244848
65360.0000000    0.2225035
65400.0000000    0.2145914
65440.0000000    0.2200909
65480.0000000    0.1981514
65520.0000000    0.2106870
65560.0000000    0.2201507
65600.0000000    0.2330935
65640.0000000    0.2453100
65680.0000000    0.2414234
65720.0000000    0.2442972
65760.0000000    0.2602864
65800.0000000    0.2495549
65840.0000000    0.2289660
65880.0000000    0.2194398
65920.0000000    0.2190276
65960.0000000    0.2245131
66000.0000000    0.2497740
66040.0000000    0.2283448
66080.0000000    0.2264943
66120.0000000    0.2443752
66160.0000000    0.2360425
66200.0000000    0.2515232
66240.0000000    0.2446603
66280.0000000    0.2487120
66320.0000000    0.2536388
66360.0000000    0.2483590
66400.0000000    0.2647432
66440.0000000    0.2685458
66480.0000000    0.2592447
66520.0000000    0.2554803
66560.0000000    0.2479397
66600.0000000    0.2516491
66640.0000000    0.2374913
66680.0000000    0.2367759
66720.0000000    0.2598018
66760.0000000    0.2461347
66800.0000000    0.2539796
66840.0000000    0.2423968
66880.0000000    0.2518760
66920.0000000    0.2460800
66960.0000000    0.2225288
67000.0000000    0.2382596
67040.0000000    0.2364839
67080.0000000    0.2313680
67120.0000000    0.2565354
67160.0000000    0.2565929
67200.0000000    0.2623239
67240.0000000    0.2443146
67280.0000000    0.2366249
67320.0000000    0.2263628
67360.0000000    0.2439255
67400.0000000    0.2245473
67440.0000000    0.2206226
67480.0000000    0.2298923
67520.0000000    0.2259027
67560.0000000    0.2338850
67600.0000000    0.2380853
67640.0000000    0.2315727
67680.0000000    0.2375099
67720.0000000    0.2336882
67760.0000000    0.2241600
67800.0000000    0.2355390
67840.0000000    0.2551705
67880.0000000    0.2268403
67920.0000000    0.2325881
67960.0000000    0.2332069
68000.0000000    0.2453731
68040.0000000    0.2421820
68080.0000000    0.2351370
68120.0000000    0.2326392
68160.0000000    0.2287569
68200.0000000    0.2359493
68240.0000000    0.2408834
68280.0000000    0.2555164
68320.0000000    0.2438107
68360.0000000    0.2480879
68400.0000000    0.2363482
68440.0000000    0.2564636
68480.0000000    0.2477192
68520.0000000    0.2518268
68560.0000000    0.2317062
68600.0000000    0.2686100
68640.0000000    0.2548664
68680.0000000    0.2350925
68720.0000000    0.2353762
68760.0000000    0.2252515
68800.0000000    0.2459768
68840.0000000    0.2424317
68880.0000000    0.2310159
68920.0000000    0.2625027
68960.0000000    0.2444792
69000.0000000    0.2323605
69040.0000000    0.2272635
69080.0000000    0.2347196
69120.0000000    0.2420749
69160.0000000    0.2623335
69200.0000000    0.2497141
69240.0000000    0.2637657
69280.0000000    0.2527066
69320.0000000    0.2343585
69360.0000000    0.2402028
69400.0000000    0.2469575
69440.0000000    0.2300844
69480.0000000    0.2329595
69520.0000000    0.2408249
69560.0000000    0.2383381
69600.0000000    0.2330463
69640.0000000    0.2499957
69680.0000000    0.2419387
69720.0000000    0.2372777
69760.0000000    0.2267798
69800.0000000    0.2121253
69840.0000000    0.2299824
69880.0000000    0.2236772
69920.0000000    0.2350912
69960.0000000    0.2329875
70000.0000000    0.2330160
70040.0000000    0.2298679
70080.0000000    0.2376981
70120.0000000    0.2397957
70160.0000000    0.2333564
70200.0000000    0.2463801
70240.0000000    0.2399955
70280.0000000    0.2307397
70320.0000000    0.2435139
70360.0000000    0.2369325
70400.0000000    0.2249660
70440.0000000    0.2446901
70480.0000000    0.2461606
70520.0000000    0.2292945
70560.0000000    0.2376979
70600.0000000    0.2325334
70640.0000000    0.2216251
70680.0000000    0.2421924
70720.0000000    0.2420401
70760.0000000    0.2304244
70800.0000000    0.2420587
70840.0000000    0.2509413
70880.0000000    0.2607033
70920.0000000    0.2606405
70960.0000000    0.2494190
71000.0000000    0.2423772
71040.0000000    0.2424060
71080.0000000    0.2359083
71120.0000000    0.2632053
71160.0000000    0.2471768
71200.0000000    0.2286825
71240.0000000    0.2338298
71280.0000000    0.2371586
71320.0000000    0.2521188
71360.0000000    0.2273470
71400.0000000    0.2402050
71440.0000000    0.2546245
71480.0000000    0.2473154
71520.0000000    0.2354360
71560.0000000    0.2400989
71600.0000000    0.2356461
71640.0000000    0.2259746
71680.0000000    0.2168296
71720.0000000    0.2197385
71760.0000000    0.2472122
71800.0000000    0.2422885
71840.0000000    0.2331975
71880.0000000    0.2326012
71920.0000000    0.2262421
71960.0000000    0.2204707
72000.0000000    0.2297374
72040.0000000    0.2181335
72080.0000000    0.2269695
72120.0000000    0.2185510
72160.0000000    0.2260916
72200.0000000    0.2222342
72240.0000000    0.2232416
72280.0000000    0.2266587
72320.0000000    0.2259527
72360.0000000    0.2051053
72400.0000000    0.2040679
72440.0000000    0.2209663
72480.0000000    0.2325798
72520.0000000    0.2355255
72560.0000000    0.2251769
72600.0000000    0.2184293
72640.0000000    0.2162515
72680.0000000    0.2229559
72720.0000000    0.2273914
72760.0000000    0.2266654
72800.0000000    0.2239501
72840.0000000    0.2191845
72880.0000000    0.2258790
72920.0000000    0.2447832
72960.0000000    0.2219391
73000.0000000    0.2358506
73040.0000000    0.2349950
73080.0000000    0.2189300
73120.0000000    0.2380927
73160.0000000    0.2309404
73200.0000000    0.2269006
73240.0000000    0.2393379
73280.0000000    0.2338083
73320.0000000    0.2119274
73360.0000000    0.2190817
73400.0000000    0.2227373
73440.0000000    0.2376529
73480.0000000    0.2393740
73520.0000000    0.2382119
73560.0000000    0.2209149
73600.0000000    0.2360020
73640.0000000    0.2311037
73680.0000000    0.2533239
73720.0000000    0.2387860
73760.0000000    0.2479421
73800.0000000    0.2283988
73840.0000000    0.2346641
73880.0000000    0.2385573
73920.0000000    0.2377854
73960.0000000    0.2534823
74000.0000000    0.2509873
74040.0000000    0.2430508
74080.0000000    0.2550155
74120.0000000    0.2463352
74160.0000000    0.2515599
74200.0000000    0.2535830
74240.0000000    0.2291093
74280.0000000    0.2435779
74320.0000000    0.2595332
74360.0000000    0.2385722
74400.0000000    0.2439152
74440.0000000    0.2372474
74480.0000000    0.2372512
74520.0000000    0.2462540
74560.0000000    0.2605225
74600.0000000    0.2538297
74640.0000000    0.2598029
74680.0000000    0.2316292
74720.0000000    0.2478835
74760.0000000    0.2464681
74800.0000000    0.2414175
74840.0000000    0.2534079
74880.0000000    0.2503661
74920.0000000    0.2835708
74960.0000000    0.2527573
75000.0000000    0.2400702
75040.0000000    0.2302681
75080.0000000    0.2482562
75120.0000000    0.2438296
75160.0000000    0.2417902
75200.0000000    0.2609502
75240.0000000    0.2626000
75280.0000000    0.2477758
75320.0000000    0.2431210
75360.0000000    0.2428136
75400.0000000    0.2509688
75440.0000000    0.2441929
75480.0000000    0.2429950
75520.0000000    0.2391117
75560.0000000    0.2560512
75600.0000000    0.2630168
75640.0000000    0.2445387
75680.0000000    0.2242388
75720.0000000    0.2507528
75760.0000000    0.2370997
75800.0000000    0.2483572
75840.0000000    0.2322261
75880.0000000    0.2466400
75920.0000000    0.2548423
75960.0000000    0.2444891
76000.0000000    0.2534381
76040.0000000    0.2714720
76080.0000000    0.2418193
76120.0000000    0.2276030
76160.0000000    0.2494021
76200.0000000    0.2704532
76240.0000000    0.2638855
76280.0000000    0.2435275
76320.0000000    0.2567746
76360.0000000    0.2610093
76400.0000000    0.2490582
76440.0000000    0.2726214
76480.0000000    0.2617316
76520.0000000    0.2477388
76560.0000000    0.2537001
76600.0000000    0.2580162
76640.0000000    0.2298674
76680.0000000    0.2367841
76720.0000000    0.2486122
76760.0000000    0.2572280
76800.0000000    0.2811722
76840.0000000    0.2744586
76880.0000000    0.2548474
76920.0000000    0.2789121
76960.0000000    0.2637237
77000.0000000    0.2399023
77040.0000000    0.2514045
77080.0000000    0.2604297
77120.0000000    0.2690325
77160.0000000    0.2607473
77200.0000000    0.2512019
77240.0000000    0.2664706
77280.0000000    0.2393753
77320.0000000    0.2588032
77360.0000000    0.2619205
77400.0000000    0.2294768
77440.0000000    0.2517679
77480.0000000    0.2370737
77520.0000000    0.2452014
77560.0000000    0.2507409
77600.0000000    0.2555264
77640.0000000    0.2482069
77680.0000000    0.2589589
77720.0000000    0.2312602
77760.0000000    0.2433112
77800.0000000    0.2385115
77840.0000000    0.2553592
77880.0000000    0.2563139
77920.0000000    0.2488850
77960.0000000    0.2672848
78000.0000000    0.2790529
78040.0000000    0.2709434
78080.0000000    0.2410557
78120.0000000    0.2515220
78160.0000000    0.2556427
78200.0000000    0.2665548
78240.0000000    0.2524361
78280.0000000    0.2526002
78320.0000000    0.2466350
78360.0000000    0.2412696
78400.0000000    0.2529886
78440.0000000    0.2376932
78480.0000000    0.2403981
78520.0000000    0.2649750
78560.0000000    0.2446838
78600.0000000    0.2608742
78640.0000000    0.2666228
78680.0000000    0.2642640
78720.0000000    0.2525249
78760.0000000    0.2635319
78800.0000000    0.2412935
78840.0000000    0.2480409
78880.0000000    0.2520142
78920.0000000    0.2742284
78960.0000000    0.2642428
79000.0000000    0.2682320
79040.0000000    0.2639347
79080.0000000    0.2571064
79120.0000000    0.2611709
79160.0000000    0.2550399
79200.0000000    0.2579951
79240.0000000    0.2619990
79280.0000000    0.2746508
79320.0000000    0.2638501
79360.0000000    0.2573756
79400.0000000    0.2729460
79440.0000000    0.2729448
79480.0000000    0.2640299
79520.0000000    0.2308343
79560.0000000    0.2241193
79600.0000000    0.2426934
79640.0000000    0.2346573
79680.0000000    0.2448763
79720.0000000    0.2663055
79760.0000000    0.2488067
79800.0000000    0.2349478
79840.0000000    0.2485435
79880.0000000    0.2763117
79920.0000000    0.2284953
79960.0000000    0.2444799
80000.0000000    0.2407221
80040.0000000    0.2377035
80080.0000000    0.2380115
80120.0000000    0.2520374
80160.0000000    0.2541291
80200.0000000    0.2373233
80240.0000000    0.2401899
80280.0000000    0.2252823
80320.0000000    0.2174285
80360.0000000    0.2209613
80400.0000000    0.2315451
80440.0000000    0.2312021
80480.0000000    0.2274805
80520.0000000    0.2245566
80560.0000000    0.2167729
80600.0000000    0.2188208
80640.0000000    0.2194967
80680.0000000    0.2090167
80720.0000000    0.2077379
80760.0000000    0.2066537
80800.0000000    0.1987948
80840.0000000    0.2270262
80880.0000000    0.2237786
80920.0000000    0.2405957
80960.0000000    0.2516487
81000.0000000    0.2250944
81040.0000000    0.2173605
81080.0000000    0.2290143
81120.0000000    0.2319460
81160.0000000    0.2178807
81200.0000000    0.2052200
81240.0000000    0.2189292
81280.0000000    0.2384560
81320.0000000    0.2379867
81360.0000000    0.2196091
81400.0000000    0.2255014
81440.0000000    0.2449408
81480.0000000    0.2340527
81520.0000000    0.2470191
81560.0000000    0.2418427
81600.0000000    0.2393249
81640.0000000    0.2344049
81680.0000000    0.2414847
81720.0000000    0.2410100
81760.0000000    0.2273271
81800.0000000    0.2213239
81840.0000000    0.2395133
81880.0000000    0.2481315
81920.0000000    0.2504024
81960.0000000    0.2481785
82000.0000000    0.2610258
82040.0000000    0.2570560
82080.0000000    0.2598434
82120.0000000    0.2565256
82160.0000000    0.2479406
82200.0000000    0.2485422
82240.0000000    0.2400907
82280.0000000    0.2177775
82320.0000000    0.2581852
82360.0000000    0.2424241
82400.0000000    0.2318935
82440.0000000    0.2365586
82480.0000000    0.2474156
82520.0000000    0.2621717
82560.0000000    0.2611307
82600.0000000    0.2407274
82640.0000000    0.2422408
82680.0000000    0.2372930
82720.0000000    0.2394493
82760.0000000    0.2529467
82800.0000000    0.2302790
82840.0000000    0.2522775
82880.0000000    0.2423612
82920.0000000    0.2473939
82960.0000000    0.2598499
83000.0000000    0.2345311
83040.0000000    0.2393123
83080.0000000    0.2498990
83120.0000000    0.2544374
83160.0000000    0.2585967
83200.0000000    0.2623710
83240.0000000    0.2552894
83280.0000000    0.2308610
83320.0000000    0.2333849
83360.0000000    0.2522177
83400.0000000    0.2360331
83440.0000000    0.2315567
83480.0000000    0.2285339
83520.0000000    0.2535906
83560.0000000    0.2253768
83600.0000000    0.2611265
83640.0000000    0.2484262
83680.0000000    0.2650258
83720.0000000    0.2571282
83760.0000000    0.2644197
83800.0000000    0.2542424
83840.0000000    0.2554962
83880.0000000    0.2664607
83920.0000000    0.2661177
83960.0000000    0.2688679
84000.0000000    0.2846478
84040.0000000    0.2689163
84080.0000000    0.2740140
84120.0000000    0.2606314
84160.0000000    0.2514032
84200.0000000    0.2607550
84240.0000000    0.2391845
84280.0000000    0.2526291
84320.0000000    0.2465013
84360.0000000    0.2479103
84400.0000000    0.2768121
84440.0000000    0.2908320
84480.0000000    0.2610511
84520.0000000    0.2481501
84560.0000000    0.2492290
84600.0000000    0.2518616
84640.0000000    0.2319257
84680.0000000    0.2344236
84720.0000000    0.2207926
84760.0000000    0.2503493
84800.0000000    0.2366278
84840.0000000    0.2487641
84880.0000000    0.2696653
84920.0000000    0.2705745
84960.0000000    0.2510813
85000.0000000    0.2656650
85040.0000000    0.2490420
85080.0000000    0.2137491
85120.0000000    0.2334803
85160.0000000    0.2532899
85200.0000000    0.2552685
85240.0000000    0.2413531
85280.0000000    0.2460227
85320.0000000    0.2425958
85360.0000000    0.2229504
85400.0000000    0.2350574
85440.0000000    0.2406879
85480.0000000    0.2393704
85520.0000000    0.2181971
85560.0000000    0.2377836
85600.0000000    0.2274078
85640.0000000    0.2459430
85680.0000000    0.2393872
85720.0000000    0.2396507
85760.0000000    0.2334324
85800.0000000    0.2257545
85840.0000000    0.2522832
85880.0000000    0.2507472
85920.0000000    0.2560443
85960.0000000    0.2585683
86000.0000000    0.2501487
86040.0000000    0.2463595
86080.0000000    0.2497948
86120.0000000    0.2373522
86160.0000000    0.2425739
86200.0000000    0.2624666
86240.0000000    0.2412407
86280.0000000    0.2416947
86320.0000000    0.2615747
86360.0000000    0.2483100
86400.0000000    0.2435409
86440.0000000    0.2389947
86480.0000000    0.2542273
86520.0000000    0.2399282
86560.0000000    0.2658513
86600.0000000    0.2540755
86640.0000000    0.2763649
86680.0000000    0.2327243
86720.0000000    0.2562894
86760.0000000    0.2200455
86800.0000000    0.2434624
86840.0000000    0.2340591
86880.0000000    0.2337509
86920.0000000    0.2390832
86960.0000000    0.2312128
87000.0000000    0.2387046
87040.0000000    0.2423916
87080.0000000    0.2463448
87120.0000000    0.2255690
87160.0000000    0.2345250
87200.0000000    0.2843847
87240.0000000    0.2609211
87280.0000000    0.2416535
87320.0000000    0.2656729
87360.0000000    0.2324791
87400.0000000    0.2127963
87440.0000000    0.2000814
87480.0000000    0.2155300
87520.0000000    0.2246497
87560.0000000    0.2175988
87600.0000000    0.2159077
87640.0000000    0.2352681
87680.0000000    0.2402404
87720.0000000    0.2306329
87760.0000000    0.2248693
87800.0000000    0.2443393
87840.0000000    0.2648570
87880.0000000    0.2605917
87920.0000000    0.2366838
87960.0000000    0.2439212
88000.0000000    0.2298218
88040.0000000    0.2301437
88080.0000000    0.2259112
88120.0000000    0.2422095
88160.0000000    0.2304367
88200.0000000    0.2299665
88240.0000000    0.2344877
88280.0000000    0.2499565
88320.0000000    0.2286517
88360.0000000    0.2274483
88400.0000000    0.2112247
88440.0000000    0.2261285
88480.0000000    0.2143212
88520.0000000    0.2109321
88560.0000000    0.2386617
88600.0000000    0.2432028
88640.0000000    0.2495442
88680.0000000    0.2106608
88720.0000000    0.2086506
88760.0000000    0.2244241
88800.0000000    0.2322123
88840.0000000    0.2340645
88880.0000000    0.2319492
88920.0000000    0.2298746
88960.0000000    0.2583159
89000.0000000    0.2648557
89040.0000000    0.2617908
89080.0000000    0.2377480
89120.0000000    0.2561425
89160.0000000    0.2283966
89200.0000000    0.2221483
89240.0000000    0.2371037
89280.0000000    0.2362878
89320.0000000    0.2251191
89360.0000000    0.2178726
89400.0000000    0.2352738
89440.0000000    0.2080108
89480.0000000    0.2299019
89520.0000000    0.2325071
89560.0000000    0.2242019
89600.0000000    0.2441233
89640.0000000    0.2419191
89680.0000000    0.2561434
89720.0000000    0.2373827
89760.0000000    0.2372938
89800.0000000    0.2333005
89840.0000000    0.2322436
89880.0000000    0.2206034
89920.0000000    0.2334009
89960.0000000    0.2328002
90000.0000000    0.2125005
90040.0000000    0.2304139
90080.0000000    0.2388538
90120.0000000    0.2221822
90160.0000000    0.2396948
90200.0000000    0.2378895
90240.0000000    0.2123350
90280.0000000    0.2242508
90320.0000000    0.2352391
90360.0000000    0.2445183
90400.0000000    0.2518356
90440.0000000    0.2574203
90480.0000000    0.2420339
90520.0000000    0.2447234
90560.0000000    0.2760646
90600.0000000    0.2281088
90640.0000000    0.2513153
90680.0000000    0.2414510
90720.0000000    0.2201475
90760.0000000    0.2367567
90800.0000000    0.2336822
90840.0000000    0.2357981
90880.0000000    0.2122746
90920.0000000    0.2393906
90960.0000000    0.2474692
91000.0000000    0.2518564
91040.0000000    0.2637240
91080.0000000    0.2414638
91120.0000000    0.2343742
91160.0000000    0.2290483
91200.0000000    0.2374803
91240.0000000    0.2226064
91280.0000000    0.2267754
91320.0000000    0.2423307
91360.0000000    0.2245164
91400.0000000    0.2235732
91440.0000000    0.2171011
91480.0000000    0.2208970
91520.0000000    0.2309261
91560.0000000    0.2554770
91600.0000000    0.2478381
91640.0000000    0.2422405
91680.0000000    0.2380409
91720.0000000    0.2443589
91760.0000000    0.2293831
91800.0000000    0.2457690
91840.0000000    0.2160949
91880.0000000    0.2295172
91920.0000000    0.2117389
91960.0000000    0.2344102
92000.0000000    0.2452487
92040.0000000    0.2474889
92080.0000000    0.2153714
92120.0000000    0.2305211
92160.0000000    0.2148995
92200.0000000    0.1974707
92240.0000000    0.1970661
92280.0000000    0.2043477
92320.0000000    0.2236882
92360.0000000    0.2164387
92400.0000000    0.2224616
92440.0000000    0.2302134
92480.0000000    0.2106650
92520.0000000    0.2101715
92560.0000000    0.2195571
92600.0000000    0.2443377
92640.0000000    0.2232427
92680.0000000    0.2383562
92720.0000000    0.2169104
92760.0000000    0.2199619
92800.0000000    0.1900963
92840.0000000    0.1954299
92880.0000000    0.1949216
92920.0000000    0.2040112
92960.0000000    0.2202061
93000.0000000    0.2214200
93040.0000000    0.2241488
93080.0000000    0.2295760
93120.0000000    0.2335553
93160.0000000    0.2181181
93200.0000000    0.2341953
93240.0000000    0.2093215
93280.0000000    0.2240080
93320.0000000    0.2372902
93360.0000000    0.2272200
93400.0000000    0.2223157
93440.0000000    0.2233909
93480.0000000    0.2253475
93520.0000000    0.2105102
93560.0000000    0.2169582
93600.0000000    0.2056107
93640.0000000    0.2282180
93680.0000000    0.2153124
93720.0000000    0.2142001
93760.0000000    0.2271267
93800.0000000    0.2157883
93840.0000000    0.2249533
93880.0000000    0.2310833
93920.0000000    0.2192505
93960.0000000    0.2186619
94000.0000000    0.2217730
94040.0000000    0.2297740
94080.0000000    0.2215283
94120.0000000    0.2190481
94160.0000000    0.2217414
94200.0000000    0.1909565
94240.0000000    0.2101522
94280.0000000    0.2053176
94320.0000000    0.2352005
94360.0000000    0.2124141
94400.0000000    0.2079911
94440.0000000    0.2158385
94480.0000000    0.1964540
94520.0000000    0.1988278
94560.0000000    0.1893476
94600.0000000    0.1766958
94640.0000000    0.1821735
94680.0000000    0.1869384
94720.0000000    0.1915263
94760.0000000    0.2009227
94800.0000000    0.1880084
94840.0000000    0.1855358
94880.0000000    0.1989830
94920.0000000    0.2061267
94960.0000000    0.2028308
95000.0000000    0.2067163
95040.0000000    0.1861458
95080.0000000    0.2030948
95120.0000000    0.2036433
95160.0000000    0.2068062
95200.0000000    0.1886899
95240.0000000    0.1863168
95280.0000000    0.1973133
95320.0000000    0.2073444
95360.0000000    0.2130528
95400.0000000    0.2032968
95440.0000000    0.2230536
95480.0000000    0.2207348
95520.0000000    0.1868676
95560.0000000    0.2030035
95600.0000000    0.2418009
95640.0000000    0.2343534
95680.0000000    0.2177548
95720.0000000    0.2113335
95760.0000000    0.2171936
95800.0000000    0.2096033
95840.0000000    0.2160680
95880.0000000    0.2048498
95920.0000000    0.2125085
95960.0000000    0.2222221
96000.0000000    0.2355153
96040.0000000    0.2202713
96080.0000000    0.2001358
96120.0000000    0.1890942
96160.0000000    0.2037659
96200.0000000    0.2173274
96240.0000000    0.2038385
96280.0000000    0.2043528
96320.0000000    0.2260296
96360.0000000    0.2143843
96400.0000000    0.2194871
96440.0000000    0.2076687
96480.0000000    0.2167668
96520.0000000    0.2128975
96560.0000000    0.2276014
96600.0000000    0.2085356
96640.0000000    0.2198831
96680.0000000    0.2210473
96720.0000000    0.2141853
96760.0000000    0.2362190
96800.0000000    0.2258603
96840.0000000    0.2175856
96880.0000000    0.2138567
96920.0000000    0.2044404
96960.0000000    0.1927977
97000.0000000    0.2024651
97040.0000000    0.2044830
97080.0000000    0.2198651
97120.0000000    0.2317707
97160.0000000    0.2198866
97200.0000000    0.2158488
97240.0000000    0.1873818
97280.0000000    0.1857398
97320.0000000    0.2001642
97360.0000000    0.1871236
97400.0000000    0.2010057
97440.0000000    0.1978752
97480.0000000    0.2214662
97520.0000000    0.2179739
97560.0000000    0.1983525
97600.0000000    0.2305674
97640.0000000    0.2037358
97680.0000000    0.2139933
97720.0000000    0.2142429
97760.0000000    0.2093742
97800.0000000    0.2232333
97840.0000000    0.2048224
97880.0000000    0.2068678
97920.0000000    0.1958758
97960.0000000    0.2055791
98000.0000000    0.2335318
98040.0000000    0.2033884
98080.0000000    0.2000908
98120.0000000    0.1966434
98160.0000000    0.2018090
98200.0000000    0.1988201
98240.0000000    0.2248362
98280.0000000    0.2088717
98320.0000000    0.1965342
98360.0000000    0.2011081
98400.0000000    0.1853293
98440.0000000    0.1945909
98480.0000000    0.1956684
98520.0000000    0.2129635
98560.0000000    0.1949599
98600.0000000    0.2087492
98640.0000000    0.2024575
98680.0000000    0.2002812
98720.0000000    0.2070815
98760.0000000    0.2060794
98800.0000000    0.1758354
98840.0000000    0.1846427
98880.0000000    0.2052020
98920.0000000    0.1801717
98960.0000000    0.1719145
99000.0000000    0.1886137
99040.0000000    0.1730263
99080.0000000    0.1574497
99120.0000000    0.1626323
99160.0000000    0.1658658
99200.0000000    0.1753066
99240.0000000    0.1526842
99280.0000000    0.1683126
99320.0000000    0.1752347
99360.0000000    0.1888413
99400.0000000    0.1690854
99440.0000000    0.1682811
99480.0000000    0.1770202
99520.0000000    0.1675702
99560.0000000    0.1693423
99600.0000000    0.1757257
99640.0000000    0.1832405
99680.0000000    0.1865746
99720.0000000    0.1848387
99760.0000000    0.1871592
99800.0000000    0.1870847
99840.0000000    0.1898826
99880.0000000    0.1832034
99920.0000000    0.1880784
99960.0000000    0.1989044
100000.0000000    0.1927644
100040.0000000    0.1825903
100080.0000000    0.1731913
100120.0000000    0.1648989
100160.0000000    0.1684251
100200.0000000    0.1793107
100240.0000000    0.1731729
100280.0000000    0.1884358
100320.0000000    0.2001617
100360.0000000    0.2039855
100400.0000000    0.1772161
100440.0000000    0.1933431
100480.0000000    0.2034188
100520.0000000    0.1773030
100560.0000000    0.1859143
100600.0000000    0.2028977
100640.0000000    0.1938374
100680.0000000    0.1632166
100720.0000000    0.1793998
100760.0000000    0.1991351
100800.0000000    0.1827036
100840.0000000    0.1867205
100880.0000000    0.1949891
100920.0000000    0.1880516
100960.0000000    0.1820817
101000.0000000    0.1921324
101040.0000000    0.1869616
101080.0000000    0.1746462
101120.0000000    0.1946705
101160.0000000    0.1792100
101200.0000000    0.1808350
101240.0000000    0.1920318
101280.0000000    0.1982374
101320.0000000    0.1901881
101360.0000000    0.1824471
101400.0000000    0.1741805
101440.0000000    0.1698780
101480.0000000    0.1797224
101520.0000000    0.1776479
101560.0000000    0.1845451
101600.0000000    0.1884259
101640.0000000    0.1678463
101680.0000000    0.1909325
101720.0000000    0.1837518
101760.0000000    0.1814868
101800.0000000    0.1719844
101840.0000000    0.1655638
101880.0000000    0.1749057
101920.0000000    0.1732891
101960.0000000    0.1702326
102000.0000000    0.1852241
102040.0000000    0.1762849
102080.0000000    0.1766027
102120.0000000    0.1878551
102160.0000000    0.1774813
102200.0000000    0.1810298
102240.0000000    0.1928470
102280.0000000    0.1793929
102320.0000000    0.1876716
102360.0000000    0.1932467
102400.0000000    0.1810229
102440.0000000    0.2152092
102480.0000000    0.2174390
102520.0000000    0.2054900
102560.0000000    0.2110492
102600.0000000    0.2130067
102640.0000000    0.1833497
102680.0000000    0.2024760
102720.0000000    0.1901884
102760.0000000    0.1954641
102800.0000000    0.1941957
102840.0000000    0.1951197
102880.0000000    0.1917986
102920.0000000    0.1903672
102960.0000000    0.1698945
103000.0000000    0.1993510
103040.0000000    0.1789965
103080.0000000    0.1846932
103120.0000000    0.1667986
103160.0000000    0.1678372
103200.0000000    0.1785585
103240.0000000    0.1787853
103280.0000000    0.1788668
103320.0000000    0.1753760
103360.0000000    0.1757343
103400.0000000    0.1725485
103440.0000000    0.1902341
103480.0000000    0.1958861
103520.0000000    0.1889066
103560.0000000    0.1907985
103600.0000000    0.1932284
103640.0000000    0.1966845
103680.0000000    0.1889765
103720.0000000    0.1891133
103760.0000000    0.1801470
103800.0000000    0.1703826
103840.0000000    0.1704758
103880.0000000    0.1732485
103920.0000000    0.1671730
103960.0000000    0.1924448
104000.0000000    0.1726069
104040.0000000    0.1809580
104080.0000000    0.1987841
104120.0000000    0.1740211
104160.0000000    0.1770871
104200.0000000    0.1741077
104240.0000000    0.1753422
104280.0000000    0.1741258
104320.0000000    0.1791558
104360.0000000    0.1555019
104400.0000000    0.1454436
104440.0000000    0.1798181
104480.0000000    0.1682397
104520.0000000    0.1814995
104560.0000000    0.1641268
104600.0000000    0.1679909
104640.0000000    0.1812268
104680.0000000    0.1759695
104720.0000000    0.1729763
104760.0000000    0.1931232
104800.0000000    0.2091139
104840.0000000    0.1899172
104880.0000000    0.1907528
104920.0000000    0.1791349
104960.0000000    0.1767109
105000.0000000    0.1782906
105040.0000000    0.1616136
105080.0000000    0.1706625
105120.0000000    0.1522301
105160.0000000    0.1692341
105200.0000000    0.1683635
105240.0000000    0.1618033
105280.0000000    0.1694009
105320.0000000    0.1698752
105360.0000000    0.1707514
105400.0000000    0.1653273
105440.0000000    0.1590424
105480.0000000    0.1687900
105520.0000000    0.1609276
105560.0000000    0.1598806
105600.0000000    0.1861418
105640.0000000    0.1737838
105680.0000000    0.1668469
105720.0000000    0.1804350
105760.0000000    0.1686962
105800.0000000    0.1613617
105840.0000000    0.1793175
105880.0000000    0.1713687
105920.0000000    0.1478991
105960.0000000    0.1494249
106000.0000000    0.1460511
106040.0000000    0.1448377
106080.0000000    0.1413944
106120.0000000    0.1327453
106160.0000000    0.1319783
106200.0000000    0.1588945
106240.0000000    0.1529175
106280.0000000    0.1630685
106320.0000000    0.1471575
106360.0000000    0.1604672
106400.0000000    0.1519597
106440.0000000    0.1480453
106480.0000000    0.1457449
106520.0000000    0.1478985
106560.0000000    0.1645273
106600.0000000    0.1564195
106640.0000000    0.1598049
106680.0000000    0.1664622
106720.0000000    0.1482337
106760.0000000    0.1461173
106800.0000000    0.1253087
106840.0000000    0.1426749
106880.0000000    0.1418702
106920.0000000    0.1474982
106960.0000000    0.1492773
107000.0000000    0.1389568
107040.0000000    0.1329073
107080.0000000    0.1352998
107120.0000000    0.1254793
107160.0000000    0.1272770
107200.0000000    0.1335451
107240.0000000    0.1437858
107280.0000000    0.1337525
107320.0000000    0.1400939
107360.0000000    0.1320701
107400.0000000    0.1427778
107440.0000000    0.1408471
107480.0000000    0.1309391
107520.0000000    0.1270980
107560.0000000    0.1276953
107600.0000000    0.1238128
107640.0000000    0.1323095
107680.0000000    0.1355113
107720.0000000    0.1360846
107760.0000000    0.1487112
107800.0000000    0.1481595
107840.0000000    0.1452882
107880.0000000    0.1519643
107920.0000000    0.1564177
107960.0000000    0.1670577
108000.0000000    0.1654561
108040.0000000    0.1590071
108080.0000000    0.1492768
108120.0000000    0.1533388
108160.0000000    0.1506302
108200.0000000    0.1619052
108240.0000000    0.1450269
108280.0000000    0.1464871
108320.0000000    0.1382794
108360.0000000    0.1489786
108400.0000000    0.1503467
108440.0000000    0.1513265
108480.0000000    0.1397277
108520.0000000    0.1492460
108560.0000000    0.1352963
108600.0000000    0.1364705
108640.0000000    0.1419802
108680.0000000    0.1246137
108720.0000000    0.1418738
108760.0000000    0.1453871
108800.0000000    0.1369716
108840.0000000    0.1398818
108880.0000000    0.1347412
108920.0000000    0.1332812
108960.0000000    0.1250607
109000.0000000    0.1310681
109040.0000000    0.1290378
109080.0000000    0.1444151
109120.0000000    0.1505886
109160.0000000    0.1436202
109200.0000000    0.1423239
109240.0000000    0.1103199
109280.0000000    0.1128148
109320.0000000    0.1256668
109360.0000000    0.1300475
109400.0000000    0.1346323
109440.0000000    0.1438424
109480.0000000    0.1503398
109520.0000000    0.1463954
109560.0000000    0.1357899
109600.0000000    0.1404119
109640.0000000    0.1358536
109680.0000000    0.1225423
109720.0000000    0.1275485
109760.0000000    0.1307159
109800.0000000    0.1462847
109840.0000000    0.1513835
109880.0000000    0.1503358
109920.0000000    0.1467606
109960.0000000    0.1441652
110000.0000000    0.1375123
110040.0000000    0.1395301
110080.0000000    0.1330847
110120.0000000    0.1568762
110160.0000000    0.1541009
110200.0000000    0.1357006
110240.0000000    0.1412131
110280.0000000    0.1309371
110320.0000000    0.1216047
110360.0000000    0.1173676
110400.0000000    0.1279955
110440.0000000    0.1160823
110480.0000000    0.1364909
110520.0000000    0.1360592
110560.0000000    0.1228159
110600.0000000    0.1290356
110640.0000000    0.1346947
110680.0000000    0.1137587
110720.0000000    0.1267904
110760.0000000    0.1373040
110800.0000000    0.1406986
110840.0000000    0.1427173
110880.0000000    0.1492502
110920.0000000    0.1210339
110960.0000000    0.1240132
111000.0000000    0.1463713
111040.0000000    0.1473416
111080.0000000    0.1406170
111120.0000000    0.1332335
111160.0000000    0.1329590
111200.0000000    0.1338714
111240.0000000    0.1221785
111280.0000000    0.1440910
111320.0000000    0.1359331
111360.0000000    0.1211401
111400.0000000    0.1299118
111440.0000000    0.1492785
111480.0000000    0.1374385
111520.0000000    0.1361005
111560.0000000    0.1395222
111600.0000000    0.1408152
111640.0000000    0.1437705
111680.0000000    0.1471485
111720.0000000    0.1533612
111760.0000000    0.1668518
111800.0000000    0.1546015
111840.0000000    0.1750426
111880.0000000    0.1642602
111920.0000000    0.1530510
111960.0000000    0.1493027
112000.0000000    0.1363677
112040.0000000    0.1390760
112080.0000000    0.1493204
112120.0000000    0.1361903
112160.0000000    0.1297083
112200.0000000    0.1376655
112240.0000000    0.1397119
112280.0000000    0.1295444
112320.0000000    0.1444212
112360.0000000    0.1467307
112400.0000000    0.1589605
112440.0000000    0.1467582
112480.0000000    0.1384408
112520.0000000    0.1482558
112560.0000000    0.1474375
112600.0000000    0.1337891
112640.0000000    0.1440329
112680.0000000    0.1551090
112720.0000000    0.1413398
112760.0000000    0.1421066
112800.0000000    0.1385441
112840.0000000    0.1458151
112880.0000000    0.1383072
112920.0000000    0.1523583
112960.0000000    0.1645261
113000.0000000    0.1411029
113040.0000000    0.1398730
113080.0000000    0.1307071
113120.0000000    0.1527272
113160.0000000    0.1430627
113200.0000000    0.1470014
113240.0000000    0.1388298
113280.0000000    0.1437435
113320.0000000    0.1492337
113360.0000000    0.1460185
113400.0000000    0.1339690
113440.0000000    0.1532830
113480.0000000    0.1432398
113520.0000000    0.1367288
113560.0000000    0.1328205
113600.0000000    0.1254165
113640.0000000    0.1427215
113680.0000000    0.1470912
113720.0000000    0.1580023
113760.0000000    0.1575894
113800.0000000    0.1585004
113840.0000000    0.1549760
113880.0000000    0.1439888
113920.0000000    0.1487112
113960.0000000    0.1323022
114000.0000000    0.1440488
114040.0000000    0.1531210
114080.0000000    0.1385566
114120.0000000    0.1427847
114160.0000000    0.1430319
114200.0000000    0.1424878
114240.0000000    0.1397920
114280.0000000    0.1363073
114320.0000000    0.1320710
114360.0000000    0.1311381
114400.0000000    0.1295991
114440.0000000    0.1482540
114480.0000000    0.1431615
114520.0000000    0.1461070
114560.0000000    0.1298793
114600.0000000    0.1404716
114640.0000000    0.1380474
114680.0000000    0.1320218
114720.0000000    0.1367180
114760.0000000    0.1426430
114800.0000000    0.1348664
114840.0000000    0.1516183
114880.0000000    0.1492101
114920.0000000    0.1310496
114960.0000000    0.1376613
115000.0000000    0.1364128
115040.0000000    0.1452278
115080.0000000    0.1478098
115120.0000000    0.1425997
115160.0000000    0.1340871
115200.0000000    0.1325442
115240.0000000    0.1331150
115280.0000000    0.1381943
115320.0000000    0.1608839
115360.0000000    0.1410956
115400.0000000    0.1399052
115440.0000000    0.1512514
115480.0000000    0.1639540
115520.0000000    0.1537102
115560.0000000    0.1439078
115600.0000000    0.1250104
115640.0000000    0.1234656
115680.0000000    0.1209146
115720.0000000    0.1343122
115760.0000000    0.1254396
115800.0000000    0.1279225
115840.0000000    0.1413244
115880.0000000    0.1181510
115920.0000000    0.1331947
115960.0000000    0.1240568
116000.0000000    0.1298227
116040.0000000    0.1250232
116080.0000000    0.1407628
116120.0000000    0.1213135
116160.0000000    0.1217777
116200.0000000    0.1196511
116240.0000000    0.1227909
116280.0000000    0.1270589
116320.0000000    0.1270007
116360.0000000    0.1270637
116400.0000000    0.1267965
116440.0000000    0.1278060
116480.0000000    0.1362233
116520.0000000    0.1286384
116560.0000000    0.1243061
116600.0000000    0.1289674
116640.0000000    0.1269117
116680.0000000    0.1330488
116720.0000000    0.1335960
116760.0000000    0.1397920
116800.0000000    0.1320330
116840.0000000    0.1315963
116880.0000000    0.1302823
116920.0000000    0.1350240
116960.0000000    0.1481274
117000.0000000    0.1393027
117040.0000000    0.1304017
117080.0000000    0.1357030
117120.0000000    0.1398394
117160.0000000    0.1423400
117200.0000000    0.1278019
117240.0000000    0.1303363
117280.0000000    0.1298878
117320.0000000    0.1265118
117360.0000000    0.1376544
117400.0000000    0.1403400
117440.0000000    0.1392537
117480.0000000    0.1250268
117520.0000000    0.1356247
117560.0000000    0.1325474
117600.0000000    0.1355331
117640.0000000    0.1454575
117680.0000000    0.1504871
117720.0000000    0.1410001
117760.0000000    0.1490448
117800.0000000    0.1374310
117840.0000000    0.1210431
117880.0000000    0.1267809
117920.0000000    0.1229534
117960.0000000    0.1151189
118000.0000000    0.1276582
118040.0000000    0.1243125
118080.0000000    0.1190260
118120.0000000    0.1277859
118160.0000000    0.1243376
118200.0000000    0.1367757
118240.0000000    0.1249706
118280.0000000    0.1396379
118320.0000000    0.1371049
118360.0000000    0.1326324
118400.0000000    0.1478198
118440.0000000    0.1355397
118480.0000000    0.1249954
118520.0000000    0.1451746
118560.0000000    0.1385479
118600.0000000    0.1448432
118640.0000000    0.1439078
118680.0000000    0.1333127
118720.0000000    0.1449329
118760.0000000    0.1375237
118800.0000000    0.1466507
118840.0000000    0.1369966
118880.0000000    0.1309044
118920.0000000    0.1373443
118960.0000000    0.1279184
119000.0000000    0.1347784
119040.0000000    0.1300857
119080.0000000    0.1205568
119120.0000000    0.1373401
119160.0000000    0.1190564
119200.0000000    0.1319134
119240.0000000    0.1273426
119280.0000000    0.1191353
119320.0000000    0.1363856
119360.0000000    0.1311166
119400.0000000    0.1338162
119440.0000000    0.1365459
119480.0000000    0.1355931
119520.0000000    0.1250774
119560.0000000    0.1513845
119600.0000000    0.1485498
119640.0000000    0.1355031
119680.0000000    0.1539122
119720.0000000    0.1530033
119760.0000000    0.1502572
119800.0000000    0.1366819
119840.0000000    0.1332278
119880.0000000    0.1360435
119920.0000000    0.1341816
119960.0000000    0.1381429
120000.0000000    0.1323075
120040.0000000    0.1530790
120080.0000000    0.1518363
120120.0000000    0.1475497
120160.0000000    0.1242826
120200.0000000    0.1318859
120240.0000000    0.1222369
120280.0000000    0.1365323
120320.0000000    0.1384275
120360.0000000    0.1530502
120400.0000000    0.1469984
120440.0000000    0.1517582
120480.0000000    0.1532512
120520.0000000    0.1266461
120560.0000000    0.1345244
120600.0000000    0.1382318
120640.0000000    0.1450651
120680.0000000    0.1447914
120720.0000000    0.1456877
120760.0000000    0.1364239
120800.0000000    0.1337286
120840.0000000    0.1501495
120880.0000000    0.1453394
120920.0000000    0.1395092
120960.0000000    0.1445354
121000.0000000    0.1341958
121040.0000000    0.1385448
121080.0000000    0.1406536
121120.0000000    0.1240118
121160.0000000    0.1139714
121200.0000000    0.1257174
121240.0000000    0.1369775
121280.0000000    0.1384495
121320.0000000    0.1335109
121360.0000000    0.1234921
121400.0000000    0.1471203
121440.0000000    0.1518164
121480.0000000    0.1507372
121520.0000000    0.1470631
121560.0000000    0.1446803
121600.0000000    0.1379468
121640.0000000    0.1392770
121680.0000000    0.1354147
121720.0000000    0.1238981
121760.0000000    0.1320414
121800.0000000    0.1265242
121840.0000000    0.1258054
121880.0000000    0.1255685
121920.0000000    0.1287564
121960.0000000    0.1313128
122000.0000000    0.1296682
122040.0000000    0.1431718
122080.0000000    0.1338487
122120.0000000    0.1539874
122160.0000000    0.1440594
122200.0000000    0.1433062
122240.0000000    0.1495672
122280.0000000    0.1482165
122320.0000000    0.1362116
122360.0000000    0.1384482
122400.0000000    0.1500540
122440.0000000    0.1557584
122480.0000000    0.1583510
122520.0000000    0.1553150
122560.0000000    0.1330968
122600.0000000    0.1455838
122640.0000000    0.1366878
122680.0000000    0.1501577
122720.0000000    0.1480239
122760.0000000    0.1341375
122800.0000000    0.1332669
122840.0000000    0.1504869
122880.0000000    0.1438513
122920.0000000    0.1541833
122960.0000000    0.1479331
123000.0000000    0.1408553
123040.0000000    0.1315737
123080.0000000    0.1414151
123120.0000000    0.1394317
123160.0000000    0.1341982
123200.0000000    0.1535240
123240.0000000    0.1359616
123280.0000000    0.1445306
123320.0000000    0.1526411
123360.0000000    0.1704454
123400.0000000    0.1422191
123440.0000000    0.1458922
123480.0000000    0.1336322
123520.0000000    0.1505216
123560.0000000    0.1482605
123600.0000000    0.1382192
123640.0000000    0.1348145
123680.0000000    0.1511334
123720.0000000    0.1348002
123760.0000000    0.1419191
123800.0000000    0.1599215
123840.0000000    0.1438774
123880.0000000    0.1446180
123920.0000000    0.1465938
123960.0000000    0.1306657
124000.0000000    0.1527257
124040.0000000    0.1301229
124080.0000000    0.1398805
124120.0000000    0.1469021
124160.0000000    0.1399325
124200.0000000    0.1469231
124240.0000000    0.1681927
124280.0000000    0.1542639
124320.0000000    0.1554551
124360.0000000    0.1641158
124400.0000000    0.1568051
124440.0000000    0.1855760
124480.0000000    0.1724527
124520.0000000    0.1577877
124560.0000000    0.1511540
124600.0000000    0.1509710
124640.0000000    0.1592422
124680.0000000    0.1634956
124720.0000000    0.1448298
124760.0000000    0.1477831
124800.0000000    0.1441308
124840.0000000    0.1423465
124880.0000000    0.1451189
124920.0000000    0.1532305
124960.0000000    0.1390692
125000.0000000    0.1621270
125040.0000000    0.1511807
125080.0000000    0.1584305
125120.0000000    0.1571211
125160.0000000    0.1440420
125200.0000000    0.1468002
125240.0000000    0.1561754
125280.0000000    0.1730403
125320.0000000    0.1454352
125360.0000000    0.1505542
125400.0000000    0.1638021
125440.0000000    0.1678990
125480.0000000    0.1533847
125520.0000000    0.1501904
125560.0000000    0.1649645
125600.0000000    0.1624234
125640.0000000    0.1446400
125680.0000000    0.1715423
125720.0000000    0.1781639
125760.0000000    0.1597862
125800.0000000    0.1728100
125840.0000000    0.1766210
125880.0000000    0.1775429
125920.0000000    0.1854785
125960.0000000    0.1679271
126000.0000000    0.1507089
126040.0000000    0.1493254
126080.0000000    0.1494132
126120.0000000    0.1459716
126160.0000000    0.1473476
126200.0000000    0.1532095
126240.0000000    0.1498046
126280.0000000    0.1450652
126320.0000000    0.1547513
126360.0000000    0.1519728
126400.0000000    0.1544772
126440.0000000    0.1515123
126480.0000000    0.1402473
126520.0000000    0.1542386
126560.0000000    0.1415637
126600.0000000    0.1549450
126640.0000000    0.1420546
126680.0000000    0.1364409
126720.0000000    0.1332178
126760.0000000    0.1176074
126800.0000000    0.1260786
126840.0000000    0.1508719
126880.0000000    0.1399566
126920.0000000    0.1489362
126960.0000000    0.1462529
127000.0000000    0.1353590
127040.0000000    0.1369844
127080.0000000    0.1317090
127120.0000000    0.1500455
127160.0000000    0.1337229
127200.0000000    0.1400587
127240.0000000    0.1408097
127280.0000000    0.1446238
127320.0000000    0.1403911
127360.0000000    0.1325330
127400.0000000    0.1377405
127440.0000000    0.1404380
127480.0000000    0.1302444
127520.0000000    0.1256401
127560.0000000    0.1303760
127600.0000000    0.1386817
127640.0000000    0.1420139
127680.0000000    0.1384301
127720.0000000    0.1331188
127760.0000000    0.1257583
127800.0000000    0.1316111
127840.0000000    0.1335514
127880.0000000    0.1222880
127920.0000000    0.1334960
127960.0000000    0.1314797
128000.0000000    0.1403081
128040.0000000    0.1413147
128080.0000000    0.1382425
128120.0000000    0.1496301
128160.0000000    0.1310324
128200.0000000    0.1284602
128240.0000000    0.1456777
128280.0000000    0.1437434
128320.0000000    0.1496211
128360.0000000    0.1522049
128400.0000000    0.1405013
128440.0000000    0.1372660
128480.0000000    0.1516866
128520.0000000    0.1210450
128560.0000000    0.1348762
128600.0000000    0.1288480
128640.0000000    0.1341512
128680.0000000    0.1371712
128720.0000000    0.1432269
128760.0000000    0.1523001
128800.0000000    0.1350324
128840.0000000    0.1387467
128880.0000000    0.1385728
128920.0000000    0.1439029
128960.0000000    0.1407679
129000.0000000    0.1475831
129040.0000000    0.1361661
129080.0000000    0.1327866
129120.0000000    0.1313800
129160.0000000    0.1390607
129200.0000000    0.1281123
129240.0000000    0.1371436
129280.0000000    0.1339601
129320.0000000    0.1307879
129360.0000000    0.1399572
129400.0000000    0.1442946
129440.0000000    0.1496797
129480.0000000    0.1556506
129520.0000000    0.1450291
129560.0000000    0.1342947
129600.0000000    0.1416352
129640.0000000    0.1354911
129680.0000000    0.1461442
129720.0000000    0.1343778
129760.0000000    0.1358290
129800.0000000    0.1411932
129840.0000000    0.1433436
129880.0000000    0.1327222
129920.0000000    0.1241244
129960.0000000    0.1304499
130000.0000000    0.1355829
130040.0000000    0.1389721
130080.0000000    0.1546996
130120.0000000    0.1426456
130160.0000000    0.1293791
130200.0000000    0.1401891
130240.0000000    0.1296411
130280.0000000    0.1333923
130320.0000000    0.1400642
130360.0000000    0.1531891
130400.0000000    0.1378975
130440.0000000    0.1396137
130480.0000000    0.1410885
130520.0000000    0.1295642
130560.0000000    0.1455987
130600.0000000    0.1448594
130640.0000000    0.1403404
130680.0000000    0.1353207
130720.0000000    0.1385147
130760.0000000    0.1433318
130800.0000000    0.1432868
130840.0000000    0.1411604
130880.0000000    0.1312667
130920.0000000    0.1467997
130960.0000000    0.1418882
131000.0000000    0.1484752
131040.0000000    0.1432616
131080.0000000    0.1478095
131120.0000000    0.1536987
131160.0000000    0.1469920
131200.0000000    0.1455465
131240.0000000    0.1344310
131280.0000000    0.1476650
131320.0000000    0.1635109
131360.0000000    0.1600540
131400.0000000    0.1670532
131440.0000000    0.1537691
131480.0000000    0.1790193
131520.0000000    0.1531196
131560.0000000    0.1646158
131600.0000000    0.1443249
131640.0000000    0.1563829
131680.0000000    0.1433777
131720.0000000    0.1384297
131760.0000000    0.1590756
131800.0000000    0.1773950
131840.0000000    0.1902903
131880.0000000    0.1678128
131920.0000000    0.1703759
131960.0000000    0.1524979
132000.0000000    0.1512686
132040.0000000    0.1514611
132080.0000000    0.1380001
132120.0000000    0.1369945
132160.0000000    0.1401713
132200.0000000    0.1390241
132240.0000000    0.1271371
132280.0000000    0.1337360
132320.0000000    0.1316377
132360.0000000    0.1328701
132400.0000000    0.1440291
132440.0000000    0.1443402
132480.0000000    0.1390059
132520.0000000    0.1294553
132560.0000000    0.1339754
132600.0000000    0.1415133
132640.0000000    0.1267373
132680.0000000    0.1331390
132720.0000000    0.1312293
132760.0000000    0.1407655
132800.0000000    0.1299564
132840.0000000    0.1367201
132880.0000000    0.1359605
132920.0000000    0.1350480
132960.0000000    0.1188251
133000.0000000    0.1179247
133040.0000000    0.1304210
133080.0000000    0.1183944
133120.0000000    0.1325271
133160.0000000    0.1282834
133200.0000000    0.1278202
133240.0000000    0.1272088
133280.0000000    0.1408717
133320.0000000    0.1412692
133360.0000000    0.1382861
133400.0000000    0.1300123
133440.0000000    0.1239638
133480.0000000    0.1287033
133520.0000000    0.1421722
133560.0000000    0.1222743
133600.0000000    0.1202061
133640.0000000    0.1229742
133680.0000000    0.1370568
133720.0000000    0.1289465
133760.0000000    0.1313328
133800.0000000    0.1353041
133840.0000000    0.1255971
133880.0000000    0.1231986
133920.0000000    0.1322483
133960.0000000    0.1447558
134000.0000000    0.1261871
134040.0000000    0.1296900
134080.0000000    0.1238060
134120.0000000    0.1273775
134160.0000000    0.1284211
134200.0000000    0.1191964
134240.0000000    0.1239059
134280.0000000    0.1296104
134320.0000000    0.1293014
134360.0000000    0.1251618
134400.0000000    0.1247157
134440.0000000    0.1250346
134480.0000000    0.1389072
134520.0000000    0.1267408
134560.0000000    0.1366198
134600.0000000    0.1375660
134640.0000000    0.1463285
134680.0000000    0.1434891
134720.0000000    0.1470189
134760.0000000    0.1465837
134800.0000000    0.1404365
134840.0000000    0.1327020
134880.0000000    0.1397265
134920.0000000    0.1394140
134960.0000000    0.1359053
135000.0000000    0.1435489
135040.0000000    0.1362681
135080.0000000    0.1451578
135120.0000000    0.1272441
135160.0000000    0.1187271
135200.0000000    0.1297587
135240.0000000    0.1330503
135280.0000000    0.1331713
135320.0000000    0.1367097
135360.0000000    0.1265272
135400.0000000    0.1298978
135440.0000000    0.1284469
135480.0000000    0.1302562
135520.0000000    0.1301656
135560.0000000    0.1316600
135600.0000000    0.1405188
135640.0000000    0.1281940
135680.0000000    0.1377306
135720.0000000    0.1414980
135760.0000000    0.1279880
135800.0000000    0.1278724
135840.0000000    0.1342628
135880.0000000    0.1230327
135920.0000000    0.1195085
135960.0000000    0.1281873
136000.0000000    0.1452872
136040.0000000    0.1373838
136080.0000000    0.1264168
136120.0000000    0.1286356
136160.0000000    0.1353438
136200.0000000    0.1396486
136240.0000000    0.1435243
136280.0000000    0.1329033
136320.0000000    0.1563896
136360.0000000    0.1441602
136400.0000000    0.1416018
136440.0000000    0.1413592
136480.0000000    0.1287410
136520.0000000    0.1340854
136560.0000000    0.1297012
136600.0000000    0.1215785
136640.0000000    0.1265417
136680.0000000    0.1267836
136720.0000000    0.1329831
136760.0000000    0.1141808
136800.0000000    0.1176315
136840.0000000    0.1214398
136880.0000000    0.1346769
136920.0000000    0.1347579
136960.0000000    0.1454788
137000.0000000    0.1340325
137040.0000000    0.1318298
137080.0000000    0.1381631
137120.0000000    0.1453437
137160.0000000    0.1228622
137200.0000000    0.1236479
137240.0000000    0.1251210
137280.0000000    0.1299010
137320.0000000    0.1287210
137360.0000000    0.1311373
137400.0000000    0.1261124
137440.0000000    0.1250226
137480.0000000    0.1187608
137520.0000000    0.1220773
137560.0000000    0.1269517
137600.0000000    0.1286485
137640.0000000    0.1208046
137680.0000000    0.1115769
137720.0000000    0.1151418
137760.0000000    0.1201591
137800.0000000    0.1255767
137840.0000000    0.1445155
137880.0000000    0.1433529
137920.0000000    0.1472942
137960.0000000    0.1412741
138000.0000000    0.1378451
138040.0000000    0.1468252
138080.0000000    0.1503733
138120.0000000    0.1303157
138160.0000000    0.1304967
138200.0000000    0.1269303
138240.0000000    0.1398836
138280.0000000    0.1315798
138320.0000000    0.1313423
138360.0000000    0.1211345
138400.0000000    0.1365721
138440.0000000    0.1372928
138480.0000000    0.1310408
138520.0000000    0.1186830
138560.0000000    0.1234895
138600.0000000    0.1223087
138640.0000000    0.1267155
138680.0000000    0.1187011
138720.0000000    0.1199779
138760.0000000    0.1214060
138800.0000000    0.1207228
138840.0000000    0.1255208
138880.0000000    0.1531829
138920.0000000    0.1411752
138960.0000000    0.1312613
139000.0000000    0.1389414
139040.0000000    0.1485195
139080.0000000    0.1473604
139120.0000000    0.1332374
139160.0000000    0.1344738
139200.0000000    0.1292540
139240.0000000    0.1275602
139280.0000000    0.1177515
139320.0000000    0.1254285
139360.0000000    0.1239564
139400.0000000    0.1398924
139440.0000000    0.1547313
139480.0000000    0.1625379
139520.0000000    0.1515543
139560.0000000    0.1576025
139600.0000000    0.1370493
139640.0000000    0.1382548
139680.0000000    0.1338335
139720.0000000    0.1279519
139760.0000000    0.1368652
139800.0000000    0.1327649
139840.0000000    0.1355124
139880.0000000    0.1310981
139920.0000000    0.1373644
139960.0000000    0.1383781
140000.0000000    0.1382564
140040.0000000    0.1616389
140080.0000000    0.1367143
140120.0000000    0.1522289
140160.0000000    0.1360281
140200.0000000    0.1567347
140240.0000000    0.1470959
140280.0000000    0.1550421
140320.0000000    0.1512931
140360.0000000    0.1448946
140400.0000000    0.1413381
140440.0000000    0.1564485
140480.0000000    0.1560400
140520.0000000    0.1564519
140560.0000000    0.1364223
140600.0000000    0.1547373
140640.0000000    0.1507055
140680.0000000    0.1470870
140720.0000000    0.1484685
140760.0000000    0.1674285
140800.0000000    0.1498490
140840.0000000    0.1484370
140880.0000000    0.1438192
140920.0000000    0.1569362
140960.0000000    0.1565132
141000.0000000    0.1520436
141040.0000000    0.1498803
141080.0000000    0.1521375
141120.0000000    0.1763580
141160.0000000    0.1614854
141200.0000000    0.1585399
141240.0000000    0.1611002
141280.0000000    0.1529968
141320.0000000    0.1419547
141360.0000000    0.1350924
141400.0000000    0.1409645
141440.0000000    0.1482762
141480.0000000    0.1391436
141520.0000000    0.1383877
141560.0000000    0.1499475
141600.0000000    0.1483738
141640.0000000    0.1432239
141680.0000000    0.1327364
141720.0000000    0.1355364
141760.0000000    0.1366237
141800.0000000    0.1305479
141840.0000000    0.1312022
141880.0000000    0.1255376
141920.0000000    0.1215982
141960.0000000    0.1333577
142000.0000000    0.1306726
142040.0000000    0.1208036
142080.0000000    0.1342041
142120.0000000    0.1433529
142160.0000000    0.1437714
142200.0000000    0.1272508
142240.0000000    0.1300255
142280.0000000    0.1359161
142320.0000000    0.1459563
142360.0000000    0.1428548
142400.0000000    0.1266080
142440.0000000    0.1378351
142480.0000000    0.1240669
142520.0000000    0.1366882
142560.0000000    0.1439587
142600.0000000    0.1321722
142640.0000000    0.1368746
142680.0000000    0.1471385
142720.0000000    0.1376923
142760.0000000    0.1483335
142800.0000000    0.1545334
142840.0000000    0.1470506
142880.0000000    0.1327276
142920.0000000    0.1427852
142960.0000000    0.1435448
143000.0000000    0.1449697
143040.0000000    0.1434535
143080.0000000    0.1239335
143120.0000000    0.1461328
143160.0000000    0.1538156
143200.0000000    0.1547551
143240.0000000    0.1371022
143280.0000000    0.1396558
143320.0000000    0.1337274
143360.0000000    0.1413384
143400.0000000    0.1480641
143440.0000000    0.1354130
143480.0000000    0.1330612
143520.0000000    0.1399526
143560.0000000    0.1347623
143600.0000000    0.1142620
143640.0000000    0.1297072
143680.0000000    0.1230113
143720.0000000    0.1433337
143760.0000000    0.1307347
143800.0000000    0.1275729
143840.0000000    0.1298309
143880.0000000    0.1403096
143920.0000000    0.1246217
143960.0000000    0.1202156
144000.0000000    0.1367898
144040.0000000    0.1408277
144080.0000000    0.1362453
144120.0000000    0.1335457
144160.0000000    0.1346620
144200.0000000    0.1260623
144240.0000000    0.1338404
144280.0000000    0.1355364
144320.0000000    0.1338373
144360.0000000    0.1503323
144400.0000000    0.1324673
144440.0000000    0.1347091
144480.0000000    0.1294222
144520.0000000    0.1280560
144560.0000000    0.1347898
144600.0000000    0.1284265
144640.0000000    0.1232919
144680.0000000    0.1314110
144720.0000000    0.1213215
144760.0000000    0.1237354
144800.0000000    0.1173115
144840.0000000    0.1127192
144880.0000000    0.1245497
144920.0000000    0.1175428
144960.0000000    0.1129440
145000.0000000    0.1251669
145040.0000000    0.1271125
145080.0000000    0.1221505
145120.0000000    0.1293851
145160.0000000    0.1336828
145200.0000000    0.1277712
145240.0000000    0.1386555
145280.0000000    0.1199035
145320.0000000    0.1300907
145360.0000000    0.1275473
145400.0000000    0.1229338
145440.0000000    0.1272432
145480.0000000    0.1150125
145520.0000000    0.1253992
145560.0000000    0.1396114
145600.0000000    0.1281864
145640.0000000    0.1334407
145680.0000000    0.1335048
145720.0000000    0.1314618
145760.0000000    0.1244870
145800.0000000    0.1348868
145840.0000000    0.1214915
145880.0000000    0.1304082
145920.0000000    0.1293032
145960.0000000    0.1281382
146000.0000000    0.1260685
146040.0000000    0.1210036
146080.0000000    0.1191054
146120.0000000    0.1227278
146160.0000000    0.1141238
146200.0000000    0.1203581
146240.0000000    0.1229149
146280.0000000    0.1169752
146320.0000000    0.1199004
146360.0000000    0.1361782
146400.0000000    0.1350582
146440.0000000    0.1333376
146480.0000000    0.1219349
146520.0000000    0.1268364
146560.0000000    0.1269703
146600.0000000    0.1144847
146640.0000000    0.1110874
146680.0000000    0.1227090
146720.0000000    0.1151562
146760.0000000    0.1193954
146800.0000000    0.1248697
146840.0000000    0.1270511
146880.0000000    0.1438808
146920.0000000    0.1550159
146960.0000000    0.1368646
147000.0000000    0.1276717
147040.0000000    0.1347501
147080.0000000    0.1404355
147120.0000000    0.1401079
147160.0000000    0.1495439
147200.0000000    0.1574549
147240.0000000    0.1506581
147280.0000000    0.1503425
147320.0000000    0.1442611
147360.0000000    0.1523242
147400.0000000    0.1325274
147440.0000000    0.1595043
147480.0000000    0.1722118
147520.0000000    0.1655107
147560.0000000    0.1599869
147600.0000000    0.1472850
147640.0000000    0.1655565
147680.0000000    0.1426023
147720.0000000    0.1476378
147760.0000000    0.1451079
147800.0000000    0.1451408
147840.0000000    0.1231344
147880.0000000    0.1261033
147920.0000000    0.1284303
147960.0000000    0.1255626
148000.0000000    0.1334936
148040.0000000    0.1409964
148080.0000000    0.1320560
148120.0000000    0.1344259
148160.0000000    0.1358431
148200.0000000    0.1223922
148240.0000000    0.1272516
148280.0000000    0.1321896
148320.0000000    0.1125918
148360.0000000    0.1226786
148400.0000000    0.1128325
148440.0000000    0.1299274
148480.0000000    0.1463016
148520.0000000    0.1367751
148560.0000000    0.1488372
148600.0000000    0.1463746
148640.0000000    0.1380399
148680.0000000    0.1308242
148720.0000000    0.1421292
148760.0000000    0.1373709
148800.0000000    0.1311042
148840.0000000    0.1433434
148880.0000000    0.1416133
148920.0000000    0.1495310
148960.0000000    0.1349010
149000.0000000    0.1354420
149040.0000000    0.1470108
149080.0000000    0.1310813
149120.0000000    0.1406334
149160.0000000    0.1321415
149200.0000000    0.1338663
149240.0000000    0.1229709
149280.0000000    0.1251037
149320.0000000    0.1451494
149360.0000000    0.1492718
149400.0000000    0.1418295
149440.0000000    0.1309524
149480.0000000    0.1395158
149520.0000000    0.1365747
149560.0000000    0.1383761
149600.0000000    0.1416658
149640.0000000    0.1391796
149680.0000000    0.1576219
149720.0000000    0.1547161
149760.0000000    0.1479926
149800.0000000    0.1425059
149840.0000000    0.1482366
149880.0000000    0.1435008
149920.0000000    0.1414510
149960.0000000    0.1469325
150000.0000000    0.1541137
150040.0000000    0.1450037
150080.0000000    0.1439448
150120.0000000    0.1448635
150160.0000000    0.1455124
150200.0000000    0.1470214
150240.0000000    0.1527749
150280.0000000    0.1589957
150320.0000000    0.1437034
150360.0000000    0.1502955
150400.0000000    0.1470392
150440.0000000    0.1338030
150480.0000000    0.1562832
150520.0000000    0.1456282
150560.0000000    0.1541877
150600.0000000    0.1528959
150640.0000000    0.1554559
150680.0000000    0.1668703
150720.0000000    0.1642377
150760.0000000    0.1585314
150800.0000000    0.1533454
150840.0000000    0.1293029
150880.0000000    0.1398646
150920.0000000    0.1312476
150960.0000000    0.1310862
151000.0000000    0.1555586
151040.0000000    0.1452867
151080.0000000    0.1373867
151120.0000000    0.1562253
151160.0000000    0.1464319
151200.0000000    0.1454006
151240.0000000    0.1486271
151280.0000000    0.1435879
151320.0000000    0.1567445
151360.0000000    0.1462993
151400.0000000    0.1321213
151440.0000000    0.1378401
151480.0000000    0.1254341
151520.0000000    0.1376617
151560.0000000    0.1423767
151600.0000000    0.1464300
151640.0000000    0.1526111
151680.0000000    0.1443516
151720.0000000    0.1648678
151760.0000000    0.1374321
151800.0000000    0.1437409
151840.0000000    0.1402595
151880.0000000    0.1575101
151920.0000000    0.1634575
151960.0000000    0.1620615
152000.0000000    0.1606333
152040.0000000    0.1597246
152080.0000000    0.1489663
152120.0000000    0.1497254
152160.0000000    0.1664073
152200.0000000    0.1528472
152240.0000000    0.1618506
152280.0000000    0.1675659
152320.0000000    0.1576801
152360.0000000    0.1684695
152400.0000000    0.1455724
152440.0000000    0.1591191
152480.0000000    0.1419106
152520.0000000    0.1478899
152560.0000000    0.1471211
152600.0000000    0.1532081
152640.0000000    0.1594052
152680.0000000    0.1507626
152720.0000000    0.1570705
152760.0000000    0.1324705
152800.0000000    0.1379824
152840.0000000    0.1425803
152880.0000000    0.1324950
152920.0000000    0.1463779
152960.0000000    0.1365761
153000.0000000    0.1396412
153040.0000000    0.1195249
153080.0000000    0.1359589
153120.0000000    0.1362682
153160.0000000    0.1249899
153200.0000000    0.1298477
153240.0000000    0.1406276
153280.0000000    0.1440395
153320.0000000    0.1330151
153360.0000000    0.1280669
153400.0000000    0.1381904
153440.0000000    0.1295988
153480.0000000    0.1365022
153520.0000000    0.1273791
153560.0000000    0.1428436
153600.0000000    0.1339305
153640.0000000    0.1424413
153680.0000000    0.1400491
153720.0000000    0.1344225
153760.0000000    0.1430827
153800.0000000    0.1268373
153840.0000000    0.1212516
153880.0000000    0.1292216
153920.0000000    0.1256795
153960.0000000    0.1280955
154000.0000000    0.1232503
154040.0000000    0.1349361
154080.0000000    0.1256122
154120.0000000    0.1202121
154160.0000000    0.1246514
154200.0000000    0.1358463
154240.0000000    0.1387337
154280.0000000    0.1364498
154320.0000000    0.1487195
154360.0000000    0.1351488
154400.0000000    0.1446635
154440.0000000    0.1366548
154480.0000000    0.1278751
154520.0000000    0.1377551
154560.0000000    0.1363631
154600.0000000    0.1432688
154640.0000000    0.1528318
154680.0000000    0.1555878
154720.0000000    0.1618592
154760.0000000    0.1639512
154800.0000000    0.1511993
154840.0000000    0.1548045
154880.0000000    0.1475282
154920.0000000    0.1483292
154960.0000000    0.1420700
155000.0000000    0.1399760
155040.0000000    0.1435075
155080.0000000    0.1516348
155120.0000000    0.1511076
155160.0000000    0.1526469
155200.0000000    0.1443352
155240.0000000    0.1519868
155280.0000000    0.1362917
155320.0000000    0.1392708
155360.0000000    0.1321240
155400.0000000    0.1421325
155440.0000000    0.1508246
155480.0000000    0.1354194
155520.0000000    0.1537703
155560.0000000    0.1466496
155600.0000000    0.1344649
155640.0000000    0.1522894
155680.0000000    0.1268266
155720.0000000    0.1278743
155760.0000000    0.1279068
155800.0000000    0.1331217
155840.0000000    0.1391480
155880.0000000    0.1464727
155920.0000000    0.1408043
155960.0000000    0.1354114
156000.0000000    0.1419909
156040.0000000    0.1357958
156080.0000000    0.1365389
156120.0000000    0.1469647
156160.0000000    0.1497174
156200.0000000    0.1396518
156240.0000000    0.1527091
156280.0000000    0.1404466
156320.0000000    0.1470835
156360.0000000    0.1404096
156400.0000000    0.1446531
156440.0000000    0.1500161
156480.0000000    0.1455121
156520.0000000    0.1432077
156560.0000000    0.1477834
156600.0000000    0.1531948
156640.0000000    0.1611620
156680.0000000    0.1583628
156720.0000000    0.1519687
156760.0000000    0.1517421
156800.0000000    0.1446845
156840.0000000    0.1728983
156880.0000000    0.1573979
156920.0000000    0.1373430
156960.0000000    0.1424682
157000.0000000    0.1432136
157040.0000000    0.1452596
157080.0000000    0.1383966
157120.0000000    0.1399516
157160.0000000    0.1445247
157200.0000000    0.1271949
157240.0000000    0.1318837
157280.0000000    0.1472334
157320.0000000    0.1478158
157360.0000000    0.1473918
157400.0000000    0.1528984
157440.0000000    0.1504663
157480.0000000    0.1413393
157520.0000000    0.1508527
157560.0000000    0.1611476
157600.0000000    0.1445103
157640.0000000    0.1434650
157680.0000000    0.1510087
157720.0000000    0.1445633
157760.0000000    0.1412219
157800.0000000    0.1499262
157840.0000000    0.1392635
157880.0000000    0.1423083
157920.0000000    0.1369779
157960.0000000    0.1454277
158000.0000000    0.1486991
158040.0000000    0.1516170
158080.0000000    0.1315466
158120.0000000    0.1434843
158160.0000000    0.1285268
158200.0000000    0.1399113
158240.0000000    0.1418268
158280.0000000    0.1421368
158320.0000000    0.1282183
158360.0000000    0.1264483
158400.0000000    0.1455669
158440.0000000    0.1254638
158480.0000000    0.1297003
158520.0000000    0.1320366
158560.0000000    0.1255568
158600.0000000    0.1220642
158640.0000000    0.1216619
158680.0000000    0.1283541
158720.0000000    0.1410992
158760.0000000    0.1359242
158800.0000000    0.1195654
158840.0000000    0.1264598
158880.0000000    0.1104677
158920.0000000    0.1292769
158960.0000000    0.1171663
159000.0000000    0.1246134
159040.0000000    0.1220632
159080.0000000    0.1157256
159120.0000000    0.1127539
159160.0000000    0.1213298
159200.0000000    0.1114860
159240.0000000    0.1220114
159280.0000000    0.1317949
159320.0000000    0.1222812
159360.0000000    0.1371261
159400.0000000    0.1338849
159440.0000000    0.1269218
159480.0000000    0.1349859
159520.0000000    0.1337518
159560.0000000    0.1247446
159600.0000000    0.1220609
159640.0000000    0.1217803
159680.0000000    0.1285982
159720.0000000    0.1278652
159760.0000000    0.1324211
159800.0000000    0.1211237
159840.0000000    0.1321383
159880.0000000    0.1286291
159920.0000000    0.1275741
159960.0000000    0.1264075
160000.0000000    0.1228825
160040.0000000    0.1170931
160080.0000000    0.1181362
160120.0000000    0.1189587
160160.0000000    0.1189137
160200.0000000    0.1156287
160240.0000000    0.1176810
160280.0000000    0.1238090
160320.0000000    0.1309548
160360.0000000    0.1309360
160400.0000000    0.1321353
160440.0000000    0.1263766
160480.0000000    0.1199669
160520.0000000    0.1298095
160560.0000000    0.1241268
160600.0000000    0.1243730
160640.0000000    0.1309835
160680.0000000    0.1195115
160720.0000000    0.1248932
160760.0000000    0.1219303
160800.0000000    0.1459357
160840.0000000    0.1210280
160880.0000000    0.1228467
160920.0000000    0.1220223
160960.0000000    0.1240980
161000.0000000    0.1075816
161040.0000000    0.1125982
161080.0000000    0.1171782
161120.0000000    0.1194921
161160.0000000    0.1184574
161200.0000000    0.1119483
161240.0000000    0.1307582
161280.0000000    0.1244997
161320.0000000    0.1205663
161360.0000000    0.1232940
161400.0000000    0.1201455
161440.0000000    0.1132590
161480.0000000    0.1196588
161520.0000000    0.1238339
161560.0000000    0.1223920
161600.0000000    0.1285945
161640.0000000    0.1416996
161680.0000000    0.1350065
161720.0000000    0.1306803
161760.0000000    0.1528973
161800.0000000    0.1464901
161840.0000000    0.1336521
161880.0000000    0.1259890
161920.0000000    0.1371987
161960.0000000    0.1410077
162000.0000000    0.1236247
162040.0000000    0.1388017
162080.0000000    0.1328109
162120.0000000    0.1539018
162160.0000000    0.1303836
162200.0000000    0.1264318
162240.0000000    0.1299309
162280.0000000    0.1201805
162320.0000000    0.1237878
162360.0000000    0.1338218
162400.0000000    0.1376291
162440.0000000    0.1424094
162480.0000000    0.1327118
162520.0000000    0.1506684
162560.0000000    0.1298566
162600.0000000    0.1375172
162640.0000000    0.1368531
162680.0000000    0.1378924
162720.0000000    0.1526973
162760.0000000    0.1348865
162800.0000000    0.1455467
162840.0000000    0.1264894
162880.0000000    0.1269827
162920.0000000    0.1184905
162960.0000000    0.1248939
163000.0000000    0.1220081
163040.0000000    0.1424581
163080.0000000    0.1200697
163120.0000000    0.1172580
163160.0000000    0.1286023
163200.0000000    0.1250571
163240.0000000    0.1214100
163280.0000000    0.1298843
163320.0000000    0.1298911
163360.0000000    0.1243883
163400.0000000    0.1257211
163440.0000000    0.1318523
163480.0000000    0.1336301
163520.0000000    0.1220328
163560.0000000    0.1265751
163600.0000000    0.1298581
163640.0000000    0.1344906
163680.0000000    0.1241492
163720.0000000    0.1239955
163760.0000000    0.1360787
163800.0000000    0.1215470
163840.0000000    0.1294045
163880.0000000    0.1324395
163920.0000000    0.1333416
163960.0000000    0.1135354
164000.0000000    0.1296266
164040.0000000    0.1203879
164080.0000000    0.1421028
164120.0000000    0.1412432
164160.0000000    0.1330417
164200.0000000    0.1369959
164240.0000000    0.1485483
164280.0000000    0.1447353
164320.0000000    0.1299731
164360.0000000    0.1319840
164400.0000000    0.1434636
164440.0000000    0.1387015
164480.0000000    0.1262866
164520.0000000    0.1338814
164560.0000000    0.1545990
164600.0000000    0.1543402
164640.0000000    0.1358664
164680.0000000    0.1296802
164720.0000000    0.1272489
164760.0000000    0.1224577
164800.0000000    0.1340437
164840.0000000    0.1138627
164880.0000000    0.1318133
164920.0000000    0.1253547
164960.0000000    0.1247560
165000.0000000    0.1269159
165040.0000000    0.1204719
165080.0000000    0.1152537
165120.0000000    0.1350043
165160.0000000    0.1310961
165200.0000000    0.1196919
165240.0000000    0.1141033
165280.0000000    0.1289823
165320.0000000    0.1235337
165360.0000000    0.1291473
165400.0000000    0.1267293
165440.0000000    0.1300561
165480.0000000    0.1237074
165520.0000000    0.1288722
165560.0000000    0.1454451
165600.0000000    0.1313694
165640.0000000    0.1387578
165680.0000000    0.1423253
165720.0000000    0.1530546
165760.0000000    0.1454022
165800.0000000    0.1415872
165840.0000000    0.1298077
165880.0000000    0.1441221
165920.0000000    0.1293926
165960.0000000    0.1239726
166000.0000000    0.1226577
166040.0000000    0.1323404
166080.0000000    0.1198185
166120.0000000    0.1205102
166160.0000000    0.1220949
166200.0000000    0.1344372
166240.0000000    0.1388915
166280.0000000    0.1351578
166320.0000000    0.1292848
166360.0000000    0.1311249
166400.0000000    0.1377959
166440.0000000    0.1198470
166480.0000000    0.1161179
166520.0000000    0.1112130
166560.0000000    0.1246032
166600.0000000    0.1267025
166640.0000000    0.1215977
166680.0000000    0.1332003
166720.0000000    0.1408543
166760.0000000    0.1324830
166800.0000000    0.1373465
166840.0000000    0.1365934
166880.0000000    0.1394118
166920.0000000    0.1416005
166960.0000000    0.1309000
167000.0000000    0.1324799
167040.0000000    0.1181802
167080.0000000    0.1269022
167120.0000000    0.1316041
167160.0000000    0.1329407
167200.0000000    0.1473180
167240.0000000    0.1413414
167280.0000000    0.1317071
167320.0000000    0.1414763
167360.0000000    0.1353681
167400.0000000    0.1116493
167440.0000000    0.1235646
167480.0000000    0.1167025
167520.0000000    0.1213413
167560.0000000    0.1330005
167600.0000000    0.1199436
167640.0000000    0.1267143
167680.0000000    0.1241306
167720.0000000    0.1216015
167760.0000000    0.1244332
167800.0000000    0.1167869
167840.0000000    0.1251320
167880.0000000    0.1253633
167920.0000000    0.1426450
167960.0000000    0.1286216
168000.0000000    0.1455369
168040.0000000    0.1395047
168080.0000000    0.1140093
168120.0000000    0.1195744
168160.0000000    0.1133224
168200.0000000    0.1258120
168240.0000000    0.1160593
168280.0000000    0.1338955
168320.0000000    0.1311976
168360.0000000    0.1150520
168400.0000000    0.1283308
168440.0000000    0.1332503
168480.0000000    0.1238256
168520.0000000    0.1274827
168560.0000000    0.1389986
168600.0000000    0.1357725
168640.0000000    0.1380257
168680.0000000    0.1348717
168720.0000000    0.1354658
168760.0000000    0.1357081
168800.0000000    0.1318510
168840.0000000    0.1277837
168880.0000000    0.1351882
168920.0000000    0.1365761
168960.0000000    0.1373757
169000.0000000    0.1322291
169040.0000000    0.1335573
169080.0000000    0.1375055
169120.0000000    0.1342381
169160.0000000    0.1302768
169200.0000000    0.1426251
169240.0000000    0.1321153
169280.0000000    0.1260236
169320.0000000    0.1383534
169360.0000000    0.1512404
169400.0000000    0.1398905
169440.0000000    0.1466333
169480.0000000    0.1440810
169520.0000000    0.1265224
169560.0000000    0.1345638
169600.0000000    0.1201014
169640.0000000    0.1298041
169680.0000000    0.1373168
169720.0000000    0.1262996
169760.0000000    0.1309198
169800.0000000    0.1353114
169840.0000000    0.1276400
169880.0000000    0.1238151
169920.0000000    0.1401315
169960.0000000    0.1411037
170000.0000000    0.1235905
170040.0000000    0.1300347
170080.0000000    0.1410387
170120.0000000    0.1439413
170160.0000000    0.1385004
170200.0000000    0.1378403
170240.0000000    0.1431842
170280.0000000    0.1357230
170320.0000000    0.1611145
170360.0000000    0.1430161
170400.0000000    0.1434638
170440.0000000    0.1345890
170480.0000000    0.1263399
170520.0000000    0.1494510
170560.0000000    0.1523257
170600.0000000    0.1357042
170640.0000000    0.1436367
170680.0000000    0.1360019
170720.0000000    0.1282163
170760.0000000    0.1405280
170800.0000000    0.1441257
170840.0000000    0.1388538
170880.0000000    0.1310150
170920.0000000    0.1336000
170960.0000000    0.1390767
171000.0000000    0.1209560
171040.0000000    0.1240023
171080.0000000    0.1235220
171120.0000000    0.1241207
171160.0000000    0.1181254
171200.0000000    0.1274107
171240.0000000    0.1331005
171280.0000000    0.1458413
171320.0000000    0.1232315
171360.0000000    0.1250681
171400.0000000    0.1341807
171440.0000000    0.1227157
171480.0000000    0.1295366
171520.0000000    0.1406210
171560.0000000    0.1290963
171600.0000000    0.1384324
171640.0000000    0.1433493
171680.0000000    0.1648491
171720.0000000    0.1388138
171760.0000000    0.1420562
171800.0000000    0.1398804
171840.0000000    0.1341818
171880.0000000    0.1226003
171920.0000000    0.1263218
171960.0000000    0.1331398
172000.0000000    0.1274505
172040.0000000    0.1214432
172080.0000000    0.1298249
172120.0000000    0.1271369
172160.0000000    0.1304490
172200.0000000    0.1285766
172240.0000000    0.1175164
172280.0000000    0.1303703
172320.0000000    0.1381308
172360.0000000    0.1398860
172400.0000000    0.1332850
172440.0000000    0.1383384
172480.0000000    0.1423836
172520.0000000    0.1449654
172560.0000000    0.1481829
172600.0000000    0.1229887
172640.0000000    0.1215800
172680.0000000    0.1404505
172720.0000000    0.1178079
172760.0000000    0.1199043
172800.0000000    0.1255684
172840.0000000    0.1317276
172880.0000000    0.1471712
172920.0000000    0.1438798
172960.0000000    0.1462544
173000.0000000    0.1321894
173040.0000000    0.1390698
173080.0000000    0.1439903
173120.0000000    0.1401872
173160.0000000    0.1320836
173200.0000000    0.1321465
173240.0000000    0.1348881
173280.0000000    0.1375509
173320.0000000    0.1434330
173360.0000000    0.1563928
173400.0000000    0.1352946
173440.0000000    0.1476274
173480.0000000    0.1321845
173520.0000000    0.1262314
173560.0000000    0.1265355
173600.0000000    0.1269504
173640.0000000    0.1311898
173680.0000000    0.1298742
173720.0000000    0.1389320
173760.0000000    0.1420429
173800.0000000    0.1338990
173840.0000000    0.1319041
173880.0000000    0.1388063
173920.0000000    0.1411439
173960.0000000    0.1489985
174000.0000000    0.1327280
174040.0000000    0.1263430
174080.0000000    0.1488940
174120.0000000    0.1444574
174160.0000000    0.1380591
174200.0000000    0.1309204
174240.0000000    0.1321075
174280.0000000    0.1323248
174320.0000000    0.1353379
174360.0000000    0.1309347
174400.0000000    0.1349605
174440.0000000    0.1312179
174480.0000000    0.1373101
174520.0000000    0.1240374
174560.0000000    0.1382387
174600.0000000    0.1414752
174640.0000000    0.1414129
174680.0000000    0.1387506
174720.0000000    0.1313615
174760.0000000    0.1326245
174800.0000000    0.1397890
174840.0000000    0.1352300
174880.0000000    0.1323139
174920.0000000    0.1310878
174960.0000000    0.1287018
175000.0000000    0.1325812
175040.0000000    0.1275892
175080.0000000    0.1219236
175120.0000000    0.1313878
175160.0000000    0.1293540
175200.0000000    0.1281272
175240.0000000    0.1407763
175280.0000000    0.1286306
175320.0000000    0.1298008
175360.0000000    0.1431459
175400.0000000    0.1321596
175440.0000000    0.1362341
175480.0000000    0.1502412
175520.0000000    0.1520623
175560.0000000    0.1338733
175600.0000000    0.1209538
175640.0000000    0.1186856
175680.0000000    0.1259896
175720.0000000    0.1223663
175760.0000000    0.1226535
175800.0000000    0.1257376
175840.0000000    0.1257536
175880.0000000    0.1435527
175920.0000000    0.1405240
175960.0000000    0.1361002
176000.0000000    0.1346496
176040.0000000    0.1330309
176080.0000000    0.1321901
176120.0000000    0.1404469
176160.0000000    0.1318596
176200.0000000    0.1389518
176240.0000000    0.1397628
176280.0000000    0.1348274
176320.0000000    0.1269222
176360.0000000    0.1289033
176400.0000000    0.1426565
176440.0000000    0.1464337
176480.0000000    0.1247773
176520.0000000    0.1321984
176560.0000000    0.1321045
176600.0000000    0.1451388
176640.0000000    0.1367949
176680.0000000    0.1250925
176720.0000000    0.1407024
176760.0000000    0.1406786
176800.0000000    0.1543442
176840.0000000    0.1293418
176880.0000000    0.1462133
176920.0000000    0.1424206
176960.0000000    0.1275553
177000.0000000    0.1276405
177040.0000000    0.1354152
177080.0000000    0.1349330
177120.0000000    0.1359520
177160.0000000    0.1332107
177200.0000000    0.1568912
177240.0000000    0.1463318
177280.0000000    0.1214831
177320.0000000    0.1488004
177360.0000000    0.1314734
177400.0000000    0.1515283
177440.0000000    0.1510416
177480.0000000    0.1448750
177520.0000000    0.1632086
177560.0000000    0.1536770
177600.0000000    0.1515572
177640.0000000    0.1612164
177680.0000000    0.1605940
177720.0000000    0.1678292
177760.0000000    0.1520875
177800.0000000    0.1518814
177840.0000000    0.1595554
177880.0000000    0.1507307
177920.0000000    0.1276192
177960.0000000    0.1492435
178000.0000000    0.1513112
178040.0000000    0.1472191
178080.0000000    0.1481445
178120.0000000    0.1334851
178160.0000000    0.1512524
178200.0000000    0.1345215
178240.0000000    0.1446927
178280.0000000    0.1424919
178320.0000000    0.1466513
178360.0000000    0.1327920
178400.0000000    0.1365083
178440.0000000    0.1349608
178480.0000000    0.1337857
178520.0000000    0.1136722
178560.0000000    0.1441880
178600.0000000    0.1521521
178640.0000000    0.1483567
178680.0000000    0.1349604
178720.0000000    0.1414314
178760.0000000    0.1347799
178800.0000000    0.1379870
178840.0000000    0.1538118
178880.0000000    0.1439819
178920.0000000    0.1604094
178960.0000000    0.1558138
179000.0000000    0.1670813
179040.0000000    0.1403713
179080.0000000    0.1487767
179120.0000000    0.1521860
179160.0000000    0.1459295
179200.0000000    0.1299629
179240.0000000    0.1313384
179280.0000000    0.1247069
179320.0000000    0.1435343
179360.0000000    0.1363989
179400.0000000    0.1344606
179440.0000000    0.1278423
179480.0000000    0.1341399
179520.0000000    0.1229998
179560.0000000    0.1375095
179600.0000000    0.1351522
179640.0000000    0.1246072
179680.0000000    0.1341194
179720.0000000    0.1510349
179760.0000000    0.1332365
179800.0000000    0.1333591
179840.0000000    0.1394168
179880.0000000    0.1303165
179920.0000000    0.1263338
179960.0000000    0.1306897
180000.0000000    0.1417490
180040.0000000    0.1520663
180080.0000000    0.1395390
180120.0000000    0.1340471
180160.0000000    0.1364340
180200.0000000    0.1332656
180240.0000000    0.1424281
180280.0000000    0.1409825
180320.0000000    0.1377388
180360.0000000    0.1420110
180400.0000000    0.1409933
180440.0000000    0.1453872
180480.0000000    0.1389654
180520.0000000    0.1252544
180560.0000000    0.1321115
180600.0000000    0.1464583
180640.0000000    0.1456030
180680.0000000    0.1576928
180720.0000000    0.1471356
180760.0000000    0.1467384
180800.0000000    0.1511780
180840.0000000    0.1518967
180880.0000000    0.1383559
180920.0000000    0.1511683
180960.0000000    0.1261040
181000.0000000    0.1324317
181040.0000000    0.1423671
181080.0000000    0.1411426
181120.0000000    0.1474282
181160.0000000    0.1467993
181200.0000000    0.1436403
181240.0000000    0.1457937
181280.0000000    0.1642467
181320.0000000    0.1451890
181360.0000000    0.1325767
181400.0000000    0.1340540
181440.0000000    0.1270762
181480.0000000    0.1356866
181520.0000000    0.1504775
181560.0000000    0.1366816
181600.0000000    0.1298711
181640.0000000    0.1382644
181680.0000000    0.1478208
181720.0000000    0.1404258
181760.0000000    0.1486261
181800.0000000    0.1371305
181840.0000000    0.1323197
181880.0000000    0.1281419
181920.0000000    0.1411070
181960.0000000    0.1365014
182000.0000000    0.1366050
182040.0000000    0.1503798
182080.0000000    0.1278456
182120.0000000    0.1478336
182160.0000000    0.1480827
182200.0000000    0.1653610
182240.0000000    0.1547483
182280.0000000    0.1537352
182320.0000000    0.1353102
182360.0000000    0.1387056
182400.0000000    0.1563373
182440.0000000    0.1628629
182480.0000000    0.1266713
182520.0000000    0.1322671
182560.0000000    0.1362074
182600.0000000    0.1523851
182640.0000000    0.1559717
182680.0000000    0.1445335
182720.0000000    0.1390423
182760.0000000    0.1315430
182800.0000000    0.1318201
182840.0000000    0.1461848
182880.0000000    0.1334492
182920.0000000    0.1300225
182960.0000000    0.1295354
183000.0000000    0.1213755
183040.0000000    0.1279824
183080.0000000    0.1570362
183120.0000000    0.1375031
183160.0000000    0.1364113
183200.0000000    0.1234762
183240.0000000    0.1320099
183280.0000000    0.1334463
183320.0000000    0.1313768
183360.0000000    0.1325803
183400.0000000    0.1343145
183440.0000000    0.1452353
183480.0000000    0.1362405
183520.0000000    0.1366837
183560.0000000    0.1299049
183600.0000000    0.1360413
183640.0000000    0.1288517
183680.0000000    0.1265735
183720.0000000    0.1327545
183760.0000000    0.1414796
183800.0000000    0.1449014
183840.0000000    0.1349757
183880.0000000    0.1267775
183920.0000000    0.1248837
183960.0000000    0.1224514
184000.0000000    0.1272966
184040.0000000    0.1307847
184080.0000000    0.1283488
184120.0000000    0.1194441
184160.0000000    0.1291836
184200.0000000    0.1341840
184240.0000000    0.1335322
184280.0000000    0.1385802
184320.0000000    0.1463796
184360.0000000    0.1383728
184400.0000000    0.1403771
184440.0000000    0.1176917
184480.0000000    0.1251911
184520.0000000    0.1440232
184560.0000000    0.1401996
184600.0000000    0.1305398
184640.0000000    0.1273858
184680.0000000    0.1322502
184720.0000000    0.1269015
184760.0000000    0.1071751
184800.0000000    0.1288085
184840.0000000    0.1197776
184880.0000000    0.1353119
184920.0000000    0.1386508
184960.0000000    0.1221786
185000.0000000    0.1242467
185040.0000000    0.1285416
185080.0000000    0.1295578
185120.0000000    0.1248074
185160.0000000    0.1303677
185200.0000000    0.1274687
185240.0000000    0.1318895
185280.0000000    0.1250467
185320.0000000    0.1341553
185360.0000000    0.1392651
185400.0000000    0.1338840
185440.0000000    0.1351265
185480.0000000    0.1176491
185520.0000000    0.1183842
185560.0000000    0.1171443
185600.0000000    0.1392042
185640.0000000    0.1320073
185680.0000000    0.1274962
185720.0000000    0.1285569
185760.0000000    0.1195139
185800.0000000    0.1323309
185840.0000000    0.1297565
185880.0000000    0.1194798
185920.0000000    0.1273397
185960.0000000    0.1232602
186000.0000000    0.1270749
186040.0000000    0.1244084
186080.0000000    0.1233919
186120.0000000    0.1273449
186160.0000000    0.1151368
186200.0000000    0.1161910
186240.0000000    0.1243045
186280.0000000    0.1461386
186320.0000000    0.1385756
186360.0000000    0.1531884
186400.0000000    0.1352099
186440.0000000    0.1426388
186480.0000000    0.1388418
186520.0000000    0.1299700
186560.0000000    0.1372133
186600.0000000    0.1366459
186640.0000000    0.1401391
186680.0000000    0.1228245
186720.0000000    0.1296863
186760.0000000    0.1436581
186800.0000000    0.1318580
186840.0000000    0.1274108
186880.0000000    0.1288091
186920.0000000    0.1280707
186960.0000000    0.1293054
187000.0000000    0.1250266
187040.0000000    0.1167483
187080.0000000    0.1285775
187120.0000000    0.1185744
187160.0000000    0.1248116
187200.0000000    0.1247706
187240.0000000    0.1207500
187280.0000000    0.1264712
187320.0000000    0.1412467
187360.0000000    0.1322217
187400.0000000    0.1177720
187440.0000000    0.1395512
187480.0000000    0.1274234
187520.0000000    0.1239111
187560.0000000    0.1191175
187600.0000000    0.1210107
187640.0000000    0.1252233
187680.0000000    0.1398994
187720.0000000    0.1260161
187760.0000000    0.1271717
187800.0000000    0.1223513
187840.0000000    0.1251114
187880.0000000    0.1239587
187920.0000000    0.1306027
187960.0000000    0.1297172
188000.0000000    0.1271715
188040.0000000    0.1182009
188080.0000000    0.1427032
188120.0000000    0.1151855
188160.0000000    0.1215853
188200.0000000    0.1229694
188240.0000000    0.1294405
188280.0000000    0.1277536
188320.0000000    0.1407507
188360.0000000    0.1294989
188400.0000000    0.1262875
188440.0000000    0.1171442
188480.0000000    0.1359934
188520.0000000    0.1259490
188560.0000000    0.1223299
188600.0000000    0.1309573
188640.0000000    0.1149453
188680.0000000    0.1083098
188720.0000000    0.1172852
188760.0000000    0.1368935
188800.0000000    0.1318705
188840.0000000    0.1333168
188880.0000000    0.1203271
188920.0000000    0.1262236
188960.0000000    0.1265974
189000.0000000    0.1323706
189040.0000000    0.1244291
189080.0000000    0.1398149
189120.0000000    0.1227381
189160.0000000    0.1309500
189200.0000000    0.1180714
189240.0000000    0.1189086
189280.0000000    0.1271675
189320.0000000    0.1182862
189360.0000000    0.1211858
189400.0000000    0.1171870
189440.0000000    0.1165129
189480.0000000    0.1205491
189520.0000000    0.1364268
189560.0000000    0.1347686
189600.0000000    0.1275497
189640.0000000    0.1375373
189680.0000000    0.1300285
189720.0000000    0.1308051
189760.0000000    0.1374800
189800.0000000    0.1245462
189840.0000000    0.1433204
189880.0000000    0.1250329
189920.0000000    0.1311880
189960.0000000    0.1392446
190000.0000000    0.1357687
190040.0000000    0.1302312
190080.0000000    0.1378447
190120.0000000    0.1343595
190160.0000000    0.1278191
190200.0000000    0.1416085
190240.0000000    0.1357520
190280.0000000    0.1263652
190320.0000000    0.1170020
190360.0000000    0.1451841
190400.0000000    0.1234625
190440.0000000    0.1345459
190480.0000000    0.1283029
190520.0000000    0.1391255
190560.0000000    0.1380616
190600.0000000    0.1282828
190640.0000000    0.1379091
190680.0000000    0.1352280
190720.0000000    0.1419827
190760.0000000    0.1415359
190800.0000000    0.1405102
190840.0000000    0.1339024
190880.0000000    0.1287680
190920.0000000    0.1205966
190960.0000000    0.1237569
191000.0000000    0.1223231
191040.0000000    0.1266645
191080.0000000    0.1251921
191120.0000000    0.1098994
191160.0000000    0.1091895
191200.0000000    0.1224673
191240.0000000    0.1180565
191280.0000000    0.1228096
191320.0000000    0.1060122
191360.0000000    0.1323294
191400.0000000    0.1250753
191440.0000000    0.1237839
191480.0000000    0.1211622
191520.0000000    0.1354478
191560.0000000    0.1243288
191600.0000000    0.1476373
191640.0000000    0.1297063
191680.0000000    0.1265154
191720.0000000    0.1347118
191760.0000000    0.1360360
191800.0000000    0.1332462
191840.0000000    0.1338819
191880.0000000    0.1427200
191920.0000000    0.1380260
191960.0000000    0.1274659
192000.0000000    0.1334158
192040.0000000    0.1258340
192080.0000000    0.1382529
192120.0000000    0.1311322
192160.0000000    0.1337966
192200.0000000    0.1340964
192240.0000000    0.1355825
192280.0000000    0.1300517
192320.0000000    0.1250298
192360.0000000    0.1411775
192400.0000000    0.1333208
192440.0000000    0.1262146
192480.0000000    0.1271722
192520.0000000    0.1457967
192560.0000000    0.1278543
192600.0000000    0.1251830
192640.0000000    0.1184698
192680.0000000    0.1225536
192720.0000000    0.1203306
192760.0000000    0.1184929
192800.0000000    0.1196427
192840.0000000    0.1453943
192880.0000000    0.1265982
192920.0000000    0.1304274
192960.0000000    0.1233377
193000.0000000    0.1224980
193040.0000000    0.1224447
193080.0000000    0.1230851
193120.0000000    0.1206643
193160.0000000    0.1284464
193200.0000000    0.1284209
193240.0000000    0.1221071
193280.0000000    0.1215763
193320.0000000    0.1287111
193360.0000000    0.1231907
193400.0000000    0.1302617
193440.0000000    0.1222508
193480.0000000    0.1215426
193520.0000000    0.1348322
193560.0000000    0.1333895
193600.0000000    0.1321689
193640.0000000    0.1231520
193680.0000000    0.1230832
193720.0000000    0.1211499
193760.0000000    0.1238211
193800.0000000    0.1255699
193840.0000000    0.1228756
193880.0000000    0.1228613
193920.0000000    0.1201565
193960.0000000    0.1178976
194000.0000000    0.1291350
194040.0000000    0.1307176
194080.0000000    0.1335031
194120.0000000    0.1276233
194160.0000000    0.1317635
194200.0000000    0.1204563
194240.0000000    0.1301095
194280.0000000    0.1228422
194320.0000000    0.1177329
194360.0000000    0.1200122
194400.0000000    0.1227859
194440.0000000    0.1105104
194480.0000000    0.1301016
194520.0000000    0.1242133
194560.0000000    0.1264278
194600.0000000    0.1342119
194640.0000000    0.1337068
194680.0000000    0.1513192
194720.0000000    0.1518202
194760.0000000    0.1415146
194800.0000000    0.1422467
194840.0000000    0.1591218
194880.0000000    0.1632458
194920.0000000    0.1476379
194960.0000000    0.1493066
195000.0000000    0.1492538
195040.0000000    0.1408283
195080.0000000    0.1464798
195120.0000000    0.1294567
195160.0000000    0.1390109
195200.0000000    0.1434710
195240.0000000    0.1434530
195280.0000000    0.1537346
195320.0000000    0.1462751
195360.0000000    0.1432108
195400.0000000    0.1496605
195440.0000000    0.1499273
195480.0000000    0.1361721
195520.0000000    0.1590554
195560.0000000    0.1724891
195600.0000000    0.1586077
195640.0000000    0.1552742
195680.0000000    0.1532467
195720.0000000    0.1540640
195760.0000000    0.1517145
195800.0000000    0.1260029
195840.0000000    0.1476754
195880.0000000    0.1255986
195920.0000000    0.1335547
195960.0000000    0.1122750
196000.0000000    0.1306562
196040.0000000    0.1383918
196080.0000000    0.1379761
196120.0000000    0.1466487
196160.0000000    0.1285543
196200.0000000    0.1475075
196240.0000000    0.1347693
196280.0000000    0.1367276
196320.0000000    0.1303673
196360.0000000    0.1580188
196400.0000000    0.1513304
196440.0000000    0.1359994
196480.0000000    0.1255641
196520.0000000    0.1294835
196560.0000000    0.1398045
196600.0000000    0.1467675
196640.0000000    0.1451974
196680.0000000    0.1376571
196720.0000000    0.1320172
196760.0000000    0.1384168
196800.0000000    0.1446677
196840.0000000    0.1483602
196880.0000000    0.1299922
196920.0000000    0.1361565
196960.0000000    0.1315018
197000.0000000    0.1290089
197040.0000000    0.1343815
197080.0000000    0.1517662
197120.0000000    0.1470996
197160.0000000    0.1383627
197200.0000000    0.1599580
197240.0000000    0.1367329
197280.0000000    0.1325782
197320.0000000    0.1289014
197360.0000000    0.1329458
197400.0000000    0.1419244
197440.0000000    0.1471805
197480.0000000    0.1454150
197520.0000000    0.1515867
197560.0000000    0.1416940
197600.0000000    0.1371447
197640.0000000    0.1482154
197680.0000000    0.1450443
197720.0000000    0.1420001
197760.0000000    0.1356393
197800.0000000    0.1324914
197840.0000000    0.1283594
197880.0000000    0.1397912
197920.0000000    0.1199091
197960.0000000    0.1299703
198000.0000000    0.1406046
198040.0000000    0.1310599
198080.0000000    0.1546404
198120.0000000    0.1360014
198160.0000000    0.1478720
198200.0000000    0.1580804
198240.0000000    0.1458129
198280.0000000    0.1526395
198320.0000000    0.1452039
198360.0000000    0.1527817
198400.0000000    0.1432148
198440.0000000    0.1532280
198480.0000000    0.1508055
198520.0000000    0.1359810
198560.0000000    0.1314569
198600.0000000    0.1589798
198640.0000000    0.1462988
198680.0000000    0.1319788
198720.0000000    0.1557162
198760.0000000    0.1435091
198800.0000000    0.1255994
198840.0000000    0.1467161
198880.0000000    0.1606790
198920.0000000    0.1519878
198960.0000000    0.1508306
199000.0000000    0.1662320
199040.0000000    0.1585488
199080.0000000    0.1415534
199120.0000000    0.1394447
199160.0000000    0.1423435
199200.0000000    0.1551664
199240.0000000    0.1608182
199280.0000000    0.1497486
199320.0000000    0.1468167
199360.0000000    0.1370540
199400.0000000    0.1408368
199440.0000000    0.1441041
199480.0000000    0.1473189
199520.0000000    0.1441020
199560.0000000    0.1395752
199600.0000000    0.1456945
199640.0000000    0.1464620
199680.0000000    0.1462808
199720.0000000    0.1563745
199760.0000000    0.1408355
199800.0000000    0.1454576
199840.0000000    0.1437684
199880.0000000    0.1415001
199920.0000000    0.1380470
199960.0000000    0.1219790
200000.0000000    0.1375778
200040.0000000    0.1340833
200080.0000000    0.1428635
200120.0000000    0.1530532
200160.0000000    0.1311193
200200.0000000    0.1309655
200240.0000000    0.1249559
200280.0000000    0.1218285
200320.0000000    0.1264319
200360.0000000    0.1254917
200400.0000000    0.1250340
200440.0000000    0.1317827
200480.0000000    0.1237264
200520.0000000    0.1390044
200560.0000000    0.1252592
200600.0000000    0.1314402
200640.0000000    0.1352224
200680.0000000    0.1244289
200720.0000000    0.1269301
200760.0000000    0.1226120
200800.0000000    0.1217072
200840.0000000    0.1210932
200880.0000000    0.1172412
200920.0000000    0.1230027
200960.0000000    0.1125292
201000.0000000    0.1223644
201040.0000000    0.1327371
201080.0000000    0.1258901
201120.0000000    0.1248033
201160.0000000    0.1347020
201200.0000000    0.1493978
201240.0000000    0.1248521
201280.0000000    0.1382206
201320.0000000    0.1435592
201360.0000000    0.1388280
201400.0000000    0.1233610
201440.0000000    0.1220918
201480.0000000    0.1203925
201520.0000000    0.1335645
201560.0000000    0.1243878
201600.0000000    0.1177785
201640.0000000    0.1217045
201680.0000000    0.1275751
201720.0000000    0.1224541
201760.0000000    0.1227830
201800.0000000    0.1313336
201840.0000000    0.1231734
201880.0000000    0.1352955
201920.0000000    0.1181564
201960.0000000    0.1223149
202000.0000000    0.1241640
202040.0000000    0.1342272
202080.0000000    0.1421437
202120.0000000    0.1249566
202160.0000000    0.1334804
202200.0000000    0.1244787
202240.0000000    0.1206935
202280.0000000    0.1304996
202320.0000000    0.1255957
202360.0000000    0.1293709
202400.0000000    0.1407623
202440.0000000    0.1246445
202480.0000000    0.1180635
202520.0000000    0.1231240
202560.0000000    0.1294883
202600.0000000    0.1339877
202640.0000000    0.1270986
202680.0000000    0.1367962
202720.0000000    0.1246808
202760.0000000    0.1468558
202800.0000000    0.1267421
202840.0000000    0.1233807
202880.0000000    0.1346138
202920.0000000    0.1437402
202960.0000000    0.1352527
203000.0000000    0.1444133
203040.0000000    0.1514468
203080.0000000    0.1387831
203120.0000000    0.1344841
203160.0000000    0.1270001
203200.0000000    0.1424712
203240.0000000    0.1206890
203280.0000000    0.1430112
203320.0000000    0.1272981
203360.0000000    0.1483036
203400.0000000    0.1389692
203440.0000000    0.1564309
203480.0000000    0.1471127
203520.0000000    0.1347332
203560.0000000    0.1439375
203600.0000000    0.1369487
203640.0000000    0.1491333
203680.0000000    0.1232393
203720.0000000    0.1347559
203760.0000000    0.1175214
203800.0000000    0.1291434
203840.0000000    0.1389380
203880.0000000    0.1282214
203920.0000000    0.1317834
203960.0000000    0.1264554
204000.0000000    0.1249049
204040.0000000    0.1314664
204080.0000000    0.1538126
204120.0000000    0.1570691
204160.0000000    0.1466906
204200.0000000    0.1543474
204240.0000000    0.1393894
204280.0000000    0.1536039
204320.0000000    0.1428471
204360.0000000    0.1348537
204400.0000000    0.1263991
204440.0000000    0.1463378
204480.0000000    0.1318672
204520.0000000    0.1507665
204560.0000000    0.1494354
204600.0000000    0.1418580
204640.0000000    0.1522305
204680.0000000    0.1324117
204720.0000000    0.1386440
204760.0000000    0.1262321
204800.0000000    0.1366976
204840.0000000    0.1395716
204880.0000000    0.1365387
204920.0000000    0.1393397
204960.0000000    0.1367913
205000.0000000    0.1415784
205040.0000000    0.1307302
205080.0000000    0.1449202
205120.0000000    0.1435889
205160.0000000    0.1381571
205200.0000000    0.1562000
205240.0000000    0.1394752
205280.0000000    0.1410750
205320.0000000    0.1510797
205360.0000000    0.1402215
205400.0000000    0.1401092
205440.0000000    0.1439066
205480.0000000    0.1412786
205520.0000000    0.1323007
205560.0000000    0.1449319
205600.0000000    0.1361546
205640.0000000    0.1207775
205680.0000000    0.1321513
205720.0000000    0.1386223
205760.0000000    0.1598077
205800.0000000    0.1467008
205840.0000000    0.1287059
205880.0000000    0.1383241
205920.0000000    0.1438990
205960.0000000    0.1539777
206000.0000000    0.1546126
206040.0000000    0.1573297
206080.0000000    0.1497763
206120.0000000    0.1466845
206160.0000000    0.1408997
206200.0000000    0.1552043
206240.0000000    0.1437080
206280.0000000    0.1369789
206320.0000000    0.1553791
206360.0000000    0.1525303
206400.0000000    0.1594416
206440.0000000    0.1643148
206480.0000000    0.1541057
206520.0000000    0.1790949
206560.0000000    0.1559271
206600.0000000    0.1569986
206640.0000000    0.1518332
206680.0000000    0.1544048
206720.0000000    0.1430753
206760.0000000    0.1474226
206800.0000000    0.1471668
206840.0000000    0.1453890
206880.0000000    0.1481520
206920.0000000    0.1482443
206960.0000000    0.1232983
207000.0000000    0.1310115
207040.0000000    0.1315701
207080.0000000    0.1338385
207120.0000000    0.1237645
207160.0000000    0.1289219
207200.0000000    0.1257374
207240.0000000    0.1321326
207280.0000000    0.1338972
207320.0000000    0.1447201
207360.0000000    0.1488213
207400.0000000    0.1413648
207440.0000000    0.1437661
207480.0000000    0.1379769
207520.0000000    0.1309669
207560.0000000    0.1404632
207600.0000000    0.1287228
207640.0000000    0.1412843
207680.0000000    0.1390628
207720.0000000    0.1293899
207760.0000000    0.1337734
207800.0000000    0.1509673
207840.0000000    0.1632520
207880.0000000    0.1428575
207920.0000000    0.1403304
207960.0000000    0.1432437
208000.0000000    0.1547680
208040.0000000    0.1354655
208080.0000000    0.1401429
208120.0000000    0.1416961
208160.0000000    0.1242914
208200.0000000    0.1389848
208240.0000000    0.1338978
208280.0000000    0.1259795
208320.0000000    0.1260670
208360.0000000    0.1190793
208400.0000000    0.1241199
208440.0000000    0.1256492
208480.0000000    0.1321824
208520.0000000    0.1351693
208560.0000000    0.1160790
208600.0000000    0.1328906
208640.0000000    0.1299772
208680.0000000    0.1292813
208720.0000000    0.1340912
208760.0000000    0.1511887
208800.0000000    0.1499833
208840.0000000    0.1530350
208880.0000000    0.1675336
208920.0000000    0.1523523
208960.0000000    0.1459606
209000.0000000    0.1210400
209040.0000000    0.1477767
209080.0000000    0.1303809
209120.0000000    0.1549331
209160.0000000    0.1381984
209200.0000000    0.1365043
209240.0000000    0.1251428
209280.0000000    0.1433854
209320.0000000    0.1347141
209360.0000000    0.1133943
209400.0000000    0.1249287
209440.0000000    0.1317100
209480.0000000    0.1359610
209520.0000000    0.1439242
209560.0000000    0.1275475
209600.0000000    0.1373228
209640.0000000    0.1337036
209680.0000000    0.1350829
209720.0000000    0.1433047
209760.0000000    0.1566617
209800.0000000    0.1471670
209840.0000000    0.1597096
209880.0000000    0.1423216
209920.0000000    0.1393659
209960.0000000    0.1454998
210000.0000000    0.1468865
210040.0000000    0.1622462
210080.0000000    0.1243040
210120.0000000    0.1613519
210160.0000000    0.1467661
210200.0000000    0.1508542
210240.0000000    0.1519579
210280.0000000    0.1444618
210320.0000000    0.1426035
210360.0000000    0.1469140
210400.0000000    0.1389782
210440.0000000    0.1322734
210480.0000000    0.1296957
210520.0000000    0.1401283
210560.0000000    0.1361195
210600.0000000    0.1475979
210640.0000000    0.1420982
210680.0000000    0.1362166
210720.0000000    0.1270177
210760.0000000    0.1284466
210800.0000000    0.1300579
210840.0000000    0.1271880
210880.0000000    0.1430142
210920.0000000    0.1472501
210960.0000000    0.1476923
211000.0000000    0.1420064
211040.0000000    0.1601749
211080.0000000    0.1604164
211120.0000000    0.1626097
211160.0000000    0.1422634
211200.0000000    0.1468364
211240.0000000    0.1369689
211280.0000000    0.1288307
211320.0000000    0.1414612
211360.0000000    0.1387209
211400.0000000    0.1305016
211440.0000000    0.1523265
211480.0000000    0.1596533
211520.0000000    0.1502486
211560.0000000    0.1384529
211600.0000000    0.1344420
211640.0000000    0.1590832
211680.0000000    0.1489816
211720.0000000    0.1540615
211760.0000000    0.1320039
211800.0000000    0.1410136
211840.0000000    0.1335217
211880.0000000    0.1276783
211920.0000000    0.1378297
211960.0000000    0.1365570
212000.0000000    0.1263482
212040.0000000    0.1363713
212080.0000000    0.1459867
212120.0000000    0.1522870
212160.0000000    0.1334392
212200.0000000    0.1377536
212240.0000000    0.1474801
212280.0000000    0.1631720
212320.0000000    0.1317462
212360.0000000    0.1381854
212400.0000000    0.1424331
212440.0000000    0.1519558
212480.0000000    0.1496341
212520.0000000    0.1439540
212560.0000000    0.1336260
212600.0000000    0.1463594
212640.0000000    0.1411493
212680.0000000    0.1245020
212720.0000000    0.1389210
212760.0000000    0.1374751
212800.0000000    0.1385661
212840.0000000    0.1461574
212880.0000000    0.1292891
212920.0000000    0.1245675
212960.0000000    0.1211721
213000.0000000    0.1437531
213040.0000000    0.1338617
213080.0000000    0.1340899
213120.0000000    0.1513544
213160.0000000    0.1337455
213200.0000000    0.1452255
213240.0000000    0.1487756
213280.0000000    0.1466956
213320.0000000    0.1465658
213360.0000000    0.1293477
213400.0000000    0.1332041
213440.0000000    0.1514640
213480.0000000    0.1463644
213520.0000000    0.1312404
213560.0000000    0.1303681
213600.0000000    0.1488032
213640.0000000    0.1474336
213680.0000000    0.1468274
213720.0000000    0.1487948
213760.0000000    0.1445387
213800.0000000    0.1357514
213840.0000000    0.1482260
213880.0000000    0.1499311
213920.0000000    0.1411759
213960.0000000    0.1257463
214000.0000000    0.1331916
214040.0000000    0.1282372
214080.0000000    0.1177170
214120.0000000    0.1380674
214160.0000000    0.1318483
214200.0000000    0.1279351
214240.0000000    0.1407036
214280.0000000    0.1339164
214320.0000000    0.1531558
214360.0000000    0.1391466
214400.0000000    0.1411523
214440.0000000    0.1466048
214480.0000000    0.1399958
214520.0000000    0.1434403
214560.0000000    0.1434621
214600.0000000    0.1549846
214640.0000000    0.1399828
214680.0000000    0.1491819
214720.0000000    0.1640790
214760.0000000    0.1419930
214800.0000000    0.1395049
214840.0000000    0.1438927
214880.0000000    0.1352673
214920.0000000    0.1458635
214960.0000000    0.1439488
215000.0000000    0.1648415
215040.0000000    0.1485040
215080.0000000    0.1547552
215120.0000000    0.1476053
215160.0000000    0.1359119
215200.0000000    0.1343642
215240.0000000    0.1332833
215280.0000000    0.1463474
215320.0000000    0.1624600
215360.0000000    0.1507205
215400.0000000    0.1594654
215440.0000000    0.1542394
215480.0000000    0.1448735
215520.0000000    0.1417376
215560.0000000    0.1486431
215600.0000000    0.1546286
215640.0000000    0.1544290
215680.0000000    0.1580683
215720.0000000    0.1496193
215760.0000000    0.1493188
215800.0000000    0.1575258
215840.0000000    0.1564361
215880.0000000    0.1517481
215920.0000000    0.1330416
215960.0000000    0.1513535
216000.0000000    0.1376226
216040.0000000    0.1484999
216080.0000000    0.1681194
216120.0000000    0.1474387
216160.0000000    0.1473325
216200.0000000    0.1495150
216240.0000000    0.1603474
216280.0000000    0.1533086
216320.0000000    0.1510938
216360.0000000    0.1525305
216400.0000000    0.1523545
216440.0000000    0.1698973
216480.0000000    0.1608945
216520.0000000    0.1591447
216560.0000000    0.1470182
216600.0000000    0.1602309
216640.0000000    0.1561805
216680.0000000    0.1455957
216720.0000000    0.1586440
216760.0000000    0.1505076
216800.0000000    0.1415708
216840.0000000    0.1466831
216880.0000000    0.1448178
216920.0000000    0.1464387
216960.0000000    0.1461217
217000.0000000    0.1394756
217040.0000000    0.1307934
217080.0000000    0.1445205
217120.0000000    0.1530173
217160.0000000    0.1449787
217200.0000000    0.1502882
217240.0000000    0.1293807
217280.0000000    0.1388864
217320.0000000    0.1571373
217360.0000000    0.1517238
217400.0000000    0.1388092
217440.0000000    0.1571892
217480.0000000    0.1575270
217520.0000000    0.1570894
217560.0000000    0.1651849
217600.0000000    0.1731744
217640.0000000    0.1549768
217680.0000000    0.1473621
217720.0000000    0.1479776
217760.0000000    0.1375594
217800.0000000    0.1455782
217840.0000000    0.1379490
217880.0000000    0.1359870
217920.0000000    0.1427478
217960.0000000    0.1661879
218000.0000000    0.1417851
218040.0000000    0.1448856
218080.0000000    0.1515169
218120.0000000    0.1607569
218160.0000000    0.1435228
218200.0000000    0.1532385
218240.0000000    0.1498811
218280.0000000    0.1429793
218320.0000000    0.1447741
218360.0000000    0.1338904
218400.0000000    0.1416297
218440.0000000    0.1391917
218480.0000000    0.1404108
218520.0000000    0.1334978
218560.0000000    0.1371363
218600.0000000    0.1386167
218640.0000000    0.1567991
218680.0000000    0.1418540
218720.0000000    0.1474687
218760.0000000    0.1441255
218800.0000000    0.1523294
218840.0000000    0.1628027
218880.0000000    0.1580548
218920.0000000    0.1518689
218960.0000000    0.1464461
219000.0000000    0.1553447
219040.0000000    0.1411174
219080.0000000    0.1486984
219120.0000000    0.1271407
219160.0000000    0.1479215
219200.0000000    0.1423087
219240.0000000    0.1451284
219280.0000000    0.1637809
219320.0000000    0.1636620
219360.0000000    0.1452718
219400.0000000    0.1488485
219440.0000000    0.1473830
219480.0000000    0.1468195
219520.0000000    0.1463670
219560.0000000    0.1482961
219600.0000000    0.1276505
219640.0000000    0.1425816
219680.0000000    0.1505397
219720.0000000    0.1373058
219760.0000000    0.1527185
219800.0000000    0.1456212
219840.0000000    0.1595130
219880.0000000    0.1495415
219920.0000000    0.1644069
219960.0000000    0.1500103
220000.0000000    0.1606754
220040.0000000    0.1835580
220080.0000000    0.1659834
220120.0000000    0.1428526
220160.0000000    0.1588265
220200.0000000    0.1586921
220240.0000000    0.1740992
220280.0000000    0.1432142
220320.0000000    0.1828345
220360.0000000    0.1550478
220400.0000000    0.1594712
220440.0000000    0.1688166
220480.0000000    0.1611036
220520.0000000    0.1353438
220560.0000000    0.1420958
220600.0000000    0.1264568
220640.0000000    0.1435058
220680.0000000    0.1477725
220720.0000000    0.1371460
220760.0000000    0.1366363
220800.0000000    0.1462550
220840.0000000    0.1638166
220880.0000000    0.1400685
220920.0000000    0.1412210
220960.0000000    0.1372193
221000.0000000    0.1404412
221040.0000000    0.1353783
221080.0000000    0.1462622
221120.0000000    0.1445368
221160.0000000    0.1317038
221200.0000000    0.1455030
221240.0000000    0.1407294
221280.0000000    0.1245204
221320.0000000    0.1370133
221360.0000000    0.1328803
221400.0000000    0.1440995
221440.0000000    0.1497208
221480.0000000    0.1350933
221520.0000000    0.1510095
221560.0000000    0.1340282
221600.0000000    0.1493865
221640.0000000    0.1443333
221680.0000000    0.1633574
221720.0000000    0.1532899
221760.0000000    0.1608383
221800.0000000    0.1784007
221840.0000000    0.1706633
221880.0000000    0.1633482
221920.0000000    0.1551811
221960.0000000    0.1519937
222000.0000000    0.1525552
222040.0000000    0.1761765
222080.0000000    0.1900377
222120.0000000    0.1629564
222160.0000000    0.1622379
222200.0000000    0.1583652
222240.0000000    0.1523309
222280.0000000    0.1753219
222320.0000000    0.1586935
222360.0000000    0.1548593
222400.0000000    0.1598723
222440.0000000    0.1495170
222480.0000000    0.1546819
222520.0000000    0.1424612
222560.0000000    0.1498222
222600.0000000    0.1512861
222640.0000000    0.1459126
222680.0000000    0.1615721
222720.0000000    0.1663996
222760.0000000    0.1605145
222800.0000000    0.1463660
222840.0000000    0.1535574
222880.0000000    0.1628443
222920.0000000    0.1583449
222960.0000000    0.1747139
223000.0000000    0.1667663
223040.0000000    0.1556385
223080.0000000    0.1696327
223120.0000000    0.1592907
223160.0000000    0.1588070
223200.0000000    0.1569541
223240.0000000    0.1447222
223280.0000000    0.1629080
223320.0000000    0.1478229
223360.0000000    0.1590791
223400.0000000    0.1435049
223440.0000000    0.1579517
223480.0000000    0.1539377
223520.0000000    0.1640246
223560.0000000    0.1562420
223600.0000000    0.1692764
223640.0000000    0.1666725
223680.0000000    0.1977962
223720.0000000    0.1772100
223760.0000000    0.1666332
223800.0000000    0.1833276
223840.0000000    0.1684150
223880.0000000    0.1737350
223920.0000000    0.1637365
223960.0000000    0.1561273
224000.0000000    0.1691660
224040.0000000    0.1710166
224080.0000000    0.1645984
224120.0000000    0.1556884
224160.0000000    0.1574483
224200.0000000    0.1463207
224240.0000000    0.1497160
224280.0000000    0.1501144
224320.0000000    0.1662126
224360.0000000    0.1776941
224400.0000000    0.1714250
224440.0000000    0.1426748
224480.0000000    0.1449117
224520.0000000    0.1593058
224560.0000000    0.1417249
224600.0000000    0.1535275
224640.0000000    0.1430372
224680.0000000    0.1360540
224720.0000000    0.1501872
224760.0000000    0.1447120
224800.0000000    0.1329997
224840.0000000    0.1389380
224880.0000000    0.1527326
224920.0000000    0.1506761
224960.0000000    0.1433634
225000.0000000    0.1608091
225040.0000000    0.1332909
225080.0000000    0.1431984
225120.0000000    0.1465924
225160.0000000    0.1460210
225200.0000000    0.1385726
225240.0000000    0.1367461
225280.0000000    0.1273174
225320.0000000    0.1543532
225360.0000000    0.1541331
225400.0000000    0.1448883
225440.0000000    0.1532314
225480.0000000    0.1473497
225520.0000000    0.1565205
225560.0000000    0.1605196
225600.0000000    0.1592318
225640.0000000    0.1506901
225680.0000000    0.1326803
225720.0000000    0.1408981
225760.0000000    0.1418748
225800.0000000    0.1255370
225840.0000000    0.1550421
225880.0000000    0.1416672
225920.0000000    0.1376589
225960.0000000    0.1469939
226000.0000000    0.1489168
226040.0000000    0.1612789
226080.0000000    0.1550599
226120.0000000    0.1360533
226160.0000000    0.1263947
226200.0000000    0.1341691
226240.0000000    0.1373446
226280.0000000    0.1429674
226320.0000000    0.1456923
226360.0000000    0.1426153
226400.0000000    0.1558691
226440.0000000    0.1413005
226480.0000000    0.1407945
226520.0000000    0.1468858
226560.0000000    0.1528247
226600.0000000    0.1331685
226640.0000000    0.1397160
226680.0000000    0.1430820
226720.0000000    0.1364749
226760.0000000    0.1381040
226800.0000000    0.1414030
226840.0000000    0.1378364
226880.0000000    0.1393676
226920.0000000    0.1539496
226960.0000000    0.1322014
227000.0000000    0.1288900
227040.0000000    0.1276292
227080.0000000    0.1484613
227120.0000000    0.1382864
227160.0000000    0.1452323
227200.0000000    0.1394172
227240.0000000    0.1326139
227280.0000000    0.1424506
227320.0000000    0.1399313
227360.0000000    0.1396108
227400.0000000    0.1338322
227440.0000000    0.1305663
227480.0000000    0.1376071
227520.0000000    0.1338819
227560.0000000    0.1490621
227600.0000000    0.1386227
227640.0000000    0.1448631
227680.0000000    0.1468807
227720.0000000    0.1435376
227760.0000000    0.1409153
227800.0000000    0.1534730
227840.0000000    0.1544615
227880.0000000    0.1569243
227920.0000000    0.1642217
227960.0000000    0.1533781
228000.0000000    0.1626912
228040.0000000    0.1652692
228080.0000000    0.1623975
228120.0000000    0.1577213
228160.0000000    0.1428758
228200.0000000    0.1510460
228240.0000000    0.1650074
228280.0000000    0.1572960
228320.0000000    0.1663950
228360.0000000    0.1498576
228400.0000000    0.1613033
228440.0000000    0.1452297
228480.0000000    0.1553084
228520.0000000    0.1574236
228560.0000000    0.1424550
228600.0000000    0.1355639
228640.0000000    0.1457674
228680.0000000    0.1616805
228720.0000000    0.1563671
228760.0000000    0.1552228
228800.0000000    0.1564632
228840.0000000    0.1391671
228880.0000000    0.1414109
228920.0000000    0.1555439
228960.0000000    0.1511129
229000.0000000    0.1393788
229040.0000000    0.1404978
229080.0000000    0.1612083
229120.0000000    0.1459901
229160.0000000    0.1395410
229200.0000000    0.1465814
229240.0000000    0.1343253
229280.0000000    0.1394487
229320.0000000    0.1546022
229360.0000000    0.1546644
229400.0000000    0.1591239
229440.0000000    0.1520497
229480.0000000    0.1459016
229520.0000000    0.1583963
229560.0000000    0.1454466
229600.0000000    0.1539084
229640.0000000    0.1504589
229680.0000000    0.1331945
229720.0000000    0.1447761
229760.0000000    0.1557589
229800.0000000    0.1488271
229840.0000000    0.1488594
229880.0000000    0.1460067
229920.0000000    0.1451207
229960.0000000    0.1502822
230000.0000000    0.1429002
230040.0000000    0.1595979
230080.0000000    0.1509369
230120.0000000    0.1423143
230160.0000000    0.1351686
230200.0000000    0.1232255
230240.0000000    0.1366548
230280.0000000    0.1431399
230320.0000000    0.1316743
230360.0000000    0.1302869
230400.0000000    0.1334141
230440.0000000    0.1424209
230480.0000000    0.1361561
230520.0000000    0.1429583
230560.0000000    0.1429676
230600.0000000    0.1309863
230640.0000000    0.1328092
230680.0000000    0.1421800
230720.0000000    0.1515987
230760.0000000    0.1325513
230800.0000000    0.1512002
230840.0000000    0.1496102
230880.0000000    0.1491357
230920.0000000    0.1471743
230960.0000000    0.1575888
231000.0000000    0.1403990
231040.0000000    0.1526250
231080.0000000    0.1383234
231120.0000000    0.1453079
231160.0000000    0.1565407
231200.0000000    0.1526628
231240.0000000    0.1389241
231280.0000000    0.1451359
231320.0000000    0.1526720
231360.0000000    0.1571043
231400.0000000    0.1776888
231440.0000000    0.1705291
231480.0000000    0.1715893
231520.0000000    0.1660857
231560.0000000    0.1667768
231600.0000000    0.1657018
231640.0000000    0.1611429
231680.0000000    0.1779966
231720.0000000    0.1706123
231760.0000000    0.1558906
231800.0000000    0.1629087
231840.0000000    0.1722971
231880.0000000    0.1566406
231920.0000000    0.1664932
231960.0000000    0.1746452
232000.0000000    0.1607004
232040.0000000    0.1538189
232080.0000000    0.1467131
232120.0000000    0.1570271
232160.0000000    0.1379677
232200.0000000    0.1530868
232240.0000000    0.1516001
232280.0000000    0.1435626
232320.0000000    0.1530478
232360.0000000    0.1607723
232400.0000000    0.1694150
232440.0000000    0.1666936
232480.0000000    0.1327771
232520.0000000    0.1367301
232560.0000000    0.1591767
232600.0000000    0.1493430
232640.0000000    0.1501559
232680.0000000    0.1436808
232720.0000000    0.1474421
232760.0000000    0.1549709
232800.0000000    0.1461669
232840.0000000    0.1522607
232880.0000000    0.1509354
232920.0000000    0.1591093
232960.0000000    0.1334755
233000.0000000    0.1444873
233040.0000000    0.1412495
233080.0000000    0.1536287
233120.0000000    0.1423922
233160.0000000    0.1407348
233200.0000000    0.1406979
233240.0000000    0.1495743
233280.0000000    0.1481996
233320.0000000    0.1483134
233360.0000000    0.1475973
233400.0000000    0.1547815
233440.0000000    0.1524974
233480.0000000    0.1516425
233520.0000000    0.1594079
233560.0000000    0.1408345
233600.0000000    0.1324812
233640.0000000    0.1503607
233680.0000000    0.1426733
233720.0000000    0.1475758
233760.0000000    0.1350630
233800.0000000    0.1389754
233840.0000000    0.1362096
233880.0000000    0.1312613
233920.0000000    0.1474335
233960.0000000    0.1414567
234000.0000000    0.1420902
234040.0000000    0.1448504
234080.0000000    0.1421448
234120.0000000    0.1433358
234160.0000000    0.1290663
234200.0000000    0.1330094
234240.0000000    0.1397125
234280.0000000    0.1484648
234320.0000000    0.1390670
234360.0000000    0.1380149
234400.0000000    0.1499571
234440.0000000    0.1448662
234480.0000000    0.1479964
234520.0000000    0.1518779
234560.0000000    0.1398963
234600.0000000    0.1395588
234640.0000000    0.1454352
234680.0000000    0.1355164
234720.0000000    0.1330816
234760.0000000    0.1415352
234800.0000000    0.1379501
234840.0000000    0.1288885
234880.0000000    0.1328976
234920.0000000    0.1426984
234960.0000000    0.1453535
235000.0000000    0.1441438
235040.0000000    0.1460049
235080.0000000    0.1500722
235120.0000000    0.1519162
235160.0000000    0.1477472
235200.0000000    0.1395732
235240.0000000    0.1328491
235280.0000000    0.1389520
235320.0000000    0.1459736
235360.0000000    0.1450045
235400.0000000    0.1538688
235440.0000000    0.1473613
235480.0000000    0.1540467
235520.0000000    0.1423623
235560.0000000    0.1434159
235600.0000000    0.1623433
235640.0000000    0.1572700
235680.0000000    0.1429649
235720.0000000    0.1502124
235760.0000000    0.1538988
235800.0000000    0.1620025
235840.0000000    0.1420309
235880.0000000    0.1574019
235920.0000000    0.1440354
235960.0000000    0.1516278
236000.0000000    0.1668386
236040.0000000    0.1457634
236080.0000000    0.1472269
236120.0000000    0.1517923
236160.0000000    0.1340326
236200.0000000    0.1619979
236240.0000000    0.1566166
236280.0000000    0.1460039
236320.0000000    0.1447329
236360.0000000    0.1390179
236400.0000000    0.1446321
236440.0000000    0.1388661
236480.0000000    0.1611591
236520.0000000    0.1487684
236560.0000000    0.1447390
236600.0000000    0.1368718
236640.0000000    0.1519941
236680.0000000    0.1734952
236720.0000000    0.1601615
236760.0000000    0.1463856
236800.0000000    0.1660834
236840.0000000    0.1416677
236880.0000000    0.1402844
236920.0000000    0.1494311
236960.0000000    0.1456340
237000.0000000    0.1475737
237040.0000000    0.1464458
237080.0000000    0.1430385
237120.0000000    0.1425857
237160.0000000    0.1411677
237200.0000000    0.1465966
237240.0000000    0.1492392
237280.0000000    0.1488513
237320.0000000    0.1593000
237360.0000000    0.1529794
237400.0000000    0.1490991
237440.0000000    0.1569085
237480.0000000    0.1567109
237520.0000000    0.1645599
237560.0000000    0.1380230
237600.0000000    0.1411170
237640.0000000    0.1264709
237680.0000000    0.1422869
237720.0000000    0.1349002
237760.0000000    0.1446529
237800.0000000    0.1354083
237840.0000000    0.1503340
237880.0000000    0.1279351
237920.0000000    0.1326222
237960.0000000    0.1469268
238000.0000000    0.1435537
238040.0000000    0.1369627
238080.0000000    0.1579296
238120.0000000    0.1633762
238160.0000000    0.1504546
238200.0000000    0.1402929
238240.0000000    0.1383687
238280.0000000    0.1410076
238320.0000000    0.1474563
238360.0000000    0.1573686
238400.0000000    0.1502766
238440.0000000    0.1318785
238480.0000000    0.1464429
238520.0000000    0.1472973
238560.0000000    0.1467125
238600.0000000    0.1489170
238640.0000000    0.1412496
238680.0000000    0.1330667
238720.0000000    0.1361727
238760.0000000    0.1428370
238800.0000000    0.1416702
238840.0000000    0.1449279
238880.0000000    0.1215971
238920.0000000    0.1388802
238960.0000000    0.1430729
239000.0000000    0.1431733
239040.0000000    0.1440914
239080.0000000    0.1377369
239120.0000000    0.1567438
239160.0000000    0.1405680
239200.0000000    0.1379227
239240.0000000    0.1366070
239280.0000000    0.1485310
239320.0000000    0.1382380
239360.0000000    0.1357535
239400.0000000    0.1543462
239440.0000000    0.1472045
239480.0000000    0.1572026
239520.0000000    0.1550788
239560.0000000    0.1533441
239600.0000000    0.1473217
239640.0000000    0.1409674
239680.0000000    0.1624629
239720.0000000    0.1476934
239760.0000000    0.1395967
239800.0000000    0.1549223
239840.0000000    0.1468526
239880.0000000    0.1456930
239920.0000000    0.1388835
239960.0000000    0.1337331
240000.0000000    0.1490804
240040.0000000    0.1383264
240080.0000000    0.1278557
240120.0000000    0.1389925
240160.0000000    0.1393893
240200.0000000    0.1397364
240240.0000000    0.1333694
240280.0000000    0.1394744
240320.0000000    0.1441945
240360.0000000    0.1468515
240400.0000000    0.1357469
240440.0000000    0.1327202
240480.0000000    0.1320979
240520.0000000    0.1305657
240560.0000000    0.1372350
240600.0000000    0.1455969
240640.0000000    0.1522143
240680.0000000    0.1388896
240720.0000000    0.1445535
240760.0000000    0.1457647
240800.0000000    0.1453654
240840.0000000    0.1387075
240880.0000000    0.1415384
240920.0000000    0.1291831
240960.0000000    0.1494322
241000.0000000    0.1373556
241040.0000000    0.1400403
241080.0000000    0.1378763
241120.0000000    0.1467818
241160.0000000    0.1367172
241200.0000000    0.1396427
241240.0000000    0.1310114
241280.0000000    0.1322679
241320.0000000    0.1385688
241360.0000000    0.1325732
241400.0000000    0.1424967
241440.0000000    0.1373062
241480.0000000    0.1361378
241520.0000000    0.1319741
241560.0000000    0.1366515
241600.0000000    0.1264524
241640.0000000    0.1399210
241680.0000000    0.1334678
241720.0000000    0.1459884
241760.0000000    0.1289388
241800.0000000    0.1431021
241840.0000000    0.1358009
241880.0000000    0.1360969
241920.0000000    0.1398371
241960.0000000    0.1463829
242000.0000000    0.1399913
242040.0000000    0.1341416
242080.0000000    0.1404806
242120.0000000    0.1325436
242160.0000000    0.1337289
242200.0000000    0.1312551
242240.0000000    0.1298369
242280.0000000    0.1386257
242320.0000000    0.1435571
242360.0000000    0.1389252
242400.0000000    0.1333652
242440.0000000    0.1263081
242480.0000000    0.1355828
242520.0000000    0.1377402
242560.0000000    0.1418474
242600.0000000    0.1259763
242640.0000000    0.1369461
242680.0000000    0.1389537
242720.0000000    0.1405165
242760.0000000    0.1315225
242800.0000000    0.1426975
242840.0000000    0.1306863
242880.0000000    0.1367204
242920.0000000    0.1364527
242960.0000000    0.1363558
243000.0000000    0.1371278
243040.0000000    0.1349733
243080.0000000    0.1374880
243120.0000000    0.1325780
243160.0000000    0.1357725
243200.0000000    0.1243717
243240.0000000    0.1137938
243280.0000000    0.1247597
243320.0000000    0.1254575
243360.0000000    0.1195092
243400.0000000    0.1268523
243440.0000000    0.1262282
243480.0000000    0.1306668
243520.0000000    0.1358901
243560.0000000    0.1327685
243600.0000000    0.1428751
243640.0000000    0.1248799
243680.0000000    0.1392160
243720.0000000    0.1551722
243760.0000000    0.1653683
243800.0000000    0.1407327
243840.0000000    0.1411792
243880.0000000    0.1248026
243920.0000000    0.1331061
243960.0000000    0.1308448
244000.0000000    0.1279394
244040.0000000    0.1406275
244080.0000000    0.1277479
244120.0000000    0.1508648
244160.0000000    0.1354976
244200.0000000    0.1225597
244240.0000000    0.1466340
244280.0000000    0.1397850
244320.0000000    0.1437822
244360.0000000    0.1354639
244400.0000000    0.1510071
244440.0000000    0.1366067
244480.0000000    0.1382554
244520.0000000    0.1384773
244560.0000000    0.1496452
244600.0000000    0.1394837
244640.0000000    0.1410700
244680.0000000    0.1356369
244720.0000000    0.1321305
244760.0000000    0.1559256
244800.0000000    0.1335885
244840.0000000    0.1379723
244880.0000000    0.1397091
244920.0000000    0.1477436
244960.0000000    0.1448127
245000.0000000    0.1476266
245040.0000000    0.1537462
245080.0000000    0.1356613
245120.0000000    0.1296540
245160.0000000    0.1472457
245200.0000000    0.1547973
245240.0000000    0.1544267
245280.0000000    0.1456051
245320.0000000    0.1486713
245360.0000000    0.1484212
245400.0000000    0.1532751
245440.0000000    0.1579180
245480.0000000    0.1571573
245520.0000000    0.1503927
245560.0000000    0.1588668
245600.0000000    0.1381350
245640.0000000    0.1450040
245680.0000000    0.1559323
245720.0000000    0.1672036
245760.0000000    0.1495774
245800.0000000    0.1589222
245840.0000000    0.1435878
245880.0000000    0.1393100
245920.0000000    0.1548872
245960.0000000    0.1452387
246000.0000000    0.1510159
246040.0000000    0.1565663
246080.0000000    0.1555587
246120.0000000    0.1442793
246160.0000000    0.1324839
246200.0000000    0.1320924
246240.0000000    0.1389461
246280.0000000    0.1373833
246320.0000000    0.1449525
246360.0000000    0.1382399
246400.0000000    0.1374953
246440.0000000    0.1495078
246480.0000000    0.1387789
246520.0000000    0.1468968
246560.0000000    0.1445290
246600.0000000    0.1419833
246640.0000000    0.1460810
246680.0000000    0.1341810
246720.0000000    0.1371896
246760.0000000    0.1384813
246800.0000000    0.1418340
246840.0000000    0.1478588
246880.0000000    0.1454308
246920.0000000    0.1416960
246960.0000000    0.1489596
247000.0000000    0.1397453
247040.0000000    0.1470122
247080.0000000    0.1364979
247120.0000000    0.1433690
247160.0000000    0.1370702
247200.0000000    0.1345660
247240.0000000    0.1473912
247280.0000000    0.1382986
247320.0000000    0.1379446
247360.0000000    0.1362360
247400.0000000    0.1505278
247440.0000000    0.1397166
247480.0000000    0.1495668
247520.0000000    0.1323754
247560.0000000    0.1422495
247600.0000000    0.1359001
247640.0000000    0.1519901
247680.0000000    0.1321545
247720.0000000    0.1373637
247760.0000000    0.1313791
247800.0000000    0.1396615
247840.0000000    0.1365383
247880.0000000    0.1386931
247920.0000000    0.1333127
247960.0000000    0.1411124
248000.0000000    0.1424323
248040.0000000    0.1374690
248080.0000000    0.1486725
248120.0000000    0.1354595
248160.0000000    0.1543527
248200.0000000    0.1428927
248240.0000000    0.1361454
248280.0000000    0.1590388
248320.0000000    0.1369569
248360.0000000    0.1515612
248400.0000000    0.1572884
248440.0000000    0.1383404
248480.0000000    0.1394299
248520.0000000    0.1335496
248560.0000000    0.1367512
248600.0000000    0.1477326
248640.0000000    0.1331764
248680.0000000    0.1457977
248720.0000000    0.1411596
248760.0000000    0.1476899
248800.0000000    0.1395387
248840.0000000    0.1513893
248880.0000000    0.1409007
248920.0000000    0.1396606
248960.0000000    0.1273725
249000.0000000    0.1275350
249040.0000000    0.1326711
249080.0000000    0.1340941
249120.0000000    0.1308440
249160.0000000    0.1267841
249200.0000000    0.1246067
249240.0000000    0.1338276
249280.0000000    0.1278146
249320.0000000    0.1274218
249360.0000000    0.1287248
249400.0000000    0.1363366
249440.0000000    0.1328285
249480.0000000    0.1522164
249520.0000000    0.1417024
249560.0000000    0.1367576
249600.0000000    0.1398252
249640.0000000    0.1496168
249680.0000000    0.1390510
249720.0000000    0.1333740
249760.0000000    0.1385654
249800.0000000    0.1331181
249840.0000000    0.1360748
249880.0000000    0.1340479
249920.0000000    0.1369205
249960.0000000    0.1295054
250000.0000000    0.1443954
250040.0000000    0.1386303
250080.0000000    0.1217447
250120.0000000    0.1275600
250160.0000000    0.1276496
250200.0000000    0.1333923
250240.0000000    0.1476095
250280.0000000    0.1290975
250320.0000000    0.1351362
250360.0000000    0.1371932
250400.0000000    0.1257677
250440.0000000    0.1377026
250480.0000000    0.1347721
250520.0000000    0.1403550
250560.0000000    0.1314110
250600.0000000    0.1336834
250640.0000000    0.1409356
250680.0000000    0.1484010
250720.0000000    0.1408883
250760.0000000    0.1366091
250800.0000000    0.1409444
250840.0000000    0.1592351
250880.0000000    0.1407498
250920.0000000    0.1434484
250960.0000000    0.1336708
251000.0000000    0.1419126
251040.0000000    0.1443908
251080.0000000    0.1454126
251120.0000000    0.1409183
251160.0000000    0.1312583
251200.0000000    0.1354441
251240.0000000    0.1397945
251280.0000000    0.1388276
251320.0000000    0.1404414
251360.0000000    0.1340118
251400.0000000    0.1362328
251440.0000000    0.1323434
251480.0000000    0.1382230
251520.0000000    0.1525960
251560.0000000    0.1459234
251600.0000000    0.1354117
251640.0000000    0.1372277
251680.0000000    0.1381595
251720.0000000    0.1415348
251760.0000000    0.1421961
251800.0000000    0.1329221
251840.0000000    0.1303632
251880.0000000    0.1409621
251920.0000000    0.1413985
251960.0000000    0.1490959
252000.0000000    0.1468893
252040.0000000    0.1488763
252080.0000000    0.1309212
252120.0000000    0.1345148
252160.0000000    0.1325083
252200.0000000    0.1246689
252240.0000000    0.1363033
252280.0000000    0.1382768
252320.0000000    0.1444963
252360.0000000    0.1331433
252400.0000000    0.1311340
252440.0000000    0.1391068
252480.0000000    0.1446494
252520.0000000    0.1382009
252560.0000000    0.1312126
252600.0000000    0.1317611
252640.0000000    0.1402728
252680.0000000    0.1459722
252720.0000000    0.1421402
252760.0000000    0.1490461
252800.0000000    0.1441894
252840.0000000    0.1273963
252880.0000000    0.1393685
252920.0000000    0.1378153
252960.0000000    0.1580248
253000.0000000    0.1553066
253040.0000000    0.1325281
253080.0000000    0.1455362
253120.0000000    0.1360223
253160.0000000    0.1252454
253200.0000000    0.1370100
253240.0000000    0.1450221
253280.0000000    0.1353469
253320.0000000    0.1551108
253360.0000000    0.1390889
253400.0000000    0.1418087
253440.0000000    0.1350201
253480.0000000    0.1321956
253520.0000000    0.1495598
253560.0000000    0.1486624
253600.0000000    0.1556387
253640.0000000    0.1556678
253680.0000000    0.1505013
253720.0000000    0.1516849
253760.0000000    0.1411976
253800.0000000    0.1513952
253840.0000000    0.1291390
253880.0000000    0.1274728
253920.0000000    0.1370860
253960.0000000    0.1272506
254000.0000000    0.1464826
254040.0000000    0.1493194
254080.0000000    0.1484573
254120.0000000    0.1622508
254160.0000000    0.1725226
254200.0000000    0.1705810
254240.0000000    0.1542441
254280.0000000    0.1606665
254320.0000000    0.1577917
254360.0000000    0.1745656
254400.0000000    0.1539068
254440.0000000    0.1636898
254480.0000000    0.1793547
254520.0000000    0.1763562
254560.0000000    0.1771816
254600.0000000    0.1691514
254640.0000000    0.1370455
254680.0000000    0.1578339
254720.0000000    0.1432683
254760.0000000    0.1557329
254800.0000000    0.1669500
254840.0000000    0.1576362
254880.0000000    0.1634296
254920.0000000    0.1630568
254960.0000000    0.1549783
255000.0000000    0.1462614
255040.0000000    0.1622061
255080.0000000    0.1530118
255120.0000000    0.1621868
255160.0000000    0.1582980
255200.0000000    0.1525968
255240.0000000    0.1549520
255280.0000000    0.1636580
255320.0000000    0.1678903
255360.0000000    0.1546841
255400.0000000    0.1394735
255440.0000000    0.1430690
255480.0000000    0.1424170
255520.0000000    0.1371229
255560.0000000    0.1491654
255600.0000000    0.1499581
255640.0000000    0.1516582
255680.0000000    0.1462848
255720.0000000    0.1552109
255760.0000000    0.1565402
255800.0000000    0.1534187
255840.0000000    0.1474221
255880.0000000    0.1734392
255920.0000000    0.1512152
255960.0000000    0.1619958
256000.0000000    0.1593019
256040.0000000    0.1595361
256080.0000000    0.1581696
256120.0000000    0.1550714
256160.0000000    0.1713012
256200.0000000    0.1630460
256240.0000000    0.1693548
256280.0000000    0.1483959
256320.0000000    0.1600434
256360.0000000    0.1619706
256400.0000000    0.1530493
256440.0000000    0.1760425
256480.0000000    0.1681522
256520.0000000    0.1500342
256560.0000000    0.1683431
256600.0000000    0.1606612
256640.0000000    0.1639799
256680.0000000    0.1581949
256720.0000000    0.1561873
256760.0000000    0.1625942
256800.0000000    0.1591889
256840.0000000    0.1543036
256880.0000000    0.1608451
256920.0000000    0.1567359
256960.0000000    0.1489429
257000.0000000    0.1524221
257040.0000000    0.1581238
257080.0000000    0.1520524
257120.0000000    0.1525236
257160.0000000    0.1371945
257200.0000000    0.1421298
257240.0000000    0.1366468
257280.0000000    0.1401495
257320.0000000    0.1464267
257360.0000000    0.1418880
257400.0000000    0.1747201
257440.0000000    0.1561130
257480.0000000    0.1766527
257520.0000000    0.1561566
257560.0000000    0.1566544
257600.0000000    0.1497155
257640.0000000    0.1607740
257680.0000000    0.1743000
257720.0000000    0.1508360
257760.0000000    0.1831303
257800.0000000    0.1535669
257840.0000000    0.1508126
257880.0000000    0.1555392
257920.0000000    0.1703501
257960.0000000    0.1556948
258000.0000000    0.1680734
258040.0000000    0.1739287
258080.0000000    0.1685706
258120.0000000    0.1666418
258160.0000000    0.1530665
258200.0000000    0.1487756
258240.0000000    0.1474869
258280.0000000    0.1529208
258320.0000000    0.1624164
258360.0000000    0.1463396
258400.0000000    0.1508937
258440.0000000    0.1558478
258480.0000000    0.1626410
258520.0000000    0.1637106
258560.0000000    0.1494260
258600.0000000    0.1533554
258640.0000000    0.1599378
258680.0000000    0.1615182
258720.0000000    0.1752549
258760.0000000    0.1645814
258800.0000000    0.1664283
258840.0000000    0.1567401
258880.0000000    0.1541294
258920.0000000    0.1649786
258960.0000000    0.1696820
259000.0000000    0.1726327
259040.0000000    0.1696642
259080.0000000    0.1886779
259120.0000000    0.1594121
259160.0000000    0.1732346
259200.0000000    0.1646921
259240.0000000    0.1634266
259280.0000000    0.1679368
259320.0000000    0.1644368
259360.0000000    0.1690684
259400.0000000    0.1566037
259440.0000000    0.1566817
259480.0000000    0.1664834
259520.0000000    0.1856521
259560.0000000    0.1728131
259600.0000000    0.1736342
259640.0000000    0.1742097
259680.0000000    0.1578223
259720.0000000    0.1679851
259760.0000000    0.1666160
259800.0000000    0.1626461
259840.0000000    0.1551597
259880.0000000    0.1600554
259920.0000000    0.1636097
259960.0000000    0.1516104
260000.0000000    0.1569431
260040.0000000    0.1512170
260080.0000000    0.1684806
260120.0000000    0.1728723
260160.0000000    0.1639642
260200.0000000    0.1663231
260240.0000000    0.1465108
260280.0000000    0.1515872
260320.0000000    0.1705186
260360.0000000    0.1569043
260400.0000000    0.1496091
260440.0000000    0.1620626
260480.0000000    0.1311401
260520.0000000    0.1545802
260560.0000000    0.1595420
260600.0000000    0.1643925
260640.0000000    0.1548000
260680.0000000    0.1512801
260720.0000000    0.1555343
260760.0000000    0.1668276
260800.0000000    0.1426372
260840.0000000    0.1672716
260880.0000000    0.1534981
260920.0000000    0.1640632
260960.0000000    0.1575799
261000.0000000    0.1668721
261040.0000000    0.1666347
261080.0000000    0.1602246
261120.0000000    0.1762029
261160.0000000    0.1501368
261200.0000000    0.1681391
261240.0000000    0.1605541
261280.0000000    0.1613355
261320.0000000    0.1554029
261360.0000000    0.1642924
261400.0000000    0.1600999
261440.0000000    0.1572619
261480.0000000    0.1429817
261520.0000000    0.1525391
261560.0000000    0.1488217
261600.0000000    0.1430965
261640.0000000    0.1442460
261680.0000000    0.1524557
261720.0000000    0.1595209
261760.0000000    0.1634418
261800.0000000    0.1482052
261840.0000000    0.1571345
261880.0000000    0.1378044
261920.0000000    0.1384109
261960.0000000    0.1582069
262000.0000000    0.1508192
262040.0000000    0.1472948
262080.0000000    0.1474401
262120.0000000    0.1661513
262160.0000000    0.1645859
262200.0000000    0.1562817
262240.0000000    0.1556456
262280.0000000    0.1434421
262320.0000000    0.1634410
262360.0000000    0.1550243
262400.0000000    0.1422761
262440.0000000    0.1528426
262480.0000000    0.1500645
262520.0000000    0.1584508
262560.0000000    0.1667472
262600.0000000    0.1538078
262640.0000000    0.1474044
262680.0000000    0.1490775
262720.0000000    0.1526867
262760.0000000    0.1397992
262800.0000000    0.1474668
262840.0000000    0.1437424
262880.0000000    0.1504849
262920.0000000    0.1431995
262960.0000000    0.1546125
263000.0000000    0.1556515
263040.0000000    0.1728735
263080.0000000    0.1444926
263120.0000000    0.1530127
263160.0000000    0.1414808
263200.0000000    0.1466359
263240.0000000    0.1562478
263280.0000000    0.1524078
263320.0000000    0.1597963
263360.0000000    0.1453160
263400.0000000    0.1475373
263440.0000000    0.1441271
263480.0000000    0.1618827
263520.0000000    0.1521895
263560.0000000    0.1543214
263600.0000000    0.1579307
263640.0000000    0.1629103
263680.0000000    0.1633141
263720.0000000    0.1492800
263760.0000000    0.1507469
263800.0000000    0.1611687
263840.0000000    0.1561580
263880.0000000    0.1479438
263920.0000000    0.1560221
263960.0000000    0.1510815
264000.0000000    0.1474265
264040.0000000    0.1444010
264080.0000000    0.1449317
264120.0000000    0.1488499
264160.0000000    0.1501316
264200.0000000    0.1704767
264240.0000000    0.1666592
264280.0000000    0.1590572
264320.0000000    0.1771821
264360.0000000    0.1527788
264400.0000000    0.1566417
264440.0000000    0.1632290
264480.0000000    0.1563910
264520.0000000    0.1582548
264560.0000000    0.1512332
264600.0000000    0.1483376
264640.0000000    0.1475559
264680.0000000    0.1553154
264720.0000000    0.1463942
264760.0000000    0.1455683
264800.0000000    0.1545465
264840.0000000    0.1449607
264880.0000000    0.1556236
264920.0000000    0.1620145
264960.0000000    0.1482018
265000.0000000    0.1478472
265040.0000000    0.1441285
265080.0000000    0.1493018
265120.0000000    0.1431214
265160.0000000    0.1529913
265200.0000000    0.1513031
265240.0000000    0.1560462
265280.0000000    0.1558927
265320.0000000    0.1607152
265360.0000000    0.1491535
265400.0000000    0.1459323
265440.0000000    0.1437364
265480.0000000    0.1503371
265520.0000000    0.1411677
265560.0000000    0.1407860
265600.0000000    0.1385112
265640.0000000    0.1419940
265680.0000000    0.1528413
265720.0000000    0.1442398
265760.0000000    0.1355172
265800.0000000    0.1427820
265840.0000000    0.1385431
265880.0000000    0.1280097
265920.0000000    0.1401996
265960.0000000    0.1336864
266000.0000000    0.1294496
266040.0000000    0.1454263
266080.0000000    0.1452219
266120.0000000    0.1392863
266160.0000000    0.1324776
266200.0000000    0.1238779
266240.0000000    0.1280260
266280.0000000    0.1319355
266320.0000000    0.1425168
266360.0000000    0.1327361
266400.0000000    0.1341334
266440.0000000    0.1352853
266480.0000000    0.1457878
266520.0000000    0.1386416
266560.0000000    0.1401329
266600.0000000    0.1462285
266640.0000000    0.1409492
266680.0000000    0.1501121
266720.0000000    0.1396564
266760.0000000    0.1297035
266800.0000000    0.1431728
266840.0000000    0.1487550
266880.0000000    0.1378119
266920.0000000    0.1524787
266960.0000000    0.1361088
267000.0000000    0.1521828
267040.0000000    0.1495505
267080.0000000    0.1554406
267120.0000000    0.1613019
267160.0000000    0.1475596
267200.0000000    0.1524601
267240.0000000    0.1633705
267280.0000000    0.1576814
267320.0000000    0.1640742
267360.0000000    0.1608334
267400.0000000    0.1521254
267440.0000000    0.1632124
267480.0000000    0.1814255
267520.0000000    0.1569616
267560.0000000    0.1598578
267600.0000000    0.1615545
267640.0000000    0.1676039
267680.0000000    0.1724338
267720.0000000    0.1649444
267760.0000000    0.1603083
267800.0000000    0.1532228
267840.0000000    0.1579289
267880.0000000    0.1627503
267920.0000000    0.1541932
267960.0000000    0.1698402
268000.0000000    0.1565303
268040.0000000    0.1563966
268080.0000000    0.1559718
268120.0000000    0.1448371
268160.0000000    0.1550725
268200.0000000    0.1689051
268240.0000000    0.1702345
268280.0000000    0.1766616
268320.0000000    0.1615690
268360.0000000    0.1696460
268400.0000000    0.1673260
268440.0000000    0.1564592
268480.0000000    0.1461309
268520.0000000    0.1641574
268560.0000000    0.1538034
268600.0000000    0.1473784
268640.0000000    0.1583642
268680.0000000    0.1345469
268720.0000000    0.1440793
268760.0000000    0.1556053
268800.0000000    0.1645095
268840.0000000    0.1477709
268880.0000000    0.1774000
268920.0000000    0.1528808
268960.0000000    0.1463457
269000.0000000    0.1569009
269040.0000000    0.1622102
269080.0000000    0.1739003
269120.0000000    0.1613735
269160.0000000    0.1480550
269200.0000000    0.1391837
269240.0000000    0.1715434
269280.0000000    0.1661950
269320.0000000    0.1599700
269360.0000000    0.1559095
269400.0000000    0.1617632
269440.0000000    0.1631991
269480.0000000    0.1637275
269520.0000000    0.1473114
269560.0000000    0.1463016
269600.0000000    0.1555342
269640.0000000    0.1501281
269680.0000000    0.1575353
269720.0000000    0.1527129
269760.0000000    0.1541038
269800.0000000    0.1596206
269840.0000000    0.1333299
269880.0000000    0.1415998
269920.0000000    0.1567435
269960.0000000    0.1591453
270000.0000000    0.1680607
270040.0000000    0.1588068
270080.0000000    0.1563716
270120.0000000    0.1348866
270160.0000000    0.1358177
270200.0000000    0.1420214
270240.0000000    0.1546676
270280.0000000    0.1589589
270320.0000000    0.1518520
270360.0000000    0.1669922
270400.0000000    0.1662619
270440.0000000    0.1653465
270480.0000000    0.1978865
270520.0000000    0.1837526
270560.0000000    0.1729604
270600.0000000    0.1642165
270640.0000000    0.1895288
270680.0000000    0.1904188
270720.0000000    0.1895269
270760.0000000    0.1637577
270800.0000000    0.1843501
270840.0000000    0.1891156
270880.0000000    0.1792997
270920.0000000    0.1749629
270960.0000000    0.1897923
271000.0000000    0.1823729
271040.0000000    0.1685326
271080.0000000    0.1759616
271120.0000000    0.1733629
271160.0000000    0.1672935
271200.0000000    0.1690772
271240.0000000    0.1647798
271280.0000000    0.1662624
271320.0000000    0.1785545
271360.0000000    0.1507200
271400.0000000    0.1539721
271440.0000000    0.1574929
271480.0000000    0.1569316
271520.0000000    0.1577645
271560.0000000    0.1577073
271600.0000000    0.1495738
271640.0000000    0.1483436
271680.0000000    0.1395921
271720.0000000    0.1478724
271760.0000000    0.1591394
271800.0000000    0.1688369
271840.0000000    0.1513592
271880.0000000    0.1430513
271920.0000000    0.1621577
271960.0000000    0.1661841
272000.0000000    0.1441554
272040.0000000    0.1444290
272080.0000000    0.1443031
272120.0000000    0.1552283
272160.0000000    0.1561278
272200.0000000    0.1518711
272240.0000000    0.1470261
272280.0000000    0.1500134
272320.0000000    0.1426005
272360.0000000    0.1399562
272400.0000000    0.1451589
272440.0000000    0.1398066
272480.0000000    0.1441776
272520.0000000    0.1534836
272560.0000000    0.1623528
272600.0000000    0.1856934
272640.0000000    0.1558050
272680.0000000    0.1611736
272720.0000000    0.1660017
272760.0000000    0.1609475
272800.0000000    0.1525409
272840.0000000    0.1658139
272880.0000000    0.1582490
272920.0000000    0.1570207
272960.0000000    0.1556719
273000.0000000    0.1690500
273040.0000000    0.1635777
273080.0000000    0.1699485
273120.0000000    0.1710166
273160.0000000    0.1812301
273200.0000000    0.1784119
273240.0000000    0.1768849
273280.0000000    0.1807250
273320.0000000    0.1581133
273360.0000000    0.1555668
273400.0000000    0.1500453
273440.0000000    0.1419930
273480.0000000    0.1385831
273520.0000000    0.1324046
273560.0000000    0.1555664
273600.0000000    0.1710852
273640.0000000    0.1406870
273680.0000000    0.1315613
273720.0000000    0.1361852
273760.0000000    0.1450570
273800.0000000    0.1450720
273840.0000000    0.1396285
273880.0000000    0.1355451
273920.0000000    0.1599044
273960.0000000    0.1462699
274000.0000000    0.1396335
274040.0000000    0.1371993
274080.0000000    0.1353645
274120.0000000    0.1368603
274160.0000000    0.1415391
274200.0000000    0.1502441
274240.0000000    0.1505522
274280.0000000    0.1610505
274320.0000000    0.1542812
274360.0000000    0.1561676
274400.0000000    0.1468118
274440.0000000    0.1488135
274480.0000000    0.1562872
274520.0000000    0.1396325
274560.0000000    0.1496074
274600.0000000    0.1430907
274640.0000000    0.1561885
274680.0000000    0.1381069
274720.0000000    0.1436713
274760.0000000    0.1392827
274800.0000000    0.1518128
274840.0000000    0.1442755
274880.0000000    0.1523948
274920.0000000    0.1358047
274960.0000000    0.1411926
275000.0000000    0.1455191
275040.0000000    0.1435419
275080.0000000    0.1422956
275120.0000000    0.1444968
275160.0000000    0.1525395
275200.0000000    0.1470680
275240.0000000    0.1624738
275280.0000000    0.1480336
275320.0000000    0.1422714
275360.0000000    0.1459477
275400.0000000    0.1507185
275440.0000000    0.1433252
275480.0000000    0.1494599
275520.0000000    0.1375123
275560.0000000    0.1573649
275600.0000000    0.1485899
275640.0000000    0.1535695
275680.0000000    0.1645315
275720.0000000    0.1559558
275760.0000000    0.1458102
275800.0000000    0.1381874
275840.0000000    0.1439394
275880.0000000    0.1508296
275920.0000000    0.1464709
275960.0000000    0.1458510
276000.0000000    0.1447704
276040.0000000    0.1357076
276080.0000000    0.1458014
276120.0000000    0.1511212
276160.0000000    0.1468804
276200.0000000    0.1476754
276240.0000000    0.1523500
276280.0000000    0.1470202
276320.0000000    0.1566280
276360.0000000    0.1451952
276400.0000000    0.1446512
276440.0000000    0.1585998
276480.0000000    0.1508107
276520.0000000    0.1486519
276560.0000000    0.1469624
276600.0000000    0.1558216
276640.0000000    0.1391749
276680.0000000    0.1569238
276720.0000000    0.1532177
276760.0000000    0.1531416
276800.0000000    0.1412988
276840.0000000    0.1511485
276880.0000000    0.1505442
276920.0000000    0.1376606
276960.0000000    0.1347821
277000.0000000    0.1317525
277040.0000000    0.1357387
277080.0000000    0.1463482
277120.0000000    0.1418431
277160.0000000    0.1589822
277200.0000000    0.1373332
277240.0000000    0.1415772
277280.0000000    0.1513301
277320.0000000    0.1487588
277360.0000000    0.1481405
277400.0000000    0.1538233
277440.0000000    0.1570136
277480.0000000    0.1603595
277520.0000000    0.1517393
277560.0000000    0.1358580
277600.0000000    0.1394104
277640.0000000    0.1414000
277680.0000000    0.1407324
277720.0000000    0.1484929
277760.0000000    0.1499550
277800.0000000    0.1555406
277840.0000000    0.1503905
277880.0000000    0.1389811
277920.0000000    0.1550842
277960.0000000    0.1491129
278000.0000000    0.1467741
278040.0000000    0.1500077
278080.0000000    0.1448679
278120.0000000    0.1537809
278160.0000000    0.1461956
278200.0000000    0.1380252
278240.0000000    0.1454087
278280.0000000    0.1610769
278320.0000000    0.1459187
278360.0000000    0.1396309
278400.0000000    0.1397179
278440.0000000    0.1484826
278480.0000000    0.1540443
278520.0000000    0.1492000
278560.0000000    0.1450036
278600.0000000    0.1458966
278640.0000000    0.1514003
278680.0000000    0.1594560
278720.0000000    0.1509950
278760.0000000    0.1615159
278800.0000000    0.1885857
278840.0000000    0.1558647
278880.0000000    0.1644206
278920.0000000    0.1705388
278960.0000000    0.1378046
279000.0000000    0.1511116
279040.0000000    0.1514517
279080.0000000    0.1569354
279120.0000000    0.1540732
279160.0000000    0.1545108
279200.0000000    0.1539072
279240.0000000    0.1473141
279280.0000000    0.1395084
279320.0000000    0.1412130
279360.0000000    0.1523596
279400.0000000    0.1544128
279440.0000000    0.1542215
279480.0000000    0.1577772
279520.0000000    0.1536894
279560.0000000    0.1633629
279600.0000000    0.1585959
279640.0000000    0.1679377
279680.0000000    0.1724065
279720.0000000    0.1782406
279760.0000000    0.1778633
279800.0000000    0.1547065
279840.0000000    0.1532643
279880.0000000    0.1629587
279920.0000000    0.1540932
279960.0000000    0.1559073
280000.0000000    0.1848918
280040.0000000    0.1547468
280080.0000000    0.1474057
280120.0000000    0.1614079
280160.0000000    0.1581825
280200.0000000    0.1586272
280240.0000000    0.1519922
280280.0000000    0.1604972
280320.0000000    0.1628224
280360.0000000    0.1541234
280400.0000000    0.1643190
280440.0000000    0.1579302
280480.0000000    0.1507229
280520.0000000    0.1669603
280560.0000000    0.1771257
280600.0000000    0.1636218
280640.0000000    0.1765787
280680.0000000    0.1645119
280720.0000000    0.1618451
280760.0000000    0.1605424
280800.0000000    0.1598494
280840.0000000    0.1591823
280880.0000000    0.1559451
280920.0000000    0.1657506
280960.0000000    0.1840177
281000.0000000    0.1831237
281040.0000000    0.1687452
281080.0000000    0.1735055
281120.0000000    0.1579385
281160.0000000    0.1567623
281200.0000000    0.1622781
281240.0000000    0.1659143
281280.0000000    0.1735823
281320.0000000    0.1560304
281360.0000000    0.1771250
281400.0000000    0.1710886
281440.0000000    0.1591492
281480.0000000    0.1691699
281520.0000000    0.1575030
281560.0000000    0.1647853
281600.0000000    0.1420216
281640.0000000    0.1519802
281680.0000000    0.1500673
281720.0000000    0.1461173
281760.0000000    0.1565435
281800.0000000    0.1542618
281840.0000000    0.1544124
281880.0000000    0.1628114
281920.0000000    0.1651074
281960.0000000    0.1632106
282000.0000000    0.1566204
282040.0000000    0.1577856
282080.0000000    0.1722976
282120.0000000    0.1621446
282160.0000000    0.1579358
282200.0000000    0.1506968
282240.0000000    0.1500478
282280.0000000    0.1560002
282320.0000000    0.1547703
282360.0000000    0.1599591
282400.0000000    0.1593203
282440.0000000    0.1609895
282480.0000000    0.1553620
282520.0000000    0.1572537
282560.0000000    0.1592850
282600.0000000    0.1513310
282640.0000000    0.1515113
282680.0000000    0.1503871
282720.0000000    0.1514352
282760.0000000    0.1500652
282800.0000000    0.1702038
282840.0000000    0.1571441
282880.0000000    0.1699244
282920.0000000    0.1647666
282960.0000000    0.1548333
283000.0000000    0.1719761
283040.0000000    0.1534192
283080.0000000    0.1451206
283120.0000000    0.1474398
283160.0000000    0.1562253
283200.0000000    0.1551040
283240.0000000    0.1878532
283280.0000000    0.1916230
283320.0000000    0.1739533
283360.0000000    0.1692153
283400.0000000    0.1568203
283440.0000000    0.1573072
283480.0000000    0.1551515
283520.0000000    0.1760699
283560.0000000    0.1499434
283600.0000000    0.1599574
283640.0000000    0.1757489
283680.0000000    0.1697132
283720.0000000    0.1706129
283760.0000000    0.1653549
283800.0000000    0.1696349
283840.0000000    0.1649150
283880.0000000    0.1591955
283920.0000000    0.1753001
283960.0000000    0.1593399
284000.0000000    0.1513598
284040.0000000    0.1720551
284080.0000000    0.1837511
284120.0000000    0.1913465
284160.0000000    0.1709662
284200.0000000    0.1592667
284240.0000000    0.1623465
284280.0000000    0.1824402
284320.0000000    0.1525926
284360.0000000    0.1749363
284400.0000000    0.1535649
284440.0000000    0.1681614
284480.0000000    0.1538212
284520.0000000    0.1499279
284560.0000000    0.1626121
284600.0000000    0.1637351
284640.0000000    0.1763319
284680.0000000    0.1732590
284720.0000000    0.1726018
284760.0000000    0.1704030
284800.0000000    0.1649083
284840.0000000    0.1763295
284880.0000000    0.1728715
284920.0000000    0.1658320
284960.0000000    0.1498810
285000.0000000    0.1582617
285040.0000000    0.1577681
285080.0000000    0.1442107
285120.0000000    0.1617049
285160.0000000    0.1668606
285200.0000000    0.1661178
285240.0000000    0.1707137
285280.0000000    0.1603535
285320.0000000    0.1666677
285360.0000000    0.1719031
285400.0000000    0.1690731
285440.0000000    0.1603034
285480.0000000    0.1724917
285520.0000000    0.1658165
285560.0000000    0.1692760
285600.0000000    0.1631739
285640.0000000    0.1705546
285680.0000000    0.1670140
285720.0000000    0.1719955
285760.0000000    0.1775894
285800.0000000    0.1621586
285840.0000000    0.1679164
285880.0000000    0.1730663
285920.0000000    0.1744069
285960.0000000    0.1830306
286000.0000000    0.1684594
286040.0000000    0.1741757
286080.0000000    0.1738363
286120.0000000    0.1722522
286160.0000000    0.1698332
286200.0000000    0.1848933
286240.0000000    0.1660715
286280.0000000    0.1607385
286320.0000000    0.1727095
286360.0000000    0.1849110
286400.0000000    0.1506016
286440.0000000    0.1417000
286480.0000000    0.1630820
286520.0000000    0.1570518
286560.0000000    0.1685082
286600.0000000    0.1707569
286640.0000000    0.1740882
286680.0000000    0.1710861
286720.0000000    0.1597932
286760.0000000    0.1653737
286800.0000000    0.1705713
286840.0000000    0.1797161
286880.0000000    0.1758222
286920.0000000    0.1807827
286960.0000000    0.1723338
287000.0000000    0.1713153
287040.0000000    0.1620736
287080.0000000    0.1707198
287120.0000000    0.1620876
287160.0000000    0.1613973
287200.0000000    0.1705069
287240.0000000    0.1619063
287280.0000000    0.1793967
287320.0000000    0.1536765
287360.0000000    0.1676318
287400.0000000    0.1621978
287440.0000000    0.1755806
287480.0000000    0.1676551
287520.0000000    0.1580552
287560.0000000    0.1806004
287600.0000000    0.1824964
287640.0000000    0.1784516
287680.0000000    0.1577427
287720.0000000    0.1695039
287760.0000000    0.1508650
287800.0000000    0.1605605
287840.0000000    0.1613715
287880.0000000    0.1660053
287920.0000000    0.1724263
287960.0000000    0.1779906
288000.0000000    0.1836514
288040.0000000    0.1815878
288080.0000000    0.1684595
288120.0000000    0.1897376
288160.0000000    0.1665370
288200.0000000    0.1789591
288240.0000000    0.1608514
288280.0000000    0.1738735
288320.0000000    0.1813938
288360.0000000    0.1924178
288400.0000000    0.1787948
288440.0000000    0.1806773
288480.0000000    0.1964422
288520.0000000    0.1766553
288560.0000000    0.1980748
288600.0000000    0.1655845
288640.0000000    0.1674695
288680.0000000    0.1639564
288720.0000000    0.1739993
288760.0000000    0.1650724
288800.0000000    0.1705257
288840.0000000    0.1692691
288880.0000000    0.1476243
288920.0000000    0.1600401
288960.0000000    0.1608130
289000.0000000    0.1529243
289040.0000000    0.1541832
289080.0000000    0.1582202
289120.0000000    0.1646288
289160.0000000    0.1594275
289200.0000000    0.1631380
289240.0000000    0.1539906
289280.0000000    0.1546963
289320.0000000    0.1609121
289360.0000000    0.1953669
289400.0000000    0.1638109
289440.0000000    0.1628501
289480.0000000    0.1819755
289520.0000000    0.1748076
289560.0000000    0.1549658
289600.0000000    0.1620352
289640.0000000    0.1487314
289680.0000000    0.1682303
289720.0000000    0.1818171
289760.0000000    0.1620877
289800.0000000    0.1755848
289840.0000000    0.1749821
289880.0000000    0.1816121
289920.0000000    0.1769225
289960.0000000    0.1630337
290000.0000000    0.1773319
290040.0000000    0.1669336
290080.0000000    0.1765455
290120.0000000    0.1718188
290160.0000000    0.1825336
290200.0000000    0.1747063
290240.0000000    0.1677749
290280.0000000    0.1754766
290320.0000000    0.1601664
290360.0000000    0.1470898
290400.0000000    0.1541027
290440.0000000    0.1666301
290480.0000000    0.1674375
290520.0000000    0.1769179
290560.0000000    0.1678636
290600.0000000    0.1753003
290640.0000000    0.1707828
290680.0000000    0.1696138
290720.0000000    0.1598396
290760.0000000    0.1726626
290800.0000000    0.1686913
290840.0000000    0.1676258
290880.0000000    0.1776212
290920.0000000    0.1729900
290960.0000000    0.1743462
291000.0000000    0.2067935
291040.0000000    0.1786879
291080.0000000    0.1892451
291120.0000000    0.1956799
291160.0000000    0.1880254
291200.0000000    0.1885426
291240.0000000    0.1779714
291280.0000000    0.1768407
291320.0000000    0.1689954
291360.0000000    0.1618222
291400.0000000    0.1543903
291440.0000000    0.1625466
291480.0000000    0.1597921
291520.0000000    0.1721644
291560.0000000    0.1662386
291600.0000000    0.1859642
291640.0000000    0.1721285
291680.0000000    0.1671590
291720.0000000    0.1792225
291760.0000000    0.1781576
291800.0000000    0.1717342
291840.0000000    0.1668836
291880.0000000    0.1679407
291920.0000000    0.1732009
291960.0000000    0.1788331
292000.0000000    0.1913909
292040.0000000    0.1804000
292080.0000000    0.1922541
292120.0000000    0.1720952
292160.0000000    0.1820424
292200.0000000    0.1754059
292240.0000000    0.1752644
292280.0000000    0.1649958
292320.0000000    0.1679478
292360.0000000    0.2046296
292400.0000000    0.1976140
292440.0000000    0.1759214
292480.0000000    0.1773969
292520.0000000    0.1607701
292560.0000000    0.1535634
292600.0000000    0.1726054
292640.0000000    0.1807658
292680.0000000    0.1543660
292720.0000000    0.1696344
292760.0000000    0.1647819
292800.0000000    0.1513719
292840.0000000    0.1587480
292880.0000000    0.1444169
292920.0000000    0.1424424
292960.0000000    0.1532995
293000.0000000    0.1598120
293040.0000000    0.1494945
293080.0000000    0.1627227
293120.0000000    0.1661105
293160.0000000    0.1620290
293200.0000000    0.1563807
293240.0000000    0.1640539
293280.0000000    0.1630856
293320.0000000    0.1766818
293360.0000000    0.1527741
293400.0000000    0.1545162
293440.0000000    0.1585411
293480.0000000    0.1730196
293520.0000000    0.1705329
293560.0000000    0.1685433
293600.0000000    0.1925105
293640.0000000    0.1769703
293680.0000000    0.1737485
293720.0000000    0.1693345
293760.0000000    0.1681299
293800.0000000    0.1674030
293840.0000000    0.1769358
293880.0000000    0.1760609
293920.0000000    0.1821818
293960.0000000    0.1797892
294000.0000000    0.1868841
294040.0000000    0.1675394
294080.0000000    0.1871838
294120.0000000    0.1769288
294160.0000000    0.1820508
294200.0000000    0.1824542
294240.0000000    0.1890957
294280.0000000    0.1726505
294320.0000000    0.1900074
294360.0000000    0.1887796
294400.0000000    0.1864168
294440.0000000    0.1738506
294480.0000000    0.1837650
294520.0000000    0.1865712
294560.0000000    0.1873032
294600.0000000    0.1777229
294640.0000000    0.1613101
294680.0000000    0.1721943
294720.0000000    0.1594113
294760.0000000    0.1891288
294800.0000000    0.1711161
294840.0000000    0.1622566
294880.0000000    0.1546808
294920.0000000    0.1330502
294960.0000000    0.1658898
295000.0000000    0.1592804
295040.0000000    0.1439936
295080.0000000    0.1529133
295120.0000000    0.1571872
295160.0000000    0.1522966
295200.0000000    0.1572972
295240.0000000    0.1614744
295280.0000000    0.1614775
295320.0000000    0.1606206
295360.0000000    0.1539313
295400.0000000    0.1550543
295440.0000000    0.1645226
295480.0000000    0.1514415
295520.0000000    0.1553139
295560.0000000    0.1538036
295600.0000000    0.1481910
295640.0000000    0.1605616
295680.0000000    0.1647498
295720.0000000    0.1720302
295760.0000000    0.1708276
295800.0000000    0.1680003
295840.0000000    0.1732330
295880.0000000    0.1626512
295920.0000000    0.1762773
295960.0000000    0.1655405
296000.0000000    0.1652527
296040.0000000    0.1731303
296080.0000000    0.1603581
296120.0000000    0.1646481
296160.0000000    0.1579003
296200.0000000    0.1590884
296240.0000000    0.1689791
296280.0000000    0.1713881
296320.0000000    0.1695721
296360.0000000    0.1645368
296400.0000000    0.1714060
296440.0000000    0.1530410
296480.0000000    0.1609971
296520.0000000    0.1670858
296560.0000000    0.1574519
296600.0000000    0.1596123
296640.0000000    0.1655135
296680.0000000    0.1818007
296720.0000000    0.1667428
296760.0000000    0.1722256
296800.0000000    0.1575662
296840.0000000    0.1501255
296880.0000000    0.1798529
296920.0000000    0.1721369
296960.0000000    0.1812690
297000.0000000    0.1721519
297040.0000000    0.1652498
297080.0000000    0.1653015
297120.0000000    0.1698103
297160.0000000    0.1582536
297200.0000000    0.1768916
297240.0000000    0.1865678
297280.0000000    0.1865589
297320.0000000    0.1749228
297360.0000000    0.1670874
297400.0000000    0.1676303
297440.0000000    0.1704009
297480.0000000    0.1628398
297520.0000000    0.1656010
297560.0000000    0.1625768
297600.0000000    0.1695465
297640.0000000    0.1566179
297680.0000000    0.1567214
297720.0000000    0.1605846
297760.0000000    0.1488192
297800.0000000    0.1659508
297840.0000000    0.1699196
297880.0000000    0.1612376
297920.0000000    0.1585492
297960.0000000    0.1500166
298000.0000000    0.1567325
298040.0000000    0.1529465
298080.0000000    0.1662616
298120.0000000    0.1598343
298160.0000000    0.1629148
298200.0000000    0.1594277
298240.0000000    0.1590035
298280.0000000    0.1636479
298320.0000000    0.1423386
298360.0000000    0.1449797
298400.0000000    0.1549465
298440.0000000    0.1440423
298480.0000000    0.1514449
298520.0000000    0.1493151
298560.0000000    0.1520022
298600.0000000    0.1455310
298640.0000000    0.1487333
298680.0000000    0.1544950
298720.0000000    0.1667102
298760.0000000    0.1479362
298800.0000000    0.1575249
298840.0000000    0.1612066
298880.0000000    0.1572630
298920.0000000    0.1531321
298960.0000000    0.1471579
299000.0000000    0.1538260
299040.0000000    0.1573585
299080.0000000    0.1617273
299120.0000000    0.1587852
299160.0000000    0.1536701
299200.0000000    0.1478821
299240.0000000    0.1463850
299280.0000000    0.1559260
299320.0000000    0.1522997
299360.0000000    0.1547474
299400.0000000    0.1453772
299440.0000000    0.1427960
299480.0000000    0.1408753
299520.0000000    0.1414918
299560.0000000    0.1463213
299600.0000000    0.1402736
299640.0000000    0.1350200
299680.0000000    0.1437902
299720.0000000    0.1362568
299760.0000000    0.1567436
299800.0000000    0.1603591
299840.0000000    0.1562308
299880.0000000    0.1581223
299920.0000000    0.1545722
299960.0000000    0.1656079
300000.0000000    0.1631456
300040.0000000    0.1615310
300080.0000000    0.1465381
300120.0000000    0.1591841
300160.0000000    0.1495448
300200.0000000    0.1614242
300240.0000000    0.1587244
300280.0000000    0.1479759
300320.0000000    0.1522111
300360.0000000    0.1540149
300400.0000000    0.1608561
300440.0000000    0.1688778
300480.0000000    0.1682887
300520.0000000    0.1596541
300560.0000000    0.1464300
300600.0000000    0.1385848
300640.0000000    0.1593437
300680.0000000    0.1550406
300720.0000000    0.1472868
300760.0000000    0.1576959
300800.0000000    0.1462538
300840.0000000    0.1490633
300880.0000000    0.1472500
300920.0000000    0.1414869
300960.0000000    0.1390114
301000.0000000    0.1415301
301040.0000000    0.1260840
301080.0000000    0.1324643
301120.0000000    0.1549844
301160.0000000    0.1419958
301200.0000000    0.1447076
301240.0000000    0.1401262
301280.0000000    0.1374732
301320.0000000    0.1326456
301360.0000000    0.1429443
301400.0000000    0.1532393
301440.0000000    0.1417909
301480.0000000    0.1462299
301520.0000000    0.1572317
301560.0000000    0.1515918
301600.0000000    0.1636528
301640.0000000    0.1520479
301680.0000000    0.1435598
301720.0000000    0.1398534
301760.0000000    0.1425063
301800.0000000    0.1424658
301840.0000000    0.1443510
301880.0000000    0.1393371
301920.0000000    0.1431496
301960.0000000    0.1391912
302000.0000000    0.1387660
302040.0000000    0.1519164
302080.0000000    0.1457617
302120.0000000    0.1476611
302160.0000000    0.1561174
302200.0000000    0.1618182
302240.0000000    0.1573723
302280.0000000    0.1604014
302320.0000000    0.1590152
302360.0000000    0.1536132
302400.0000000    0.1537216
302440.0000000    0.1523940
302480.0000000    0.1550419
302520.0000000    0.1463156
302560.0000000    0.1561982
302600.0000000    0.1515945
302640.0000000    0.1431377
302680.0000000    0.1591623
302720.0000000    0.1588322
302760.0000000    0.1466303
302800.0000000    0.1501096
302840.0000000    0.1401260
302880.0000000    0.1440873
302920.0000000    0.1472116
302960.0000000    0.1504214
303000.0000000    0.1414648
303040.0000000    0.1443118
303080.0000000    0.1399251
303120.0000000    0.1432558
303160.0000000    0.1525838
303200.0000000    0.1476146
303240.0000000    0.1573939
303280.0000000    0.1526529
303320.0000000    0.1399899
303360.0000000    0.1455401
303400.0000000    0.1607103
303440.0000000    0.1454651
303480.0000000    0.1453712
303520.0000000    0.1514518
303560.0000000    0.1410506
303600.0000000    0.1490855
303640.0000000    0.1484018
303680.0000000    0.1451214
303720.0000000    0.1526593
303760.0000000    0.1513119
303800.0000000    0.1450909
303840.0000000    0.1479391
303880.0000000    0.1492634
303920.0000000    0.1458511
303960.0000000    0.1469224
304000.0000000    0.1499879
304040.0000000    0.1503678
304080.0000000    0.1414821
304120.0000000    0.1387169
304160.0000000    0.1497280
304200.0000000    0.1426617
304240.0000000    0.1418612
304280.0000000    0.1350317
304320.0000000    0.1444750
304360.0000000    0.1506884
304400.0000000    0.1427274
304440.0000000    0.1464403
304480.0000000    0.1408096
304520.0000000    0.1452884
304560.0000000    0.1417419
304600.0000000    0.1401625
304640.0000000    0.1474626
304680.0000000    0.1374987
304720.0000000    0.1417617
304760.0000000    0.1442485
304800.0000000    0.1455270
304840.0000000    0.1487383
304880.0000000    0.1483933
304920.0000000    0.1476138
304960.0000000    0.1412802
305000.0000000    0.1412910
305040.0000000    0.1366103
305080.0000000    0.1365769
305120.0000000    0.1427023
305160.0000000    0.1412188
305200.0000000    0.1576343
305240.0000000    0.1384366
305280.0000000    0.1455301
305320.0000000    0.1588871
305360.0000000    0.1440575
305400.0000000    0.1476473
305440.0000000    0.1473599
305480.0000000    0.1450156
305520.0000000    0.1523682
305560.0000000    0.1446028
305600.0000000    0.1515785
305640.0000000    0.1428175
305680.0000000    0.1465440
305720.0000000    0.1525032
305760.0000000    0.1622150
305800.0000000    0.1420223
305840.0000000    0.1461216
305880.0000000    0.1423683
305920.0000000    0.1420390
305960.0000000    0.1461977
306000.0000000    0.1434008
306040.0000000    0.1420254
306080.0000000    0.1484541
306120.0000000    0.1445110
306160.0000000    0.1426569
306200.0000000    0.1410424
306240.0000000    0.1538882
306280.0000000    0.1462107
306320.0000000    0.1576994
306360.0000000    0.1512559
306400.0000000    0.1699559
306440.0000000    0.1613778
306480.0000000    0.1632691
306520.0000000    0.1679484
306560.0000000    0.1705408
306600.0000000    0.1537543
306640.0000000    0.1557308
306680.0000000    0.1682910
306720.0000000    0.1531588
306760.0000000    0.1589101
306800.0000000    0.1559839
306840.0000000    0.1504316
306880.0000000    0.1618333
306920.0000000    0.1558172
306960.0000000    0.1533808
307000.0000000    0.1562357
307040.0000000    0.1553260
307080.0000000    0.1665639
307120.0000000    0.1449490
307160.0000000    0.1439081
307200.0000000    0.1488816
307240.0000000    0.1581685
307280.0000000    0.1518839
307320.0000000    0.1383739
307360.0000000    0.1416492
307400.0000000    0.1541453
307440.0000000    0.1465665
307480.0000000    0.1417770
307520.0000000    0.1618876
307560.0000000    0.1461438
307600.0000000    0.1528471
307640.0000000    0.1639452
307680.0000000    0.1537391
307720.0000000    0.1578477
307760.0000000    0.1517786
307800.0000000    0.1588566
307840.0000000    0.1465210
307880.0000000    0.1722811
307920.0000000    0.1575294
307960.0000000    0.1534959
308000.0000000    0.1512519
308040.0000000    0.1534006
308080.0000000    0.1550359
308120.0000000    0.1520865
308160.0000000    0.1629556
308200.0000000    0.1801652
308240.0000000    0.1690486
308280.0000000    0.1555283
308320.0000000    0.1662672
308360.0000000    0.1640737
308400.0000000    0.1691037
308440.0000000    0.1543176
308480.0000000    0.1580015
308520.0000000    0.1530217
308560.0000000    0.1589970
308600.0000000    0.1658452
308640.0000000    0.1495083
308680.0000000    0.1518458
308720.0000000    0.1505071
308760.0000000    0.1494205
308800.0000000    0.1410728
308840.0000000    0.1401150
308880.0000000    0.1518914
308920.0000000    0.1437582
308960.0000000    0.1487658
309000.0000000    0.1357747
309040.0000000    0.1540901
309080.0000000    0.1419596
309120.0000000    0.1462978
309160.0000000    0.1532073
309200.0000000    0.1444187
309240.0000000    0.1392319
309280.0000000    0.1351479
309320.0000000    0.1381663
309360.0000000    0.1433574
309400.0000000    0.1452762
309440.0000000    0.1380474
309480.0000000    0.1522654
309520.0000000    0.1387655
309560.0000000    0.1520410
309600.0000000    0.1491083
309640.0000000    0.1480232
309680.0000000    0.1594624
309720.0000000    0.1546196
309760.0000000    0.1637598
309800.0000000    0.1530755
309840.0000000    0.1649536
309880.0000000    0.1657374
309920.0000000    0.1655094
309960.0000000    0.1591942
310000.0000000    0.1644482
310040.0000000    0.1402226
310080.0000000    0.1596166
310120.0000000    0.1520381
310160.0000000    0.1504190
310200.0000000    0.1489273
310240.0000000    0.1452658
310280.0000000    0.1511459
310320.0000000    0.1456200
310360.0000000    0.1483575
310400.0000000    0.1560643
310440.0000000    0.1547677
310480.0000000    0.1492158
310520.0000000    0.1403872
310560.0000000    0.1494148
310600.0000000    0.1433256
310640.0000000    0.1620115
310680.0000000    0.1557403
310720.0000000    0.1518872
310760.0000000    0.1578622
310800.0000000    0.1620873
310840.0000000    0.1517797
310880.0000000    0.1568751
310920.0000000    0.1544185
310960.0000000    0.1519875
311000.0000000    0.1501407
311040.0000000    0.1522160
311080.0000000    0.1715817
311120.0000000    0.1545954
311160.0000000    0.1556942
311200.0000000    0.1614847
311240.0000000    0.1580010
311280.0000000    0.1714452
311320.0000000    0.1591744
311360.0000000    0.1525857
311400.0000000    0.1564545
311440.0000000    0.1497704
311480.0000000    0.1407863
311520.0000000    0.1491196
311560.0000000    0.1467080
311600.0000000    0.1411746
311640.0000000    0.1400330
311680.0000000    0.1463266
311720.0000000    0.1578518
311760.0000000    0.1494481
311800.0000000    0.1462516
311840.0000000    0.1431039
311880.0000000    0.1507977
311920.0000000    0.1382480
311960.0000000    0.1377074
312000.0000000    0.1328041
312040.0000000    0.1401725
312080.0000000    0.1471922
312120.0000000    0.1581662
312160.0000000    0.1453211
312200.0000000    0.1436037
312240.0000000    0.1500363
312280.0000000    0.1533837
312320.0000000    0.1451781
312360.0000000    0.1546442
312400.0000000    0.1499064
312440.0000000    0.1599271
312480.0000000    0.1537297
312520.0000000    0.1596524
312560.0000000    0.1539292
312600.0000000    0.1586438
312640.0000000    0.1446957
312680.0000000    0.1589063
312720.0000000    0.1554843
312760.0000000    0.1649704
312800.0000000    0.1503323
312840.0000000    0.1605469
312880.0000000    0.1607172
312920.0000000    0.1633903
312960.0000000    0.1605995
313000.0000000    0.1616269
313040.0000000    0.1527371
313080.0000000    0.1519966
313120.0000000    0.1560832
313160.0000000    0.1639988
313200.0000000    0.1711614
313240.0000000    0.1731755
313280.0000000    0.1723734
313320.0000000    0.1650602
313360.0000000    0.1607391
313400.0000000    0.1748670
313440.0000000    0.1759270
313480.0000000    0.1683132
313520.0000000    0.1702737
313560.0000000    0.1615195
313600.0000000    0.1614560
313640.0000000    0.1572642
313680.0000000    0.1606428
313720.0000000    0.1595100
313760.0000000    0.1726299
313800.0000000    0.1474030
313840.0000000    0.1593478
313880.0000000    0.1487224
313920.0000000    0.1572138
313960.0000000    0.1697441
314000.0000000    0.1739417
314040.0000000    0.1589187
314080.0000000    0.1576280
314120.0000000    0.1703626
314160.0000000    0.1667784
314200.0000000    0.1981675
314240.0000000    0.1669265
314280.0000000    0.1775569
314320.0000000    0.1815233
314360.0000000    0.1846867
314400.0000000    0.1787482
314440.0000000    0.1808087
314480.0000000    0.1844766
314520.0000000    0.1672492
314560.0000000    0.1801950
314600.0000000    0.1746424
314640.0000000    0.1701527
314680.0000000    0.1761109
314720.0000000    0.1554717
314760.0000000    0.1705143
314800.0000000    0.1672778
314840.0000000    0.1834363
314880.0000000    0.1736181
314920.0000000    0.1632316
314960.0000000    0.1783621
315000.0000000    0.1968797
315040.0000000    0.2004284
315080.0000000    0.1898030
315120.0000000    0.1822384
315160.0000000    0.1808520
315200.0000000    0.1724394
315240.0000000    0.1710438
315280.0000000    0.1724944
315320.0000000    0.1884372
315360.0000000    0.1812537
315400.0000000    0.1714397
315440.0000000    0.1870967
315480.0000000    0.1940846
315520.0000000    0.1833136
315560.0000000    0.1945788
315600.0000000    0.1893485
315640.0000000    0.1920370
315680.0000000    0.1832893
315720.0000000    0.1767331
315760.0000000    0.1834871
315800.0000000    0.1764238
315840.0000000    0.1915604
315880.0000000    0.1844967
315920.0000000    0.1813650
315960.0000000    0.1840664
316000.0000000    0.1842613
316040.0000000    0.1788874
316080.0000000    0.1808858
316120.0000000    0.1848444
316160.0000000    0.1831533
316200.0000000    0.1792361
316240.0000000    0.1717211
316280.0000000    0.1726092
316320.0000000    0.1806980
316360.0000000    0.1884286
316400.0000000    0.1857139
316440.0000000    0.1659251
316480.0000000    0.1609526
316520.0000000    0.1745034
316560.0000000    0.1764256
316600.0000000    0.1803627
316640.0000000    0.1758391
316680.0000000    0.1778151
316720.0000000    0.1765729
316760.0000000    0.1912968
316800.0000000    0.1909684
316840.0000000    0.1868119
316880.0000000    0.1744087
316920.0000000    0.1722506
316960.0000000    0.1744390
317000.0000000    0.1780973
317040.0000000    0.1854368
317080.0000000    0.1837245
317120.0000000    0.1794864
317160.0000000    0.1620227
317200.0000000    0.1786545
317240.0000000    0.1813044
317280.0000000    0.1876979
317320.0000000    0.1809534
317360.0000000    0.1872622
317400.0000000    0.1770662
317440.0000000    0.1820997
317480.0000000    0.1682465
317520.0000000    0.1902349
317560.0000000    0.1789855
317600.0000000    0.1916905
317640.0000000    0.1748765
317680.0000000    0.1811387
317720.0000000    0.1627477
317760.0000000    0.1613424
317800.0000000    0.1767110
317840.0000000    0.1787183
317880.0000000    0.1662943
317920.0000000    0.1793410
317960.0000000    0.1800086
318000.0000000    0.1662260
318040.0000000    0.1800850
318080.0000000    0.1840174
318120.0000000    0.1686196
318160.0000000    0.1579503
318200.0000000    0.1907548
318240.0000000    0.1717458
318280.0000000    0.1682511
318320.0000000    0.1453451
318360.0000000    0.1727888
318400.0000000    0.1816784
318440.0000000    0.1799115
318480.0000000    0.1818966
318520.0000000    0.1914575
318560.0000000    0.1739007
318600.0000000    0.1834144
318640.0000000    0.1840510
318680.0000000    0.1807245
318720.0000000    0.1660790
318760.0000000    0.1752947
318800.0000000    0.1677654
318840.0000000    0.1736933
318880.0000000    0.1720949
318920.0000000    0.1723117
318960.0000000    0.1794856
319000.0000000    0.1837711
319040.0000000    0.1742382
319080.0000000    0.1784378
319120.0000000    0.1731831
319160.0000000    0.1732893
319200.0000000    0.1758518
319240.0000000    0.1828132
319280.0000000    0.2005961
319320.0000000    0.1911970
319360.0000000    0.1870126
319400.0000000    0.1920622
319440.0000000    0.1844487
319480.0000000    0.1884848
319520.0000000    0.1780677
319560.0000000    0.1761649
319600.0000000    0.1803142
319640.0000000    0.1759345
319680.0000000    0.1704085
319720.0000000    0.1770857
319760.0000000    0.1680485
319800.0000000    0.1730600
319840.0000000    0.1919742
319880.0000000    0.1922895
319920.0000000    0.1757643
319960.0000000    0.2001648
320000.0000000    0.1943761
320040.0000000    0.1959247
320080.0000000    0.1893005
320120.0000000    0.1954208
320160.0000000    0.1933225
320200.0000000    0.2011928
320240.0000000    0.1943573
320280.0000000    0.2030987
320320.0000000    0.2076643
320360.0000000    0.2057756
320400.0000000    0.2003820
320440.0000000    0.2005165
320480.0000000    0.2066323
320520.0000000    0.2045078
320560.0000000    0.2014698
320600.0000000    0.1903032
320640.0000000    0.2042378
320680.0000000    0.1956574
320720.0000000    0.1991059
320760.0000000    0.2011394
320800.0000000    0.2104693
320840.0000000    0.2097931
320880.0000000    0.1965868
320920.0000000    0.1904711
320960.0000000    0.2005024
321000.0000000    0.2012844
321040.0000000    0.1966632
321080.0000000    0.1963624
321120.0000000    0.2074238
321160.0000000    0.2072358
321200.0000000    0.2050017
321240.0000000    0.1896314
321280.0000000    0.1999691
321320.0000000    0.2020075
321360.0000000    0.2007578
321400.0000000    0.2134951
321440.0000000    0.1990384
321480.0000000    0.1834033
321520.0000000    0.1729394
321560.0000000    0.1673158
321600.0000000    0.1809816
321640.0000000    0.1794979
321680.0000000    0.1765234
321720.0000000    0.1924683
321760.0000000    0.1921742
321800.0000000    0.1825002
321840.0000000    0.1652625
321880.0000000    0.1831028
321920.0000000    0.1790430
321960.0000000    0.1757400
322000.0000000    0.1787196
322040.0000000    0.1685820
322080.0000000    0.1756084
322120.0000000    0.1807364
322160.0000000    0.1712847
322200.0000000    0.1706636
322240.0000000    0.1759743
322280.0000000    0.1736199
322320.0000000    0.1982055
322360.0000000    0.1756230
322400.0000000    0.1815870
322440.0000000    0.1938322
322480.0000000    0.2034761
322520.0000000    0.1839875
322560.0000000    0.1792077
322600.0000000    0.1852407
322640.0000000    0.1870168
322680.0000000    0.1957242
322720.0000000    0.1941896
322760.0000000    0.1894009
322800.0000000    0.1885028
322840.0000000    0.1776099
322880.0000000    0.1804760
322920.0000000    0.1871847
322960.0000000    0.1763303
323000.0000000    0.1666530
323040.0000000    0.1740451
323080.0000000    0.1782358
323120.0000000    0.1762355
323160.0000000    0.1761176
323200.0000000    0.1747447
323240.0000000    0.1725500
323280.0000000    0.1658487
323320.0000000    0.1785859
323360.0000000    0.1832605
323400.0000000    0.1800076
323440.0000000    0.1675247
323480.0000000    0.1737594
323520.0000000    0.1827684
323560.0000000    0.1872340
323600.0000000    0.2011192
323640.0000000    0.1978179
323680.0000000    0.1878819
323720.0000000    0.1720216
323760.0000000    0.1898002
323800.0000000    0.2066162
323840.0000000    0.2112370
323880.0000000    0.2122519
323920.0000000    0.2151747
323960.0000000    0.2134774
324000.0000000    0.2029840
324040.0000000    0.1919813
324080.0000000    0.1861397
324120.0000000    0.1823778
324160.0000000    0.1940828
324200.0000000    0.1881754
324240.0000000    0.1755254
324280.0000000    0.1957673
324320.0000000    0.1815098
324360.0000000    0.1812871
324400.0000000    0.1909535
324440.0000000    0.1882845
324480.0000000    0.1831045
324520.0000000    0.1906056
324560.0000000    0.1989391
324600.0000000    0.2032914
324640.0000000    0.1993582
324680.0000000    0.1767876
324720.0000000    0.1686580
324760.0000000    0.1816384
324800.0000000    0.1766334
324840.0000000    0.1940141
324880.0000000    0.1885661
324920.0000000    0.1823072
324960.0000000    0.1794573
325000.0000000    0.1927537
325040.0000000    0.1832332
325080.0000000    0.1800331
325120.0000000    0.1822755
325160.0000000    0.1760223
325200.0000000    0.1879392
325240.0000000    0.1841783
325280.0000000    0.1963863
325320.0000000    0.1849096
325360.0000000    0.2013429
325400.0000000    0.1998914
325440.0000000    0.1810351
325480.0000000    0.1923009
325520.0000000    0.1757355
325560.0000000    0.1765839
325600.0000000    0.1748785
325640.0000000    0.1847306
325680.0000000    0.1715559
325720.0000000    0.1853973
325760.0000000    0.1803554
325800.0000000    0.1928639
325840.0000000    0.1979004
325880.0000000    0.1857486
325920.0000000    0.1821441
325960.0000000    0.2004322
326000.0000000    0.1715711
326040.0000000    0.1993626
326080.0000000    0.1866511
326120.0000000    0.1829863
326160.0000000    0.1797569
326200.0000000    0.1728014
326240.0000000    0.1934067
326280.0000000    0.1737346
326320.0000000    0.1824649
326360.0000000    0.1769371
326400.0000000    0.1814323
326440.0000000    0.1852310
326480.0000000    0.1820625
326520.0000000    0.1688984
326560.0000000    0.1859333
326600.0000000    0.1714917
326640.0000000    0.1862813
326680.0000000    0.1878101
326720.0000000    0.1918711
326760.0000000    0.1766730
326800.0000000    0.1704505
326840.0000000    0.1743820
326880.0000000    0.1828991
326920.0000000    0.1791042
326960.0000000    0.1852336
327000.0000000    0.1946968
327040.0000000    0.1755382
327080.0000000    0.1817508
327120.0000000    0.1791305
327160.0000000    0.1734862
327200.0000000    0.1727145
327240.0000000    0.1702268
327280.0000000    0.1750616
327320.0000000    0.1620220
327360.0000000    0.1685279
327400.0000000    0.1705133
327440.0000000    0.1809563
327480.0000000    0.1833672
327520.0000000    0.1796557
327560.0000000    0.1752494
327600.0000000    0.1651259
327640.0000000    0.1670494
327680.0000000    0.1835762
327720.0000000    0.1758532
327760.0000000    0.1733997
327800.0000000    0.1771159
327840.0000000    0.1619721
327880.0000000    0.1751325
327920.0000000    0.1774327
327960.0000000    0.1664091
328000.0000000    0.1718475
328040.0000000    0.1735552
328080.0000000    0.1775491
328120.0000000    0.1851249
328160.0000000    0.1661198
328200.0000000    0.1727531
328240.0000000    0.1677574
328280.0000000    0.1780009
328320.0000000    0.1784586
328360.0000000    0.1757898
328400.0000000    0.1706491
328440.0000000    0.1760696
328480.0000000    0.1763142
328520.0000000    0.1775849
328560.0000000    0.1697809
328600.0000000    0.1772357
328640.0000000    0.1738985
328680.0000000    0.1830434
328720.0000000    0.1653253
328760.0000000    0.1772736
328800.0000000    0.1692516
328840.0000000    0.1788495
328880.0000000    0.1618362
328920.0000000    0.1592862
328960.0000000    0.1645602
329000.0000000    0.1766059
329040.0000000    0.1805035
329080.0000000    0.1668470
329120.0000000    0.1737630
329160.0000000    0.1709613
329200.0000000    0.1841546
329240.0000000    0.1791265
329280.0000000    0.1873435
329320.0000000    0.1785380
329360.0000000    0.1865058
329400.0000000    0.1760164
329440.0000000    0.1795337
329480.0000000    0.1744024
329520.0000000    0.1857996
329560.0000000    0.1838258
329600.0000000    0.1960969
329640.0000000    0.1938751
329680.0000000    0.1889891
329720.0000000    0.1657515
329760.0000000    0.1634302
329800.0000000    0.1724394
329840.0000000    0.1705220
329880.0000000    0.1709934
329920.0000000    0.1714393
329960.0000000    0.1672418
330000.0000000    0.1781406
330040.0000000    0.1754207
330080.0000000    0.1732901
330120.0000000    0.1727749
330160.0000000    0.1658730
330200.0000000    0.1699062
330240.0000000    0.1623713
330280.0000000    0.1710555
330320.0000000    0.1602367
330360.0000000    0.1637894
330400.0000000    0.1655252
330440.0000000    0.1680175
330480.0000000    0.1847314
330520.0000000    0.1824036
330560.0000000    0.1749825
330600.0000000    0.1814140
330640.0000000    0.1769584
330680.0000000    0.1775174
330720.0000000    0.1781162
330760.0000000    0.1738718
330800.0000000    0.1709350
330840.0000000    0.1735919
330880.0000000    0.1720297
330920.0000000    0.1686607
330960.0000000    0.1678161
331000.0000000    0.1715376
331040.0000000    0.1623364
331080.0000000    0.1652419
331120.0000000    0.1700707
331160.0000000    0.1641638
331200.0000000    0.1654356
331240.0000000    0.1788443
331280.0000000    0.1753902
331320.0000000    0.1736598
331360.0000000    0.1795614
331400.0000000    0.1946428
331440.0000000    0.1780255
331480.0000000    0.1811476
331520.0000000    0.1841795
331560.0000000    0.1895203
331600.0000000    0.1872590
331640.0000000    0.1798859
331680.0000000    0.1747797
331720.0000000    0.1705089
331760.0000000    0.1649294
331800.0000000    0.1761901
331840.0000000    0.1731432
331880.0000000    0.1901891
331920.0000000    0.1814270
331960.0000000    0.1899928
332000.0000000    0.1785026
332040.0000000    0.1669820
332080.0000000    0.1695888
332120.0000000    0.1713280
332160.0000000    0.1696151
332200.0000000    0.1718742
332240.0000000    0.1667986
332280.0000000    0.1658713
332320.0000000    0.1835033
332360.0000000    0.1691429
332400.0000000    0.1787204
332440.0000000    0.1786478
332480.0000000    0.1630830
332520.0000000    0.1790054
332560.0000000    0.1822617
332600.0000000    0.1710098
332640.0000000    0.1757037
332680.0000000    0.1694791
332720.0000000    0.1792210
332760.0000000    0.1634327
332800.0000000    0.1642682
332840.0000000    0.1651948
332880.0000000    0.1730951
332920.0000000    0.1697140
332960.0000000    0.1686334
333000.0000000    0.1729970
333040.0000000    0.1705165
333080.0000000    0.1724113
333120.0000000    0.1720019
333160.0000000    0.1597712
333200.0000000    0.1645185
333240.0000000    0.1588864
333280.0000000    0.1616220
333320.0000000    0.1721361
333360.0000000    0.1729384
333400.0000000    0.1728169
333440.0000000    0.1765220
333480.0000000    0.1671382
333520.0000000    0.1623970
333560.0000000    0.1679849
333600.0000000    0.1688433
333640.0000000    0.1783550
333680.0000000    0.1798998
333720.0000000    0.1636942
333760.0000000    0.1542165
333800.0000000    0.1695612
333840.0000000    0.1781352
333880.0000000    0.1736587
333920.0000000    0.1744880
333960.0000000    0.1682993
334000.0000000    0.1679675
334040.0000000    0.1776443
334080.0000000    0.1750906
334120.0000000    0.1759486
334160.0000000    0.1749648
334200.0000000    0.1743425
334240.0000000    0.1800995
334280.0000000    0.1756994
334320.0000000    0.1681707
334360.0000000    0.1630944
334400.0000000    0.1608301
334440.0000000    0.1711671
334480.0000000    0.1597855
334520.0000000    0.1650535
334560.0000000    0.1836946
334600.0000000    0.1663216
334640.0000000    0.1674703
334680.0000000    0.1723004
334720.0000000    0.1643275
334760.0000000    0.1730949
334800.0000000    0.1700588
334840.0000000    0.1698298
334880.0000000    0.1614933
334920.0000000    0.1679026
334960.0000000    0.1650426
335000.0000000    0.1743844
335040.0000000    0.1665427
335080.0000000    0.1706173
335120.0000000    0.1704491
335160.0000000    0.1644237
335200.0000000    0.1659006
335240.0000000    0.1646638
335280.0000000    0.1702233
335320.0000000    0.1751645
335360.0000000    0.1697986
335400.0000000    0.1704466
335440.0000000    0.1789333
335480.0000000    0.1821432
335520.0000000    0.1808970
335560.0000000    0.1836826
335600.0000000    0.1817526
335640.0000000    0.1845628
335680.0000000    0.1805473
335720.0000000    0.1803828
335760.0000000    0.1857743
335800.0000000    0.1907125
335840.0000000    0.1928236
335880.0000000    0.1925460
335920.0000000    0.1842618
335960.0000000    0.1905895
336000.0000000    0.1710810
336040.0000000    0.1719855
336080.0000000    0.1775386
336120.0000000    0.1645953
336160.0000000    0.1722856
336200.0000000    0.1678054
336240.0000000    0.1693150
336280.0000000    0.1678909
336320.0000000    0.1762162
336360.0000000    0.1600217
336400.0000000    0.1734955
336440.0000000    0.1563447
336480.0000000    0.1751927
336520.0000000    0.1716438
336560.0000000    0.1742683
336600.0000000    0.1628142
336640.0000000    0.1697161
336680.0000000    0.1723237
336720.0000000    0.1655899
336760.0000000    0.1703215
336800.0000000    0.1646139
336840.0000000    0.1771535
336880.0000000    0.1699694
336920.0000000    0.1750194
336960.0000000    0.1674785
337000.0000000    0.1640938
337040.0000000    0.1686022
337080.0000000    0.1828002
337120.0000000    0.1769776
337160.0000000    0.1751577
337200.0000000    0.1677285
337240.0000000    0.1756468
337280.0000000    0.1724051
337320.0000000    0.1715672
337360.0000000    0.1725101
337400.0000000    0.1680218
337440.0000000    0.1644483
337480.0000000    0.1759105
337520.0000000    0.1751703
337560.0000000    0.1551521
337600.0000000    0.1826146
337640.0000000    0.1797113
337680.0000000    0.1711312
337720.0000000    0.1765043
337760.0000000    0.1716933
337800.0000000    0.1715312
337840.0000000    0.1735404
337880.0000000    0.1804152
337920.0000000    0.1721882
337960.0000000    0.1673494
338000.0000000    0.1750661
338040.0000000    0.1719866
338080.0000000    0.1683512
338120.0000000    0.1697326
338160.0000000    0.1678636
338200.0000000    0.1625251
338240.0000000    0.1684504
338280.0000000    0.1706289
338320.0000000    0.1720684
338360.0000000    0.1745938
338400.0000000    0.1711646
338440.0000000    0.1753035
338480.0000000    0.1673011
338520.0000000    0.1773297
338560.0000000    0.1811346
338600.0000000    0.1720919
338640.0000000    0.1792200
338680.0000000    0.1729839
338720.0000000    0.1689711
338760.0000000    0.1775703
338800.0000000    0.1657253
338840.0000000    0.1699242
338880.0000000    0.1757839
338920.0000000    0.1634766
338960.0000000    0.1728376
339000.0000000    0.1717088
339040.0000000    0.1775906
339080.0000000    0.1857251
339120.0000000    0.1730102
339160.0000000    0.1730694
339200.0000000    0.1773555
339240.0000000    0.1702463
339280.0000000    0.1664506
339320.0000000    0.1660464
339360.0000000    0.1615612
339400.0000000    0.1777739
339440.0000000    0.1874109
339480.0000000    0.1709968
339520.0000000    0.1681904
339560.0000000    0.1677517
339600.0000000    0.1820855
339640.0000000    0.1733832
339680.0000000    0.1672859
339720.0000000    0.1678485
339760.0000000    0.1698875
339800.0000000    0.1689089
339840.0000000    0.1666054
339880.0000000    0.1674026
339920.0000000    0.1706276
339960.0000000    0.1717465
340000.0000000    0.1663759
340040.0000000    0.1683911
340080.0000000    0.1621332
340120.0000000    0.1650223
340160.0000000    0.1652133
340200.0000000    0.1628087
340240.0000000    0.1653604
340280.0000000    0.1619218
340320.0000000    0.1641203
340360.0000000    0.1693837
340400.0000000    0.1747161
340440.0000000    0.1740443
340480.0000000    0.1700845
340520.0000000    0.1621222
340560.0000000    0.1746929
340600.0000000    0.1657546
340640.0000000    0.1697003
340680.0000000    0.1800751
340720.0000000    0.1742472
340760.0000000    0.1698840
340800.0000000    0.1766535
340840.0000000    0.1861701
340880.0000000    0.1806507
340920.0000000    0.1834077
340960.0000000    0.1997972
341000.0000000    0.1737950
341040.0000000    0.1754334
341080.0000000    0.1874976
341120.0000000    0.1651266
341160.0000000    0.1715052
341200.0000000    0.1592907
341240.0000000    0.1648358
341280.0000000    0.1605183
341320.0000000    0.1593191
341360.0000000    0.1656067
341400.0000000    0.1594258
341440.0000000    0.1618044
341480.0000000    0.1725622
341520.0000000    0.1703548
341560.0000000    0.1595835
341600.0000000    0.1621689
341640.0000000    0.1545044
341680.0000000    0.1571963
341720.0000000    0.1591771
341760.0000000    0.1730761
341800.0000000    0.1550455
341840.0000000    0.1503248
341880.0000000    0.1345722
341920.0000000    0.1394647
341960.0000000    0.1478746
342000.0000000    0.1492917
342040.0000000    0.1453761
342080.0000000    0.1495580
342120.0000000    0.1528801
342160.0000000    0.1648697
342200.0000000    0.1514844
342240.0000000    0.1497600
342280.0000000    0.1454702
342320.0000000    0.1423888
342360.0000000    0.1486604
342400.0000000    0.1586462
342440.0000000    0.1502343
342480.0000000    0.1474518
342520.0000000    0.1453924
342560.0000000    0.1429995
342600.0000000    0.1472362
342640.0000000    0.1455716
342680.0000000    0.1420947
342720.0000000    0.1549179
342760.0000000    0.1413672
342800.0000000    0.1510998
342840.0000000    0.1396148
342880.0000000    0.1494093
342920.0000000    0.1544529
342960.0000000    0.1553747
343000.0000000    0.1421767
343040.0000000    0.1484476
343080.0000000    0.1462226
343120.0000000    0.1495719
343160.0000000    0.1580318
343200.0000000    0.1496210
343240.0000000    0.1472405
343280.0000000    0.1535028
343320.0000000    0.1504842
343360.0000000    0.1444056
343400.0000000    0.1416911
343440.0000000    0.1444423
343480.0000000    0.1538292
343520.0000000    0.1520903
343560.0000000    0.1511246
343600.0000000    0.1511966
343640.0000000    0.1400735
343680.0000000    0.1460895
343720.0000000    0.1466691
343760.0000000    0.1467607
343800.0000000    0.1485420
343840.0000000    0.1487471
343880.0000000    0.1576510
343920.0000000    0.1597723
343960.0000000    0.1424683
344000.0000000    0.1484064
344040.0000000    0.1416270
344080.0000000    0.1421707
344120.0000000    0.1506777
344160.0000000    0.1510994
344200.0000000    0.1496267
344240.0000000    0.1501968
344280.0000000    0.1562442
344320.0000000    0.1513395
344360.0000000    0.1614041
344400.0000000    0.1582579
344440.0000000    0.1487767
344480.0000000    0.1358189
344520.0000000    0.1360920
344560.0000000    0.1474040
344600.0000000    0.1387642
344640.0000000    0.1504267
344680.0000000    0.1460400
344720.0000000    0.1356535
344760.0000000    0.1384190
344800.0000000    0.1380470
344840.0000000    0.1396639
344880.0000000    0.1303940
344920.0000000    0.1366546
344960.0000000    0.1508255
345000.0000000    0.1468947
345040.0000000    0.1377058
345080.0000000    0.1539729
345120.0000000    0.1484957
345160.0000000    0.1388865
345200.0000000    0.1423686
345240.0000000    0.1451720
345280.0000000    0.1399558
345320.0000000    0.1395960
345360.0000000    0.1400246
345400.0000000    0.1380052
345440.0000000    0.1399190
345480.0000000    0.1364421
345520.0000000    0.1440979
345560.0000000    0.1510484
345600.0000000    0.1382310
345640.0000000    0.1403458
345680.0000000    0.1449664
345720.0000000    0.1423648
345760.0000000    0.1521228
345800.0000000    0.1564677
345840.0000000    0.1354602
345880.0000000    0.1433854
345920.0000000    0.1375652
345960.0000000    0.1477386
346000.0000000    0.1509184
346040.0000000    0.1524725
346080.0000000    0.1474006
346120.0000000    0.1439111
346160.0000000    0.1383821
346200.0000000    0.1420785
346240.0000000    0.1443422
346280.0000000    0.1376094
346320.0000000    0.1370079
346360.0000000    0.1352869
346400.0000000    0.1519243
346440.0000000    0.1286279
346480.0000000    0.1383224
346520.0000000    0.1437331
346560.0000000    0.1374433
346600.0000000    0.1308579
346640.0000000    0.1310565
346680.0000000    0.1368596
346720.0000000    0.1431829
346760.0000000    0.1313249
346800.0000000    0.1383563
346840.0000000    0.1349551
346880.0000000    0.1304691
346920.0000000    0.1323524
346960.0000000    0.1423767
347000.0000000    0.1357856
347040.0000000    0.1381620
347080.0000000    0.1399859
347120.0000000    0.1460903
347160.0000000    0.1325438
347200.0000000    0.1309478
347240.0000000    0.1396728
347280.0000000    0.1511883
347320.0000000    0.1544246
347360.0000000    0.1411946
347400.0000000    0.1543700
347440.0000000    0.1448223
347480.0000000    0.1413337
347520.0000000    0.1420697
347560.0000000    0.1460418
347600.0000000    0.1454988
347640.0000000    0.1489684
347680.0000000    0.1417542
347720.0000000    0.1446440
347760.0000000    0.1377425
347800.0000000    0.1526656
347840.0000000    0.1493950
347880.0000000    0.1544589
347920.0000000    0.1437473
347960.0000000    0.1495297
348000.0000000    0.1433261
348040.0000000    0.1392903
348080.0000000    0.1520126
348120.0000000    0.1369623
348160.0000000    0.1474811
348200.0000000    0.1423731
348240.0000000    0.1454269
348280.0000000    0.1398219
348320.0000000    0.1563184
348360.0000000    0.1392220
348400.0000000    0.1461962
348440.0000000    0.1322108
348480.0000000    0.1516073
348520.0000000    0.1400546
348560.0000000    0.1395074
348600.0000000    0.1471845
348640.0000000    0.1462837
348680.0000000    0.1432517
348720.0000000    0.1380917
348760.0000000    0.1334233
348800.0000000    0.1429299
348840.0000000    0.1390741
348880.0000000    0.1431879
348920.0000000    0.1378900
348960.0000000    0.1294589
349000.0000000    0.1338045
349040.0000000    0.1292309
349080.0000000    0.1458969
349120.0000000    0.1448496
349160.0000000    0.1321035
349200.0000000    0.1326456
349240.0000000    0.1358580
349280.0000000    0.1350842
349320.0000000    0.1411139
349360.0000000    0.1404973
349400.0000000    0.1460518
349440.0000000    0.1397246
349480.0000000    0.1369139
349520.0000000    0.1473763
349560.0000000    0.1403292
349600.0000000    0.1482421
349640.0000000    0.1421189
349680.0000000    0.1303065
349720.0000000    0.1458012
349760.0000000    0.1357127
349800.0000000    0.1412974
349840.0000000    0.1415920
349880.0000000    0.1418685
349920.0000000    0.1370917
349960.0000000    0.1443585
350000.0000000    0.1398024
350040.0000000    0.1401861
350080.0000000    0.1444370
350120.0000000    0.1463967
350160.0000000    0.1382005
350200.0000000    0.1446963
350240.0000000    0.1322646
350280.0000000    0.1339122
350320.0000000    0.1363459
350360.0000000    0.1412307
350400.0000000    0.1370464
350440.0000000    0.1318343
350480.0000000    0.1372922
350520.0000000    0.1323964
350560.0000000    0.1282993
350600.0000000    0.1381647
350640.0000000    0.1353420
350680.0000000    0.1269087
350720.0000000    0.1372186
350760.0000000    0.1332538
350800.0000000    0.1341039
350840.0000000    0.1375100
350880.0000000    0.1326757
350920.0000000    0.1368832
350960.0000000    0.1332276
351000.0000000    0.1404807
351040.0000000    0.1335845
351080.0000000    0.1336520
351120.0000000    0.1451711
351160.0000000    0.1259658
351200.0000000    0.1524906
351240.0000000    0.1355202
351280.0000000    0.1339967
351320.0000000    0.1316454
351360.0000000    0.1421287
351400.0000000    0.1368641
351440.0000000    0.1450078
351480.0000000    0.1357378
351520.0000000    0.1311205
351560.0000000    0.1380120
351600.0000000    0.1406454
351640.0000000    0.1350656
351680.0000000    0.1380531
351720.0000000    0.1352471
351760.0000000    0.1410685
351800.0000000    0.1366215
351840.0000000    0.1405261
351880.0000000    0.1387072
351920.0000000    0.1404314
351960.0000000    0.1347224
352000.0000000    0.1354896
352040.0000000    0.1456805
352080.0000000    0.1396587
352120.0000000    0.1353363
352160.0000000    0.1405865
352200.0000000    0.1312792
352240.0000000    0.1275847
352280.0000000    0.1350915
352320.0000000    0.1331428
352360.0000000    0.1238405
352400.0000000    0.1297576
352440.0000000    0.1395396
352480.0000000    0.1437878
352520.0000000    0.1366773
352560.0000000    0.1222258
352600.0000000    0.1278877
352640.0000000    0.1319703
352680.0000000    0.1271430
352720.0000000    0.1485129
352760.0000000    0.1380351
352800.0000000    0.1282103
352840.0000000    0.1313525
352880.0000000    0.1426208
352920.0000000    0.1252216
352960.0000000    0.1244119
353000.0000000    0.1291056
353040.0000000    0.1283220
353080.0000000    0.1378048
353120.0000000    0.1300528
353160.0000000    0.1345758
353200.0000000    0.1292265
353240.0000000    0.1244088
353280.0000000    0.1245857
353320.0000000    0.1295446
353360.0000000    0.1321186
353400.0000000    0.1317349
353440.0000000    0.1377016
353480.0000000    0.1335704
353520.0000000    0.1267271
353560.0000000    0.1276723
353600.0000000    0.1396693
353640.0000000    0.1339799
353680.0000000    0.1371002
353720.0000000    0.1327423
353760.0000000    0.1231665
353800.0000000    0.1316883
353840.0000000    0.1320957
353880.0000000    0.1289828
353920.0000000    0.1306651
353960.0000000    0.1478501
354000.0000000    0.1414671
354040.0000000    0.1419760
354080.0000000    0.1454781
354120.0000000    0.1368621
354160.0000000    0.1408441
354200.0000000    0.1365674
354240.0000000    0.1360469
354280.0000000    0.1283426
354320.0000000    0.1325724
354360.0000000    0.1263476
354400.0000000    0.1346446
354440.0000000    0.1312373
354480.0000000    0.1355682
354520.0000000    0.1318216
354560.0000000    0.1389897
354600.0000000    0.1428410
354640.0000000    0.1405471
354680.0000000    0.1477080
354720.0000000    0.1508778
354760.0000000    0.1457527
354800.0000000    0.1439012
354840.0000000    0.1443766
354880.0000000    0.1411064
354920.0000000    0.1425350
354960.0000000    0.1380145
355000.0000000    0.1434529
355040.0000000    0.1344585
355080.0000000    0.1430280
355120.0000000    0.1438372
355160.0000000    0.1516964
355200.0000000    0.1388944
355240.0000000    0.1374865
355280.0000000    0.1360531
355320.0000000    0.1347845
355360.0000000    0.1494047
355400.0000000    0.1394800
355440.0000000    0.1436120
355480.0000000    0.1364290
355520.0000000    0.1375297
355560.0000000    0.1416423
355600.0000000    0.1377269
355640.0000000    0.1334750
355680.0000000    0.1337600
355720.0000000    0.1373431
355760.0000000    0.1437080
355800.0000000    0.1502533
355840.0000000    0.1264428
355880.0000000    0.1404627
355920.0000000    0.1491783
355960.0000000    0.1369025
356000.0000000    0.1418669
356040.0000000    0.1483468
356080.0000000    0.1432931
356120.0000000    0.1431930
356160.0000000    0.1454679
356200.0000000    0.1423071
356240.0000000    0.1350729
356280.0000000    0.1445554
356320.0000000    0.1347496
356360.0000000    0.1504637
356400.0000000    0.1411419
356440.0000000    0.1318654
356480.0000000    0.1361700
356520.0000000    0.1428110
356560.0000000    0.1420857
356600.0000000    0.1412467
356640.0000000    0.1450131
356680.0000000    0.1453066
356720.0000000    0.1402318
356760.0000000    0.1369916
356800.0000000    0.1432004
356840.0000000    0.1511552
356880.0000000    0.1486617
356920.0000000    0.1419046
356960.0000000    0.1496587
357000.0000000    0.1530329
357040.0000000    0.1551026
357080.0000000    0.1530448
357120.0000000    0.1468023
357160.0000000    0.1506394
357200.0000000    0.1541893
357240.0000000    0.1586898
357280.0000000    0.1525357
357320.0000000    0.1467934
357360.0000000    0.1644863
357400.0000000    0.1661779
357440.0000000    0.1547088
357480.0000000    0.1513116
357520.0000000    0.1490762
357560.0000000    0.1517749
357600.0000000    0.1385205
357640.0000000    0.1460217
357680.0000000    0.1537577
357720.0000000    0.1508858
357760.0000000    0.1547726
357800.0000000    0.1470531
357840.0000000    0.1444926
357880.0000000    0.1475995
357920.0000000    0.1593995
357960.0000000    0.1418277
358000.0000000    0.1587798
358040.0000000    0.1473941
358080.0000000    0.1582184
358120.0000000    0.1549995
358160.0000000    0.1496115
358200.0000000    0.1531701
358240.0000000    0.1667678
358280.0000000    0.1524144
358320.0000000    0.1480662
358360.0000000    0.1534186
358400.0000000    0.1633800
358440.0000000    0.1578247
358480.0000000    0.1429872
358520.0000000    0.1419132
358560.0000000    0.1513897
358600.0000000    0.1528045
358640.0000000    0.1480056
358680.0000000    0.1524150
358720.0000000    0.1460866
358760.0000000    0.1478613
358800.0000000    0.1464127
358840.0000000    0.1477163
358880.0000000    0.1381221
358920.0000000    0.1314696
358960.0000000    0.1511037
359000.0000000    0.1470587
359040.0000000    0.1596735
359080.0000000    0.1575257
359120.0000000    0.1421944
359160.0000000    0.1561982
359200.0000000    0.1390627
359240.0000000    0.1555246
359280.0000000    0.1428628
359320.0000000    0.1513093
359360.0000000    0.1430845
359400.0000000    0.1511230
359440.0000000    0.1631219
359480.0000000    0.1515913
359520.0000000    0.1651274
359560.0000000    0.1511324
359600.0000000    0.1484082
359640.0000000    0.1504743
359680.0000000    0.1545804
359720.0000000    0.1465961
359760.0000000    0.1387162
359800.0000000    0.1551793
359840.0000000    0.1541863
359880.0000000    0.1456088
359920.0000000    0.1509422
359960.0000000    0.1471103
360000.0000000    0.1478454
360040.0000000    0.1484219
360080.0000000    0.1577120
360120.0000000    0.1490931
360160.0000000    0.1543234
360200.0000000    0.1476796
360240.0000000    0.1475978
360280.0000000    0.1505792
360320.0000000    0.1595816
360360.0000000    0.1540576
360400.0000000    0.1612634
360440.0000000    0.1491046
360480.0000000    0.1398277
360520.0000000    0.1443978
360560.0000000    0.1472664
360600.0000000    0.1514712
360640.0000000    0.1580235
360680.0000000    0.1445321
360720.0000000    0.1419889
360760.0000000    0.1522135
360800.0000000    0.1536890
360840.0000000    0.1576225
360880.0000000    0.1586195
360920.0000000    0.1542953
360960.0000000    0.1594451
361000.0000000    0.1380403
361040.0000000    0.1380413
361080.0000000    0.1368103
361120.0000000    0.1439812
361160.0000000    0.1503496
361200.0000000    0.1490270
361240.0000000    0.1437029
361280.0000000    0.1541190
361320.0000000    0.1411626
361360.0000000    0.1428458
361400.0000000    0.1501646
361440.0000000    0.1460515
361480.0000000    0.1464201
361520.0000000    0.1447627
361560.0000000    0.1573505
361600.0000000    0.1523547
361640.0000000    0.1446051
361680.0000000    0.1515837
361720.0000000    0.1458832
361760.0000000    0.1386726
361800.0000000    0.1438498
361840.0000000    0.1415194
361880.0000000    0.1470098
361920.0000000    0.1395730
361960.0000000    0.1465017
362000.0000000    0.1491574
362040.0000000    0.1610818
362080.0000000    0.1398160
362120.0000000    0.1409565
362160.0000000    0.1508913
362200.0000000    0.1468090
362240.0000000    0.1460451
362280.0000000    0.1513549
362320.0000000    0.1491325
362360.0000000    0.1473478
362400.0000000    0.1514171
362440.0000000    0.1458429
362480.0000000    0.1366149
362520.0000000    0.1527414
362560.0000000    0.1552887
362600.0000000    0.1490890
362640.0000000    0.1553359
362680.0000000    0.1451586
362720.0000000    0.1438125
362760.0000000    0.1556666
362800.0000000    0.1448620
362840.0000000    0.1488771
362880.0000000    0.1427333
362920.0000000    0.1541313
362960.0000000    0.1538293
363000.0000000    0.1411873
363040.0000000    0.1394032
363080.0000000    0.1321106
363120.0000000    0.1315948
363160.0000000    0.1432362
363200.0000000    0.1448885
363240.0000000    0.1396987
363280.0000000    0.1352588
363320.0000000    0.1385704
363360.0000000    0.1567666
363400.0000000    0.1470923
363440.0000000    0.1485606
363480.0000000    0.1422045
363520.0000000    0.1367273
363560.0000000    0.1389465
363600.0000000    0.1481736
363640.0000000    0.1460139
363680.0000000    0.1443319
363720.0000000    0.1498645
363760.0000000    0.1446014
363800.0000000    0.1437755
363840.0000000    0.1456961
363880.0000000    0.1562640
363920.0000000    0.1618275
363960.0000000    0.1489043
364000.0000000    0.1566146
364040.0000000    0.1491185
364080.0000000    0.1430626
364120.0000000    0.1520731
364160.0000000    0.1403144
364200.0000000    0.1412915
364240.0000000    0.1430389
364280.0000000    0.1407997
364320.0000000    0.1499194
364360.0000000    0.1535966
364400.0000000    0.1529744
364440.0000000    0.1405877
364480.0000000    0.1489582
364520.0000000    0.1496310
364560.0000000    0.1318948
364600.0000000    0.1492558
364640.0000000    0.1610011
364680.0000000    0.1700938
364720.0000000    0.1468818
364760.0000000    0.1462264
364800.0000000    0.1487928
364840.0000000    0.1474930
364880.0000000    0.1440676
364920.0000000    0.1477385
364960.0000000    0.1467996
365000.0000000    0.1578359
365040.0000000    0.1474187
365080.0000000    0.1546670
365120.0000000    0.1531962
365160.0000000    0.1501902
365200.0000000    0.1482844
365240.0000000    0.1363885
365280.0000000    0.1476512
365320.0000000    0.1470849
365360.0000000    0.1442507
365400.0000000    0.1494479
365440.0000000    0.1486447
365480.0000000    0.1549463
365520.0000000    0.1420011
365560.0000000    0.1463544
365600.0000000    0.1424185
365640.0000000    0.1448839
365680.0000000    0.1375586
365720.0000000    0.1402832
365760.0000000    0.1424631
365800.0000000    0.1444017
365840.0000000    0.1393261
365880.0000000    0.1371321
365920.0000000    0.1463724
365960.0000000    0.1394316
366000.0000000    0.1438534
366040.0000000    0.1443304
366080.0000000    0.1605723
366120.0000000    0.1504062
366160.0000000    0.1481591
366200.0000000    0.1514891
366240.0000000    0.1385341
366280.0000000    0.1558095
366320.0000000    0.1436881
366360.0000000    0.1452817
366400.0000000    0.1581391
366440.0000000    0.1558436
366480.0000000    0.1434772
366520.0000000    0.1457870
366560.0000000    0.1433260
366600.0000000    0.1411560
366640.0000000    0.1464354
366680.0000000    0.1542824
366720.0000000    0.1511357
366760.0000000    0.1509037
366800.0000000    0.1531529
366840.0000000    0.1519484
366880.0000000    0.1513649
366920.0000000    0.1408808
366960.0000000    0.1397724
367000.0000000    0.1433083
367040.0000000    0.1482115
367080.0000000    0.1481307
367120.0000000    0.1414360
367160.0000000    0.1478051
367200.0000000    0.1448986
367240.0000000    0.1478751
367280.0000000    0.1476277
367320.0000000    0.1485963
367360.0000000    0.1386734
367400.0000000    0.1475275
367440.0000000    0.1432087
367480.0000000    0.1410165
367520.0000000    0.1421952
367560.0000000    0.1530158
367600.0000000    0.1527443
367640.0000000    0.1525572
367680.0000000    0.1602158
367720.0000000    0.1431314
367760.0000000    0.1417195
367800.0000000    0.1385486
367840.0000000    0.1436607
367880.0000000    0.1460099
367920.0000000    0.1467751
367960.0000000    0.1369565
368000.0000000    0.1412854
368040.0000000    0.1410339
368080.0000000    0.1387838
368120.0000000    0.1380642
368160.0000000    0.1517791
368200.0000000    0.1493826
368240.0000000    0.1501873
368280.0000000    0.1399138
368320.0000000    0.1413047
368360.0000000    0.1439140
368400.0000000    0.1463168
368440.0000000    0.1437482
368480.0000000    0.1424380
368520.0000000    0.1466744
368560.0000000    0.1433383
368600.0000000    0.1391901
368640.0000000    0.1459485
368680.0000000    0.1431555
368720.0000000    0.1453737
368760.0000000    0.1563370
368800.0000000    0.1418166
368840.0000000    0.1451477
368880.0000000    0.1554037
368920.0000000    0.1599639
368960.0000000    0.1544964
369000.0000000    0.1508511
369040.0000000    0.1636496
369080.0000000    0.1514984
369120.0000000    0.1453028
369160.0000000    0.1412508
369200.0000000    0.1390066
369240.0000000    0.1468161
369280.0000000    0.1448446
369320.0000000    0.1532960
369360.0000000    0.1462268
369400.0000000    0.1449562
369440.0000000    0.1432775
369480.0000000    0.1399902
369520.0000000    0.1362396
369560.0000000    0.1413401
369600.0000000    0.1379998
369640.0000000    0.1396722
369680.0000000    0.1387888
369720.0000000    0.1506264
369760.0000000    0.1376051
369800.0000000    0.1378940
369840.0000000    0.1462778
369880.0000000    0.1500757
369920.0000000    0.1428705
369960.0000000    0.1395118
370000.0000000    0.1488432
370040.0000000    0.1424148
370080.0000000    0.1375943
370120.0000000    0.1497508
370160.0000000    0.1425795
370200.0000000    0.1532448
370240.0000000    0.1464032
370280.0000000    0.1418537
370320.0000000    0.1563707
370360.0000000    0.1523399
370400.0000000    0.1464578
370440.0000000    0.1492386
370480.0000000    0.1344285
370520.0000000    0.1530456
370560.0000000    0.1537705
370600.0000000    0.1431424
370640.0000000    0.1507851
370680.0000000    0.1476645
370720.0000000    0.1504892
370760.0000000    0.1733924
370800.0000000    0.1577455
370840.0000000    0.1477053
370880.0000000    0.1517582
370920.0000000    0.1489515
370960.0000000    0.1516033
371000.0000000    0.1436178
371040.0000000    0.1429215
371080.0000000    0.1423334
371120.0000000    0.1459670
371160.0000000    0.1454794
371200.0000000    0.1499170
371240.0000000    0.1452582
371280.0000000    0.1516158
371320.0000000    0.1604360
371360.0000000    0.1500497
371400.0000000    0.1522706
371440.0000000    0.1456523
371480.0000000    0.1399792
371520.0000000    0.1468649
371560.0000000    0.1432414
371600.0000000    0.1486737
371640.0000000    0.1484056
371680.0000000    0.1560204
371720.0000000    0.1556109
371760.0000000    0.1566058
371800.0000000    0.1496271
371840.0000000    0.1667061
371880.0000000    0.1579132
371920.0000000    0.1519475
371960.0000000    0.1437068
372000.0000000    0.1561576
372040.0000000    0.1607208
372080.0000000    0.1605794
372120.0000000    0.1654199
372160.0000000    0.1586170
372200.0000000    0.1564655
372240.0000000    0.1631399
372280.0000000    0.1688371
372320.0000000    0.1632256
372360.0000000    0.1634758
372400.0000000    0.1602249
372440.0000000    0.1620750
372480.0000000    0.1596409
372520.0000000    0.1465961
372560.0000000    0.1534059
372600.0000000    0.1471354
372640.0000000    0.1619398
372680.0000000    0.1555663
372720.0000000    0.1635806
372760.0000000    0.1514779
372800.0000000    0.1562516
372840.0000000    0.1660885
372880.0000000    0.1712587
372920.0000000    0.1748805
372960.0000000    0.1613135
373000.0000000    0.1617494
373040.0000000    0.1601006
373080.0000000    0.1571793
373120.0000000    0.1672732
373160.0000000    0.1621450
373200.0000000    0.1664839
373240.0000000    0.1548909
373280.0000000    0.1534491
373320.0000000    0.1446440
373360.0000000    0.1567884
373400.0000000    0.1481680
373440.0000000    0.1456327
373480.0000000    0.1460253
373520.0000000    0.1399957
373560.0000000    0.1433183
373600.0000000    0.1521568
373640.0000000    0.1577628
373680.0000000    0.1448128
373720.0000000    0.1554022
373760.0000000    0.1494866
373800.0000000    0.1508960
373840.0000000    0.1775722
373880.0000000    0.1580275
373920.0000000    0.1560600
373960.0000000    0.1557994
374000.0000000    0.1560710
374040.0000000    0.1671977
374080.0000000    0.1667358
374120.0000000    0.1786793
374160.0000000    0.1829187
374200.0000000    0.1727215
374240.0000000    0.1742970
374280.0000000    0.1589622
374320.0000000    0.1540398
374360.0000000    0.1695603
374400.0000000    0.1605341
374440.0000000    0.1433146
374480.0000000    0.1519661
374520.0000000    0.1608193
374560.0000000    0.1650978
374600.0000000    0.1595625
374640.0000000    0.1501573
374680.0000000    0.1508421
374720.0000000    0.1485123
374760.0000000    0.1583773
374800.0000000    0.1703878
374840.0000000    0.1653792
374880.0000000    0.1593125
374920.0000000    0.1590960
374960.0000000    0.1565706
375000.0000000    0.1608267
375040.0000000    0.1744325
375080.0000000    0.1700968
375120.0000000    0.1720729
375160.0000000    0.1676721
375200.0000000    0.1615477
375240.0000000    0.1679270
375280.0000000    0.1716760
375320.0000000    0.1614668
375360.0000000    0.1563563
375400.0000000    0.1694095
375440.0000000    0.1557475
375480.0000000    0.1820146
375520.0000000    0.1630824
375560.0000000    0.1597357
375600.0000000    0.1642967
375640.0000000    0.1617584
375680.0000000    0.1576370
375720.0000000    0.1434858
375760.0000000    0.1390634
375800.0000000    0.1546891
375840.0000000    0.1616994
375880.0000000    0.1512042
375920.0000000    0.1595426
375960.0000000    0.1508644
376000.0000000    0.1515154
376040.0000000    0.1570116
376080.0000000    0.1476762
376120.0000000    0.1612479
376160.0000000    0.1736903
376200.0000000    0.1690690
376240.0000000    0.1596549
376280.0000000    0.1630923
376320.0000000    0.1476529
376360.0000000    0.1594463
376400.0000000    0.1499244
376440.0000000    0.1544821
376480.0000000    0.1665534
376520.0000000    0.1598390
376560.0000000    0.1585653
376600.0000000    0.1546728
376640.0000000    0.1551495
376680.0000000    0.1734976
376720.0000000    0.1594385
376760.0000000    0.1631131
376800.0000000    0.1620847
376840.0000000    0.1535025
376880.0000000    0.1523884
376920.0000000    0.1682923
376960.0000000    0.1812793
377000.0000000    0.1612272
377040.0000000    0.1577160
377080.0000000    0.1609499
377120.0000000    0.1579307
377160.0000000    0.1490816
377200.0000000    0.1713130
377240.0000000    0.1590162
377280.0000000    0.1748623
377320.0000000    0.1649778
377360.0000000    0.1563253
377400.0000000    0.1608804
377440.0000000    0.1549618
377480.0000000    0.1709831
377520.0000000    0.1448380
377560.0000000    0.1514117
377600.0000000    0.1507353
377640.0000000    0.1570784
377680.0000000    0.1430554
377720.0000000    0.1396982
377760.0000000    0.1377374
377800.0000000    0.1465113
377840.0000000    0.1455669
377880.0000000    0.1504786
377920.0000000    0.1399143
377960.0000000    0.1432042
378000.0000000    0.1467845
378040.0000000    0.1519658
378080.0000000    0.1500819
378120.0000000    0.1570125
378160.0000000    0.1623137
378200.0000000    0.1485802
378240.0000000    0.1522253
378280.0000000    0.1621967
378320.0000000    0.1626256
378360.0000000    0.1484146
378400.0000000    0.1506120
378440.0000000    0.1578624
378480.0000000    0.1483723
378520.0000000    0.1597730
378560.0000000    0.1586368
378600.0000000    0.1445743
378640.0000000    0.1452240
378680.0000000    0.1419650
378720.0000000    0.1432570
378760.0000000    0.1489425
378800.0000000    0.1417560
378840.0000000    0.1489185
378880.0000000    0.1498029
378920.0000000    0.1421582
378960.0000000    0.1442485
379000.0000000    0.1550060
379040.0000000    0.1429718
379080.0000000    0.1434337
379120.0000000    0.1498154
379160.0000000    0.1549200
379200.0000000    0.1437777
379240.0000000    0.1354740
379280.0000000    0.1442137
379320.0000000    0.1541472
379360.0000000    0.1507785
379400.0000000    0.1606671
379440.0000000    0.1587861
379480.0000000    0.1502156
379520.0000000    0.1373916
379560.0000000    0.1316467
379600.0000000    0.1422743
379640.0000000    0.1359840
379680.0000000    0.1514793
379720.0000000    0.1470513
379760.0000000    0.1398280
379800.0000000    0.1368640
379840.0000000    0.1516717
379880.0000000    0.1420091
379920.0000000    0.1432516
379960.0000000    0.1390274
380000.0000000    0.1396335
380040.0000000    0.1499541
380080.0000000    0.1432666
380120.0000000    0.1572723
380160.0000000    0.1726748
380200.0000000    0.1550127
380240.0000000    0.1615986
380280.0000000    0.1611618
380320.0000000    0.1594707
380360.0000000    0.1580378
380400.0000000    0.1530320
380440.0000000    0.1448723
380480.0000000    0.1423647
380520.0000000    0.1466761
380560.0000000    0.1514640
380600.0000000    0.1416772
380640.0000000    0.1430657
380680.0000000    0.1591173
380720.0000000    0.1472958
380760.0000000    0.1509126
380800.0000000    0.1516941
380840.0000000    0.1427841
380880.0000000    0.1363609
380920.0000000    0.1382829
380960.0000000    0.1451946
381000.0000000    0.1435934
381040.0000000    0.1465898
381080.0000000    0.1458691
381120.0000000    0.1559355
381160.0000000    0.1477594
381200.0000000    0.1581184
381240.0000000    0.1590016
381280.0000000    0.1475761
381320.0000000    0.1473461
381360.0000000    0.1487699
381400.0000000    0.1486241
381440.0000000    0.1387762
381480.0000000    0.1441468
381520.0000000    0.1572030
381560.0000000    0.1507925
381600.0000000    0.1508618
381640.0000000    0.1436871
381680.0000000    0.1436953
381720.0000000    0.1467794
381760.0000000    0.1414032
381800.0000000    0.1612015
381840.0000000    0.1507061
381880.0000000    0.1514648
381920.0000000    0.1567411
381960.0000000    0.1395359
382000.0000000    0.1634741
382040.0000000    0.1494817
382080.0000000    0.1488797
382120.0000000    0.1607652
382160.0000000    0.1499514
382200.0000000    0.1366287
382240.0000000    0.1543185
382280.0000000    0.1468296
382320.0000000    0.1473399
382360.0000000    0.1552831
382400.0000000    0.1505509
382440.0000000    0.1512675
382480.0000000    0.1534885
382520.0000000    0.1421327
382560.0000000    0.1519481
382600.0000000    0.1540389
382640.0000000    0.1439727
382680.0000000    0.1371191
382720.0000000    0.1468947
382760.0000000    0.1424469
382800.0000000    0.1600668
382840.0000000    0.1447807
382880.0000000    0.1392402
382920.0000000    0.1455877
382960.0000000    0.1573054
383000.0000000    0.1483036
383040.0000000    0.1517159
383080.0000000    0.1470833
383120.0000000    0.1480166
383160.0000000    0.1409878
383200.0000000    0.1355153
383240.0000000    0.1556571
383280.0000000    0.1502611
383320.0000000    0.1506360
383360.0000000    0.1425843
383400.0000000    0.1447008
383440.0000000    0.1494316
383480.0000000    0.1489642
383520.0000000    0.1571730
383560.0000000    0.1530645
383600.0000000    0.1523620
383640.0000000    0.1433528
383680.0000000    0.1415604
383720.0000000    0.1553192
383760.0000000    0.1487599
383800.0000000    0.1672387
383840.0000000    0.1539721
383880.0000000    0.1566897
383920.0000000    0.1499087
383960.0000000    0.1579729
384000.0000000    0.1553160
384040.0000000    0.1457250
384080.0000000    0.1372885
384120.0000000    0.1386707
384160.0000000    0.1658583
384200.0000000    0.1654816
384240.0000000    0.1551387
384280.0000000    0.1552904
384320.0000000    0.1485462
384360.0000000    0.1583373
384400.0000000    0.1532818
384440.0000000    0.1465213
384480.0000000    0.1516400
384520.0000000    0.1522968
384560.0000000    0.1431787
384600.0000000    0.1646147
384640.0000000    0.1679489
384680.0000000    0.1554351
384720.0000000    0.1661359
384760.0000000    0.1512731
384800.0000000    0.1507363
384840.0000000    0.1495283
384880.0000000    0.1473500
384920.0000000    0.1624844
384960.0000000    0.1512286
385000.0000000    0.1366445
385040.0000000    0.1444728
385080.0000000    0.1486117
385120.0000000    0.1529581
385160.0000000    0.1527576
385200.0000000    0.1576608
385240.0000000    0.1480542
385280.0000000    0.1454852
385320.0000000    0.1497117
385360.0000000    0.1573220
385400.0000000    0.1440702
385440.0000000    0.1317590
385480.0000000    0.1435816
385520.0000000    0.1418504
385560.0000000    0.1522730
385600.0000000    0.1537739
385640.0000000    0.1517299
385680.0000000    0.1574255
385720.0000000    0.1462991
385760.0000000    0.1565139
385800.0000000    0.1484566
385840.0000000    0.1580355
385880.0000000    0.1481314
385920.0000000    0.1620129
385960.0000000    0.1464881
386000.0000000    0.1480637
386040.0000000    0.1544664
386080.0000000    0.1421361
386120.0000000    0.1435990
386160.0000000    0.1428999
386200.0000000    0.1437410
386240.0000000    0.1437572
386280.0000000    0.1481770
386320.0000000    0.1434710
386360.0000000    0.1523561
386400.0000000    0.1484268
386440.0000000    0.1494794
386480.0000000    0.1339798
386520.0000000    0.1576139
386560.0000000    0.1551202
386600.0000000    0.1518961
386640.0000000    0.1497208
386680.0000000    0.1451690
386720.0000000    0.1397533
386760.0000000    0.1406489
386800.0000000    0.1431224
386840.0000000    0.1375496
386880.0000000    0.1425167
386920.0000000    0.1398913
386960.0000000    0.1394124
387000.0000000    0.1455781
387040.0000000    0.1376579
387080.0000000    0.1426270
387120.0000000    0.1433785
387160.0000000    0.1334203
387200.0000000    0.1415593
387240.0000000    0.1347068
387280.0000000    0.1317807
387320.0000000    0.1374695
387360.0000000    0.1415107
387400.0000000    0.1472295
387440.0000000    0.1413801
387480.0000000    0.1430372
387520.0000000    0.1385861
387560.0000000    0.1333571
387600.0000000    0.1313080
387640.0000000    0.1459057
387680.0000000    0.1527311
387720.0000000    0.1413847
387760.0000000    0.1406046
387800.0000000    0.1524563
387840.0000000    0.1400153
387880.0000000    0.1412654
387920.0000000    0.1459711
387960.0000000    0.1502616
388000.0000000    0.1504900
388040.0000000    0.1374403
388080.0000000    0.1433818
388120.0000000    0.1381463
388160.0000000    0.1496354
388200.0000000    0.1376572
388240.0000000    0.1398984
388280.0000000    0.1516410
388320.0000000    0.1478219
388360.0000000    0.1529933
388400.0000000    0.1483556
388440.0000000    0.1358699
388480.0000000    0.1344674
388520.0000000    0.1481061
388560.0000000    0.1490350
388600.0000000    0.1618584
388640.0000000    0.1556582
388680.0000000    0.1592413
388720.0000000    0.1499306
388760.0000000    0.1463208
388800.0000000    0.1520722
388840.0000000    0.1418461
388880.0000000    0.1450136
388920.0000000    0.1549672
388960.0000000    0.1571351
389000.0000000    0.1506230
389040.0000000    0.1478743
389080.0000000    0.1432703
389120.0000000    0.1376867
389160.0000000    0.1474421
389200.0000000    0.1407727
389240.0000000    0.1446942
389280.0000000    0.1515852
389320.0000000    0.1441438
389360.0000000    0.1550415
389400.0000000    0.1471550
389440.0000000    0.1491408
389480.0000000    0.1601214
389520.0000000    0.1519799
389560.0000000    0.1544179
389600.0000000    0.1563325
389640.0000000    0.1426472
389680.0000000    0.1520017
389720.0000000    0.1451400
389760.0000000    0.1522353
389800.0000000    0.1529225
389840.0000000    0.1503680
389880.0000000    0.1554707
389920.0000000    0.1389186
389960.0000000    0.1489873
390000.0000000    0.1405972
390040.0000000    0.1444875
390080.0000000    0.1355700
390120.0000000    0.1481882
390160.0000000    0.1530559
390200.0000000    0.1486402
390240.0000000    0.1465366
390280.0000000    0.1489463
390320.0000000    0.1445210
390360.0000000    0.1522487
390400.0000000    0.1553232
390440.0000000    0.1422907
390480.0000000    0.1500021
390520.0000000    0.1513619
390560.0000000    0.1444742
390600.0000000    0.1505931
390640.0000000    0.1618427
390680.0000000    0.1492656
390720.0000000    0.1503962
390760.0000000    0.1470494
390800.0000000    0.1727519
390840.0000000    0.1754108
390880.0000000    0.1532200
390920.0000000    0.1446789
390960.0000000    0.1504755
391000.0000000    0.1569562
391040.0000000    0.1536559
391080.0000000    0.1507126
391120.0000000    0.1343547
391160.0000000    0.1426196
391200.0000000    0.1470466
391240.0000000    0.1551888
391280.0000000    0.1501877
391320.0000000    0.1455406
391360.0000000    0.1388359
391400.0000000    0.1502995
391440.0000000    0.1560925
391480.0000000    0.1502190
391520.0000000    0.1418833
391560.0000000    0.1512648
391600.0000000    0.1492189
391640.0000000    0.1576245
391680.0000000    0.1560070
391720.0000000    0.1557787
391760.0000000    0.1444130
391800.0000000    0.1471887
391840.0000000    0.1453878
391880.0000000    0.1498711
391920.0000000    0.1492429
391960.0000000    0.1520507
392000.0000000    0.1454101
392040.0000000    0.1462094
392080.0000000    0.1533680
392120.0000000    0.1463112
392160.0000000    0.1504761
392200.0000000    0.1436313
392240.0000000    0.1505379
392280.0000000    0.1402358
392320.0000000    0.1410248
392360.0000000    0.1361622
392400.0000000    0.1475102
392440.0000000    0.1356566
392480.0000000    0.1502691
392520.0000000    0.1532346
392560.0000000    0.1486005
392600.0000000    0.1538469
392640.0000000    0.1551905
392680.0000000    0.1493582
392720.0000000    0.1543500
392760.0000000    0.1499219
392800.0000000    0.1410851
392840.0000000    0.1479636
392880.0000000    0.1449689
392920.0000000    0.1408139
392960.0000000    0.1483675
393000.0000000    0.1370403
393040.0000000    0.1524131
393080.0000000    0.1417437
393120.0000000    0.1571378
393160.0000000    0.1513371
393200.0000000    0.1566665
393240.0000000    0.1600028
393280.0000000    0.1705972
393320.0000000    0.1431040
393360.0000000    0.1517524
393400.0000000    0.1562770
393440.0000000    0.1572138
393480.0000000    0.1565603
393520.0000000    0.1421407
393560.0000000    0.1569958
393600.0000000    0.1694524
393640.0000000    0.1645334
393680.0000000    0.1551147
393720.0000000    0.1559539
393760.0000000    0.1684206
393800.0000000    0.1590665
393840.0000000    0.1520002
393880.0000000    0.1543055
393920.0000000    0.1580125
393960.0000000    0.1431147
394000.0000000    0.1460008
394040.0000000    0.1492948
394080.0000000    0.1484447
394120.0000000    0.1501376
394160.0000000    0.1562556
394200.0000000    0.1605755
394240.0000000    0.1600744
394280.0000000    0.1726463
394320.0000000    0.1740536
394360.0000000    0.1614264
394400.0000000    0.1573574
394440.0000000    0.1558210
394480.0000000    0.1456481
394520.0000000    0.1564388
394560.0000000    0.1587421
394600.0000000    0.1652914
394640.0000000    0.1606910
394680.0000000    0.1560095
394720.0000000    0.1576416
394760.0000000    0.1584715
394800.0000000    0.1477956
394840.0000000    0.1453528
394880.0000000    0.1603243
394920.0000000    0.1560312
394960.0000000    0.1635324
395000.0000000    0.1565067
395040.0000000    0.1567333
395080.0000000    0.1620077
395120.0000000    0.1632263
395160.0000000    0.1677112
395200.0000000    0.1716390
395240.0000000    0.1694243
395280.0000000    0.1665865
395320.0000000    0.1763015
395360.0000000    0.1777624
395400.0000000    0.1730084
395440.0000000    0.1681868
395480.0000000    0.1691030
395520.0000000    0.1681981
395560.0000000    0.1606192
395600.0000000    0.1654954
395640.0000000    0.1704041
395680.0000000    0.1741728
395720.0000000    0.1670359
395760.0000000    0.1788674
395800.0000000    0.1688739
395840.0000000    0.1626334
395880.0000000    0.1586774
395920.0000000    0.1739205
395960.0000000    0.1699961
396000.0000000    0.1707639
396040.0000000    0.1572228
396080.0000000    0.1699275
396120.0000000    0.1564156
396160.0000000    0.1591893
396200.0000000    0.1650021
396240.0000000    0.1660151
396280.0000000    0.1830276
396320.0000000    0.1660486
396360.0000000    0.1677143
396400.0000000    0.1691819
396440.0000000    0.1764061
396480.0000000    0.1808373
396520.0000000    0.1720076
396560.0000000    0.1524421
396600.0000000    0.1567003
396640.0000000    0.1563404
396680.0000000    0.1635036
396720.0000000    0.1585909
396760.0000000    0.1599872
396800.0000000    0.1528713
396840.0000000    0.1702252
396880.0000000    0.1687016
396920.0000000    0.1691893
396960.0000000    0.1671370
397000.0000000    0.1573146
397040.0000000    0.1670053
397080.0000000    0.1699344
397120.0000000    0.1570178
397160.0000000    0.1747518
397200.0000000    0.1701162
397240.0000000    0.1748198
397280.0000000    0.1667616
397320.0000000    0.1797913
397360.0000000    0.1764317
397400.0000000    0.1702687
397440.0000000    0.1656697
397480.0000000    0.1875068
397520.0000000    0.1695139
397560.0000000    0.1651655
397600.0000000    0.1680400
397640.0000000    0.1646673
397680.0000000    0.1593624
397720.0000000    0.1652426
397760.0000000    0.1686312
397800.0000000    0.1630010
397840.0000000    0.1772989
397880.0000000    0.1646682
397920.0000000    0.1715976
397960.0000000    0.1776801
398000.0000000    0.1652223
398040.0000000    0.1687687
398080.0000000    0.1614824
398120.0000000    0.1727691
398160.0000000    0.1650020
398200.0000000    0.1681642
398240.0000000    0.1601710
398280.0000000    0.1607575
398320.0000000    0.1503174
398360.0000000    0.1552607
398400.0000000    0.1676267
398440.0000000    0.1594839
398480.0000000    0.1654864
398520.0000000    0.1581031
398560.0000000    0.1577588
398600.0000000    0.1588739
398640.0000000    0.1634696
398680.0000000    0.1536184
398720.0000000    0.1487475
398760.0000000    0.1453802
398800.0000000    0.1619634
398840.0000000    0.1590926
398880.0000000    0.1744970
398920.0000000    0.1650357
398960.0000000    0.1745659
399000.0000000    0.1672047
399040.0000000    0.1760246
399080.0000000    0.1731080
399120.0000000    0.1633860
399160.0000000    0.1537610
399200.0000000    0.1656340
399240.0000000    0.1679842
399280.0000000    0.1694982
399320.0000000    0.1683090
399360.0000000    0.1616272
399400.0000000    0.1558650
399440.0000000    0.1641630
399480.0000000    0.1545435
399520.0000000    0.1512542
399560.0000000    0.1500471
399600.0000000    0.1637756
399640.0000000    0.1619417
399680.0000000    0.1512832
399720.0000000    0.1546037
399760.0000000    0.1570154
399800.0000000    0.1608295
399840.0000000    0.1500944
399880.0000000    0.1549288
399920.0000000    0.1590479
399960.0000000    0.1535450
400000.0000000    0.1656593
400040.0000000    0.1588244
400080.0000000    0.1554920
400120.0000000    0.1609392
400160.0000000    0.1565609
400200.0000000    0.1592300
400240.0000000    0.1478988
400280.0000000    0.1457341
400320.0000000    0.1510065
400360.0000000    0.1500049
400400.0000000    0.1502263
400440.0000000    0.1472709
400480.0000000    0.1472379
400520.0000000    0.1496131
400560.0000000    0.1574723
400600.0000000    0.1527572
400640.0000000    0.1449940
400680.0000000    0.1610660
400720.0000000    0.1616162
400760.0000000    0.1450763
400800.0000000    0.1535086
400840.0000000    0.1575440
400880.0000000    0.1464525
400920.0000000    0.1528709
400960.0000000    0.1600399
401000.0000000    0.1404521
401040.0000000    0.1435822
401080.0000000    0.1618787
401120.0000000    0.1465315
401160.0000000    0.1434021
401200.0000000    0.1541683
401240.0000000    0.1494067
401280.0000000    0.1581725
401320.0000000    0.1591356
401360.0000000    0.1565236
401400.0000000    0.1473451
401440.0000000    0.1619881
401480.0000000    0.1443250
401520.0000000    0.1596812
401560.0000000    0.1536275
401600.0000000    0.1591813
401640.0000000    0.1616746
401680.0000000    0.1652519
401720.0000000    0.1544443
401760.0000000    0.1534358
401800.0000000    0.1541274
401840.0000000    0.1537389
401880.0000000    0.1548398
401920.0000000    0.1578432
401960.0000000    0.1507541
402000.0000000    0.1640169
402040.0000000    0.1738252
402080.0000000    0.1651395
402120.0000000    0.1696797
402160.0000000    0.1548246
402200.0000000    0.1589957
402240.0000000    0.1593780
402280.0000000    0.1650373
402320.0000000    0.1551428
402360.0000000    0.1665640
402400.0000000    0.1675094
402440.0000000    0.1586393
402480.0000000    0.1614794
402520.0000000    0.1628255
402560.0000000    0.1590154
402600.0000000    0.1677629
402640.0000000    0.1568319
402680.0000000    0.1641132
402720.0000000    0.1633175
402760.0000000    0.1608512
402800.0000000    0.1606167
402840.0000000    0.1700974
402880.0000000    0.1596925
402920.0000000    0.1577503
402960.0000000    0.1558053
403000.0000000    0.1673993
403040.0000000    0.1676962
403080.0000000    0.1645194
403120.0000000    0.1645012
403160.0000000    0.1606861
403200.0000000    0.1640029
403240.0000000    0.1669296
403280.0000000    0.1620256
403320.0000000    0.1581206
403360.0000000    0.1518233
403400.0000000    0.1589815
403440.0000000    0.1519763
403480.0000000    0.1594789
403520.0000000    0.1598331
403560.0000000    0.1625602
403600.0000000    0.1564185
403640.0000000    0.1649385
403680.0000000    0.1688530
403720.0000000    0.1495529
403760.0000000    0.1568023
403800.0000000    0.1599600
403840.0000000    0.1597087
403880.0000000    0.1579751
403920.0000000    0.1733982
403960.0000000    0.1564470
404000.0000000    0.1675992
404040.0000000    0.1624821
404080.0000000    0.1673321
404120.0000000    0.1524174
404160.0000000    0.1525517
404200.0000000    0.1611284
404240.0000000    0.1551607
404280.0000000    0.1521323
404320.0000000    0.1487705
404360.0000000    0.1541876
404400.0000000    0.1459308
404440.0000000    0.1596900
404480.0000000    0.1526010
404520.0000000    0.1652817
404560.0000000    0.1642361
404600.0000000    0.1611534
404640.0000000    0.1563715
404680.0000000    0.1588937
404720.0000000    0.1621011
404760.0000000    0.1612663
404800.0000000    0.1621833
404840.0000000    0.1617414
404880.0000000    0.1597753
404920.0000000    0.1591987
404960.0000000    0.1651898
405000.0000000    0.1528151
405040.0000000    0.1523333
405080.0000000    0.1601763
405120.0000000    0.1556913
405160.0000000    0.1531706
405200.0000000    0.1460578
405240.0000000    0.1541163
405280.0000000    0.1569578
405320.0000000    0.1544428
405360.0000000    0.1592518
405400.0000000    0.1566480
405440.0000000    0.1563303
405480.0000000    0.1537601
405520.0000000    0.1461810
405560.0000000    0.1487321
405600.0000000    0.1468976
405640.0000000    0.1592435
405680.0000000    0.1559675
405720.0000000    0.1584355
405760.0000000    0.1656912
405800.0000000    0.1557477
405840.0000000    0.1613792
405880.0000000    0.1600484
405920.0000000    0.1608941
405960.0000000    0.1657381
406000.0000000    0.1670011
406040.0000000    0.1609116
406080.0000000    0.1645141
406120.0000000    0.1624388
406160.0000000    0.1564410
406200.0000000    0.1545466
406240.0000000    0.1537230
406280.0000000    0.1513855
406320.0000000    0.1490912
406360.0000000    0.1460878
406400.0000000    0.1460729
406440.0000000    0.1476670
406480.0000000    0.1529535
406520.0000000    0.1588209
406560.0000000    0.1557555
406600.0000000    0.1433107
406640.0000000    0.1495479
406680.0000000    0.1438095
406720.0000000    0.1378766
406760.0000000    0.1395684
406800.0000000    0.1435121
406840.0000000    0.1448651
406880.0000000    0.1549387
406920.0000000    0.1458567
406960.0000000    0.1460772
407000.0000000    0.1458089
407040.0000000    0.1417929
407080.0000000    0.1446537
407120.0000000    0.1410553
407160.0000000    0.1408672
407200.0000000    0.1475174
407240.0000000    0.1561549
407280.0000000    0.1539047
407320.0000000    0.1522046
407360.0000000    0.1575497
407400.0000000    0.1446865
407440.0000000    0.1518346
407480.0000000    0.1458630
407520.0000000    0.1578443
407560.0000000    0.1471670
407600.0000000    0.1497077
407640.0000000    0.1563655
407680.0000000    0.1487608
407720.0000000    0.1419571
407760.0000000    0.1479131
407800.0000000    0.1567835
407840.0000000    0.1574759
407880.0000000    0.1498072
407920.0000000    0.1511202
407960.0000000    0.1539752
408000.0000000    0.1502441
408040.0000000    0.1611020
408080.0000000    0.1639387
408120.0000000    0.1587217
408160.0000000    0.1535516
408200.0000000    0.1641895
408240.0000000    0.1606274
408280.0000000    0.1602359
408320.0000000    0.1518019
408360.0000000    0.1535799
408400.0000000    0.1632905
408440.0000000    0.1614251
408480.0000000    0.1593157
408520.0000000    0.1507840
408560.0000000    0.1608593
408600.0000000    0.1683220
408640.0000000    0.1656017
408680.0000000    0.1749368
408720.0000000    0.1527233
408760.0000000    0.1636663
408800.0000000    0.1636838
408840.0000000    0.1669420
408880.0000000    0.1690687
408920.0000000    0.1553066
408960.0000000    0.1612164
409000.0000000    0.1589004
409040.0000000    0.1638446
409080.0000000    0.1653114
409120.0000000    0.1573837
409160.0000000    0.1433202
409200.0000000    0.1550527
409240.0000000    0.1558849
409280.0000000    0.1610276
409320.0000000    0.1481037
409360.0000000    0.1610883
409400.0000000    0.1655058
409440.0000000    0.1555472
409480.0000000    0.1488549
409520.0000000    0.1541026
409560.0000000    0.1513373
409600.0000000    0.1577232
409640.0000000    0.1516547
409680.0000000    0.1458139
409720.0000000    0.1562909
409760.0000000    0.1565001
409800.0000000    0.1570952
409840.0000000    0.1668886
409880.0000000    0.1552133
409920.0000000    0.1491462
409960.0000000    0.1619835
410000.0000000    0.1472887
410040.0000000    0.1562963
410080.0000000    0.1499394
410120.0000000    0.1503792
410160.0000000    0.1561243
410200.0000000    0.1605655
410240.0000000    0.1594114
410280.0000000    0.1655204
410320.0000000    0.1708732
410360.0000000    0.1653227
410400.0000000    0.1716807
410440.0000000    0.1694205
410480.0000000    0.1744333
410520.0000000    0.1677283
410560.0000000    0.1758589
410600.0000000    0.1554512
410640.0000000    0.1714649
410680.0000000    0.1759420
410720.0000000    0.1745542
410760.0000000    0.1725922
410800.0000000    0.1726978
410840.0000000    0.1789945
410880.0000000    0.1714365
410920.0000000    0.1798320
410960.0000000    0.1739547
411000.0000000    0.1536068
411040.0000000    0.1646460
411080.0000000    0.1687087
411120.0000000    0.1658812
411160.0000000    0.1639812
411200.0000000    0.1563165
411240.0000000    0.1598075
411280.0000000    0.1624151
411320.0000000    0.1657267
411360.0000000    0.1773890
411400.0000000    0.1718556
411440.0000000    0.1846484
411480.0000000    0.1745180
411520.0000000    0.1792960
411560.0000000    0.1773899
411600.0000000    0.1688726
411640.0000000    0.1586448
411680.0000000    0.1615114
411720.0000000    0.1689291
411760.0000000    0.1675710
411800.0000000    0.1567771
411840.0000000    0.1687984
411880.0000000    0.1664372
411920.0000000    0.1604298
411960.0000000    0.1720835
412000.0000000    0.1551285
412040.0000000    0.1759688
412080.0000000    0.1606195
412120.0000000    0.1502296
412160.0000000    0.1638861
412200.0000000    0.1561208
412240.0000000    0.1548605
412280.0000000    0.1526508
412320.0000000    0.1609905
412360.0000000    0.1534044
412400.0000000    0.1594212
412440.0000000    0.1601413
412480.0000000    0.1478042
412520.0000000    0.1530168
412560.0000000    0.1623478
412600.0000000    0.1568553
412640.0000000    0.1665777
412680.0000000    0.1614642
412720.0000000    0.1552628
412760.0000000    0.1543106
412800.0000000    0.1533216
412840.0000000    0.1537351
412880.0000000    0.1642703
412920.0000000    0.1706173
412960.0000000    0.1631714
413000.0000000    0.1555750
413040.0000000    0.1591477
413080.0000000    0.1670396
413120.0000000    0.1655680
413160.0000000    0.1625538
413200.0000000    0.1709255
413240.0000000    0.1612743
413280.0000000    0.1662699
413320.0000000    0.1579111
413360.0000000    0.1563772
413400.0000000    0.1529452
413440.0000000    0.1545373
413480.0000000    0.1469875
413520.0000000    0.1612015
413560.0000000    0.1537656
413600.0000000    0.1563516
413640.0000000    0.1511928
413680.0000000    0.1544639
413720.0000000    0.1612041
413760.0000000    0.1570699
413800.0000000    0.1621226
413840.0000000    0.1713548
413880.0000000    0.1667114
413920.0000000    0.1640968
413960.0000000    0.1650451
414000.0000000    0.1611703
414040.0000000    0.1674910
414080.0000000    0.1588460
414120.0000000    0.1666038
414160.0000000    0.1596557
414200.0000000    0.1628253
414240.0000000    0.1536438
414280.0000000    0.1443635
414320.0000000    0.1639608
414360.0000000    0.1501275
414400.0000000    0.1513410
414440.0000000    0.1468911
414480.0000000    0.1592916
414520.0000000    0.1520609
414560.0000000    0.1518343
414600.0000000    0.1626861
414640.0000000    0.1601439
414680.0000000    0.1731740
414720.0000000    0.1503740
414760.0000000    0.1601831
414800.0000000    0.1593194
414840.0000000    0.1644191
414880.0000000    0.1579066
414920.0000000    0.1557759
414960.0000000    0.1607642
415000.0000000    0.1617813
415040.0000000    0.1596238
415080.0000000    0.1573830
415120.0000000    0.1637910
415160.0000000    0.1713317
415200.0000000    0.1619768
415240.0000000    0.1670716
415280.0000000    0.1707994
415320.0000000    0.1586009
415360.0000000    0.1646323
415400.0000000    0.1671332
415440.0000000    0.1533156
415480.0000000    0.1602101
415520.0000000    0.1721230
415560.0000000    0.1608912
415600.0000000    0.1515179
415640.0000000    0.1732040
415680.0000000    0.1619854
415720.0000000    0.1683104
415760.0000000    0.1602228
415800.0000000    0.1522984
415840.0000000    0.1625460
415880.0000000    0.1609419
415920.0000000    0.1591111
415960.0000000    0.1607676
416000.0000000    0.1599055
416040.0000000    0.1652777
416080.0000000    0.1655738
416120.0000000    0.1499230
416160.0000000    0.1642658
416200.0000000    0.1651150
416240.0000000    0.1599694
416280.0000000    0.1582256
416320.0000000    0.1457143
416360.0000000    0.1483347
416400.0000000    0.1500040
416440.0000000    0.1498184
416480.0000000    0.1430711
416520.0000000    0.1404412
416560.0000000    0.1524963
416600.0000000    0.1626548
416640.0000000    0.1676471
416680.0000000    0.1558919
416720.0000000    0.1698252
416760.0000000    0.1751641
416800.0000000    0.1561117
416840.0000000    0.1595054
416880.0000000    0.1575235
416920.0000000    0.1450894
416960.0000000    0.1442445
417000.0000000    0.1467353
417040.0000000    0.1443824
417080.0000000    0.1416789
417120.0000000    0.1514779
417160.0000000    0.1616789
417200.0000000    0.1660990
417240.0000000    0.1614343
417280.0000000    0.1536638
417320.0000000    0.1474171
417360.0000000    0.1605999
417400.0000000    0.1517541
417440.0000000    0.1458834
417480.0000000    0.1386278
417520.0000000    0.1564589
417560.0000000    0.1534113
417600.0000000    0.1561400
417640.0000000    0.1454205
417680.0000000    0.1568787
417720.0000000    0.1649837
417760.0000000    0.1592118
417800.0000000    0.1577655
417840.0000000    0.1513484
417880.0000000    0.1454615
417920.0000000    0.1550024
417960.0000000    0.1606403
418000.0000000    0.1520145
418040.0000000    0.1536880
418080.0000000    0.1483765
418120.0000000    0.1485212
418160.0000000    0.1496026
418200.0000000    0.1436027
418240.0000000    0.1491203
418280.0000000    0.1506042
418320.0000000    0.1548228
418360.0000000    0.1533987
418400.0000000    0.1469359
418440.0000000    0.1493532
418480.0000000    0.1493038
418520.0000000    0.1583584
418560.0000000    0.1495599
418600.0000000    0.1471017
418640.0000000    0.1569802
418680.0000000    0.1542583
418720.0000000    0.1514983
418760.0000000    0.1544292
418800.0000000    0.1554518
418840.0000000    0.1441590
418880.0000000    0.1535432
418920.0000000    0.1541931
418960.0000000    0.1525955
419000.0000000    0.1535197
419040.0000000    0.1590226
419080.0000000    0.1524999
419120.0000000    0.1510784
419160.0000000    0.1550147
419200.0000000    0.1582264
419240.0000000    0.1473151
419280.0000000    0.1467778
419320.0000000    0.1582644
419360.0000000    0.1549424
419400.0000000    0.1562186
419440.0000000    0.1449244
419480.0000000    0.1491007
419520.0000000    0.1463114
419560.0000000    0.1611451
419600.0000000    0.1517733
419640.0000000    0.1525475
419680.0000000    0.1456020
419720.0000000    0.1613989
419760.0000000    0.1502648
419800.0000000    0.1525161
419840.0000000    0.1524859
419880.0000000    0.1536306
419920.0000000    0.1558683
419960.0000000    0.1676268
420000.0000000    0.1760876
420040.0000000    0.1613943
420080.0000000    0.1645103
420120.0000000    0.1684911
420160.0000000    0.1676424
420200.0000000    0.1452686
420240.0000000    0.1526875
420280.0000000    0.1493315
420320.0000000    0.1474914
420360.0000000    0.1579622
420400.0000000    0.1438958
420440.0000000    0.1502311
420480.0000000    0.1470521
420520.0000000    0.1570819
420560.0000000    0.1543680
420600.0000000    0.1550653
420640.0000000    0.1551768
420680.0000000    0.1509047
420720.0000000    0.1589998
420760.0000000    0.1642614
420800.0000000    0.1559842
420840.0000000    0.1551851
420880.0000000    0.1567016
420920.0000000    0.1536258
420960.0000000    0.1592670
421000.0000000    0.1580135
421040.0000000    0.1588368
421080.0000000    0.1682874
421120.0000000    0.1617241
421160.0000000    0.1531444
421200.0000000    0.1605467
421240.0000000    0.1562825
421280.0000000    0.1614528
421320.0000000    0.1716564
421360.0000000    0.1612664
421400.0000000    0.1634904
421440.0000000    0.1566181
421480.0000000    0.1684796
421520.0000000    0.1646771
421560.0000000    0.1544516
421600.0000000    0.1565191
421640.0000000    0.1537091
421680.0000000    0.1532753
421720.0000000    0.1601368
421760.0000000    0.1635004
421800.0000000    0.1589933
421840.0000000    0.1571075
421880.0000000    0.1595765
421920.0000000    0.1579892
421960.0000000    0.1635984
422000.0000000    0.1573430
422040.0000000    0.1549405
422080.0000000    0.1516057
422120.0000000    0.1532540
422160.0000000    0.1583180
422200.0000000    0.1503915
422240.0000000    0.1563103
422280.0000000    0.1570297
422320.0000000    0.1449205
422360.0000000    0.1666941
422400.0000000    0.1492046
422440.0000000    0.1559674
422480.0000000    0.1656092
422520.0000000    0.1563939
422560.0000000    0.1591028
422600.0000000    0.1517564
422640.0000000    0.1603638
422680.0000000    0.1572351
422720.0000000    0.1630722
422760.0000000    0.1636720
422800.0000000    0.1665189
422840.0000000    0.1695411
422880.0000000    0.1608440
422920.0000000    0.1653642
422960.0000000    0.1563996
423000.0000000    0.1545046
423040.0000000    0.1564743
423080.0000000    0.1580588
423120.0000000    0.1496318
423160.0000000    0.1468028
423200.0000000    0.1530475
423240.0000000    0.1557841
423280.0000000    0.1585611
423320.0000000    0.1578301
423360.0000000    0.1719956
423400.0000000    0.1773893
423440.0000000    0.1757327
423480.0000000    0.1584512
423520.0000000    0.1590016
423560.0000000    0.1606394
423600.0000000    0.1722662
423640.0000000    0.1657128
423680.0000000    0.1653142
423720.0000000    0.1620469
423760.0000000    0.1602680
423800.0000000    0.1659095
423840.0000000    0.1713098
423880.0000000    0.1694366
423920.0000000    0.1607949
423960.0000000    0.1556394
424000.0000000    0.1561404
424040.0000000    0.1548340
424080.0000000    0.1550070
424120.0000000    0.1651379
424160.0000000    0.1672764
424200.0000000    0.1660150
424240.0000000    0.1621542
424280.0000000    0.1542381
424320.0000000    0.1572215
424360.0000000    0.1511190
424400.0000000    0.1507907
424440.0000000    0.1603590
424480.0000000    0.1692077
424520.0000000    0.1602858
424560.0000000    0.1661837
424600.0000000    0.1618002
424640.0000000    0.1551813
424680.0000000    0.1487686
424720.0000000    0.1653578
424760.0000000    0.1642510
424800.0000000    0.1721747
424840.0000000    0.1753179
424880.0000000    0.1754732
424920.0000000    0.1663229
424960.0000000    0.1647521
425000.0000000    0.1635387
425040.0000000    0.1630176
425080.0000000    0.1705180
425120.0000000    0.1678499
425160.0000000    0.1622228
425200.0000000    0.1642633
425240.0000000    0.1623538
425280.0000000    0.1797099
425320.0000000    0.1672365
425360.0000000    0.1675856
425400.0000000    0.1593056
425440.0000000    0.1555865
425480.0000000    0.1448958
425520.0000000    0.1548485
425560.0000000    0.1406539
425600.0000000    0.1580736
425640.0000000    0.1530805
425680.0000000    0.1523905
425720.0000000    0.1515884
425760.0000000    0.1512509
425800.0000000    0.1655995
425840.0000000    0.1609813
425880.0000000    0.1523288
425920.0000000    0.1639600
425960.0000000    0.1530813
426000.0000000    0.1530181
426040.0000000    0.1665227
426080.0000000    0.1577302
426120.0000000    0.1629925
426160.0000000    0.1592979
426200.0000000    0.1509409
426240.0000000    0.1494196
426280.0000000    0.1535528
426320.0000000    0.1494591
426360.0000000    0.1502888
426400.0000000    0.1581291
426440.0000000    0.1457194
426480.0000000    0.1509187
426520.0000000    0.1605351
426560.0000000    0.1616849
426600.0000000    0.1650793
426640.0000000    0.1515222
426680.0000000    0.1519228
426720.0000000    0.1686203
426760.0000000    0.1754472
426800.0000000    0.1504194
426840.0000000    0.1555031
426880.0000000    0.1533203
426920.0000000    0.1451621
426960.0000000    0.1498002
427000.0000000    0.1448065
427040.0000000    0.1497454
427080.0000000    0.1668301
427120.0000000    0.1684664
427160.0000000    0.1687662
427200.0000000    0.1531777
427240.0000000    0.1514461
427280.0000000    0.1519242
427320.0000000    0.1546798
427360.0000000    0.1554960
427400.0000000    0.1449991
427440.0000000    0.1572807
427480.0000000    0.1491019
427520.0000000    0.1545628
427560.0000000    0.1541068
427600.0000000    0.1634325
427640.0000000    0.1589247
427680.0000000    0.1625962
427720.0000000    0.1553131
427760.0000000    0.1455426
427800.0000000    0.1397374
427840.0000000    0.1574483
427880.0000000    0.1579263
427920.0000000    0.1457317
427960.0000000    0.1554025
428000.0000000    0.1472574
428040.0000000    0.1529058
428080.0000000    0.1569200
428120.0000000    0.1502127
428160.0000000    0.1553265
428200.0000000    0.1542364
428240.0000000    0.1558091
428280.0000000    0.1531759
428320.0000000    0.1543950
428360.0000000    0.1615558
428400.0000000    0.1599375
428440.0000000    0.1580519
428480.0000000    0.1562416
428520.0000000    0.1617225
428560.0000000    0.1404484
428600.0000000    0.1440915
428640.0000000    0.1559931
428680.0000000    0.1425160
428720.0000000    0.1525057
428760.0000000    0.1539427
428800.0000000    0.1627200
428840.0000000    0.1510909
428880.0000000    0.1499598
428920.0000000    0.1471152
428960.0000000    0.1477553
429000.0000000    0.1565882
429040.0000000    0.1486032
429080.0000000    0.1455862
429120.0000000    0.1497806
429160.0000000    0.1603785
429200.0000000    0.1446023
429240.0000000    0.1595650
429280.0000000    0.1524200
429320.0000000    0.1507923
429360.0000000    0.1622161
429400.0000000    0.1619996
429440.0000000    0.1652924
429480.0000000    0.1457835
429520.0000000    0.1637125
429560.0000000    0.1478719
429600.0000000    0.1522343
429640.0000000    0.1574390
429680.0000000    0.1463048
429720.0000000    0.1579191
429760.0000000    0.1417808
429800.0000000    0.1545783
429840.0000000    0.1463172
429880.0000000    0.1419519
429920.0000000    0.1417584
429960.0000000    0.1624597
430000.0000000    0.1545191
430040.0000000    0.1385279
430080.0000000    0.1373532
430120.0000000    0.1400266
430160.0000000    0.1421748
430200.0000000    0.1567585
430240.0000000    0.1503647
430280.0000000    0.1514521
430320.0000000    0.1493338
430360.0000000    0.1590150
430400.0000000    0.1378208
430440.0000000    0.1493831
430480.0000000    0.1567363
430520.0000000    0.1464655
430560.0000000    0.1435759
430600.0000000    0.1584041
430640.0000000    0.1662052
430680.0000000    0.1579789
430720.0000000    0.1553966
430760.0000000    0.1587549
430800.0000000    0.1437693
430840.0000000    0.1433752
430880.0000000    0.1442752
430920.0000000    0.1562540
430960.0000000    0.1460113
431000.0000000    0.1515083
431040.0000000    0.1554793
431080.0000000    0.1544749
431120.0000000    0.1476126
431160.0000000    0.1365597
431200.0000000    0.1394860
431240.0000000    0.1371613
431280.0000000    0.1434279
431320.0000000    0.1483746
431360.0000000    0.1598578
431400.0000000    0.1552701
431440.0000000    0.1570256
431480.0000000    0.1445402
431520.0000000    0.1409158
431560.0000000    0.1488975
431600.0000000    0.1539282
431640.0000000    0.1485878
431680.0000000    0.1552482
431720.0000000    0.1572029
431760.0000000    0.1563689
431800.0000000    0.1531540
431840.0000000    0.1519026
431880.0000000    0.1418677
431920.0000000    0.1454606
431960.0000000    0.1328038
432000.0000000    0.1441523
432040.0000000    0.1505243
432080.0000000    0.1443980
432120.0000000    0.1402331
432160.0000000    0.1381499
432200.0000000    0.1414217
432240.0000000    0.1440960
432280.0000000    0.1416520
432320.0000000    0.1424428
432360.0000000    0.1387506
432400.0000000    0.1498645
432440.0000000    0.1507966
432480.0000000    0.1601964
432520.0000000    0.1359083
432560.0000000    0.1419335
432600.0000000    0.1448003
432640.0000000    0.1516922
432680.0000000    0.1510576
432720.0000000    0.1407082
432760.0000000    0.1538990
432800.0000000    0.1457805
432840.0000000    0.1456501
432880.0000000    0.1514472
432920.0000000    0.1430816
432960.0000000    0.1495160
433000.0000000    0.1482929
433040.0000000    0.1463146
433080.0000000    0.1351123
433120.0000000    0.1374119
433160.0000000    0.1476985
433200.0000000    0.1559660
433240.0000000    0.1314685
433280.0000000    0.1422706
433320.0000000    0.1504601
433360.0000000    0.1439766
433400.0000000    0.1354422
433440.0000000    0.1518231
433480.0000000    0.1428973
433520.0000000    0.1344694
433560.0000000    0.1451061
433600.0000000    0.1452341
433640.0000000    0.1453036
433680.0000000    0.1443095
433720.0000000    0.1379325
433760.0000000    0.1485001
433800.0000000    0.1379193
433840.0000000    0.1472352
433880.0000000    0.1584228
433920.0000000    0.1403940
433960.0000000    0.1497182
434000.0000000    0.1464173
434040.0000000    0.1324919
434080.0000000    0.1501535
434120.0000000    0.1323559
434160.0000000    0.1411650
434200.0000000    0.1377659
434240.0000000    0.1369531
434280.0000000    0.1393557
434320.0000000    0.1354169
434360.0000000    0.1296485
434400.0000000    0.1333185
434440.0000000    0.1297549
434480.0000000    0.1355077
434520.0000000    0.1450410
434560.0000000    0.1318385
434600.0000000    0.1449286
434640.0000000    0.1406704
434680.0000000    0.1391101
434720.0000000    0.1415777
434760.0000000    0.1409349
434800.0000000    0.1395928
434840.0000000    0.1446241
434880.0000000    0.1492199
434920.0000000    0.1433556
434960.0000000    0.1440130
435000.0000000    0.1397918
435040.0000000    0.1425231
435080.0000000    0.1453141
435120.0000000    0.1386591
435160.0000000    0.1548815
435200.0000000    0.1494376
435240.0000000    0.1479934
435280.0000000    0.1332689
435320.0000000    0.1450899
435360.0000000    0.1455311
435400.0000000    0.1483237
435440.0000000    0.1376270
435480.0000000    0.1409715
435520.0000000    0.1407825
435560.0000000    0.1442547
435600.0000000    0.1625614
435640.0000000    0.1402196
435680.0000000    0.1476619
435720.0000000    0.1478365
435760.0000000    0.1477138
435800.0000000    0.1385965
435840.0000000    0.1558949
435880.0000000    0.1504630
435920.0000000    0.1431451
435960.0000000    0.1514703
436000.0000000    0.1482568
436040.0000000    0.1415877
436080.0000000    0.1435552
436120.0000000    0.1486374
436160.0000000    0.1468812
436200.0000000    0.1418637
436240.0000000    0.1360202
436280.0000000    0.1396497
436320.0000000    0.1381525
436360.0000000    0.1552143
436400.0000000    0.1550485
436440.0000000    0.1505190
436480.0000000    0.1466888
436520.0000000    0.1439997
436560.0000000    0.1542763
436600.0000000    0.1501197
436640.0000000    0.1520458
436680.0000000    0.1412766
436720.0000000    0.1426172
436760.0000000    0.1510599
436800.0000000    0.1453758
436840.0000000    0.1652826
436880.0000000    0.1482153
436920.0000000    0.1484305
436960.0000000    0.1363908
437000.0000000    0.1460249
437040.0000000    0.1468010
437080.0000000    0.1481317
437120.0000000    0.1579566
437160.0000000    0.1546526
437200.0000000    0.1490139
437240.0000000    0.1605388
437280.0000000    0.1474434
437320.0000000    0.1590010
437360.0000000    0.1497436
437400.0000000    0.1525383
437440.0000000    0.1433096
437480.0000000    0.1524007
437520.0000000    0.1542600
437560.0000000    0.1525753
437600.0000000    0.1537804
437640.0000000    0.1527532
437680.0000000    0.1554252
437720.0000000    0.1504076
437760.0000000    0.1651366
437800.0000000    0.1597852
437840.0000000    0.1683026
437880.0000000    0.1621651
437920.0000000    0.1540155
437960.0000000    0.1639648
438000.0000000    0.1627834
438040.0000000    0.1663838
438080.0000000    0.1607948
438120.0000000    0.1749686
438160.0000000    0.1771831
438200.0000000    0.1768602
438240.0000000    0.1790977
438280.0000000    0.1860281
438320.0000000    0.1867552
438360.0000000    0.1727796
438400.0000000    0.1778777
438440.0000000    0.1573041
438480.0000000    0.1743868
438520.0000000    0.1573132
438560.0000000    0.1571796
438600.0000000    0.1626636
438640.0000000    0.1626067
438680.0000000    0.1692785
438720.0000000    0.1748823
438760.0000000    0.1636207
438800.0000000    0.1651403
438840.0000000    0.1622030
438880.0000000    0.1527796
438920.0000000    0.1769954
438960.0000000    0.1743545
439000.0000000    0.1628859
439040.0000000    0.1615320
439080.0000000    0.1603528
439120.0000000    0.1629047
439160.0000000    0.1606290
439200.0000000    0.1668600
439240.0000000    0.1573019
439280.0000000    0.1659280
439320.0000000    0.1705322
439360.0000000    0.1766352
439400.0000000    0.1623911
439440.0000000    0.1651722
439480.0000000    0.1540492
439520.0000000    0.1543391
439560.0000000    0.1468472
439600.0000000    0.1589486
439640.0000000    0.1567328
439680.0000000    0.1678217
439720.0000000    0.1656661
439760.0000000    0.1579697
439800.0000000    0.1638183
439840.0000000    0.1531721
439880.0000000    0.1564648
439920.0000000    0.1461189
439960.0000000    0.1465616
440000.0000000    0.1524696
440040.0000000    0.1558840
440080.0000000    0.1604728
440120.0000000    0.1648206
440160.0000000    0.1596335
440200.0000000    0.1519303
440240.0000000    0.1531682
440280.0000000    0.1619794
440320.0000000    0.1670088
440360.0000000    0.1604911
440400.0000000    0.1645421
440440.0000000    0.1615643
440480.0000000    0.1609839
440520.0000000    0.1697506
440560.0000000    0.1611294
440600.0000000    0.1676079
440640.0000000    0.1479730
440680.0000000    0.1519321
440720.0000000    0.1440541
440760.0000000    0.1485069
440800.0000000    0.1523927
440840.0000000    0.1695117
440880.0000000    0.1459144
440920.0000000    0.1649752
440960.0000000    0.1466112
441000.0000000    0.1391732
441040.0000000    0.1467227
441080.0000000    0.1381489
441120.0000000    0.1516317
441160.0000000    0.1562438
441200.0000000    0.1618481
441240.0000000    0.1561303
441280.0000000    0.1478029
441320.0000000    0.1397996
441360.0000000    0.1526034
441400.0000000    0.1642347
441440.0000000    0.1512634
441480.0000000    0.1447053
441520.0000000    0.1339400
441560.0000000    0.1489765
441600.0000000    0.1426278
441640.0000000    0.1506431
441680.0000000    0.1516058
441720.0000000    0.1491328
441760.0000000    0.1494201
441800.0000000    0.1604158
441840.0000000    0.1603207
441880.0000000    0.1552193
441920.0000000    0.1530519
441960.0000000    0.1529635
442000.0000000    0.1434391
442040.0000000    0.1639964
442080.0000000    0.1547195
442120.0000000    0.1589285
442160.0000000    0.1567650
442200.0000000    0.1553944
442240.0000000    0.1658216
442280.0000000    0.1472396
442320.0000000    0.1535679
442360.0000000    0.1597390
442400.0000000    0.1537701
442440.0000000    0.1562613
442480.0000000    0.1605214
442520.0000000    0.1591238
442560.0000000    0.1591007
442600.0000000    0.1624954
442640.0000000    0.1701299
442680.0000000    0.1533702
442720.0000000    0.1612424
442760.0000000    0.1537765
442800.0000000    0.1555027
442840.0000000    0.1429636
442880.0000000    0.1563138
442920.0000000    0.1524623
442960.0000000    0.1623514
443000.0000000    0.1637497
443040.0000000    0.1541759
443080.0000000    0.1671439
443120.0000000    0.1665043
443160.0000000    0.1607476
443200.0000000    0.1612550
443240.0000000    0.1676728
443280.0000000    0.1620338
443320.0000000    0.1488369
443360.0000000    0.1605314
443400.0000000    0.1626020
443440.0000000    0.1528060
443480.0000000    0.1710600
443520.0000000    0.1544768
443560.0000000    0.1508110
443600.0000000    0.1593887
443640.0000000    0.1602215
443680.0000000    0.1688683
443720.0000000    0.1601034
443760.0000000    0.1667782
443800.0000000    0.1576155
443840.0000000    0.1588416
443880.0000000    0.1674350
443920.0000000    0.1637996
443960.0000000    0.1564078
444000.0000000    0.1654143
444040.0000000    0.1647812
444080.0000000    0.1617807
444120.0000000    0.1790823
444160.0000000    0.1619222
444200.0000000    0.1551897
444240.0000000    0.1494408
444280.0000000    0.1526175
444320.0000000    0.1544493
444360.0000000    0.1522951
444400.0000000    0.1465881
444440.0000000    0.1513176
444480.0000000    0.1535856
444520.0000000    0.1578351
444560.0000000    0.1535102
444600.0000000    0.1635027
444640.0000000    0.1729811
444680.0000000    0.1622810
444720.0000000    0.1700343
444760.0000000    0.1570922
444800.0000000    0.1677693
444840.0000000    0.1551735
444880.0000000    0.1525290
444920.0000000    0.1609225
444960.0000000    0.1596713
445000.0000000    0.1654534
445040.0000000    0.1640844
445080.0000000    0.1586592
445120.0000000    0.1561868
445160.0000000    0.1516284
445200.0000000    0.1662302
445240.0000000    0.1632879
445280.0000000    0.1529406
445320.0000000    0.1660167
445360.0000000    0.1537387
445400.0000000    0.1666894
445440.0000000    0.1604104
445480.0000000    0.1631588
445520.0000000    0.1673999
445560.0000000    0.1570868
445600.0000000    0.1608210
445640.0000000    0.1513406
445680.0000000    0.1543497
445720.0000000    0.1529887
445760.0000000    0.1601092
445800.0000000    0.1566344
445840.0000000    0.1555029
445880.0000000    0.1605154
445920.0000000    0.1615145
445960.0000000    0.1563570
446000.0000000    0.1602846
446040.0000000    0.1662385
446080.0000000    0.1564469
446120.0000000    0.1587877
446160.0000000    0.1587418
446200.0000000    0.1701525
446240.0000000    0.1710512
446280.0000000    0.1699327
446320.0000000    0.1630509
446360.0000000    0.1525248
446400.0000000    0.1607706
446440.0000000    0.1532653
446480.0000000    0.1504172
446520.0000000    0.1491533
446560.0000000    0.1662775
446600.0000000    0.1543924
446640.0000000    0.1533938
446680.0000000    0.1595676
446720.0000000    0.1594437
446760.0000000    0.1677777
446800.0000000    0.1565254
446840.0000000    0.1630572
446880.0000000    0.1614308
446920.0000000    0.1689471
446960.0000000    0.1698181
447000.0000000    0.1624571
447040.0000000    0.1595153
447080.0000000    0.1597516
447120.0000000    0.1584788
447160.0000000    0.1651461
447200.0000000    0.1655722
447240.0000000    0.1632506
447280.0000000    0.1580536
447320.0000000    0.1607596
447360.0000000    0.1652447
447400.0000000    0.1692055
447440.0000000    0.1536762
447480.0000000    0.1760038
447520.0000000    0.1635007
447560.0000000    0.1646585
447600.0000000    0.1772315
447640.0000000    0.1590020
447680.0000000    0.1500498
447720.0000000    0.1627993
447760.0000000    0.1627264
447800.0000000    0.1602374
447840.0000000    0.1585440
447880.0000000    0.1646566
447920.0000000    0.1643782
447960.0000000    0.1604917
448000.0000000    0.1576044
448040.0000000    0.1514705
448080.0000000    0.1591096
448120.0000000    0.1583133
448160.0000000    0.1575193
448200.0000000    0.1735255
448240.0000000    0.1598752
448280.0000000    0.1503929
448320.0000000    0.1628673
448360.0000000    0.1605434
448400.0000000    0.1629703
448440.0000000    0.1596193
448480.0000000    0.1714978
448520.0000000    0.1701465
448560.0000000    0.1710083
448600.0000000    0.1699919
448640.0000000    0.1678485
448680.0000000    0.1620986
448720.0000000    0.1628288
448760.0000000    0.1656262
448800.0000000    0.1530857
448840.0000000    0.1595913
448880.0000000    0.1611158
448920.0000000    0.1589795
448960.0000000    0.1625835
449000.0000000    0.1678413
449040.0000000    0.1716196
449080.0000000    0.1709093
449120.0000000    0.1631281
449160.0000000    0.1666559
449200.0000000    0.1632035
449240.0000000    0.1663309
449280.0000000    0.1644893
449320.0000000    0.1603579
449360.0000000    0.1782713
449400.0000000    0.1657308
449440.0000000    0.1772469
449480.0000000    0.1779648
449520.0000000    0.1785149
449560.0000000    0.1688921
449600.0000000    0.1690503
449640.0000000    0.1675282
449680.0000000    0.1626844
449720.0000000    0.1515110
449760.0000000    0.1539610
449800.0000000    0.1504226
449840.0000000    0.1587177
449880.0000000    0.1581154
449920.0000000    0.1586666
449960.0000000    0.1641245
450000.0000000    0.1607018
450040.0000000    0.1591517
450080.0000000    0.1529416
450120.0000000    0.1606445
450160.0000000    0.1573734
450200.0000000    0.1583651
450240.0000000    0.1535944
450280.0000000    0.1571108
450320.0000000    0.1639659
450360.0000000    0.1586999
450400.0000000    0.1608039
450440.0000000    0.1590993
450480.0000000    0.1643156
450520.0000000    0.1621352
450560.0000000    0.1553438
450600.0000000    0.1555668
450640.0000000    0.1606895
450680.0000000    0.1524663
450720.0000000    0.1512769
450760.0000000    0.1559995
450800.0000000    0.1645055
450840.0000000    0.1581573
450880.0000000    0.1539652
450920.0000000    0.1466689
450960.0000000    0.1601339
451000.0000000    0.1672714
451040.0000000    0.1629956
451080.0000000    0.1844110
451120.0000000    0.1616406
451160.0000000    0.1564525
451200.0000000    0.1526512
451240.0000000    0.1450368
451280.0000000    0.1549860
451320.0000000    0.1558781
451360.0000000    0.1641225
451400.0000000    0.1535475
451440.0000000    0.1601800
451480.0000000    0.1682415
451520.0000000    0.1560503
451560.0000000    0.1565817
451600.0000000    0.1646311
451640.0000000    0.1574841
451680.0000000    0.1628445
451720.0000000    0.1444692
451760.0000000    0.1628758
451800.0000000    0.1547819
451840.0000000    0.1489610
451880.0000000    0.1634602
451920.0000000    0.1502272
451960.0000000    0.1700597
452000.0000000    0.1667488
452040.0000000    0.1772435
452080.0000000    0.1692576
452120.0000000    0.1607727
452160.0000000    0.1636800
452200.0000000    0.1662906
452240.0000000    0.1652748
452280.0000000    0.1636380
452320.0000000    0.1697893
452360.0000000    0.1772773
452400.0000000    0.1783044
452440.0000000    0.1724174
452480.0000000    0.1608946
452520.0000000    0.1671641
452560.0000000    0.1643135
452600.0000000    0.1536433
452640.0000000    0.1588304
452680.0000000    0.1546344
452720.0000000    0.1523328
452760.0000000    0.1585540
452800.0000000    0.1629977
452840.0000000    0.1606832
452880.0000000    0.1638794
452920.0000000    0.1564497
452960.0000000    0.1565799
453000.0000000    0.1525969
453040.0000000    0.1548677
453080.0000000    0.1515183
453120.0000000    0.1547241
453160.0000000    0.1665648
453200.0000000    0.1578830
453240.0000000    0.1494250
453280.0000000    0.1477315
453320.0000000    0.1644315
453360.0000000    0.1789433
453400.0000000    0.1543893
453440.0000000    0.1576770
453480.0000000    0.1611718
453520.0000000    0.1688292
453560.0000000    0.1679161
453600.0000000    0.1746891
453640.0000000    0.1655251
453680.0000000    0.1562127
453720.0000000    0.1723640
453760.0000000    0.1647551
453800.0000000    0.1616249
453840.0000000    0.1755028
453880.0000000    0.1662597
453920.0000000    0.1709934
453960.0000000    0.1618022
454000.0000000    0.1662305
454040.0000000    0.1696226
454080.0000000    0.1826760
454120.0000000    0.1668082
454160.0000000    0.1779321
454200.0000000    0.1734826
454240.0000000    0.1743021
454280.0000000    0.1765169
454320.0000000    0.1718351
454360.0000000    0.1585302
454400.0000000    0.1667402
454440.0000000    0.1749175
454480.0000000    0.1730241
454520.0000000    0.1739419
454560.0000000    0.1636774
454600.0000000    0.1727545
454640.0000000    0.1716303
454680.0000000    0.1722026
454720.0000000    0.1673711
454760.0000000    0.1594974
454800.0000000    0.1765853
454840.0000000    0.1738484
454880.0000000    0.1803063
454920.0000000    0.1812454
454960.0000000    0.1689182
455000.0000000    0.2000822
455040.0000000    0.1778547
455080.0000000    0.1691206
455120.0000000    0.1691426
455160.0000000    0.1629547
455200.0000000    0.1582550
455240.0000000    0.1573206
455280.0000000    0.1621980
455320.0000000    0.1679415
455360.0000000    0.1549118
455400.0000000    0.1532953
455440.0000000    0.1572751
455480.0000000    0.1694182
455520.0000000    0.1567572
455560.0000000    0.1680844
455600.0000000    0.1665992
455640.0000000    0.1620220
455680.0000000    0.1606643
455720.0000000    0.1528737
455760.0000000    0.1561749
455800.0000000    0.1577768
455840.0000000    0.1443753
455880.0000000    0.1603983
455920.0000000    0.1595542
455960.0000000    0.1616906
456000.0000000    0.1569057
456040.0000000    0.1697996
456080.0000000    0.1545631
456120.0000000    0.1759464
456160.0000000    0.1636607
456200.0000000    0.1619403
456240.0000000    0.1756473
456280.0000000    0.1550018
456320.0000000    0.1745499
456360.0000000    0.1533110
456400.0000000    0.1658247
456440.0000000    0.1625105
456480.0000000    0.1645273
456520.0000000    0.1612297
456560.0000000    0.1508357
456600.0000000    0.1706926
456640.0000000    0.1632451
456680.0000000    0.1636312
456720.0000000    0.1734047
456760.0000000    0.1752975
456800.0000000    0.1511107
456840.0000000    0.1614624
456880.0000000    0.1649264
456920.0000000    0.1673814
456960.0000000    0.1675927
457000.0000000    0.1540001
457040.0000000    0.1615523
457080.0000000    0.1609548
457120.0000000    0.1591257
457160.0000000    0.1625546
457200.0000000    0.1677684
457240.0000000    0.1725319
457280.0000000    0.1614532
457320.0000000    0.1700191
457360.0000000    0.1681933
457400.0000000    0.1618990
457440.0000000    0.1624843
457480.0000000    0.1620997
457520.0000000    0.1724862
457560.0000000    0.1722544
457600.0000000    0.1675314
457640.0000000    0.1652887
457680.0000000    0.1661981
457720.0000000    0.1784301
457760.0000000    0.1765364
457800.0000000    0.1655108
457840.0000000    0.1719337
457880.0000000    0.1756148
457920.0000000    0.1723560
457960.0000000    0.1699296
458000.0000000    0.1783507
458040.0000000    0.1678586
458080.0000000    0.1788519
458120.0000000    0.1784575
458160.0000000    0.1614264
458200.0000000    0.1645678
458240.0000000    0.1631094
458280.0000000    0.1661348
458320.0000000    0.1687351
458360.0000000    0.1599537
458400.0000000    0.1660479
458440.0000000    0.1748824
458480.0000000    0.1598716
458520.0000000    0.1698613
458560.0000000    0.1619346
458600.0000000    0.1580133
458640.0000000    0.1581094
458680.0000000    0.1692312
458720.0000000    0.1541106
458760.0000000    0.1702280
458800.0000000    0.1687858
458840.0000000    0.1553273
458880.0000000    0.1714261
458920.0000000    0.1702462
458960.0000000    0.1634481
459000.0000000    0.1684410
459040.0000000    0.1702966
459080.0000000    0.1714687
459120.0000000    0.1740730
459160.0000000    0.1759246
459200.0000000    0.1836403
459240.0000000    0.1710591
459280.0000000    0.1748946
459320.0000000    0.1884616
459360.0000000    0.1721530
459400.0000000    0.1739032
459440.0000000    0.1790774
459480.0000000    0.1715060
459520.0000000    0.1809865
459560.0000000    0.1609926
459600.0000000    0.1533382
459640.0000000    0.1676050
459680.0000000    0.1823139
459720.0000000    0.1736178
459760.0000000    0.1715531
459800.0000000    0.1589942
459840.0000000    0.1825197
459880.0000000    0.1643580
459920.0000000    0.1652609
459960.0000000    0.1635452
460000.0000000    0.1644422
460040.0000000    0.1649430
460080.0000000    0.1565259
460120.0000000    0.1595772
460160.0000000    0.1509951
460200.0000000    0.1672403
460240.0000000    0.1536387
460280.0000000    0.1659949
460320.0000000    0.1598831
460360.0000000    0.1636757
460400.0000000    0.1759863
460440.0000000    0.1622476
460480.0000000    0.1693678
460520.0000000    0.1615498
460560.0000000    0.1638422
460600.0000000    0.1644322
460640.0000000    0.1581680
460680.0000000    0.1664770
460720.0000000    0.1685732
460760.0000000    0.1608600
460800.0000000    0.1621176
460840.0000000    0.1615818
460880.0000000    0.1543386
460920.0000000    0.1562216
460960.0000000    0.1532518
461000.0000000    0.1562570
461040.0000000    0.1675088
461080.0000000    0.1728690
461120.0000000    0.1649754
461160.0000000    0.1683981
461200.0000000    0.1735251
461240.0000000    0.1684925
461280.0000000    0.1696459
461320.0000000    0.1662772
461360.0000000    0.1718436
461400.0000000    0.1656754
461440.0000000    0.1692870
461480.0000000    0.1657914
461520.0000000    0.1601807
461560.0000000    0.1751531
461600.0000000    0.1669572
461640.0000000    0.1661365
461680.0000000    0.1715688
461720.0000000    0.1573896
461760.0000000    0.1587004
461800.0000000    0.1700567
461840.0000000    0.1807041
461880.0000000    0.1702973
461920.0000000    0.1622217
461960.0000000    0.1716778
462000.0000000    0.1679597
462040.0000000    0.1747812
462080.0000000    0.1797439
462120.0000000    0.1778561
462160.0000000    0.1663520
462200.0000000    0.1610147
462240.0000000    0.1652167
462280.0000000    0.1574766
462320.0000000    0.1569853
462360.0000000    0.1607869
462400.0000000    0.1593151
462440.0000000    0.1611372
462480.0000000    0.1748973
462520.0000000    0.1814121
462560.0000000    0.1801379
462600.0000000    0.1688254
462640.0000000    0.1723457
462680.0000000    0.1677629
462720.0000000    0.1638328
462760.0000000    0.1555424
462800.0000000    0.1620687
462840.0000000    0.1484821
462880.0000000    0.1452256
462920.0000000    0.1554016
462960.0000000    0.1724909
463000.0000000    0.1669854
463040.0000000    0.1720511
463080.0000000    0.1708351
463120.0000000    0.1670076
463160.0000000    0.1581785
463200.0000000    0.1459462
463240.0000000    0.1472650
463280.0000000    0.1512930
463320.0000000    0.1524740
463360.0000000    0.1560001
463400.0000000    0.1649155
463440.0000000    0.1634935
463480.0000000    0.1572639
463520.0000000    0.1448180
463560.0000000    0.1562631
463600.0000000    0.1665995
463640.0000000    0.1529581
463680.0000000    0.1835601
463720.0000000    0.1771670
463760.0000000    0.1646601
463800.0000000    0.1640179
463840.0000000    0.1795384
463880.0000000    0.1646690
463920.0000000    0.1549820
463960.0000000    0.1619557
464000.0000000    0.1535171
464040.0000000    0.1565078
464080.0000000    0.1516754
464120.0000000    0.1626612
464160.0000000    0.1631568
464200.0000000    0.1717782
464240.0000000    0.1739247
464280.0000000    0.1541515
464320.0000000    0.1580095
464360.0000000    0.1726514
464400.0000000    0.1552204
464440.0000000    0.1653022
464480.0000000    0.1596750
464520.0000000    0.1630231
464560.0000000    0.1558533
464600.0000000    0.1811323
464640.0000000    0.1772048
464680.0000000    0.1757261
464720.0000000    0.1696914
464760.0000000    0.1595615
464800.0000000    0.1710446
464840.0000000    0.1659197
464880.0000000    0.1608185
464920.0000000    0.1702997
464960.0000000    0.1611944
465000.0000000    0.1553363
465040.0000000    0.1555961
465080.0000000    0.1650685
465120.0000000    0.1662504
465160.0000000    0.1678661
465200.0000000    0.1690794
465240.0000000    0.1942871
465280.0000000    0.1752178
465320.0000000    0.1800505
465360.0000000    0.1777194
465400.0000000    0.1578609
465440.0000000    0.1601388
465480.0000000    0.1593451
465520.0000000    0.1709998
465560.0000000    0.1721591
465600.0000000    0.1684624
465640.0000000    0.1576876
465680.0000000    0.1498304
465720.0000000    0.1691266
465760.0000000    0.1725035
465800.0000000    0.1601464
465840.0000000    0.1652918
465880.0000000    0.1636026
465920.0000000    0.1782152
465960.0000000    0.1794710
466000.0000000    0.1668243
466040.0000000    0.1680098
466080.0000000    0.1516360
466120.0000000    0.1572402
466160.0000000    0.1552893
466200.0000000    0.1543976
466240.0000000    0.1770588
466280.0000000    0.1639147
466320.0000000    0.1655259
466360.0000000    0.1643955
466400.0000000    0.1505283
466440.0000000    0.1545739
466480.0000000    0.1573709
466520.0000000    0.1507277
466560.0000000    0.1678997
466600.0000000    0.1529410
466640.0000000    0.1713864
466680.0000000    0.1817369
466720.0000000    0.1803382
466760.0000000    0.1734699
466800.0000000    0.1621407
466840.0000000    0.1628210
466880.0000000    0.1673588
466920.0000000    0.1680564
466960.0000000    0.1671170
467000.0000000    0.1691472
467040.0000000    0.1658758
467080.0000000    0.1562185
467120.0000000    0.1576024
467160.0000000    0.1470288
467200.0000000    0.1697129
467240.0000000    0.1721700
467280.0000000    0.1655523
467320.0000000    0.1682349
467360.0000000    0.1555292
467400.0000000    0.1534419
467440.0000000    0.1701237
467480.0000000    0.1643961
467520.0000000    0.1655511
467560.0000000    0.1666211
467600.0000000    0.1617947
467640.0000000    0.1609276
467680.0000000    0.1619829
467720.0000000    0.1657358
467760.0000000    0.1555898
467800.0000000    0.1504496
467840.0000000    0.1646232
467880.0000000    0.1623009
467920.0000000    0.1605612
467960.0000000    0.1702796
468000.0000000    0.1631727
468040.0000000    0.1595830
468080.0000000    0.1680021
468120.0000000    0.1617279
468160.0000000    0.1583444
468200.0000000    0.1512077
468240.0000000    0.1471263
468280.0000000    0.1572894
468320.0000000    0.1648918
468360.0000000    0.1545970
468400.0000000    0.1500035
468440.0000000    0.1507883
468480.0000000    0.1535857
468520.0000000    0.1601635
468560.0000000    0.1646658
468600.0000000    0.1689521
468640.0000000    0.1625274
468680.0000000    0.1540964
468720.0000000    0.1532733
468760.0000000    0.1532514
468800.0000000    0.1517335
468840.0000000    0.1629914
468880.0000000    0.1615081
468920.0000000    0.1628810
468960.0000000    0.1707555
469000.0000000    0.1608236
469040.0000000    0.1558686
469080.0000000    0.1626546
469120.0000000    0.1630975
469160.0000000    0.1694708
469200.0000000    0.1552314
469240.0000000    0.1603259
469280.0000000    0.1753325
469320.0000000    0.1662946
469360.0000000    0.1569753
469400.0000000    0.1658853
469440.0000000    0.1640943
469480.0000000    0.1650389
469520.0000000    0.1703687
469560.0000000    0.1701472
469600.0000000    0.1828828
469640.0000000    0.1763174
469680.0000000    0.1583133
469720.0000000    0.1596946
469760.0000000    0.1662745
469800.0000000    0.1634076
469840.0000000    0.1608104
469880.0000000    0.1572750
469920.0000000    0.1662466
469960.0000000    0.1601290
470000.0000000    0.1599275
470040.0000000    0.1576105
470080.0000000    0.1606285
470120.0000000    0.1580069
470160.0000000    0.1702757
470200.0000000    0.1630785
470240.0000000    0.1514614
470280.0000000    0.1623485
470320.0000000    0.1655548
470360.0000000    0.1755714
470400.0000000    0.1780662
470440.0000000    0.1767616
470480.0000000    0.1726536
470520.0000000    0.1680715
470560.0000000    0.1615221
470600.0000000    0.1687807
470640.0000000    0.1658825
470680.0000000    0.1724100
470720.0000000    0.1659269
470760.0000000    0.1577748
470800.0000000    0.1581900
470840.0000000    0.1564805
470880.0000000    0.1576299
470920.0000000    0.1551386
470960.0000000    0.1487994
471000.0000000    0.1534998
471040.0000000    0.1527663
471080.0000000    0.1465554
471120.0000000    0.1615881
471160.0000000    0.1479368
471200.0000000    0.1709374
471240.0000000    0.1529435
471280.0000000    0.1479834
471320.0000000    0.1468440
471360.0000000    0.1618130
471400.0000000    0.1734153
471440.0000000    0.1639019
471480.0000000    0.1620201
471520.0000000    0.1537724
471560.0000000    0.1554449
471600.0000000    0.1637253
471640.0000000    0.1736391
471680.0000000    0.1675326
471720.0000000    0.1570451
471760.0000000    0.1601434
471800.0000000    0.1563972
471840.0000000    0.1633933
471880.0000000    0.1706223
471920.0000000    0.1458488
471960.0000000    0.1641292
472000.0000000    0.1613393
472040.0000000    0.1502251
472080.0000000    0.1554819
472120.0000000    0.1670754
472160.0000000    0.1519432
472200.0000000    0.1610194
472240.0000000    0.1501793
472280.0000000    0.1465571
472320.0000000    0.1559668
472360.0000000    0.1564848
472400.0000000    0.1487618
472440.0000000    0.1455723
472480.0000000    0.1390483
472520.0000000    0.1498351
472560.0000000    0.1452568
472600.0000000    0.1468596
472640.0000000    0.1492461
472680.0000000    0.1511345
472720.0000000    0.1561788
472760.0000000    0.1482782
472800.0000000    0.1520965
472840.0000000    0.1483181
472880.0000000    0.1517645
472920.0000000    0.1579601
472960.0000000    0.1452769
473000.0000000    0.1455343
473040.0000000    0.1485417
473080.0000000    0.1417157
473120.0000000    0.1378343
473160.0000000    0.1590589
473200.0000000    0.1573679
473240.0000000    0.1552476
473280.0000000    0.1426632
473320.0000000    0.1423926
473360.0000000    0.1535699
473400.0000000    0.1534475
473440.0000000    0.1377785
473480.0000000    0.1367637
473520.0000000    0.1352476
473560.0000000    0.1403836
473600.0000000    0.1519734
473640.0000000    0.1553284
473680.0000000    0.1476523
473720.0000000    0.1456798
473760.0000000    0.1377818
473800.0000000    0.1413595
473840.0000000    0.1365358
473880.0000000    0.1429810
473920.0000000    0.1540592
473960.0000000    0.1559301
474000.0000000    0.1577471
474040.0000000    0.1635632
474080.0000000    0.1680900
474120.0000000    0.1517387
474160.0000000    0.1540603
474200.0000000    0.1612601
474240.0000000    0.1570035
474280.0000000    0.1543802
474320.0000000    0.1518493
474360.0000000    0.1579583
474400.0000000    0.1561541
474440.0000000    0.1471841
474480.0000000    0.1576956
474520.0000000    0.1626216
474560.0000000    0.1493908
474600.0000000    0.1636256
474640.0000000    0.1439544
474680.0000000    0.1494313
474720.0000000    0.1492128
474760.0000000    0.1384439
474800.0000000    0.1457960
474840.0000000    0.1481991
474880.0000000    0.1461456
474920.0000000    0.1618482
474960.0000000    0.1499204
475000.0000000    0.1444614
475040.0000000    0.1483349
475080.0000000    0.1456622
475120.0000000    0.1532209
475160.0000000    0.1571402
475200.0000000    0.1458161
475240.0000000    0.1561605
475280.0000000    0.1593992
475320.0000000    0.1665112
475360.0000000    0.1445092
475400.0000000    0.1475035
475440.0000000    0.1470313
475480.0000000    0.1591814
475520.0000000    0.1591906
475560.0000000    0.1521479
475600.0000000    0.1528453
475640.0000000    0.1508472
475680.0000000    0.1586609
475720.0000000    0.1494490
475760.0000000    0.1586706
475800.0000000    0.1512422
475840.0000000    0.1496735
475880.0000000    0.1523184
475920.0000000    0.1607948
475960.0000000    0.1568057
476000.0000000    0.1674037
476040.0000000    0.1552824
476080.0000000    0.1534241
476120.0000000    0.1435031
476160.0000000    0.1484850
476200.0000000    0.1459684
476240.0000000    0.1550266
476280.0000000    0.1511506
476320.0000000    0.1447156
476360.0000000    0.1495066
476400.0000000    0.1446246
476440.0000000    0.1571546
476480.0000000    0.1584093
476520.0000000    0.1513267
476560.0000000    0.1482285
476600.0000000    0.1586359
476640.0000000    0.1434628
476680.0000000    0.1485136
476720.0000000    0.1588170
476760.0000000    0.1526214
476800.0000000    0.1629870
476840.0000000    0.1723920
476880.0000000    0.1592944
476920.0000000    0.1603697
476960.0000000    0.1696011
477000.0000000    0.1641501
477040.0000000    0.1620411
477080.0000000    0.1527197
477120.0000000    0.1439554
477160.0000000    0.1649182
477200.0000000    0.1707567
477240.0000000    0.1671513
477280.0000000    0.1737505
477320.0000000    0.1713621
477360.0000000    0.1607231
477400.0000000    0.1594198
477440.0000000    0.1607388
477480.0000000    0.1634868
477520.0000000    0.1686347
477560.0000000    0.1729103
477600.0000000    0.1606748
477640.0000000    0.1607522
477680.0000000    0.1448648
477720.0000000    0.1686415
477760.0000000    0.1701878
477800.0000000    0.1586484
477840.0000000    0.1692149
477880.0000000    0.1616908
477920.0000000    0.1585779
477960.0000000    0.1677393
478000.0000000    0.1715268
478040.0000000    0.1478042
478080.0000000    0.1541716
478120.0000000    0.1597932
478160.0000000    0.1581862
478200.0000000    0.1579410
478240.0000000    0.1639472
478280.0000000    0.1685616
478320.0000000    0.1508624
478360.0000000    0.1653078
478400.0000000    0.1540700
478440.0000000    0.1635558
478480.0000000    0.1702827
478520.0000000    0.1680005
478560.0000000    0.1608976
478600.0000000    0.1512185
478640.0000000    0.1644508
478680.0000000    0.1694714
478720.0000000    0.1646893
478760.0000000    0.1735983
478800.0000000    0.1663730
478840.0000000    0.1578794
478880.0000000    0.1598470
478920.0000000    0.1639962
478960.0000000    0.1624064
479000.0000000    0.1499799
479040.0000000    0.1580444
479080.0000000    0.1593527
479120.0000000    0.1626325
479160.0000000    0.1539925
479200.0000000    0.1471357
479240.0000000    0.1631378
479280.0000000    0.1654879
479320.0000000    0.1532448
479360.0000000    0.1628509
479400.0000000    0.1537303
479440.0000000    0.1520513
479480.0000000    0.1583564
479520.0000000    0.1630382
479560.0000000    0.1735894
479600.0000000    0.1540027
479640.0000000    0.1582737
479680.0000000    0.1417571
479720.0000000    0.1520146
479760.0000000    0.1667190
479800.0000000    0.1741496
479840.0000000    0.1492189
479880.0000000    0.1473069
479920.0000000    0.1540650
479960.0000000    0.1496339
480000.0000000    0.1505286
480040.0000000    0.1546260
480080.0000000    0.1673519
480120.0000000    0.1661417
480160.0000000    0.1462219
480200.0000000    0.1510234
480240.0000000    0.1594988
480280.0000000    0.1581558
480320.0000000    0.1491185
480360.0000000    0.1537331
480400.0000000    0.1516050
480440.0000000    0.1508243
480480.0000000    0.1643728
480520.0000000    0.1696316
480560.0000000    0.1552513
480600.0000000    0.1479235
480640.0000000    0.1522475
480680.0000000    0.1431016
480720.0000000    0.1447666
480760.0000000    0.1333303
480800.0000000    0.1384275
480840.0000000    0.1468980
480880.0000000    0.1437463
480920.0000000    0.1390222
480960.0000000    0.1450775
481000.0000000    0.1520078
481040.0000000    0.1524508
481080.0000000    0.1507597
481120.0000000    0.1362104
481160.0000000    0.1458481
481200.0000000    0.1463891
481240.0000000    0.1428012
481280.0000000    0.1574946
481320.0000000    0.1508042
481360.0000000    0.1457024
481400.0000000    0.1536829
481440.0000000    0.1386478
481480.0000000    0.1515405
481520.0000000    0.1528088
481560.0000000    0.1606388
481600.0000000    0.1515212
481640.0000000    0.1577595
481680.0000000    0.1519701
481720.0000000    0.1627391
481760.0000000    0.1651393
481800.0000000    0.1743005
481840.0000000    0.1544663
481880.0000000    0.1574009
481920.0000000    0.1700689
481960.0000000    0.1581242
482000.0000000    0.1661179
482040.0000000    0.1526869
482080.0000000    0.1557992
482120.0000000    0.1460790
482160.0000000    0.1509627
482200.0000000    0.1755641
482240.0000000    0.1568215
482280.0000000    0.1539585
482320.0000000    0.1655337
482360.0000000    0.1538378
482400.0000000    0.1462538
482440.0000000    0.1405928
482480.0000000    0.1580716
482520.0000000    0.1538611
482560.0000000    0.1661333
482600.0000000    0.1506013
482640.0000000    0.1500987
482680.0000000    0.1609386
482720.0000000    0.1670588
482760.0000000    0.1507168
482800.0000000    0.1497592
482840.0000000    0.1566661
482880.0000000    0.1633101
482920.0000000    0.1614326
482960.0000000    0.1651001
483000.0000000    0.1535894
483040.0000000    0.1611620
483080.0000000    0.1653237
483120.0000000    0.1672641
483160.0000000    0.1676063
483200.0000000    0.1614951
483240.0000000    0.1697826
483280.0000000    0.1610079
483320.0000000    0.1538644
483360.0000000    0.1638255
483400.0000000    0.1614036
483440.0000000    0.1577839
483480.0000000    0.1591284
483520.0000000    0.1579005
483560.0000000    0.1549943
483600.0000000    0.1513272
483640.0000000    0.1598186
483680.0000000    0.1653620
483720.0000000    0.1589354
483760.0000000    0.1690763
483800.0000000    0.1581769
483840.0000000    0.1545879
483880.0000000    0.1511962
483920.0000000    0.1460653
483960.0000000    0.1508803
484000.0000000    0.1574844
484040.0000000    0.1571019
484080.0000000    0.1628877
484120.0000000    0.1605576
484160.0000000    0.1555364
484200.0000000    0.1496637
484240.0000000    0.1478183
484280.0000000    0.1471181
484320.0000000    0.1427385
484360.0000000    0.1483517
484400.0000000    0.1459022
484440.0000000    0.1415529
484480.0000000    0.1438591
484520.0000000    0.1511409
484560.0000000    0.1510169
484600.0000000    0.1370233
484640.0000000    0.1445138
484680.0000000    0.1544775
484720.0000000    0.1491850
484760.0000000    0.1437879
484800.0000000    0.1539830
484840.0000000    0.1537606
484880.0000000    0.1485122
484920.0000000    0.1454496
484960.0000000    0.1435654
485000.0000000    0.1489788
485040.0000000    0.1472810
485080.0000000    0.1497289
485120.0000000    0.1438034
485160.0000000    0.1498536
485200.0000000    0.1310871
485240.0000000    0.1400391
485280.0000000    0.1458633
485320.0000000    0.1505790
485360.0000000    0.1438223
485400.0000000    0.1432813
485440.0000000    0.1399682
485480.0000000    0.1353375
485520.0000000    0.1424083
485560.0000000    0.1600453
485600.0000000    0.1559820
485640.0000000    0.1535600
485680.0000000    0.1465168
485720.0000000    0.1479640
485760.0000000    0.1482426
485800.0000000    0.1463688
485840.0000000    0.1329937
485880.0000000    0.1509497
485920.0000000    0.1499951
485960.0000000    0.1518352
486000.0000000    0.1559899
486040.0000000    0.1471039
486080.0000000    0.1463075
486120.0000000    0.1476750
486160.0000000    0.1500522
486200.0000000    0.1517283
486240.0000000    0.1595435
486280.0000000    0.1394721
486320.0000000    0.1407729
486360.0000000    0.1363788
486400.0000000    0.1540415
486440.0000000    0.1525743
486480.0000000    0.1477143
486520.0000000    0.1466799
486560.0000000    0.1468415
486600.0000000    0.1565294
486640.0000000    0.1500989
486680.0000000    0.1466574
486720.0000000    0.1479049
486760.0000000    0.1442468
486800.0000000    0.1519210
486840.0000000    0.1488338
486880.0000000    0.1472566
486920.0000000    0.1443654
486960.0000000    0.1453849
487000.0000000    0.1471882
487040.0000000    0.1485794
487080.0000000    0.1473325
487120.0000000    0.1404913
487160.0000000    0.1319835
487200.0000000    0.1373501
487240.0000000    0.1395828
487280.0000000    0.1445164
487320.0000000    0.1326048
487360.0000000    0.1441230
487400.0000000    0.1399714
487440.0000000    0.1362220
487480.0000000    0.1407157
487520.0000000    0.1453711
487560.0000000    0.1307061
487600.0000000    0.1396543
487640.0000000    0.1502338
487680.0000000    0.1481471
487720.0000000    0.1502680
487760.0000000    0.1537607
487800.0000000    0.1494036
487840.0000000    0.1483395
487880.0000000    0.1400349
487920.0000000    0.1425448
487960.0000000    0.1413562
488000.0000000    0.1478596
488040.0000000    0.1413249
488080.0000000    0.1470769
488120.0000000    0.1428383
488160.0000000    0.1442328
488200.0000000    0.1429046
488240.0000000    0.1475160
488280.0000000    0.1460666
488320.0000000    0.1401818
488360.0000000    0.1362752
488400.0000000    0.1394497
488440.0000000    0.1473939
488480.0000000    0.1442251
488520.0000000    0.1459522
488560.0000000    0.1485470
488600.0000000    0.1470912
488640.0000000    0.1367341
488680.0000000    0.1338248
488720.0000000    0.1416714
488760.0000000    0.1416302
488800.0000000    0.1288707
488840.0000000    0.1323149
488880.0000000    0.1295075
488920.0000000    0.1392621
488960.0000000    0.1359286
489000.0000000    0.1420577
489040.0000000    0.1362611
489080.0000000    0.1452176
489120.0000000    0.1505398
489160.0000000    0.1398894
489200.0000000    0.1412596
489240.0000000    0.1384749
489280.0000000    0.1475541
489320.0000000    0.1453993
489360.0000000    0.1433492
489400.0000000    0.1415220
489440.0000000    0.1455981
489480.0000000    0.1419314
489520.0000000    0.1447722
489560.0000000    0.1470316
489600.0000000    0.1565066
489640.0000000    0.1595379
489680.0000000    0.1508487
489720.0000000    0.1446922
489760.0000000    0.1518721
489800.0000000    0.1451958
489840.0000000    0.1563747
489880.0000000    0.1596965
489920.0000000    0.1562707
489960.0000000    0.1544135
490000.0000000    0.1562782
490040.0000000    0.1595068
490080.0000000    0.1400136
490120.0000000    0.1544411
490160.0000000    0.1564093
490200.0000000    0.1543259
490240.0000000    0.1530020
490280.0000000    0.1396259
490320.0000000    0.1464175
490360.0000000    0.1443294
490400.0000000    0.1466262
490440.0000000    0.1508291
490480.0000000    0.1521245
490520.0000000    0.1456079
490560.0000000    0.1461356
490600.0000000    0.1385994
490640.0000000    0.1498044
490680.0000000    0.1424588
490720.0000000    0.1451478
490760.0000000    0.1477341
490800.0000000    0.1476717
490840.0000000    0.1504424
490880.0000000    0.1505866
490920.0000000    0.1496191
490960.0000000    0.1467573
491000.0000000    0.1452341
491040.0000000    0.1446851
491080.0000000    0.1357658
491120.0000000    0.1505363
491160.0000000    0.1460893
491200.0000000    0.1465537
491240.0000000    0.1423250
491280.0000000    0.1430442
491320.0000000    0.1477427
491360.0000000    0.1432988
491400.0000000    0.1441554
491440.0000000    0.1479821
491480.0000000    0.1536828
491520.0000000    0.1558150
491560.0000000    0.1495072
491600.0000000    0.1513592
491640.0000000    0.1519210
491680.0000000    0.1596940
491720.0000000    0.1613036
491760.0000000    0.1559017
491800.0000000    0.1542138
491840.0000000    0.1526720
491880.0000000    0.1335076
491920.0000000    0.1465383
491960.0000000    0.1491300
492000.0000000    0.1463916
492040.0000000    0.1432195
492080.0000000    0.1496748
492120.0000000    0.1355511
492160.0000000    0.1486456
492200.0000000    0.1385598
492240.0000000    0.1434567
492280.0000000    0.1472113
492320.0000000    0.1355179
492360.0000000    0.1408900
492400.0000000    0.1376930
492440.0000000    0.1384882
492480.0000000    0.1472655
492520.0000000    0.1368923
492560.0000000    0.1364922
492600.0000000    0.1436588
492640.0000000    0.1366294
492680.0000000    0.1381146
492720.0000000    0.1477681
492760.0000000    0.1383482
492800.0000000    0.1522535
492840.0000000    0.1453594
492880.0000000    0.1418222
492920.0000000    0.1525402
492960.0000000    0.1589640
493000.0000000    0.1571756
493040.0000000    0.1625746
493080.0000000    0.1612733
493120.0000000    0.1526204
493160.0000000    0.1457152
493200.0000000    0.1394256
493240.0000000    0.1464253
493280.0000000    0.1581422
493320.0000000    0.1436258
493360.0000000    0.1485989
493400.0000000    0.1514667
493440.0000000    0.1543550
493480.0000000    0.1508751
493520.0000000    0.1613070
493560.0000000    0.1557952
493600.0000000    0.1640907
493640.0000000    0.1529467
493680.0000000    0.1512037
493720.0000000    0.1613587
493760.0000000    0.1509994
493800.0000000    0.1558159
493840.0000000    0.1494138
493880.0000000    0.1493995
493920.0000000    0.1469967
493960.0000000    0.1508655
494000.0000000    0.1641880
494040.0000000    0.1529033
494080.0000000    0.1486611
494120.0000000    0.1490300
494160.0000000    0.1524125
494200.0000000    0.1515356
494240.0000000    0.1613688
494280.0000000    0.1532860
494320.0000000    0.1494524
494360.0000000    0.1545835
494400.0000000    0.1737612
494440.0000000    0.1592053
494480.0000000    0.1543246
494520.0000000    0.1596932
494560.0000000    0.1574949
494600.0000000    0.1610802
494640.0000000    0.1646019
494680.0000000    0.1678660
494720.0000000    0.1609756
494760.0000000    0.1587252
494800.0000000    0.1573046
494840.0000000    0.1529420
494880.0000000    0.1555973
494920.0000000    0.1675320
494960.0000000    0.1578917
495000.0000000    0.1590905
495040.0000000    0.1607113
495080.0000000    0.1713022
495120.0000000    0.1619993
495160.0000000    0.1589848
495200.0000000    0.1638726
495240.0000000    0.1507604
495280.0000000    0.1516970
495320.0000000    0.1519662
495360.0000000    0.1617724
495400.0000000    0.1527844
495440.0000000    0.1607698
495480.0000000    0.1576083
495520.0000000    0.1566843
495560.0000000    0.1610663
495600.0000000    0.1609547
495640.0000000    0.1678568
495680.0000000    0.1585748
495720.0000000    0.1587884
495760.0000000    0.1562571
495800.0000000    0.1611683
495840.0000000    0.1554748
495880.0000000    0.1576757
495920.0000000    0.1643840
495960.0000000    0.1613189
496000.0000000    0.1701222
496040.0000000    0.1683217
496080.0000000    0.1697244
496120.0000000    0.1593374
496160.0000000    0.1636606
496200.0000000    0.1635936
496240.0000000    0.1588829
496280.0000000    0.1634120
496320.0000000    0.1608426
496360.0000000    0.1534133
496400.0000000    0.1635823
496440.0000000    0.1566967
496480.0000000    0.1514089
496520.0000000    0.1569140
496560.0000000    0.1604079
496600.0000000    0.1486430
496640.0000000    0.1633954
496680.0000000    0.1574858
496720.0000000    0.1587433
496760.0000000    0.1570088
496800.0000000    0.1496516
496840.0000000    0.1597250
496880.0000000    0.1637973
496920.0000000    0.1578922
496960.0000000    0.1538259
497000.0000000    0.1592446
497040.0000000    0.1649339
497080.0000000    0.1500161
497120.0000000    0.1526221
497160.0000000    0.1547699
497200.0000000    0.1611826
497240.0000000    0.1501412
497280.0000000    0.1532357
497320.0000000    0.1581261
497360.0000000    0.1614096
497400.0000000    0.1700550
497440.0000000    0.1553501
497480.0000000    0.1548094
497520.0000000    0.1563445
497560.0000000    0.1581230
497600.0000000    0.1481687
497640.0000000    0.1506760
497680.0000000    0.1524646
497720.0000000    0.1607346
497760.0000000    0.1612824
497800.0000000    0.1491220
497840.0000000    0.1478033
497880.0000000    0.1487285
497920.0000000    0.1517932
497960.0000000    0.1548803
498000.0000000    0.1460296
498040.0000000    0.1532569
498080.0000000    0.1525987
498120.0000000    0.1523735
498160.0000000    0.1551992
498200.0000000    0.1418591
498240.0000000    0.1566089
498280.0000000    0.1583088
498320.0000000    0.1723978
498360.0000000    0.1487744
498400.0000000    0.1643213
498440.0000000    0.1521313
498480.0000000    0.1553536
498520.0000000    0.1562099
498560.0000000    0.1489942
498600.0000000    0.1506545
498640.0000000    0.1573669
498680.0000000    0.1495411
498720.0000000    0.1470275
498760.0000000    0.1493002
498800.0000000    0.1492418
498840.0000000    0.1539462
498880.0000000    0.1497286
498920.0000000    0.1547222
498960.0000000    0.1488489
499000.0000000    0.1423076
499040.0000000    0.1394366
499080.0000000    0.1367704
499120.0000000    0.1485971
499160.0000000    0.1441617
499200.0000000    0.1397995
499240.0000000    0.1520178
499280.0000000    0.1664858
499320.0000000    0.1496298
499360.0000000    0.1585441
499400.0000000    0.1539641
499440.0000000    0.1554932
499480.0000000    0.1452176
499520.0000000    0.1523434
499560.0000000    0.1455628
499600.0000000    0.1499745
499640.0000000    0.1452059
499680.0000000    0.1510128
499720.0000000    0.1587047
499760.0000000    0.1553909
499800.0000000    0.1506692
499840.0000000    0.1510258
499880.0000000    0.1520838
499920.0000000    0.1328535
499960.0000000    0.1505973
500000.0000000    0.1374872
500040.0000000    0.1574896
500080.0000000    0.1436688
500120.0000000    0.1575149
500160.0000000    0.1532305
500200.0000000    0.1567992
500240.0000000    0.1588408
500280.0000000    0.1396281
500320.0000000    0.1386291
500360.0000000    0.1486806
500400.0000000    0.1483614
500440.0000000    0.1417412
500480.0000000    0.1416348
500520.0000000    0.1544874
500560.0000000    0.1594948
500600.0000000    0.1466598
500640.0000000    0.1412926
500680.0000000    0.1507693
500720.0000000    0.1430228
500760.0000000    0.1457419
500800.0000000    0.1448353
500840.0000000    0.1516268
500880.0000000    0.1349659
500920.0000000    0.1542589
500960.0000000    0.1487818
501000.0000000    0.1460809
501040.0000000    0.1414319
501080.0000000    0.1487750
501120.0000000    0.1512447
501160.0000000    0.1443864
501200.0000000    0.1369526
501240.0000000    0.1476814
501280.0000000    0.1295002
501320.0000000    0.1341506
501360.0000000    0.1481841
501400.0000000    0.1416115
501440.0000000    0.1410179
501480.0000000    0.1463438
501520.0000000    0.1520846
501560.0000000    0.1440757
501600.0000000    0.1368475
501640.0000000    0.1430738
501680.0000000    0.1332075
501720.0000000    0.1441476
501760.0000000    0.1571873
501800.0000000    0.1444767
501840.0000000    0.1498391
501880.0000000    0.1461090
501920.0000000    0.1520033
501960.0000000    0.1417222
502000.0000000    0.1419927
502040.0000000    0.1457990
502080.0000000    0.1397717
502120.0000000    0.1444730
502160.0000000    0.1478290
502200.0000000    0.1352496
502240.0000000    0.1491564
502280.0000000    0.1518476
502320.0000000    0.1484766
502360.0000000    0.1525686
502400.0000000    0.1442644
502440.0000000    0.1413580
502480.0000000    0.1421222
502520.0000000    0.1423956
502560.0000000    0.1402168
502600.0000000    0.1534045
502640.0000000    0.1476736
502680.0000000    0.1439447
502720.0000000    0.1484938
502760.0000000    0.1541232
502800.0000000    0.1475483
502840.0000000    0.1463256
502880.0000000    0.1384551
502920.0000000    0.1493192
502960.0000000    0.1502830
503000.0000000    0.1370833
503040.0000000    0.1525700
503080.0000000    0.1459067
503120.0000000    0.1440751
503160.0000000    0.1496770
503200.0000000    0.1467870
503240.0000000    0.1632658
503280.0000000    0.1604544
503320.0000000    0.1528018
503360.0000000    0.1547928
503400.0000000    0.1526098
503440.0000000    0.1453547
503480.0000000    0.1448485
503520.0000000    0.1430417
503560.0000000    0.1535112
503600.0000000    0.1623292
503640.0000000    0.1578788
503680.0000000    0.1523506
503720.0000000    0.1545067
503760.0000000    0.1542234
503800.0000000    0.1575111
503840.0000000    0.1473614
503880.0000000    0.1399658
503920.0000000    0.1543005
503960.0000000    0.1526612
504000.0000000    0.1477877
504040.0000000    0.1428014
504080.0000000    0.1473692
504120.0000000    0.1436363
504160.0000000    0.1478857
504200.0000000    0.1570788
504240.0000000    0.1553716
504280.0000000    0.1569213
504320.0000000    0.1506528
504360.0000000    0.1488019
504400.0000000    0.1581740
504440.0000000    0.1599287
504480.0000000    0.1597464
504520.0000000    0.1663368
504560.0000000    0.1577819
504600.0000000    0.1577493
504640.0000000    0.1603976
504680.0000000    0.1671848
504720.0000000    0.1646892
504760.0000000    0.1571761
504800.0000000    0.1579372
504840.0000000    0.1668298
504880.0000000    0.1613437
504920.0000000    0.1555402
504960.0000000    0.1570065
505000.0000000    0.1523952
505040.0000000    0.1533976
505080.0000000    0.1524016
505120.0000000    0.1524363
505160.0000000    0.1532976
505200.0000000    0.1553212
505240.0000000    0.1540447
505280.0000000    0.1541054
505320.0000000    0.1583073
505360.0000000    0.1620280
505400.0000000    0.1628172
505440.0000000    0.1726872
505480.0000000    0.1595154
505520.0000000    0.1633537
505560.0000000    0.1593204
505600.0000000    0.1687855
505640.0000000    0.1622059
505680.0000000    0.1631600
505720.0000000    0.1716385
505760.0000000    0.1593304
505800.0000000    0.1579299
505840.0000000    0.1562124
505880.0000000    0.1546306
505920.0000000    0.1658097
505960.0000000    0.1543538
506000.0000000    0.1553711
506040.0000000    0.1632056
506080.0000000    0.1609656
506120.0000000    0.1586671
506160.0000000    0.1710221
506200.0000000    0.1596648
506240.0000000    0.1472697
506280.0000000    0.1533723
506320.0000000    0.1530900
506360.0000000    0.1608361
506400.0000000    0.1480168
506440.0000000    0.1523023
506480.0000000    0.1539486
506520.0000000    0.1610538
506560.0000000    0.1440085
506600.0000000    0.1442484
506640.0000000    0.1570736
506680.0000000    0.1531305
506720.0000000    0.1555890
506760.0000000    0.1580891
506800.0000000    0.1519756
506840.0000000    0.1551939
506880.0000000    0.1486572
506920.0000000    0.1493061
506960.0000000    0.1549692
507000.0000000    0.1515001
507040.0000000    0.1465948
507080.0000000    0.1524916
507120.0000000    0.1458505
507160.0000000    0.1525486
507200.0000000    0.1495926
507240.0000000    0.1484141
507280.0000000    0.1644030
507320.0000000    0.1544039
507360.0000000    0.1543818
507400.0000000    0.1358941
507440.0000000    0.1544787
507480.0000000    0.1414542
507520.0000000    0.1381380
507560.0000000    0.1370687
507600.0000000    0.1378275
507640.0000000    0.1386133
507680.0000000    0.1454523
507720.0000000    0.1384074
507760.0000000    0.1334845
507800.0000000    0.1369533
507840.0000000    0.1391788
507880.0000000    0.1390174
507920.0000000    0.1467863
507960.0000000    0.1405240
508000.0000000    0.1327370
508040.0000000    0.1459669
508080.0000000    0.1425976
508120.0000000    0.1422253
508160.0000000    0.1561272
508200.0000000    0.1538600
508240.0000000    0.1507825
508280.0000000    0.1381761
508320.0000000    0.1424915
508360.0000000    0.1452616
508400.0000000    0.1480368
508440.0000000    0.1481229
508480.0000000    0.1470094
508520.0000000    0.1408417
508560.0000000    0.1415070
508600.0000000    0.1365695
508640.0000000    0.1361834
508680.0000000    0.1398594
508720.0000000    0.1487151
508760.0000000    0.1460437
508800.0000000    0.1547369
508840.0000000    0.1436447
508880.0000000    0.1520385
508920.0000000    0.1435447
508960.0000000    0.1441932
509000.0000000    0.1492085
509040.0000000    0.1443721
509080.0000000    0.1658285
509120.0000000    0.1437991
509160.0000000    0.1450229
509200.0000000    0.1489847
509240.0000000    0.1378166
509280.0000000    0.1487847
509320.0000000    0.1512924
509360.0000000    0.1484172
509400.0000000    0.1529377
509440.0000000    0.1427177
509480.0000000    0.1534993
509520.0000000    0.1528514
509560.0000000    0.1528750
509600.0000000    0.1432714
509640.0000000    0.1593893
509680.0000000    0.1605871
509720.0000000    0.1548756
509760.0000000    0.1560457
509800.0000000    0.1533219
509840.0000000    0.1483306
509880.0000000    0.1430894
509920.0000000    0.1511979
509960.0000000    0.1435016
510000.0000000    0.1513260
510040.0000000    0.1429210
510080.0000000    0.1508045
510120.0000000    0.1464567
510160.0000000    0.1468249
510200.0000000    0.1484605
510240.0000000    0.1498920
510280.0000000    0.1514383
510320.0000000    0.1579407
510360.0000000    0.1591997
510400.0000000    0.1571855
510440.0000000    0.1586993
510480.0000000    0.1598598
510520.0000000    0.1536097
510560.0000000    0.1585288
510600.0000000    0.1661798
510640.0000000    0.1663086
510680.0000000    0.1638371
510720.0000000    0.1620793
510760.0000000    0.1556554
510800.0000000    0.1575526
510840.0000000    0.1516767
510880.0000000    0.1556581
510920.0000000    0.1710743
510960.0000000    0.1785633
511000.0000000    0.1614653
511040.0000000    0.1627396
511080.0000000    0.1680760
511120.0000000    0.1560841
511160.0000000    0.1557191
511200.0000000    0.1527276
511240.0000000    0.1502542
511280.0000000    0.1537417
511320.0000000    0.1612744
511360.0000000    0.1535285
511400.0000000    0.1438129
511440.0000000    0.1590842
511480.0000000    0.1583599
511520.0000000    0.1542702
511560.0000000    0.1484194
511600.0000000    0.1540970
511640.0000000    0.1417374
511680.0000000    0.1475356
511720.0000000    0.1574600
511760.0000000    0.1582285
511800.0000000    0.1645061
511840.0000000    0.1537317
511880.0000000    0.1658630
511920.0000000    0.1563909
511960.0000000    0.1549446
512000.0000000    0.1523726
512040.0000000    0.1510728
512080.0000000    0.1546121
512120.0000000    0.1591857
512160.0000000    0.1493668
512200.0000000    0.1542844
512240.0000000    0.1453796
512280.0000000    0.1560719
512320.0000000    0.1465001
512360.0000000    0.1432770
512400.0000000    0.1496885
512440.0000000    0.1453573
512480.0000000    0.1341965
512520.0000000    0.1407900
512560.0000000    0.1332308
512600.0000000    0.1444490
512640.0000000    0.1399172
512680.0000000    0.1488238
512720.0000000    0.1356056
512760.0000000    0.1322476
512800.0000000    0.1384777
512840.0000000    0.1474469
512880.0000000    0.1492979
512920.0000000    0.1462754
512960.0000000    0.1521260
513000.0000000    0.1464539
513040.0000000    0.1541603
513080.0000000    0.1494258
513120.0000000    0.1420020
513160.0000000    0.1406730
513200.0000000    0.1508311
513240.0000000    0.1538551
513280.0000000    0.1495944
513320.0000000    0.1360746
513360.0000000    0.1477839
513400.0000000    0.1575794
513440.0000000    0.1453262
513480.0000000    0.1499155
513520.0000000    0.1439709
513560.0000000    0.1433680
513600.0000000    0.1401466
513640.0000000    0.1365945
513680.0000000    0.1297793
513720.0000000    0.1399265
513760.0000000    0.1395344
513800.0000000    0.1418570
513840.0000000    0.1433178
513880.0000000    0.1432253
513920.0000000    0.1469587
513960.0000000    0.1461962
514000.0000000    0.1356040
514040.0000000    0.1345298
514080.0000000    0.1433870
514120.0000000    0.1332233
514160.0000000    0.1486172
514200.0000000    0.1519974
514240.0000000    0.1455336
514280.0000000    0.1431486
514320.0000000    0.1463824
514360.0000000    0.1421985
514400.0000000    0.1475924
514440.0000000    0.1505432
514480.0000000    0.1447992
514520.0000000    0.1384665
514560.0000000    0.1488156
514600.0000000    0.1413594
514640.0000000    0.1420695
514680.0000000    0.1345851
514720.0000000    0.1455904
514760.0000000    0.1349594
514800.0000000    0.1377676
514840.0000000    0.1359517
514880.0000000    0.1295448
514920.0000000    0.1307694
514960.0000000    0.1526577
515000.0000000    0.1404048
515040.0000000    0.1346659
515080.0000000    0.1324905
515120.0000000    0.1333960
515160.0000000    0.1442951
515200.0000000    0.1390126
515240.0000000    0.1385625
515280.0000000    0.1320154
515320.0000000    0.1339153
515360.0000000    0.1300346
515400.0000000    0.1368842
515440.0000000    0.1346935
515480.0000000    0.1362790
515520.0000000    0.1342500
515560.0000000    0.1387318
515600.0000000    0.1377427
515640.0000000    0.1339108
515680.0000000    0.1255785
515720.0000000    0.1369191
515760.0000000    0.1328065
515800.0000000    0.1397553
515840.0000000    0.1415225
515880.0000000    0.1405365
515920.0000000    0.1511338
515960.0000000    0.1399382
516000.0000000    0.1524534
516040.0000000    0.1394976
516080.0000000    0.1520045
516120.0000000    0.1391472
516160.0000000    0.1465000
516200.0000000    0.1354001
516240.0000000    0.1489326
516280.0000000    0.1443464
516320.0000000    0.1432985
516360.0000000    0.1384356
516400.0000000    0.1401810
516440.0000000    0.1423515
516480.0000000    0.1519596
516520.0000000    0.1371606
516560.0000000    0.1317323
516600.0000000    0.1417018
516640.0000000    0.1346567
516680.0000000    0.1364819
516720.0000000    0.1351632
516760.0000000    0.1364649
516800.0000000    0.1382361
516840.0000000    0.1359313
516880.0000000    0.1401115
516920.0000000    0.1328974
516960.0000000    0.1372402
517000.0000000    0.1276540
517040.0000000    0.1331714
517080.0000000    0.1326491
517120.0000000    0.1337815
517160.0000000    0.1407486
517200.0000000    0.1288364
517240.0000000    0.1277705
517280.0000000    0.1415408
517320.0000000    0.1322425
517360.0000000    0.1451847
517400.0000000    0.1337559
517440.0000000    0.1373749
517480.0000000    0.1379378
517520.0000000    0.1286518
517560.0000000    0.1374171
517600.0000000    0.1481156
517640.0000000    0.1352680
517680.0000000    0.1355291
517720.0000000    0.1417232
517760.0000000    0.1324415
517800.0000000    0.1357651
517840.0000000    0.1355166
517880.0000000    0.1319182
517920.0000000    0.1342379
517960.0000000    0.1334019
518000.0000000    0.1280515
518040.0000000    0.1360823
518080.0000000    0.1394132
518120.0000000    0.1422070
518160.0000000    0.1501618
518200.0000000    0.1450332
518240.0000000    0.1404792
518280.0000000    0.1339796
518320.0000000    0.1491843
518360.0000000    0.1332543
518400.0000000    0.1363295
518440.0000000    0.1466718
518480.0000000    0.1406965
518520.0000000    0.1329602
518560.0000000    0.1366987
518600.0000000    0.1325453
518640.0000000    0.1359749
518680.0000000    0.1346049
518720.0000000    0.1358840
518760.0000000    0.1380834
518800.0000000    0.1215188
518840.0000000    0.1374256
518880.0000000    0.1349869
518920.0000000    0.1241751
518960.0000000    0.1378173
519000.0000000    0.1317359
519040.0000000    0.1353789
519080.0000000    0.1338001
519120.0000000    0.1429865
519160.0000000    0.1457971
519200.0000000    0.1461315
519240.0000000    0.1322531
519280.0000000    0.1486062
519320.0000000    0.1442565
519360.0000000    0.1397539
519400.0000000    0.1342543
519440.0000000    0.1444035
519480.0000000    0.1290665
519520.0000000    0.1347947
519560.0000000    0.1311353
519600.0000000    0.1352799
519640.0000000    0.1354316
519680.0000000    0.1254475
519720.0000000    0.1344530
519760.0000000    0.1336854
519800.0000000    0.1368880
519840.0000000    0.1316354
519880.0000000    0.1443761
519920.0000000    0.1432904
519960.0000000    0.1358255
520000.0000000    0.1380611
520040.0000000    0.1311209
520080.0000000    0.1377710
520120.0000000    0.1330918
520160.0000000    0.1299092
520200.0000000    0.1324696
520240.0000000    0.1380856
520280.0000000    0.1312604
520320.0000000    0.1327422
520360.0000000    0.1373745
520400.0000000    0.1306593
520440.0000000    0.1273729
520480.0000000    0.1390850
520520.0000000    0.1381836
520560.0000000    0.1458525
520600.0000000    0.1366871
520640.0000000    0.1438702
520680.0000000    0.1334487
520720.0000000    0.1356631
520760.0000000    0.1361884
520800.0000000    0.1403812
520840.0000000    0.1398158
520880.0000000    0.1394884
520920.0000000    0.1376028
520960.0000000    0.1385581
521000.0000000    0.1412814
521040.0000000    0.1430962
521080.0000000    0.1426991
521120.0000000    0.1389547
521160.0000000    0.1373863
521200.0000000    0.1366722
521240.0000000    0.1364861
521280.0000000    0.1411361
521320.0000000    0.1470121
521360.0000000    0.1436416
521400.0000000    0.1510689
521440.0000000    0.1435534
521480.0000000    0.1304327
521520.0000000    0.1413010
521560.0000000    0.1437410
521600.0000000    0.1432571
521640.0000000    0.1408468
521680.0000000    0.1337764
521720.0000000    0.1397534
521760.0000000    0.1301252
521800.0000000    0.1470376
521840.0000000    0.1314910
521880.0000000    0.1335197
521920.0000000    0.1485319
521960.0000000    0.1355827
522000.0000000    0.1315684
522040.0000000    0.1292293
522080.0000000    0.1346774
522120.0000000    0.1316605
522160.0000000    0.1275565
522200.0000000    0.1294027
522240.0000000    0.1378414
522280.0000000    0.1430473
522320.0000000    0.1373258
522360.0000000    0.1328571
522400.0000000    0.1283544
522440.0000000    0.1435894
522480.0000000    0.1532749
522520.0000000    0.1379936
522560.0000000    0.1359386
522600.0000000    0.1366170
522640.0000000    0.1450803
522680.0000000    0.1434008
522720.0000000    0.1442660
522760.0000000    0.1407725
522800.0000000    0.1399747
522840.0000000    0.1337011
522880.0000000    0.1351938
522920.0000000    0.1352888
522960.0000000    0.1326853
523000.0000000    0.1313975
523040.0000000    0.1392016
523080.0000000    0.1420209
523120.0000000    0.1265288
523160.0000000    0.1332562
523200.0000000    0.1377076
523240.0000000    0.1441541
523280.0000000    0.1377169
523320.0000000    0.1482880
523360.0000000    0.1372703
523400.0000000    0.1451365
523440.0000000    0.1350852
523480.0000000    0.1394496
523520.0000000    0.1359039
523560.0000000    0.1415654
523600.0000000    0.1476808
523640.0000000    0.1370383
523680.0000000    0.1412566
523720.0000000    0.1401988
523760.0000000    0.1336993
523800.0000000    0.1455170
523840.0000000    0.1333227
523880.0000000    0.1501506
523920.0000000    0.1404692
523960.0000000    0.1409947
524000.0000000    0.1384604
524040.0000000    0.1434830
524080.0000000    0.1363953
524120.0000000    0.1352592
524160.0000000    0.1476973
524200.0000000    0.1522721
524240.0000000    0.1361234
524280.0000000    0.1491068
524320.0000000    0.1462054
524360.0000000    0.1406222
524400.0000000    0.1389630
524440.0000000    0.1344682
524480.0000000    0.1348086
524520.0000000    0.1309968
524560.0000000    0.1332397
524600.0000000    0.1376766
524640.0000000    0.1343240
524680.0000000    0.1365405
524720.0000000    0.1435903
524760.0000000    0.1505966
524800.0000000    0.1390684
524840.0000000    0.1451178
524880.0000000    0.1524328
524920.0000000    0.1632366
524960.0000000    0.1323276
525000.0000000    0.1479306
525040.0000000    0.1487467
525080.0000000    0.1547252
525120.0000000    0.1416114
525160.0000000    0.1392186
525200.0000000    0.1394491
525240.0000000    0.1463272
525280.0000000    0.1455471
525320.0000000    0.1329911
525360.0000000    0.1424887
525400.0000000    0.1361846
525440.0000000    0.1348295
525480.0000000    0.1347535
525520.0000000    0.1374615
525560.0000000    0.1368846
525600.0000000    0.1441368
525640.0000000    0.1365525
525680.0000000    0.1272187
525720.0000000    0.1327621
525760.0000000    0.1329976
525800.0000000    0.1307186
525840.0000000    0.1474110
525880.0000000    0.1376639
525920.0000000    0.1469987
525960.0000000    0.1377002
526000.0000000    0.1369675
526040.0000000    0.1345682
526080.0000000    0.1455952
526120.0000000    0.1522967
526160.0000000    0.1379344
526200.0000000    0.1452312
526240.0000000    0.1480529
526280.0000000    0.1403869
526320.0000000    0.1459702
526360.0000000    0.1458035
526400.0000000    0.1457547
526440.0000000    0.1351311
526480.0000000    0.1385291
526520.0000000    0.1378684
526560.0000000    0.1409018
526600.0000000    0.1470937
526640.0000000    0.1442196
526680.0000000    0.1350785
526720.0000000    0.1495386
526760.0000000    0.1395786
526800.0000000    0.1432300
526840.0000000    0.1552411
526880.0000000    0.1355332
526920.0000000    0.1427980
526960.0000000    0.1457397
527000.0000000    0.1437587
527040.0000000    0.1382562
527080.0000000    0.1345953
527120.0000000    0.1446803
527160.0000000    0.1517037
527200.0000000    0.1655664
527240.0000000    0.1493401
527280.0000000    0.1575079
527320.0000000    0.1487884
527360.0000000    0.1500148
527400.0000000    0.1470191
527440.0000000    0.1393794
527480.0000000    0.1424955
527520.0000000    0.1287631
527560.0000000    0.1469854
527600.0000000    0.1376846
527640.0000000    0.1513574
527680.0000000    0.1390707
527720.0000000    0.1396884
527760.0000000    0.1458377
527800.0000000    0.1453222
527840.0000000    0.1333652
527880.0000000    0.1357075
527920.0000000    0.1320503
527960.0000000    0.1418186
528000.0000000    0.1378528
528040.0000000    0.1393379
528080.0000000    0.1427862
528120.0000000    0.1459875
528160.0000000    0.1527775
528200.0000000    0.1460106
528240.0000000    0.1404920
528280.0000000    0.1422250
528320.0000000    0.1373583
528360.0000000    0.1378176
528400.0000000    0.1375420
528440.0000000    0.1443870
528480.0000000    0.1401558
528520.0000000    0.1428256
528560.0000000    0.1507956
528600.0000000    0.1452369
528640.0000000    0.1508086
528680.0000000    0.1411065
528720.0000000    0.1585437
528760.0000000    0.1410268
528800.0000000    0.1396167
528840.0000000    0.1473111
528880.0000000    0.1508239
528920.0000000    0.1376840
528960.0000000    0.1419008
529000.0000000    0.1469362
529040.0000000    0.1313962
529080.0000000    0.1395731
529120.0000000    0.1446546
529160.0000000    0.1399421
529200.0000000    0.1329682
529240.0000000    0.1398912
529280.0000000    0.1310992
529320.0000000    0.1372104
529360.0000000    0.1375725
529400.0000000    0.1343070
529440.0000000    0.1312222
529480.0000000    0.1392491
529520.0000000    0.1422072
529560.0000000    0.1264204
529600.0000000    0.1408746
529640.0000000    0.1310444
529680.0000000    0.1283933
529720.0000000    0.1322509
529760.0000000    0.1337153
529800.0000000    0.1407184
529840.0000000    0.1333074
529880.0000000    0.1310694
529920.0000000    0.1269925
529960.0000000    0.1284906
530000.0000000    0.1365824
530040.0000000    0.1271086
530080.0000000    0.1269913
530120.0000000    0.1423937
530160.0000000    0.1208035
530200.0000000    0.1324281
530240.0000000    0.1376720
530280.0000000    0.1372965
530320.0000000    0.1467524
530360.0000000    0.1314121
530400.0000000    0.1353904
530440.0000000    0.1310077
530480.0000000    0.1392037
530520.0000000    0.1453305
530560.0000000    0.1476634
530600.0000000    0.1387634
530640.0000000    0.1482378
530680.0000000    0.1453844
530720.0000000    0.1551170
530760.0000000    0.1473520
530800.0000000    0.1439800
530840.0000000    0.1371874
530880.0000000    0.1530564
530920.0000000    0.1630933
530960.0000000    0.1499320
531000.0000000    0.1493970
531040.0000000    0.1440464
531080.0000000    0.1398497
531120.0000000    0.1464147
531160.0000000    0.1553847
531200.0000000    0.1595557
531240.0000000    0.1612972
531280.0000000    0.1483328
531320.0000000    0.1477900
531360.0000000    0.1534648
531400.0000000    0.1507174
531440.0000000    0.1426420
531480.0000000    0.1456389
531520.0000000    0.1532429
531560.0000000    0.1495078
531600.0000000    0.1429507
531640.0000000    0.1382409
531680.0000000    0.1434030
531720.0000000    0.1503949
531760.0000000    0.1464540
531800.0000000    0.1369636
531840.0000000    0.1457460
531880.0000000    0.1525362
531920.0000000    0.1486554
531960.0000000    0.1402436
532000.0000000    0.1549219
532040.0000000    0.1490606
532080.0000000    0.1485521
532120.0000000    0.1494442
532160.0000000    0.1545638
532200.0000000    0.1477141
532240.0000000    0.1523953
532280.0000000    0.1515701
532320.0000000    0.1414427
532360.0000000    0.1537439
532400.0000000    0.1323878
532440.0000000    0.1562323
532480.0000000    0.1439888
532520.0000000    0.1512031
532560.0000000    0.1479318
532600.0000000    0.1385979
532640.0000000    0.1455489
532680.0000000    0.1496429
532720.0000000    0.1571257
532760.0000000    0.1444237
532800.0000000    0.1468991
532840.0000000    0.1570562
532880.0000000    0.1672265
532920.0000000    0.1554316
532960.0000000    0.1488204
533000.0000000    0.1429535
533040.0000000    0.1428199
533080.0000000    0.1516337
533120.0000000    0.1459416
533160.0000000    0.1514058
533200.0000000    0.1419240
533240.0000000    0.1437213
533280.0000000    0.1436571
533320.0000000    0.1493426
533360.0000000    0.1502632
533400.0000000    0.1489797
533440.0000000    0.1597351
533480.0000000    0.1490096
533520.0000000    0.1609586
533560.0000000    0.1469103
533600.0000000    0.1646700
533640.0000000    0.1562681
533680.0000000    0.1866311
533720.0000000    0.1683261
533760.0000000    0.1473613
533800.0000000    0.1688668
533840.0000000    0.1696718
533880.0000000    0.1708187
533920.0000000    0.1598664
533960.0000000    0.1649624
534000.0000000    0.1602199
534040.0000000    0.1553687
534080.0000000    0.1506629
534120.0000000    0.1540449
534160.0000000    0.1534242
534200.0000000    0.1483358
534240.0000000    0.1566457
534280.0000000    0.1492812
534320.0000000    0.1357345
534360.0000000    0.1436675
534400.0000000    0.1486652
534440.0000000    0.1568329
534480.0000000    0.1523419
534520.0000000    0.1562216
534560.0000000    0.1574969
534600.0000000    0.1376702
534640.0000000    0.1394102
534680.0000000    0.1378306
534720.0000000    0.1425514
534760.0000000    0.1542407
534800.0000000    0.1473190
534840.0000000    0.1471926
534880.0000000    0.1546912
534920.0000000    0.1614608
534960.0000000    0.1545976
535000.0000000    0.1511093
535040.0000000    0.1457290
535080.0000000    0.1400917
535120.0000000    0.1617466
535160.0000000    0.1539322
535200.0000000    0.1550571
535240.0000000    0.1523549
535280.0000000    0.1417434
535320.0000000    0.1464368
535360.0000000    0.1466229
535400.0000000    0.1477290
535440.0000000    0.1650656
535480.0000000    0.1528911
535520.0000000    0.1511607
535560.0000000    0.1519256
535600.0000000    0.1544025
535640.0000000    0.1399828
535680.0000000    0.1482100
535720.0000000    0.1551451
535760.0000000    0.1645924
535800.0000000    0.1465928
535840.0000000    0.1543821
535880.0000000    0.1526746
535920.0000000    0.1557934
535960.0000000    0.1585226
536000.0000000    0.1584655
536040.0000000    0.1672945
536080.0000000    0.1601296
536120.0000000    0.1570655
536160.0000000    0.1490966
536200.0000000    0.1616310
536240.0000000    0.1542596
536280.0000000    0.1562235
536320.0000000    0.1557792
536360.0000000    0.1501639
536400.0000000    0.1509629
536440.0000000    0.1519966
536480.0000000    0.1566430
536520.0000000    0.1434283
536560.0000000    0.1461926
536600.0000000    0.1436234
536640.0000000    0.1453243
536680.0000000    0.1605554
536720.0000000    0.1422292
536760.0000000    0.1619360
536800.0000000    0.1447459
536840.0000000    0.1361453
536880.0000000    0.1456905
536920.0000000    0.1485806
536960.0000000    0.1524331
537000.0000000    0.1590456
537040.0000000    0.1409693
537080.0000000    0.1483597
537120.0000000    0.1597747
537160.0000000    0.1633773
537200.0000000    0.1507993
537240.0000000    0.1449953
537280.0000000    0.1582756
537320.0000000    0.1580348
537360.0000000    0.1562924
537400.0000000    0.1417218
537440.0000000    0.1596572
537480.0000000    0.1541940
537520.0000000    0.1556369
537560.0000000    0.1541508
537600.0000000    0.1603127
537640.0000000    0.1640320
537680.0000000    0.1628447
537720.0000000    0.1617398
537760.0000000    0.1469157
537800.0000000    0.1483892
537840.0000000    0.1531638
537880.0000000    0.1551877
537920.0000000    0.1483478
537960.0000000    0.1438501
538000.0000000    0.1399256
538040.0000000    0.1542462
538080.0000000    0.1418085
538120.0000000    0.1447467
538160.0000000    0.1548215
538200.0000000    0.1505426
538240.0000000    0.1504660
538280.0000000    0.1632470
538320.0000000    0.1454364
538360.0000000    0.1619147
538400.0000000    0.1429029
538440.0000000    0.1411742
538480.0000000    0.1501085
538520.0000000    0.1504877
538560.0000000    0.1518848
538600.0000000    0.1467794
538640.0000000    0.1615651
538680.0000000    0.1530829
538720.0000000    0.1602470
538760.0000000    0.1596851
538800.0000000    0.1518356
538840.0000000    0.1638923
538880.0000000    0.1641396
538920.0000000    0.1524846
538960.0000000    0.1646989
539000.0000000    0.1579693
539040.0000000    0.1524403
539080.0000000    0.1508433
539120.0000000    0.1591652
539160.0000000    0.1483473
539200.0000000    0.1477493
539240.0000000    0.1455384
539280.0000000    0.1586576
539320.0000000    0.1616784
539360.0000000    0.1433243
539400.0000000    0.1500180
539440.0000000    0.1474295
539480.0000000    0.1515978
539520.0000000    0.1521204
539560.0000000    0.1631383
539600.0000000    0.1495261
539640.0000000    0.1481310
539680.0000000    0.1545973
539720.0000000    0.1657297
539760.0000000    0.1567958
539800.0000000    0.1563119
539840.0000000    0.1560220
539880.0000000    0.1599197
539920.0000000    0.1715991
539960.0000000    0.1487221
540000.0000000    0.1531865
540040.0000000    0.1555572
540080.0000000    0.1488857
540120.0000000    0.1499977
540160.0000000    0.1508899
540200.0000000    0.1353659
540240.0000000    0.1645476
540280.0000000    0.1643728
540320.0000000    0.1556270
540360.0000000    0.1548548
540400.0000000    0.1627710
540440.0000000    0.1554815
540480.0000000    0.1416371
540520.0000000    0.1643053
540560.0000000    0.1629914
540600.0000000    0.1594574
540640.0000000    0.1502772
540680.0000000    0.1483025
540720.0000000    0.1564362
540760.0000000    0.1474407
540800.0000000    0.1504596
540840.0000000    0.1468166
540880.0000000    0.1589449
540920.0000000    0.1708887
540960.0000000    0.1441610
541000.0000000    0.1564170
541040.0000000    0.1592420
541080.0000000    0.1652239
541120.0000000    0.1598842
541160.0000000    0.1577375
541200.0000000    0.1619895
541240.0000000    0.1568428
541280.0000000    0.1668104
541320.0000000    0.1532801
541360.0000000    0.1485517
541400.0000000    0.1467759
541440.0000000    0.1455463
541480.0000000    0.1456951
541520.0000000    0.1415571
541560.0000000    0.1506534
541600.0000000    0.1558773
541640.0000000    0.1443282
541680.0000000    0.1408459
541720.0000000    0.1432812
541760.0000000    0.1491278
541800.0000000    0.1412377
541840.0000000    0.1496049
541880.0000000    0.1498067
541920.0000000    0.1459874
541960.0000000    0.1518532
542000.0000000    0.1472561
542040.0000000    0.1615752
542080.0000000    0.1419961
542120.0000000    0.1431798
542160.0000000    0.1426953
542200.0000000    0.1486847
542240.0000000    0.1397980
542280.0000000    0.1578051
542320.0000000    0.1495138
542360.0000000    0.1479103
542400.0000000    0.1525571
542440.0000000    0.1346317
542480.0000000    0.1377550
542520.0000000    0.1226048
542560.0000000    0.1392575
542600.0000000    0.1467662
542640.0000000    0.1437616
542680.0000000    0.1402306
542720.0000000    0.1335983
542760.0000000    0.1431844
542800.0000000    0.1465659
542840.0000000    0.1465582
542880.0000000    0.1415998
542920.0000000    0.1528180
542960.0000000    0.1464805
543000.0000000    0.1496884
543040.0000000    0.1541885
543080.0000000    0.1429162
543120.0000000    0.1380773
543160.0000000    0.1483090
543200.0000000    0.1487414
543240.0000000    0.1447999
543280.0000000    0.1473325
543320.0000000    0.1425527
543360.0000000    0.1407371
543400.0000000    0.1482694
543440.0000000    0.1447207
543480.0000000    0.1356406
543520.0000000    0.1390934
543560.0000000    0.1466879
543600.0000000    0.1512050
543640.0000000    0.1444066
543680.0000000    0.1525553
543720.0000000    0.1548226
543760.0000000    0.1382303
543800.0000000    0.1446731
543840.0000000    0.1324279
543880.0000000    0.1457877
543920.0000000    0.1495315
543960.0000000    0.1446392
544000.0000000    0.1424047
544040.0000000    0.1550506
544080.0000000    0.1496772
544120.0000000    0.1522706
544160.0000000    0.1553224
544200.0000000    0.1490465
544240.0000000    0.1372454
544280.0000000    0.1502672
544320.0000000    0.1346282
544360.0000000    0.1366259
544400.0000000    0.1332100
544440.0000000    0.1345673
544480.0000000    0.1335822
544520.0000000    0.1397651
544560.0000000    0.1467690
544600.0000000    0.1355775
544640.0000000    0.1333725
544680.0000000    0.1452392
544720.0000000    0.1435731
544760.0000000    0.1572756
544800.0000000    0.1613748
544840.0000000    0.1573286
544880.0000000    0.1412445
544920.0000000    0.1469831
544960.0000000    0.1477032
545000.0000000    0.1482048
545040.0000000    0.1444663
545080.0000000    0.1492709
545120.0000000    0.1508429
545160.0000000    0.1362970
545200.0000000    0.1489193
545240.0000000    0.1468724
545280.0000000    0.1446040
545320.0000000    0.1373520
545360.0000000    0.1468145
545400.0000000    0.1444970
545440.0000000    0.1369521
545480.0000000    0.1403919
545520.0000000    0.1434875
545560.0000000    0.1452106
545600.0000000    0.1381411
545640.0000000    0.1396732
545680.0000000    0.1504562
545720.0000000    0.1358282
545760.0000000    0.1499906
545800.0000000    0.1513185
545840.0000000    0.1444658
545880.0000000    0.1482881
545920.0000000    0.1588004
545960.0000000    0.1462847
546000.0000000    0.1469397
546040.0000000    0.1351621
546080.0000000    0.1366637
546120.0000000    0.1463831
546160.0000000    0.1471304
546200.0000000    0.1427628
546240.0000000    0.1460045
546280.0000000    0.1591581
546320.0000000    0.1509626
546360.0000000    0.1544409
546400.0000000    0.1519679
546440.0000000    0.1445648
546480.0000000    0.1561766
546520.0000000    0.1696740
546560.0000000    0.1519033
546600.0000000    0.1559713
546640.0000000    0.1543000
546680.0000000    0.1518958
546720.0000000    0.1402377
546760.0000000    0.1527791
546800.0000000    0.1464517
546840.0000000    0.1440013
546880.0000000    0.1464871
546920.0000000    0.1495539
546960.0000000    0.1499620
547000.0000000    0.1636842
547040.0000000    0.1619215
547080.0000000    0.1461177
547120.0000000    0.1491390
547160.0000000    0.1473570
547200.0000000    0.1427590
547240.0000000    0.1469648
547280.0000000    0.1645329
547320.0000000    0.1576862
547360.0000000    0.1422933
547400.0000000    0.1381130
547440.0000000    0.1393162
547480.0000000    0.1444163
547520.0000000    0.1486912
547560.0000000    0.1455232
547600.0000000    0.1439281
547640.0000000    0.1475837
547680.0000000    0.1376899
547720.0000000    0.1534597
547760.0000000    0.1531736
547800.0000000    0.1580735
547840.0000000    0.1471330
547880.0000000    0.1585658
547920.0000000    0.1540607
547960.0000000    0.1466231
548000.0000000    0.1511163
548040.0000000    0.1551593
548080.0000000    0.1561955
548120.0000000    0.1555787
548160.0000000    0.1498072
548200.0000000    0.1538052
548240.0000000    0.1467792
548280.0000000    0.1574951
548320.0000000    0.1420610
548360.0000000    0.1428414
548400.0000000    0.1468866
548440.0000000    0.1503911
548480.0000000    0.1463941
548520.0000000    0.1472868
548560.0000000    0.1445791
548600.0000000    0.1482168
548640.0000000    0.1430923
548680.0000000    0.1506139
548720.0000000    0.1425938
548760.0000000    0.1421312
548800.0000000    0.1431807
548840.0000000    0.1395729
548880.0000000    0.1371040
548920.0000000    0.1454890
548960.0000000    0.1429923
549000.0000000    0.1395313
549040.0000000    0.1451828
549080.0000000    0.1431746
549120.0000000    0.1448517
549160.0000000    0.1462660
549200.0000000    0.1413436
549240.0000000    0.1462595
549280.0000000    0.1508368
549320.0000000    0.1512933
549360.0000000    0.1417912
549400.0000000    0.1493919
549440.0000000    0.1491082
549480.0000000    0.1488349
549520.0000000    0.1478218
549560.0000000    0.1483018
549600.0000000    0.1473391
549640.0000000    0.1417500
549680.0000000    0.1470625
549720.0000000    0.1409850
549760.0000000    0.1475686
549800.0000000    0.1479976
549840.0000000    0.1465779
549880.0000000    0.1470000
549920.0000000    0.1566465
549960.0000000    0.1513951
550000.0000000    0.1472882
550040.0000000    0.1419363
550080.0000000    0.1571920
550120.0000000    0.1552353
550160.0000000    0.1438230
550200.0000000    0.1399918
550240.0000000    0.1356426
550280.0000000    0.1367788
550320.0000000    0.1308250
550360.0000000    0.1296135
550400.0000000    0.1377405
550440.0000000    0.1432415
550480.0000000    0.1376908
550520.0000000    0.1413100
550560.0000000    0.1544546
550600.0000000    0.1541838
550640.0000000    0.1513475
550680.0000000    0.1455254
550720.0000000    0.1352881
550760.0000000    0.1437246
550800.0000000    0.1473671
550840.0000000    0.1481597
550880.0000000    0.1371610
550920.0000000    0.1499072
550960.0000000    0.1477970
551000.0000000    0.1572327
551040.0000000    0.1453868
551080.0000000    0.1501984
551120.0000000    0.1618309
551160.0000000    0.1590497
551200.0000000    0.1610603
551240.0000000    0.1668419
551280.0000000    0.1674155
551320.0000000    0.1690536
551360.0000000    0.1787119
551400.0000000    0.1618976
551440.0000000    0.1541713
551480.0000000    0.1697037
551520.0000000    0.1668630
551560.0000000    0.1664595
551600.0000000    0.1833951
551640.0000000    0.1682846
551680.0000000    0.1503634
551720.0000000    0.1692247
551760.0000000    0.1591843
551800.0000000    0.1407295
551840.0000000    0.1517214
551880.0000000    0.1585265
551920.0000000    0.1484605
551960.0000000    0.1587657
552000.0000000    0.1541171
552040.0000000    0.1500102
552080.0000000    0.1647462
552120.0000000    0.1497876
552160.0000000    0.1522766
552200.0000000    0.1493494
552240.0000000    0.1515688
552280.0000000    0.1503018
552320.0000000    0.1530453
552360.0000000    0.1625971
552400.0000000    0.1620950
552440.0000000    0.1653778
552480.0000000    0.1653230
552520.0000000    0.1657314
552560.0000000    0.1604730
552600.0000000    0.1672351
552640.0000000    0.1600139
552680.0000000    0.1583108
552720.0000000    0.1561401
552760.0000000    0.1550276
552800.0000000    0.1622702
552840.0000000    0.1649604
552880.0000000    0.1500751
552920.0000000    0.1486103
552960.0000000    0.1657532
553000.0000000    0.1593390
553040.0000000    0.1571446
553080.0000000    0.1476657
553120.0000000    0.1626314
553160.0000000    0.1667622
553200.0000000    0.1697321
553240.0000000    0.1526264
553280.0000000    0.1625383
553320.0000000    0.1509634
553360.0000000    0.1478915
553400.0000000    0.1552674
553440.0000000    0.1635769
553480.0000000    0.1597248
553520.0000000    0.1787940
553560.0000000    0.1700452
553600.0000000    0.1635752
553640.0000000    0.1663624
553680.0000000    0.1570914
553720.0000000    0.1603377
553760.0000000    0.1637765
553800.0000000    0.1587306
553840.0000000    0.1602663
553880.0000000    0.1600978
553920.0000000    0.1712419
553960.0000000    0.1664789
554000.0000000    0.1631596
554040.0000000    0.1625887
554080.0000000    0.1557669
554120.0000000    0.1587522
554160.0000000    0.1676680
554200.0000000    0.1590542
554240.0000000    0.1576541
554280.0000000    0.1666081
554320.0000000    0.1561040
554360.0000000    0.1620971
554400.0000000    0.1623089
554440.0000000    0.1669411
554480.0000000    0.1704792
554520.0000000    0.1636797
554560.0000000    0.1611729
554600.0000000    0.1497411
554640.0000000    0.1604456
554680.0000000    0.1609301
554720.0000000    0.1650043
554760.0000000    0.1643737
554800.0000000    0.1693450
554840.0000000    0.1589631
554880.0000000    0.1693117
554920.0000000    0.1611369
554960.0000000    0.1602644
555000.0000000    0.1599552
555040.0000000    0.1644774
555080.0000000    0.1550812
555120.0000000    0.1597806
555160.0000000    0.1617522
555200.0000000    0.1545163
555240.0000000    0.1544739
555280.0000000    0.1691200
555320.0000000    0.1612002
555360.0000000    0.1673831
555400.0000000    0.1620268
555440.0000000    0.1598535
555480.0000000    0.1640426
555520.0000000    0.1675207
555560.0000000    0.1612467
555600.0000000    0.1538945
555640.0000000    0.1505132
555680.0000000    0.1565884
555720.0000000    0.1608686
555760.0000000    0.1583389
555800.0000000    0.1538222
555840.0000000    0.1580865
555880.0000000    0.1614746
555920.0000000    0.1683761
555960.0000000    0.1698690
556000.0000000    0.1711970
556040.0000000    0.1591970
556080.0000000    0.1619289
556120.0000000    0.1662002
556160.0000000    0.1650007
556200.0000000    0.1575880
556240.0000000    0.1747060
556280.0000000    0.1763666
556320.0000000    0.1522134
556360.0000000    0.1596020
556400.0000000    0.1580612
556440.0000000    0.1612320
556480.0000000    0.1566488
556520.0000000    0.1529424
556560.0000000    0.1572740
556600.0000000    0.1514399
556640.0000000    0.1629922
556680.0000000    0.1564327
556720.0000000    0.1626002
556760.0000000    0.1497020
556800.0000000    0.1547722
556840.0000000    0.1497527
556880.0000000    0.1481485
556920.0000000    0.1547911
556960.0000000    0.1593684
557000.0000000    0.1638509
557040.0000000    0.1515752
557080.0000000    0.1619021
557120.0000000    0.1629137
557160.0000000    0.1619704
557200.0000000    0.1530900
557240.0000000    0.1536518
557280.0000000    0.1643720
557320.0000000    0.1624536
557360.0000000    0.1674092
557400.0000000    0.1654668
557440.0000000    0.1606224
557480.0000000    0.1627179
557520.0000000    0.1537451
557560.0000000    0.1609211
557600.0000000    0.1587303
557640.0000000    0.1515146
557680.0000000    0.1553751
557720.0000000    0.1705778
557760.0000000    0.1549687
557800.0000000    0.1444431
557840.0000000    0.1589381
557880.0000000    0.1563862
557920.0000000    0.1615725
557960.0000000    0.1653371
558000.0000000    0.1622029
558040.0000000    0.1545597
558080.0000000    0.1579423
558120.0000000    0.1446600
558160.0000000    0.1603318
558200.0000000    0.1544676
558240.0000000    0.1455644
558280.0000000    0.1516824
558320.0000000    0.1614638
558360.0000000    0.1615067
558400.0000000    0.1625227
558440.0000000    0.1588033
558480.0000000    0.1595770
558520.0000000    0.1515886
558560.0000000    0.1576898
558600.0000000    0.1656775
558640.0000000    0.1579611
558680.0000000    0.1501215
558720.0000000    0.1587365
558760.0000000    0.1572927
558800.0000000    0.1670446
558840.0000000    0.1598486
558880.0000000    0.1488569
558920.0000000    0.1544218
558960.0000000    0.1626468
559000.0000000    0.1665387
559040.0000000    0.1508731
559080.0000000    0.1658169
559120.0000000    0.1640975
559160.0000000    0.1620335
559200.0000000    0.1608038
559240.0000000    0.1599302
559280.0000000    0.1838741
559320.0000000    0.1764613
559360.0000000    0.1622588
559400.0000000    0.1661463
559440.0000000    0.1630526
559480.0000000    0.1543848
559520.0000000    0.1640432
559560.0000000    0.1646153
559600.0000000    0.1620090
559640.0000000    0.1540191
559680.0000000    0.1597454
559720.0000000    0.1614133
559760.0000000    0.1515362
559800.0000000    0.1512015
559840.0000000    0.1486350
559880.0000000    0.1455086
559920.0000000    0.1566969
559960.0000000    0.1534935
560000.0000000    0.1563237
560040.0000000    0.1582271
560080.0000000    0.1739551
560120.0000000    0.1619174
560160.0000000    0.1712721
560200.0000000    0.1780251
560240.0000000    0.1695687
560280.0000000    0.1652163
560320.0000000    0.1673371
560360.0000000    0.1697073
560400.0000000    0.1647660
560440.0000000    0.1722964
560480.0000000    0.1608616
560520.0000000    0.1642173
560560.0000000    0.1560691
560600.0000000    0.1527661
560640.0000000    0.1630283
560680.0000000    0.1640577
560720.0000000    0.1581142
560760.0000000    0.1609879
560800.0000000    0.1616816
560840.0000000    0.1675687
560880.0000000    0.1640076
560920.0000000    0.1690913
560960.0000000    0.1640277
561000.0000000    0.1619027
561040.0000000    0.1629546
561080.0000000    0.1536933
561120.0000000    0.1604525
561160.0000000    0.1656655
561200.0000000    0.1660681
561240.0000000    0.1643342
561280.0000000    0.1729523
561320.0000000    0.1674431
561360.0000000    0.1638259
561400.0000000    0.1557496
561440.0000000    0.1761115
561480.0000000    0.1639918
561520.0000000    0.1570422
561560.0000000    0.1543780
561600.0000000    0.1660179
561640.0000000    0.1705258
561680.0000000    0.1817333
561720.0000000    0.1686217
561760.0000000    0.1606657
561800.0000000    0.1651796
561840.0000000    0.1591387
561880.0000000    0.1578078
561920.0000000    0.1563944
561960.0000000    0.1512077
562000.0000000    0.1715231
562040.0000000    0.1649907
562080.0000000    0.1744973
562120.0000000    0.1624279
562160.0000000    0.1584071
562200.0000000    0.1660312
562240.0000000    0.1624226
562280.0000000    0.1648365
562320.0000000    0.1522661
562360.0000000    0.1674176
562400.0000000    0.1601407
562440.0000000    0.1702073
562480.0000000    0.1704408
562520.0000000    0.1768031
562560.0000000    0.1746494
562600.0000000    0.1751334
562640.0000000    0.1758776
562680.0000000    0.1771474
562720.0000000    0.1783426
562760.0000000    0.1783997
562800.0000000    0.1654665
562840.0000000    0.1753492
562880.0000000    0.1709052
562920.0000000    0.1616510
562960.0000000    0.1601192
563000.0000000    0.1675972
563040.0000000    0.1670615
563080.0000000    0.1841671
563120.0000000    0.1709359
563160.0000000    0.1728741
563200.0000000    0.1698268
563240.0000000    0.1797978
563280.0000000    0.1698183
563320.0000000    0.1829194
563360.0000000    0.1734423
563400.0000000    0.1657833
563440.0000000    0.1690070
563480.0000000    0.1803064
563520.0000000    0.1808230
563560.0000000    0.1635537
563600.0000000    0.1718439
563640.0000000    0.1718637
563680.0000000    0.1725257
563720.0000000    0.1678888
563760.0000000    0.1721346
563800.0000000    0.1707275
563840.0000000    0.1691209
563880.0000000    0.1752617
563920.0000000    0.1832839
563960.0000000    0.1712691
564000.0000000    0.1725975
564040.0000000    0.1655314
564080.0000000    0.1648291
564120.0000000    0.1693787
564160.0000000    0.1598071
564200.0000000    0.1605283
564240.0000000    0.1576405
564280.0000000    0.1659661
564320.0000000    0.1575639
564360.0000000    0.1531458
564400.0000000    0.1562367
564440.0000000    0.1677270
564480.0000000    0.1524780
564520.0000000    0.1597072
564560.0000000    0.1598394
564600.0000000    0.1669259
564640.0000000    0.1731213
564680.0000000    0.1564928
564720.0000000    0.1678974
564760.0000000    0.1638127
564800.0000000    0.1603436
564840.0000000    0.1672304
564880.0000000    0.1767244
564920.0000000    0.1650064
564960.0000000    0.1651806
565000.0000000    0.1603933
565040.0000000    0.1603160
565080.0000000    0.1641881
565120.0000000    0.1612378
565160.0000000    0.1606967
565200.0000000    0.1662221
565240.0000000    0.1637305
565280.0000000    0.1609322
565320.0000000    0.1675840
565360.0000000    0.1568179
565400.0000000    0.1593397
565440.0000000    0.1589699
565480.0000000    0.1630385
565520.0000000    0.1679949
565560.0000000    0.1711477
565600.0000000    0.1545615
565640.0000000    0.1636495
565680.0000000    0.1559301
565720.0000000    0.1570409
565760.0000000    0.1618021
565800.0000000    0.1749478
565840.0000000    0.1564297
565880.0000000    0.1583312
565920.0000000    0.1724084
565960.0000000    0.1707564
566000.0000000    0.1758870
566040.0000000    0.1657503
566080.0000000    0.1710338
566120.0000000    0.1604748
566160.0000000    0.1634459
566200.0000000    0.1689893
566240.0000000    0.1610223
566280.0000000    0.1532375
566320.0000000    0.1578964
566360.0000000    0.1664298
566400.0000000    0.1633070
566440.0000000    0.1587051
566480.0000000    0.1619104
566520.0000000    0.1687502
566560.0000000    0.1573844
566600.0000000    0.1662418
566640.0000000    0.1537699
566680.0000000    0.1563019
566720.0000000    0.1573916
566760.0000000    0.1543877
566800.0000000    0.1593074
566840.0000000    0.1661028
566880.0000000    0.1598746
566920.0000000    0.1658169
566960.0000000    0.1612513
567000.0000000    0.1476156
567040.0000000    0.1581618
567080.0000000    0.1562784
567120.0000000    0.1743567
567160.0000000    0.1696005
567200.0000000    0.1731908
567240.0000000    0.1623643
567280.0000000    0.1701451
567320.0000000    0.1701780
567360.0000000    0.1718471
567400.0000000    0.1611013
567440.0000000    0.1618751
567480.0000000    0.1669852
567520.0000000    0.1708083
567560.0000000    0.1784403
567600.0000000    0.1681519
567640.0000000    0.1673953
567680.0000000    0.1651534
567720.0000000    0.1775234
567760.0000000    0.1620142
567800.0000000    0.1519883
567840.0000000    0.1626546
567880.0000000    0.1545076
567920.0000000    0.1526437
567960.0000000    0.1534789
568000.0000000    0.1545780
568040.0000000    0.1645242
568080.0000000    0.1584898
568120.0000000    0.1622434
568160.0000000    0.1783483
568200.0000000    0.1563749
568240.0000000    0.1667100
568280.0000000    0.1676913
568320.0000000    0.1733613
568360.0000000    0.1811257
568400.0000000    0.1620374
568440.0000000    0.1691384
568480.0000000    0.1824742
568520.0000000    0.1624484
568560.0000000    0.1715435
568600.0000000    0.1791477
568640.0000000    0.1792876
568680.0000000    0.1639322
568720.0000000    0.1801340
568760.0000000    0.1770002
568800.0000000    0.1711188
568840.0000000    0.1769795
568880.0000000    0.1769778
568920.0000000    0.1783391
568960.0000000    0.1680017
569000.0000000    0.1775934
569040.0000000    0.1719657
569080.0000000    0.1777240
569120.0000000    0.1838733
569160.0000000    0.1658626
569200.0000000    0.1784813
569240.0000000    0.1710274
569280.0000000    0.1603823
569320.0000000    0.1603816
569360.0000000    0.1541762
569400.0000000    0.1656137
569440.0000000    0.1635392
569480.0000000    0.1585473
569520.0000000    0.1517872
569560.0000000    0.1710372
569600.0000000    0.1658137
569640.0000000    0.1742031
569680.0000000    0.1647061
569720.0000000    0.1718939
569760.0000000    0.1600363
569800.0000000    0.1670460
569840.0000000    0.1745776
569880.0000000    0.1705452
569920.0000000    0.1555278
569960.0000000    0.1754948
570000.0000000    0.1733198
570040.0000000    0.1625503
570080.0000000    0.1614329
570120.0000000    0.1647328
570160.0000000    0.1643500
570200.0000000    0.1695243
570240.0000000    0.1600600
570280.0000000    0.1798235
570320.0000000    0.1715434
570360.0000000    0.1623936
570400.0000000    0.1636654
570440.0000000    0.1761917
570480.0000000    0.1670255
570520.0000000    0.1847537
570560.0000000    0.1737157
570600.0000000    0.1820025
570640.0000000    0.1649352
570680.0000000    0.1858993
570720.0000000    0.1644207
570760.0000000    0.1481791
570800.0000000    0.1571777
570840.0000000    0.1644911
570880.0000000    0.1618060
570920.0000000    0.1729086
570960.0000000    0.1632362
571000.0000000    0.1794442
571040.0000000    0.1753170
571080.0000000    0.1749075
571120.0000000    0.1807458
571160.0000000    0.1892821
571200.0000000    0.1723954
571240.0000000    0.1786285
571280.0000000    0.1667071
571320.0000000    0.1763258
571360.0000000    0.1733310
571400.0000000    0.1822549
571440.0000000    0.1800491
571480.0000000    0.1820950
571520.0000000    0.1637870
571560.0000000    0.1736769
571600.0000000    0.1749604
571640.0000000    0.1740702
571680.0000000    0.1775741
571720.0000000    0.1656935
571760.0000000    0.1705973
571800.0000000    0.1704625
571840.0000000    0.1731656
571880.0000000    0.1739801
571920.0000000    0.1822359
571960.0000000    0.1751099
572000.0000000    0.1691090
572040.0000000    0.1731447
572080.0000000    0.1879232
572120.0000000    0.1837205
572160.0000000    0.1821303
572200.0000000    0.1844839
572240.0000000    0.1791631
572280.0000000    0.1716977
572320.0000000    0.1768186
572360.0000000    0.1617792
572400.0000000    0.1778018
572440.0000000    0.1618977
572480.0000000    0.1661132
572520.0000000    0.1688626
572560.0000000    0.1659658
572600.0000000    0.1622039
572640.0000000    0.1774462
572680.0000000    0.1643511
572720.0000000    0.1620102
572760.0000000    0.1578728
572800.0000000    0.1531947
572840.0000000    0.1746570
572880.0000000    0.1697761
572920.0000000    0.1681958
572960.0000000    0.1648948
573000.0000000    0.1707385
573040.0000000    0.1667761
573080.0000000    0.1703048
573120.0000000    0.1662086
573160.0000000    0.1640581
573200.0000000    0.1702653
573240.0000000    0.1643066
573280.0000000    0.1511855
573320.0000000    0.1642196
573360.0000000    0.1579127
573400.0000000    0.1590517
573440.0000000    0.1550250
573480.0000000    0.1636545
573520.0000000    0.1588616
573560.0000000    0.1646732
573600.0000000    0.1612319
573640.0000000    0.1543017
573680.0000000    0.1559416
573720.0000000    0.1583569
573760.0000000    0.1643200
573800.0000000    0.1707672
573840.0000000    0.1712558
573880.0000000    0.1692100
573920.0000000    0.1691530
573960.0000000    0.1798610
574000.0000000    0.1688638
574040.0000000    0.1727784
574080.0000000    0.1621403
574120.0000000    0.1692833
574160.0000000    0.1701828
574200.0000000    0.1757213
574240.0000000    0.1615932
574280.0000000    0.1653975
574320.0000000    0.1575750
574360.0000000    0.1738544
[truncated: 297,950 more chars]
